# Supplementary material for: Crystal structures of fourteen halochalcogenylphos­pho­nium tetra­halogenidoaurates(III)
Source: Acta Crystallogr E Crystallogr Commun. 2024 Apr 23;80(Pt 5):506–21. doi: 10.1107/S2056989024002780 (PMC11074578; doi:10.1107/S2056989024002780)
Supplement: Supplementary file 1 [file e-80-00506-sup1.cif]

##############################################################################
#                                                                            #
# This CIF contains the data in a paper accepted for publication in          #
# Acta Crystallographica Section E. It conforms to the requirements of       #
# Notes for Authors for Acta Crystallographica Section E, and has been       #
# peer reviewed under the auspices of the IUCr Commission on Journals.       #
#                                                                            #
# Full details of the Crystallographic Information File format               #
# are given in the paper "The Crystallographic Information File (CIF):       #
# a New Standard Archive File for Crystallography" by S. R. Hall, F. H.      #
# Allen and I. D. Brown [Acta Cryst. (1991), A47, 655-685].                  #
#                                                                            #
# The current version of the core CIF dictionary is obtainable from          #
# ftp://ftp.iucr.org/pub/cif_core.dic.                                       #
#                                                                            #
# Software is freely available for graphical display of the structure(s)     #
# in this CIF. For information consult the CIF software page                 #
# http://www.iucr.org/resources/cif/software.                                #
#                                                                            #
# This file may be used for bona fide research purposes within the           #
# scientific community so long as proper attribution is given to the journal # 
# article from which it was obtained.                                        #
#                                                                            #
##############################################################################
data_17a
_audit_creation_method     'SHELXL-2019/3'
_chemical_name_systematic
;
(Chlorosulfanyl)tris(propan-2-yl)phosphonium tetrachloridoaurate(III)
;
_chemical_name_common     ?
_chemical_formula_moiety     'C9 H21 Cl P S +, Au Cl4 -'
_chemical_formula_sum     'C9 H21 Au Cl5 P S'
_chemical_formula_iupac     '(C9 H21 Cl P S) [Au Cl4]'
_chemical_formula_weight     566.50
_chemical_melting_point     ?
_space_group_crystal_system     monoclinic
_space_group_name_H-M_alt     'P 21/n'
_space_group_name_Hall     '-P 2yn'
loop_
    _space_group_symop_operation_xyz
    'x, y, z'
    '-x+1/2, y+1/2, -z+1/2'
    '-x, -y, -z'
    'x-1/2, -y-1/2, z-1/2'
_cell_length_a     13.3577(5)
_cell_length_b     10.0877(3)
_cell_length_c     13.9182(5)
_cell_angle_alpha     90
_cell_angle_beta     106.290(4)
_cell_angle_gamma     90
_cell_volume     1800.18(11)
_cell_formula_units_Z     4
_cell_measurement_reflns_used     13392
_cell_measurement_theta_min     2.4800
_cell_measurement_theta_max     27.5410
_cell_measurement_temperature     100(2)
_exptl_crystal_description     plate
_exptl_crystal_colour     yellow
_exptl_crystal_size_max     0.2
_exptl_crystal_size_mid     0.1
_exptl_crystal_size_min     0.03
_exptl_crystal_density_diffrn     2.090
_exptl_crystal_density_meas     ?
_exptl_crystal_density_method     'not measured'
_exptl_crystal_F_000     1080
_exptl_absorpt_coefficient_mu     9.099
_exptl_absorpt_correction_type     multi-scan
_exptl_absorpt_process_details
;
(CrysAlisPro; Rigaku OD, 2015)
;
_exptl_absorpt_correction_T_min     0.35867
_exptl_absorpt_correction_T_max     1.00000
_diffrn_ambient_temperature     100(2)
_diffrn_source     'fine-focus sealed tube'
_diffrn_radiation_type     MoK\a
_diffrn_radiation_wavelength     0.71073
_diffrn_measurement_device_type     'Oxford Diffraction Xcalibur, Eos'
_diffrn_measurement_method     '\w scan'
_diffrn_detector_area_resol_mean     16.1419
_diffrn_reflns_number     65964
_diffrn_reflns_av_R_equivalents     0.0564
_diffrn_reflns_av_unetI/netI     0.0251
_diffrn_reflns_theta_min     2.491
_diffrn_reflns_theta_max     28.278
_diffrn_reflns_theta_full     28.000
_diffrn_measured_fraction_theta_max     0.996
_diffrn_measured_fraction_theta_full     0.998
_diffrn_reflns_limit_h_min     -17
_diffrn_reflns_limit_h_max     17
_diffrn_reflns_limit_k_min     -13
_diffrn_reflns_limit_k_max     13
_diffrn_reflns_limit_l_min     -18
_diffrn_reflns_limit_l_max     18
_refine_special_details
;
 The structure can also be refined with a second position of the AuCl4 anion,
 occupation ca. 3%, which leads to an improved R factor, but is probably
 just a way of removing the excess residual electron density at the gold atom,
 in turn probably caused by residual absorption errors.
;
_reflns_number_total     4458
_reflns_number_gt     3807
_reflns_threshold_expression     'I > 2\s(I)'
_refine_ls_structure_factor_coef     Fsqd
_refine_ls_matrix_type     full
_refine_ls_R_factor_all     0.0512
_refine_ls_R_factor_gt     0.0403
_refine_ls_wR_factor_gt     0.0963
_refine_ls_wR_factor_ref     0.1023
_refine_ls_goodness_of_fit_ref     1.079
_refine_ls_restrained_S_all     1.079
_refine_ls_number_reflns     4458
_refine_ls_number_parameters     160
_refine_ls_number_restraints     0
_refine_ls_hydrogen_treatment     constr
_refine_ls_weighting_scheme     calc
_refine_ls_weighting_details
             'w=1/[\s^2^(Fo^2^)+(0.0437P)^2^+16.0180P] where P=(Fo^2^+2Fc^2^)/3'
_atom_sites_solution_hydrogens     geom
_atom_sites_solution_primary     direct
_atom_sites_solution_secondary     difmap
_refine_ls_shift/su_max     0.000
_refine_ls_shift/su_mean     0.000
_refine_diff_density_max     5.273
_refine_diff_density_min     -1.238
_refine_ls_extinction_method     none
_refine_ls_extinction_coef     .
loop_
    _atom_type_symbol
    _atom_type_description
    _atom_type_scat_dispersion_real
    _atom_type_scat_dispersion_imag
    _atom_type_scat_source
    'C' 'C' 0.0033 0.0016
                         'International Tables Vol C Tables 4.2.6.8 and 6.1.1.4'
    'H' 'H' 0.0000 0.0000
                         'International Tables Vol C Tables 4.2.6.8 and 6.1.1.4'
    'P' 'P' 0.1023 0.0942
                         'International Tables Vol C Tables 4.2.6.8 and 6.1.1.4'
    'S' 'S' 0.1246 0.1234
                         'International Tables Vol C Tables 4.2.6.8 and 6.1.1.4'
    'Cl' 'Cl' 0.1484 0.1585
                         'International Tables Vol C Tables 4.2.6.8 and 6.1.1.4'
    'Au' 'Au' -2.0133 8.8022
                         'International Tables Vol C Tables 4.2.6.8 and 6.1.1.4'
_computing_data_collection
;
CrysAlisPro, Version 1.171.36.28 (Rigaku OD, 2015)
;
_computing_cell_refinement
;
CrysAlisPro, Version 1.171.36.28 (Rigaku OD, 2015)
;
_computing_data_reduction
;
CrysAlisPro, Version 1.171.36.28 (Rigaku OD, 2015)
;
_computing_structure_solution
;
SHELXS-97 (Sheldrick, 2008)
;
_computing_structure_refinement
;
SHELXL-2019/3 (Sheldrick, 2015)
;
_computing_molecular_graphics
;
Bruker XP, Version 5.1 (Bruker, 1998)
;
_computing_publication_material
;
SHELXL-2019/3 (Sheldrick, 2015)
;
loop_
    _atom_site_type_symbol
    _atom_site_label
    _atom_site_fract_x
    _atom_site_fract_y
    _atom_site_fract_z
    _atom_site_U_iso_or_equiv
    _atom_site_adp_type
    _atom_site_calc_flag
    _atom_site_occupancy
    _atom_site_disorder_assembly
    _atom_site_disorder_group
    P P1 0.49492(13) 0.26458(15) 0.71127(13) 0.0229(3) Uani d 1 . .
    S S1 0.37078(15) 0.3269(2) 0.59158(16) 0.0411(5) Uani d 1 . .
    Cl Cl1 0.4167(2) 0.24787(19) 0.47722(16) 0.0518(6) Uani d 1 . .
    C C1 0.4821(6) 0.3685(7) 0.8153(6) 0.0332(15) Uani d 1 . .
    H H1 0.524753 0.449958 0.815124 0.040 Uiso calc 1 . .
    C C2 0.6151(5) 0.3045(7) 0.6810(5) 0.0283(14) Uani d 1 . .
    H H2 0.617064 0.249462 0.621766 0.034 Uiso calc 1 . .
    C C3 0.4873(5) 0.0874(6) 0.7358(5) 0.0244(12) Uani d 1 . .
    H H3 0.538296 0.069314 0.802265 0.029 Uiso calc 1 . .
    C C11 0.5284(6) 0.3003(7) 0.9151(6) 0.0366(16) Uani d 1 . .
    H H11A 0.524432 0.359834 0.969554 0.055 Uiso calc 1 . .
    H H11B 0.601537 0.278020 0.922051 0.055 Uiso calc 1 . .
    H H11C 0.489247 0.219045 0.918159 0.055 Uiso calc 1 . .
    C C12 0.3706(7) 0.4145(8) 0.8027(7) 0.047(2) Uani d 1 . .
    H H12A 0.325891 0.337373 0.802076 0.071 Uiso calc 1 . .
    H H12B 0.345490 0.463001 0.739501 0.071 Uiso calc 1 . .
    H H12C 0.368791 0.472870 0.858506 0.071 Uiso calc 1 . .
    C C21 0.6189(6) 0.4495(7) 0.6512(6) 0.0394(17) Uani d 1 . .
    H H21A 0.617945 0.506362 0.707997 0.059 Uiso calc 1 . .
    H H21B 0.558271 0.469518 0.594537 0.059 Uiso calc 1 . .
    H H21C 0.682984 0.465715 0.631895 0.059 Uiso calc 1 . .
    C C22 0.7085(5) 0.2646(7) 0.7673(5) 0.0319(15) Uani d 1 . .
    H H22A 0.772495 0.272582 0.746412 0.048 Uiso calc 1 . .
    H H22B 0.700199 0.172606 0.786402 0.048 Uiso calc 1 . .
    H H22C 0.713043 0.322906 0.824699 0.048 Uiso calc 1 . .
    C C31 0.3807(6) 0.0498(7) 0.7447(6) 0.0351(16) Uani d 1 . .
    H H31A 0.328664 0.062437 0.679948 0.053 Uiso calc 1 . .
    H H31B 0.363197 0.105981 0.795134 0.053 Uiso calc 1 . .
    H H31C 0.381162 -0.043333 0.764827 0.053 Uiso calc 1 . .
    C C32 0.5206(6) 0.0026(6) 0.6583(5) 0.0297(14) Uani d 1 . .
    H H32A 0.522900 -0.090931 0.677830 0.044 Uiso calc 1 . .
    H H32B 0.589870 0.030604 0.655174 0.044 Uiso calc 1 . .
    H H32C 0.470257 0.014050 0.592388 0.044 Uiso calc 1 . .
    Au Au1 0.19556(2) 0.73810(2) 0.47234(2) 0.02350(9) Uani d 1 . .
    Cl Cl2 0.34024(14) 0.70385(17) 0.60253(15) 0.0379(4) Uani d 1 . .
    Cl Cl3 0.24567(14) 0.95147(16) 0.45821(13) 0.0325(4) Uani d 1 . .
    Cl Cl4 0.04849(14) 0.77264(18) 0.34302(14) 0.0355(4) Uani d 1 . .
    Cl Cl5 0.14653(14) 0.52388(16) 0.48526(14) 0.0341(4) Uani d 1 . .
loop_
    _atom_site_aniso_label
    _atom_site_aniso_U_11
    _atom_site_aniso_U_22
    _atom_site_aniso_U_33
    _atom_site_aniso_U_12
    _atom_site_aniso_U_13
    _atom_site_aniso_U_23
    P1 0.0234(8) 0.0195(7) 0.0242(8) 0.0026(6) 0.0038(6) -0.0009(6)
    S1 0.0346(10) 0.0362(10) 0.0437(11) 0.0058(8) -0.0031(8) 0.0093(8)
    Cl1 0.0764(15) 0.0362(10) 0.0309(10) -0.0012(9) -0.0046(10) 0.0011(7)
    C1 0.043(4) 0.022(3) 0.038(4) -0.006(3) 0.017(3) -0.004(3)
    C2 0.028(3) 0.025(3) 0.033(4) -0.004(3) 0.012(3) -0.007(3)
    C3 0.025(3) 0.020(3) 0.025(3) -0.001(2) 0.002(2) 0.000(2)
    C11 0.048(4) 0.027(3) 0.040(4) 0.000(3) 0.021(3) 0.001(3)
    C12 0.051(5) 0.041(4) 0.063(6) 0.017(4) 0.037(4) 0.011(4)
    C21 0.049(4) 0.027(4) 0.047(4) -0.011(3) 0.021(4) -0.002(3)
    C22 0.026(3) 0.040(4) 0.031(4) -0.005(3) 0.011(3) -0.010(3)
    C31 0.037(4) 0.031(4) 0.040(4) -0.009(3) 0.014(3) -0.004(3)
    C32 0.039(4) 0.018(3) 0.031(3) -0.001(3) 0.010(3) -0.004(2)
    Au1 0.02594(14) 0.02090(13) 0.02427(14) -0.00120(9) 0.00804(9) -0.00287(9)
    Cl2 0.0324(9) 0.0263(8) 0.0454(10) -0.0038(7) -0.0051(7) 0.0020(7)
    Cl3 0.0371(9) 0.0226(7) 0.0358(9) -0.0045(6) 0.0069(7) 0.0022(6)
    Cl4 0.0361(9) 0.0334(8) 0.0307(8) -0.0025(7) -0.0008(7) -0.0002(7)
    Cl5 0.0357(9) 0.0234(7) 0.0398(9) -0.0068(6) 0.0049(7) -0.0012(6)
_geom_special_details     ?
loop_
    _geom_bond_atom_site_label_1
    _geom_bond_atom_site_label_2
    _geom_bond_site_symmetry_2
    _geom_bond_distance
    _geom_bond_publ_flag
    P1 C2 . 1.815(7) ?
    P1 C3 . 1.828(6) ?
    P1 C1 . 1.834(7) ?
    P1 S1 . 2.091(2) y
    S1 Cl1 . 2.023(3) y
    S1 Cl5 . 3.553(3) ?
    C1 C11 . 1.518(11) ?
    C1 C12 . 1.522(11) ?
    C1 H1 . 1.0000 ?
    C2 C22 . 1.525(10) ?
    C2 C21 . 1.525(10) ?
    C2 H2 . 1.0000 ?
    C3 C31 . 1.511(9) ?
    C3 C32 . 1.537(9) ?
    C3 H3 . 1.0000 ?
    C11 H11A . 0.9800 ?
    C11 H11B . 0.9800 ?
    C11 H11C . 0.9800 ?
    C12 H12A . 0.9800 ?
    C12 H12B . 0.9800 ?
    C12 H12C . 0.9800 ?
    C21 H21A . 0.9800 ?
    C21 H21B . 0.9800 ?
    C21 H21C . 0.9800 ?
    C22 H22A . 0.9800 ?
    C22 H22B . 0.9800 ?
    C22 H22C . 0.9800 ?
    C31 H31A . 0.9800 ?
    C31 H31B . 0.9800 ?
    C31 H31C . 0.9800 ?
    C32 H32A . 0.9800 ?
    C32 H32B . 0.9800 ?
    C32 H32C . 0.9800 ?
    Au1 Cl2 . 2.2745(17) y
    Au1 Cl3 . 2.2789(16) y
    Au1 Cl5 . 2.2797(16) y
    Au1 Cl4 . 2.2884(17) y
loop_
    _geom_angle_atom_site_label_1
    _geom_angle_atom_site_label_2
    _geom_angle_atom_site_label_3
    _geom_angle_site_symmetry_1
    _geom_angle_site_symmetry_3
    _geom_angle
    _geom_angle_publ_flag
    C2 P1 C3 . . 111.1(3) ?
    C2 P1 C1 . . 109.9(3) ?
    C3 P1 C1 . . 112.9(3) ?
    C2 P1 S1 . . 107.7(2) ?
    C3 P1 S1 . . 111.7(2) ?
    C1 P1 S1 . . 103.2(3) ?
    Cl1 S1 P1 . . 99.25(11) y
    Cl1 S1 Cl5 . . 107.39(10) ?
    P1 S1 Cl5 . . 152.59(11) ?
    C11 C1 C12 . . 112.2(6) ?
    C11 C1 P1 . . 111.0(5) ?
    C12 C1 P1 . . 112.9(6) ?
    C11 C1 H1 . . 106.8 ?
    C12 C1 H1 . . 106.8 ?
    P1 C1 H1 . . 106.8 ?
    C22 C2 C21 . . 112.6(6) ?
    C22 C2 P1 . . 109.9(5) ?
    C21 C2 P1 . . 112.0(5) ?
    C22 C2 H2 . . 107.3 ?
    C21 C2 H2 . . 107.3 ?
    P1 C2 H2 . . 107.3 ?
    C31 C3 C32 . . 112.5(5) ?
    C31 C3 P1 . . 111.3(5) ?
    C32 C3 P1 . . 111.8(4) ?
    C31 C3 H3 . . 107.0 ?
    C32 C3 H3 . . 107.0 ?
    P1 C3 H3 . . 107.0 ?
    C1 C11 H11A . . 109.5 ?
    C1 C11 H11B . . 109.5 ?
    H11A C11 H11B . . 109.5 ?
    C1 C11 H11C . . 109.5 ?
    H11A C11 H11C . . 109.5 ?
    H11B C11 H11C . . 109.5 ?
    C1 C12 H12A . . 109.5 ?
    C1 C12 H12B . . 109.5 ?
    H12A C12 H12B . . 109.5 ?
    C1 C12 H12C . . 109.5 ?
    H12A C12 H12C . . 109.5 ?
    H12B C12 H12C . . 109.5 ?
    C2 C21 H21A . . 109.5 ?
    C2 C21 H21B . . 109.5 ?
    H21A C21 H21B . . 109.5 ?
    C2 C21 H21C . . 109.5 ?
    H21A C21 H21C . . 109.5 ?
    H21B C21 H21C . . 109.5 ?
    C2 C22 H22A . . 109.5 ?
    C2 C22 H22B . . 109.5 ?
    H22A C22 H22B . . 109.5 ?
    C2 C22 H22C . . 109.5 ?
    H22A C22 H22C . . 109.5 ?
    H22B C22 H22C . . 109.5 ?
    C3 C31 H31A . . 109.5 ?
    C3 C31 H31B . . 109.5 ?
    H31A C31 H31B . . 109.5 ?
    C3 C31 H31C . . 109.5 ?
    H31A C31 H31C . . 109.5 ?
    H31B C31 H31C . . 109.5 ?
    C3 C32 H32A . . 109.5 ?
    C3 C32 H32B . . 109.5 ?
    H32A C32 H32B . . 109.5 ?
    C3 C32 H32C . . 109.5 ?
    H32A C32 H32C . . 109.5 ?
    H32B C32 H32C . . 109.5 ?
    Cl2 Au1 Cl3 . . 90.44(6) ?
    Cl2 Au1 Cl5 . . 89.54(6) ?
    Cl3 Au1 Cl5 . . 179.34(7) ?
    Cl2 Au1 Cl4 . . 179.13(7) ?
    Cl3 Au1 Cl4 . . 89.80(6) ?
    Cl5 Au1 Cl4 . . 90.24(6) ?
    Au1 Cl5 S1 . . 109.61(7) ?
loop_
    _geom_torsion_atom_site_label_1
    _geom_torsion_atom_site_label_2
    _geom_torsion_atom_site_label_3
    _geom_torsion_atom_site_label_4
    _geom_torsion_site_symmetry_1
    _geom_torsion_site_symmetry_2
    _geom_torsion_site_symmetry_3
    _geom_torsion_site_symmetry_4
    _geom_torsion
    _geom_torsion_publ_flag
    C2 P1 S1 Cl1 . . . . 48.2(3) ?
    C3 P1 S1 Cl1 . . . . -74.0(3) ?
    C1 P1 S1 Cl1 . . . . 164.4(2) y
    C2 P1 S1 Cl5 . . . . -118.1(3) ?
    C3 P1 S1 Cl5 . . . . 119.7(3) ?
    C1 P1 S1 Cl5 . . . . -1.9(3) ?
    C2 P1 C1 C11 . . . . -92.0(6) ?
    C3 P1 C1 C11 . . . . 32.6(6) ?
    S1 P1 C1 C11 . . . . 153.4(5) ?
    C2 P1 C1 C12 . . . . 141.0(5) ?
    C3 P1 C1 C12 . . . . -94.4(6) ?
    S1 P1 C1 C12 . . . . 26.4(6) ?
    C3 P1 C2 C22 . . . . -59.0(5) ?
    C1 P1 C2 C22 . . . . 66.7(5) ?
    S1 P1 C2 C22 . . . . 178.4(4) ?
    C3 P1 C2 C21 . . . . 174.9(5) ?
    C1 P1 C2 C21 . . . . -59.4(6) ?
    S1 P1 C2 C21 . . . . 52.4(5) ?
    C2 P1 C3 C31 . . . . -170.9(5) ?
    C1 P1 C3 C31 . . . . 65.1(6) ?
    S1 P1 C3 C31 . . . . -50.7(5) ?
    C2 P1 C3 C32 . . . . -44.1(5) ?
    C1 P1 C3 C32 . . . . -168.2(5) ?
    S1 P1 C3 C32 . . . . 76.1(5) ?
loop_
    _geom_hbond_atom_site_label_D
    _geom_hbond_atom_site_label_H
    _geom_hbond_atom_site_label_A
    _geom_hbond_site_symmetry_A
    _geom_hbond_distance_DH
    _geom_hbond_distance_HA
    _geom_hbond_distance_DA
    _geom_hbond_angle_DHA
    _geom_hbond_publ_flag
    C2 H2 Cl1 . 1.00 2.86 3.343(7) 110.3 yes
    C32 H32C Cl1 . 0.98 2.83 3.527(7) 128.8 yes
    C12 H12B S1 . 0.98 2.57 3.069(9) 111.3 yes
    C21 H21B S1 . 0.98 2.88 3.415(8) 115.3 yes
    C32 H32A Cl1 3_656 0.98 2.97 3.395(7) 107.8 ?
    C22 H22C Cl3 4_676 0.98 2.89 3.843(7) 163.6 yes
    C1 H1 Cl4 4_676 1.00 2.83 3.721(7) 148.6 yes
    C32 H32A Cl4 4_666 0.98 2.88 3.731(7) 145.1 yes
    C3 H3 Cl5 4_666 1.00 2.72 3.701(7) 167.1 yes
_shelx_space_group_comment
;
The symmetry employed for this shelxl refinement is uniquely defined
by the following loop, which should always be used as a source of
symmetry information in preference to the above space-group names.
They are only intended as comments.
;
_shelx_estimated_absorpt_T_min     0.263
_shelx_estimated_absorpt_T_max     0.772
_shelx_hkl_file
;
   0   0   2 128139. 2965.67  19
   0   0  -2 129805. 3008.57   1
   0   0  -2 126724. 2977.02   7
   0   0   2 124873. 2991.57   4
   0   0   2 132462. 3012.04   1
   0   0  -2 124119. 2956.72   5
   0   0  -2 129823. 2889.84  14
   0   0  -2 127613. 2973.55  13
   0   0  -2 126026. 2951.10  17
   0   0   2 127956. 2977.06   7
   0   0   2 122663. 2949.67   5
   0   0  -2 131754. 2972.18  19
   0   0   2 129668. 2987.85  20
   0   0  -2 131396. 2991.62   4
   0   0  -2 131588. 2992.36  20
   0   0  -2 125580. 2953.82  22
   0   0   3-48.4266 105.325  19
   0   0   3 52.6098 117.377  20
   0   0  -3-63.8369 120.221  19
   0   0   3 127.524 114.991  18
   0   0  -3-55.2028 128.294   4
   0   0   3-52.4501 92.6878   5
   0   0  -3 101.189 119.989  17
   0   0  -3 13.7554 94.1366  22
   0   0  -3 100.540 139.515  13
   0   0  -3-32.0705 77.3063  14
   0   0   3 73.6213 112.510   4
   0   0  -3 99.5694 110.361  20
   0   0  -3 65.2912 98.1105   7
   0   0   3-100.916 149.341   1
   0   0  -3-50.0010 119.007   5
   0   0  -3-25.4078 116.755   1
   0   0  -4 100952. 2519.01   1
   0   0  -4 92683.6 2276.20  14
   0   0   4 96262.7 2497.20   4
   0   0  -4 88237.3 2410.14   5
   0   0   4 92090.0 2455.86  20
   0   0   4 95926.4 2426.73  19
   0   0  -4 92992.1 2393.44  17
   0   0   4 96083.9 2448.80  18
   0   0  -4 95154.9 2454.80   4
   0   0   4 95497.1 2507.86   1
   0   0  -4 93738.4 2424.89  19
   0   0  -4 93451.3 2418.32  13
   0   0   4 94329.5 2394.43   5
   0   0  -4 98030.9 2475.38  20
   0   0  -4 92639.1 2391.86  22
   0   0  -4 93688.5 2441.88   7
   0   0  -5-7.25879 126.328  22
   0   0   5 258.453 164.082   4
   0   0  -5-49.3015 149.130  13
   0   0   5 53.8070 122.718   5
   0   0  -5 126.305 153.212   5
   0   0  -5 245.442 188.482  19
   0   0   5 82.2563 140.249  18
   0   0  -5-92.4854 114.660   7
   0   0   5 184.911 149.471  19
   0   0   5-142.156 175.149  20
   0   0  -5-91.5374 155.995   1
   0   0  -5 106.699 168.195  17
   0   0  -5 104.383 132.469  20
   0   0  -5 16.1455 167.292   4
   0   0   5 74.7035 47.1597   3
   0   0  -5 12.5818 101.188  14
   0   0   5-81.0764 202.155   1
   0   0  -6 33616.7 1168.74  17
   0   0   6 35274.3 1318.10   1
   0   0  -6 33806.3 1024.92  14
   0   0  -6 35575.6 1227.85  19
   0   0  -6 35798.6 1251.07   4
   0   0  -6 33988.5 1230.86   5
   0   0  -6 33804.9 1166.02  22
   0   0   6 35913.9 1178.44   5
   0   0  -6 34074.6 1184.64  13
   0   0   6 35045.6 1298.45   4
   0   0   6 34575.5 1254.79  20
   0   0  -6 33369.2 1140.23   2
   0   0   7-39.0054 42.1057   3
   0   0  -7 107.519 140.823  14
   0   0   7-0.19484 221.765  20
   0   0  -7-13.7946 165.953   2
   0   0  -7-220.378 204.358  13
   0   0  -7-60.6116 207.073   4
   0   0  -7 4.62413 115.236  16
   0   0   7-474.947 289.369   1
   0   0  -7 326.357 212.534  17
   0   0   7-185.810 159.998   5
   0   0  -7 73.8028 196.417  19
   0   0  -7 9.54476 205.600   5
   0   0  -8 4774.82 367.532  14
   0   0  -8 4503.01 463.404  13
   0   0  -8 5138.34 527.017  19
   0   0  -8 4276.50 363.517  16
   0   0   8 4710.72 536.236   1
   0   0  -8 4661.77 472.156  17
   0   0  -8 5172.12 542.053   4
   0   0  -8 4704.62 448.968   2
   0   0   8 4506.43 503.202  20
   0   0  -8 4347.05 495.149   5
   0   0   9-134.646 250.348  20
   0   0  -9-314.001 246.330   2
   0   0  -9 200.737 155.953  11
   0   0  -9 75.2166 226.588   4
   0   0  -9 83.0862 205.195  17
   0   0  -9 365.796 277.957  19
   0   0  -9 198.553 152.785  14
   0   0  -9-226.116 255.853  13
   0   0   9 46.0901 269.245   1
   0   0  -9-301.900 278.174   5
   0   0  10 1178.87 347.742  20
   0   0 -10 456.836 173.050  11
   0   0 -10 160.042 193.528   2
   0   0 -10 860.479 359.223   4
   0   0 -10 662.282 209.290  14
   0   0 -10-108.101 263.347   5
   0   0 -10 450.017 294.592  19
   0   0 -10 855.107 288.882  13
   0   0  10 439.918 347.721   1
   0   0 -10 469.112 269.686  17
   0   0 -11 286.016 279.503   4
   0   0 -11-34.4132 126.483  11
   0   0  11 271.560 351.361   1
   0   0 -11 51.8298 213.126  13
   0   0  11-19.9498 290.517  20
   0   0 -11-34.0771 231.573  17
   0   0 -11-64.1418 148.487  14
   0   0 -11 22.2720 260.349  19
   0   0 -11-530.094 337.278   5
   0   0 -12 4159.73 584.308   4
   0   0 -12 4199.55 339.744  11
   0   0 -12 3980.67 407.053  14
   0   0 -12 4590.26 572.362  17
   0   0 -12 3834.27 587.975   5
   0   0  12 3960.43 626.620  20
   0   0 -12 5245.60 561.335  13
   0   0  12 5023.71 715.767   1
   0   0 -13 85.7141 198.511  14
   0   0 -13-496.393 328.516   4
   0   0 -13-3.30227 272.430  17
   0   0 -13-126.165 349.163   5
   0   0 -13-174.528 243.767  13
   0   0  13-19.6854 356.925   1
   0   0  13-169.381 327.348  20
   0   0 -14 11424.9 954.526  17
   0   0  14 13030.5 1242.66   1
   0   0  14 11380.6 1054.99  20
   0   0 -14 12489.9 1086.86   5
   0   0 -14 13275.2 1104.18   4
   0   0  15 225.595 490.766   1
   0   0 -15-148.729 357.883   5
   0   0 -15-160.358 320.123  17
   0   0 -15 21.7137 316.337   4
   0   0  15 461.319 321.485  20
   0   0  16 23808.6 1839.74   1
   0   0 -16 24452.0 1602.64   4
   0   0  16 20787.0 1569.21  20
   0   0 -16 18793.8 1341.30  17
   0   0 -17-413.800 368.406   4
   0   0  17-423.415 432.553   1
   0   0 -17-37.6584 310.962  17
   0   0 -18 6695.18 920.097  17
   0   1  -1 1964.75 184.739  16
   0  -1  -1 2173.96 163.409   4
   0  -1   1 2343.34 203.294   8
   0  -1  -1 2338.04 128.066  10
   0  -1   1 2062.81 195.002  19
   0  -1  -1 2193.28 134.565  20
   0   1   1 2138.82 125.893   7
   0  -1  -1 2084.07 123.690  21
   0   1   1 2191.34 179.205   6
   0   1   1 2282.56 202.129  13
   0   1  -1 1902.95 174.934   5
   0  -1  -1 2337.66 150.893  23
   0  -1   1 2041.18 190.814  18
   0   1   1 1886.69 142.585  14
   0   1   1 1944.43 129.679  17
   0  -1  -1 2075.80 146.829   1
   0   1   2 35509.5 931.950  17
   0  -1   2 29259.6 852.928   4
   0   1   2 33390.9 886.533  21
   0   1  -2 32764.3 990.667  20
   0  -1  -2 34839.4 925.705  22
   0   1  -2 32699.3 979.251  16
   0   1   2 36294.6 1006.72   1
   0  -1   2 31711.7 920.111   1
   0   1   2 33559.6 886.739  10
   0   1  -2 33632.6 998.050  19
   0   1   2 33264.0 874.277  14
   0  -1   2 32991.9 1031.58   5
   0  -1  -2 37420.7 1106.01  13
   0   1   2 35052.6 948.750  20
   0  -1  -2 35375.0 929.453   7
   0  -1  -2 36311.9 958.745  20
   0  -1  -2 33887.9 1021.03   6
   0   1   2 34367.6 1017.69   6
   0   1   2 33632.0 919.828  22
   0   1   2 36431.0 1117.58  13
   0  -1  -2 36644.3 1039.40   4
   0   1  -2 30592.7 1015.12   5
   0  -1  -2 35738.9 925.968  17
   0  -1   2 34836.1 1019.10  18
   0   1   2 35770.1 1033.25   4
   0  -1   2 32810.1 972.686  16
   0  -1   2 32148.0 981.751  20
   0   1  -2 33311.4 1017.32  18
   0   1   2 35713.1 929.503   7
   0  -1  -2 38242.5 1021.02   1
   0   1  -2 31092.3 848.717   4
   0  -1   2 32702.7 990.167  19
   0  -1  -2 33707.9 878.886  14
   0   1   3 5791.03 260.422  14
   0   1  -3 5283.11 354.878  19
   0  -1  -3 5914.63 386.036   6
   0   1   3 6066.10 346.649  20
   0   1  -3 5647.21 379.051  18
   0   1  -3 4920.79 373.245   5
   0  -1  -3 5775.53 312.494  17
   0   1   3 6047.23 388.677   4
   0   1   3 5406.03 305.242  22
   0  -1  -3 6392.58 391.515   1
   0  -1  -3 6017.94 214.755  11
   0  -1   3 5652.57 370.986  18
   0  -1  -3 5987.03 338.246  20
   0  -1  -3 6175.66 271.376  14
   0  -1   3 5577.02 349.329  19
   0  -1  -3 5693.15 427.437  13
   0  -1   3 5560.94 330.013  16
   0  -1   3 5239.75 354.274  20
   0   1   3 5719.37 309.763  17
   0  -1  -3 6378.38 316.921  22
   0   1   3 5788.41 212.804  11
   0   1   3 5384.30 363.364   1
   0   1  -3 5675.96 330.746  16
   0   1  -3 5078.58 281.420   4
   0   1  -3 5216.01 347.273  20
   0   1   3 5646.23 316.758   7
   0  -1   3 5087.50 330.818   1
   0  -1   3 4845.13 281.270   4
   0   1  -3 5562.74 331.001   1
   0  -1   3 5162.22 366.503   5
   0   1   3 5780.99 241.390   5
   0  -1  -3 5785.71 258.313   5
   0  -1  -3 5552.59 398.802   4
   0  -1  -3 5813.01 314.340   7
   0   1  -4 11690.4 446.614  13
   0  -1  -4 12805.4 532.333  22
   0   1   4 11665.7 546.856   7
   0   1  -4 11510.8 600.685  18
   0   1  -4 11562.7 589.783  20
   0   1  -4 12216.2 596.433  19
   0  -1  -4 12877.7 643.067   4
   0   1   4 12743.9 460.996   5
   0  -1  -4 13020.4 556.726   7
   0   1  -4 12565.2 547.471  16
   0  -1  -4 13599.6 649.714   1
   0  -1  -4 13787.0 598.305  20
   0  -1  -4 11531.6 521.110  17
   0   1   4 12878.3 644.692   4
   0   1   4 12236.9 540.054  22
   0  -1  -4 12276.8 660.894  13
   0   1   4 12053.6 533.675  17
   0  -1   4 11682.6 533.960   4
   0  -1   4 11442.1 603.508   5
   0   1  -4 12406.5 584.316   1
   0  -1   4 12229.8 582.486  19
   0   1   4 12244.7 561.438  19
   0   1   4 12323.2 625.527   1
   0   1  -4 10922.7 615.196   5
   0   1   4 12499.8 580.693  20
   0   1  -4 11681.1 519.448   4
   0  -1  -4 12388.5 380.895  11
   0   1   4 12300.3 449.327  14
   0  -1   4 11570.2 596.787  20
   0  -1   4 11992.3 605.358  18
   0  -1   4 11467.8 584.901   1
   0  -1  -4 12670.7 453.470  14
   0  -1  -4 11543.8 479.122   5
   0   1   5 59.3618 91.6982   5
   0   1  -5 185.442 120.913  16
   0  -1  -5 265.508 162.278  17
   0  -1   5-29.3916 167.222  20
   0   1   5 274.108 176.240  22
   0   1   5 33.9956 122.659  17
   0   1  -5 103.075 110.292  13
   0  -1  -5 359.515 150.079  20
   0  -1   5 279.741 149.304   5
   0  -1  -5-34.6187 209.614   4
   0   1   5 418.036 177.466  19
   0  -1  -5 140.967 129.693   5
   0  -1  -5 190.561 131.149  22
   0   1  -5 85.8458 196.652  18
   0   1   5 55.2870 145.895   7
   0  -1  -5-39.5019 194.377  13
   0   1   5-43.0879 163.502   4
   0   1  -5 310.828 189.098  19
   0  -1   5 254.881 139.516   4
   0   1   5 66.9971 76.6565  14
   0  -1   5-71.0935 196.690   1
   0  -1  -5 110.200 150.548   1
   0  -1  -5 183.370 110.081  14
   0   1   5 173.244 160.279  20
   0   1  -5-5.29925 139.539   7
   0   1  -5 78.7825 189.294   5
   0   1  -5 118.113 135.684   1
   0  -1   5 251.685 164.695  18
   0  -1   5 128.847 135.629  19
   0   1  -5 232.570 158.362  20
   0  -1  -5 245.175 82.0899  11
   0   1   5 73.7189 195.337   1
   0  -1  -5 136.661 103.397   2
   0  -1  -5 109.112 111.800   7
   0   1  -5 157.254 135.098   4
   0   1  -6 64568.1 1780.57  13
   0  -1  -6 68718.3 2099.25   4
   0  -1  -6 66902.5 1606.68  11
   0   1   6 65387.3 1969.58   7
   0   1  -6 66457.0 1925.50   4
   0  -1  -6 63371.3 1885.67  17
   0  -1   6 63676.7 1977.84   4
   0   1  -6 66032.0 2003.98  19
   0  -1   6 64549.4 2036.95   1
   0   1   6 70445.6 2036.57  20
   0  -1  -6 67453.2 2089.83  13
   0   1  -6 63794.8 2084.27   5
   0  -1  -6 64881.4 1881.84   5
   0   1  -6 64797.5 1872.27  16
   0   1   6 69455.4 2127.44   1
   0   1   6 65645.2 1920.07  17
   0  -1  -6 68157.0 1736.65  14
   0   1  -6 63855.4 1840.26  14
   0   1   6 64911.2 1912.82  22
   0   1   6 63931.7 1722.33  14
   0  -1  -6 64157.2 1882.24  22
   0   1   6 67694.2 1803.54   5
   0  -1   6 63977.9 2032.69  20
   0   1  -6 65394.7 2013.60   2
   0  -1  -6 60169.8 1714.36   2
   0   1   7 1401.78 279.871  20
   0   1  -7 1952.82 260.917  16
   0   1  -7 2109.27 345.447  19
   0  -1  -7 1904.94 285.477   5
   0   1   7 2040.72 309.336   7
   0   1  -7 1652.67 230.844  13
   0   1   7 1941.59 188.011   3
   0   1   7 1745.43 226.524   5
   0   1   7 1537.56 338.467   1
   0  -1  -7 1466.71 193.112   2
   0   1  -7 1919.98 308.955   2
   0   1  -7 1881.36 246.480  14
   0   1  -7 1842.94 351.508   5
   0  -1  -7 1638.65 325.974   4
   0  -1   7 1206.19 287.287   1
   0  -1   7 1755.79 337.941  20
   0  -1  -7 1682.85 279.600  17
   0  -1   7 1374.88 268.009   4
   0  -1  -7 2050.16 168.355  11
   0  -1  -7 1161.13 290.668  13
   0  -1  -7 1886.31 218.744  14
   0   1  -7 1676.47 280.356   4
   0   1   7 1789.32 201.404  14
   0  -1  -8 57321.2 1490.23  11
   0   1   8 57720.9 2103.59   1
   0  -1  -8 58560.0 1654.83  14
   0  -1   8 54599.4 2044.63   1
   0  -1  -8 58037.8 1872.25  17
   0   1  -8 57717.2 1962.21  17
   0   1  -8 56530.9 2061.33   5
   0   1  -8 54163.5 1743.39  14
   0  -1   8 56301.5 2020.13  20
   0   1  -8 58846.0 1757.74  13
   0  -1  -8 58777.6 2071.27   4
   0   1   8 57789.6 1551.14   3
   0   1   8 58867.2 1758.08   5
   0  -1  -8 58436.8 1915.08   5
   0   1  -8 59984.1 1932.43   4
   0   1   8 60854.4 2027.33  20
   0   1  -8 55983.0 1965.87  19
   0  -1  -8 55795.4 1646.95   2
   0  -1  -8 59040.5 2026.11  13
   0   1  -9 3533.80 444.987   4
   0   1   9 3256.63 240.481   3
   0  -1   9 3802.12 484.906  20
   0   1   9 3442.42 472.871  20
   0   1  -9 3673.88 461.745  17
   0  -1  -9 4002.27 334.581  14
   0   1  -9 3735.49 506.858   5
   0   1  -9 3082.38 345.799  13
   0   1  -9 3542.66 463.763  19
   0  -1  -9 3605.51 240.639  11
   0  -1  -9 3379.55 430.776   5
   0  -1  -9 3528.91 472.722   4
   0   1   9 3996.16 529.879   1
   0   1  -9 3848.71 370.981  14
   0  -1  -9 3148.72 409.376  17
   0  -1  -9 3821.53 490.871  13
   0  -1  -9 3393.31 305.508   2
   0  -1   9 3055.78 479.335   1
   0   1 -10 28472.2 1169.20  13
   0  -1 -10 29825.9 1397.70  13
   0   1 -10 29470.7 1338.07   4
   0  -1 -10 27046.4 871.884  11
   0   1 -10 28897.2 1379.81  19
   0  -1 -10 31326.4 1493.00   4
   0  -1  10 29844.5 1526.26   1
   0  -1  10 29668.7 1455.18  20
   0   1 -10 27727.9 1138.77  14
   0  -1 -10 28110.8 1264.07  17
   0   1  10 29169.3 1415.24  20
   0  -1 -10 28216.4 1057.79  14
   0   1  10 26764.9 856.455   3
   0  -1 -10 29174.9 1360.10   5
   0   1 -10 28025.3 1337.69  17
   0  -1 -10 27819.3 1018.12   2
   0   1 -10 30192.3 1503.18   5
   0   1  10 30902.0 1556.36   1
   0  -1 -11 2036.25 271.228  14
   0   1 -11 1624.60 387.738  19
   0  -1 -11 1342.61 352.741  13
   0   1 -11 1891.88 412.467   5
   0  -1 -11 1861.28 195.549  11
   0  -1 -11 1710.22 356.720  17
   0   1  11 2000.05 477.974   1
   0  -1  11 1850.06 454.775  20
   0   1 -11 1910.59 380.427   4
   0  -1 -11 1946.18 449.571   4
   0   1  11 1355.50 390.773  20
   0  -1 -11 1814.37 381.683   5
   0   1 -11 2076.56 321.520  13
   0  -1  11 2099.52 478.101   1
   0   1 -11 1770.13 391.225  17
   0   1 -11 2241.32 317.284  14
   0   1 -12 6974.48 792.573   5
   0   1 -12 7518.71 591.563  13
   0  -1 -12 7665.98 541.026  14
   0  -1  12 7304.91 790.258  20
   0   1  12 6844.52 753.712  20
   0   1 -12 7593.67 763.868  19
   0   1 -12 7972.96 553.893  11
   0   1 -12 7071.73 738.603  17
   0  -1  12 7616.62 863.030   1
   0  -1 -12 7250.64 681.169  17
   0  -1 -12 8752.33 830.157   4
   0   1  12 7249.95 848.994   1
   0  -1 -12 8713.44 772.690  13
   0   1 -12 7483.24 575.114  14
   0   1 -12 8607.98 772.358   4
   0  -1 -12 8483.69 787.363   5
   0  -1 -13-308.087 328.649   4
   0   1  13-37.2837 323.404   1
   0  -1 -13-117.043 242.702  17
   0  -1 -13 287.839 288.442   5
   0   1 -13 355.375 217.914  14
   0   1 -13 325.535 349.223  19
   0   1 -13 310.320 245.970   4
   0   1 -13 334.063 353.921   5
   0  -1  13 631.746 444.399   1
   0   1 -13 156.066 282.025  17
   0  -1  13-272.141 315.598  20
   0  -1 -13 262.342 302.503  13
   0   1  13-164.002 309.247  20
   0  -1 -14 8507.38 897.371   4
   0  -1 -14 7209.98 792.620   5
   0  -1  14 7468.83 959.093   1
   0  -1  14 7545.19 889.940  20
   0  -1 -14 6241.20 698.941  17
   0   1 -14 6149.85 741.441  17
   0  -1 -14 9278.97 854.500  13
   0   1  14 8727.96 930.408  20
   0   1  14 7812.75 961.159   1
   0   1 -14 6747.08 835.944   5
   0   1 -14 7846.48 853.042  19
   0   1 -14 7778.64 806.279   4
   0   1 -15 167.317 298.889  17
   0   1 -15 199.495 413.597   5
   0  -1  15 251.454 435.108   1
   0   1 -15-78.2823 277.685   4
   0   1  15 349.109 343.539  20
   0  -1 -15-261.526 325.914   4
   0   1  15 186.029 377.481   1
   0  -1  15 469.320 405.278  20
   0  -1 -15-169.195 261.692  17
   0   1  16 1933.43 523.261  20
   0   1 -16 1632.33 489.434   4
   0  -1  16 2757.31 715.870   1
   0  -1 -16 1093.02 451.758  17
   0   1 -16 2127.71 551.261   5
   0  -1  16 1223.64 458.846  20
   0   1 -16 2196.11 501.609  17
   0   1  16 2243.80 670.275   1
   0  -1 -16 770.449 426.341   4
   0   1 -17 495.402 390.289  17
   0  -1 -17 651.764 433.313   4
   0  -1 -17 302.945 319.933  17
   0  -1  17-327.831 417.662   1
   0   1  17-0.75630 451.214   1
   0  -1 -18 523.806 444.695   4
   0   1 -18 2.70997 396.417  17
   0  -2   0 265566. 6003.78   4
   0   2   0 265593. 5994.66   4
   0  -2   0 264793. 6136.65   8
   0   2   0 269858. 6078.02   9
   0  -2   0 265642. 6033.30  23
   0   2   0 265675. 6131.17  18
   0  -2   0 265126. 5929.68   1
   0   2   0 279109. 6534.68  16
   0   2   0 269429. 6071.39  12
   0  -2   0 272805. 6082.55  12
   0  -2   0 267279. 6122.60   7
   0   2   0 273269. 6150.05   8
   0   2   0 270042. 6043.80  23
   0   2   0 270872. 6142.58   5
   0   2   0 271582. 6079.76   7
   0  -2   0 275614. 6185.76  13
   0   2   0 267060. 5926.20   1
   0   2   0 268436. 6073.84  21
   0  -2   0 257947. 6088.82   5
   0   2   0 272459. 6146.24  13
   0  -2   0 264412. 6069.27  21
   0  -2   0 270645. 6076.57   9
   0  -2   0 278860. 6533.44  16
   0  -2  -1 2583.61 200.061  21
   0   2  -1 2807.79 332.787  19
   0  -2  -1 2934.95 206.850   1
   0   2   1 2837.48 202.688   9
   0   2   1 3131.45 228.187   5
   0   2   1 2817.11 194.972  20
   0   2  -1 2257.49 195.370  13
   0   2  -1 2465.16 229.547  12
   0  -2   1 2208.00 241.496  21
   0  -2  -1 2429.03 183.861   7
   0   2   1 2784.16 287.858  16
   0   2  -1 2538.35 275.848  18
   0  -2   1 2557.66 291.911   8
   0   2  -1 2605.01 273.448   5
   0  -2  -1 2545.45 203.640  23
   0  -2  -1 2625.15 226.244   8
   0  -2  -1 2827.96 242.240   4
   0   2  -1 2636.17 311.534   7
   0  -2   1 2471.94 220.968  13
   0   2   1 2797.36 188.941   7
   0  -2   1 2447.65 283.435  18
   0  -2  -1 3001.38 328.150  16
   0  -2   1 2589.67 258.842   5
   0   2   1 3192.96 299.807  13
   0   2   1 2759.40 220.771   4
   0   2   1 2623.02 203.951  17
   0   2   1 2541.23 223.045   8
   0  -2   1 2844.79 380.713  16
   0  -2  -1 2633.75 185.916   5
   0  -2   1 2259.13 302.411   7
   0  -2   1 2237.40 228.799  12
   0   2   1 2518.10 189.762  21
   0   2   1 2496.19 200.901  23
   0   2  -1 2732.55 339.847  16
   0  -2  -1 2996.46 274.927   6
   0  -2  -1 2425.79 298.055  13
   0   2  -1 2894.07 288.061   8
   0   2   1 2595.94 191.034   1
   0  -2  -1 2539.55 186.211  20
   0   2   1 2922.56 298.890   6
   0   2   2 71497.0 1824.13  17
   0  -2  -2 70525.9 1777.43  21
   0  -2  -2 72891.0 1909.86  16
   0  -2  -2 73593.8 1994.64   6
   0   2   2 72127.8 1781.81  10
   0  -2   2 68800.1 2043.11  19
   0  -2  -2 75632.8 2106.35  13
   0  -2  -2 77933.0 1900.08   1
   0  -2   2 67295.2 1952.35  20
   0   2   2 77163.6 2095.15  13
   0   2   2 77434.8 1910.44   8
   0   2   2 70138.0 1845.57  14
   0  -2  -2 69788.4 1851.36  23
   0   2   2 75153.2 1806.78   2
   0  -2  -2 68792.1 1816.11  17
   0   2  -2 66156.6 2029.46  18
   0   2   2 71137.2 1810.55  20
   0  -2   2 68615.0 2052.08   8
   0   2   2 74424.4 1877.91   1
   0  -2   2 65420.0 2013.11  16
   0   2   2 76630.6 1957.75   4
   0  -2  -2 74812.4 1823.92  20
   0  -2  -2 72982.1 1783.98  10
   0   2   2 75068.9 1885.55  23
   0   2  -2 67339.9 2034.35  19
   0   2   2 72719.4 1796.95   7
   0   2  -2 68574.5 2030.07  16
   0  -2   2 67330.7 1983.12   5
   0  -2  -2 71918.8 1793.75   7
   0   2  -2 68120.3 1982.01   5
   0   2   2 70053.7 1987.53   6
   0   2   2 70260.1 1782.04  21
   0  -2   2 70125.6 1970.05  12
   0  -2   2 68765.4 2031.57  18
   0  -2  -2 74804.7 1960.87   4
   0   2  -2 72472.0 2078.51   8
   0  -2   2 64819.3 1770.98  15
   0  -2  -3 882.733 158.107  17
   0   2   3 847.042 150.854  22
   0  -2  -3 1199.12 162.175   7
   0  -2   3 484.466 189.900   5
   0   2   3 809.014 232.498   6
   0  -2   3 813.871 219.422  19
   0   2  -3 793.723 102.236   4
   0  -2  -3 962.431 244.760   4
   0   2  -3 684.516 236.710   5
   0   2   3 1088.01 172.155  17
   0   2   3 946.468 154.224   7
   0   2  -3 645.136 181.853  16
   0  -2  -3 1113.37 216.516   6
   0   2   3 1133.13 201.973   4
   0  -2   3 881.216 227.444  16
   0   2   3 946.237 138.727  21
   0   2   3 1349.83 301.095  13
   0   2  -3 666.873 169.422  20
   0   2   3 1060.40 170.141  20
   0  -2  -3 834.811 276.229  13
   0  -2   3 778.867 159.355   1
   0  -2   3 903.757 258.735   8
   0   2  -3 572.219 198.164  19
   0  -2  -3 998.048 174.987  14
   0  -2   3 775.473 216.861  20
   0  -2  -3 828.331 172.573   1
   0  -2  -3 1120.24 171.765  20
   0   2   3 924.150 147.340  14
   0  -2   3 661.097 96.2748   4
   0  -2   3 1098.84 243.232  18
   0   2   3 722.942 128.948  10
   0   2  -3 909.977 245.128  18
   0   2   3 684.643 188.653   1
   0  -2  -3 1148.39 204.429  23
   0  -2  -4 21141.5 620.202   5
   0  -2  -4 22569.5 952.985   6
   0  -2  -4 22863.5 959.861   4
   0  -2   4 21586.0 938.494  18
   0  -2   4 20262.1 807.060   1
   0   2  -4 20961.9 695.572   4
   0   2  -4 21914.5 948.413  18
   0   2  -4 21994.4 930.220  19
   0   2   4 22184.7 807.572  22
   0   2   4 22362.6 839.855  20
   0  -2  -4 22587.4 889.584  23
   0   2   4 22886.2 814.299   7
   0  -2   4 21015.3 956.865   5
   0  -2  -4 22810.8 1041.92  13
   0   2   4 21745.7 745.849  10
   0   2   4 23180.6 815.493  17
   0   2   4 24084.5 936.919   1
   0  -2  -4 22189.4 808.297  17
   0  -2  -4 23454.3 817.744   7
   0   2  -4 21705.5 909.943  20
   0   2  -4 20641.5 959.330   5
   0   2   4 24637.1 980.693   4
   0  -2   4 20999.1 890.629  16
   0  -2   4 20377.3 710.638   4
   0  -2  -4 23935.7 857.925  20
   0  -2  -4 24045.2 768.683  14
   0   2  -4 21290.6 888.049  16
   0   2   4 23089.2 762.863  21
   0  -2  -4 25679.0 967.010   1
   0  -2   4 20789.6 901.977  20
   0   2   4 22374.2 722.773  14
   0   2   4 22957.1 649.640  11
   0   2  -4 20058.2 659.735   3
   0  -2   4 21600.1 915.265  19
   0   2   5 461.074 225.359   1
   0   2   5 4.43240 85.0232  10
   0   2   5-13.6905 66.0738  11
   0  -2  -5 377.351 242.827   4
   0  -2  -5-11.2148 116.465  14
   0  -2  -5 0.69536 108.632  22
   0  -2  -5 181.154 111.647   5
   0   2   5 72.8027 94.0234  21
   0   2  -5 66.4659 177.394  19
   0   2   5 140.960 151.609  22
   0   2   5 20.2054 84.9781  14
   0   2   5 5.00270 155.411  20
   0   2   5-22.8851 139.586   7
   0   2  -5 62.7788 52.4614   3
   0  -2   5 23.2350 108.715   4
   0  -2  -5 31.1740 104.660   7
   0   2  -5 207.698 123.669   4
   0  -2  -5-189.821 272.655  13
   0  -2   5-92.9552 194.905  20
   0  -2  -5 80.9109 142.233  17
   0   2  -5 254.255 226.266  18
   0  -2   5 238.436 174.587  16
   0  -2   5 21.7013 152.612   1
   0   2  -5 172.923 148.665  16
   0   2   5 28.5684 122.026  17
   0   2  -5 233.792 234.395   5
   0  -2  -6 9077.82 452.999  14
   0  -2  -6 9167.10 461.067   5
   0  -2   6 9735.10 591.999  16
   0   2   6 9844.61 674.511   1
   0   2   6 9631.16 400.255   5
   0   2  -6 8278.40 676.346   5
   0  -2  -6 9344.27 674.797   4
   0  -2   6 8809.37 629.842  20
   0   2  -6 7582.02 342.277  13
   0   2  -6 8326.76 643.459  18
   0   2   6 9538.77 591.648  20
   0  -2  -6 8758.90 522.657  17
   0   2  -6 8554.52 611.549  19
   0   2   6 8740.42 535.971  22
   0   2   6 9597.16 568.858   7
   0   2  -6 9063.66 578.722  16
   0  -2   6 8234.04 582.790   1
   0  -2  -6 9875.11 710.964  13
   0  -2   6 8293.37 506.026   4
   0   2  -6 8845.48 489.745   4
   0   2   6 9194.08 433.069  14
   0   2   7 2057.63 215.448  14
   0   2   7 2257.00 305.231  22
   0  -2   7 1532.31 327.095  20
   0   2  -7 1582.90 240.291   4
   0   2  -7 1796.91 384.246   5
   0  -2  -7 1891.91 219.361  14
   0   2   7 2198.68 384.353   1
   0   2   7 2066.17 333.645  20
   0   2   7 2170.19 202.276   5
   0  -2   7 1937.19 283.489   4
   0  -2  -7 2321.04 293.463  17
   0   2  -7 2244.84 361.514  19
   0  -2  -7 2021.22 378.406  13
   0  -2   7 1687.80 313.583   1
   0   2   7 2510.87 330.634   7
   0   2  -7 1945.03 358.110  18
   0   2  -7 1994.70 182.564  13
   0  -2  -7 1710.01 338.680   4
   0  -2  -7 2017.41 256.065   5
   0   2  -8 1177.49 175.566  13
   0   2  -8 1298.84 264.476   4
   0  -2  -8 1514.20 235.319  14
   0   2   8 1721.73 215.774  14
   0   2  -8 1824.57 390.654  19
   0   2   8 1983.20 365.907  20
   0   2  -8 1267.69 345.690  18
   0   2   8 1590.17 307.729  22
   0  -2   8 1025.19 322.654  20
   0  -2   8 1645.02 360.741   1
   0  -2  -8 1497.02 293.449  17
   0   2   8 1675.24 410.431   1
   0  -2  -8 1289.09 379.600  13
   0   2   8 1409.50 198.530   5
   0   2  -8 1326.59 385.803   5
   0  -2   8 1307.53 269.505   4
   0  -2  -8 1201.51 254.256   5
   0  -2  -8 1785.15 378.866   4
   0   2   8 1594.90 316.626   7
   0   2   8 1419.01 227.006   3
   0   2  -9 27.8845 177.322  14
   0  -2  -9 682.775 272.569  17
   0  -2  -9 35.6980 205.228   5
   0   2   9 563.386 262.825  20
   0  -2  -9 193.254 262.127   4
   0   2   9 154.662 107.368  14
   0  -2  -9 98.0063 277.992  13
   0   2   9 70.9045 115.634   3
   0  -2  -9 448.096 169.681  14
   0   2   9-132.534 259.657   7
   0   2   9 97.7319 277.464   1
   0  -2   9 447.611 287.075  20
   0   2  -9 357.736 183.981   4
   0   2  -9 470.426 277.902  19
   0  -2   9 35.5648 255.143   1
   0   2  -9 402.234 322.988   5
   0   2   9 138.929 113.167   5
   0   2  -9 178.346 120.131  13
   0  -2 -10 364.859 239.736  17
   0   2 -10 973.918 351.546  19
   0   2  10 538.655 158.624   3
   0  -2  10 408.396 278.831  20
   0  -2 -10 952.592 216.336  14
   0  -2 -10 401.536 287.311   4
   0   2 -10 706.171 304.719  17
   0  -2 -10 258.497 266.681  13
   0  -2  10 114.414 272.563   1
   0   2 -10 729.804 181.976  13
   0   2  10 214.392 307.202   1
   0   2 -10 551.526 230.418   4
   0   2  10 818.589 314.042  20
   0   2 -10 499.308 226.003  14
   0   2 -10 197.164 307.240   5
   0  -2 -10 939.794 292.588   5
   0   2 -11 1122.56 390.265  19
   0   2 -11 1427.93 360.225  17
   0   2  11 1978.68 472.833   1
   0   2 -11 1949.47 333.629  14
   0  -2 -11 902.914 363.041  13
   0  -2 -11 1427.73 328.928   5
   0   2 -11 1296.47 313.680   4
   0  -2  11 838.042 383.611   1
   0  -2  11 1588.99 424.252  20
   0   2 -11 1649.72 239.460  13
   0  -2 -11 1113.31 308.191  17
   0  -2 -11 1051.25 216.925  14
   0   2  11 2091.75 427.138  20
   0  -2 -11 1592.92 442.957   4
   0   2 -11 342.202 337.278   5
   0  -2 -12 4266.98 533.972   5
   0  -2 -12 4801.21 427.511  14
   0   2 -12 5411.75 589.628   4
   0  -2 -12 4675.05 672.982   4
   0   2 -12 4589.34 509.548  14
   0  -2  12 3373.67 587.319  20
   0   2 -12 4554.98 611.866  17
   0   2  12 5228.08 727.676   1
   0  -2  12 4011.79 650.964   1
   0   2 -12 4115.97 606.406  19
   0   2 -12 5073.61 718.591   5
   0  -2 -12 5160.49 667.512  13
   0  -2 -12 5471.74 602.258  17
   0   2  12 4807.08 625.101  20
   0  -2 -13 636.557 312.886  17
   0   2 -13 658.292 304.593  17
   0   2 -13 765.691 315.532   4
   0   2  13 406.497 283.702  20
   0  -2 -13 638.771 300.314  13
   0   2 -13 720.403 459.952   5
   0   2 -13 633.740 303.309  19
   0   2 -13 693.334 260.090  14
   0  -2  13 1357.18 498.424   1
   0   2  13 554.192 439.902   1
   0  -2  13 517.177 335.943  20
   0  -2 -13 170.516 300.273   4
   0   2 -14 6898.92 889.337   5
   0  -2 -14 6648.20 865.870   4
   0  -2  14 6121.12 872.096   1
   0   2 -14 6012.39 768.631  17
   0  -2  14 7672.03 905.537  20
   0   2 -14 6138.69 768.787  19
   0  -2 -14 5263.00 716.857  13
   0   2  14 6765.07 832.361  20
   0   2  14 6835.47 913.958   1
   0  -2 -14 5544.21 663.354  17
   0   2 -14 6200.86 710.758   4
   0   2 -15 980.685 481.085   5
   0   2  15 768.053 384.643  20
   0  -2  15 856.244 474.165   1
   0  -2 -15 620.527 304.489  17
   0   2 -15 78.3924 341.925  17
   0  -2 -15 669.540 381.565  13
   0   2 -15 76.1787 337.696  19
   0   2  15 943.124 468.713   1
   0  -2  15 821.194 431.592  20
   0  -2 -15 1357.32 450.729   4
   0   2 -16 16815.7 1363.61  19
   0  -2 -16 17449.1 1507.94  23
   0  -2  16 15397.3 1415.90  20
   0   2 -16 14353.0 1205.49  17
   0  -2  16 13979.8 1399.95   1
   0   2 -16 17043.8 1451.27   5
   0  -2 -16 14492.8 1135.50  17
   0   2  16 15901.6 1357.36  20
   0   2  16 16610.8 1530.74   1
   0  -2 -16 17881.0 1444.51   4
   0  -2  17-737.386 595.545   1
   0  -2 -17 497.411 344.382  17
   0  -2 -17 805.819 469.698   4
   0   2 -17 202.512 390.640  17
   0   2 -17 482.416 439.492   5
   0  -3   0 34.7518 85.7683   1
   0   3   0 225.491 76.5546  15
   0   3   0 157.387 206.130   5
   0   3   0 137.007 149.413   8
   0  -3   0 53.0973 138.387   5
   0   3   0-16.2078 144.402   7
   0   3   0 97.1879 86.1433   1
   0  -3   0 0.30008 144.194  21
   0   3   0 133.629 271.813  16
   0   3   0 77.6150 157.570  13
   0  -3   0-46.9897 149.389   9
   0  -3   0 92.7723 127.403  23
   0  -3   0 33.2792 341.573  16
   0  -3   0 28.9594 146.666  12
   0   3   0 138.936 141.546  12
   0  -3   0 138.460 116.277   4
   0   3   0 227.398 122.532  21
   0   3   0 50.2768 115.383   9
   0  -3   0 200.470 152.668   7
   0  -3   0 228.972 172.147   8
   0   3   0 174.953 171.314  18
   0   3   0-25.0226 118.056  23
   0  -3   0 41.6888 195.570  13
   0  -3  -1 17212.2 605.231   1
   0   3   1 15974.6 639.220  23
   0  -3  -1 15858.1 602.601   5
   0   3  -1 14816.6 631.667  13
   0   3  -1 14732.5 730.837   5
   0  -3  -1 16655.8 954.561  16
   0  -3   1 14410.0 467.407   1
   0   3   1 15847.1 573.980   1
   0   3   1 15645.0 600.457   7
   0   3   1 16137.2 650.389  17
   0  -3  -1 16046.9 633.673  21
   0  -3  -1 15818.5 827.271  13
   0  -3   1 14564.4 829.344   7
   0   3   1 16182.1 881.649  16
   0  -3   1 14767.7 693.013   9
   0  -3  -1 15912.1 622.665   7
   0   3   1 16928.1 655.931   4
   0   3   1 16760.6 716.163   5
   0   3  -1 18081.3 1007.49  16
   0  -3  -1 16619.8 709.516   8
   0  -3   1 15164.4 694.238  21
   0   3   1 16397.3 769.371  13
   0  -3   1 15178.2 692.506  12
   0  -3   1 15024.2 720.753   5
   0  -3   1 14463.6 514.790   4
   0  -3   1 16123.0 765.220  18
   0   3   1 16383.1 704.446   8
   0  -3  -1 15793.6 580.434  20
   0   3  -1 15583.3 782.309  18
   0  -3   1 15427.5 768.189   8
   0  -3   1 15186.5 696.643  13
   0   3   1 16539.6 668.638  12
   0   3   1 17354.6 848.050   6
   0  -3  -1 16396.1 677.698   4
   0   3   1 15772.3 638.459   9
   0  -3   1 14475.3 948.695  16
   0   3  -1 15119.0 764.229   8
   0   3  -1 15740.7 683.276  12
   0   3  -1 15558.9 812.528   7
   0   3   1 16583.5 645.532  21
   0  -3  -1 15507.8 621.099  23
   0   3  -2 11156.3 731.327   7
   0  -3   2 10918.8 698.517   8
   0   3   2 12208.7 649.021  16
   0   3   2 12070.6 589.758   8
   0   3  -2 10362.4 644.154   5
   0   3  -2 10641.4 461.374  13
   0  -3   2 11161.6 631.647  21
   0  -3  -2 12692.1 520.673  20
   0  -3   2 11563.4 690.369  18
   0  -3  -2 11582.6 503.956   7
   0  -3   2 9914.66 745.475  16
   0   3   2 11847.3 561.081  23
   0  -3  -2 11427.7 505.404  10
   0  -3  -2 11691.2 545.801  17
   0  -3  -2 12347.9 679.931   6
   0  -3   2 10528.4 662.242  20
   0   3   2 11144.4 533.564  17
   0   3  -2 11775.2 625.030  12
   0  -3  -2 10994.1 576.260   8
   0   3   2 12143.5 702.323  13
   0  -3   2 10937.8 619.984  12
   0  -3   2 10419.6 422.337  15
   0  -3  -2 11912.8 747.963  13
   0   3  -2 10143.0 684.258  18
   0  -3   2 9922.14 492.003  13
   0  -3  -2 11327.5 691.213  16
   0  -3  -2 11047.3 421.947   5
   0  -3  -2 12234.0 625.199   4
   0  -3  -2 11076.9 530.928  23
   0   3   2 11448.3 677.927   6
   0   3   2 11551.9 587.521   4
   0   3   2 12121.3 543.224   1
   0   3  -2 11753.9 710.340   8
   0   3   2 12347.2 581.243   2
   0  -3  -2 11665.9 544.545   1
   0   3   2 11700.6 498.427   7
   0  -3  -2 11183.5 505.552  21
   0   3  -2 11599.2 750.859  16
   0   3  -2 11351.1 762.003  19
   0   3   2 11930.8 506.909  20
   0   3   2 11881.3 518.379  21
   0  -3   2 10928.0 643.897   5
   0   3   3 709.891 261.609   6
   0  -3   3 34.9495 238.659   8
   0  -3   3 188.516 202.808  18
   0   3   3 255.628 151.332   4
   0   3  -3 406.230 259.357  18
   0  -3   3 498.039 252.134  12
   0  -3   3 289.283 222.114  20
   0   3   3 286.739 134.653   8
   0  -3  -3 563.639 201.112   6
   0  -3  -3 269.149 126.082  20
   0   3   3 571.438 172.594  23
   0   3  -3 283.437 251.901  19
   0  -3  -3 176.837 261.011  13
   0   3   3 509.667 131.088  10
   0   3  -3 435.475 201.008  16
   0  -3  -3 326.596 132.797  10
   0   3   3 435.974 162.062   2
   0   3  -3 243.076 205.032   8
   0  -3  -3 424.200 146.878   1
   0  -3   3 289.428 128.586   1
   0   3   3 421.189 142.431  17
   0   3  -3 348.738 227.213   5
   0  -3   3 315.786 225.572  19
   0  -3   3 240.934 235.670  16
   0   3   3 248.334 110.798  21
   0   3   3 316.199 129.707   7
   0  -3  -3 455.385 209.206  16
   0   3   3 670.193 175.291  14
   0  -3   3 373.295 130.201  15
   0  -3  -3 284.821 117.181  21
   0   3   3 412.519 146.274  20
   0  -3  -3 421.792 180.288  17
   0  -3  -3 455.974 175.690  23
   0  -3   3 251.804 204.774   5
   0   3   3 508.146 180.017   1
   0  -3  -3 445.250 213.959   4
   0  -3  -3 556.982 149.155   7
   0  -3   4 976.265 296.914   8
   0  -3  -4 557.168 252.175   4
   0  -3  -4 636.311 158.886   7
   0   3   4 849.359 217.068  22
   0   3   4 538.210 88.1629   2
   0   3  -4 557.771 213.274  16
   0   3   4 900.470 195.263  17
   0   3  -4 538.352 205.468  20
   0   3   4 631.320 144.448  21
   0  -3   4 664.523 252.575  16
   0  -3  -4 665.195 177.993  20
   0  -3   4 562.278 165.433   1
   0   3   4 924.046 293.933   6
   0  -3   4 784.781 187.083  15
   0  -3   4 532.467 241.858  20
   0  -3  -4 631.757 202.281   1
   0   3   4 639.924 163.916   7
   0  -3  -4 512.987 186.535  23
   0   3   4 472.647 166.029  20
   0   3   4 949.676 240.518   1
   0  -3  -4 796.029 187.247  17
   0   3  -4 304.584 256.529   5
   0   3  -4 425.896 256.732  18
   0  -3  -4 803.781 316.679  13
   0  -3   4 314.392 80.5732   4
   0  -3  -4 598.090 153.704  21
   0  -3   4 762.062 264.163  12
   0  -3  -4 674.635 162.628  10
   0   3   4 663.979 150.063  10
   0  -3  -4 620.282 194.660  16
   0   3  -4 887.449 279.638  19
   0   3   4 908.607 165.822  14
   0  -3  -5 2642.48 273.915   7
   0  -3  -5 2276.76 283.734  17
   0  -3   5 2074.49 345.262  20
   0   3   5 2354.84 190.068  11
   0   3   5 1881.78 229.018  21
   0  -3  -5 2364.36 417.753  13
   0  -3   5 2147.79 365.312  16
   0  -3  -5 1846.08 295.735  23
   0  -3  -5 1645.73 347.975   4
   0   3  -5 1868.22 375.154  18
   0   3  -5 2323.20 395.563   5
   0   3   5 2408.23 241.655  14
   0   3   5 2279.87 286.080  20
   0   3  -5 1870.69 207.823   3
   0   3  -5 2274.56 373.577  19
   0  -3   5 2447.24 417.256   8
   0   3   5 2004.47 227.486  10
   0  -3   5 1883.06 189.289   4
   0   3  -5 1979.78 183.918   4
   0   3   5 2658.13 352.883   1
   0  -3   5 2225.43 287.092   1
   0   3   5 2539.74 299.714  22
   0   3   5 2186.09 270.393   7
   0   3   6 42066.7 1122.93  11
   0   3   6 43856.6 1599.61   1
   0   3   6 43225.8 1466.31  20
   0   3   6 41896.8 1248.47  14
   0  -3   6 38034.6 1547.26  20
   0   3  -6 40853.5 1638.73  18
   0   3   6 41695.9 1402.07  22
   0  -3  -6 44073.6 1559.64  23
   0  -3  -6 43326.7 1662.09   4
   0  -3  -6 43081.3 1339.25  14
   0  -3   6 38829.5 1523.55  16
   0  -3   6 39658.3 1652.32   8
   0  -3  -6 37253.7 1106.62   5
   0   3   6 41073.6 1400.99   7
   0  -3  -6 42672.2 1759.23  13
   0  -3   6 39756.1 1421.03   1
   0   3  -6 35359.0 1121.07   3
   0  -3   6 36979.1 1225.62   4
   0  -3  -6 42119.3 1393.62  17
   0   3   6 40558.9 1302.50  21
   0   3  -6 40992.1 1681.07   5
   0   3  -6 39623.8 1586.47  19
   0   3  -6 40496.7 1209.02   4
   0   3   6 40735.4 1294.85  10
   0  -3  -7 1813.67 402.865  13
   0  -3   7 1912.66 338.353  16
   0  -3   7 1814.49 399.002   8
   0  -3  -7 1870.55 297.032  17
   0  -3  -7 1867.16 257.237  14
   0  -3  -7 1829.59 350.113  23
   0   3  -7 1159.49 350.621   5
   0   3  -7 1666.13 224.429   4
   0   3   7 1557.65 298.184  20
   0   3  -7 1288.44 317.226  19
   0  -3   7 1608.57 377.475  20
   0   3   7 1931.77 292.507  22
   0   3  -7 1928.33 384.873  18
   0  -3  -7 1446.44 348.124   4
   0  -3   7 2077.01 329.769   1
   0  -3  -7 1768.11 207.262   5
   0   3   7 1545.12 153.342  11
   0  -3   7 1569.90 229.405   4
   0   3  -7 1157.67 120.154   3
   0   3   7 1872.13 307.163   7
   0   3   7 2041.38 366.882   1
   0   3   7 1816.85 217.368  14
   0  -3  -8 32741.1 1280.66  17
   0   3  -8 31456.6 1446.71  19
   0   3   8 32297.5 1310.51  22
   0   3   8 31570.9 1076.18  14
   0   3   8 33571.4 1519.13   1
   0   3   8 34696.4 1402.42  20
   0  -3   8 29811.0 1449.15  20
   0  -3  -8 32636.6 1157.21  14
   0   3  -8 30522.5 1486.91  18
   0   3   8 31374.9 1312.91   7
   0  -3  -8 31541.0 1122.05   5
   0  -3  -8 33558.4 1615.69  13
   0  -3  -8 31899.0 1458.49  23
   0  -3   8 27508.2 1192.77   4
   0   3  -8 33465.5 1181.78   4
   0  -3  -8 35799.1 1592.53   4
   0  -3   8 30481.0 1378.75   1
   0   3  -8 31691.7 1578.40   5
   0   3   9 309.280 247.323  20
   0   3   9 603.047 308.102   1
   0  -3  -9-163.276 294.699   4
   0   3   9-186.086 253.740  22
   0  -3   9 251.925 268.199   1
   0   3  -9-322.929 369.568   5
   0   3  -9 311.168 269.044  19
   0   3  -9 52.0145 278.099  18
   0   3   9-115.470 210.125   7
   0  -3  -9 123.622 326.059  13
   0  -3  -9 345.423 300.792  23
   0   3  -9 45.4978 172.391   4
   0  -3  -9 457.954 172.601  14
   0  -3   9 281.376 183.446   4
   0  -3   9 380.982 282.927  20
   0   3   9 249.636 137.883  14
   0  -3  -9 234.152 183.030   5
   0  -3  -9 74.3613 186.625  17
   0   3 -10 13625.8 999.324  19
   0   3  10 16459.0 1136.03   1
   0   3 -10 14238.9 1119.08   5
   0   3  10 15217.8 958.717   7
   0   3  10 15328.2 986.257  20
   0   3  10 14297.1 904.687  22
   0  -3  10 13920.9 1002.03   1
   0  -3 -10 16249.4 1148.75  13
   0  -3 -10 15602.1 901.989  17
   0  -3 -10 15112.7 750.911  14
   0   3 -10 13515.2 879.663  14
   0  -3 -10 16148.7 849.430   5
   0  -3 -10 14067.1 1072.47   4
   0  -3 -10 12828.8 991.131  23
   0   3 -10 13706.3 801.145   4
   0  -3  10 15856.4 1098.62  20
   0   3 -10 14212.8 1046.42  18
   0   3  11 211.800 355.147   1
   0  -3 -11 295.932 218.553   5
   0  -3  11 292.495 334.593   1
   0   3 -11-45.2307 187.216   4
   0   3 -11 129.301 288.522  19
   0  -3 -11-280.948 365.662   4
   0  -3 -11 109.784 216.784  17
   0  -3 -11-94.7455 307.873  13
   0   3 -11-165.519 231.930  14
   0  -3 -11 543.372 317.947  23
   0   3  11-20.6582 296.442  20
   0   3 -11-763.302 434.679   5
   0  -3  11 92.3759 313.245  20
   0  -3 -11 294.257 187.846  14
   0  -3 -12 9669.28 927.758  13
   0   3 -12 7869.40 912.536   5
   0   3 -12 8373.99 852.767  19
   0  -3 -12 7872.43 703.924  17
   0   3  12 7907.90 892.272   1
   0   3 -12 7686.93 825.934  17
   0   3 -12 7357.74 681.003  14
   0   3 -12 9227.49 712.489   4
   0  -3  12 9332.93 927.665   1
   0   3  12 8221.01 820.066  20
   0  -3  12 8244.65 870.924  20
   0  -3 -12 9240.89 937.442   4
   0  -3 -12 9381.94 930.131  23
   0   3  13 1171.09 397.459  20
   0   3 -13 2213.21 582.725   5
   0  -3 -13 1393.14 473.832   4
   0   3 -13 1394.38 433.809  19
   0  -3 -13 1167.27 359.203  17
   0   3 -13 1888.46 380.955  14
   0  -3 -13 476.334 320.833  13
   0   3  13 2036.08 548.178   1
   0   3 -13 324.072 374.187  17
   0  -3 -13 1414.46 493.259  23
   0  -3  13 1071.47 451.895  20
   0  -3  13 1416.24 455.413   1
   0   3 -13 1594.37 340.652   4
   0  -3 -14 2159.16 436.220  17
   0   3 -14 2911.35 599.455  17
   0   3 -14 2327.79 428.157  14
   0   3  14 3103.24 655.603   1
   0  -3  14 2814.53 619.629  20
   0   3 -14 1806.05 475.123  19
   0  -3 -14 2949.60 621.918   4
   0  -3 -14 2811.38 571.339  13
   0  -3 -14 2534.41 578.074  23
   0  -3  14 2222.05 606.856   1
   0   3  14 3180.80 569.678  20
   0   3 -14 3147.38 648.750   5
   0  -3  15 1949.44 612.260   1
   0   3 -15 2004.63 538.274  17
   0  -3  15 1488.81 521.099  20
   0   3 -15 1891.13 592.940   5
   0  -3 -15 1618.15 545.766   4
   0   3  15 1220.16 429.155  20
   0   3  15 1524.59 560.819   1
   0   3 -15 1091.33 426.973  19
   0  -3 -15 1912.15 554.930  23
   0  -3 -15 1185.41 465.812  13
   0  -3 -15 1392.35 386.865  17
   0  -3 -16 2794.74 653.309   4
   0   3  16 3450.38 758.048   1
   0  -3  16 2607.64 660.057  20
   0   3 -16 1928.18 576.678   5
   0   3 -16 1772.31 565.761  19
   0  -3 -16 1535.54 436.804  17
   0   3  16 2391.53 568.627  20
   0  -3  16 1410.02 526.105   1
   0  -3 -16 2347.22 655.706  23
   0   3 -16 1574.83 519.540  17
   0  -3  17 1006.85 511.688   1
   0   3 -17-27.9590 345.244  19
   0  -3 -17 344.673 406.898   4
   0   3 -17 359.870 418.605   5
   0   3 -17 871.032 432.124  17
   0  -3 -17 665.284 363.376  17
   0  -4   0 319428. 7280.29   1
   0   4   0 323703. 7202.89  15
   0   4   0 333202. 7671.63  13
   0  -4   0 327766. 7571.86   9
   0  -4   0 324513. 7830.76  13
   0  -4   0 323907. 7594.21  12
   0   4   0 317468. 7545.20   7
   0   4   0 325168. 7576.10   9
   0   4   0 339563. 7761.22   5
   0   4   0 330371. 7561.90  12
   0   4   0 320209. 7564.49  21
   0  -4   0 340113. 8375.47  16
   0   4   0 326750. 7708.14  18
   0  -4   0 314540. 7551.47   5
   0   4   0 324810. 8008.59   6
   0  -4   0 324246. 7560.57  21
   0  -4   0 326706. 7701.71   7
   0  -4   0 317822. 7692.34   8
   0   4   0 346753. 8383.82  16
   0  -4   0 316158. 7440.36   4
   0   4   0 321380. 7513.04  23
   0   4   1 2591.38 268.439   7
   0   4  -1 2394.36 354.574  18
   0  -4  -1 3077.56 378.182   8
   0   4   1 2870.36 393.359   5
   0  -4   1 2623.44 366.805   8
   0  -4  -1 3354.28 335.792   7
   0   4  -1 2894.22 314.528  13
   0   4  -1 2958.21 392.136   5
   0   4   1 2965.28 379.647   2
   0   4   1 2738.90 461.201   6
   0  -4   1 2727.99 331.184  21
   0  -4   1 2551.05 332.220   9
   0   4   1 2740.51 293.486   4
   0  -4   1 2617.29 234.851   4
   0   4   1 2877.14 307.558   9
   0  -4   1 2954.67 342.013   5
   0   4   1 3085.39 492.363  16
   0   4  -1 2102.65 332.000   7
   0   4   1 2633.84 289.030  21
   0  -4  -1 2606.54 251.752   1
   0   4  -1 2614.38 300.241  12
   0   4   1 2697.99 245.932   1
   0  -4  -1 2989.21 320.816  23
   0  -4   1 2642.26 524.500  16
   0  -4  -1 2463.81 313.310  21
   0  -4  -1 2356.75 313.519   4
   0   4   1 2784.03 297.389  23
   0  -4   1 2442.31 172.467   1
   0   4   1 2457.83 291.143  12
   0  -4  -1 2857.82 542.733  16
   0  -4   1 2381.45 362.485   7
   0   4   1 2845.75 388.678  13
   0  -4  -1 2696.49 278.540   5
   0  -4   1 2534.85 329.734  12
   0  -4  -1 2679.08 247.871  20
   0   4   1 2689.30 307.281  17
   0  -4  -1 3098.04 453.215  13
   0  -4   1 2551.00 359.205  13
   0   4  -1 2066.13 160.226  15
   0   4  -1 2798.02 295.946  23
   0  -4  -2 104151. 2527.43   5
   0  -4  -2 111264. 3166.27  13
   0  -4  -2 107266. 2853.84   4
   0  -4  -2 106332. 2684.03  21
   0   4   2 110329. 2868.02   2
   0  -4  -2 103634. 2701.09  23
   0  -4   2 100097. 2869.54  21
   0   4  -2 106350. 2851.84  12
   0   4  -2 103661. 3188.10  19
   0  -4   2 97631.6 2740.10  13
   0   4  -2 106758. 3071.13  18
   0  -4  -2 106101. 2827.51   8
   0  -4  -2 105899. 2674.22   7
   0   4   2 106102. 3086.58   6
   0   4  -2 103261. 3105.40   7
   0  -4  -2 111541. 2715.40   1
   0   4   2 108780. 2709.97   9
   0   4   2 108507. 3067.76  16
   0   4   2 114587. 2823.99   4
   0   4   2 105538. 2631.39   7
   0   4   2 110077. 2774.46  23
   0  -4  -2 105993. 2674.87  10
   0  -4   2 89346.1 2397.90   4
   0   4   2 105050. 2728.59  17
   0  -4  -2 112690. 3281.52  16
   0   4  -2 101890. 2962.47   5
   0   4   2 103601. 2641.33   1
   0  -4   2 103459. 3058.30   8
   0   4   2 109763. 2710.60  21
   0  -4   2 99905.9 2913.65   5
   0  -4   2 95636.9 3269.03  16
   0  -4   2 99982.2 2868.41   9
   0  -4   2 102743. 2868.04  12
   0  -4  -2 108602. 2646.67  20
   0  -4  -3 707.681 148.467   7
   0  -4  -3 734.207 192.824  10
   0   4   3 667.616 168.384   7
   0   4  -3 698.863 299.277   5
   0  -4   3 728.758 174.305  13
   0   4   3 703.897 184.242   1
   0   4  -3 613.200 321.966  19
   0  -4  -3 697.773 173.222   1
   0   4   3 649.360 297.040   6
   0  -4   3 759.784 361.135  16
   0  -4   3 793.181 268.390  21
   0   4  -3 588.736 289.110  18
   0  -4  -3 1095.33 223.801  23
   0  -4  -3 756.745 209.628  17
   0   4  -3 745.362 338.193   7
   0   4   3 1089.56 243.323   2
   0  -4  -3 1062.89 265.315   4
   0  -4  -3 652.540 332.515  13
   0   4   3 380.995 179.077  14
   0  -4   3 865.000 339.632   8
   0  -4   3 536.496 255.838  12
   0  -4   3 670.462 132.721  15
   0  -4   3 494.673 253.525  20
   0   4   3 978.019 179.401  21
   0  -4  -3 1038.22 194.528  21
   0  -4  -3 749.936 105.871   5
   0  -4  -3 942.913 191.426  20
   0   4   3 939.242 210.907  23
   0  -4  -3 960.773 288.791  16
   0   4   3 715.127 182.631  20
   0  -4   4 60575.7 1783.43   1
   0   4   4 67667.4 1886.62   2
   0   4   4 67803.6 1943.12  20
   0  -4   4 62716.1 2176.65  12
   0  -4  -4 68502.8 1914.95   7
   0   4   4 69418.4 2297.04   6
   0  -4   4 61721.7 2168.43  20
   0  -4  -4 70255.1 2212.32   4
   0   4  -4 65425.9 2309.45  19
   0  -4   4 59515.6 2306.31  16
   0   4   4 67867.4 1896.23  21
   0   4   4 67296.7 1908.02   7
   0  -4  -4 68593.7 2019.78  23
   0   4  -4 63087.6 2293.28  18
   0   4  -4 66760.2 2281.56   5
   0  -4   4 64112.2 2324.93   8
   0  -4  -4 72925.7 2463.45  13
   0  -4  -4 65163.7 1868.61  10
   0   4   4 71421.5 2055.91   1
   0  -4  -4 67095.1 1879.36  21
   0   4   4 67167.4 1973.22  14
   0  -4  -4 66002.2 1960.32  17
   0   4  -4 61771.1 2281.57   7
   0  -4   4 61969.6 1843.20  15
   0  -4  -4 68606.2 2193.95  16
   0   4  -5 21181.4 1167.11  19
   0   4   5 23859.1 924.305  14
   0  -4   5 21781.3 1194.87  16
   0  -4   5 20591.9 1128.98  12
   0   4  -5 21770.4 1202.54   5
   0   4   5 23598.6 979.161  20
   0  -4   5 22030.0 887.030   1
   0  -4  -5 24521.5 1048.25  23
   0   4   5 24153.4 984.498  22
   0  -4   5 20975.1 1113.14  20
   0  -4  -5 24576.6 1092.13  16
   0   4   5 24534.5 919.031  21
   0  -4  -5 24409.0 985.664  17
   0   4   5 24008.4 905.989  10
   0   4   5 24068.6 946.781   7
   0   4  -5 22279.9 1211.17  18
   0   4   5 20871.6 660.765   2
   0   4   5 25035.4 1086.26   1
   0  -4  -5 24512.2 1184.03   4
   0  -4   5 21301.4 918.867  15
   0   4   5 24361.2 1224.57   6
   0   4  -5 22336.8 942.256   3
   0  -4   5 23306.7 1262.29   8
   0  -4  -5 25915.7 1357.27  13
   0  -4   6 30887.6 1235.73  15
   0  -4  -6 36042.5 1380.45  23
   0  -4  -6 36503.4 1685.22  13
   0   4  -6 32511.5 1517.88  18
   0   4  -6 30127.2 1457.68  19
   0   4  -6 32435.6 1143.51   3
   0  -4   6 32101.1 1552.70   8
   0  -4  -6 35599.3 1287.10  17
   0  -4   6 32880.5 1216.14   1
   0   4   6 32769.3 1012.44  11
   0   4  -6 32487.3 1561.74   5
   0   4   6 35959.1 1261.70   7
   0  -4   6 31859.5 1499.43  16
   0  -4  -6 35630.1 1530.63   4
   0  -4  -6 34672.5 1337.84  16
   0  -4   6 33725.6 1520.77  12
   0   4   6 35113.1 1160.11  14
   0   4   6 34912.8 1277.36  22
   0  -4   6 29832.2 1410.27  20
   0   4   6 34743.8 1406.59   1
   0   4   6 35492.4 1304.09  20
   0   4   7 4819.60 462.861  22
   0  -4   7 4403.14 531.695  20
   0  -4   7 4781.14 580.119  16
   0  -4   7 3884.10 555.514   8
   0  -4   7 3670.82 294.253   4
   0   4  -7 4784.19 568.167  19
   0   4   7 4338.45 355.952  14
   0  -4  -7 5056.10 519.053  23
   0   4   7 5171.14 311.667  11
   0   4   7 5043.07 478.984  20
   0   4  -7 4045.29 561.705  18
   0   4   7 5068.09 454.032   7
   0  -4  -7 5220.04 447.030  17
   0   4   7 4865.30 560.203   1
   0  -4  -7 4423.73 449.356  16
   0   4  -7 3894.62 312.482   3
   0  -4  -7 5139.61 655.928  13
   0   4  -7 4454.79 593.547   5
   0  -4   7 4414.56 443.536   1
   0  -4  -7 4049.63 538.918   4
   0   4  -8 4874.66 648.913  18
   0   4   8 4861.96 485.436  22
   0   4  -8 4808.39 660.714   5
   0  -4   8 3791.46 562.083  20
   0  -4   8 4640.42 558.434  16
   0   4   8 5589.30 512.624   7
   0   4   8 5521.34 545.472  20
   0  -4  -8 5508.85 510.093  17
   0  -4  -8 5296.41 576.811  23
   0  -4   8 3314.04 440.416   1
   0   4  -8 4257.15 599.062  19
   0   4   8 5279.37 610.670   1
   0  -4  -8 4822.74 488.159  16
   0  -4   8 4775.89 636.111   8
   0   4   8 5219.09 387.893  14
   0  -4  -8 5706.52 705.534  13
   0   4   8 4638.68 291.544  11
   0  -4   8 3359.70 329.220   4
   0   4  -8 4603.34 345.157   4
   0  -4  -8 4123.92 582.293   4
   0   4  -8 3994.72 281.338   3
   0  -4   9 2007.02 426.060  16
   0   4  -9 1749.98 253.384   4
   0   4   9 1645.79 340.548  22
   0   4  -9 1579.28 428.463  18
   0  -4   9 1508.34 270.038   4
   0  -4  -9 1815.71 466.491  13
   0   4  -9 2367.19 450.330  19
   0  -4  -9 1457.49 168.625   5
   0   4  -9 1333.61 464.907   5
   0  -4   9 2334.46 495.752  20
   0  -4   9 1559.59 459.834   8
   0  -4  -9 1623.25 417.402   4
   0  -4  -9 1477.26 315.972  17
   0   4   9 1818.66 337.724   7
   0  -4  -9 1950.41 403.708  23
   0   4   9 2730.31 529.347   1
   0  -4   9 1293.06 341.586   1
   0   4   9 2288.79 391.345  20
   0   4 -10 1561.83 492.033  18
   0   4  10 2430.66 511.661   1
   0   4  10 1738.74 359.202   7
   0   4  10 1998.03 420.293  20
   0  -4  10 1302.12 363.998   1
   0  -4  10 1582.55 445.421  20
   0   4 -10 1434.79 269.324   4
   0  -4 -10 2919.04 532.433  23
   0  -4  10 1355.26 465.794   8
   0   4 -10 1723.49 460.222  19
   0   4 -10 1565.78 496.690   5
   0   4  10 1796.42 398.448  22
   0  -4 -10 1577.87 342.509  17
   0  -4 -10 1737.78 495.324   4
   0  -4 -10 1472.75 465.659  13
   0   4 -11 1440.24 265.523   4
   0   4 -11 600.600 353.201  19
   0  -4  11 1690.44 455.779  20
   0  -4  11 1337.27 405.811   1
   0  -4 -11 1955.79 379.509  17
   0  -4 -11 2099.44 506.253  13
   0  -4  11 1905.94 517.727   8
   0   4 -11 1688.94 475.204  18
   0   4  11 1563.38 444.915   1
   0   4  11 2323.87 419.026  22
   0  -4 -11 564.656 336.195   4
   0  -4 -11 1258.23 397.627  23
   0   4 -11 1272.60 453.951   5
   0   4  11 1549.71 366.067   7
   0   4  11 2092.84 443.443  20
   0  -4 -12 6477.50 650.279  17
   0  -4  12 5413.71 782.675  20
   0  -4  12 5439.70 717.714   1
   0  -4  12 6312.69 827.604   8
   0  -4 -12 6693.11 793.406  23
   0   4 -12 5159.30 647.464  14
   0   4  12 5631.20 681.662  20
   0  -4 -12 5901.74 807.057   4
   0  -4 -12 5653.07 806.211  13
   0   4 -12 5087.35 756.504  18
   0   4 -12 6208.33 873.303   5
   0   4  12 5609.72 651.852  22
   0   4  12 6998.19 834.408   1
   0   4 -12 5487.03 759.870  19
   0  -4 -13 680.886 379.646  13
   0   4  13 561.350 410.255   1
   0  -4 -13 1174.53 463.530  23
   0   4 -13 336.411 365.771  19
   0  -4 -13 366.791 270.842  17
   0   4  13 1460.41 437.308  20
   0  -4 -13 365.631 370.322   4
   0  -4  13 148.915 325.756   1
   0  -4  13 927.136 444.349   8
   0   4 -13 697.346 441.137   5
   0  -4  13 296.744 377.309  20
   0   4 -13 620.778 351.373  14
   0   4  14 5888.51 772.858  20
   0  -4  14 5538.45 848.992   8
   0  -4 -14 4080.56 692.671  23
   0   4 -14 4797.91 780.296  19
   0  -4 -14 5857.09 884.942   4
   0  -4 -14 5068.72 801.501  13
   0   4 -14 4470.48 625.536  14
   0  -4 -14 5793.59 665.718  17
   0   4 -14 5497.52 873.462   5
   0  -4  14 4882.24 781.824   1
   0   4  14 5340.47 840.894   1
   0   4 -14 5077.71 773.523  17
   0  -4  14 4199.57 780.638  20
   0   4  15 719.719 394.336  20
   0   4  15 658.685 378.450   1
   0   4 -15 34.9406 365.709  17
   0  -4  15-279.527 343.092   1
   0  -4 -15-866.229 477.818   4
   0  -4 -15-173.935 409.490  23
   0  -4 -15-356.685 419.258  13
   0   4 -15-173.188 359.901  19
   0  -4 -15-133.263 319.556  17
   0   4 -15 168.916 458.845   5
   0  -4  15 559.427 378.703   8
   0  -4  15 119.772 380.025  20
   0   4 -16 12033.4 1256.16  19
   0  -4 -16 13556.7 1314.65  23
   0  -4 -16 12705.6 1259.23  13
   0   4 -16 13127.4 1378.41   5
   0   4 -16 12956.5 1258.76  17
   0  -4 -16 13290.0 1071.22  17
   0   4  16 15246.3 1321.96  20
   0  -4  16 13212.3 1373.23  20
   0  -4 -16 14937.0 1421.94   4
   0   4 -17 545.344 516.881   5
   0   5   0-54.9793 161.106  23
   0   5   0-5.50536 237.010   5
   0  -5   0 234.846 215.804  21
   0  -5   0 131.434 121.890   1
   0  -5   0 60.1627 152.219   4
   0   5   0 61.9912 86.5238  15
   0  -5   0 132.698 195.130   7
   0   5   0-195.560 199.775   7
   0  -5   0-22.5508 416.536  16
   0  -5   0-165.248 221.577  12
   0  -5   0-9.74330 197.725   9
   0   5   0-238.111 357.168   6
   0  -5   0 189.152 208.698   8
   0  -5   0-96.9972 246.071  13
   0   5   0-42.8944 242.150  18
   0  -5   0 636.739 230.348   5
   0  -5   1 31949.0 1400.50   8
   0   5   1 32243.9 1313.45  18
   0  -5  -1 31994.9 1062.52   1
   0  -5   1 30048.5 1252.01   9
   0  -5   1 29856.6 1041.50   4
   0   5   1 31771.9 1138.14   7
   0  -5  -1 32249.0 1223.85   4
   0   5   1 32468.5 1197.09  23
   0  -5  -1 31995.9 1493.77  13
   0   5   1 33277.4 1361.31   2
   0   5  -1 32024.5 1383.98  18
   0  -5  -1 32368.9 1311.29   8
   0  -5  -1 34986.5 1762.18  16
   0   5  -1 26866.3 852.621  15
   0  -5   1 30403.2 1252.83  21
   0  -5  -1 31638.0 1193.91  21
   0  -5  -1 31470.1 1124.85   5
   0  -5   1 32792.0 1756.93  16
   0   5  -1 30932.8 1209.36  23
   0  -5   1 31957.2 1371.17  13
   0   5   1 33460.1 1562.58   6
   0   5   1 32863.5 1035.42   1
   0   5   1 33386.0 1349.35   5
   0  -5  -1 31053.6 1068.62  20
   0  -5   1 29465.1 895.926   1
   0   5  -1 32460.7 1385.67   5
   0  -5  -1 31494.3 1152.78  23
   0  -5   1 31385.1 1275.11  12
   0  -5  -1 32643.9 1228.42   7
   0   5  -1 31480.7 1325.58   7
   0  -5  -2 23744.0 1075.47   8
   0  -5   2 21915.9 1405.32  16
   0   5  -2 22216.8 1185.97  18
   0  -5  -2 22627.6 935.259  10
   0   5  -2 21296.8 1161.84   7
   0  -5   2 21032.9 1053.21   9
   0  -5   2 20350.4 1016.13  13
   0   5   2 23831.0 887.085   1
   0  -5  -2 22701.0 944.498  23
   0  -5   2 20372.6 734.382   4
   0  -5  -2 21911.0 813.752   5
   0  -5  -2 24628.5 1406.15  16
   0  -5   2 22843.7 1210.60   8
   0  -5   2 18223.1 635.028   1
   0  -5  -2 22417.2 936.651  21
   0  -5   2 22298.5 1067.97  12
   0  -5  -2 23485.0 1062.13   4
   0   5   2 22904.2 898.686   7
   0  -5  -2 23111.2 882.495  20
   0   5  -2 22568.7 1304.23  19
   0   5  -2 22894.4 1169.27   5
   0  -5  -2 23139.1 948.126   7
   0  -5  -2 24391.9 1313.14  13
   0  -5   2 20897.8 1054.95  21
   0   5   2 24548.8 1115.28   2
   0   5   2 23454.6 1287.41   6
   0  -5  -2 24227.0 935.540   1
   0  -5  -3 11163.2 637.023  23
   0  -5   3 8477.40 353.016  15
   0   5  -3 11020.3 908.147  19
   0  -5  -3 9701.54 563.881  10
   0   5  -3 10494.4 829.620  18
   0  -5  -3 10717.0 594.428  21
   0  -5   3 10297.3 773.184  20
   0   5  -3 10659.6 850.797   7
   0   5   3 11096.0 601.049   1
   0   5   3 11918.1 743.008   2
   0  -5   3 9362.82 813.589   8
   0  -5   3 9956.76 734.006  21
   0  -5  -3 10950.3 880.260  13
   0   5   3 10559.7 567.123   7
   0  -5  -3 9804.23 414.651   5
   0   5  -3 8869.53 725.365   5
   0   5   3 10876.5 844.335   6
   0  -5   3 9275.77 705.795   9
   0  -5   3 9581.27 911.247  16
   0  -5  -3 11666.6 917.961  16
   0  -5   3 10679.3 747.552  12
   0  -5  -3 11692.5 756.262   4
   0  -5   3 9681.34 601.016  13
   0   5  -4 10274.2 883.108  19
   0  -5  -4 11974.9 810.487   4
   0   5  -4 9684.79 807.146   5
   0  -5  -4 11805.4 958.851  13
   0  -5  -4 10900.9 602.353  10
   0  -5   4 9804.51 771.207  21
   0   5   4 10742.5 600.236   7
   0   5   4 12309.7 721.924   2
   0  -5   4 8780.55 456.627   1
   0  -5   4 10019.3 796.423  20
   0   5  -4 11465.3 899.457  18
   0  -5   4 10504.3 868.447   8
   0  -5  -4 10172.2 633.141  17
   0  -5  -4 10885.7 601.903  21
   0   5   4 11851.8 684.779   1
   0  -5  -4 10773.4 667.266  23
   0   5  -4 11066.6 902.125   7
   0   5   4 10452.8 607.088  20
   0  -5  -4 11387.3 862.369  16
   0  -5   4 10078.3 485.524  15
   0  -5   4 11124.0 794.740  12
   0  -5   4 9609.52 910.046  16
   0  -5  -4 8586.76 320.046   5
   0   5   4 11919.6 903.304   6
   0  -5  -5 4988.14 563.857  16
   0  -5   5 3720.48 517.170  20
   0  -5  -5 4831.90 412.476  21
   0  -5   5 4658.93 639.808   8
   0   5   5 5654.09 653.117   6
   0  -5  -5 5677.51 694.786  13
   0   5  -5 4766.84 642.054   7
   0  -5   5 4066.70 613.738  16
   0   5  -5 4602.84 607.221   5
   0  -5  -5 5315.20 471.140  17
   0   5   5 5626.47 508.307   1
   0   5  -5 4455.70 597.121  18
   0   5   5 5204.47 460.303  20
   0   5   5 4973.01 416.217   7
   0  -5  -5 5455.67 605.103   4
   0  -5  -5 5339.69 484.384  23
   0  -5   5 4354.77 345.791   1
   0  -5   5 4624.02 377.482  15
   0   5  -5 4246.41 554.238  19
   0  -5   5 3707.71 519.328  12
   0  -5  -5 5072.29 420.380  10
   0   5   5 4919.58 360.358   2
   0  -5  -6 63133.8 2164.39  16
   0   5   6 56856.6 1636.60  11
   0   5   6 60715.2 1859.93   7
   0  -5   6 55793.2 2303.57  16
   0   5   6 48402.2 1363.69   2
   0   5   6 62625.9 1936.89  20
   0   5  -6 56301.3 2285.22   5
   0   5  -6 53278.1 2216.91  19
   0  -5  -6 61879.5 2468.16  13
   0   5   6 58536.9 1903.63  22
   0  -5   6 53606.9 1789.37  15
   0   5  -6 57179.4 2309.25   7
   0   5   6 61205.1 2313.22   6
   0  -5   6 54485.1 1719.27   1
   0  -5   6 49239.7 2086.32  20
   0   5  -6 53374.3 2219.75  18
   0  -5  -6 61518.8 2017.01  23
   0  -5   6 56527.3 2319.38   8
   0  -5  -6 63864.2 2277.48   4
   0   5  -6 53834.7 1846.85   3
   0  -5   6 54771.5 2160.92  12
   0  -5  -6 59393.8 1929.55  17
   0   5   6 62176.6 2060.56   1
   0   5  -7-209.963 364.997   5
   0  -5   7 128.619 300.091  12
   0  -5   7 90.4387 288.313  16
   0   5   7 239.548 220.327  20
   0  -5  -7 295.933 247.742  17
   0   5   7 441.059 208.709   7
   0  -5  -7 304.202 280.546  16
   0   5  -7 64.6346 140.416   3
   0  -5  -7-190.637 295.655   4
   0  -5   7 170.904 179.211   1
   0   5   7 553.518 296.301   1
   0   5   7 436.387 214.330  22
   0   5  -7 89.3487 322.507  19
   0  -5   7 214.081 290.404  20
   0   5  -7-167.296 317.482  18
   0   5   7 255.532 132.808  11
   0  -5  -7 492.731 247.270  23
   0  -5  -7-323.721 424.967  13
   0  -5   7 575.368 348.367   8
   0   5   8 48365.5 1428.77  11
   0   5  -8 46500.9 2150.42  18
   0   5   8 50470.0 1800.30   7
   0   5  -8 43319.9 1532.94   3
   0  -5   8 46246.9 2095.28  12
   0  -5   8 44259.5 2056.16  16
   0   5   8 50896.6 1872.34  20
   0   5   8 50569.6 1831.66  22
   0  -5   8 46847.9 1742.55   1
   0   5  -8 49321.1 2249.70   5
   0   5  -8 46678.8 2101.27  19
   0  -5  -8 49627.1 2311.07  13
   0  -5   8 49104.5 2224.19   8
   0   5   8 54197.2 2059.66   1
   0  -5  -8 51464.7 1929.52  16
   0  -5  -8 52114.6 1829.73  17
   0  -5  -8 52163.9 1960.36  23
   0  -5   8 45885.5 2060.71  20
   0  -5  -8 51369.5 2180.56   4
   0  -5  -9 4988.04 751.353  13
   0  -5   9 4032.78 496.109   1
   0   5   9 5130.06 649.199   1
   0  -5   9 4839.67 721.900   8
   0  -5   9 5049.70 711.261  12
   0  -5  -9 5052.63 700.074   4
   0   5   9 5506.54 578.861  20
   0  -5  -9 5650.11 625.221  23
   0   5   9 5530.32 563.740   7
   0  -5  -9 5303.31 578.870  16
   0  -5   9 5286.22 699.148  16
   0   5  -9 4446.19 717.336   5
   0  -5  -9 5955.44 573.426  17
   0   5  -9 4976.35 675.606  19
   0   5   9 4705.92 537.397  22
   0   5  -9 3940.51 656.332  18
   0  -5   9 4733.62 661.568  20
   0  -5  10 26054.3 1626.35   8
   0  -5 -10 27443.6 1468.92  23
   0   5 -10 25686.3 1662.49   5
   0  -5 -10 28068.4 1320.48  17
   0  -5  10 27044.4 1628.68  12
   0   5  10 26676.1 1342.14   7
   0  -5  10 24148.3 1527.30  20
   0   5  10 28294.9 1407.47  20
   0  -5 -10 28506.9 1744.07  13
   0   5  10 26633.1 1320.29  22
   0  -5 -10 27305.2 1626.18   4
   0  -5  10 24581.6 1321.06   1
   0   5 -10 22835.0 1479.96  19
   0   5 -10 23368.0 1542.33  18
   0   5  10 27546.7 1530.11   1
   0  -5  10 26071.8 1507.64  16
   0  -5 -10 27728.1 1345.80  16
   0  -5 -11 889.235 325.451  16
   0   5  11 561.827 314.590   1
   0   5  11 363.252 236.263   7
   0   5 -11 130.974 324.694  18
   0  -5 -11 467.613 437.982  13
   0   5 -11-0.44712 374.488  19
   0  -5 -11 278.367 331.817   4
   0  -5  11 526.860 394.772   8
   0   5  11-35.9894 280.975  22
   0  -5  11 639.633 338.130   1
   0   5 -11 437.681 414.255   5
   0   5  11 306.620 288.295  20
   0  -5 -11 367.609 290.632  23
   0  -5  11 904.746 447.844  20
   0  -5 -11-0.28968 221.282  17
   0   5  12 5416.91 651.435   7
   0  -5 -12 5330.95 808.686  13
   0   5  12 6161.21 681.648  22
   0  -5 -12 6666.54 777.659  23
   0  -5  12 4402.05 772.871   8
   0   5  12 7047.09 738.543  20
   0  -5  12 4794.93 653.954   1
   0   5  12 7288.43 867.948   1
   0  -5 -12 6612.47 861.649   4
   0   5 -12 5444.09 777.214  19
   0  -5  12 5146.13 785.820  20
   0   5 -12 5265.74 882.057   5
   0  -5 -12 6186.65 653.569  17
   0   5 -12 5923.45 805.879  18
   0  -5  13 2640.52 635.922  20
   0  -5 -13 1831.43 408.493  17
   0   5  13 1809.83 494.682  20
   0   5 -13 1586.56 503.303  18
   0   5 -13 1249.31 389.559  14
   0   5  13 2339.02 465.224  22
   0   5 -13 531.127 466.782   5
   0  -5 -13 1954.09 568.407  13
   0   5  13 2439.85 631.673   1
   0   5 -13 1755.91 543.095  19
   0  -5  13 1406.64 422.878   1
   0  -5 -13 2117.93 550.950  23
   0  -5 -13 1436.81 508.882   4
   0  -5  13 2394.48 620.827   8
   0   5 -14 3328.79 673.668  19
   0  -5 -14 2916.01 687.173   4
   0  -5 -14 2827.44 599.606  23
   0  -5 -14 3225.34 531.800  17
   0  -5  14 2025.81 587.810  20
   0  -5 -14 2869.86 644.265  13
   0   5 -14 2185.47 651.990   5
   0   5  14 3733.79 697.078   1
   0   5  14 3778.59 649.477  20
   0   5 -14 1943.66 475.987  14
   0  -5  14 3476.33 688.009   8
   0   5 -15 1219.09 543.080   5
   0  -5  15 287.435 407.707  20
   0   5 -15 922.919 491.075  17
   0   5  15 1216.27 495.099  20
   0  -5 -15 313.357 425.187  23
   0   5  15 782.177 466.337   1
   0  -5 -15 791.166 529.201   4
   0  -5 -15 581.295 347.678  17
   0  -5  15 33.0497 466.740   8
   0   5 -15 724.991 460.800  19
   0  -5 -15 570.025 490.123  13
   0  -5 -16 1310.45 570.750  13
   0   5 -16 204.976 394.784  17
   0   5 -16 1431.21 564.256  19
   0  -5 -17 872.523 483.024  13
   0  -6   0 81692.5 2412.88   4
   0  -6   0 80333.2 2167.16   1
   0  -6   0 80455.6 2511.67  21
   0  -6   0 85633.6 2877.97  13
   0   6   0 80571.3 2046.59  15
   0  -6   0 84352.4 3244.27  16
   0   6   0 83970.6 3027.00   6
   0   6   0 87454.5 2772.24   5
   0  -6   0 80221.7 2523.51   9
   0  -6   0 82608.9 2686.31   8
   0   6   0 80720.9 2467.61   7
   0   6   0 85230.7 2727.03  18
   0  -6   1-161.591 452.277  16
   0   6   1 440.083 365.704   6
   0  -6   1 76.3472 211.601   9
   0  -6   1-58.5650 154.444   4
   0  -6   1 1.20270 81.9474   1
   0   6  -1-246.939 282.639   7
   0  -6   1 96.1359 241.261   8
   0   6  -1-153.829 359.617  18
   0  -6   1-131.421 243.786  13
   0  -6  -1-108.284 296.670  13
   0   6   1 151.011 120.198  15
   0   6  -1-20.1173 259.137   5
   0   6  -1 54.7910 62.6604  15
   0  -6  -1 98.7892 421.783  16
   0   6   1-194.544 272.865  18
   0   6   1 56.3832 160.839   7
   0  -6   1-97.2441 217.405  12
   0  -6  -1 15.2182 236.733   8
   0  -6  -1 89.9700 167.667  23
   0  -6  -1 226.120 195.911  21
   0  -6   1 36.6105 208.059  21
   0  -6  -1 96.1226 194.513   4
   0  -6  -1-102.846 151.593   1
   0  -6  -1-24.6279 135.126   5
   0   6   1 26.4903 241.058   5
   0   6  -2 23211.1 1266.74   7
   0   6   2 24238.1 1417.54   6
   0  -6  -2 22159.9 887.266   5
   0  -6  -2 23357.0 1033.14  21
   0  -6  -2 25038.8 1430.61  13
   0  -6  -2 24285.6 992.610   1
   0   6  -2 25094.2 1421.44  19
   0  -6   2 21814.3 1147.72  21
   0  -6  -2 23698.0 1033.94  10
   0  -6   2 22446.1 1512.48  16
   0  -6   2 22798.7 1162.13   9
   0   6  -2 23444.0 1271.76   5
   0  -6  -2 24703.3 1049.15  23
   0   6   2 24282.2 934.202   1
   0  -6  -2 24849.0 1155.89   4
   0  -6   2 22462.8 1164.97  13
   0  -6   2 22995.1 1294.40   8
   0   6   2 24476.3 996.474   7
   0  -6   2 21891.2 834.914   4
   0  -6  -2 25510.7 1559.35  16
   0   6  -2 23587.6 1284.34  18
   0  -6   2 22413.8 1154.10  12
   0  -6  -2 25724.4 1196.55   8
   0  -6   3 108.026 380.075  16
   0   6   3 3.85231 146.566   7
   0   6  -3 477.173 284.667   5
   0  -6   3 226.758 202.445  13
   0  -6   3 43.4358 74.3355   4
   0  -6  -3-27.4054 224.216   4
   0  -6  -3 63.1299 160.846  10
   0  -6   3-168.854 278.897  21
   0   6   3-189.984 197.344   1
   0  -6   3-108.805 288.566   9
   0  -6  -3 248.458 230.422   8
   0   6   3-225.569 339.485   6
   0  -6   3-38.9781 290.518   8
   0  -6   3 93.9070 56.0181   1
   0   6  -3 67.8717 259.878  18
   0  -6  -3-30.8383 346.965  16
   0  -6   3 284.235 280.603  20
   0  -6  -3 301.178 197.144  23
   0  -6  -3-49.4282 91.9035   5
   0  -6  -3 58.3441 170.224  21
   0   6  -3 89.1084 268.833   7
   0  -6  -3-249.540 322.303  13
   0   6  -3 257.743 331.145  19
   0  -6   3-30.6292 268.831  12
   0  -6  -4 49409.1 1650.17  23
   0  -6  -4 48268.8 1570.13  21
   0  -6  -4 50771.5 1890.84   4
   0  -6   4 42529.7 1811.80   9
   0   6  -4 45598.8 2004.90   7
   0  -6   4 43402.6 1863.53  20
   0  -6  -4 51026.5 2190.67  13
   0   6   4 49417.8 1545.12   7
   0  -6  -4 51927.3 2190.91  16
   0  -6   4 43812.2 2163.04  16
   0  -6  -4 40398.8 1120.47   5
   0  -6  -4 45690.5 1539.51  10
   0  -6   4 45864.8 2015.38   8
   0   6   4 50416.2 1620.64   1
   0  -6   4 44685.0 1816.34  12
   0   6  -4 46431.3 2001.88  18
   0  -6   4 44236.5 1833.16  21
   0   6  -4 47879.8 2082.23  19
   0   6  -4 43444.4 1912.25   5
   0   6   4 48238.0 1778.48   2
   0   6   4 46604.0 2049.63   6
   0  -6   4 44551.3 1514.32  13
   0   6  -5 6053.88 732.708   7
   0  -6   5 5072.83 605.549  12
   0  -6   5 7379.46 801.910   8
   0   6   5 6222.79 536.171   2
   0   6   5 6741.55 517.741   7
   0   6   5 7935.24 834.023   6
   0  -6  -5 7096.08 828.444  13
   0  -6   5 5782.36 366.795   1
   0  -6  -5 7651.99 794.526  16
   0  -6  -5 6961.88 524.310  10
   0   6  -5 6431.20 735.174  18
   0   6  -5 5239.06 663.132   5
   0  -6   5 5847.64 369.890  15
   0  -6   5 4650.17 606.974  21
   0  -6  -5 6687.94 514.131  21
   0  -6   5 5842.09 678.588  20
   0  -6   5 5552.72 802.858  16
   0  -6  -5 6744.75 572.421  23
   0   6   5 6642.61 533.866  20
   0  -6   5 5313.44 649.238   9
   0   6   5 7454.86 599.604   1
   0  -6  -5 6309.51 664.442   4
   0   6  -5 5937.76 724.695  19
   0  -6   6 13605.6 1095.72   8
   0  -6  -6 13723.0 757.793  10
   0  -6  -6 13469.8 748.352  21
   0  -6   6 11715.5 1108.17  16
   0  -6  -6 14888.6 1056.81   4
   0   6   6 15370.5 1154.94   6
   0   6   6 14826.0 833.085  20
   0  -6  -6 14735.0 888.300  23
   0   6  -6 11680.6 997.268  18
   0  -6   6 12194.2 1000.20  21
   0  -6   6 12237.7 620.596   1
   0  -6   6 12131.8 975.729  20
   0   6  -6 11935.7 1044.98   7
   0   6   6 14131.3 881.883   1
   0   6  -6 13688.8 1097.08   5
   0  -6   6 12058.4 947.991  12
   0   6   6 13260.4 768.517   7
   0  -6  -6 14699.1 1080.90  16
   0   6  -6 11088.6 984.780  19
   0  -6  -6 14384.9 1181.96  13
   0   6   6 13760.6 841.365  22
   0   6   6 13451.4 597.431   2
   0  -6   6 12614.2 663.837  15
   0  -6  -6 14024.5 845.927  17
   0  -6  -7 6631.56 629.458  23
   0   6   7 6327.00 534.439   7
   0   6   7 6889.27 586.019  20
   0   6   7 6379.45 581.974  22
   0   6  -7 6185.99 788.399   5
   0  -6  -7 6689.92 828.384  13
   0   6  -7 5443.18 717.668  18
   0   6   7 6978.58 657.159   1
   0  -6   7 5131.89 426.617   1
   0  -6  -7 6959.25 752.373   4
   0  -6   7 5189.65 696.522  20
   0  -6  -7 6349.22 701.108  16
   0   6  -7 4553.96 664.587  19
   0  -6   7 5736.12 694.319  12
   0  -6   7 4838.12 449.094  15
   0  -6  -7 6363.18 574.738  17
   0   6  -7 5256.31 729.210   7
   0  -6   7 4777.82 709.737  16
   0  -6   7 4723.82 706.751   8
   0  -6  -8 926.109 334.814  23
   0  -6   8 670.949 398.842   8
   0   6  -8 509.260 344.308  18
   0  -6  -8 277.396 354.884   4
   0  -6  -8 558.364 277.913  17
   0   6   8 602.684 305.043   1
   0  -6  -8 323.645 412.783  13
   0   6   8 866.457 318.496  22
   0   6  -8 440.162 428.301   5
   0  -6   8 1376.21 473.507  12
   0  -6   8 949.963 399.829  16
   0  -6   8 374.662 189.685   1
   0  -6  -8 391.010 280.998  16
   0  -6   8 330.044 303.889  20
   0   6  -8 121.277 395.296   7
   0   6   8 761.816 295.518  20
   0   6   8 672.038 265.568   7
   0   6  -8 820.594 441.640  19
   0  -6   9 4011.24 645.544  12
   0  -6   9 2778.12 394.344   1
   0   6   9 4303.62 504.205   7
   0   6   9 3664.92 503.812  22
   0  -6  -9 3205.80 530.036  16
   0   6  -9 4240.14 661.795  19
   0  -6  -9 4805.06 755.260  13
   0   6  -9 3501.99 671.787   7
   0  -6  -9 4072.33 644.162   4
   0   6   9 4614.12 601.436   1
   0   6  -9 2680.08 588.263  18
   0   6  -9 4239.48 724.694   5
   0  -6  -9 4305.55 527.734  17
   0  -6   9 3941.53 702.545   8
   0  -6   9 2707.73 577.014  16
   0  -6   9 2308.28 536.238  20
   0   6   9 3781.97 502.786  20
   0  -6  -9 4239.49 555.667  23
   0  -6  10 2960.63 440.405   1
   0  -6  10 2287.79 535.872  20
   0   6  10 3540.27 496.399   7
   0  -6 -10 3227.08 487.837  17
   0   6 -10 2968.48 669.767  18
   0  -6 -10 4742.06 605.526  23
   0  -6  10 4294.38 709.233  12
   0  -6  10 3867.71 693.935  16
   0  -6 -10 2238.46 600.365  13
   0  -6  10 2685.73 624.744   8
   0   6  10 3523.52 583.965   1
   0   6 -10 2831.77 586.370  19
   0  -6 -10 3127.29 541.119  16
   0  -6 -10 3705.51 620.244   4
   0   6  10 3242.72 512.264  20
   0   6 -10 2503.88 611.195   5
   0   6  10 2955.79 476.662  22
   0  -6  11 4952.61 819.367   8
   0  -6 -11 4991.60 672.247  23
   0   6  11 6107.51 661.481   7
   0  -6 -11 5556.86 667.786  16
   0  -6 -11 5936.14 636.196  17
   0   6  11 5263.44 743.992   1
   0   6  11 5160.00 596.877  22
   0  -6 -11 5289.25 815.421  13
   0  -6 -11 6614.33 885.702   4
   0   6 -11 6011.90 864.363  18
   0   6  11 6437.38 693.510  20
   0  -6  11 4441.89 749.710  20
   0   6 -11 5178.70 866.609   5
   0   6 -11 3271.73 621.461  19
   0  -6  11 4466.44 725.177  12
   0  -6  12 8650.45 1039.96   8
   0   6 -12 7097.15 945.988  18
   0  -6 -12 10444.4 1171.85  13
   0   6  12 9842.53 884.355   7
   0   6  12 9251.65 873.332  20
   0  -6  12 7312.38 944.798  20
   0   6 -12 6381.63 954.851   5
   0  -6  12 8480.16 1017.57  12
   0   6  12 10363.6 1058.19   1
   0  -6 -12 8708.87 1028.90   4
   0   6  12 8034.22 798.470  22
   0   6 -12 8468.37 990.763  19
   0  -6 -12 9353.33 818.936  17
   0  -6 -12 10089.7 955.110  23
   0   6 -13 1908.06 611.811   5
   0   6 -13 318.838 330.330  14
   0  -6  13 769.658 487.700   8
   0   6  13 627.335 380.538   1
   0  -6  13 682.780 437.491  20
   0  -6 -13 1407.34 515.426  13
   0   6  13 1128.49 349.322   7
   0   6 -13 794.880 443.189  18
   0  -6  13 1675.72 566.744  12
   0   6  13 1705.15 409.062  22
   0   6  13 1345.56 410.725  20
   0  -6 -13 1188.70 358.918  17
   0  -6 -13 402.184 337.043  23
   0  -6 -13 1041.11 528.473   4
   0   6 -13 1149.43 522.978  19
   0  -6 -14 3659.04 652.168  23
   0   6 -14 3920.53 884.298   5
   0   6 -14 2585.81 660.583  18
   0  -6 -14 3489.89 750.917   4
   0   6 -14 4309.20 758.240  19
   0  -6 -14 4322.25 859.041  13
   0   6  14 5142.49 668.144  22
   0  -6  14 3523.82 720.901   8
   0  -6  14 4268.81 801.014  12
   0   6  14 4411.19 666.266  20
   0   6 -14 3922.50 703.226  14
   0  -6  14 4244.88 797.014  20
   0  -6 -14 4748.61 652.828  17
   0   6  14 4011.60 713.450   1
   0  -6  15 3139.87 741.654  12
   0  -6  15 1568.92 557.225  20
   0  -6 -15 3476.61 572.686  17
   0   6 -15 1639.52 595.018  19
   0  -6 -15 1925.74 520.300  23
   0   6 -15 2540.98 757.576   5
   0  -6 -15 2816.11 739.493  13
   0   6  15 1807.74 511.266  20
   0   7   0 315.000 207.117   7
   0   7   0 218.577 104.281  15
   0  -7   0-86.3070 278.790   8
   0  -7   0-111.669 214.994  21
   0   7   0-256.771 437.889   6
   0  -7   0 83.9527 196.062   4
   0  -7   0 121.566 303.673  13
   0   7   0-18.3633 279.727   5
   0   7   0-72.5967 335.689  18
   0  -7   0 113.157 111.216   1
   0  -7   0-96.7610 428.858  16
   0  -7  -1 8690.37 664.623  21
   0  -7  -1 8037.66 972.544  16
   0  -7  -1 7547.60 502.479   1
   0  -7   1 8454.59 811.603  13
   0  -7   1 7784.64 968.625  16
   0  -7  -1 8526.25 662.989   4
   0   7   1 9123.88 940.875   6
   0  -7  -1 8029.36 725.459   8
   0  -7   1 7423.56 405.749   1
   0   7  -1 7542.73 754.256  18
   0  -7  -1 8462.00 882.934  13
   0  -7   1 7337.47 540.979   4
   0   7   1 7714.19 720.950  18
   0   7  -1 8387.31 906.355   6
   0  -7   1 9034.07 810.750   8
   0   7   1 8480.48 444.099  15
   0  -7   1 8717.21 732.108   9
   0  -7   1 7621.89 675.922  21
   0   7  -1 8413.35 777.262   5
   0  -7   1 7828.91 700.482  12
   0   7  -1 8099.12 680.637   7
   0   7   1 8708.93 742.100   5
   0   7   1 8560.50 616.176   7
   0  -7   2 2114.50 258.991   4
   0  -7   2 1192.72 408.039   8
   0  -7  -2 2043.32 352.660  10
   0   7   2 2055.90 395.761  18
   0  -7   2 1687.91 399.840  12
   0  -7   2 2514.62 433.513   9
   0   7  -2 1938.40 409.264   7
   0  -7  -2 2200.37 347.956  23
   0  -7  -2 1840.02 260.257   5
   0   7   2 1841.96 306.032   7
   0   7  -2 1516.38 407.268  18
   0  -7  -2 2658.31 582.003  13
   0  -7  -2 2069.01 378.998   4
   0   7  -2 2985.34 591.818  19
   0  -7  -2 1916.38 335.083  21
   0   7   2 1872.95 503.927   6
   0  -7   2 1751.75 553.231  16
   0  -7   2 1757.54 384.931  13
   0  -7  -2 1863.67 414.817   8
   0  -7   2 1405.13 154.461   1
   0   7  -2 1600.18 422.526   5
   0  -7  -2 2041.77 569.888  16
   0   7   2 2279.83 292.924   1
   0  -7   2 1894.12 404.589  21
   0  -7   3 3188.99 494.833  12
   0  -7   3 3404.34 576.669   8
   0  -7  -3 3352.70 700.344  16
   0   7  -3 3626.08 574.660  18
   0  -7   3 3148.64 496.730  20
   0  -7  -3 3438.57 419.249  23
   0  -7  -3 3796.25 661.466  13
   0  -7   3 2344.85 428.502  13
   0   7   3 3245.96 589.589   6
   0   7   3 3390.04 382.313   7
   0  -7  -3 3334.82 398.953  10
   0  -7  -3 3007.11 280.163   5
   0  -7  -3 3175.18 403.095  21
   0  -7   3 2181.60 216.503   4
   0  -7   3 2481.17 442.750  21
   0  -7  -3 2904.55 461.919   8
   0   7   3 3121.05 364.489   1
   0  -7  -3 3519.49 471.179   4
   0   7  -3 3165.85 535.623   7
   0   7  -3 2786.12 555.160  19
   0  -7   3 2406.26 452.191   9
   0  -7   3 3045.85 650.464  16
   0   7  -3 3368.37 563.113   5
   0  -7   4 2021.84 595.717  16
   0   7  -4 2323.53 476.981  18
   0  -7  -4 2640.09 369.110  21
   0  -7   4 2625.14 479.709  12
   0   7   4 2312.53 555.224   6
   0  -7   4 2240.35 461.900  21
   0   7   4 2621.75 344.045   7
   0   7   4 2732.82 361.933   1
   0  -7   4 2870.36 547.615   8
   0   7  -4 2038.24 511.308   5
   0  -7  -4 1879.12 182.093   5
   0  -7  -4 2699.71 397.972  23
   0  -7  -4 2676.65 459.929   4
   0  -7   4 2992.16 526.204  20
   0   7  -4 2662.35 524.130   7
   0  -7  -4 3361.42 692.259  13
   0  -7  -4 2000.43 522.772  16
   0  -7  -4 2201.53 340.655  10
   0  -7   4 1866.30 436.866   9
   0   7  -4 1525.76 168.334  24
   0   7  -4 2972.92 609.716  19
   0  -7   4 2764.84 404.746  13
   0   7   5 2717.61 382.631   1
   0  -7  -5 3214.16 628.859  16
   0  -7  -5 2743.54 371.604  21
   0  -7   5 2854.72 622.291  16
   0   7  -5 2842.23 582.206  19
   0  -7   5 1916.12 476.006  12
   0  -7   5 1599.23 161.526   1
   0  -7   5 2405.18 553.828   8
   0  -7  -5 2576.02 493.935   4
   0   7   5 2611.47 430.042   2
   0  -7  -5 2792.72 619.884  13
   0   7  -5 2709.93 538.025  18
   0  -7   5 2203.70 474.483  21
   0  -7   5 1738.62 406.930   9
   0   7   5 2564.78 568.833   6
   0   7  -5 2934.66 561.411   7
   0   7  -5 2026.82 507.409   5
   0  -7   5 1905.76 466.889  20
   0  -7  -5 2869.67 378.516  10
   0  -7  -5 2367.37 393.107  23
   0   7   5 2776.76 371.470   7
   0  -7   6 9269.67 862.795  12
   0   7  -6 9860.75 996.917  19
   0   7   6 11833.2 1104.65   6
   0   7   6 10543.0 785.218   1
   0  -7  -6 10120.6 692.928  21
   0  -7  -6 11183.6 966.899   4
   0  -7   6 9640.20 1085.11  16
   0  -7  -6 9895.35 1067.88  13
   0  -7   6 9395.01 906.613   9
   0  -7   6 9406.71 903.510  21
   0   7  -6 9617.06 989.041   7
   0   7   6 10902.4 735.978  20
   0  -7  -6 9788.08 686.494  10
   0   7  -6 7889.60 886.776  18
   0  -7   6 9162.91 873.768  20
   0   7  -6 9808.70 998.784   5
   0  -7   6 6783.00 411.179   1
   0  -7  -6 11310.3 807.468  23
   0  -7  -6 10963.1 1038.48  16
   0   7   6 11207.3 720.842   7
   0  -7   6 10906.7 1022.44   8
   0  -7   7 227.619 319.689  20
   0   7   7 110.865 262.523  22
   0  -7   7 228.803 359.152   9
   0  -7  -7 218.342 352.147   4
   0  -7   7 511.879 384.219  21
   0   7  -7-22.7482 405.050   5
   0   7  -7-455.048 391.166   7
   0  -7  -7 216.591 220.229  17
   0   7   7-4.72334 194.117   7
   0   7   7 573.557 250.331  20
   0   7  -7 291.278 340.442  19
   0   7  -7 420.066 384.054  18
   0  -7   7-360.294 307.801  12
   0  -7  -7 297.935 257.460  23
   0  -7  -7-233.495 297.884  16
   0  -7   7-177.233 367.402  16
   0  -7   7-28.1999 398.262   8
   0   7   7 474.106 413.976   6
   0  -7  -7 395.862 420.743  13
   0   7   7 5.76388 232.665   1
   0  -7  -8 8835.46 946.650  16
   0   7   8 8357.31 713.110  20
   0   7   8 8442.33 773.665   1
   0   7   8 7803.72 714.610  22
   0   7  -8 9336.80 973.927  19
   0   7  -8 7356.59 926.284   7
   0  -7   8 7928.44 924.900   8
   0  -7  -8 9119.08 1069.84  13
   0   7  -8 7453.76 882.448  18
   0  -7   8 6393.09 814.182  21
   0  -7   8 6857.84 836.331  20
   0   7   8 7784.12 659.078   7
   0  -7  -8 8912.85 927.285   4
   0  -7   8 7328.82 938.872  16
   0  -7  -8 8576.92 729.774  17
   0   7  -8 8507.95 997.803   5
   0  -7  -8 8982.24 780.328  23
   0  -7   8 6885.89 824.328  12
   0   7  -9 383.151 377.166  19
   0   7  -9 677.293 462.473   7
   0  -7   9 336.767 333.786  12
   0  -7  -9 676.512 388.682  16
   0   7   9 651.918 305.958  20
   0  -7   9 981.402 506.680  16
   0   7   9 951.929 328.896   1
   0  -7  -9 786.471 314.672  23
   0   7   9 897.548 333.411  22
   0   7   9 844.306 270.315   7
   0  -7   9 404.443 374.788  21
   0   7  -9 571.030 385.364  18
   0  -7  -9 1643.43 577.820  13
   0  -7   9 80.3034 332.519  20
   0   7  -9 1257.21 530.599   5
   0  -7  -9 715.868 312.887  17
   0  -7  -9 242.714 362.219   4
   0  -7   9 239.354 367.969   8
   0   7  10 10370.4 847.513  20
   0  -7 -10 9932.34 1166.69  13
   0  -7 -10 7518.13 888.763  16
   0   7 -10 8045.81 962.700  18
   0  -7  10 8976.98 974.367  12
   0  -7  10 8999.29 1050.62   8
   0   7 -10 6904.29 901.166  19
   0   7  10 9896.51 923.512   1
   0  -7 -10 10257.4 900.150  23
   0   7 -10 7172.73 986.719   5
   0  -7  10 8100.72 964.364  20
   0  -7  10 8358.88 1006.72  16
   0   7  10 9053.07 770.186   7
   0   7 -10 8567.49 1022.28   7
   0   7  10 9122.64 792.604  22
   0  -7 -10 9634.65 817.004  17
   0  -7  10 8661.84 998.992  21
   0  -7 -10 8970.89 1003.95   4
   0   7 -11-153.851 424.647   7
   0   7  11 169.289 299.272  22
   0  -7  11-261.108 344.776  12
   0   7 -11-13.1557 403.804  18
   0  -7 -11 281.680 288.863  23
   0  -7 -11-105.856 409.407  13
   0  -7  11 89.8306 384.772   8
   0  -7  11 402.577 424.202  21
   0   7 -11 14.7708 395.902   5
   0   7  11 255.002 248.455   7
   0  -7 -11-99.4769 353.413   4
   0  -7  11 290.409 345.657  20
   0   7  11-356.338 354.041  20
   0  -7 -11-222.587 327.525  17
   0  -7  11 158.837 343.583  16
   0   7 -11 153.536 360.178  19
   0   7  11 465.784 376.200   1
   0   7  12 2317.75 494.967  20
   0  -7  12 2415.55 608.921  12
   0  -7 -12 2281.81 595.315  13
   0   7 -12 1709.06 558.247   7
   0   7  12 1866.99 414.420   7
   0   7  12 2022.92 551.847   1
   0  -7  12 2047.08 627.504  21
   0   7  12 1411.86 398.771  22
   0   7 -12 2032.51 577.205  18
   0   7 -12 1758.20 507.987  19
   0  -7  12 1334.75 559.880   8
   0  -7 -12 2056.90 438.919  17
   0  -7  12 1912.19 554.562  20
   0  -7 -12 1883.26 507.526  23
   0  -7 -12 1458.44 558.964   4
   0   7 -12 2758.77 683.180   5
   0   7  13 1049.70 496.503   1
   0  -7 -13 1919.99 489.906  23
   0  -7  13 3474.69 740.385  21
   0   7  13 1439.18 401.983   7
   0   7 -13 1077.98 507.820  19
   0   7  13 2099.52 508.324  20
   0  -7  13 811.044 482.038  20
   0   7 -13 1273.44 600.418   7
   0   7  13 1768.38 485.462  22
   0   7 -13 1007.14 474.312  18
   0  -7  13 3043.52 672.590  12
   0  -7 -13 3013.86 807.348   4
   0  -7  13 1160.69 538.253   8
   0  -7 -13 1128.76 369.408  17
   0  -7 -13 1948.82 670.338  13
   0   7 -13 1007.74 573.159   5
   0  -7  14 685.134 466.293  12
   0  -7 -14 910.483 376.909  17
   0   7 -14 687.794 394.697  14
   0   7  14 1020.27 434.281  22
   0   7 -14 1367.12 534.649  19
   0  -7 -14 1767.75 647.767  13
   0   7 -14 325.426 475.863   7
   0   7 -14 517.050 542.718   5
   0  -7  14 1253.66 578.462  20
   0  -7  14 1996.12 650.585  21
   0   7  14 1172.00 434.563  20
   0  -7 -14 1102.57 411.858  23
   0   7  14 1553.40 528.261   1
   0  -7 -15-643.423 435.469  23
   0   7  15-19.1040 317.940  20
   0   7 -15 228.303 399.435  14
   0  -7  15-170.759 473.399  20
   0  -8   0 30587.2 1945.56  16
   0   8   0 26554.2 1296.21   7
   0   8   0 30877.7 1564.59   5
   0   8   0 28098.3 1554.65  18
   0  -8   0 27053.4 1374.39  21
   0  -8   0 28034.3 1296.44   4
   0   8   0 29071.8 1781.34   6
   0  -8   0 26435.8 1027.38   1
   0  -8   0 29510.1 1556.03   8
   0   8   0 25208.9 855.945  15
   0  -8   0 30701.4 1699.88  13
   0   8   1 274.726 244.721   7
   0  -8   1 574.080 333.479  21
   0  -8  -1-66.9766 219.943   4
   0   8   1-155.795 289.603   5
   0  -8   1-7.51650 182.306   4
   0  -8  -1 29.8355 238.434  21
   0  -8  -1 17.4079 308.108   8
   0  -8   1 342.910 350.857  13
   0  -8  -1-179.966 373.266  13
   0  -8   1-79.6320 330.987   8
   0   8   1 213.580 285.580  18
   0   8  -1 659.044 433.743  19
   0   8  -1-15.6935 357.800   6
   0   8  -1-129.614 385.312   5
   0  -8  -1-66.8495 154.027   1
   0   8   1 16.6672 130.176  15
   0  -8   1 359.777 326.230   9
   0   8  -1-182.523 235.745   7
   0   8   1 153.249 386.463   6
   0   8  -1-669.940 375.812  18
   0  -8   1-375.099 432.239  16
   0  -8  -1-159.318 440.387  16
   0  -8   2 17158.7 1127.64  21
   0   8   2 17662.3 954.589   7
   0  -8  -2 16782.0 1073.90   4
   0  -8   2 16796.1 825.272   4
   0  -8  -2 16317.3 983.947  10
   0   8   2 15288.1 1322.72   6
   0  -8   2 16795.2 1126.53   9
   0   8  -2 16850.0 1298.32   6
   0  -8  -2 17617.8 1455.72  16
   0   8  -2 17358.8 1135.12   7
   0   8   2 17762.1 774.262  15
   0  -8   2 17168.2 1248.35   8
   0  -8   2 18899.9 1215.59  13
   0   8  -2 17157.8 1331.55  19
   0  -8  -2 17753.2 1359.94  13
   0   8   2 19417.4 1224.22  18
   0   8  -2 16361.4 1228.96  18
   0  -8   2 18064.4 1531.28  16
   0  -8  -2 16026.0 983.777  21
   0  -8  -2 16673.2 1130.86   8
   0   8  -2 17790.3 1231.96   5
   0  -8   2 16482.1 1117.49  12
   0  -8  -2 17356.0 978.981  23
   0  -8  -3 89.8879 261.079   4
   0  -8  -3 258.504 475.589  16
   0   8   3 662.990 353.845  18
   0  -8   3-128.904 121.124   4
   0   8   3 529.317 228.064   7
   0   8  -3-192.089 355.534  19
   0  -8   3-140.273 290.168  13
   0  -8   3 263.630 488.122  16
   0   8  -3-88.9293 349.956   5
   0   8  -3-416.070 392.021  18
   0  -8  -3 315.432 244.103  10
   0  -8   3-77.1062 278.669  21
   0   8  -3-22.5643 260.413   7
   0  -8   3 453.011 315.695  20
   0  -8  -3-30.0894 207.640  23
   0  -8   3 151.142 314.910   9
   0  -8  -3-364.133 375.501  13
   0  -8   3-11.9346 315.454   8
   0  -8  -3-139.992 275.981   8
   0  -8   3 240.597 299.265  12
   0   8   3 6.30827 380.633   6
   0   8   3-178.322 209.965   1
   0  -8  -3 95.6405 212.046  21
   0  -8   4 25081.0 1486.33   9
   0  -8  -4 24655.4 1452.54   4
   0  -8  -4 25525.6 1235.63  21
   0   8   4 26793.5 1194.22   7
   0  -8   4 26614.4 1298.43  13
   0  -8   4 23171.4 1412.81  12
   0  -8  -4 27064.7 1777.64  13
   0  -8  -4 26957.9 1262.39  10
   0  -8  -4 25985.6 1787.56  16
   0  -8   4 25473.4 1624.71   8
   0  -8   4 26186.1 1487.90  20
   0  -8   4 24188.6 1459.04  21
   0  -8   4 22975.7 1748.34  16
   0   8  -4 25190.5 1545.89   7
   0   8  -4 26922.3 1693.35  19
   0   8   4 26673.3 1776.06   6
   0   8  -4 26209.7 1624.20  18
   0  -8  -4 27030.5 1290.83  23
   0   8  -4 24516.4 1552.51   5
   0   8   4 27216.4 1218.73   1
   0  -8   5 11716.4 1025.06  21
   0   8  -5 12992.2 1123.16   7
   0  -8   5 9665.88 955.769   9
   0  -8  -5 15081.8 1351.52  13
   0  -8  -5 13494.8 890.486  23
   0  -8  -5 12043.3 816.554  21
   0  -8  -5 14273.7 1105.68   4
   0   8   5 13830.9 822.228   7
   0   8   5 12763.1 839.044   1
   0   8  -5 11942.9 1109.07  18
   0  -8  -5 12369.1 1195.63  16
   0   8  -5 11576.5 1113.68  19
   0   8  -5 13254.3 1159.90   5
   0  -8  -5 12416.7 831.784  10
   0  -8   5 12724.0 1298.02  16
   0  -8   5 12291.5 1018.66  20
   0   8   5 12899.6 1212.20   6
   0  -8   5 10020.7 944.476  12
   0  -8   5 11388.0 1095.46   8
   0  -8  -6 17119.5 1473.39  13
   0  -8  -6 15601.3 1357.56  16
   0   8   6 16797.0 1032.85   1
   0  -8   6 15653.5 1414.76  16
   0   8  -6 15708.6 1266.76   7
   0  -8   6 14540.4 1188.63   9
   0  -8   6 14152.0 1154.22  20
   0  -8  -6 14882.3 922.813  21
   0  -8  -6 16839.6 968.325  10
   0  -8  -6 14848.7 1184.13   4
   0  -8   6 15328.9 1162.08  12
   0   8   6 16007.1 1397.06   6
   0   8  -6 15793.0 1304.34  19
   0   8  -6 15417.6 1284.18  18
   0  -8   6 13944.4 1232.98   8
   0  -8  -6 16534.4 1033.59  23
   0   8  -6 17162.1 1346.86   5
   0  -8   6 14900.4 1193.12  21
   0   8   6 16004.4 931.704   7
   0  -8   7 10278.7 995.659  20
   0  -8   7 8469.97 928.212  21
   0   8   7 13593.2 956.874   1
   0   8  -7 10261.8 1086.66   7
   0  -8   7 10311.8 1033.94   9
   0  -8  -7 11812.5 806.234  21
   0   8  -7 9756.14 1071.94   5
   0  -8   7 10840.8 1186.68  16
   0  -8  -7 12732.7 1212.12  16
   0  -8   7 11710.6 1148.84   8
   0  -8  -7 10459.9 771.082  10
   0   8   7 12723.9 1266.84   6
   0  -8   7 11217.4 1037.71  12
   0  -8  -7 11766.0 898.332  23
   0   8   7 12462.8 920.983  22
   0  -8  -7 11465.5 1069.55   4
   0   8  -7 10783.2 1085.56  19
   0   8  -7 10519.1 1086.37  18
   0   8   7 12588.3 836.200   7
   0  -8  -7 13411.4 1326.57  13
   0   8   8 1434.76 359.188  22
   0  -8  -8 702.120 328.370  23
   0  -8   8 656.623 450.904  16
   0  -8   8 322.883 354.734  20
   0  -8  -8 349.686 389.083   4
   0   8  -8 612.119 356.429   7
   0   8   8 1122.11 332.180  20
   0   8   8 1070.07 333.158   1
   0  -8   8 0.99262 388.719  21
   0   8  -8 506.421 429.619  18
   0  -8   8 639.591 409.963   9
   0   8   8 693.944 253.789   7
   0  -8   8 1145.52 415.594  12
   0  -8   8 1360.75 448.436   8
   0   8  -8 821.474 462.784  19
   0  -8  -8 564.918 440.265  13
   0   8  -8 1200.67 540.013   5
   0  -8  -8 1406.82 488.451  16
   0  -8   9 5067.22 886.990  16
   0   8   9 4313.30 627.475   1
   0  -8  -9 3296.74 745.612  13
   0   8   9 4418.39 580.945  20
   0  -8   9 3755.81 681.775  21
   0   8  -9 3601.43 711.317   5
   0  -8  -9 4346.68 611.590  23
   0   8  -9 4748.05 799.033   7
   0   8  -9 5216.63 794.146  18
   0   8   9 3835.63 547.682  22
   0  -8  -9 4082.13 714.376  16
   0   8   9 4375.79 537.138   7
   0   8  -9 4530.12 751.018  19
   0  -8   9 3405.10 711.393   8
   0  -8   9 3316.94 696.327   9
   0  -8  -9 3520.40 681.027   4
   0  -8   9 3275.05 691.640  20
   0  -8   9 4129.54 698.643  12
   0  -8 -10-241.776 470.916  13
   0  -8  10 721.222 470.558   8
   0  -8  10 54.2771 378.600  16
   0  -8 -10 153.825 426.963   4
   0  -8 -10 329.392 258.097  23
   0  -8  10 1038.96 461.669  12
   0   8 -10 976.784 546.392   5
   0   8 -10 450.063 425.881  18
   0   8  10 1090.34 389.747  22
   0  -8 -10 442.595 389.520  16
   0   8  10 791.792 341.262   7
   0  -8 -10 482.785 294.331  17
   0  -8  10 1163.50 528.791  21
   0   8 -10 396.233 411.241  19
   0  -8  10 1203.24 515.625   9
   0  -8  10 214.591 358.437  20
   0   8  10 912.177 424.048   1
   0   8  10 618.185 316.466  20
   0   8 -10 755.650 485.711   7
   0  -8 -11 5389.15 709.829  23
   0  -8  11 4893.59 817.543  12
   0   8 -11 5408.89 933.344   5
   0  -8  11 5262.61 861.007  16
   0   8  11 5993.09 736.472  20
   0   8  11 5365.09 645.823   7
   0   8 -11 3316.62 738.138   7
   0   8  11 4626.00 640.231  22
   0  -8  11 4629.67 816.212  20
   0  -8 -11 5252.13 947.946  13
   0   8  11 6035.17 793.115   1
   0  -8  11 6163.13 912.784  21
   0  -8  11 4493.78 870.914   8
   0  -8 -11 5024.68 641.331  17
   0  -8  11 5449.10 870.751   9
   0   8 -11 4931.21 825.482  19
   0  -8 -11 5504.87 885.726   4
   0   8 -11 5196.45 885.230  18
   0   8  12 3866.69 578.117   7
   0  -8  12 3532.89 737.954  21
   0  -8 -12 4105.87 785.481   4
   0   8 -12 3580.61 787.152   7
   0  -8  12 2180.19 674.157   8
   0   8  12 3754.55 728.218   1
   0  -8  12 3039.92 755.599   9
   0  -8 -12 3437.95 579.139  17
   0  -8 -12 2689.44 723.700  13
   0   8 -12 2539.03 664.811  18
   0   8  12 4706.25 677.524  22
   0   8  12 3933.29 616.402  20
   0   8 -12 5085.56 950.191   5
   0   8 -12 2410.61 618.238  19
   0  -8  12 2840.43 672.704  20
   0  -8  12 4101.60 743.309  12
   0  -8 -12 2945.90 574.481  23
   0  -8  12 3146.94 716.704  16
   0  -8 -13 426.068 335.351  23
   0   8  13 180.367 298.745   7
   0  -8 -13-123.453 480.468   4
   0   8  13 440.493 374.834  20
   0  -8 -13 382.964 302.368  17
   0   8 -13 546.496 447.977  19
   0   8  13 992.578 450.748   1
   0  -8 -13 52.2736 480.089  13
   0  -8  13-41.5493 463.404  12
   0   8 -13 796.164 516.398   5
   0  -8  13 431.108 468.278  21
   0   8  13 39.4793 327.579  22
   0  -8  13-899.684 520.532  20
   0   8 -13-464.968 536.499   7
   0  -8  13-287.068 441.931   9
   0  -8  14 763.573 596.200  20
   0  -8 -14 690.467 379.999  23
   0   8  14 2237.52 558.252  20
   0   9   0-729.018 374.520   5
   0  -9   0 281.849 298.686  21
   0  -9   0-149.349 280.047   4
   0  -9   0 288.374 382.870  13
   0   9   0 830.725 523.487   6
   0  -9   0-288.324 454.170   8
   0  -9   0 313.502 424.150  16
   0   9   0 352.026 234.072   7
   0   9   0-545.631 459.245  18
   0  -9  -1 13783.1 1358.94  16
   0   9   1 12145.3 848.664   7
   0   9   1 12088.9 1060.17  18
   0   9   1 12799.7 1229.73   6
   0  -9   1 14941.2 1418.80  16
   0  -9  -1 12030.2 915.918  21
   0  -9  -1 12327.5 933.810   4
   0  -9  -1 12578.6 1060.32   8
   0  -9   1 12877.4 1011.54  21
   0   9  -1 12870.9 1115.32  18
   0   9  -1 12496.8 943.553   7
   0   9  -1 14156.7 1254.28  19
   0  -9   1 13148.3 1121.74  13
   0  -9  -1 12183.1 1164.58  13
   0   9  -1 13394.1 1077.18   5
   0  -9   1 12269.8 1082.65   8
   0   9  -1 13765.6 1259.19   6
   0  -9   1 13099.2 838.457   4
   0   9   2 5786.82 874.711   6
   0  -9  -2 7229.31 754.777   4
   0   9   2 8311.46 875.292  18
   0   9  -2 8163.75 973.994  19
   0  -9   2 7192.09 1057.08  16
   0  -9   2 6958.62 863.500   8
   0   9  -2 7794.90 927.735  18
   0  -9   2 7348.19 803.661  21
   0  -9  -2 7533.07 705.931  10
   0   9   2 6696.52 464.993  15
   0   9  -2 7045.30 750.440   7
   0  -9   2 7498.03 821.142   9
   0  -9  -2 7519.33 719.350  21
   0   9  -2 6679.72 813.704   5
   0  -9  -2 8482.28 1003.38  13
   0   9  -2 7293.81 943.597   6
   0   9   2 5341.68 556.807   7
   0  -9  -2 6558.52 757.931   8
   0  -9   2 7516.47 840.018  13
   0  -9   2 7476.90 798.199  12
   0  -9  -2 7686.36 1048.64  16
   0  -9  -3 17712.9 1071.45  10
   0  -9   3 17960.9 1589.78  16
   0  -9   3 15980.8 1211.08  21
   0  -9   3 16957.8 1210.32  12
   0  -9   3 16569.0 1334.96   8
   0  -9  -3 17819.5 1227.80   8
   0   9   3 19989.8 1324.10  18
   0  -9   3 18088.4 1224.00  20
   0  -9  -3 17524.7 1485.92  13
   0   9   3 17589.7 1493.64   6
   0   9  -3 17828.3 1369.06  18
   0   9  -3 19020.2 1447.15   6
   0   9  -3 16956.2 1230.44   7
   0  -9   3 17510.8 1265.83   9
   0  -9  -3 18521.3 1240.57   4
   0   9  -3 14727.9 1223.70   5
   0   9   3 17282.6 988.653   7
   0  -9   3 16735.8 1156.70  13
   0   9   3 17533.9 854.792  15
   0  -9  -3 18324.1 1079.51  23
   0  -9  -3 18194.2 1091.01  21
   0   9  -3 17958.8 1461.14  19
   0  -9  -3 17553.5 1526.75  16
   0  -9  -4 8102.69 1035.14  13
   0  -9   4 9102.89 898.584  12
   0   9   4 8299.24 1093.55   6
   0   9  -4 8623.31 915.752   7
   0  -9  -4 9418.67 767.424  21
   0  -9   4 9331.79 1028.12   8
   0  -9   4 8379.61 872.870  20
   0   9   4 8718.41 685.193   1
   0  -9  -4 7786.73 1018.73  16
   0  -9  -4 8862.93 756.886  23
   0   9   4 9281.44 706.175   7
   0  -9   4 8727.15 932.175   9
   0   9  -4 9938.34 1024.41  18
   0  -9   4 9590.34 1197.99  16
   0  -9   4 7297.19 842.880  21
   0   9  -4 8627.03 958.849   5
   0  -9   4 9022.38 787.858  13
   0  -9  -4 9223.68 759.795  10
   0  -9  -4 9945.20 945.260   4
   0   9  -4 8879.42 1046.65  19
   0   9   4 9963.02 947.685  18
   0   9   5 8325.24 690.280   1
   0   9  -5 8362.99 978.823  18
   0  -9   5 8212.55 983.060   8
   0  -9   5 7232.92 827.684  12
   0   9   5 7071.25 636.016   7
   0   9  -5 6972.03 919.957  19
   0  -9   5 8854.09 902.580  20
   0   9  -5 7405.10 887.657   7
   0  -9   5 7262.96 1033.30  16
   0   9  -5 6937.57 906.238   5
   0   9   5 8944.21 1102.82   6
   0  -9   5 7343.39 857.948   9
   0  -9  -5 9118.42 769.335  23
   0  -9   5 7506.97 867.463  21
   0  -9  -5 9960.10 1146.63  16
   0  -9  -5 8092.36 1074.21  13
   0  -9  -5 8532.50 723.731  10
   0  -9  -5 7692.85 696.662  21
   0  -9  -5 7945.00 899.734   4
   0  -9   6 10916.4 1078.37   9
   0  -9   6 10364.3 1141.56   8
   0  -9   6 10561.9 1060.76  21
   0   9   6 11613.0 1299.98   6
   0   9  -6 12568.7 1232.77  19
   0   9  -6 10578.8 1126.63   5
   0  -9  -6 13102.8 902.431  10
   0  -9  -6 13240.6 955.677  23
   0   9  -6 10745.3 1149.80  18
   0  -9   6 10258.6 1002.01  20
   0  -9  -6 12553.8 1146.71   4
   0  -9  -6 13433.3 1361.48  13
   0  -9   6 10442.7 1012.40  12
   0   9   6 12665.7 856.598   7
   0  -9  -6 11913.4 863.359  21
   0  -9  -6 13344.8 1334.79  16
   0  -9   6 10739.0 1265.40  16
   0   9  -6 11151.6 1116.62   7
   0   9   6 11959.3 900.089   1
   0   9   7 326.017 244.958   7
   0  -9   7-90.7980 344.152  12
   0  -9   7 163.018 383.887   9
   0   9  -7-256.577 396.450  18
   0   9  -7 249.308 402.653   7
   0  -9   7 989.905 512.265  16
   0   9   7-21.4149 260.660   1
   0  -9  -7-90.8301 414.923   4
   0  -9   7 228.044 338.649  21
   0  -9  -7 308.602 247.783  23
   0   9  -7 313.086 397.510   5
   0   9   7 465.706 446.428   6
   0  -9   7 5.36732 389.600  20
   0  -9   7-275.392 424.072   8
   0  -9  -7 333.910 404.024  16
   0   9  -7 439.555 365.570  19
   0  -9  -7 125.562 227.555  21
   0   9   7 555.086 349.288  22
   0  -9  -7 276.777 277.422  10
   0  -9  -7-743.070 558.537  13
   0   9  -8 7460.39 969.219   7
   0  -9   8 7738.00 938.955   9
   0  -9   8 9205.26 972.969  12
   0   9   8 8164.53 725.797   7
   0   9  -8 7848.73 981.574  18
   0  -9  -8 9416.99 872.459  23
   0  -9  -8 8703.29 1034.08   4
   0  -9  -8 8424.52 1085.92  16
   0   9  -8 8331.23 1062.34   5
   0   9   8 8704.71 836.249  22
   0  -9  -8 9581.63 1221.51  13
   0   9  -8 8456.05 1020.52  19
   0  -9   8 7540.79 1022.26   8
   0  -9   8 6716.77 1055.01  16
   0  -9   8 7217.42 943.944  21
   0   9   8 8984.36 839.829   1
   0  -9   8 7528.10 906.376  20
   0  -9   9-0.57685 369.131   9
   0   9  -9 356.808 443.839  18
   0   9   9 1600.98 419.863  22
   0  -9   9 1391.35 534.694   8
   0  -9  -9-66.1415 460.416  13
   0   9  -9 367.828 418.534   5
   0  -9   9 741.766 520.701  16
   0   9  -9-489.552 506.623  19
   0  -9  -9 1077.65 478.573  16
   0  -9   9 465.364 374.885  20
   0   9   9 575.886 306.270   7
   0  -9   9 475.904 455.986  12
   0  -9   9 953.646 465.289  21
   0   9   9 554.863 331.125   1
   0  -9  -9-64.9725 416.783   4
   0   9  -9 356.724 400.256   7
   0  -9  -9 910.039 361.221  23
   0   9  10 10177.2 979.712   1
   0  -9 -10 12067.9 1017.79  23
   0  -9  10 9208.03 1061.51  12
   0  -9  10 9681.77 1147.90   8
   0   9 -10 8407.94 1099.06  18
   0   9 -10 8745.92 1086.84  19
   0   9 -10 8357.68 1117.04   7
   0  -9  10 9017.06 1220.26  16
   0   9  10 10108.5 930.115  22
   0   9 -10 9756.07 1189.18   5
   0   9  10 9614.20 840.023   7
   0  -9  10 9664.28 1127.04   9
   0  -9  10 8477.89 1056.49  21
   0  -9 -10 11055.7 1348.52  13
   0   9  10 10588.2 917.649  20
   0  -9  10 9196.79 1069.44  20
   0  -9 -10 10161.5 1204.53   4
   0  -9 -11 2094.95 680.903  13
   0   9  11 1641.99 420.907  22
   0  -9  11 1919.75 639.797   8
   0  -9  11 829.540 507.693  16
   0   9 -11 300.216 484.836   5
   0   9 -11 1695.97 582.599  19
   0  -9  11 2229.98 597.468  12
   0   9  11 1093.86 378.857  20
   0  -9 -11 1427.61 418.216  23
   0   9  11 1329.21 518.253   1
   0  -9 -11 623.440 525.192   4
   0  -9  11 1566.44 616.790   9
   0   9 -11 1582.73 614.667   7
   0  -9  11 1033.82 553.061  21
   0   9 -11 1110.18 531.373  18
   0  -9  11 1274.07 531.221  20
   0   9  12 4512.80 674.256  22
   0  -9  12 4367.58 821.507  20
   0   9  12 4588.56 754.223   1
   0   9 -12 2476.45 748.666   7
   0  -9  12 3765.44 799.819  12
   0   9 -12 3927.57 807.937  19
   0  -9 -12 3512.30 658.349  23
   0  -9  12 3654.13 853.371  16
   0   9  12 4236.47 640.793  20
   0   9  13 4403.53 697.785  22
   0  -9  13 2470.58 658.589  20
   0  -9  13 1775.27 608.853  12
   0  -9 -13 2977.96 591.893  23
   0   9  13 3932.56 667.612  20
   0 -10   0 23141.6 1807.39  16
   0  10   0 21605.4 1267.83   7
   0 -10   0 21059.3 1345.26  21
   0  10   0 22174.3 1413.67   5
   0  10   0 22298.3 1686.82   6
   0 -10   0 21549.4 1522.38   8
   0  10   0 21165.7 1524.23  18
   0 -10   0 22173.1 1597.79  13
   0 -10   1-114.014 336.889  21
   0  10  -1 465.816 383.242   6
   0  10  -1-90.5026 330.529   5
   0  10  -1 346.825 398.229  18
   0  10  -1 321.595 385.363  19
   0 -10  -1 64.7958 322.000  21
   0 -10   1 753.608 449.166  16
   0  10   1 188.643 407.676   6
   0  10   1 23.4981 360.158  18
   0 -10   1 441.779 382.877  13
   0 -10  -1 465.230 350.488   8
   0 -10  -1-25.0016 451.588  16
   0 -10  -1-15.9258 441.696  13
   0 -10   1-478.636 443.352   8
   0 -10  -1-170.109 288.624  10
   0  10   1 391.243 263.073   7
   0  10  -1 200.807 280.268   7
   0 -10  -1 638.846 313.056   4
   0 -10  -2 15535.6 1386.21  13
   0  10   2 14742.9 1259.33  18
   0 -10   2 12833.9 1217.58   8
   0  10   2 13808.5 934.582   7
   0 -10  -2 13301.8 1002.63  10
   0  10  -2 15879.4 1370.90   6
   0 -10  -2 14170.6 1038.99  21
   0 -10  -2 15440.2 1219.67   8
   0 -10  -2 15475.5 1153.07   4
   0 -10  -2 13975.2 1427.10  16
   0  10   2 14332.3 1396.78   6
   0  10  -2 15462.8 1381.92  19
   0  10  -2 13972.1 1180.32   5
   0  10  -2 13280.4 1240.51  18
   0  10  -2 14691.4 1103.83   7
   0 -10   2 14724.1 1189.97  13
   0 -10   2 12905.9 1113.64  21
   0 -10   2 15687.9 1508.47  16
   0  10  -3 392.196 392.968  18
   0 -10   3 239.131 324.863  20
   0 -10  -3-229.558 506.866  16
   0  10  -3 157.716 376.562   6
   0  10   3 548.339 423.851   6
   0 -10  -3 259.078 252.557  10
   0 -10  -3-499.459 513.218  13
   0 -10  -3-146.619 299.495  21
   0  10  -3-391.460 512.183  19
   0  10   3 180.096 211.506   7
   0 -10   3-433.187 362.523  13
   0 -10   3 80.5651 357.010   9
   0  10  -3-99.7349 281.942   7
   0 -10  -3-286.865 386.285   8
   0  10   3 47.8303 352.203  18
   0 -10  -3-275.001 377.968   4
   0 -10   3 80.7492 367.985   8
   0 -10   3-849.443 534.379  16
   0  10  -3-63.4812 375.550   5
   0 -10   3-38.0805 379.318  21
   0 -10   3-32.5434 389.823  12
   0  10   4 15685.5 1265.31  18
   0 -10  -4 13568.4 1379.19  13
   0  10  -4 16688.7 1373.93   5
   0 -10  -4 15096.4 1504.40  16
   0 -10   4 14946.9 1486.69  16
   0 -10   4 14222.6 1174.66  12
   0 -10   4 12502.9 1153.63   9
   0  10   4 16828.6 1000.35   7
   0 -10   4 14288.6 1337.04   8
   0  10  -4 14530.5 1212.18   7
   0 -10   4 12262.0 1146.87  21
   0 -10  -4 15021.8 1044.39  10
   0  10  -4 16888.2 1470.58  19
   0 -10  -4 14992.2 1047.28  21
   0  10  -4 13871.9 1302.61  18
   0 -10  -4 15052.5 1039.75  23
   0  10  -4 16197.2 1390.26   6
   0  10   4 14931.6 1484.65   6
   0 -10  -4 15031.3 1210.19   4
   0 -10   4 14501.3 1134.05  20
   0  10  -5 10327.2 1111.70   5
   0  10  -5 10786.8 1159.43  19
   0  10   5 11801.6 1139.57  18
   0 -10   5 10920.7 1053.38  12
   0  10  -5 11768.9 1135.99   7
   0  10   5 11956.4 1352.39   6
   0 -10   5 10169.1 1250.47  16
   0  10  -5 11965.9 1208.00  18
   0 -10  -5 12690.7 1351.54  13
   0 -10  -5 12086.1 909.707  10
   0 -10   5 10876.2 1022.97  20
   0 -10   5 9881.78 1048.68   9
   0 -10  -5 11159.8 1087.51   4
   0  10   5 12154.5 863.326   1
   0  10   5 11338.7 828.292   7
   0 -10   5 10276.2 1164.26   8
   0 -10  -5 12131.4 1319.63  16
   0 -10  -5 12061.5 924.305  23
   0 -10   5 6915.12 907.951  21
   0 -10  -5 11026.0 871.876  21
   0 -10   6 3766.02 657.614  12
   0  10   6 3730.89 526.759   1
   0  10   6 3911.20 796.188   6
   0 -10  -6 3815.00 781.584  13
   0  10   6 3750.15 506.523   7
   0 -10   6 2937.13 762.865  16
   0 -10  -6 4197.57 555.155  21
   0  10  -6 4229.34 766.787  19
   0 -10   6 3238.22 664.378  21
   0 -10  -6 3461.19 504.205  10
   0 -10  -6 4576.03 599.367  23
   0 -10  -6 2978.46 625.692   4
   0  10  -6 3164.58 694.325   5
   0 -10  -6 4217.74 828.956  16
   0 -10   6 2955.43 643.037   9
   0  10  -6 5058.27 773.558   7
   0 -10   6 3331.80 712.922   8
   0  10  -6 4046.24 774.599  18
   0 -10   6 4041.02 668.885  20
   0  10   7 7464.81 829.708  22
   0  10  -7 7988.81 1030.06  18
   0 -10   7 8009.65 969.428  21
   0  10  -7 9076.22 1079.66  19
   0 -10   7 8827.29 978.947  20
   0 -10  -7 7327.51 1093.11  13
   0 -10   7 7803.93 974.899   9
   0 -10   7 9397.16 1237.91  16
   0 -10  -7 9957.26 823.524  10
   0  10   7 9314.57 1251.97   6
   0 -10  -7 8021.88 1135.76  16
   0 -10  -7 10085.0 890.040  23
   0 -10  -7 9602.15 1103.56   4
   0 -10   7 8175.25 939.982  12
   0  10  -7 8081.21 981.809   7
   0  10   7 9298.70 771.730   7
   0 -10  -7 9663.14 813.214  21
   0  10   7 8906.06 807.216   1
   0  10  -7 8520.52 1068.39   5
   0 -10   7 8240.09 1090.18   8
   0  10  -8 620.546 471.810  19
   0 -10  -8 411.170 448.399   4
   0 -10   8-114.759 396.952   8
   0 -10   8 381.995 375.583  20
   0  10   8-81.5461 317.925  22
   0 -10   8-92.7833 421.395  21
   0  10   8-515.397 384.293   1
   0 -10  -8 693.002 485.673  16
   0 -10   8-874.939 481.954   9
   0 -10  -8 275.998 321.616  23
   0  10  -8 252.937 462.055   7
   0  10  -8-662.365 537.992   5
   0  10  -8-299.013 390.574  18
   0 -10   8 654.505 539.462  16
   0 -10   8 179.230 402.810  12
   0 -10  -8-696.215 499.071  13
   0 -10  -9 7667.87 1157.02  13
   0 -10  -9 7268.10 1059.76  16
   0 -10   9 6052.21 927.381   9
   0 -10   9 7768.21 1045.68   8
   0 -10   9 8359.45 1188.49  16
   0 -10   9 5729.09 910.231  21
   0  10  -9 6437.70 962.553  19
   0 -10   9 6506.71 877.695  12
   0  10  -9 7581.05 1033.28   7
   0 -10  -9 7940.00 843.226  23
   0  10  -9 5996.28 1008.41   5
   0  10  -9 7011.43 1023.78  18
   0  10   9 7382.72 819.839   1
   0 -10  -9 7698.95 1060.08   4
   0  10   9 7893.00 847.972  22
   0  10 -10 998.891 478.797   7
   0  10 -10 1644.70 538.537  18
   0 -10  10 897.065 519.951  21
   0 -10  10 344.856 451.018   9
   0 -10 -10 2420.63 790.114  13
   0 -10 -10 2125.67 506.378  23
   0  10 -10 2440.84 646.892  19
   0 -10  10 1451.95 533.336  12
   0  10  10 1845.18 529.495  22
   0 -10 -10 1466.54 590.120   4
   0 -10  10 2391.80 671.175   8
   0  10 -10 2454.94 785.458   5
   0  10  10 1440.42 453.123   1
   0 -10  10 2402.01 764.935  16
   0  10  11 9601.12 1004.12   1
   0 -10 -11 8586.81 926.819  23
   0 -10  11 6633.76 1115.58  16
   0 -10  11 7244.64 969.922  12
   0  10  11 8316.35 889.522  22
   0  10 -11 6713.35 1076.88   7
   0  10  12 4008.53 751.325   1
   0  10  12 3840.46 673.135  22
   0 -10  12 3736.90 741.998  12
   0  11   0-581.354 517.415   6
   0  11   0-17.9698 369.242  19
   0  11   0 51.2063 241.788   7
   0 -11   0 19.1823 415.539   8
   0  11   0-550.521 413.636  18
   0 -11   0 707.945 470.521  13
   0 -11   0-263.672 345.242  21
   0 -11   0-309.702 447.046  16
   0 -11   1 3544.90 659.557   8
   0  11   1 3775.99 548.323   7
   0  11   1 2392.37 608.191  18
   0  11   1 3513.52 744.886   6
   0 -11  -1 3821.35 603.041  10
   0  11  -1 4720.44 861.203  19
   0  11  -1 3785.17 602.896   7
   0 -11  -1 4156.82 647.575  21
   0  11  -1 4587.62 787.097  18
   0 -11  -1 4814.30 774.459   8
   0 -11   1 4313.34 870.527  16
   0 -11  -1 4259.51 877.711  16
   0 -11  -1 4143.92 780.853  13
   0  11  -1 4888.99 843.071   6
   0 -11   1 4006.65 663.863  21
   0  11  -1 4317.33 691.257   5
   0 -11   1 3740.38 681.978  13
   0 -11  -2 4108.01 729.110   8
   0 -11  -2 3708.28 570.699  21
   0  11  -2 3344.47 714.164   6
   0 -11   2 3552.42 710.484   8
   0  11  -2 3727.60 611.074   7
   0  11   2 3170.79 687.575  18
   0  11  -2 1726.49 550.494  18
   0  11  -2 2280.15 593.972   5
   0 -11  -2 2844.45 694.847  13
   0 -11   2 4037.47 834.157  16
   0  11  -2 3781.06 786.508  19
   0 -11  -2 4159.33 814.438  16
   0 -11   2 2698.56 584.081  21
   0  11   2 3238.55 762.604   6
   0  11   2 2972.94 476.871   7
   0 -11  -2 2931.23 540.184  10
   0 -11   3 3710.86 839.207  16
   0 -11  -3 4574.45 622.195  10
   0  11   3 5560.94 623.052   7
   0  11  -3 5014.23 837.681  18
   0  11  -3 4059.91 670.215   7
   0 -11  -3 4916.15 740.613   4
   0 -11  -3 5290.70 787.382   8
   0  11   3 4816.76 788.749  18
   0 -11  -3 6103.15 1012.81  16
   0  11  -3 4536.45 817.624  19
   0 -11  -3 4282.77 828.832  13
   0 -11  -3 4821.05 662.985  21
   0  11   3 5250.35 953.066   6
   0  11  -3 5009.65 851.931   6
   0 -11   3 4864.81 740.558  21
   0 -11   3 4825.62 804.225   8
   0  11  -3 4465.10 757.437   5
   0 -11   4 3196.56 615.664  12
   0  11  -4 2914.45 673.315  18
   0 -11  -4 4073.31 857.265  16
   0  11  -4 2990.67 582.877   7
   0  11  -4 3080.56 683.987   5
   0 -11  -4 4619.67 744.655   4
   0  11  -4 4514.79 803.733   6
   0 -11  -4 3895.77 582.189  21
   0  11   4 3417.53 807.163   6
   0 -11  -4 4591.16 893.233  13
   0  11  -4 4574.83 861.187  19
   0 -11   4 3458.30 806.878  16
   0 -11  -4 3264.05 543.164  10
   0 -11   4 3963.37 742.719   8
   0 -11   4 3867.18 753.444   9
   0  11   4 4129.29 761.087  18
   0 -11   4 2097.15 559.340  21
   0 -11   5 4130.61 769.607   9
   0  11  -5 4878.91 838.381   5
   0 -11  -5 6354.99 1049.73  13
   0  11  -5 4099.19 700.622   7
   0 -11   5 5285.99 796.890  12
   0 -11  -5 6289.20 1006.15  16
   0 -11  -5 5835.48 679.935  21
   0 -11   5 5494.04 884.272   8
   0  11   5 5804.69 1019.08   6
   0 -11  -5 5615.30 694.814  10
   0 -11   5 5526.32 1030.68  16
   0  11  -5 6329.67 961.952  18
   0  11   5 5451.50 865.292  18
   0 -11  -5 5784.79 678.015  23
   0 -11   5 4990.92 816.599  21
   0 -11  -5 6654.93 904.231   4
   0  11  -5 4987.37 823.781   6
   0  11  -5 5855.91 969.168  19
   0 -11   6 1744.02 550.421   9
   0 -11  -6 2264.03 436.993  10
   0 -11  -6 2236.07 645.508  16
   0  11   6 2713.33 772.549   6
   0  11  -6 2501.46 662.177   5
   0 -11  -6 2483.83 613.541   4
   0  11  -6 2833.87 694.272  18
   0 -11   6 1935.36 511.812  12
   0 -11   6 3504.48 717.033  21
   0 -11  -6 2950.52 763.901  13
   0 -11  -6 3442.86 525.675  21
   0 -11   6 2335.18 665.307   8
   0 -11  -6 3007.72 517.326  23
   0  11   6 2860.04 673.948  18
   0  11  -6 2627.17 655.922  19
   0  11  -6 1838.82 492.521   7
   0 -11   6 1307.08 620.742  16
   0 -11  -7 468.719 455.471   4
   0 -11   7 469.400 514.989   8
   0  11  -7 781.091 449.392   7
   0  11  -7 59.8227 422.284   5
   0 -11   7 66.0798 471.321  16
   0  11  -7-194.261 392.751  19
   0  11   7 898.959 438.101  18
   0 -11  -7 888.247 605.765  13
   0 -11   7 233.528 421.987   9
   0  11   7 1735.51 737.471   6
   0  11   7-91.9169 319.676  22
   0 -11   7-801.006 526.223  21
   0  11  -7 578.783 487.604  18
   0 -11  -7 221.992 426.305  16
   0 -11   7-13.8865 344.865  12
   0  11   8 330.091 358.016  22
   0  11  -8 878.863 495.076  19
   0 -11  -8 834.084 531.843  16
   0 -11   8 669.395 412.404  12
   0  11  -8-178.078 457.357   5
   0 -11   8-205.734 448.323  21
   0 -11  -8 86.5407 418.283   4
   0  11  -8 832.985 429.262   7
   0  11  -8 894.885 557.745  18
   0 -11  -8 316.287 480.286  13
   0 -11   8 292.236 407.976   9
   0 -11   8 1024.98 484.775   8
   0 -11   8 1054.85 625.984  16
   0 -11  -9 1119.37 549.231   4
   0 -11   9 1070.63 436.272  12
   0  11   9 426.693 338.316  22
   0  11  -9 645.488 504.643   7
   0  11  -9 1156.71 631.844   5
   0  11  10 2146.68 555.824  22
   0 -11  10 1819.17 594.545  12
   0  11 -10 1938.32 640.300   7
   0  11  11 293.614 332.601  22
   0  12   0 6394.22 984.802   6
   0 -12   0 4058.57 776.145   8
   0 -12   0 4561.52 926.621  16
   0  12   0 3999.94 841.266  19
   0  12   0 2936.35 723.375  18
   0 -12   0 3832.18 666.961  10
   0 -12   0 3738.77 774.061  13
   0 -12   0 3875.54 670.262  21
   0  12  -1-208.493 430.491   6
   0 -12   1-290.914 460.972  16
   0  12  -1 97.5652 418.714  19
   0 -12  -1 386.631 356.358  10
   0  12  -1-203.990 422.995  18
   0 -12   1-799.780 519.760   8
   0 -12   1-309.560 384.123  21
   0 -12  -1-156.135 491.573   8
   0  12   1 83.2822 398.977  18
   0  12   1-728.948 522.420  19
   0 -12  -1 311.244 517.335  16
   0 -12  -1 679.343 466.246  13
   0  12   1-245.209 448.814   6
   0 -12  -1 9.79279 385.499  21
   0 -12  -2 1960.54 679.800  16
   0 -12  -2 2253.94 683.205  13
   0  12  -2 2641.65 525.107   7
   0 -12   2 2627.04 610.955  21
   0  12   2 4012.02 823.059   6
   0  12  -2 3906.83 758.707   6
   0 -12  -2 2906.13 638.299   8
   0 -12  -2 3252.57 594.766  10
   0 -12   2 1728.69 605.911   8
   0 -12   2 2033.95 652.875  16
   0  12  -2 3144.06 767.275  19
   0  12  -2 3451.84 772.187  18
   0 -12  -2 2895.90 569.657  21
   0  12   2 3054.79 691.920  18
   0 -12  -3 234.268 457.284  13
   0 -12   3-643.897 508.758  16
   0  12  -3 89.4938 416.884  18
   0 -12  -3 344.867 304.123  21
   0 -12  -3 1057.04 396.690  10
   0  12  -3 1044.58 437.743   5
   0 -12   3 462.207 371.790  21
   0  12  -3-255.657 454.939   6
   0  12  -3 303.310 393.684   7
   0 -12   3 358.696 439.440   8
   0 -12  -3 738.646 462.096  16
   0  12   3 206.361 341.333  18
   0  12  -3 307.331 412.697  19
   0  12   3 474.914 492.252   6
   0  12  -4 2687.06 588.734   7
   0  12  -4 4403.94 849.548  18
   0 -12  -4 3896.46 891.480  13
   0 -12  -4 3711.34 616.230  21
   0  12  -4 3765.48 798.805  19
   0 -12   4 5454.53 1025.28  16
   0  12  -4 5128.11 823.885   5
   0 -12   4 3747.57 749.908  21
   0  12   4 2570.98 745.800   6
   0 -12  -4 4153.66 625.060  10
   0 -12  -4 4314.63 883.888  16
   0 -12   4 4184.36 887.664   8
   0  12  -4 4467.40 783.932   6
   0  12   4 4990.97 849.511  18
   0 -12  -5 2634.17 738.454  16
   0  12   5 3181.50 814.644   6
   0  12  -5 2827.20 666.090   6
   0 -12   5 2467.51 575.381  12
   0  12  -5 3962.47 832.791  19
   0  12  -5 4128.98 831.358  18
   0  12   5 5132.67 834.381  18
   0 -12   5 3441.25 812.407  16
   0 -12   5 2960.80 680.018   9
   0 -12  -5 2824.62 512.944  21
   0 -12   5 2742.71 738.300   8
   0  12  -5 4768.55 817.366   5
   0 -12  -5 3105.56 825.922  13
   0  12  -5 3307.28 653.143   7
   0 -12   5 3543.73 785.736  21
   0 -12  -5 4005.05 637.096  10
   0  12  -6-413.927 454.048   7
   0 -12  -6 1023.83 550.213   4
   0 -12  -6 969.086 555.805  13
   0 -12  -6 781.294 545.161  16
   0  12   6-294.133 506.837   6
   0 -12   6 1066.91 461.544  12
   0  12  -6-60.5236 410.021   5
   0  12  -7 1814.12 646.629   5
   0  12   7 2423.16 580.296  22
   0 -12  -7 2537.90 660.776   4
   0 -12  -7 2337.56 702.590  16
   0  12  -7 2162.20 638.293   7
   0 -12   7 1784.06 563.794  12
   0  12   8 88.9768 320.570  22
   0  12  -8 215.153 355.577   7
   0 -12   8-808.956 506.344  12
   0 -12  -8-875.632 521.434   4
   0  13   0 15.1232 461.053   6
   0 -13   0-101.027 343.482  21
   0 -13   0-409.755 408.425  10
   0 -13   1 3614.85 712.585  10
   0  13   1 4743.54 910.667   6
   0  13  -1 4301.09 845.632   6
   0 -13  -1 3993.46 695.642  10
   0 -13  -1 4013.36 727.144  21
   0 -13   1 4162.81 755.942  21
   0 -13  -2 883.988 459.085  21
   0 -13   2 33.4726 401.967  21
   0 -13  -2 1998.02 570.321  10
   0  13   2 627.175 500.468   6
   0 -13  -2 819.895 523.228  13
   0  13  -2 398.764 413.152   6
   0 -13  -3 7146.43 874.594  21
   0  13  -3 6869.33 1016.50   6
   0  13   3 5374.31 1014.11   6
   0 -13  -3 4989.97 733.517  10
   0 -13  -3 6521.16 1107.19  13
   0 -13  -4 1384.69 472.318  21
   0 -13  -4 821.690 568.078  13
   0 -13  -4 2380.11 574.796  10
   0  13  -5 3595.24 760.385   5
   1   0 -17 1161.32 398.319  17
   1   0 -17 1456.56 493.517   4
  -1   0  17 579.607 515.621   1
  -1   0  16 398.022 445.162   1
  -1   0  16 67.4178 348.029  20
   1   0 -16-49.3291 274.050  17
   1   0 -16-180.611 307.813   4
   1   0 -15 8039.00 884.713   5
   1   0 -15 6374.53 717.290  17
   1   0 -15 8197.96 890.499   4
  -1   0  15 9219.26 962.313  20
  -1   0  15 7579.20 962.004   1
   1   0 -14-556.539 380.652   5
   1   0 -14-124.758 287.517  17
   1   0 -14-6.80553 273.398  13
  -1   0  14 568.660 401.326   1
  -1   0  14-2.65825 325.083  20
   1   0 -14 142.105 282.733   4
   1   0 -13 14647.3 1095.07   5
  -1   0  13 14142.4 1108.21  20
   1   0 -13 15955.1 1118.61   4
   1   0 -13 14958.2 997.630  17
   1   0 -13 15279.5 870.566  14
  -1   0  13 14242.8 1194.08   1
   1   0 -13 17282.8 1046.59  13
   1   0 -12 177.354 262.475   4
  -1   0  12 181.776 320.531   1
   1   0 -12-71.5562 273.710  17
   1   0 -12-259.741 251.632   5
   1   0 -12 5.86276 235.372  13
   1   0 -12 74.4162 170.265  14
  -1   0  12 191.523 289.182  20
   1   0 -11 34360.2 1562.97   5
  -1   0  11 31112.1 1545.15  20
   1   0 -11 33344.3 1539.49   4
  -1   0  11 32541.0 1658.50   1
   1   0 -11 32604.9 1282.46  14
   1   0 -11 32734.9 1548.79  19
   1   0 -11 36532.2 1499.17  13
   1   0 -11 30498.6 1379.35  17
   1   0 -11 31691.8 1021.91  11
   1   0 -10 145.106 225.415   5
   1   0 -10 326.622 192.730   2
   1   0 -10 295.486 236.914  13
  -1   0  10 62.0158 257.717   1
   1   0 -10 195.547 185.913  14
   1   0 -10-190.967 241.151   4
   1   0 -10 203.774 130.799  11
  -1   0  10 167.224 240.117  20
   1   0 -10 189.932 215.963  17
   1   0 -10 235.942 255.125  19
   1   0  -9 137979. 3223.82  14
  -1   0   9 139959. 3598.74  20
   1   0  -9 135435. 3367.37  17
   1   0  -9 141231. 3576.76  19
  -1   0   9 143519. 3717.63   1
   1   0  -9 144151. 3585.10   4
   1   0  -9 138207. 3504.94   5
   1   0  -9 139086. 3446.74  13
   1   0  -8 41.4333 233.351  19
  -1   0   8 54.8156 204.348  20
  -1   0   8-112.267 218.782   1
   1   0  -8-60.7879 144.133  14
   1   0  -8 17.8405 190.245  17
   1   0  -8 104.218 190.084  13
   1   0  -8 117.949 194.049   5
   1   0  -8-5.30641 185.557   4
  -1   0   7 85330.8 2550.06   1
   1   0  -7 84405.1 2270.52  14
   1   0  -7 85739.7 2478.75   4
   1   0  -7 80759.2 2339.63  17
  -1   0   7 84249.9 2494.08  20
   1   0  -7 81982.3 2406.38   5
   1   0  -7 85109.0 2479.86  19
   1   0  -7 85617.7 2440.70  13
  -1   0   7 81609.9 2339.90   5
   1   0  -6 112.077 191.657  19
   1   0  -6 66.1881 154.763   5
   1   0  -6-67.2796 121.445  14
   1   0  -6 30.1617 107.872  22
   1   0  -6 54.5462 150.219  17
  -1   0   6 11.0401 173.372  20
   1   0  -6-151.997 182.757   4
  -1   0   6-40.5015 181.726   1
  -1   0   6-304.272 194.597   7
  -1   0   6-129.130 145.114   5
  -1   0   6-45.3100 151.448   4
   1   0  -5 42447.2 1340.31  20
   1   0  -5 41170.3 1349.88  19
   1   0  -5 41470.1 1252.07  17
  -1   0   5 43424.4 1344.96  18
   1   0  -5 41668.5 1228.82  14
  -1   0   5 41522.9 1265.54   5
   1   0  -5 41848.1 1251.17  22
  -1   0   5 41719.9 1338.92  19
  -1   0   5 39892.0 1334.47   7
   1   0  -5 42482.5 1364.56   1
  -1   0   5 40479.1 1222.23  14
  -1   0   5 41146.5 1356.70   4
   1   0  -5 40066.4 1315.18   7
   1   0  -5 41335.2 1339.52   4
  -1   0   5 41150.8 1367.94   1
  -1   0   5 41281.5 1343.36  20
   1   0  -5 39415.2 1269.18   5
   1   0  -4 178.789 137.542  17
   1   0  -4 77.4728 142.328  19
   1   0  -4-60.4263 127.107   1
   1   0  -4 48.4081 127.747   5
   1   0  -4 109.281 111.928  22
  -1   0   4 42.1371 139.111   4
  -1   0   4 56.1383 134.655  18
  -1   0   4 119.540 108.223   5
  -1   0   4 180.339 165.678   1
   1   0  -4 17.3802 141.815   4
   1   0  -4 79.9211 99.6369   7
  -1   0   4-113.257 113.910  19
  -1   0   4 18.4145 131.240   7
   1   0  -4 3.83574 112.157  14
  -1   0   4 140.535 104.550  14
   1   0  -4-11.2828 116.018  20
  -1   0   4-60.9531 145.819  20
   1   0  -3 3179.22 224.288  14
   1   0  -3 2746.91 238.339   4
   1   0  -3 3051.81 249.363   1
  -1   0   3 3156.13 222.514  14
   1   0  -3 3494.03 273.411  19
  -1   0   3 3150.26 247.923  20
  -1   0   3 3354.68 244.776  18
  -1   0   3 2936.00 242.629   4
   1   0  -3 3012.05 235.845  20
  -1   0   3 2952.37 241.609  19
  -1   0   3 3257.04 223.982   5
   1   0  -3 2894.73 226.293   5
  -1   0   3 3345.12 263.316   1
   1   0  -3 3198.55 240.072   7
  -1   0   3 2944.63 237.597   7
  -1   0   2 356.005 101.327   1
   1   0  -2 212.837 86.2406  19
   1   0  -2 192.668 77.9971   5
   1   0  -2 222.448 76.8111   7
  -1   0   2 86.0581 64.1403  14
  -1   0   2 185.506 82.8379  19
   1   0  -2 226.143 85.6384  14
  -1   0   2 148.622 76.2075  20
   1   0  -2 64.4110 67.8169  20
  -1   0   2 130.721 74.9035   7
   1   0  -2 283.042 88.1330   1
   1   0   1 16376.1 503.563   6
   1   0   1 17895.9 569.689  13
   1   0   1 18697.1 545.758  22
  -1   0  -1 16845.7 515.262   2
  -1   0  -1 18837.7 588.461  20
   1   0   1 17920.7 664.475  15
   1   0   1 19050.5 553.404  17
  -1   0  -1 19616.8 611.059   4
   1   0   1 17898.5 529.603  11
  -1   0  -1 19258.7 501.158   3
   1   0   1 18928.0 524.903  18
  -1   0  -2 126.113 87.5508  19
  -1   0  -2 54.6085 105.362  17
  -1   0  -2-2.30855 98.6145  13
   1   0   2 103.586 110.501  22
  -1   0  -2 51.6882 116.566   4
  -1   0  -2 40.3347 160.933   5
   1   0   2 15.3778 112.939  20
   1   0   2 19.0947 157.646   5
   1   0   2 43.4150 83.7426  18
   1   0   2 11.8489 128.788   1
   1   0   2 21.2427 49.8230   3
   1   0   2 48.6240 76.8914  19
  -1   0  -2 21.8122 85.5518   2
   1   0   2 65.5865 101.636  17
   1   0   2 180.089 129.345   2
  -1   0  -2-41.9853 57.1387   3
   1   0   2 53.6646 110.060  13
  -1   0  -2 24.8844 95.6894  11
   1   0   2 70.0477 106.525   4
  -1   0  -2-32.8186 90.7659  22
  -1   0  -2 101.691 113.118  20
  -1   0  -3 73665.6 2148.07   5
   1   0   3 74395.8 2041.93   2
   1   0   3 76804.4 2116.47   5
  -1   0  -3 75377.8 1996.84  17
   1   0   3 79806.8 1997.85  18
  -1   0  -3 77364.0 2000.67  22
  -1   0  -3 80591.6 1949.16  19
  -1   0  -3 75700.0 1965.56   2
   1   0   3 78563.1 1944.01  19
   1   0   3 75011.0 2047.50  13
  -1   0  -3 80188.3 2057.22  20
   1   0   3 78243.1 1777.89   3
   1   0   3 75304.4 2031.47  20
   1   0   3 72807.0 2053.49   4
  -1   0  -3 70109.7 1785.60   3
   1   0   3 73677.1 2086.67   1
  -1   0  -3 76347.8 2048.18   4
  -1   0  -3 76900.7 1976.11  13
  -1   0  -3 79562.8 1818.93  16
  -1   0  -4 107.816 153.816   1
  -1   0  -4-70.3454 77.0627  14
   1   0   4 95.0900 169.502  13
   1   0   4 131.774 182.376   1
   1   0   4 229.311 132.685  19
   1   0   4 222.202 185.344  20
   1   0   4 34.6760 56.5754   3
   1   0   4 268.541 177.994   5
  -1   0  -4 125.880 207.354   5
  -1   0  -4 7.40668 113.795  22
   1   0   4-44.3648 147.387   4
  -1   0  -4 161.180 155.610  13
  -1   0  -4 73.2392 140.662   2
  -1   0  -4 77.2153 140.165  19
  -1   0  -4-177.838 162.101   4
  -1   0  -4-25.7057 105.998   7
  -1   0  -4 224.063 153.367  20
   1   0   4 75.4777 109.824  18
  -1   0  -4 4.78596 160.497  17
  -1   0  -4 79.6360 87.5568  16
   1   0   5 131448. 3477.32   4
  -1   0  -5 135267. 3117.28  16
  -1   0  -5 132050. 3495.47   1
  -1   0  -5 129638. 3311.58   2
   1   0   5 126311. 3442.43  13
  -1   0  -5 134958. 3320.12  19
  -1   0  -5 128602. 3414.83   4
  -1   0  -5 133316. 3316.84  13
  -1   0  -5 130417. 3068.83  14
   1   0   5 134336. 3309.24  19
   1   0   5 131975. 3516.67   1
   1   0   5 129997. 3385.94   5
   1   0   5 125050. 2952.27   3
  -1   0  -5 133005. 3352.72  17
  -1   0  -5 126273. 3507.83   5
  -1   0  -5 130979. 3372.25   7
  -1   0  -5 131818. 3344.77  22
   1   0   5 130660. 3418.22  20
  -1   0  -6 23.3453 96.1963  14
  -1   0  -6-78.3001 181.773  17
   1   0   6-81.9012 164.956   5
  -1   0  -6 164.303 165.329  13
  -1   0  -6 136.814 107.417  16
  -1   0  -6 323.764 167.304  11
   1   0   6-15.2812 43.9623   3
  -1   0  -6-69.0053 171.329   2
  -1   0  -6 40.4525 202.796   4
   1   0   6 161.153 228.306   1
  -1   0  -6 155.269 177.905  19
   1   0   6 83.4203 208.587  20
  -1   0  -6 48.4843 223.843   5
  -1   0  -7 211921. 5477.24   5
  -1   0  -7 201960. 5159.60   2
  -1   0  -7 208995. 5268.73  17
   1   0   7 214090. 5389.20  20
   1   0   7 211044. 5499.82   1
  -1   0  -7 212527. 5251.60  19
  -1   0  -7 209261. 4901.88  14
  -1   0  -7 215301. 5372.86   4
  -1   0  -7 208025. 4975.27  11
  -1   0  -7 212200. 5214.17  13
  -1   0  -7 209705. 4968.52  16
   1   0   8 137.582 236.611  20
  -1   0  -8 140.803 208.402   4
  -1   0  -8-20.4742 150.001  11
  -1   0  -8 35.8107 191.136  13
  -1   0  -8-68.5069 101.949  16
  -1   0  -8-105.285 236.412   5
  -1   0  -8 92.2370 192.367  19
  -1   0  -8-2.82065 164.010   2
  -1   0  -8 27.1935 123.294  14
  -1   0  -8 5.83352 224.828  17
   1   0   8-144.111 324.217   1
   1   0   9 48789.2 1904.42  20
  -1   0  -9 47339.6 1452.76  14
  -1   0  -9 46003.3 1511.56  16
  -1   0  -9 48994.5 1812.02  19
  -1   0  -9 48693.4 1884.07   4
  -1   0  -9 47021.9 1489.55  11
  -1   0  -9 46504.3 1772.34  17
  -1   0  -9 50238.1 1742.66  13
   1   0   9 50299.5 2050.57   1
  -1   0  -9 49351.8 1974.31   5
  -1   0  -9 46352.8 1643.69   2
  -1   0 -10 130.571 224.748  19
  -1   0 -10-63.8670 242.704  17
  -1   0 -10 136.491 169.002  11
   1   0  10 272.015 291.404  20
  -1   0 -10-71.5173 244.540   4
  -1   0 -10 122.069 139.155  14
  -1   0 -10-95.7432 207.934  13
   1   0  10-82.6944 316.952   1
  -1   0 -10-326.744 320.653   5
  -1   0 -11 21671.3 1269.75   4
   1   0  11 19974.5 1254.77  20
  -1   0 -11 19194.8 1133.71  17
  -1   0 -11 21317.5 888.743  11
  -1   0 -11 21567.5 1322.92   5
  -1   0 -11 19831.6 867.333  14
  -1   0 -11 21296.6 1116.49  13
   1   0  11 19470.1 1352.69   1
  -1   0 -12-15.2884 249.928  17
  -1   0 -12-186.103 208.525  13
  -1   0 -12 71.6216 261.701   4
   1   0  12-156.522 367.658   1
  -1   0 -12-726.606 427.375   5
   1   0  12-93.1807 304.951  20
  -1   0 -12 206.873 173.718  14
  -1   0 -12 113.061 157.967  11
  -1   0 -13 8118.33 704.013  13
   1   0  13 7151.56 914.436   1
   1   0  13 7796.11 853.730  20
  -1   0 -13 6444.09 721.567  17
  -1   0 -13 8709.08 876.897   4
  -1   0 -13 8131.21 875.819   5
  -1   0 -14 785.176 404.395  17
  -1   0 -14-164.329 388.660   5
  -1   0 -14 590.061 407.895   4
   1   0  14 397.807 367.551  20
   1   0  14 76.3780 390.044   1
  -1   0 -15 1776.64 448.156  17
   1   0  15 2555.04 656.768   1
  -1   0 -15 1902.21 530.093   4
   1   0  15 2664.91 650.558  20
   1   0  16 1169.21 556.547   1
   1   0  16 351.437 427.169  20
  -1   0 -16 262.563 363.081  17
  -1   0 -16-6.36133 350.612   4
  -1   0 -17-643.216 403.461  17
  -1   0 -17-217.054 348.543   4
   1   1 -18 1131.62 406.385  17
   1  -1 -18 365.147 371.652   4
  -1  -1  18 657.772 499.538   1
  -1   1  17 6335.83 985.625   1
  -1  -1  17 6560.20 919.629  20
   1  -1 -17 6374.86 878.473   4
  -1  -1  17 4437.82 859.911   1
   1  -1 -17 5638.04 716.379  17
   1   1 -17 5017.14 735.585  17
   1  -1 -16 113.922 338.357   4
   1  -1 -16 881.600 399.565  17
  -1   1  16-78.8448 383.647  20
  -1  -1  16 675.506 430.156   1
   1   1 -16 407.782 418.440   5
   1   1 -16-56.0626 299.761   4
  -1   1  16 992.490 552.758   1
  -1  -1  16 1153.74 451.719  20
   1   1 -16 214.756 351.248  17
  -1  -1  15 5128.90 844.370   1
  -1  -1  15 4422.67 726.895  20
  -1   1  15 4958.77 747.304  20
   1   1 -15 5414.89 801.363   5
   1   1 -15 4791.12 655.390   4
   1  -1 -15 4149.77 572.806  17
   1  -1 -15 4827.88 753.017   4
   1   1 -15 4523.21 638.893  17
  -1   1  15 6704.60 913.423   1
   1   1 -14 120.752 221.889  14
   1   1 -14 169.385 283.390   4
   1   1 -14-98.5778 346.137   5
  -1  -1  14 408.513 418.928   1
   1  -1 -14-161.040 318.374   5
  -1   1  14 638.876 371.998  20
   1   1 -14 147.946 266.144  17
  -1   1  14 582.978 416.850   1
   1   1 -14 1222.05 392.940  19
   1  -1 -14 7.38851 323.228   4
   1  -1 -14 250.321 236.370  17
  -1  -1  14 379.914 328.996  20
   1  -1 -14-29.5110 256.088  13
   1   1 -13 803.989 391.838   5
   1   1 -13 718.651 324.238  17
   1  -1 -13 488.276 328.371   4
   1  -1 -13 358.032 256.777   5
   1  -1 -13 735.698 320.854  17
  -1  -1  13 1218.03 442.538   1
  -1  -1  13 196.905 339.381  20
   1   1 -13 870.640 328.842   4
  -1   1  13 865.066 364.923  20
   1  -1 -13 650.907 335.388  13
  -1   1  13 907.118 439.741   1
   1   1 -13 631.922 361.316  19
   1   1 -13 1301.17 305.091  13
   1  -1 -13 601.083 223.828  14
   1   1 -13 589.225 280.794  14
  -1   1  12 254.399 362.003   1
  -1  -1  12 324.837 313.542  20
   1   1 -12 183.295 179.473  14
   1   1 -12 122.682 306.934   5
   1   1 -12-8.71476 219.493   4
  -1   1  12-298.560 260.808  20
   1  -1 -12 382.575 201.940  14
   1   1 -12 40.8071 190.867  13
   1  -1 -12 410.306 248.548  17
   1  -1 -12 79.6936 292.144   4
   1   1 -12 409.098 269.054  19
   1  -1 -12-270.761 312.924   5
  -1  -1  12 256.776 320.691   1
   1   1 -12-9.44477 251.320  17
   1  -1 -12-4.90138 233.209  13
   1   1 -11-76.6436 206.420  13
   1  -1 -11 362.822 192.744  14
   1   1 -11 166.766 282.834  19
   1   1 -11 133.877 280.828   5
   1  -1 -11 283.421 237.136  17
   1   1 -11 637.459 288.040   4
  -1  -1  11 98.7545 261.332  20
   1   1 -11 67.7934 276.265  17
   1   1 -11 283.391 193.456  14
  -1   1  11-174.695 272.047  20
   1  -1 -11 97.1359 51.6164  11
   1  -1 -11 24.7891 264.491  13
  -1  -1  11 350.341 303.696   1
  -1   1  11 902.985 376.966   1
   1  -1 -11 327.062 209.925   5
   1  -1 -11-321.581 349.489   4
   1  -1 -10 1311.61 299.058  17
   1   1 -10 1225.76 366.034   5
   1  -1 -10 1573.09 371.582  13
   1  -1 -10 1215.13 248.203  14
  -1   1  10 1525.86 391.904   1
   1  -1 -10 963.038 283.220   5
   1   1 -10 1086.26 282.873   4
  -1   1  10 1021.52 148.766   3
   1   1 -10 1527.38 280.795  14
   1  -1 -10 909.511 308.743   4
  -1  -1  10 1167.53 364.827   1
   1   1 -10 851.401 298.129  17
   1   1 -10 1357.11 353.938  19
   1  -1 -10 829.037 98.3658  11
   1  -1 -10 1168.16 210.607   2
  -1   1  10 1352.54 344.402  20
   1   1 -10 1009.91 247.331  13
  -1  -1  10 1472.10 373.751  20
   1   1  -9 21500.0 1014.23   4
  -1   1   9 20241.1 1053.18   7
   1  -1  -9 19646.6 806.510   2
   1  -1  -9 16580.2 536.899  11
  -1   1   9 20985.6 1150.37   1
   1  -1  -9 19681.4 917.055  17
   1   1  -9 19403.3 997.352  17
   1  -1  -9 19823.6 949.895   5
   1   1  -9 18960.7 1040.10  19
   1   1  -9 20725.6 921.338  14
  -1  -1   9 20329.5 1115.83   1
   1  -1  -9 20982.0 1118.27   4
   1   1  -9 19431.7 1087.21   5
   1  -1  -9 20722.1 858.460  14
  -1  -1   9 19180.7 1061.56  20
  -1   1   9 20829.0 1085.69  20
   1  -1  -9 19943.9 1079.38  13
   1   1  -9 20634.9 910.584  13
  -1  -1   8 72.7144 212.936  20
   1  -1  -8 302.635 155.937  14
  -1   1   8 267.743 240.788  20
   1   1  -8 714.492 214.155  14
  -1   1   8 61.6288 120.120   5
  -1   1   8 212.854 132.109  14
   1   1  -8 741.474 276.434  19
   1  -1  -8 123.722 224.460   4
   1   1  -8 70.2254 186.577   4
   1  -1  -8 184.496 222.537  13
   1   1  -8 414.946 237.754   5
   1  -1  -8 429.610 207.838   5
  -1   1   8 331.342 231.821   7
   1  -1  -8 344.563 198.904  17
   1  -1  -8 211.875 53.6541  11
  -1   1   8 141.439 263.597   1
   1   1  -8 419.052 182.942  13
  -1  -1   8 182.128 214.459   1
   1   1  -7 53242.1 1599.75  14
   1   1  -7 53497.7 1627.41   4
   1   1  -7 51506.2 1729.60  19
  -1   1   7 56023.4 1834.65   1
   1  -1  -7 50525.9 1548.18   5
  -1   1   7 53201.9 1709.94   7
  -1   1   7 54115.5 1741.33  20
  -1   1   7 52464.8 1499.80  14
  -1  -1   7 48510.3 1649.73   4
   1  -1  -7 54965.7 1514.12  14
   1  -1  -7 51699.9 1550.92  17
  -1   1   7 55851.5 1528.55   5
  -1  -1   7 51759.1 1729.97  20
  -1  -1   7 52665.7 1756.69   1
   1  -1  -7 55021.7 1816.53  13
   1  -1  -7 54759.9 1800.24   4
   1   1  -7 51349.3 1737.80   5
   1  -1  -6 9.22726 107.802  22
   1   1  -6-116.330 147.495  14
  -1   1   6 105.607 185.074  20
   1   1  -6 150.294 205.287  18
  -1   1   6 79.8859 161.836   7
   1   1  -6-18.4822 130.640   1
   1   1  -6 193.136 133.287  16
  -1   1   6 18.9352 197.583   1
  -1  -1   6-73.0739 190.392  20
   1  -1  -6-27.5209 188.269   4
   1   1  -6 126.124 175.269   5
   1  -1  -6 96.1622 129.211  14
   1   1  -6 146.877 203.374  19
  -1  -1   6-82.2529 175.483   1
   1  -1  -6 225.488 255.492  13
  -1   1   6 405.474 139.621  14
   1   1  -6 74.8312 141.540   4
  -1   1   6 161.273 106.172   5
   1  -1  -6 28.8156 122.967   5
   1  -1  -6 130.803 141.024  17
  -1  -1   6 212.846 155.331   4
   1   1  -5 37702.8 1304.49  19
  -1   1   5 39343.9 1265.63   7
   1   1  -5 38359.6 1215.20  14
  -1   1   5 43171.7 1377.98   1
  -1   1   5 39669.1 1169.88  17
  -1  -1   5 39957.1 1310.20  18
   1  -1  -5 38979.9 1141.53  14
   1   1  -5 41058.9 1255.85  16
   1   1  -5 39052.1 1277.46  20
   1  -1  -5 41077.4 1357.54   4
  -1  -1   5 38387.4 1293.36  19
   1  -1  -5 40447.3 1260.93   7
  -1  -1   5 38750.6 1281.74   5
   1   1  -5 36278.2 1289.13  18
  -1   1   5 41649.6 1376.55   4
  -1   1   5 39848.1 1117.61   5
  -1  -1   5 32452.4 921.504   3
  -1   1   5 39256.8 1149.43  14
   1  -1  -5 38880.7 1143.48  22
  -1  -1   5 38533.2 1214.17   4
   1  -1  -5 37693.9 1137.66  17
   1  -1  -5 41973.4 1358.62   1
  -1  -1   5 38129.3 1253.29   1
  -1   1   5 39734.8 1277.70  19
  -1   1   5 36991.8 1155.37  22
   1   1  -5 39153.5 1303.39   7
   1  -1  -5 39076.6 1142.10   5
   1   1  -5 40711.3 1264.99   1
   1   1  -5 36857.7 1289.71   5
  -1  -1   5 37526.6 1271.61  20
   1  -1  -5 39944.4 1291.06  20
  -1   1   5 39644.9 1285.91  20
   1   1  -5 38589.9 1182.69   4
  -1   1   4 29238.4 960.258  20
   1   1  -4 27546.4 904.874   1
  -1   1   4 27129.4 835.477  17
   1  -1  -4 27382.7 817.671   5
  -1  -1   4 27312.7 967.102  19
   1   1  -4 26616.2 844.945   4
   1   1  -4 24907.7 947.855   5
  -1   1   4 27502.1 988.154   1
   1   1  -4 26578.6 949.979   7
  -1  -1   4 27027.7 911.031   1
   1  -1  -4 28478.7 1009.44   4
   1  -1  -4 29044.9 936.832   7
   1   1  -4 26519.9 966.311  19
  -1   1   4 26568.7 833.176  22
   1  -1  -4 27829.9 831.567  22
   1  -1  -4 29991.2 1010.75   1
  -1   1   4 27818.1 928.894   7
   1   1  -4 26951.4 936.556  20
  -1   1   4 28129.7 945.871  19
  -1  -1   4 25662.4 702.586   3
  -1  -1   4 25473.8 853.692   4
   1  -1  -4 28636.0 956.775  20
   1   1  -4 25736.0 903.280  14
   1  -1  -4 27188.6 827.297  17
  -1  -1   4 28480.9 982.970  18
   1   1  -4 25590.7 956.368  18
  -1  -1   4 26062.4 927.351  20
  -1   1   4 29067.5 1023.49   4
   1   1  -4 27716.5 929.671  16
   1  -1  -4 27486.6 852.895  14
  -1   1   4 27808.7 852.859  14
  -1  -1   4 26855.4 948.344   5
   1  -1  -3 149128. 3512.15   7
  -1  -1   3 141193. 3540.95   5
   1   1  -3 146671. 3447.32   1
   1  -1  -3 149929. 3391.90  17
  -1  -1   3 151010. 3573.22  18
   1   1  -3 145461. 3490.37  20
   1   1  -3 143537. 3560.24  19
  -1   1   3 152866. 3578.89   1
  -1   1   3 154717. 3619.34   4
  -1   1   3 148226. 3394.79  17
  -1   1   3 152307. 3532.91  20
   1   1  -3 143405. 3541.67   5
   1   1  -3 144239. 3524.58   7
   1   1  -3 152290. 3539.74  16
   1  -1  -3 146814. 3393.95  22
   1  -1  -3 146697. 3376.34   5
  -1  -1   3 142403. 3333.48   3
  -1   1   3 152137. 3514.09   7
  -1  -1   3 140347. 3487.54  20
   1   1  -3 143932. 3549.06  18
   1  -1  -3 160622. 3592.66   1
   1  -1  -3 158476. 3542.75  20
  -1  -1   3 145429. 3447.21   1
   1  -1  -3 151498. 3459.17  14
   1   1  -3 143678. 3387.37   4
   1  -1  -3 153270. 3614.28   4
  -1  -1   3 144931. 3569.76  19
   1  -1  -3 149614. 3302.96   2
  -1   1   3 145181. 3385.81  22
  -1   1   3 151740. 3452.82  14
  -1  -1   2 2104.48 196.790  18
  -1  -1   2 2167.97 202.015  21
  -1   1   2 2179.83 177.462  14
  -1   1   2 2103.15 130.375  22
  -1   1   2 2268.70 192.881   1
  -1   1   2 2308.85 137.744  17
   1   1  -2 1898.57 139.104   3
  -1  -1   2 2206.44 163.501  20
  -1  -1   2 2424.45 245.086  12
   1   1  -2 2019.30 189.035   5
  -1  -1   2 2248.19 193.136   5
   1  -1  -2 2332.82 186.020  20
   1  -1  -2 2312.02 129.133   2
  -1  -1   2 2004.46 159.508  24
   1  -1  -2 2038.20 204.153   4
   1   1  -2 2036.61 204.532  18
   1   1  -2 2154.75 207.181  19
   1  -1  -2 2432.53 182.014   7
  -1  -1   2 2098.35 145.253   3
   1  -1  -2 2374.31 183.076  14
  -1   1   2 2110.46 121.585   2
  -1  -1   2 2401.51 214.332  19
  -1  -1   2 2320.79 200.598  16
   1  -1  -2 2182.64 131.117  17
  -1   1   2 2262.50 184.218   7
  -1  -1   2 1988.62 139.312   1
  -1   1   2 2298.76 191.080  20
   1   1  -2 2242.90 197.432  16
   1   1  -2 2112.31 138.798   1
   1  -1  -2 2323.16 196.640   1
   1   1  -2 2042.57 155.789  20
  -1   1   1 94215.5 2228.55   2
  -1   1   1 100398. 2267.13   7
   1   1  -1 92340.6 2249.59   3
  -1  -1   1 96167.2 2329.62  18
  -1  -1   1 93974.1 2260.68   5
  -1  -1   1 91164.4 2257.42  21
  -1  -1   1 91484.5 2261.36   9
  -1   1   1 95684.6 2287.39  14
  -1  -1   1 94161.0 2258.75  24
   1  -1  -1 104360. 2287.28   1
   1   1  -1 98002.2 2267.32  24
  -1   1   1 98316.4 2249.15   8
   1   1  -1 95750.9 2259.75   5
  -1  -1   1 93135.5 2252.92   3
   1  -1  -1 96919.2 2266.93  20
   1  -1  -1 99752.5 2246.89   8
   1   1  -1 97678.3 2340.11  12
   1   1  -1 95709.0 2293.66  16
  -1  -1   1 95646.0 2326.89   8
  -1  -1   1 99335.7 2363.36  19
   1  -1   0 13.5174 66.9593  18
  -1  -1   0 41.7647 62.1725  10
   1  -1   0 63.7659 66.3518  15
   1   1   0 59.2834 60.1173  17
  -1   1   0 75.7044 89.2422   7
  -1  -1   0 37.6305 77.4493   3
   1   1   0 94.5601 88.3277  12
  -1  -1   0-10.4206 73.1808   4
  -1  -1   0 65.1863 59.4705  21
  -1  -1   0-15.9669 69.6121  23
   1   1   0 53.6311 93.5894  15
   1   1   0-5.11815 65.1854  16
   1  -1   0 99.4462 75.5452   8
  -1   1   0-12.5857 92.6618   2
  -1  -1   0 77.8433 62.4045   8
  -1   1   0 38.5203 81.6866  16
   1   1   0-12.3911 77.5753  13
   1  -1   1 199953. 4985.97   2
   1   1   1 225251. 4844.10   3
  -1  -1  -1 210756. 4799.39  21
  -1  -1  -1 223836. 4758.47  20
  -1   1  -1 209506. 4903.23   8
  -1  -1  -1 220421. 4955.22   6
  -1  -1  -1 222857. 4959.88  13
   1   1   1 223900. 4972.15  13
   1   1   1 218167. 4895.78   4
   1  -1   1 209160. 4892.11  18
  -1   1  -1 207088. 5057.96   5
   1   1   1 216359. 4857.43   1
   1   1   1 216854. 4700.34   7
  -1  -1  -1 212358. 4812.27  17
  -1   1  -1 204467. 5071.77   7
   1  -1   1 203358. 4957.64  15
  -1   1  -1 205110. 4987.30  15
  -1   1  -1 214354. 5071.38  16
  -1   1  -1 210726. 5004.19   2
   1   1   1 207211. 4807.43  21
   1   1   1 220868. 4746.99  20
   1  -1   1 212166. 4903.79   8
   1  -1   1 209608. 5056.30  16
  -1  -1  -1 212633. 4770.13  11
   1  -1   1 197540. 4874.58  19
   1   1   1 210056. 4805.69  10
  -1  -1  -1 216172. 4900.76   4
  -1   1  -1 212019. 4890.60  18
   1   1   1 214443. 4860.87  23
  -1  -1  -1 207132. 4855.12  23
  -1  -1  -1 209274. 4797.71  10
  -1  -1  -1 218769. 4838.82   3
  -1   1  -1 207019. 4865.82  19
  -1  -1  -1 210378. 4698.33   7
   1   1   1 213649. 4914.12   6
   1   1   1 215866. 4775.42  11
   1  -1   1 202847. 5062.57   5
   1   1   1 218313. 4822.22  17
   1   1   1 209291. 4814.71  22
  -1  -1  -2-19.7962 112.169  17
   1  -1   2 20.8068 161.589  20
   1  -1   2 263.900 164.477  15
   1  -1   2 101.931 135.237  16
   1   1   2 63.4531 98.0317  17
  -1  -1  -2-26.9828 120.142   1
   1   1   2-131.857 135.298   1
  -1  -1  -2-51.2194 113.167   6
  -1   1  -2 122.973 183.796   2
   1  -1   2 70.6534 110.580   4
   1   1   2-30.6106 76.6399   7
   1   1   2-30.4349 154.823  13
  -1   1  -2-177.731 148.099  20
   1   1   2-3.04172 127.712   4
   1   1   2 23.7930 95.4632  20
  -1  -1  -2-10.0325 91.8425  20
  -1   1  -2 14.2973 143.268  16
  -1  -1  -2 70.0663 127.077  23
  -1  -1  -2-57.1949 84.4228  11
  -1   1  -2 167.285 233.158   5
   1  -1   2 72.5886 216.453   2
  -1  -1  -2 193.545 136.391   4
   1   1   2 37.1495 126.292   6
  -1  -1  -2-18.1722 65.9229   7
   1  -1   2-23.0786 104.337  18
   1   1   2 46.1234 79.6944  11
   1   1   2 34.4007 86.1396   3
  -1   1  -2 11.1786 105.724   4
   1  -1   2-8.38062 98.4207  19
  -1   1  -2 1.29240 121.058  18
   1   1   2-118.824 125.762   5
  -1   1  -2 56.3891 112.506  19
  -1  -1  -2 118.494 120.832   3
  -1  -1  -2-84.8738 87.6462  22
  -1  -1  -2-35.6761 159.845  13
   1  -1   2 48.3750 194.289   5
   1   1   2 46.9719 117.869  22
  -1   1  -3 9529.62 462.793  19
  -1   1  -3 9440.65 527.645  20
   1   1   3 9920.69 424.767   5
  -1  -1  -3 8901.08 294.746   2
  -1  -1  -3 10723.1 486.953  20
  -1   1  -3 8928.73 450.805  16
  -1   1  -3 9155.86 570.981   2
   1   1   3 10477.3 600.449  13
  -1  -1  -3 9912.57 560.329  13
  -1   1  -3 9734.27 631.542   5
   1   1   3 10127.6 549.096   4
   1   1   3 9841.31 413.419   3
   1  -1   3 9006.26 474.711   4
   1  -1   3 9307.84 484.105  18
   1  -1   3 9435.79 536.560  20
  -1  -1  -3 9776.35 465.490  17
   1  -1   3 8084.01 371.753  13
   1  -1   3 8686.57 521.893   1
   1   1   3 8687.50 506.235   1
  -1  -1  -3 9958.33 425.477   7
  -1  -1  -3 8870.85 436.458   5
  -1  -1  -3 10214.7 546.142   4
   1  -1   3 9543.05 460.339  19
   1  -1   3 8813.25 597.902   5
   1  -1   3 9939.83 448.616  16
  -1   1  -3 8989.23 494.957  18
  -1  -1  -3 9908.07 459.008  22
   1   1   3 10123.7 468.245  20
  -1  -1  -3 10111.3 546.484   1
   1   1   3 9458.22 375.129  11
  -1  -1  -3 9315.33 506.719   6
  -1   1  -3 9521.78 459.308   4
   1   1   3 9086.02 434.224   7
  -1  -1  -3 10139.5 377.119  11
   1   1   3 9710.11 463.388  17
   1   1   3 9455.44 461.939  22
   1   1   3 8795.56 335.900   2
  -1  -1  -4 961.094 171.290  22
   1  -1   4 640.011 190.837  18
   1   1   4 1183.41 216.110  20
   1   1   4 1059.75 199.709  22
  -1   1  -4 626.206 202.102  20
   1   1   4 675.136 83.9056  14
   1   1   4 1064.56 154.195   5
  -1   1  -4 563.645 165.307  19
  -1  -1  -4 719.649 91.4331   2
   1   1   4 482.385 229.327  13
   1   1   4 831.218 244.231   1
  -1  -1  -4 1077.30 207.808  17
  -1  -1  -4 752.298 210.439   5
   1  -1   4 639.886 235.363   5
  -1  -1  -4 952.550 139.545  11
   1  -1   4 854.074 180.934  19
   1  -1   4 875.112 225.014  20
  -1   1  -4 714.020 240.305   2
   1   1   4 867.375 136.674  11
   1   1   4 838.266 151.925   2
  -1   1  -4 840.505 154.550  16
   1   1   4 673.109 208.874   4
   1  -1   4 662.646 144.652  16
  -1  -1  -4 811.689 179.074  20
  -1   1  -4 752.562 128.982  13
  -1  -1  -4 630.019 194.080   1
   1   1   4 955.376 166.927  19
  -1  -1  -4 790.074 157.284   7
   1  -1   4 725.542 227.153   1
  -1  -1  -4 890.915 225.568   6
   1  -1   4 694.402 160.269  13
  -1  -1  -4 717.873 222.873  13
  -1   1  -4 958.462 300.156   5
  -1  -1  -4 808.210 228.825   4
  -1   1  -4 887.930 213.869  18
  -1  -1  -4 717.860 93.0165  14
   1   1   4 817.003 134.987   3
   1   1   4 760.183 177.061  17
  -1   1  -4 757.148 180.897   4
   1  -1   4 711.442 180.948   4
  -1   1  -5 21235.0 1071.11   5
  -1  -1  -5 21839.3 982.761   4
   1  -1   5 21134.7 872.630  19
   1  -1   5 21248.2 965.888  20
   1   1   5 23732.9 1106.11  13
   1   1   5 23723.0 936.039  20
   1  -1   5 21237.8 921.960   4
  -1  -1  -5 22586.4 650.486  14
  -1   1  -5 21831.9 949.878  18
  -1  -1  -5 21981.4 703.091  11
   1   1   5 22023.2 867.957  19
   1  -1   5 21261.8 1012.74   5
  -1  -1  -5 21671.2 957.837   6
  -1  -1  -5 21664.2 866.975  17
   1   1   5 22540.9 731.863   3
  -1   1  -5 20756.1 866.559   4
  -1  -1  -5 22603.2 984.438  13
  -1  -1  -5 21556.4 927.681   5
  -1  -1  -5 22710.3 868.015   7
  -1   1  -5 21142.0 988.778   2
  -1   1  -5 20553.4 869.762  19
   1   1   5 21376.8 787.482   5
  -1   1  -5 21213.2 808.123  16
  -1   1  -5 20900.8 731.557  13
  -1  -1  -5 20624.5 649.038   2
  -1  -1  -5 21945.8 864.552  22
   1   1   5 21085.1 874.350  22
   1   1   5 22603.9 1016.42   1
   1  -1   5 20503.0 980.502   1
   1   1   5 22105.9 886.765  17
   1   1   6 661.765 163.713   5
  -1  -1  -6 608.037 230.120   5
   1  -1   6 518.446 242.216  20
  -1  -1  -6 690.995 249.944   4
   1   1   6 588.449 235.151  20
  -1  -1  -6 785.528 148.799  11
  -1  -1  -6 658.012 115.241  14
   1  -1   6 618.873 194.546   4
  -1   1  -6 722.578 256.610   2
   1   1   6 1035.88 327.151  13
   1   1   6 478.031 109.064   3
  -1   1  -6 756.276 224.601   4
  -1  -1  -6 322.788 221.852  13
  -1   1  -6 598.541 151.425  13
   1   1   6 876.180 227.694  22
  -1   1  -6 863.154 322.178   5
  -1  -1  -6 704.357 121.161   2
   1  -1   6 778.290 279.276   1
  -1   1  -6 793.785 167.079  16
  -1  -1  -6 739.257 226.015  17
  -1   1  -6 918.095 249.810  19
   1   1   6 726.430 261.718   1
   1   1   7 1082.16 222.931   5
  -1   1  -7 1406.65 324.394   4
   1   1   7 2086.78 383.410  20
   1   1   7 1010.21 349.614   1
  -1  -1  -7 1356.77 337.381   5
  -1  -1  -7 1038.32 173.984   2
  -1   1  -7 995.117 216.988  16
  -1   1  -7 1265.30 231.212  13
  -1   1  -7 1336.39 376.228   5
  -1  -1  -7 1432.83 182.521  14
  -1  -1  -7 1717.72 322.258  17
  -1   1  -7 1505.72 352.999   2
  -1  -1  -7 1594.40 394.941   4
  -1  -1  -7 2097.63 232.462  11
   1  -1   7 1939.91 419.856  20
  -1   1  -7 1328.17 232.339  14
   1  -1   7 1621.61 387.547   1
  -1  -1  -7 1425.71 351.274  13
  -1   1  -7 1337.70 328.240  17
  -1   1  -7 2083.46 367.393  19
   1   1   7 1522.26 187.469   3
   1   1   8 2892.59 319.030   5
  -1  -1  -8 3734.42 427.884  17
  -1   1  -8 2946.56 328.906  16
  -1   1  -8 3423.82 332.086  13
  -1   1  -8 3412.46 324.556  14
  -1  -1  -8 3779.77 277.472  14
  -1  -1  -8 2937.50 251.962   2
  -1  -1  -8 3627.64 480.917   4
   1   1   8 3273.51 452.803  20
  -1   1  -8 3141.70 400.430   4
  -1  -1  -8 3607.53 459.658   5
  -1   1  -8 3222.61 506.709   5
  -1   1  -8 3585.53 443.646  19
   1  -1   8 3066.66 485.232  20
   1   1   8 2813.11 456.724   1
   1   1   8 3746.90 252.374   3
  -1  -1  -8 2926.10 412.942  13
  -1  -1  -8 4205.29 302.354  11
   1  -1   8 2949.28 462.169   1
  -1   1  -8 3662.02 456.644  17
   1   1   9 26952.1 1303.61  20
  -1   1  -9 26943.2 1294.36  17
   1   1   9 24851.3 812.917   3
  -1  -1  -9 25148.6 1284.95   5
  -1   1  -9 26438.8 1249.29   4
  -1  -1  -9 27533.8 1296.39  13
  -1  -1  -9 25754.0 955.819  16
   1   1   9 25988.6 1406.86   1
  -1   1  -9 24788.3 1033.09  13
  -1  -1  -9 27230.9 1221.59  17
  -1  -1  -9 26408.2 910.683  14
  -1   1  -9 26730.4 1260.31  19
  -1  -1  -9 25739.4 903.591   2
  -1  -1  -9 25993.1 899.668  11
   1  -1   9 26226.9 1411.73   1
   1  -1   9 23971.9 1303.12  20
  -1  -1  -9 26116.3 1344.61   4
  -1   1  -9 26592.9 1428.59   5
  -1   1  -9 25590.3 1016.48  14
   1  -1  10-178.057 329.057   1
  -1  -1 -10 102.628 270.498   5
   1   1  10 27.4867 71.6702   3
  -1   1 -10-306.358 328.584   5
   1  -1  10-301.367 323.123  20
  -1   1 -10 76.5695 140.031  14
  -1  -1 -10-124.043 260.115   4
  -1   1 -10 299.236 291.942  17
  -1   1 -10 242.727 234.511   4
  -1  -1 -10-22.2979 110.786   2
  -1   1 -10-248.645 188.831  13
  -1  -1 -10 158.457 117.590  14
  -1   1 -10 524.383 300.390  19
   1   1  10-150.993 300.833  20
  -1  -1 -10 169.798 138.350  11
  -1  -1 -10-108.417 249.545  13
  -1  -1 -10 75.9121 229.424  17
   1   1  10-307.471 364.896   1
  -1  -1 -11 8717.62 802.363   5
  -1  -1 -11 9030.70 755.800  17
  -1  -1 -11 9914.24 889.347   4
  -1   1 -11 8610.22 794.700  19
   1   1  11 9463.40 970.033   1
   1  -1  11 7362.32 777.319  20
   1   1  11 9087.68 830.046  20
  -1   1 -11 9310.04 787.306   4
   1  -1  11 8617.27 908.564   1
  -1  -1 -11 9275.36 527.915  14
  -1  -1 -11 9367.31 496.778  11
  -1   1 -11 9043.84 604.188  14
  -1   1 -11 8701.23 890.796   5
  -1  -1 -11 9198.69 790.195  13
  -1   1 -11 9041.74 627.497  13
  -1   1 -11 9783.66 645.291  11
  -1   1 -11 9584.56 824.620  17
  -1   1 -12 374.261 213.206  11
   1  -1  12-166.069 328.139   1
   1  -1  12 511.783 353.460  20
  -1   1 -12 809.105 342.423  17
  -1   1 -12 416.615 204.574  13
   1   1  12 344.314 370.726   1
  -1   1 -12 448.495 191.704  14
  -1  -1 -12-152.969 322.277   5
  -1  -1 -12 62.1347 242.745  13
  -1   1 -12 102.254 315.151   5
  -1  -1 -12 121.889 254.163  17
  -1  -1 -12 294.875 331.195   4
  -1   1 -12 83.3128 275.054   4
  -1   1 -12 675.239 305.845  19
   1   1  12 969.447 339.760  20
  -1   1 -13 28496.1 1717.97   5
   1  -1  13 25944.6 1741.45   1
   1   1  13 27860.5 1799.96   1
   1   1  13 26639.5 1591.71  20
  -1  -1 -13 27860.5 1479.33  13
  -1  -1 -13 27879.8 1638.60   4
  -1  -1 -13 26500.7 1544.42   5
  -1  -1 -13 26852.1 1457.23  17
  -1   1 -13 29226.8 1565.37   4
   1  -1  13 25859.4 1612.34  20
  -1   1 -13 25481.7 1489.39  17
  -1   1 -13 26374.5 1514.37  19
  -1   1 -14 365.210 274.697   4
   1   1  14 669.194 473.604   1
  -1  -1 -14 204.987 276.481  17
  -1   1 -14-333.753 321.291  17
  -1  -1 -14 399.370 278.323  13
  -1  -1 -14 369.479 371.475   4
   1   1  14 610.614 349.980  20
   1  -1  14 170.825 387.391   1
  -1   1 -14 223.885 354.698   5
   1  -1  14 221.326 335.782  20
   1  -1  15 13449.1 1365.78   1
  -1   1 -15 15330.5 1324.53   5
   1   1  15 13538.1 1352.63   1
  -1   1 -15 13907.3 1136.62   4
  -1  -1 -15 12120.6 1033.74  17
  -1   1 -15 13590.0 1121.28  17
   1  -1  15 13065.0 1229.80  20
  -1  -1 -15 13225.2 1228.64   4
   1   1  15 12821.9 1195.25  20
   1  -1  16 127.838 338.281  20
   1   1  16 922.890 572.387   1
  -1   1 -16 358.544 367.316   4
   1  -1  16 1036.35 535.854   1
   1   1  16 185.197 350.368  20
  -1  -1 -16 841.269 407.951  17
  -1  -1 -16 795.787 399.702   4
  -1   1 -16 288.416 330.952  17
  -1   1 -17 6296.48 880.272  17
  -1  -1 -17 5480.68 864.393   4
  -1  -1 -17 6629.85 828.141  17
   1  -1  17 4503.63 924.226   1
  -1  -2  18 135.065 431.208   1
   1  -2 -18 747.484 436.518   4
   1   2 -18-380.559 380.568  17
   1   2 -17 1408.68 553.133   5
   1   2 -17 1722.60 520.882  17
  -1  -2  17 1769.87 643.007   1
  -1   2  17 1265.90 567.498   1
   1  -2 -17 1303.09 585.067   4
   1   2 -16 832.852 380.726  17
   1   2 -16 1091.51 463.085  19
   1   2 -16 102.644 359.818   5
  -1   2  16 815.973 458.574  20
  -1   2  16-261.165 451.010   1
   1  -2 -16-74.8406 373.629   4
   1  -2 -16 274.390 309.277  17
  -1  -2  16 114.304 349.008  20
  -1  -2  16 637.755 412.408   1
  -1  -2  15 11580.9 1178.92   1
   1  -2 -15 7884.18 766.485  17
   1   2 -15 9310.33 1077.35   5
   1  -2 -15 9516.70 966.274  13
  -1  -2  15 8662.01 982.459  20
  -1   2  15 10663.6 1044.81  20
   1  -2 -15 10050.2 1049.87   4
  -1   2  15 10518.3 1119.79   1
   1   2 -15 9521.65 986.751  19
   1   2 -15 8662.82 868.075  17
   1   2 -14 657.238 416.353  19
  -1   2  14-685.995 473.312   1
   1  -2 -14 80.3998 316.718   4
   1   2 -14 120.074 263.932   4
  -1  -2  14 720.114 424.163   1
  -1   2  14 386.323 347.933  20
   1   2 -14 18.7446 292.757  17
   1  -2 -14 147.479 362.271  13
  -1  -2  14 98.2404 326.483  20
   1   2 -14 406.450 248.832  14
   1  -2 -14 587.197 305.646  17
   1   2 -14 334.264 358.669   5
   1  -2 -13 8586.43 633.564  14
   1   2 -13 6739.41 820.429   5
  -1   2  13 8985.49 876.049  20
  -1  -2  13 8780.16 918.143   1
  -1  -2  13 8183.68 861.542  20
   1  -2 -13 7632.93 695.949  17
   1   2 -13 9602.69 751.644  14
   1  -2 -13 9633.80 802.138   5
   1  -2 -13 8424.29 855.390  13
  -1   2  13 8878.35 943.565   1
   1  -2 -13 8891.71 908.509   4
   1   2 -13 8419.07 859.821  19
   1   2 -13 7788.91 787.610  17
   1   2 -13 8901.08 752.540   4
   1   2 -12 66.3740 157.039  13
  -1  -2  12 202.318 299.816  20
   1   2 -12 45.0744 279.981  17
   1   2 -12 390.361 241.008   4
   1  -2 -12 170.043 186.634  14
  -1  -2  12 501.908 335.300   1
   1  -2 -12 389.456 245.017   5
  -1   2  12-318.202 318.488  20
  -1   2  12 272.188 312.863   1
   1  -2 -12 22.5841 326.003   4
   1   2 -12 238.092 227.276  14
   1  -2 -12 460.679 264.220  17
   1   2 -12 373.457 313.995   5
   1   2 -12 713.413 337.094  19
   1  -2 -12 171.919 306.333  13
   1  -2 -11 30014.9 1538.58  13
  -1   2  11 28705.0 1558.22   1
   1  -2 -11 27122.6 1260.98   5
   1   2 -11 25410.0 1492.11   5
   1   2 -11 26403.6 1257.50  14
  -1   2  11 27777.5 1431.67  20
   1  -2 -11 29608.7 1282.66  17
   1   2 -11 28358.2 1285.83   4
  -1  -2  11 25856.8 1438.78  20
   1  -2 -11 28732.5 1513.00   4
  -1  -2  11 29465.4 1522.59   1
   1  -2 -11 27998.3 1148.97  14
   1   2 -11 27935.9 1090.71  13
   1   2 -11 26230.1 1380.34  17
   1   2 -11 28411.2 1471.13  19
  -1   2  10 762.267 363.614   1
   1   2 -10 371.763 305.908   5
   1  -2 -10 816.369 239.470   5
   1  -2 -10 661.986 303.675  13
  -1  -2  10 590.724 284.535  20
   1  -2 -10 984.086 343.740   4
   1  -2 -10 1348.20 282.206  17
   1  -2 -10 416.184 85.6192   2
  -1   2  10 728.683 285.808  20
   1   2 -10 967.230 254.189  14
   1   2 -10 767.566 342.245  19
   1   2 -10 728.274 244.410   4
   1  -2 -10 878.442 227.528  14
  -1  -2  10 983.678 333.652   1
   1  -2 -10 779.596 81.8102   2
   1   2 -10 759.531 185.376  13
  -1   2  10 300.452 222.296   7
  -1  -2   9 82787.2 2575.62   1
  -1  -2   9 77977.8 2544.25  20
   1  -2  -9 82622.1 2310.27  17
  -1   2   9 84641.4 2515.57   7
   1  -2  -9 86232.2 2231.25  14
  -1   2   9 88791.9 2592.06  20
   1  -2  -9 80990.3 2251.57   5
   1  -2  -9 86258.6 2739.51  13
   1   2  -9 84717.6 2323.63   4
   1   2  -9 81663.0 2104.02  13
  -1   2   9 86403.1 2710.08   1
   1   2  -9 81395.4 2653.31   5
   1   2  -9 79819.4 2365.07  14
   1  -2  -9 88766.0 2717.12   4
   1   2  -9 81704.1 2586.21  19
  -1  -2   8 1616.30 322.740   1
   1   2  -8 1544.54 336.393  19
  -1   2   8 1192.05 278.889   7
  -1  -2   8 1611.51 329.420  20
  -1  -2   8 1124.82 247.205   4
  -1   2   8 2072.92 354.099  20
   1  -2  -8 1443.05 98.3550   2
   1   2  -8 1378.61 333.768   5
   1  -2  -8 2375.24 397.809   4
   1   2  -8 2006.33 234.076  13
   1   2  -8 1837.42 361.756  18
   1  -2  -8 1403.16 355.515  13
   1   2  -8 1525.32 248.861   4
   1  -2  -8 1759.84 247.425  14
  -1   2   8 1722.87 358.957   1
  -1   2   8 1736.95 283.225  22
  -1   2   8 1926.65 244.241  14
   1  -2  -8 1504.81 231.460   5
   1   2  -8 1930.25 303.417  14
   1  -2  -8 1885.30 281.999  17
   1  -2  -8 1100.34 124.584   2
  -1   2   7 24258.0 1064.30  20
   1   2  -7 22807.3 1091.78  19
   1  -2  -7 22471.6 837.719   5
  -1  -2   7 21643.5 928.010   4
  -1   2   7 24711.5 1151.64   1
   1   2  -7 22472.9 1100.83  18
   1  -2  -7 23837.8 1152.29   4
  -1   2   7 22717.5 1012.53   7
  -1  -2   7 20882.7 1039.69  20
   1   2  -7 21966.4 1105.98   5
  -1   2   7 22514.2 933.009  22
   1   2  -7 22851.8 892.840   4
  -1  -2   7 22624.2 1024.65   1
   1  -2  -7 23837.0 1213.60  13
   1  -2  -7 25002.2 912.687  14
  -1   2   7 23105.8 870.038  14
   1  -2  -7 22832.3 917.513  17
   1  -2  -6 5088.24 487.513   4
   1  -2  -6 4115.46 329.320  17
  -1   2   6 4680.01 465.316   1
  -1   2   6 4201.73 341.399  22
  -1   2   6 4165.89 393.664  20
   1   2  -6 3623.46 407.338  19
  -1   2   6 4559.00 398.607   7
  -1   2   6 4281.62 341.926  17
   1   2  -6 4468.07 370.255   1
   1  -2  -6 4215.95 339.252  14
  -1  -2   6 3981.54 326.906   4
   1  -2  -6 4506.24 294.215   5
  -1   2   6 3718.70 299.508  14
   1  -2  -6 4099.80 323.556  22
   1   2  -6 4059.46 300.449   4
  -1  -2   6 4612.92 427.170  20
  -1  -2   6 4025.39 378.656   1
   1   2  -6 3457.82 415.219   5
   1   2  -6 4491.61 466.907  18
   1  -2  -6 4404.52 504.952  13
  -1   2   5 39481.6 1363.75   1
   1   2  -5 32867.7 975.714   3
  -1   2   5 36548.9 1150.97  22
   1  -2  -5 39389.9 1255.24   7
   1  -2  -5 40329.8 1420.12   4
   1  -2  -5 38454.6 1167.86  14
  -1  -2   5 36054.5 1264.55  20
  -1   2   5 36206.3 1064.62  21
   1  -2  -5 38193.4 1155.99  17
  -1   2   5 38235.8 1251.88   7
   1   2  -5 36432.3 1357.68   5
  -1  -2   5 36968.6 1294.11  16
  -1   2   5 38245.3 1148.44  14
  -1   2   5 37849.7 1276.15  20
   1   2  -5 35362.5 1056.34   4
  -1   2   5 37303.0 1068.92  10
   1   2  -5 37605.3 1300.72  16
   1   2  -5 36904.9 1275.16  20
   1  -2  -5 40532.1 1513.84  13
   1  -2  -5 38175.1 1041.37   5
  -1   2   5 38284.0 1166.81  17
   1   2  -5 35364.7 1163.26   1
   1   2  -5 36937.2 1359.06  19
   1   2  -5 35975.9 1356.79  18
  -1  -2   5 35886.3 1189.26   1
  -1  -2   4 1824.80 202.202   1
   1   2  -4 1781.87 277.734   5
  -1   2   4 2080.42 171.553  21
   1  -2  -4 2190.08 240.201  14
   1   2  -4 1873.23 238.039  20
   1   2  -4 1829.62 292.880  18
   1  -2  -4 1981.86 260.813   1
   1   2  -4 1752.99 259.518  16
   1  -2  -4 1522.51 124.577   2
   1  -2  -4 1939.25 200.896  17
  -1   2   4 1851.36 203.548  22
  -1  -2   4 1727.56 174.478  24
  -1  -2   4 1685.54 270.994  18
  -1   2   4 2276.87 231.725  14
   1  -2  -4 2108.88 155.001   5
  -1   2   4 2260.85 277.264   4
  -1   2   4 1727.34 109.270   2
  -1   2   4 2809.31 283.820  20
  -1   2   4 2283.13 259.191   7
  -1  -2   4 2390.11 303.270  16
   1   2  -4 1354.73 133.744   4
   1  -2  -4 2232.73 287.363   6
  -1   2   4 2114.54 279.045   1
  -1  -2   4 2045.89 262.822  20
   1  -2  -4 1792.73 277.774   4
   1  -2  -4 2459.58 259.080  20
   1  -2  -4 2306.21 384.660  13
   1  -2  -4 2271.20 247.482   7
   1   2  -4 1508.90 278.826  19
   1   2  -4 1694.11 163.515   3
  -1  -2   4 2085.82 312.662   8
  -1   2   4 2258.64 211.158  17
   1   2  -4 1704.85 187.796   1
  -1  -2   4 1939.13 258.706   5
  -1  -2   4 1509.01 229.079  19
  -1   2   4 2046.56 168.084  10
   1  -2  -3 1207.00 196.260  14
  -1   2   3 1079.22 215.481   1
  -1   2   3 1102.62 171.836  14
   1  -2  -3 1245.17 131.898  10
   1  -2  -3 1250.12 151.921   2
  -1  -2   3 1162.39 286.586  12
  -1   2   3 1190.14 183.701   7
   1   2  -3 838.092 158.996  20
  -1  -2   3 1420.33 233.252  18
   1   2  -3 792.363 112.568   1
   1  -2  -3 1259.97 191.261  20
  -1  -2   3 944.513 121.089  24
   1  -2  -3 908.906 220.024   4
  -1  -2   3 1118.74 252.928   8
  -1  -2   3 1435.16 261.645  19
  -1   2   3 1264.28 197.665  20
   1  -2  -3 1191.03 175.439   7
  -1   2   3 1616.35 245.638   4
   1   2  -3 761.256 223.559  18
  -1   2   3 1282.84 158.101  17
  -1  -2   3 698.612 173.087  20
   1  -2  -3 1230.34 132.284  21
   1   2  -3 967.805 148.337   3
  -1  -2   3 1125.53 227.640  16
   1  -2  -3 1139.71 209.863   6
  -1   2   3 1138.39 112.819   2
  -1   2   3 1200.12 127.737  21
   1  -2  -3 1399.57 211.841   1
   1   2  -3 1122.37 256.397  19
   1   2  -3 945.077 216.001   5
   1  -2  -3 1118.33 161.138  17
  -1  -2   3 1189.42 136.359   1
   1   2  -3 990.858 209.145  16
   1  -2  -3 1234.97 192.562  23
  -1   2   3 1225.33 127.419  10
  -1  -2   3 884.479 193.818   5
  -1  -2   2 346.194 141.311   5
   1  -2  -2 466.150 187.066   4
   1   2  -2 449.593 170.400   5
  -1  -2   2 328.678 195.685   8
  -1   2   2 345.980 116.532   2
   1  -2  -2 519.312 115.212   7
  -1   2   2 540.290 111.154  17
  -1   2   2 459.832 91.4475  21
   1   2  -2 288.434 169.353   8
   1   2  -2 379.291 104.642  13
   1   2  -2 584.439 224.347  18
  -1   2   2 547.079 136.802   8
  -1   2   2 385.739 128.392   7
   1  -2  -2 793.462 185.006  14
   1  -2  -2 425.397 122.886  17
   1  -2  -2 295.470 135.587   6
  -1  -2   2 458.082 129.420  20
  -1  -2   2 640.627 226.581  19
  -1   2   2 301.568 140.239   1
  -1   2   2 910.341 207.286   6
   1   2  -2 168.108 101.970  20
   1   2  -2 455.033 162.903  16
   1  -2  -2 292.579 85.1758  10
  -1   2   2 662.653 153.605  20
   1   2  -2 414.910 126.879   3
   1   2  -2 426.987 117.884  24
   1  -2  -2 694.197 184.369   2
  -1  -2   2 376.097 192.818  12
   1  -2  -2 361.009 105.258  23
  -1  -2   2 441.100 187.792  16
  -1  -2   2 418.669 173.688   9
  -1   2   2 319.007 85.6618   9
   1   2  -2 710.476 202.836  12
  -1  -2   2 450.249 175.200  21
   1  -2  -2 611.493 146.608   1
   1   2  -2 668.970 262.354  19
   1  -2  -2 334.447 84.4321  21
   1  -2  -2 455.975 129.261  20
  -1  -2   2 430.091 199.393  18
  -1   2   2 326.206 131.941  14
  -1   2   1 1026.92 151.254   1
  -1  -2   1 1088.82 176.826   9
   1  -2  -1 1101.98 234.836   2
   1  -2  -1 1010.84 134.222  21
  -1  -2   1 946.979 173.144  21
   1  -2  -1 1115.08 207.465  16
  -1  -2   1 1171.43 186.262  13
  -1   2   1 1060.63 202.392  16
  -1  -2   1 997.086 198.518   8
   1  -2  -1 1097.60 173.459   8
   1   2  -1 829.964 191.971   8
   1   2  -1 882.616 161.908  21
   1   2  -1 1165.15 174.219   9
  -1   2   1 832.301 152.869   8
  -1   2   1 952.564 179.024   6
   1   2  -1 924.517 156.034  13
  -1  -2   1 1254.65 229.667  16
   1   2  -1 765.424 147.806   3
  -1   2   1 1064.66 214.314   2
   1  -2  -1 1023.56 155.783   5
   1   2  -1 809.398 93.9157   4
   1  -2  -1 933.408 131.795   9
   1   2  -1 847.260 159.318  12
   1   2  -1 1004.97 196.624  16
  -1   2   1 787.467 183.330  14
  -1   2   1 911.606 112.824  23
   1   2  -1 745.250 251.464  19
  -1   2   1 1037.30 164.864   7
  -1   2   1 1152.67 140.346  21
  -1  -2   1 816.984 109.544   4
  -1  -2   1 833.622 190.273  12
   1   2  -1 720.238 185.489  18
   1  -2  -1 944.668 108.172  23
   1   2  -1 805.792 149.381   5
  -1  -2   1 991.053 149.779   5
   1  -2  -1 928.016 147.202  20
   1   2  -1 1192.17 201.273   7
  -1  -2   1 920.979 181.151  18
   1   2  -1 1067.18 163.179  23
   1  -2  -1 773.331 139.554   7
   1  -2  -1 1000.05 143.840   1
   1  -2  -1 932.102 162.999   6
   1  -2   0 1515.29 205.604  18
   1   2   0 1484.70 122.502   7
  -1   2   0 1342.94 205.717  18
  -1  -2   0 1840.57 277.117  16
   1   2   0 1444.31 170.566   9
   1   2   0 1407.17 171.921  17
   1  -2   0 1301.16 136.870  15
   1   2   0 1687.03 190.502  23
   1   2   0 1603.16 191.292   3
   1   2   0 1489.86 181.616   8
   1  -2   0 1246.06 213.775   8
  -1  -2   0 1521.77 207.998  12
  -1   2   0 1616.70 154.624  15
  -1   2   0 1316.50 139.774  12
  -1   2   0 1458.10 204.822   6
  -1  -2   0 1352.69 194.290   8
  -1   2   0 1417.74 134.963  23
   1   2   0 1986.37 274.582  16
   1   2   0 1554.17 126.196   1
   1  -2   0 1432.53 207.325   7
   1   2   0 1545.50 219.101  13
  -1   2   0 1571.15 200.605   8
  -1   2   0 1514.36 273.663  16
  -1  -2   0 1353.45 164.925   4
   1  -2   0 1806.64 301.890  16
  -1  -2   0 1565.45 190.415  23
   1  -2   0 1237.71 274.575   2
   1   2   0 1399.80 165.249  21
  -1   2   0 1731.70 230.457   7
  -1   2   0 1250.01 242.657   5
   1   2   0 1276.05 179.056  12
   1   2   0 1692.22 151.273   5
   1  -2   0 1790.06 258.281   5
  -1   2   0 1638.69 271.071   2
  -1  -2   0 1407.35 102.280  20
  -1  -2   0 1563.14 186.393  21
   1  -2   0 1491.69 151.664  12
   1   2   0 1569.84 154.067   4
  -1  -2   0 1361.30 164.101   7
  -1  -2   0 1527.53 135.644   1
  -1  -2   0 1537.26 139.231   5
  -1  -2   0 1683.36 240.070  13
  -1  -2  -1 10083.5 363.989  20
  -1   2  -1 9272.62 641.038   7
   1  -2   1 9528.48 561.029   8
   1   2   1 11188.7 643.685  16
  -1   2  -1 10086.4 557.581   8
   1   2   1 10210.8 438.089  10
  -1  -2  -1 11176.4 631.286  16
   1   2   1 10147.7 572.586   6
  -1  -2  -1 10008.4 348.640   7
   1  -2   1 10428.1 563.370  18
  -1  -2  -1 10289.1 581.679  13
   1  -2   1 9819.87 628.375   5
  -1   2  -1 9228.35 574.691  19
  -1   2  -1 9542.60 486.127  15
  -1   2  -1 10200.5 664.976   5
  -1  -2  -1 10243.2 443.612  10
   1   2   1 9826.54 444.697  17
   1  -2   1 9924.95 449.629  15
  -1  -2  -1 10346.5 454.314   8
  -1  -2  -1 9517.37 451.252  17
   1   2   1 10679.7 481.250  23
   1   2   1 10127.7 441.318  21
   1   2   1 10497.5 432.257   1
   1  -2   1 10689.0 732.442  16
   1  -2   1 8736.79 625.276   2
  -1  -2  -1 9806.59 437.484  21
  -1   2  -1 10566.5 640.118   2
  -1  -2  -1 9105.16 461.712  23
   1   2   1 10197.0 474.667   4
  -1   2  -1 10243.3 703.925  16
   1   2   1 10506.4 464.320   8
   1   2   1 10575.8 347.496   7
   1   2   1 10276.6 559.399  13
   1  -2   1 10310.6 463.048  12
   1   2   1 10616.9 324.416   5
   1   2   1 9826.42 362.120  20
   1  -2   1 8852.32 624.375   7
  -1  -2  -1 10124.4 491.713   4
  -1   2  -1 9709.02 565.621  18
  -1  -2  -1 10857.0 593.210   6
  -1  -2  -1 11227.6 456.080   1
   1   2   1 10551.7 500.762   3
   1  -2   2 491.420 249.780   5
   1   2   2 503.933 121.424  11
   1  -2   2 306.346 119.030   4
  -1   2  -2 410.021 208.853  19
  -1  -2  -2 620.990 164.022   1
   1  -2   2 617.147 211.391  19
   1  -2   2 887.585 251.931   8
  -1   2  -2 173.566 247.415   7
  -1  -2  -2 495.831 137.752  10
  -1  -2  -2 558.639 171.712  23
   1  -2   2 855.981 224.590  18
  -1  -2  -2 676.188 185.925   4
   1   2   2 573.684 125.890  21
   1   2   2 468.802 117.654  20
  -1  -2  -2 420.102 244.953  13
  -1   2  -2 502.667 200.982  18
   1   2   2 254.663 194.217   6
   1   2   2 547.772 149.712  17
   1  -2   2 427.176 262.399  16
  -1  -2  -2 412.452 152.197  17
  -1  -2  -2 527.790 121.992  20
  -1  -2  -2 564.739 142.036  21
   1   2   2 450.156 162.741   1
  -1   2  -2 272.387 246.874  16
  -1   2  -2 499.348 220.099  15
  -1   2  -2 673.447 261.264   2
   1  -2   2 403.276 252.631  20
  -1   2  -2 699.101 208.132   8
   1   2   2 668.608 151.907  16
   1   2   2 620.474 158.819   3
   1  -2   2 355.248 178.959  15
   1   2   2 683.063 137.115  10
  -1  -2  -2 678.127 222.251   6
  -1  -2  -2 467.691 222.299  16
   1   2   2 539.510 106.527   7
   1   2   2 672.401 148.785   8
  -1   2  -2 536.003 294.221   5
   1   2   2 526.372 166.915   4
   1   2   2 564.418 188.943  13
  -1  -2  -2 574.909 98.4673   7
   1   2   2 498.507 165.264  23
  -1   2  -3 924.414 219.871  20
   1   2   3 1258.54 186.842  17
   1  -2   3 937.274 242.269  16
   1  -2   3 1063.08 289.776   5
   1   2   3 949.775 129.052  14
   1  -2   3 869.718 218.917  18
   1  -2   3 751.477 153.584   4
  -1  -2  -3 841.332 197.165   1
  -1  -2  -3 1040.81 141.436   7
  -1   2  -3 1316.61 259.211  18
   1   2   3 1019.60 188.000  22
   1   2   3 911.242 173.393  20
  -1  -2  -3 1061.67 203.552  17
   1   2   3 972.941 147.128  11
   1  -2   3 1248.35 239.867  19
  -1   2  -3 998.950 258.916  16
   1   2   3 1094.18 258.783   6
  -1   2  -3 965.228 228.628  19
   1   2   3 1298.45 244.202   4
  -1  -2  -3 962.255 220.102   6
  -1  -2  -3 1084.58 300.814  13
   1   2   3 804.082 189.460   1
   1  -2   3 1228.82 245.444  15
   1   2   3 1000.58 259.133  13
   1  -2   3 909.159 269.515  20
  -1  -2  -3 1423.75 192.425  20
  -1  -2  -3 784.485 244.025   4
   1  -2   3 1360.96 282.010   8
  -1  -2  -3 1041.68 219.004  23
  -1   2  -3 889.786 156.813   4
  -1   2  -3 677.235 288.781   5
   1   2   3 1479.73 208.648   3
   1   2   3 1238.89 181.430  21
   1   2   3 992.164 159.489  10
   1   2   3 1075.55 160.480   7
  -1   2  -3 1024.66 273.123   2
  -1  -2  -3 1010.98 174.632  16
   1   2   4 631.380 168.590   3
   1  -2   4 541.264 204.370  19
   1   2   4 361.131 70.0994   5
   1   2   4 409.828 165.709  17
   1   2   4 600.972 207.576   1
   1   2   4 666.013 203.886  22
   1  -2   4 408.776 239.404  20
   1   2   4 756.929 261.871  13
  -1  -2  -4 208.668 117.652  20
  -1   2  -4 557.465 155.991   4
   1   2   4 425.590 126.572  21
   1   2   4 462.968 94.9973  14
   1  -2   4 137.499 144.107  18
   1  -2   4 487.487 216.672  15
  -1   2  -4 622.651 204.969  16
   1   2   4 552.606 121.711  11
   1   2   4 438.043 133.960  10
  -1   2  -4 763.446 266.125   2
  -1  -2  -4 673.795 265.150  13
   1  -2   4 488.430 236.319   5
   1   2   4 311.838 130.420   7
   1  -2   4 303.341 145.092   4
  -1   2  -4 432.011 204.399  19
  -1  -2  -4 542.941 197.508   6
  -1   2  -4 529.206 302.487   5
  -1  -2  -4 457.700 215.419  23
  -1  -2  -4 470.471 180.967   1
   1   2   4 376.999 157.673  20
   1   2   4 389.925 200.176   4
   1  -2   4 602.116 218.890  16
  -1  -2  -4 616.609 142.384   7
  -1  -2  -4 252.538 146.046  17
  -1   2  -4 602.330 213.054  20
   1  -2   4 100.589 189.517   1
  -1  -2  -4 506.624 141.666  22
  -1  -2  -4 606.315 208.658   4
  -1   2  -4 555.648 237.539  18
   1   2   4 589.004 234.888   6
   1   2   5 34714.4 1120.89   3
  -1  -2  -5 36064.7 1419.99  13
   1  -2   5 31439.7 1314.17  20
   1   2   5 34801.6 1199.16  20
  -1  -2  -5 33085.1 962.185  11
   1   2   5 32464.0 972.082  11
   1   2   5 33709.5 1143.52   7
   1   2   5 33042.1 914.619  14
  -1   2  -5 32157.0 1104.17   4
  -1   2  -5 31887.3 1302.15  18
  -1  -2  -5 31717.7 1027.73   5
  -1   2  -5 29704.8 1183.57  16
   1  -2   5 28904.6 1124.65   4
  -1   2  -5 34611.2 1430.84   2
  -1  -2  -5 34863.2 1363.40   4
  -1  -2  -5 34296.7 1124.60   7
   1   2   5 33150.5 1168.52  22
  -1  -2  -5 32514.7 958.242  14
   1  -2   5 30577.1 1173.76  16
   1   2   5 33165.0 917.576   5
   1  -2   5 31081.7 1261.55   1
  -1   2  -5 30557.3 1422.85   5
   1   2   5 30578.3 1096.78  21
   1   2   5 34029.0 1310.05   1
  -1  -2  -5 33952.0 1305.54  23
   1   2   5 32244.9 1103.27  10
  -1   2  -5 31175.3 1215.59  19
  -1  -2  -5 35455.8 1189.58  17
  -1   2  -6-56.0463 197.133  19
   1   2   6-55.8142 78.3492   5
   1   2   6-34.5115 177.278  22
  -1  -2  -6-73.5869 157.448   5
  -1  -2  -6-194.561 267.437   4
  -1   2  -6 233.563 182.999  16
   1   2   6-108.554 187.027  20
  -1   2  -6 23.8383 277.311   5
   1   2   6-149.526 262.085   1
   1  -2   6 231.063 242.551   1
  -1  -2  -6 102.647 95.3035  11
   1   2   6 17.7259 109.035   3
  -1  -2  -6 232.242 274.185  13
   1  -2   6 79.9706 132.134   4
  -1  -2  -6 75.9074 91.9526  14
   1   2   6 187.132 121.755  11
   1   2   6 43.0112 153.094   7
   1  -2   6-380.008 242.909  20
  -1  -2  -6 70.5865 162.798  17
   1  -2   6 39.8695 160.172  16
  -1  -2  -6 37.3511 208.365  23
  -1   2  -6 50.9832 197.984  18
   1   2   6 128.832 83.4276  14
  -1   2  -6 132.668 160.660   4
  -1   2  -7 80829.6 2505.52  19
   1   2   7 85446.1 2511.09  20
  -1  -2  -7 81762.6 2084.62  14
  -1   2  -7 82787.3 2790.50   5
   1   2   7 87217.9 2259.35   3
  -1  -2  -7 86204.8 2701.41   4
   1  -2   7 82560.7 2645.41   1
  -1  -2  -7 81124.4 2377.39   5
  -1  -2  -7 82210.2 2071.30  11
  -1  -2  -7 85282.7 2704.27  13
   1   2   7 82007.4 2444.66  22
  -1   2  -7 75777.3 2014.71  13
  -1   2  -7 84205.5 2393.27   4
  -1   2  -7 78708.0 2565.27  18
   1  -2   7 76973.4 2604.01  20
  -1  -2  -7 82915.4 2419.93  17
   1   2   7 83040.1 2134.84   5
   1  -2   7 77032.1 2451.10   4
   1   2   7 79683.9 2040.89  14
   1   2   7 85217.2 2669.34   1
   1  -2   8 1044.23 344.713  20
  -1  -2  -8 1052.56 345.203   4
   1   2   8 797.693 164.597   3
   1   2   8 1140.56 293.887  20
   1   2   8 749.018 252.480  22
  -1  -2  -8 899.454 274.775   5
  -1  -2  -8 1011.59 163.534  14
   1   2   8 1243.59 341.959   1
  -1  -2  -8 819.084 254.373  17
   1  -2   8 1135.35 319.518   1
  -1   2  -8 776.770 234.374   4
  -1  -2  -8 1016.84 163.980  11
  -1  -2  -8 989.361 319.176  13
  -1   2  -8 898.875 283.197  19
  -1   2  -8 1094.51 368.528   5
  -1   2  -8 1090.12 156.874  13
   1   2   8 1121.43 183.449   5
  -1   2  -8 868.756 294.536  18
  -1  -2  -9 12992.3 956.343   4
  -1   2  -9 12983.7 1008.57   5
  -1  -2  -9 12974.9 933.730  13
   1   2   9 11764.9 604.769   5
   1   2   9 11141.3 912.446   1
   1  -2   9 10202.9 871.971   1
  -1  -2  -9 12413.6 531.831  11
  -1  -2  -9 12477.1 787.387  17
   1   2   9 12509.0 828.608  22
  -1   2  -9 11934.4 552.711  13
   1   2   9 11957.1 833.693  20
   1   2   9 12987.0 615.268   3
   1  -2   9 10774.5 886.797  20
  -1  -2  -9 12125.4 561.339  14
  -1  -2  -9 13407.1 823.473   5
  -1   2  -9 11187.5 697.992  14
  -1   2  -9 12752.5 786.947   4
  -1   2  -9 11943.3 843.998  19
  -1  -2 -10 210.268 117.706  11
  -1   2 -10 145.783 317.993   5
  -1   2 -10 228.894 294.214  17
   1  -2  10 9.41279 276.104   1
  -1  -2 -10 33.8385 213.593   5
  -1   2 -10 694.371 314.730  19
  -1   2 -10-189.762 224.534   4
  -1  -2 -10 113.919 131.783  14
  -1   2 -10-10.8555 183.128  14
  -1  -2 -10 452.359 280.197  13
   1  -2  10 456.215 332.622  20
  -1  -2 -10 286.705 297.903   4
  -1  -2 -10 95.7395 229.333  17
  -1   2 -10 287.835 128.623  13
   1   2  10 91.1954 251.865  20
   1   2  10 83.7910 109.797   3
   1   2  10 501.988 339.951   1
  -1  -2 -11 7052.32 667.684   5
   1   2  11 6161.87 668.949  20
   1  -2  11 5468.18 719.436   1
  -1   2 -11 5461.57 631.148  19
  -1  -2 -11 6484.71 429.478  14
  -1  -2 -11 7140.46 736.542  13
  -1   2 -11 6255.87 548.046  14
   1  -2  11 5009.16 658.661  20
  -1  -2 -11 6034.58 361.554  11
  -1   2 -11 6362.64 433.869  13
  -1   2 -11 6172.16 697.837  17
  -1  -2 -11 6066.99 603.727  17
  -1   2 -11 6880.20 828.911   5
   1   2  11 7170.09 825.394   1
  -1  -2 -11 7649.13 814.051   4
  -1   2 -11 6382.74 619.969   4
   1  -2  12-262.995 331.068  20
  -1   2 -12 165.407 252.782   4
   1   2  12-54.5807 339.269   1
  -1   2 -12-105.717 212.558  14
  -1   2 -12-638.456 386.024  17
   1  -2  12-232.038 348.000   1
  -1   2 -12-351.091 404.536   5
  -1   2 -12-210.930 292.730  19
  -1  -2 -12-321.827 357.155   4
   1   2  12-101.431 283.922  20
  -1  -2 -12 237.520 269.935   5
  -1  -2 -12 21.7392 233.415  17
  -1  -2 -12 340.884 283.404  13
  -1  -2 -13 9843.94 838.232  17
  -1  -2 -13 8800.65 866.464  13
  -1   2 -13 8307.37 859.019  17
   1   2  13 9732.81 1041.88   1
  -1  -2 -13 9444.91 999.941  23
   1   2  13 9920.23 943.807  20
   1  -2  13 8397.35 1003.96   1
   1  -2  13 8477.93 948.262  20
  -1   2 -13 9296.17 700.497  14
  -1   2 -13 9741.29 839.213   4
  -1   2 -13 8942.59 1005.05   5
  -1  -2 -13 9319.91 974.762   4
  -1   2 -13 9700.79 929.711  19
   1  -2  14 365.130 379.158  20
   1   2  14 321.252 464.271   1
  -1   2 -14 44.4631 314.813  17
  -1   2 -14-279.981 326.435  19
   1  -2  14 451.878 453.602   1
  -1  -2 -14-109.157 369.778   4
   1   2  14 31.5034 303.093  20
  -1  -2 -14 128.724 357.778  23
  -1  -2 -14 164.839 293.802  17
  -1   2 -14 388.330 302.488   4
  -1   2 -14-464.441 425.911   5
  -1  -2 -14-26.1786 281.958  13
  -1   2 -15 250.142 401.600   5
   1  -2  15 215.228 378.706  20
   1   2  15 533.588 470.054   1
  -1   2 -15 216.145 308.987  19
  -1   2 -15 567.277 412.686  17
  -1  -2 -15 313.360 410.569   4
   1   2  15 458.414 348.564  20
  -1  -2 -15 267.458 381.750  23
   1  -2  15 908.271 538.601   1
  -1  -2 -15 143.467 292.819  17
   1   2  16-319.929 381.925  20
  -1   2 -16-535.601 414.412  17
  -1   2 -16 253.848 402.746   5
  -1  -2 -16-554.348 427.898  23
  -1  -2 -16-190.047 325.273  17
   1  -2  16 273.486 381.398  20
   1   2  16 47.4098 463.452   1
  -1  -2 -16 12.6567 349.719   4
   1  -2  16 971.325 555.494   1
   1  -2  17-214.195 445.238   1
  -1  -2 -17-155.521 402.140   4
  -1   2 -17-283.280 429.583  17
  -1  -2 -17 433.534 322.004  17
   1   3 -18-494.154 507.628   5
   1   3 -18-318.663 391.084  17
   1   3 -17 3137.66 700.209  19
   1   3 -17 4693.61 849.296   5
   1  -3 -17 5026.09 843.612   4
   1   3 -17 3064.92 617.285  17
  -1  -3  17 3680.10 785.453   1
   1   3 -16 229.527 379.658   5
   1  -3 -16 822.726 471.327  23
   1   3 -16 117.938 326.235  17
  -1  -3  16 855.512 489.117   1
  -1  -3  16 273.651 384.817  20
  -1   3  16-59.5309 392.734   1
   1  -3 -16-79.8979 370.015   4
   1   3 -16 634.828 376.677  19
   1  -3 -16 670.801 406.619  13
   1  -3 -16 88.5281 300.814  17
  -1   3  16-412.904 467.353  20
   1   3 -15 5194.08 827.545   5
  -1   3  15 5458.36 778.038  20
   1   3 -15 4974.20 760.290  17
  -1   3  15 5009.87 830.258   1
   1  -3 -15 4769.76 781.532   4
   1  -3 -15 4667.66 742.023  13
   1   3 -15 4202.43 582.486  14
  -1  -3  15 3774.49 701.117  20
  -1  -3  15 5030.86 774.623   1
   1  -3 -15 4327.98 751.887  23
   1  -3 -15 4549.62 600.948  17
   1   3 -15 3588.32 693.486  19
  -1  -3  14 261.629 373.862  20
  -1   3  14-134.121 340.761   1
   1   3 -14 414.819 293.621  14
   1  -3 -14-147.124 236.947  17
   1   3 -14-32.8883 351.443  17
   1   3 -14 1379.02 489.388  19
   1  -3 -14 1015.59 419.705  13
  -1  -3  14-9.46766 338.714   1
  -1   3  14 656.820 397.558  20
   1  -3 -14 1026.84 504.312   4
   1  -3 -14 606.354 434.738  23
   1   3 -14-315.496 435.646   5
   1   3 -13-70.1601 238.451  14
   1  -3 -13 646.473 392.034  13
   1   3 -13 219.511 300.951  19
   1   3 -13 385.101 252.003   4
  -1  -3  13 261.128 345.370   1
   1   3 -13-497.338 438.625   5
  -1   3  13-95.6369 354.051   1
   1   3 -13 396.338 320.632  17
   1  -3 -13-166.944 349.975   4
  -1  -3  13 520.134 414.637  20
   1  -3 -13 613.578 292.656  17
  -1   3  13 737.052 339.532  20
   1  -3 -12 1791.41 346.964   5
  -1  -3  12 1373.06 392.450  20
   1  -3 -12 1719.08 464.743  13
   1   3 -12 1586.97 473.149   5
   1   3 -12 1935.76 402.963  14
   1   3 -12 1962.36 477.713  19
   1  -3 -12 1765.88 367.596  17
   1  -3 -12 2041.84 334.857  14
  -1   3  12 1678.14 411.009   7
  -1   3  12 1937.65 436.418  20
   1  -3 -12 1118.37 417.072   4
  -1   3  12 1349.08 469.239   1
   1   3 -12 1252.64 291.923   4
  -1  -3  12 1287.63 412.915   1
   1   3 -11-47.3225 175.659   4
   1  -3 -11 10.0897 180.620  14
   1  -3 -11 239.140 319.086  13
   1   3 -11 413.515 323.066  19
  -1   3  11-566.651 366.729   1
   1   3 -11-45.0311 242.236  14
  -1   3  11 310.125 273.120   7
   1   3 -11-376.948 376.392   5
   1  -3 -11-35.3183 203.984   5
   1  -3 -11 253.717 242.069  17
  -1  -3  11-67.3107 260.051   1
  -1   3  11-364.868 302.705  20
   1  -3 -11 270.769 300.531   4
  -1  -3  11 118.485 290.017  20
   1   3 -10 3315.01 560.378   5
   1  -3 -10 4640.91 432.593  14
   1  -3 -10 4815.63 615.893   4
   1  -3 -10 4606.42 641.687  13
   1   3 -10 3770.69 497.129  14
   1  -3 -10 4297.91 450.710  17
   1   3 -10 3870.91 568.497  19
   1   3 -10 4124.75 279.879  13
  -1  -3  10 3814.31 514.497   1
   1   3 -10 3856.59 387.842   4
   1  -3 -10 3929.71 391.156   5
  -1   3  10 4675.55 620.830   1
  -1   3  10 4491.51 539.422   7
  -1   3  10 4078.55 535.963  20
  -1   3  10 4796.09 503.782  22
   1   3 -10 3614.91 565.896  18
  -1  -3  10 3317.64 494.482  20
  -1   3   9 18982.4 1123.30   1
  -1   3   9 18373.0 1020.62  20
   1   3  -9 16522.3 777.466   4
   1   3  -9 18396.2 1154.01   5
  -1   3   9 17529.4 901.348  22
   1   3  -9 15444.3 1030.98  18
   1   3  -9 15156.8 1025.65  19
   1   3  -9 15711.1 933.123  14
   1  -3  -9 17752.6 1176.43  13
  -1   3   9 17645.3 967.925   7
   1  -3  -9 16731.3 755.424   5
   1   3  -9 13984.1 563.954  13
   1  -3  -9 18157.8 847.444  14
  -1  -3   9 18357.9 1014.44   1
  -1  -3   9 16389.6 1022.03  20
   1  -3  -9 16963.2 1094.75   4
   1  -3  -9 17958.9 876.645  17
   1   3  -8 5714.76 591.818  19
   1   3  -8 6042.30 410.715   4
   1   3  -8 4589.35 271.121  13
   1  -3  -8 6591.86 651.779   4
  -1   3   8 6382.11 506.407  22
   1  -3  -8 7605.26 420.071   5
  -1  -3   8 5817.73 528.191   1
  -1   3   8 6902.37 640.567   1
  -1  -3   8 5688.98 574.795  20
   1   3  -8 5573.12 605.748  18
  -1   3   8 6948.40 585.599  20
   1  -3  -8 7291.31 720.242  13
   1  -3  -8 6352.46 467.588  14
   1   3  -8 6140.90 658.756   5
  -1   3   8 6369.98 544.838   7
   1  -3  -8 6198.53 477.722  17
  -1  -3   7 29585.7 1409.22   8
   1   3  -7 29606.4 1354.62  19
   1   3  -7 26718.0 857.396   3
  -1   3   7 30700.9 1027.92  10
   1   3  -7 29300.4 970.582   4
  -1   3   7 30955.9 1142.91  22
  -1  -3   7 29521.8 1167.80   1
  -1   3   7 31878.3 1265.09  20
  -1   3   7 26643.2 768.514  11
  -1   3   7 29559.6 1018.38  21
   1   3  -7 29582.6 1397.57   5
   1  -3  -7 30163.6 1279.70  23
  -1   3   7 33689.5 1388.51   1
   1  -3  -7 33949.5 1441.85   4
   1  -3  -7 32556.9 1529.00  13
   1  -3  -7 32135.7 1139.70  17
  -1   3   7 30425.1 1068.56  14
  -1   3   7 32503.9 1237.65   7
  -1  -3   7 30876.7 1306.28  16
   1  -3  -7 30419.5 931.170   5
  -1  -3   7 28920.7 1273.32  20
   1  -3  -7 32792.2 1150.54  14
   1   3  -7 29005.0 1351.89  18
  -1   3   6 7491.28 453.333  14
  -1   3   6 7697.41 595.360   1
   1   3  -6 6865.21 599.658   5
  -1   3   6 6814.20 288.186  11
  -1  -3   6 6642.43 566.583  16
  -1  -3   6 6348.78 329.959  24
  -1  -3   6 6495.62 532.663  20
  -1   3   6 7318.78 401.593  10
   1  -3  -6 6868.93 446.115  17
  -1  -3   6 6776.39 635.948   8
   1  -3  -6 7227.90 487.443  14
   1   3  -6 6587.69 609.013  18
   1   3  -6 6250.01 594.680  19
  -1   3   6 7409.21 506.905   7
   1  -3  -6 8200.42 655.412   4
  -1   3   6 7483.63 527.999  20
   1  -3  -6 7548.45 555.685  23
   1  -3  -6 7914.17 732.693  13
   1  -3  -6 6948.40 323.487   5
   1   3  -6 6737.62 343.621   4
  -1   3   6 7184.46 465.878  22
   1   3  -6 6235.46 348.048   3
  -1   3   6 7693.41 413.995  21
  -1  -3   6 7051.74 460.701   1
  -1   3   5 17341.1 716.217  22
   1   3  -5 14065.7 487.690   4
  -1  -3   5 15752.4 791.484  20
  -1   3   5 19283.8 820.285  20
  -1   3   5 17856.4 639.406  10
  -1  -3   5 17273.8 967.581   8
   1  -3  -5 18655.8 931.024   4
   1   3  -5 15490.3 878.285   5
   1  -3  -5 17917.5 724.059  17
  -1  -3   5 16657.2 947.454  12
   1  -3  -5 17740.6 523.621   5
   1  -3  -5 16973.0 776.831  23
  -1   3   5 18255.4 779.438   7
  -1  -3   5 16003.9 862.675  16
   1   3  -5 16713.3 905.512  19
   1   3  -5 16412.1 645.130   3
   1   3  -5 17107.2 810.684  20
  -1   3   5 18518.1 865.469   1
   1  -3  -5 20098.4 1075.30  13
  -1  -3   5 14205.8 503.777  24
   1   3  -5 14214.1 496.152  13
   1  -3  -5 16853.2 751.470  14
  -1   3   5 18567.3 727.383  17
  -1   3   5 17759.4 722.570  14
   1   3  -5 16472.2 913.669  18
  -1   3   5 14703.5 447.970   2
  -1  -3   5 16216.6 654.370   1
  -1   3   5 17475.0 639.240  21
   1   3  -4 1452.32 144.016  13
  -1   3   4 1250.60 213.458   7
   1  -3  -4 1411.42 206.691  17
   1  -3  -4 1536.48 234.036  14
  -1  -3   4 1362.84 157.712   1
  -1  -3   4 1349.61 321.996  12
   1  -3  -4 1394.12 169.109  10
   1  -3  -4 1574.22 379.432  13
   1  -3  -4 1773.86 225.514   7
  -1   3   4 1427.18 166.666  21
  -1  -3   4 1267.32 308.035  16
  -1   3   4 1723.43 173.555  10
  -1  -3   4 1340.82 308.962   8
   1   3  -4 1706.22 307.133   5
  -1   3   4 1562.01 263.937   1
   1   3  -4 1259.19 222.794  20
  -1   3   4 1166.57 188.130  14
   1  -3  -4 1745.05 185.011  21
   1  -3  -4 1634.45 230.376  20
  -1   3   4 1650.38 210.623  17
   1  -3  -4 1324.44 219.600  23
  -1  -3   4 1825.55 268.562  20
   1   3  -4 1185.96 312.410  19
  -1   3   4 1616.23 254.565  20
  -1   3   4 1409.50 132.322   2
   1  -3  -4 1853.62 331.104   4
   1   3  -4 1244.56 304.927  18
   1   3  -4 1391.91 195.271   3
   1  -3  -4 1582.45 249.064   1
  -1   3   3 73386.8 1965.66   8
   1  -3  -3 73850.6 2240.83  13
  -1   3   3 71281.7 1752.50  21
   1   3  -3 67357.8 2005.08   5
  -1  -3   3 65741.1 1982.39   5
  -1  -3   3 67131.4 2090.84  12
  -1   3   3 70280.2 1868.74   7
   1   3  -3 66155.2 2175.44  19
  -1   3   3 70499.5 1816.07  17
  -1   3   3 70023.3 1924.93  14
  -1   3   3 70428.5 1788.49   2
  -1   3   3 74837.9 2023.54   4
  -1   3   3 69421.9 2061.79   6
   1  -3  -3 73482.1 2046.63   4
  -1  -3   3 64674.0 1879.00  20
  -1  -3   3 65990.0 1999.72  21
  -1  -3   3 66372.5 2092.55  16
   1   3  -3 66596.6 2077.43  16
   1   3  -3 63058.8 1638.27  24
  -1   3   3 69094.1 1880.63  20
   1   3  -3 62651.2 1706.52  13
   1   3  -3 62420.1 1849.27   3
   1  -3  -3 73419.7 2058.44   6
   1  -3  -3 69054.7 1731.68  10
   1   3  -3 69730.7 2189.39   8
   1  -3  -3 67323.3 1807.23  17
   1   3  -3 68769.1 2168.08  18
   1  -3  -3 72280.8 1884.32   7
   1  -3  -3 75473.7 1959.14   1
   1  -3  -3 69420.6 1827.16  23
   1  -3  -3 72981.8 1903.32  20
  -1  -3   3 64223.9 1991.48   9
  -1  -3   3 67449.6 2136.15  18
  -1  -3   3 65972.6 2153.55   8
  -1   3   3 72390.8 1922.92   1
   1  -3  -3 69172.5 1734.20  21
  -1  -3   3 67265.4 2176.90  19
   1  -3  -3 70344.1 1988.96  16
  -1  -3   2 3924.78 447.170  16
  -1   3   2 4847.03 335.315   1
   1   3  -2 3836.47 415.903  16
  -1   3   2 4437.47 347.052   8
   1   3  -2 4244.08 488.945  19
   1  -3  -2 5110.27 395.779   6
   1   3  -2 3841.03 444.435  18
  -1   3   2 4466.85 297.598  23
  -1  -3   2 4169.81 377.721  21
   1  -3  -2 4180.24 284.247  23
  -1   3   2 4074.18 370.718   2
   1   3  -2 4320.31 362.631   3
  -1  -3   2 3677.78 392.473  18
  -1  -3   2 4286.57 353.848   5
  -1   3   2 4533.09 306.279  17
   1   3  -2 4372.71 380.073   5
  -1   3   2 4128.94 371.482  14
  -1  -3   2 4634.66 463.197   8
   1  -3  -2 4307.23 303.310   5
   1  -3  -2 4832.57 483.327  13
   1   3  -2 4393.50 426.085   8
   1  -3  -2 4729.85 325.000  20
   1  -3  -2 4178.22 367.414   4
  -1   3   2 3943.46 308.281   7
  -1  -3   2 4110.59 402.475  12
  -1   3   2 4695.58 422.014   6
   1  -3  -2 4830.96 331.183   7
  -1   3   2 4944.26 299.730   9
  -1  -3   2 3963.84 334.725  20
  -1   3   2 4438.14 283.724  21
   1  -3  -2 4390.93 400.665  16
   1   3  -2 4157.23 303.913  13
  -1  -3   2 4214.16 342.036  13
  -1  -3   2 4181.21 375.766   9
   1   3  -2 4540.05 385.551  12
   1  -3  -2 4549.88 322.199   1
   1  -3  -2 4395.40 282.888  21
   1   3  -2 4060.96 405.431   7
   1  -3  -2 4447.99 347.593   8
   1  -3  -2 4934.91 391.026   2
   1  -3  -1 98483.2 2485.93  20
  -1   3   1 102362. 2609.05   8
   1   3  -1 101465. 2594.92  23
  -1  -3   1 92300.1 2360.12   4
   1  -3  -1 98633.2 2549.30   7
  -1  -3   1 98272.3 2569.46  21
  -1  -3   1 95489.1 2560.10   9
  -1   3   1 98666.9 2770.85   2
   1  -3  -1 95797.7 2382.18  23
   1   3  -1 97702.4 2624.46   7
   1  -3  -1 100727. 2454.11   1
  -1   3   1 100886. 2447.26  12
  -1  -3   1 94057.5 2806.89  16
   1  -3  -1 98264.4 2639.57   5
  -1   3   1 99559.7 2797.31  16
  -1  -3   1 94293.6 2634.97   8
  -1  -3   1 96725.4 2619.38  12
  -1   3   1 99014.8 2681.84   6
   1  -3  -1 104220. 2656.76   6
   1   3  -1 100213. 2609.96  12
  -1  -3   1 95881.4 2495.07   5
   1   3  -1 95405.5 2513.17   5
   1  -3  -1 99550.2 2738.07  13
  -1   3   1 94595.2 2403.51  23
   1  -3  -1 99286.3 2538.71   4
  -1   3   1 97509.3 2521.00   7
   1   3  -1 96008.6 2609.67   3
   1  -3  -1 100113. 2471.64   9
  -1   3   1 100803. 2401.29  15
  -1   3   1 99260.7 2438.99   1
   1   3  -1 97620.1 2668.68  18
  -1  -3   1 94104.0 2630.74  13
  -1   3   1 98680.2 2476.11  21
   1   3  -1 97807.7 2567.66  21
   1  -3  -1 97004.1 2462.39  21
   1   3  -1 97203.6 2568.88   9
   1  -3  -1 99605.0 2593.72   8
   1   3  -1 96470.0 2552.14  13
   1   3  -1 99931.6 2686.16   8
  -1  -3   1 100316. 2650.91  18
   1  -3  -1 97956.5 2812.71  16
   1   3  -1 95124.3 2324.34   4
   1   3  -1 98136.6 2847.22  16
  -1  -3   0 32476.6 917.084  20
   1  -3   0 34900.2 1061.37  12
   1   3   0 35355.7 1038.31   4
  -1  -3   0 33947.8 1112.05  21
  -1  -3   0 33577.9 1064.48   4
   1  -3   0 33222.8 1192.49   8
  -1   3   0 36073.9 1375.77   2
  -1  -3   0 34333.5 1164.67  12
  -1   3   0 34341.8 1019.12  23
   1  -3   0 33608.6 1191.99  13
   1  -3   0 33823.1 1111.62  21
   1   3   0 33917.1 1136.85  12
  -1   3   0 34241.8 1324.49   5
   1  -3   0 34618.5 1004.83   1
  -1   3   0 35261.0 1462.08  16
   1  -3   0 33973.4 1115.07   9
  -1  -3   0 32075.9 1139.66   8
   1   3   0 34256.9 1176.12   8
  -1  -3   0 33416.4 1006.45   5
   1   3   0 34685.9 1110.43  17
  -1   3   0 34593.7 1195.42  18
  -1  -3   0 34437.8 1409.21  16
   1  -3   0 33645.6 1209.83   7
   1   3   0 34017.4 1197.68  13
   1   3   0 35592.3 1212.18   3
   1   3   0 35931.9 1468.84  16
  -1   3   0 35106.6 978.128  15
   1  -3   0 34330.9 1299.77   5
  -1   3   0 35699.5 1268.40   6
  -1   3   0 33837.9 1186.06   8
   1   3   0 33937.8 1032.04   5
  -1  -3   0 34472.1 949.957   1
   1   3   0 32262.9 1156.14  18
   1   3   0 33479.3 1120.64  23
  -1   3   0 33429.7 1177.71   7
  -1   3   0 35104.1 1046.80  12
   1   3   0 33452.2 994.440   7
  -1  -3   0 34083.8 1258.91  13
  -1  -3   0 33966.6 1112.93   7
   1  -3   0 35918.9 1487.45  16
   1   3   0 33515.8 1110.12   9
   1   3   0 33258.1 910.389   1
   1   3   0 35313.1 1122.56  21
  -1  -3   0 34098.5 1117.30  23
  -1  -3  -1 21169.0 828.450   4
   1  -3   1 19690.0 924.070   8
  -1  -3  -1 21374.8 784.142  21
   1   3   1 22014.2 837.243   8
  -1   3  -1 20313.0 929.553  18
   1  -3   1 20486.7 1010.14   5
  -1  -3  -1 23455.0 1121.10  16
   1  -3   1 21665.0 1214.94  16
  -1   3  -1 22262.6 1063.58   5
  -1   3  -1 21354.4 1017.13   7
  -1   3  -1 19531.2 736.664  15
  -1   3  -1 20053.9 921.371   8
  -1  -3  -1 20757.9 821.614   8
   1   3   1 19547.9 645.587  20
   1   3   1 21202.1 666.634   5
   1   3   1 20540.1 658.399   7
  -1  -3  -1 20074.7 623.768   5
   1  -3   1 20089.2 912.002  18
   1  -3   1 20640.7 803.818  13
  -1   3  -1 20312.3 780.924  12
   1   3   1 21231.2 711.366   1
  -1  -3  -1 20595.2 803.628  23
   1   3   1 20765.7 810.251  23
   1   3   1 21793.3 940.829  13
   1  -3   1 20619.6 682.649  15
   1   3   1 23240.1 1110.48  16
  -1  -3  -1 21037.0 660.655  20
  -1   3  -1 21910.8 1031.79   2
   1   3   1 21078.2 793.168  17
   1   3   1 22597.6 811.246   4
   1   3   1 21394.4 794.025  21
  -1  -3  -1 22276.5 1002.05  13
   1   3   1 22135.8 1035.63   6
  -1  -3  -1 21809.9 747.665   1
  -1  -3  -1 20270.3 796.979  17
   1  -3   1 19904.7 786.162  12
  -1  -3  -1 20269.0 681.651   7
   1   3   1 21045.1 838.069  12
  -1   3  -1 22569.3 1188.56  16
  -1  -3  -1 21199.0 781.165  10
   1  -3   1 19811.4 1019.52   7
   1   3   2 2014.16 195.888  20
   1   3   2 2086.92 246.387   1
   1  -3   2 1931.26 311.600  18
  -1  -3  -2 1648.07 217.796  10
  -1  -3  -2 2124.79 254.689   1
   1   3   2 2012.15 264.132   4
   1   3   2 1718.85 209.756  21
   1   3   2 2128.41 245.790   8
   1  -3   2 1741.87 380.832   8
   1   3   2 1903.78 348.581   6
  -1  -3  -2 1838.38 185.042  20
   1   3   2 1959.43 325.243  13
  -1   3  -2 2055.31 360.986   2
   1  -3   2 1850.29 223.710  15
   1   3   2 1978.65 221.427  10
  -1   3  -2 2112.36 351.770  18
  -1  -3  -2 1834.15 390.589  16
   1  -3   2 1384.84 191.768  13
  -1  -3  -2 1829.70 274.494   4
   1  -3   2 982.173 316.322   5
   1   3   2 2583.57 282.747  23
  -1   3  -2 1897.80 293.088  15
  -1  -3  -2 1893.24 256.132  23
  -1  -3  -2 1896.86 175.586   7
  -1   3  -2 1756.40 408.676   7
   1   3   2 1612.91 169.427   7
  -1  -3  -2 1811.05 243.569  17
  -1  -3  -2 1987.15 356.799  13
  -1   3  -2 1908.07 364.533  19
   1   3   2 2128.05 292.968  16
  -1   3  -2 1808.21 315.127   8
  -1  -3  -2 1924.41 233.996  21
   1  -3   2 1932.11 290.340  12
  -1   3  -2 1543.43 127.385  24
  -1   3  -2 1802.91 390.136   5
  -1   3  -2 1826.81 359.773  16
   1  -3   2 2088.81 450.559  16
   1   3   2 1977.03 237.188  17
  -1  -3  -2 1968.01 315.396   6
   1  -3   3 7621.85 584.354  18
  -1  -3  -3 7789.06 510.175  23
   1  -3   3 7614.37 546.652  12
  -1  -3  -3 8703.54 582.224   4
  -1  -3  -3 9065.56 452.447  20
  -1   3  -3 7274.84 594.116   8
   1  -3   3 6961.21 392.237   4
  -1  -3  -3 9232.09 551.423   1
  -1   3  -3 7511.43 607.328  18
  -1  -3  -3 7779.51 452.656  21
  -1  -3  -3 8337.64 492.366  17
   1   3   3 7849.27 502.011   8
   1  -3   3 6202.68 587.849  20
   1   3   3 8304.31 504.609   1
   1  -3   3 6426.83 607.552  16
  -1   3  -3 7989.00 630.145  19
   1   3   3 7807.42 598.320   6
   1   3   3 7896.52 454.767  21
   1   3   3 9614.00 579.204   4
  -1   3  -3 7870.70 668.993   5
  -1   3  -3 7843.63 642.737   2
   1   3   3 7836.60 401.959   7
  -1  -3  -3 8818.82 468.666  10
  -1   3  -3 6801.94 644.014   7
  -1   3  -3 7856.85 647.019  16
  -1  -3  -3 8671.74 412.205   7
  -1  -3  -3 8005.79 595.492  16
   1   3   3 8705.66 467.805  10
   1   3   3 9229.48 558.182  23
   1   3   3 7787.80 439.886  14
  -1  -3  -3 9843.48 717.270  13
   1  -3   3 6704.18 563.928  19
   1   3   3 8181.27 430.962  20
   1   3   3 8303.98 491.699  17
   1  -3   3 8186.61 656.724   8
   1  -3   3 7292.82 489.089  15
  -1  -3  -4 2593.17 239.252   7
   1   3   4 2398.52 381.198   6
  -1  -3  -4 2526.88 297.371  17
  -1   3  -4 2222.76 365.038  18
  -1  -3  -4 2568.09 356.030   4
   1   3   4 2204.87 124.705   2
   1   3   4 2407.15 294.503   3
   1   3   4 2495.29 321.641   1
   1  -3   4 2580.54 407.688   8
  -1   3  -4 2276.79 362.910  16
  -1   3  -4 2456.21 352.430  19
  -1  -3  -4 2456.69 320.194  23
   1  -3   4 2426.40 241.615   4
   1   3   4 2491.30 221.534  11
  -1  -3  -4 2589.90 430.517  13
   1   3   4 2426.55 290.579  22
   1   3   4 2484.70 254.436  10
   1  -3   4 2088.45 370.468  16
   1   3   4 2537.04 262.277  21
   1   3   4 2592.10 252.847   7
   1  -3   4 2487.36 394.550  20
  -1  -3  -4 2775.82 275.434  20
   1   3   4 2706.70 227.188  14
   1   3   4 2516.61 269.985  20
   1  -3   4 1924.78 290.266  15
  -1  -3  -4 2760.58 330.435  16
  -1   3  -4 2801.40 455.868   5
   1  -3   5 3902.17 424.293   1
   1  -3   5 3695.96 321.273   4
  -1   3  -5 4633.60 327.365   4
  -1  -3  -5 4613.03 386.808  16
   1   3   5 5006.91 411.963   3
   1  -3   5 4463.31 443.331  15
  -1   3  -5 3800.94 537.626   5
  -1  -3  -5 5294.18 429.939  17
  -1   3  -5 4970.31 547.578  18
  -1  -3  -5 4661.01 504.871   4
   1   3   5 5150.01 484.060   1
  -1  -3  -5 5317.19 481.609  23
   1  -3   5 4208.43 510.405  20
   1   3   5 4445.96 359.044   7
  -1  -3  -5 5736.62 620.277  13
   1   3   5 4926.23 302.676  14
  -1   3  -5 4718.79 490.729  19
   1   3   5 5230.05 432.380  22
  -1  -3  -5 4671.09 356.692   7
   1   3   5 4521.27 383.973  20
   1  -3   5 4530.24 529.374   8
   1   3   5 4831.58 310.163  11
   1  -3   5 3327.78 422.585  16
   1   3   5 5479.31 557.574   6
  -1   3  -6 8851.71 502.484   4
   1  -3   6 8659.09 665.544  16
   1   3   6 9514.28 573.857   7
   1   3   6 9315.09 695.594   1
  -1   3  -6 8771.04 807.327   5
   1  -3   6 9096.42 738.234   8
   1  -3   6 8104.08 705.726  20
  -1  -3  -6 8909.76 706.718   4
   1   3   6 9672.85 610.446  20
  -1  -3  -6 9383.11 607.430  17
  -1   3  -6 8002.65 645.946  19
   1   3   6 9295.58 444.009  11
  -1  -3  -6 8335.80 747.170  13
   1   3   6 9621.57 430.141  14
  -1   3  -6 8362.18 699.534  18
  -1  -3  -6 8784.95 526.819  16
   1  -3   6 8356.55 644.347   1
  -1  -3  -6 8114.83 636.749  23
   1   3   6 9034.59 594.964  22
   1  -3   6 8155.18 526.945   4
   1   3   7 1544.77 320.215  20
   1   3   7 1225.58 302.970  22
   1  -3   7 1205.74 387.353  20
   1  -3   7 1123.98 399.132   8
  -1  -3  -7 1376.83 352.181  23
  -1  -3  -7 1146.41 395.346  13
  -1  -3  -7 1265.53 394.355   4
   1   3   7 1229.79 352.392   1
   1  -3   7 836.064 298.115   1
  -1   3  -7 936.487 237.246   4
  -1   3  -7 1667.64 474.203   5
   1  -3   7 814.832 281.351  16
  -1   3  -7 1407.34 340.306  19
   1   3   7 1002.46 161.645  14
   1   3   7 974.368 257.936   7
  -1  -3  -7 1155.33 284.371  17
  -1   3  -7 510.873 92.9763   3
  -1   3  -7 1520.90 388.179  18
   1   3   7 825.560 162.219  11
   1  -3   7 862.400 236.589   4
  -1   3  -8 7155.61 654.341  19
  -1  -3  -8 7462.72 745.431  13
   1   3   8 7358.15 389.405  14
  -1  -3  -8 7200.93 670.305  23
  -1   3  -8 6491.76 671.200  18
   1   3   8 8250.62 736.958   1
  -1  -3  -8 7195.82 713.884   4
  -1   3  -8 7030.79 524.767   4
   1   3   8 7165.35 584.999   7
  -1  -3  -8 6586.44 414.950   5
   1   3   8 6975.99 587.249  22
  -1   3  -8 6373.10 734.050   5
   1  -3   8 6393.14 646.816   1
   1  -3   8 7076.16 705.365  20
   1  -3   8 7862.14 636.623  16
   1  -3   8 5859.60 528.356   4
   1   3   8 7586.73 621.511  20
  -1  -3  -8 7326.54 582.451  17
  -1   3  -9 11566.2 720.548   4
  -1  -3  -9 13145.1 999.631   4
   1  -3   9 11701.4 950.235  20
  -1  -3  -9 10843.6 615.954   5
   1   3   9 10943.0 517.424  14
   1   3   9 11850.9 815.267  22
   1   3   9 13226.5 872.327  20
  -1  -3  -9 12697.1 1007.28  13
  -1  -3  -9 12349.8 801.036  17
   1  -3   9 11994.9 926.771   1
  -1   3  -9 9990.24 889.546  18
  -1   3  -9 11244.3 1009.53   5
  -1   3  -9 11350.1 866.588  19
  -1  -3  -9 11689.9 594.616  14
  -1  -3  -9 11995.4 914.391  23
   1   3   9 12000.7 953.279   1
  -1  -3 -10 77.4243 169.743   5
  -1  -3 -10-185.084 298.824  13
  -1  -3 -10-47.0383 304.927  23
  -1  -3 -10 86.8032 131.953  14
   1   3  10-123.094 270.788  22
  -1   3 -10-3.86892 178.059   4
   1   3  10 113.231 321.857   1
   1   3  10 202.747 259.921  20
   1  -3  10-508.893 368.112   1
  -1   3 -10-213.106 398.560   5
  -1   3 -10-397.375 331.184  18
  -1   3 -10 98.4739 251.290  19
  -1  -3 -10 326.723 353.531   4
  -1  -3 -10 181.297 236.102  17
   1  -3  10-60.4954 292.813  20
  -1  -3 -11 2791.00 368.967   5
  -1   3 -11 1970.23 428.596  19
   1   3  11 3604.12 544.196  20
   1   3  11 3087.60 574.272   1
  -1  -3 -11 2704.50 539.504  13
  -1   3 -11 3591.86 657.602   5
   1  -3  11 3442.67 610.347  20
  -1   3 -11 3779.70 476.856   4
   1  -3  11 3622.31 608.130   1
  -1  -3 -11 3305.55 557.108  23
  -1  -3 -11 3021.07 474.026  17
  -1  -3 -11 3620.94 609.414   4
  -1   3 -11 2678.89 421.415  14
  -1  -3 -12 621.850 346.759  23
  -1   3 -12 536.239 361.743   5
   1  -3  12 224.117 353.210   1
  -1   3 -12 138.703 384.684  17
  -1  -3 -12 316.395 329.156  13
  -1  -3 -12 303.396 345.023   4
   1  -3  12 521.507 384.662  20
  -1  -3 -12 964.672 342.887  17
  -1   3 -12 662.852 294.428   4
   1   3  12 761.740 390.667   1
  -1   3 -12 903.518 366.506  19
   1   3  12 781.497 318.661  20
  -1   3 -12 344.459 249.017  14
  -1   3 -13 19505.3 1512.83   5
   1  -3  13 17640.0 1407.13   1
  -1  -3 -13 22272.6 1522.97   4
  -1  -3 -13 18195.4 1161.86  17
  -1  -3 -13 19039.5 1376.79  13
  -1   3 -13 18590.1 1341.63  17
  -1  -3 -13 18970.6 1429.78  23
   1  -3  13 19715.6 1475.86  20
   1   3  13 20340.4 1339.17  20
  -1   3 -13 19857.1 1173.83   4
  -1   3 -13 17965.1 1086.63  14
   1   3  13 19725.4 1481.53   1
  -1   3 -13 18229.1 1303.78  19
  -1  -3 -14 637.001 426.550  23
   1   3  14 153.389 313.245  20
  -1   3 -14-79.1809 309.826  19
   1  -3  14-66.1300 390.255  20
  -1  -3 -14 982.573 355.230  17
  -1   3 -14 287.914 336.265  17
   1   3  14 569.418 483.281   1
  -1  -3 -14 1087.28 467.558   4
   1  -3  14-14.8503 360.920   1
  -1   3 -14 129.747 445.134   5
  -1  -3 -14-201.090 318.146  13
  -1  -3 -15 8660.38 1036.77  23
  -1   3 -15 8439.26 965.410  19
  -1  -3 -15 10950.3 1172.98   4
   1  -3  15 8312.67 1085.51  20
  -1  -3 -15 10599.1 1069.50  13
   1   3  15 10429.0 1045.56  20
   1  -3  15 10113.4 1189.15   1
   1   3  15 9781.67 1153.70   1
  -1  -3 -15 8712.31 881.137  17
  -1   3 -15 8186.53 939.986  17
  -1   3 -15 10054.8 1131.89   5
  -1  -3 -16 248.757 341.835  17
  -1   3 -16-823.330 526.988   5
   1  -3  16-326.816 473.551  20
  -1  -3 -16-379.077 486.157  23
  -1   3 -16-172.057 381.517  19
   1  -3  16-356.856 396.962   1
   1   3  16-322.003 412.849  20
  -1   3 -16-926.511 512.890  17
  -1  -3 -16 314.558 401.768   4
   1  -3  17 5044.18 954.703   1
  -1  -3 -17 3857.02 644.214  17
  -1   3 -17 4478.40 875.686   5
   1   4 -17 1390.06 598.731   5
   1  -4 -17 1290.66 526.494  13
   1   4 -17 751.067 497.169  17
  -1  -4  16 370.309 391.115  20
  -1   4  16 1227.24 506.707  20
   1  -4 -16 151.667 360.995  13
   1   4 -16 493.469 430.440  17
   1   4 -16 412.406 430.171  19
   1   4 -16 378.485 460.803   5
   1  -4 -16 773.794 470.609   4
  -1  -4  16 536.164 431.217   8
   1  -4 -16 434.882 394.283  23
  -1   4  16 602.135 484.628   1
   1  -4 -15 8910.88 1030.77  23
   1   4 -15 9091.33 1014.25  17
   1   4 -15 13276.7 1312.42   5
   1  -4 -15 11475.9 917.388  17
  -1   4  15 11125.6 1068.24  20
   1  -4 -15 9837.00 1096.12  13
  -1  -4  15 10389.7 1087.27   1
   1   4 -15 10917.4 1128.55  19
  -1   4  15 11297.6 1189.76   1
   1  -4 -15 11639.2 1195.45   4
  -1  -4  15 7794.54 1003.02  20
   1   4 -15 10528.2 950.183  14
  -1  -4  15 11029.1 1194.73   8
   1   4 -14 1150.03 478.749   5
   1   4 -14 3099.16 634.002  19
   1   4 -14 2469.88 597.084  17
   1  -4 -14 2073.72 413.436  17
  -1   4  14 3797.35 698.485   1
   1   4 -14 2425.89 505.334  14
   1  -4 -14 2615.66 575.663  13
   1  -4 -14 3177.10 641.655   4
  -1  -4  14 3267.62 672.054   8
  -1  -4  14 2826.90 589.757   1
   1  -4 -14 2389.21 567.583  23
  -1   4  14 2585.86 547.035  20
  -1  -4  14 2284.36 576.721  20
   1  -4 -13 13135.6 1109.09  23
  -1   4  13 12915.0 1063.37  20
  -1  -4  13 13447.6 1210.32   8
   1  -4 -13 12308.9 1155.32   4
   1   4 -13 11042.1 939.546  14
  -1   4  13 14336.1 1193.68   1
  -1   4  13 13082.8 1040.61   7
   1   4 -13 11428.1 1083.52  19
   1  -4 -13 13614.6 918.217  17
  -1  -4  13 12070.9 1040.80   1
   1  -4 -13 13687.5 1208.66  13
  -1  -4  13 10747.8 1040.20  20
   1   4 -13 12451.0 1199.25   5
   1  -4 -12 309.916 336.927  13
  -1   4  12 537.655 291.219  22
   1  -4 -12 1283.36 327.480  17
   1  -4 -12 1457.64 303.543  14
  -1   4  12 457.798 327.892   1
   1   4 -12 1464.82 466.383  19
  -1  -4  12 919.991 391.976  20
   1   4 -12 934.565 311.822  14
   1  -4 -12 769.294 358.515   4
   1   4 -12 1705.20 495.166  18
  -1   4  12 1153.39 366.506  20
   1  -4 -12 869.931 320.250  23
  -1   4  12 907.157 317.586   7
   1   4 -12 675.509 372.198   5
  -1  -4  12 1172.20 447.254   8
  -1  -4  12 900.672 372.358   1
   1   4 -11 25229.2 1560.33  18
  -1  -4  11 28021.3 1454.97   1
   1  -4 -11 28907.8 1301.12  17
   1  -4 -11 29652.4 1738.23  13
   1   4 -11 24501.6 1513.12  19
  -1   4  11 29673.0 1494.93  20
   1  -4 -11 29627.6 1654.66   4
   1  -4 -11 29000.6 1537.07  23
  -1  -4  11 26555.3 1519.97  20
  -1  -4  11 28500.1 1679.30   8
  -1   4  11 28653.9 1346.65  22
   1   4 -11 24845.0 1393.79  14
   1   4 -11 27808.8 1697.77   5
   1  -4 -11 27879.1 1243.99  14
  -1   4  11 28951.9 1610.22   1
  -1   4  11 28793.6 1441.63   7
   1   4 -11 28189.4 1130.44   4
   1  -4 -10-115.470 206.061  17
  -1  -4  10 197.227 260.280  20
   1  -4 -10-412.516 406.950   4
   1   4 -10-186.804 317.410  19
   1  -4 -10 136.092 130.768   5
  -1  -4  10-296.355 320.882   8
  -1   4  10-26.9969 228.648  22
   1   4 -10-122.895 276.773  18
   1  -4 -10-88.0585 361.995  13
   1   4 -10 51.9113 332.332   5
  -1   4  10-234.501 270.097   7
  -1  -4  10 201.961 239.659   1
   1  -4 -10 389.344 273.195  23
   1   4 -10-103.530 146.993   4
  -1   4  10 69.8966 280.924   1
   1  -4 -10 58.6823 198.086  14
  -1   4  10-72.5706 253.502  20
  -1   4   9 60623.7 2097.66  20
   1   4  -9 56706.0 1621.37   4
  -1  -4   9 51386.7 2102.82  20
  -1   4   9 57425.4 1915.32  22
   1   4  -9 54375.1 2217.16  19
   1  -4  -9 52673.1 1549.06   5
   1  -4  -9 56410.6 1879.06  14
   1   4  -9 55216.3 2303.61   5
  -1  -4   9 55933.6 2315.10   8
  -1  -4   9 55112.0 1954.64   1
   1  -4  -9 60985.9 2335.10   4
  -1   4   9 58314.7 2206.24   1
   1  -4  -9 59374.2 1902.88  17
  -1   4   9 57906.3 2018.04   7
   1  -4  -9 59301.8 2433.77  13
   1  -4  -9 60833.0 2152.60  23
   1   4  -9 56059.5 2261.32  18
   1   4  -8 79.0006 98.6147   4
  -1  -4   8 162.641 188.173   1
   1   4  -8-351.255 293.094  19
  -1  -4   8 84.7279 63.4766  24
   1  -4  -8 239.595 232.233  23
  -1  -4   8 56.7212 372.214  12
   1   4  -8 197.589 119.921   3
  -1  -4   8 218.675 239.484  16
   1  -4  -8 121.528 369.781  13
  -1  -4   8 396.164 280.768  20
  -1   4   8-214.982 292.529   1
   1   4  -8 232.527 338.429   5
   1  -4  -8 441.177 287.831   4
   1  -4  -8 140.881 185.676  14
  -1   4   8 206.980 75.0495  11
   1  -4  -8 331.443 107.332   5
  -1   4   8 633.823 268.816  20
   1   4  -8 428.716 294.440  18
  -1   4   8 153.465 209.270  22
  -1   4   8 460.479 262.027   7
   1  -4  -8 238.971 189.400  17
  -1  -4   8 433.303 326.927   8
  -1  -4   7 30709.8 1178.26   1
  -1   4   7 34961.7 1270.07  22
   1   4  -7 31414.2 1545.82   5
   1  -4  -7 29353.1 875.762   5
   1   4  -7 26715.0 881.144   4
   1  -4  -7 36689.8 1406.73  23
   1  -4  -7 33518.5 1238.94  17
  -1  -4   7 30574.5 1384.84  20
   1  -4  -7 35571.8 1577.41   4
  -1   4   7 33025.6 1126.12  10
  -1   4   7 32976.2 935.766  11
   1   4  -7 30305.1 1527.32  18
  -1  -4   7 33189.7 1592.74  12
  -1   4   7 34421.3 1326.78   7
  -1  -4   7 32792.3 1489.59  16
   1  -4  -7 33736.5 1672.93  13
  -1   4   7 35916.7 1392.39  20
   1   4  -7 30397.5 1063.84   3
  -1   4   7 34974.0 1470.00   1
   1   4  -7 32413.3 1516.47  19
  -1  -4   7 34634.7 1625.53   8
  -1   4   7 32720.5 1121.71  21
  -1  -4   6-134.467 199.467  20
   1  -4  -6 849.387 261.997  16
   1   4  -6 24.6606 123.376   3
  -1   4   6 123.936 47.2725   2
  -1   4   6 264.840 202.234  20
  -1   4   6 444.409 192.188   7
  -1   4   6 396.271 131.360  21
   1  -4  -6-61.8269 173.379  17
   1  -4  -6 61.3238 368.389  13
   1   4  -6 363.599 294.783   5
   1  -4  -6 350.059 76.0728   5
  -1  -4   6 90.0829 322.978   8
  -1   4   6 286.099 194.688  22
  -1   4   6 504.800 136.127  10
  -1  -4   6 189.219 139.606   1
  -1  -4   6-222.185 259.900  16
   1  -4  -6 323.340 169.226  23
  -1  -4   6 539.756 308.338  12
  -1   4   6-106.654 235.078   1
   1   4  -6 432.813 286.758  19
   1   4  -6 334.493 291.665  18
   1  -4  -6 577.931 280.721   4
   1   4  -6 98.9619 46.4129  13
  -1   4   5 47345.7 1513.56  22
   1   4  -5 46594.2 1796.63   5
  -1  -4   5 45222.5 1642.60  20
  -1   4   5 49624.8 1429.10  21
   1   4  -5 46859.2 1875.90  18
  -1   4   5 49819.5 1602.31  20
   1  -4  -5 50903.1 1598.55  23
   1  -4  -5 49088.0 1419.55  10
   1  -4  -5 50089.4 1425.98  21
  -1   4   5 52719.1 1706.73   1
  -1  -4   5 45989.0 1834.41  16
   1  -4  -5 50779.2 1820.23   4
  -1   4   5 50366.9 1574.08   7
  -1   4   5 45946.8 1238.66   2
  -1  -4   5 48204.0 1915.75   8
  -1  -4   5 44777.8 1312.17   1
   1  -4  -5 52234.1 2044.56  13
  -1  -4   5 45890.2 1778.75  21
  -1  -4   5 48646.5 1865.81  12
   1  -4  -5 49941.5 1691.23  16
   1  -4  -5 49497.1 1529.67  17
   1   4  -5 45178.9 1513.13   3
   1   4  -5 46142.0 1849.54  19
  -1  -4   4 12775.3 892.012  16
  -1  -4   4 14719.3 960.411   8
   1   4  -4 14050.7 850.056   5
   1   4  -4 14251.7 936.188  19
  -1  -4   4 13958.8 762.133  20
   1  -4  -4 14693.5 621.886  21
   1  -4  -4 15647.9 846.658  16
   1  -4  -4 14764.9 572.970   5
   1  -4  -4 17018.4 1040.40  13
   1  -4  -4 14908.4 620.533  10
  -1  -4   4 13482.1 827.912  21
   1   4  -4 13830.6 560.651  13
  -1   4   4 15456.1 639.797  21
  -1  -4   4 12986.8 855.597  12
  -1  -4   4 14132.7 849.314   9
   1  -4  -4 16972.8 893.979   4
  -1   4   4 15275.6 715.754   7
  -1  -4   4 11712.8 453.211   1
   1  -4  -4 14958.3 700.736  17
  -1   4   4 15437.4 911.402   6
  -1   4   4 15722.8 764.486   1
   1   4  -4 14342.1 730.879   3
   1   4  -4 13284.6 913.338  18
  -1   4   4 15178.1 725.576  20
  -1   4   4 15503.1 629.656   2
  -1  -4   4 13970.4 554.315  15
   1  -4  -4 16282.7 725.478  23
   1  -4  -3 3748.06 331.374  23
   1  -4  -3 3855.99 453.543  16
  -1   4   3 4212.55 357.471   7
   1   4  -3 3633.78 474.399   7
   1  -4  -3 4140.22 355.961  20
   1   4  -3 3031.29 282.428  13
  -1   4   3 4433.45 381.079   1
  -1   4   3 3742.49 308.428  21
  -1   4   3 4274.45 354.744  17
   1   4  -3 3553.07 431.797   5
  -1  -4   3 4004.32 503.147   8
   1  -4  -3 4216.23 339.964   5
   1  -4  -3 3443.80 298.164  21
  -1   4   3 3780.24 349.832  23
   1   4  -3 3404.11 261.715  24
   1   4  -3 3479.12 371.813   3
  -1  -4   3 3878.43 470.630  12
  -1   4   3 4093.84 323.443   9
  -1   4   3 4135.81 414.177   2
  -1   4   3 3937.35 480.879   6
   1  -4  -3 4223.96 378.000   1
   1   4  -3 4157.41 514.842  18
   1  -4  -3 3543.56 529.760  13
  -1  -4   3 4145.50 455.651  21
   1  -4  -3 3750.81 339.089   7
   1  -4  -3 4119.39 437.263   4
  -1  -4   3 3865.93 436.578   9
   1  -4  -3 3625.31 297.476  10
  -1  -4   3 3615.97 518.537  16
   1   4  -3 4285.45 555.363  19
  -1  -4   3 3894.77 412.867  20
  -1   4   3 4471.60 442.727  14
  -1   4   3 3890.58 352.904  20
  -1  -4   2 5753.65 306.205   4
   1  -4  -2 7291.42 416.393  23
  -1  -4   2 6457.89 504.406  21
  -1   4   2 7600.03 443.639   1
  -1  -4   2 6055.92 518.439  12
  -1  -4   2 6129.08 489.978  13
  -1  -4   2 6432.94 509.527   9
  -1  -4   2 6459.11 580.233   8
   1  -4  -2 7778.10 570.433   6
  -1  -4   2 6222.14 473.842   5
  -1   4   2 7818.48 598.303   2
  -1   4   2 6992.45 430.518  23
  -1  -4   2 6907.41 659.452  16
   1   4  -2 7247.83 545.662  12
   1  -4  -2 6817.04 495.971   8
   1  -4  -2 7209.74 507.257   4
  -1  -4   2 6874.43 510.007  20
   1  -4  -2 6681.62 468.542   5
   1  -4  -2 7515.51 663.026  13
   1   4  -2 7072.92 591.939   7
   1  -4  -2 7007.17 444.268   1
  -1   4   2 7233.02 449.035  12
   1  -4  -2 6867.97 460.913   7
   1  -4  -2 7307.79 451.413  20
   1   4  -2 7236.88 598.369  18
   1   4  -2 6244.34 428.623  13
  -1   4   2 7114.47 456.042   7
   1   4  -2 7002.26 527.047   3
   1  -4  -2 7465.05 650.111  16
   1   4  -2 6657.60 514.325   5
  -1   4   2 7188.59 591.866   6
  -1   4   2 6982.11 420.851  21
  -1   4   2 6926.70 438.257  17
  -1   4   2 6979.64 426.305   9
   1   4  -2 7418.28 704.766  19
   1  -4  -2 6822.93 414.314  21
   1  -4  -1 238.934 275.083  13
   1  -4  -1 269.910 157.283   9
   1   4  -1 335.189 184.879   5
   1   4  -1 428.715 209.693   7
  -1  -4   1 415.444 211.270   7
   1  -4  -1 165.463 194.895   5
  -1   4   1 472.449 134.978  23
  -1   4   1 418.416 153.831  21
   1   4  -1 168.994 95.5097   4
   1  -4  -1 419.573 142.794   1
   1  -4  -1 169.643 119.635  23
  -1   4   1 393.920 250.233   2
   1   4  -1 257.443 151.135  13
   1  -4  -1 158.472 157.523   4
   1   4  -1 456.480 187.293  12
   1   4  -1 410.769 244.606  18
  -1   4   1 267.480 142.538  12
  -1  -4   1-261.560 342.945  16
  -1   4   1 385.242 137.683  15
   1   4  -1 313.588 165.211  23
   1  -4  -1 308.260 198.460   8
  -1   4   1-64.7879 258.101   6
   1  -4  -1 439.279 158.427  20
   1  -4  -1 424.423 307.802  16
  -1  -4   1 198.233 184.877  12
  -1  -4   1 327.768 200.472  21
  -1  -4   1 329.577 236.212   8
   1  -4  -1 289.539 164.094   7
   1  -4  -1 488.560 176.637  21
  -1  -4   1 572.575 251.837  13
  -1   4   1 104.537 186.846  18
  -1   4   1 341.258 179.182   7
  -1  -4   1 208.802 154.602   5
  -1  -4   1 336.532 201.712   9
  -1  -4   1 216.084 66.7363   1
  -1  -4   1 380.425 147.528   4
   1   4  -1 421.530 203.874   3
   1  -4   0 15655.8 839.146  13
  -1   4   0 15829.6 578.261  15
   1   4   0 14855.3 634.095   7
  -1   4   0 14770.9 798.431  18
   1   4   0 15951.2 745.096  23
  -1  -4   0 15218.9 756.445   7
  -1  -4   0 14561.6 722.845  23
   1  -4   0 14779.7 690.202  12
  -1  -4   0 14803.9 724.150  21
   1   4   0 15313.1 799.548  18
   1  -4   0 14360.3 709.613   9
   1   4   0 16107.7 649.285   4
  -1   4   0 15823.0 683.169  12
   1   4   0 15392.9 730.870   9
  -1  -4   0 15154.2 563.355  20
   1   4   0 15737.2 529.889   1
   1  -4   0 15225.8 817.176   7
  -1   4   0 15752.2 790.731   7
  -1  -4   0 16689.5 1063.36  16
  -1  -4   0 15265.5 782.785   8
   1  -4   0 14318.9 709.505  21
  -1  -4   0 15504.0 777.747  12
   1   4   0 15361.0 786.764  13
  -1   4   0 16263.3 925.049   6
   1   4   0 15325.0 754.529  12
   1   4   0 15837.9 735.458  21
  -1   4   0 15377.5 656.381  23
  -1   4   0 14053.9 870.670   2
  -1  -4   0 14069.5 853.683  13
   1  -4   0 14757.7 657.440   4
  -1  -4   0 15155.1 641.002   5
   1   4   0 15931.4 702.738   5
   1  -4   0 15908.3 866.360   5
  -1  -4   0 15382.0 565.085   1
   1   4   0 16256.1 1074.07  16
  -1   4   0 16421.6 934.343   5
  -1  -4   0 15033.6 683.262   4
   1  -4   0 16009.2 1092.50  16
   1  -4   0 16353.8 838.750   8
   1  -4   0 15216.8 601.186   1
  -1  -4  -1 31382.2 1162.64   4
   1   4   1 31173.1 1153.82  23
  -1  -4  -1 31093.7 1041.61   7
   1   4   1 30992.9 1125.22   9
  -1   4  -1 29572.0 1269.08  18
  -1   4  -1 29491.9 981.189  15
   1  -4   1 31250.0 919.901  15
  -1   4  -1 31593.2 1358.81   7
   1   4   1 31859.4 1048.90   5
   1   4   1 32207.0 1289.37  13
  -1  -4  -1 31265.0 959.085  20
  -1  -4  -1 30829.1 1115.43  10
   1   4   1 31399.8 980.257   1
  -1  -4  -1 29542.1 1115.90  23
   1  -4   1 30254.7 1397.34   7
   1  -4   1 29437.8 1190.17   9
  -1   4  -1 31155.7 1422.67   5
   1  -4   1 29499.2 1169.46  13
   1   4   1 35384.1 1581.86  16
  -1  -4  -1 30806.9 1376.69  13
   1   4   1 32555.6 1186.05  12
   1   4   1 34203.2 1484.50   6
   1  -4   1 29957.6 1288.28   8
   1  -4   1 31888.9 1652.13  16
  -1  -4  -1 31915.7 1548.63  16
   1   4   1 32948.8 1143.10  21
  -1  -4  -1 31592.2 1126.98  21
   1   4   1 30623.9 971.089   7
   1  -4   1 30502.6 1200.89  21
   1  -4   1 29315.4 1320.25   5
   1  -4   1 29807.1 1120.26  12
  -1   4  -1 31473.5 1111.25  12
  -1  -4  -1 31646.3 1180.11   8
  -1  -4  -1 30639.6 941.707   5
  -1  -4  -1 31813.5 1032.13   1
   1   4   1 32605.1 1123.21   4
  -1  -4  -2 15027.4 732.564  23
   1  -4   2 13991.2 752.264  12
   1   4   2 15142.5 606.474  20
   1   4   2 15893.5 635.302   5
  -1  -4  -2 15783.8 616.300  20
  -1  -4  -2 14178.8 484.244   5
   1  -4   2 13740.6 877.083   8
   1   4   2 15598.1 752.206   4
   1   4   2 14413.5 585.157   7
   1   4   2 15944.7 969.358   6
  -1  -4  -2 14893.2 781.824   4
  -1   4  -2 15033.4 953.647   5
  -1  -4  -2 15617.5 709.579   1
   1   4   2 14688.3 742.223  23
  -1  -4  -2 13985.7 707.952  17
  -1  -4  -2 15095.9 613.608   7
   1  -4   2 13608.9 676.082  13
  -1  -4  -2 14994.5 703.309  10
   1   4   2 15100.7 663.860   1
   1   4   2 14563.2 884.196  16
  -1  -4  -2 15778.4 968.748  13
  -1  -4  -2 14861.4 702.735  21
  -1   4  -2 15849.6 1000.44   7
  -1   4  -2 14967.0 906.835  18
  -1  -4  -2 14713.7 1013.96  16
   1   4   2 15773.1 714.535  21
  -1   4  -2 15102.6 724.818  15
   1  -4   2 14773.3 589.892  15
   1  -4   2 14760.5 1096.66  16
  -1  -4  -2 14557.1 757.765   8
  -1   4  -2 14838.3 939.644  19
   1  -4   3 57007.3 2131.85  20
   1   4   3 59774.7 1911.13  16
  -1   4  -3 56105.9 2101.82  19
  -1  -4  -3 61607.1 1701.55  20
   1  -4   3 58430.0 2135.71   8
   1   4   3 62865.4 2158.24   6
  -1  -4  -3 60623.7 1770.33  21
  -1   4  -3 58007.6 2163.39   5
  -1  -4  -3 60833.3 1868.75  23
   1  -4   3 54215.7 2246.27  16
  -1   4  -3 56756.5 2216.10   7
   1  -4   3 51954.0 1599.56  13
  -1  -4  -3 59199.9 1762.28  10
   1   4   3 61088.2 1651.20   7
   1   4   3 63640.6 1826.12   1
  -1  -4  -3 59373.4 1822.63  17
  -1  -4  -3 63557.7 2243.32  13
   1  -4   3 57703.6 1918.13  12
  -1  -4  -3 62051.0 1996.89   4
  -1  -4  -3 58986.9 1657.17   7
  -1  -4  -3 63614.3 1885.05   1
   1  -4   3 56889.0 1719.96  15
   1   4   3 60448.2 1685.77  20
  -1   4  -3 58907.0 2118.39  18
   1  -4   3 50844.0 1555.21   4
  -1  -4  -3 63209.5 2220.68  16
  -1  -4  -4-176.741 275.519  16
   1  -4   4 219.896 113.401   4
  -1  -4  -4 81.0901 124.947  20
  -1  -4  -4 293.192 172.644  21
   1  -4   4 444.033 306.346  20
  -1   4  -4 113.669 331.663   5
  -1  -4  -4 137.381 185.557  17
   1  -4   4 170.121 302.660  16
  -1   4  -4 441.432 320.608  18
   1   4   4 231.748 268.643   6
  -1   4  -4 189.986 301.581   7
   1   4   4 317.964 188.672   1
   1   4   4 261.875 157.896  20
   1   4   4 214.649 182.155  22
   1  -4   4 586.726 306.004   8
   1   4   4 459.236 160.142   7
  -1  -4  -4 272.403 132.890   7
  -1  -4  -4 278.902 351.014  13
  -1  -4  -4 212.499 164.344  10
  -1   4  -4 103.007 281.834  19
  -1  -4  -4 142.523 209.531  23
   1  -4   4 330.411 267.609  12
   1  -4   4 31.6020 160.789  15
   1   4   4 103.396 137.445  14
  -1  -4  -4 120.302 239.465   4
  -1  -4  -5 50842.3 1621.16  17
   1   4   5 49713.3 1479.61   7
   1   4   5 50987.3 1912.18   6
   1   4   5 49619.1 1550.48  20
   1  -4   5 48664.8 1793.82  12
   1  -4   5 44953.4 1867.09  20
   1  -4   5 42692.1 1877.83  16
  -1   4  -5 45814.8 1868.38  18
   1   4   5 40287.8 1241.63   2
  -1   4  -5 47230.2 1830.73  19
  -1   4  -5 46141.0 1950.77   7
  -1  -4  -5 54047.1 1898.25   4
   1   4   5 47806.6 1417.89  14
   1  -4   5 43364.9 1580.26   1
   1   4   5 47574.3 1598.92  22
   1  -4   5 46991.5 1912.37   8
   1   4   5 48621.2 1389.28  11
  -1  -4  -5 50640.9 1705.53  23
   1  -4   5 39006.9 1303.33   4
  -1  -4  -5 53876.2 2074.17  13
   1  -4   5 42968.5 1582.91  15
  -1  -4  -5 52706.0 1794.92  16
  -1   4  -5 47941.6 1971.06   5
   1   4   5 51077.8 1714.08   1
   1   4   5 39723.7 1087.12   2
  -1  -4  -6 1084.94 260.229  17
  -1  -4  -6 978.998 264.042  16
   1   4   6 1059.07 237.189  22
  -1   4  -6 760.040 311.256  19
   1   4   6 1451.76 201.628  14
   1   4   6 929.620 316.049   6
   1   4   6 1117.17 175.359  11
  -1   4  -6 998.479 361.969   5
   1  -4   6 1386.85 384.558  16
  -1   4  -6 960.646 352.544  18
   1  -4   6 809.184 343.819  20
  -1  -4  -6 922.152 402.232  13
   1  -4   6 554.190 153.588   4
  -1  -4  -6 961.656 302.050   4
   1   4   6 1114.10 213.053   7
   1   4   6 1377.18 270.435  20
   1   4   6 987.893 280.547   1
  -1  -4  -6 920.700 266.393  23
   1  -4   6 744.898 266.924   1
   1  -4   6 1091.96 351.793   8
   1  -4   7 85698.2 2757.28   1
   1  -4   7 82579.4 2860.34  16
  -1   4  -7 82454.9 2342.35   3
  -1  -4  -7 91642.0 2686.52  17
  -1  -4  -7 93895.9 2683.38  16
  -1  -4  -7 95310.9 2869.98  23
   1   4   7 92088.2 2688.55  22
   1   4   7 90517.8 2584.55   7
   1   4   7 87528.7 2313.64  14
   1  -4   7 84714.6 2983.24   8
   1  -4   7 76571.7 2396.26   4
  -1   4  -7 85675.5 2883.40  19
  -1  -4  -7 93878.4 3184.16  13
  -1   4  -7 88493.0 3140.94   5
   1   4   7 90280.7 2322.59  11
   1   4   7 93684.6 2689.86  20
  -1   4  -7 82769.4 2924.86  18
  -1  -4  -7 95492.3 3048.62   4
   1   4   7 95096.5 2912.56   1
   1  -4   7 81284.7 2948.27  20
   1  -4   8 627.250 204.073   4
  -1  -4  -8 852.312 247.173  16
   1  -4   8 650.330 343.933  20
  -1  -4  -8 384.183 304.829   4
  -1   4  -8 272.035 102.473   3
   1  -4   8 737.616 324.139  16
   1   4   8 143.003 225.881  20
  -1  -4  -8 282.903 234.157  17
   1   4   8 532.523 293.401  22
  -1  -4  -8 107.153 323.177  13
   1   4   8 408.756 125.302  14
   1   4   8 299.072 125.296  11
  -1   4  -8 115.785 301.081  18
   1  -4   8 782.876 308.393   1
  -1   4  -8 257.677 331.178   5
  -1   4  -8 128.549 273.427  19
   1   4   8 513.713 232.853   7
   1   4   8 509.921 286.662   1
  -1   4  -8 419.509 180.957   4
  -1  -4  -8 424.253 268.094  23
   1  -4   8 145.158 281.169   8
   1  -4   8 116.765 49.8107  24
   1   4   9 29477.5 1333.93   7
   1   4   9 30499.0 1383.69  22
  -1  -4  -9 32176.5 1670.50   4
  -1  -4  -9 31503.6 1707.88  13
   1   4   9 29347.5 1003.15  14
   1   4   9 33144.4 1613.10   1
  -1   4  -9 27635.8 1481.70  19
  -1   4  -9 28195.9 1553.06  18
   1  -4   9 27207.6 1564.79  20
   1  -4   9 27668.5 1420.67  16
   1   4   9 31196.1 1410.94  20
  -1  -4  -9 29055.8 1249.63  16
   1  -4   9 29085.1 1608.76   8
  -1   4  -9 29580.6 1169.76   4
   1  -4   9 25905.4 1202.02   4
  -1  -4  -9 29544.0 1516.06  23
  -1  -4  -9 29417.6 1333.14  17
  -1   4  -9 30605.5 1740.83   5
   1  -4   9 27470.3 1450.52   1
  -1   4 -10 773.842 373.620  18
  -1   4 -10 510.233 307.993  19
   1   4  10 423.316 244.015  20
  -1  -4 -10 965.986 387.492  13
  -1  -4 -10 477.955 337.718   4
   1  -4  10 538.622 393.497   8
   1   4  10 481.822 310.713   1
   1  -4  10 307.450 300.327  20
  -1  -4 -10 910.956 384.550  23
  -1  -4 -10 786.653 282.524  17
   1   4  10 953.989 342.830  22
  -1  -4 -10 789.705 256.434  16
   1  -4  10 427.432 316.317   1
  -1   4 -10 263.879 191.611   4
   1   4  10 414.518 246.529   7
  -1   4 -10 430.972 390.289   5
  -1   4 -11 17050.2 1279.76  18
   1   4  11 18330.8 1136.49  22
  -1  -4 -11 18895.4 1281.46  23
   1  -4  11 18563.3 1355.97   8
   1  -4  11 15241.4 1261.26  20
  -1   4 -11 15936.4 1186.60  19
  -1  -4 -11 18067.2 1084.81  17
  -1  -4 -11 17427.0 950.263  16
  -1   4 -11 18795.8 975.371   4
   1   4  11 18558.6 1299.20   1
  -1   4 -11 18806.3 1433.99   5
   1  -4  11 16236.5 1216.37   1
   1   4  11 19304.0 1190.85  20
  -1  -4 -11 16588.8 1290.79  13
  -1  -4 -11 19377.5 1359.26   4
   1  -4  12 3408.62 676.251   8
   1  -4  12 3611.00 681.755  20
  -1  -4 -12 2901.13 602.721  13
  -1   4 -12 3271.34 605.748  19
  -1  -4 -12 3894.50 536.565  17
   1  -4  12 3504.39 624.071   1
   1   4  12 3982.07 577.525  22
   1   4  12 3450.20 566.466  20
  -1   4 -12 3832.87 553.814  14
  -1  -4 -12 3678.87 636.479  23
  -1  -4 -12 2754.52 590.981   4
  -1   4 -12 2717.31 656.995   5
   1   4  12 4652.95 752.206   1
   1  -4  13 9116.23 1066.02  20
  -1  -4 -13 12267.1 1157.85  13
  -1  -4 -13 12291.4 957.820  17
   1  -4  13 12442.7 1192.03   8
   1   4  13 12410.1 1036.39  20
  -1   4 -13 10858.7 1050.10  17
   1   4  13 11756.1 1145.97   1
   1  -4  13 11400.3 1112.09   1
  -1   4 -13 9804.58 1119.30   5
  -1   4 -13 11255.2 914.456  14
  -1  -4 -13 11519.5 1099.87  23
  -1   4 -13 9981.07 1001.19  19
  -1  -4 -13 11796.4 1163.85   4
  -1  -4 -14 1726.98 548.877   4
   1  -4  14 2734.88 657.789   8
  -1  -4 -14 2603.80 569.975  13
   1   4  14 1444.10 452.209  20
   1  -4  14 970.428 445.526   1
  -1   4 -14 570.805 520.525   5
  -1  -4 -14 1388.15 552.630  23
  -1   4 -14 1363.91 518.187  17
  -1  -4 -14 1212.91 368.097  17
   1  -4  14 1646.77 542.018  20
   1   4  14 1274.21 526.432   1
  -1   4 -14 1546.96 512.436  19
   1  -4  15 234.564 412.904   8
   1  -4  15 416.714 415.545  20
   1   4  15 1710.67 570.324   1
  -1  -4 -15 894.809 477.270  13
  -1   4 -15 1115.05 431.413  17
   1  -4  15 776.929 531.984   1
  -1   4 -15 610.398 398.161  19
  -1  -4 -15 79.9198 380.420  23
  -1  -4 -15 986.546 530.426   4
  -1   4 -15 692.849 498.668   5
   1   4  15 1849.63 508.536  20
  -1  -4 -15 425.168 350.319  17
  -1  -4 -16 770.257 421.396  17
  -1   4 -16 469.652 470.869  17
  -1   4 -16-19.8887 365.335  19
  -1   4 -16 350.990 492.016   5
  -1  -4 -16 186.981 410.380  13
  -1  -4 -17-159.835 352.729  17
   1  -5 -17 4317.80 829.375  13
   1   5 -16 326.490 425.700   5
   1  -5 -16 637.868 448.345  13
   1   5 -16-156.724 403.438  17
  -1  -5  16-281.741 412.732  20
   1   5 -16 1178.30 547.479  19
   1  -5 -16 760.829 480.321  23
   1  -5 -15 4055.86 801.498   4
  -1  -5  15 3283.60 678.106   8
   1   5 -15 2935.99 685.006  19
  -1  -5  15 2171.47 587.196  20
  -1   5  15 3138.43 603.818  20
   1   5 -15 3036.99 728.216   5
   1  -5 -15 4051.64 753.928  13
   1  -5 -15 2637.64 655.688  23
  -1  -5  15 3900.41 804.117  12
  -1   5  15 3727.89 726.234   1
   1   5 -15 3321.11 609.189  14
   1  -5 -15 3367.50 542.140  17
   1  -5 -14 1692.51 591.930   4
  -1   5  14 1104.16 483.901   1
   1  -5 -14 1368.22 526.015  13
   1   5 -14 890.939 568.067   5
   1  -5 -14 423.759 374.931  23
   1   5 -14 716.601 468.815  19
  -1  -5  14 422.536 430.268  20
  -1  -5  14 2312.77 625.546  12
  -1  -5  14 1555.49 598.419   8
  -1   5  14 1596.06 466.375  20
   1  -5 -14 1025.43 340.429  17
  -1   5  14 1315.26 409.357   7
   1   5 -14 1669.89 460.139  14
  -1   5  13 514.919 336.822  22
   1   5 -13 451.418 443.404  18
   1  -5 -13 104.149 278.965  17
   1  -5 -13 351.601 409.176  13
   1   5 -13-274.535 374.942  14
  -1  -5  13 490.757 459.143   8
  -1  -5  13-275.363 391.724  20
  -1   5  13 286.669 296.228   7
   1  -5 -13-228.010 487.966   4
   1   5 -13-531.164 487.154   5
  -1   5  13-125.238 341.341   1
   1   5 -13 459.585 353.649  19
   1  -5 -13 119.944 335.392  23
  -1   5  13 76.1039 297.938  20
  -1  -5  13 402.296 410.695  12
   1   5 -12 2069.49 516.302  19
  -1  -5  12 2743.83 633.978   8
   1  -5 -12 3162.06 654.481  13
   1  -5 -12 2963.72 589.790   4
   1  -5 -12 3304.27 535.028  23
   1  -5 -12 3152.88 455.552  17
   1   5 -12 2176.17 581.993   5
   1   5 -12 1907.37 453.940  14
  -1   5  12 3099.40 492.159  22
   1   5 -12 2968.64 613.114  18
   1  -5 -12 3523.03 507.790  16
  -1  -5  12 3484.55 687.988  12
  -1  -5  12 2568.19 556.109  20
  -1   5  12 3226.24 602.037   1
  -1   5  12 3865.68 563.756   7
  -1  -5  12 2509.26 472.122   1
  -1   5  12 3081.86 531.161  20
   1  -5 -11-375.882 382.611   4
   1  -5 -11 63.8244 211.185  17
   1   5 -11 388.326 368.088  18
  -1   5  11-150.409 237.164   7
   1   5 -11-412.732 443.764   5
  -1   5  11-20.0793 252.835  22
  -1   5  11 457.936 311.183  20
  -1  -5  11 335.586 282.540  20
  -1  -5  11 207.381 379.031  12
   1   5 -11 481.118 375.480  19
   1  -5 -11 134.194 352.729  13
   1  -5 -11 91.9566 253.642  16
   1  -5 -11 56.7502 282.258  23
  -1  -5  11 43.3815 250.864   1
  -1   5  11 278.519 309.854   1
  -1  -5  11 451.260 401.180   8
  -1  -5  10 6674.46 756.088  20
   1  -5 -10 5720.10 752.126   4
  -1  -5  10 7752.52 886.598  12
  -1  -5  10 6783.78 848.974   8
  -1   5  10 7704.75 779.085   1
   1  -5 -10 6825.01 606.148  17
   1   5 -10 5859.01 736.383  19
   1  -5 -10 6004.11 821.027  13
   1   5 -10 6393.89 814.739   5
   1   5 -10 5968.25 798.382  18
   1  -5 -10 6055.59 666.359  23
  -1   5  10 6077.87 599.331  22
  -1   5  10 7278.61 694.029  20
  -1  -5  10 6366.27 600.512   1
   1  -5 -10 6632.22 656.097  16
  -1   5  10 7251.83 672.897   7
   1  -5  -9 4736.69 552.894  16
  -1  -5   9 4142.55 449.427   1
   1   5  -9 4829.22 714.052   5
   1  -5  -9 5683.86 607.942  23
   1   5  -9 4297.96 657.493  18
  -1   5   9 5779.38 656.079   1
   1   5  -9 3903.63 618.530  19
   1  -5  -9 5215.30 766.980  13
  -1  -5   9 5146.60 722.594  12
   1  -5  -9 5577.76 713.914   4
   1  -5  -9 5140.34 516.052  17
  -1  -5   9 4453.39 610.057  20
  -1   5   9 5375.67 561.901   7
  -1  -5   9 5800.59 763.388   8
  -1   5   9 5749.38 602.599  20
  -1  -5   9 3938.89 595.176  16
  -1   5   9 4806.05 499.015  22
  -1   5   8 9653.46 675.432  22
  -1   5   8 9777.26 719.185  20
  -1   5   8 8845.21 424.176  11
  -1  -5   8 7914.25 847.245   8
   1  -5  -8 10129.8 740.036  23
  -1  -5   8 8045.25 846.610  12
   1   5  -8 8561.18 832.503  19
  -1   5   8 8995.17 664.594   7
   1  -5  -8 9168.86 720.714  16
  -1  -5   8 8054.81 742.647  20
   1  -5  -8 8552.60 805.583   4
  -1  -5   8 8468.20 831.251  16
  -1   5   8 9859.47 797.597   1
   1  -5  -8 9355.74 652.212  17
   1   5  -8 8178.91 860.937  18
   1   5  -8 7233.90 505.515   3
   1   5  -8 8069.46 844.777   5
   1  -5  -8 9109.31 941.591  13
  -1  -5   8 7397.15 543.904   1
   1   5  -7 25180.2 1483.69  18
  -1  -5   7 25307.2 1425.37  21
  -1   5   7 28628.2 951.280  11
   1   5  -7 26787.4 1483.89  19
   1  -5  -7 31852.3 1716.86  13
  -1   5   7 31393.0 1285.18   7
  -1   5   7 29403.5 1287.24  20
  -1  -5   7 26411.4 1522.01   8
   1  -5  -7 30322.7 1525.21   4
  -1  -5   7 26274.4 1348.60  20
   1   5  -7 28552.2 1528.23   5
  -1   5   7 31784.7 1408.83   1
   1  -5  -7 29204.1 1347.06  16
  -1  -5   7 26719.2 1121.82  15
   1  -5  -7 29983.0 1290.32  23
  -1  -5   7 27275.7 1491.13  16
  -1   5   7 28878.0 1209.74  22
  -1  -5   7 28389.3 1055.60   1
   1   5  -7 27884.9 1143.98   3
  -1  -5   7 27637.9 1498.06  12
   1  -5  -7 31121.1 1232.56  17
  -1  -5   6 1096.79 358.750  12
   1  -5  -6 1625.79 390.461   4
  -1   5   6 1589.36 322.621   1
  -1   5   6 1003.84 237.054  22
  -1   5   6 1867.19 309.500  20
   1  -5  -6 790.370 103.367   5
  -1  -5   6 861.368 342.594   8
  -1  -5   6 1132.97 360.864  21
   1  -5  -6 984.222 240.789  23
  -1  -5   6 1070.03 292.748  20
  -1  -5   6 1245.08 209.154  15
  -1  -5   6 1297.29 396.145  16
   1   5  -6 1060.10 369.111   5
   1  -5  -6 1048.55 83.4881   5
   1  -5  -6 1308.25 337.148  16
  -1   5   6 1756.77 297.447   7
   1   5  -6 1206.07 394.211  18
   1  -5  -6 1544.74 438.904  13
   1  -5  -6 1232.70 271.390  17
  -1   5   6 1215.28 138.995   2
  -1  -5   6 1162.57 175.647   1
   1   5  -6 633.674 380.694  19
  -1  -5   5 29613.5 1399.62   9
   1   5  -5 26692.8 1457.70  19
  -1  -5   5 27231.1 1348.15  21
   1   5  -5 26859.9 1444.01  18
  -1  -5   5 26505.3 1244.70  20
   1   5  -5 26668.8 1397.57   7
  -1  -5   5 26313.1 1363.71  12
   1  -5  -5 30192.2 1050.11  21
  -1   5   5 28935.4 977.646   2
   1  -5  -5 30382.9 1581.67  13
   1  -5  -5 30989.0 1397.93   4
   1  -5  -5 30048.7 1370.54  16
  -1   5   5 30300.0 1232.60   1
  -1  -5   5 28742.2 1489.03   8
  -1  -5   5 26928.2 1471.04  16
  -1   5   5 31390.9 1197.76  20
   1   5  -5 27216.1 1361.93   5
  -1   5   5 31358.8 1494.97   6
   1  -5  -5 25863.8 868.529   5
   1  -5  -5 30284.5 1174.92  23
  -1   5   5 29644.4 1150.74   7
   1   5  -5 25805.1 872.244  13
  -1  -5   5 25980.5 918.481  15
   1  -5  -5 29521.6 1041.75  10
   1  -5  -5 28766.4 1129.19  17
   1  -5  -4 995.103 211.188  10
  -1   5   4 1262.60 246.285   2
   1  -5  -4 1246.67 330.802   4
   1  -5  -4 498.737 365.704  13
   1   5  -4 1069.18 346.525  19
  -1  -5   4 818.605 386.912  16
   1  -5  -4 955.141 176.622   5
   1  -5  -4 1122.83 320.761  16
   1   5  -4 869.478 321.758   7
  -1   5   4 736.286 175.293  21
  -1  -5   4 1041.90 372.948   8
  -1   5   4 1121.97 229.776   7
   1   5  -4 1067.48 401.269  18
   1   5  -4 787.575 112.370  24
  -1  -5   4 1003.64 293.823  20
  -1   5   4 850.902 241.205   1
   1   5  -4 787.969 163.684  13
  -1   5   4 1501.38 389.088   6
   1  -5  -4 938.032 214.772  23
  -1  -5   4 797.370 104.130  15
  -1  -5   4 75.6787 261.935  12
  -1  -5   4 665.165 282.159  21
  -1   5   4 1331.09 262.333  20
   1  -5  -4 834.215 177.352  21
   1   5  -4 1138.96 317.038   5
  -1  -5   4 637.795 289.517   9
  -1   5   4 839.525 181.793   9
  -1   5   3 124615. 3170.16  21
  -1  -5   3 110419. 3357.86  20
   1  -5  -3 121193. 3133.02  21
  -1  -5   3 116961. 3432.67   9
   1   5  -3 118646. 3594.99   7
  -1   5   3 123507. 3483.55   2
  -1   5   3 122198. 3168.01   9
   1   5  -3 122725. 3820.95  19
  -1   5   3 125053. 3216.23   1
  -1  -5   3 115726. 3471.79  12
  -1   5   3 123450. 3206.88   7
   1  -5  -3 126184. 3452.92   4
  -1  -5   3 121594. 3665.65   8
   1  -5  -3 128379. 3410.84   8
  -1   5   3 125416. 3259.55  23
  -1  -5   3 112445. 3277.03  13
   1   5  -3 117353. 3448.01   5
   1  -5  -3 129414. 3803.47  13
   1  -5  -3 118408. 3117.93  10
  -1   5   3 125046. 3658.56   6
  -1  -5   3 113129. 3402.36  21
   1   5  -3 116176. 3119.06  13
   1  -5  -3 120521. 3150.07  23
   1  -5  -3 119977. 3155.22   5
   1   5  -3 117685. 3632.49  18
  -1  -5   3 113744. 3756.42  16
   1  -5  -3 122939. 3684.90  16
   1   5  -2 8266.51 640.345   5
  -1  -5   2 9230.49 739.463   8
   1  -5  -2 9427.62 606.801   5
  -1  -5   2 9585.72 691.968  12
  -1   5   2 9902.87 759.667   2
  -1   5   2 9578.26 568.680  12
   1  -5  -2 9877.63 573.885  21
   1  -5  -2 9439.30 528.436  23
   1  -5  -2 9755.36 666.844   8
  -1  -5   2 9958.71 705.113  13
  -1  -5   2 7691.25 808.992  16
   1   5  -2 8637.41 722.569  18
  -1   5   2 9265.00 533.116   1
   1   5  -2 9561.62 705.253   7
   1  -5  -2 8860.86 621.459   4
   1   5  -2 9523.56 586.904  13
  -1  -5   2 8615.54 440.839   4
  -1  -5   2 8510.20 638.014  21
  -1  -5   2 8461.35 650.554   9
  -1   5   2 10620.4 606.804   7
   1  -5  -2 9812.85 854.022  16
  -1   5   2 10130.7 573.566  23
   1  -5  -2 9777.73 812.948  13
  -1   5   2 9287.52 754.494   6
   1  -5  -2 10158.9 569.662   1
   1   5  -2 9888.48 865.987  19
   1   5  -1 108085. 3083.32   5
   1  -5  -1 111920. 3036.15   4
  -1  -5   1 110267. 3642.47  16
  -1  -5   1 113358. 3251.80   8
  -1  -5   1 112232. 3311.70  13
  -1  -5   1 110883. 3105.92  21
  -1   5   1 110723. 3037.50   7
  -1   5   1 114058. 3253.50   5
   1  -5  -1 116555. 3034.79   9
  -1  -5   1 114587. 3390.30   7
  -1   5   1 116747. 2983.83  12
   1   5  -1 114815. 3282.98  18
   1  -5  -1 122299. 3744.85  16
   1   5  -1 113372. 3087.01   7
  -1  -5   1 97435.3 2596.21   1
  -1   5   1 112359. 2939.30  23
   1  -5  -1 107790. 2929.93  20
   1   5  -1 108965. 2754.84   4
  -1  -5   1 110597. 3177.91  12
   1  -5  -1 111572. 2861.17   1
   1  -5  -1 115464. 3022.54  21
  -1  -5   1 106340. 2986.54   5
  -1   5   1 116779. 2792.36  15
  -1  -5   1 106884. 2859.50   4
   1  -5  -1 114573. 3204.49   8
   1  -5  -1 116138. 3395.67  13
  -1  -5   1 112807. 3135.62   9
   1  -5  -1 113225. 3156.68   5
   1   5  -1 113437. 3100.53  13
  -1   5   1 110836. 3421.75   6
  -1   5   1 115720. 3205.44  18
   1  -5   0 2945.37 326.151   4
  -1  -5   0 2840.51 573.908  16
   1   5   0 3071.77 311.025   7
   1   5   0 2670.41 219.117   1
   1  -5   0 2837.45 374.698   9
   1  -5   0 3349.10 456.526   8
  -1  -5   0 2964.22 310.866   5
  -1  -5   0 3031.94 372.538  21
  -1   5   0 3260.69 340.213  12
  -1  -5   0 3291.50 514.117  13
  -1   5   0 2446.03 447.766   5
  -1   5   0 2806.08 241.142  15
   1  -5   0 2997.34 441.655  13
  -1   5   0 2699.76 361.224   7
   1  -5   0 3181.68 366.204  12
   1   5   0 2443.59 391.996  18
   1   5   0 2953.00 284.478   4
   1  -5   0 3245.48 392.578  21
  -1   5   0 2843.47 403.221  18
  -1  -5   0 2496.37 389.201   8
   1   5   0 1866.76 440.466   6
  -1  -5   0 2992.57 348.396   4
  -1  -5   0 3250.25 265.892   1
  -1  -5   0 2747.19 253.740  20
   1  -5   0 2635.30 550.766  16
   1  -5   0 2681.75 392.479   5
  -1   5   0 2757.38 311.967  23
   1  -5   0 3198.51 278.720   1
   1   5   0 3062.19 357.939   5
  -1  -5   0 2801.78 362.472   7
  -1   5   0 2637.95 464.621   6
  -1  -5   0 2830.40 345.210  23
  -1  -5  -1 107216. 2981.26   4
   1  -5   1 105966. 3220.73   8
  -1   5  -1 105153. 3318.29   5
   1  -5   1 100820. 3023.29   9
  -1   5  -1 101319. 2663.57  15
  -1  -5  -1 102756. 2691.69   5
   1  -5   1 103606. 2948.76  12
  -1  -5  -1 106515. 2883.77   7
   1   5   1 108883. 2687.84   1
  -1  -5  -1 114059. 3410.98  13
   1  -5   1 103816. 3071.06  13
   1  -5   1 102160. 2647.29   1
   1  -5   1 98562.8 2721.58   4
   1   5   1 110101. 3488.87   6
   1   5   1 116030. 2913.17   4
  -1   5  -1 105544. 3190.40  18
   1   5   1 109107. 3092.60  18
  -1  -5  -1 108530. 3057.38   8
  -1  -5  -1 105119. 2931.47  23
  -1  -5  -1 113086. 3661.42  16
  -1   5  -1 108223. 2927.36  12
   1  -5   1 115635. 3791.60  16
  -1  -5  -1 107226. 2925.64  10
  -1  -5  -1 108470. 2697.50  20
  -1   5  -1 103959. 2883.01  23
   1  -5   1 102938. 3027.75  21
   1   5   1 112385. 2936.97   5
  -1  -5  -1 111730. 2789.31   1
  -1   5  -1 103584. 3195.17   7
  -1  -5  -1 108149. 2938.04  21
   1   5   1 106789. 2740.61   7
  -1  -5  -2 1716.36 302.523  23
   1  -5   2 1269.41 294.368  12
   1  -5   2 996.296 471.937  16
  -1   5  -2 1729.98 432.386   5
   1  -5   2 1336.35 320.192   9
  -1  -5  -2 1299.03 261.583  10
  -1  -5  -2 1851.14 442.216  13
  -1   5  -2 1304.31 349.160  18
  -1  -5  -2 1764.63 236.378   7
   1  -5   2 1696.87 380.475   8
   1  -5   2 992.149 251.014  13
  -1   5  -2 1573.20 386.578   7
  -1  -5  -2 1360.65 291.279   4
  -1  -5  -2 1559.03 204.317  20
  -1  -5  -2 1230.01 216.429   1
   1  -5   2 1367.97 306.464  21
   1  -5   2 1296.95 159.189  15
  -1  -5  -2 1336.72 254.529  21
   1   5   2 1403.50 241.007   5
  -1   5  -2 1483.75 421.922  19
   1   5   2 1427.03 200.605   7
  -1  -5  -2 1733.65 310.623   8
  -1  -5  -2 1543.59 458.170  16
   1   5   2 1841.89 446.488   6
  -1   5  -2 1486.40 233.377  15
  -1  -5  -2 1593.66 168.074   5
   1  -5   2 1383.86 190.670   4
   1   5   2 1526.47 232.956   1
  -1  -5  -3 9807.12 542.252   7
   1  -5   3 8793.85 667.153  12
   1  -5   3 9648.66 814.164   8
  -1  -5  -3 10828.9 748.673   4
   1  -5   3 10784.8 857.218  20
  -1  -5  -3 10235.3 653.464  17
   1   5   3 10070.5 544.883  20
  -1   5  -3 9067.55 817.977  19
  -1  -5  -3 10926.2 957.360  16
  -1   5  -3 10194.3 850.317   5
  -1  -5  -3 10625.2 555.243  20
  -1   5  -3 9874.79 873.152   7
  -1  -5  -3 10361.6 612.947  21
  -1  -5  -3 10958.2 671.855  23
   1   5   3 11257.1 553.490   7
   1  -5   3 8573.25 471.719  15
  -1  -5  -3 10096.0 604.639  10
   1   5   3 11054.4 875.751   6
  -1  -5  -3 11772.5 931.240  13
   1  -5   3 10077.1 955.586  16
   1  -5   3 8274.33 544.397  13
   1   5   3 10768.7 611.985   1
  -1   5  -3 9730.65 801.560  18
   1  -5   4 9205.07 819.246   8
  -1  -5  -4 10168.1 558.123   7
  -1   5  -4 9327.47 874.445   7
   1   5   4 10352.7 580.515  20
  -1  -5  -4 10406.3 618.667  21
   1  -5   4 9028.22 802.580  20
  -1  -5  -4 10754.8 671.710  17
   1   5   4 10280.3 598.893   2
   1  -5   4 10476.0 968.653  16
  -1   5  -4 10033.5 837.638  18
   1   5   4 9882.76 830.844   6
  -1  -5  -4 10542.3 622.446  10
   1   5   4 10327.1 656.335   1
  -1   5  -4 11694.2 941.941   5
   1   5   4 11212.2 573.371   7
  -1  -5  -4 11739.2 971.302  13
   1  -5   4 8033.59 429.685   4
   1  -5   4 8763.56 465.630  13
  -1  -5  -4 10855.5 791.519   4
   1  -5   4 9425.38 722.136  12
  -1   5  -4 10691.5 864.340  19
  -1  -5  -4 10905.6 933.929  16
   1  -5   4 9712.88 556.105  15
  -1  -5  -4 11215.4 719.926  23
   1   5   5 7752.85 766.548   6
  -1   5  -5 5488.52 703.961   5
   1   5   5 6807.18 460.327   2
  -1  -5  -5 6408.51 541.530  17
   1  -5   5 5312.36 593.031  12
   1   5   5 6707.86 472.731   7
   1  -5   5 5409.46 453.565  15
   1  -5   5 4974.91 674.923  16
  -1  -5  -5 6678.24 497.271  10
   1  -5   5 5583.04 677.098   8
   1  -5   5 6316.17 702.079  20
   1   5   5 6202.33 550.354   1
  -1   5  -5 5910.33 674.362  18
  -1  -5  -5 7236.10 724.865  16
   1   5   5 6591.34 553.800  22
   1   5   5 7283.00 519.856  20
  -1  -5  -5 6702.82 575.180  23
  -1   5  -5 5067.10 611.510  19
  -1  -5  -5 7402.61 683.470   4
   1  -5   5 5319.96 469.699   1
  -1  -5  -5 6796.54 507.519  21
  -1   5  -5 5096.46 664.674   7
  -1  -5  -5 6563.29 768.773  13
   1  -5   6 22349.3 1334.60   8
  -1  -5  -6 23691.5 1142.34  23
  -1  -5  -6 23085.6 1063.72  17
   1   5   6 23212.6 1129.56   1
   1  -5   6 19455.9 987.887   1
   1  -5   6 22837.4 1232.07  12
  -1  -5  -6 24121.1 1297.76   4
   1   5   6 22901.8 1081.07  22
   1  -5   6 20550.7 1263.30  20
  -1   5  -6 21509.9 1285.47  18
   1   5   6 24052.7 976.318   7
   1   5   6 25998.0 1397.71   6
   1  -5   6 19535.7 1309.42  16
  -1   5  -6 22478.5 1394.32   5
  -1  -5  -6 23575.5 1433.15  13
  -1   5  -6 21973.1 1257.97  19
  -1   5  -6 20986.6 1347.65   7
  -1  -5  -6 23366.8 1255.13  16
   1  -5   6 21648.7 1027.47  15
   1   5   6 24560.7 1038.79  20
  -1  -5  -7 3292.33 619.129  13
  -1  -5  -7 2595.21 548.376   4
   1   5   7 2260.95 403.512  20
   1  -5   7 2636.90 568.034   8
   1   5   7 2012.93 339.896   7
  -1   5  -7 1717.41 455.852  18
  -1  -5  -7 2283.17 406.962  17
   1  -5   7 2236.74 517.684  12
   1  -5   7 1318.16 340.767   1
   1  -5   7 1477.78 204.669   4
  -1   5  -7 1842.83 549.821   5
  -1   5  -7 1629.50 294.768   3
   1   5   7 1871.76 410.096  22
   1  -5   7 1898.93 490.729  16
  -1   5  -7 2760.77 530.036  19
  -1  -5  -7 1695.48 398.738  16
  -1   5  -7 1696.23 499.177   7
   1   5   7 2469.30 465.902   1
  -1  -5  -7 2894.73 463.548  23
   1  -5   7 1252.06 416.818  20
   1  -5   8 12434.5 1063.92  20
   1  -5   8 12936.2 1034.63  12
   1   5   8 13945.0 876.638  20
  -1   5  -8 11859.5 1021.18  18
  -1   5  -8 13149.9 1131.67   5
  -1   5  -8 11920.1 990.084  19
  -1  -5  -8 13831.9 960.671  23
   1   5   8 13335.4 804.613   7
   1   5   8 13112.1 858.776  22
  -1  -5  -8 13676.5 1178.83  13
   1   5   8 14929.3 1022.71   1
   1   5   8 13354.0 657.738  14
   1  -5   8 11905.1 1048.58   8
   1  -5   8 11529.9 856.421   1
  -1  -5  -8 15048.6 968.345  16
  -1  -5  -8 14071.4 887.838  17
   1  -5   8 11641.7 995.201  16
  -1  -5  -8 14834.3 1114.97   4
  -1   5  -9 11636.4 1133.70   5
   1  -5   9 9143.10 959.220  20
  -1  -5  -9 10786.4 1085.42  13
  -1  -5  -9 11784.2 1042.90   4
   1   5   9 11521.9 841.887  22
  -1   5  -9 10569.2 998.767  18
  -1   5  -9 9922.44 918.563  19
   1  -5   9 10972.8 941.124  16
  -1  -5  -9 11438.2 912.310  23
   1  -5   9 9674.85 826.946   1
   1   5   9 10632.9 921.621   1
   1   5   9 12695.3 867.903  20
   1  -5   9 10644.2 1023.03   8
  -1  -5  -9 11557.4 860.703  16
   1   5   9 12082.5 817.415   7
  -1  -5  -9 12142.9 842.881  17
  -1   5 -10 2901.57 634.000   5
  -1   5 -10 3482.69 614.471  18
   1  -5  10 3198.07 567.266  16
  -1  -5 -10 3290.96 625.381   4
   1   5  10 4040.87 559.078  20
  -1  -5 -10 3025.56 592.200  13
   1   5  10 2980.85 486.872  22
   1   5  10 3687.89 598.167   1
  -1  -5 -10 3403.30 482.624  16
  -1   5 -10 1977.94 450.459  19
   1  -5  10 2612.80 468.090   1
   1  -5  10 4324.55 702.758   8
  -1  -5 -10 3854.06 505.455  17
  -1  -5 -10 3493.62 552.781  23
   1   5  10 3086.86 440.001   7
   1  -5  10 3177.78 605.554  20
   1   5  11 7755.26 755.318  20
   1   5  11 7680.26 741.719   7
   1  -5  11 7734.21 958.700  20
  -1   5 -11 7602.69 911.027  18
  -1  -5 -11 9310.08 900.598  23
  -1   5 -11 8935.21 936.033  19
  -1  -5 -11 8139.80 929.520   4
   1  -5  11 6988.28 797.270   1
  -1  -5 -11 8561.83 766.303  17
   1  -5  11 9299.30 1012.06   8
   1   5  11 9266.98 925.711   1
   1   5  11 8874.13 798.434  22
  -1   5 -11 8527.54 1052.45   5
  -1  -5 -11 9517.52 1034.72  13
   1  -5  12 124.523 290.774   1
  -1   5 -12 503.463 410.608   5
  -1  -5 -12 315.441 330.027  23
  -1  -5 -12-34.9474 431.247   4
  -1   5 -12 577.700 382.496  18
   1   5  12 890.967 394.713  22
   1   5  12 438.137 424.818   1
  -1   5 -12 456.603 333.142  19
   1   5  12 514.620 309.588  20
  -1  -5 -12 619.778 339.013  17
  -1  -5 -12 348.648 365.791  13
   1  -5  12 763.688 444.871  20
   1  -5  12 872.264 494.715   8
  -1  -5 -13 24555.2 1599.27  23
   1  -5  13 20686.9 1637.94  20
   1   5  13 24503.8 1665.96   1
  -1  -5 -13 24671.9 1733.19   4
   1   5  13 23176.9 1415.15  22
  -1   5 -13 25336.1 1853.97   5
  -1   5 -13 20920.8 1411.50  14
   1  -5  13 20751.2 1479.04   1
   1   5  13 24861.6 1501.63  20
  -1  -5 -13 24917.9 1422.13  17
   1  -5  13 21319.2 1632.60   8
  -1   5 -13 20609.8 1509.14  19
  -1  -5 -13 23943.5 1705.29  13
  -1   5 -13 21606.7 1606.91  18
  -1   5 -14 8.98160 534.875   5
  -1  -5 -14 541.794 444.565   4
  -1   5 -14 249.328 356.358  19
  -1   5 -14 136.931 409.509  17
   1  -5  14-445.691 536.248  20
  -1  -5 -14 382.936 278.766  17
  -1  -5 -14 44.9354 358.991  23
   1   5  14 526.421 442.408   1
   1  -5  14 889.875 542.530   8
  -1  -5 -14-1029.76 526.763  13
   1   5  14-544.894 351.950  20
   1  -5  15 11239.3 1261.14   8
   1  -5  15 9656.94 1222.53  20
  -1  -5 -15 12132.8 1249.79  13
  -1   5 -15 12182.7 1238.58  17
  -1   5 -15 12026.4 1220.04  19
  -1  -5 -15 11606.1 1214.61  23
  -1  -5 -15 13938.4 1388.12   4
  -1  -5 -15 11232.5 1003.43  17
   1   5  15 13512.8 1341.87   1
   1   5  15 11875.8 1138.95  20
  -1   5 -15 12459.0 1375.19   5
  -1  -5 -16 55.5493 413.179  13
  -1   5 -16 665.620 427.215  19
  -1  -5 -16 1077.77 380.675  17
   1  -6 -16-199.025 494.152  13
  -1  -6  16 105.851 461.278  20
   1  -6 -16 880.803 440.301  23
   1  -6 -15 6280.71 847.882  23
  -1  -6  15 6483.60 983.173   8
  -1   6  15 6422.34 943.494   1
   1  -6 -15 5814.30 987.814  13
   1   6 -15 5224.19 876.664  19
   1   6 -15 6940.23 1075.54   5
  -1  -6  15 5507.75 913.297  21
   1  -6 -15 7157.99 1014.72   4
  -1  -6  15 6099.33 983.889  12
  -1  -6  15 5518.15 906.193  20
   1   6 -15 3777.48 704.291  14
  -1   6  15 5352.19 784.944  20
   1   6 -14 486.222 438.758  19
   1  -6 -14 1194.12 518.664  13
  -1  -6  14-90.2335 370.507  20
   1  -6 -14 526.338 421.798   4
   1   6 -14 514.377 312.454  14
   1  -6 -14 357.294 297.933  23
  -1   6  14 511.058 354.231  20
  -1  -6  14 1011.73 514.502  12
  -1   6  14 152.053 290.126  22
   1   6 -14 830.508 451.726   5
  -1  -6  14 352.243 444.925   8
  -1   6  14 112.012 370.857   1
  -1   6  14-293.287 325.112   7
   1   6 -14 938.785 454.212  18
   1  -6 -14 70.9436 279.180  17
   1   6 -13 7649.45 926.247  14
  -1   6  13 9711.15 904.743   7
   1   6 -13 7780.32 1001.46  18
  -1   6  13 9856.00 941.458  20
  -1  -6  13 8937.88 1086.97   8
   1  -6 -13 9938.20 1171.42  13
   1   6 -13 10069.8 1179.77   5
   1  -6 -13 11023.8 1004.73  23
  -1  -6  13 7677.42 946.414  20
   1  -6 -13 11071.1 1137.08   4
   1  -6 -13 9571.05 837.058  17
  -1   6  13 9927.58 1032.64   1
   1   6 -13 9169.83 1030.16  19
  -1  -6  13 9262.17 1127.37  12
  -1   6  13 9631.23 851.412  22
   1  -6 -12 1207.40 556.138  13
   1   6 -12 564.273 420.415   5
   1  -6 -12 1685.11 463.139   4
  -1   6  12 1429.82 370.309  22
  -1   6  12 1644.29 473.299   1
   1  -6 -12 1190.98 398.410  16
  -1  -6  12 1098.21 476.869   8
   1   6 -12 1335.37 474.528  19
   1  -6 -12 555.514 272.275  17
  -1   6  12 1320.64 405.870   7
  -1  -6  12 2262.71 559.035  12
   1   6 -12 1198.65 545.844  18
   1  -6 -12 915.438 359.741  23
  -1   6  12 921.660 387.269  20
  -1  -6  12 1708.72 520.275  20
   1  -6 -11 12623.4 884.705  17
  -1  -6  11 9825.00 994.042  20
   1  -6 -11 13185.1 1187.07   4
  -1   6  11 14075.5 1114.66   1
  -1   6  11 11270.0 868.468  22
  -1   6  11 11366.8 893.510   7
  -1   6  11 11966.8 942.412  20
   1   6 -11 8381.85 1016.32  18
   1   6 -11 9963.47 1032.96  19
  -1  -6  11 11371.3 1130.17  12
   1  -6 -11 13915.7 1297.78  13
  -1  -6  11 12289.0 1188.47   8
   1  -6 -11 11077.4 927.071  23
   1  -6 -11 12935.6 993.048  16
   1   6 -11 11243.9 1132.36   5
  -1   6  10 5356.10 596.957   7
  -1  -6  10 4832.65 687.448  20
  -1   6  10 6528.35 736.200   1
   1   6 -10 3998.05 672.345  19
   1  -6 -10 4780.27 711.167   4
   1   6 -10 4410.80 699.838  18
  -1  -6  10 4579.56 756.395   8
   1   6 -10 5709.66 795.728   5
  -1  -6  10 4424.95 719.348  16
  -1  -6  10 4559.16 742.756  12
  -1   6  10 4623.32 555.017  22
   1  -6 -10 5293.18 622.351  23
  -1   6  10 4361.41 565.239  20
   1  -6 -10 4049.21 592.953  16
   1  -6 -10 5409.31 571.212  17
  -1  -6  10 4691.78 721.576  21
   1  -6 -10 4646.11 749.048  13
   1  -6  -9 36260.8 2056.72  13
   1   6  -9 35940.1 1950.65   5
  -1  -6   9 32350.6 1302.24   1
  -1   6   9 37890.0 1578.68   7
  -1  -6   9 30973.6 1867.31   8
   1  -6  -9 35107.8 1861.00   4
  -1   6   9 36781.5 1730.68   1
   1  -6  -9 37239.9 1631.94  23
   1   6  -9 34563.6 1885.56  19
   1   6  -9 29950.5 1800.83  18
   1  -6  -9 37612.0 1736.77  16
  -1   6   9 36263.0 1524.36  22
  -1  -6   9 32489.8 1822.41  12
  -1  -6   9 30905.7 1694.85  20
  -1  -6   9 31124.4 1813.65  16
  -1   6   9 36065.2 1606.20  20
   1  -6  -9 35682.7 1515.52  17
  -1  -6   9 31971.9 1806.87  21
   1  -6  -8 4342.05 485.615  17
   1  -6  -8 4450.65 591.678  16
   1  -6  -8 4031.46 696.602  13
  -1  -6   8 3726.38 616.788  12
  -1  -6   8 3814.60 620.364  21
   1  -6  -8 4294.40 641.372   4
  -1   6   8 4137.74 477.911  22
  -1   6   8 4615.86 585.758   1
  -1  -6   8 3520.59 621.797  16
   1   6  -8 3207.39 611.546   7
  -1  -6   8 4084.88 690.405   8
  -1   6   8 3886.63 504.060  20
   1  -6  -8 4538.89 532.832  23
   1   6  -8 4014.75 644.877  18
  -1  -6   8 3785.14 354.688   1
   1   6  -8 3616.42 649.101   5
  -1   6   8 4824.73 524.041   7
   1   6  -8 3636.84 633.056  19
  -1  -6   8 3426.91 552.840  20
  -1  -6   7 12146.1 1019.73  21
   1  -6  -7 15371.0 1095.97   4
  -1   6   7 13697.0 831.392   7
  -1   6   7 14747.7 950.289   1
   1   6  -7 12375.0 1051.84   5
   1  -6  -7 14074.8 843.265  17
  -1   6   7 11350.0 452.940   2
  -1  -6   7 12298.3 664.337  15
   1   6  -7 12966.2 1075.05   7
  -1  -6   7 12668.1 1026.10  12
  -1   6   7 13905.9 843.605  22
  -1   6   7 14263.0 869.711  20
   1  -6  -7 15383.1 1255.98  13
  -1  -6   7 11260.2 1037.02  16
   1  -6  -7 13534.1 865.106  23
   1   6  -7 12488.2 1085.62  19
  -1  -6   7 11122.9 972.610   9
   1   6  -7 12345.9 1046.46  18
   1  -6  -7 13518.2 992.162  16
  -1  -6   7 12567.5 1100.46   8
  -1  -6   7 11226.6 549.311   1
  -1  -6   7 11457.7 913.596  20
  -1  -6   6 2031.19 476.364  12
   1  -6  -6 2929.07 339.202  10
   1   6  -6 1663.86 420.219   5
  -1  -6   6 1725.79 440.943   9
   1   6  -6 2466.27 509.213   7
  -1  -6   6 2659.25 509.364  21
   1  -6  -6 2806.30 371.719  23
  -1  -6   6 2080.88 178.949   1
  -1   6   6 2815.88 363.476   7
  -1  -6   6 2218.93 239.014  15
   1  -6  -6 1871.70 501.562  13
   1  -6  -6 2775.36 495.139  16
   1  -6  -6 2939.54 335.508  21
  -1   6   6 3170.79 428.050   1
  -1   6   6 3137.89 404.342  20
   1  -6  -6 2645.99 494.748   4
  -1   6   6 3449.36 600.169   6
   1   6  -6 2114.89 491.718  18
  -1   6   6 2840.66 271.514   2
  -1  -6   6 2392.85 524.746  16
  -1  -6   6 2428.73 526.861   8
  -1  -6   6 1821.52 397.616  20
   1   6  -6 3118.35 569.039  19
  -1   6   5 35413.5 1352.54  20
  -1  -6   5 33828.6 1617.16  12
  -1   6   5 35096.6 1331.17   7
  -1  -6   5 32090.1 1554.82  21
   1   6  -5 34169.5 1727.14  18
  -1   6   5 36832.4 1416.56   1
   1  -6  -5 37982.7 1893.10  13
   1   6  -5 33423.3 1763.43  19
   1  -6  -5 37150.4 1629.72   4
   1  -6  -5 36251.1 1359.91  23
  -1  -6   5 33058.1 1574.01   9
  -1  -6   5 30676.8 1457.79  20
   1  -6  -5 38259.9 1745.86  16
   1  -6  -5 34802.4 1243.28  21
  -1   6   5 36656.3 1760.40   6
   1  -6  -5 31252.3 968.679   5
   1   6  -5 33477.1 1637.00   5
  -1  -6   5 33448.2 1714.93   8
  -1   6   5 33967.2 1277.37   2
   1  -6  -5 37251.3 1267.27  10
   1   6  -5 34322.1 1686.28   7
  -1  -6   5 29598.3 1718.13  16
   1   6  -4 23282.3 1452.38  19
   1   6  -4 19878.5 761.888  24
  -1   6   4 22837.4 1158.66   2
   1   6  -4 22565.8 1316.60   7
   1   6  -4 23175.4 1279.71   5
  -1  -6   4 19937.2 1386.14  16
   1  -6  -4 24183.7 1470.29  13
  -1  -6   4 20527.9 1145.84  20
   1  -6  -4 22501.0 965.766  21
  -1   6   4 23929.0 1387.91   6
  -1  -6   4 21065.7 1228.02  12
  -1  -6   4 22307.0 1345.33   8
   1  -6  -4 24011.9 1027.81  23
   1  -6  -4 22297.1 858.571   5
  -1   6   4 24874.1 1072.35   1
  -1  -6   4 21738.8 1210.81  21
   1   6  -4 21271.4 1315.68  18
   1  -6  -4 23746.2 1240.62   4
  -1   6   4 22986.5 1021.59   7
   1  -6  -4 23547.7 1370.74  16
  -1  -6   4 21847.4 1217.64   9
   1  -6  -4 22330.6 964.330  10
   1   6  -4 23491.6 936.293  13
   1  -6  -3 20336.9 1300.94  13
  -1   6   3 20025.3 1240.06   6
  -1  -6   3 19335.5 1182.75   8
  -1  -6   3 14956.1 598.543   4
  -1  -6   3 17048.6 1279.65  16
  -1  -6   3 18454.9 1077.99   9
   1  -6  -3 18230.3 864.195  10
   1   6  -3 17854.2 865.401  13
   1  -6  -3 21115.8 1077.12   8
   1  -6  -3 19552.3 883.411  23
   1  -6  -3 20832.7 1088.82   4
   1   6  -3 19833.3 1306.08  19
  -1  -6   3 18778.3 1071.22  21
  -1  -6   3 18319.7 1038.11  20
  -1   6   3 19844.8 895.015   1
   1  -6  -3 18127.6 835.095   5
  -1  -6   3 17771.3 1071.20  12
   1  -6  -3 20059.8 1314.41  16
   1   6  -3 19777.2 1168.72   7
   1  -6  -3 19163.2 885.263  21
   1   6  -3 16986.2 1049.46   5
   1   6  -3 19548.2 1188.35  18
  -1   6   3 19087.2 911.439   7
  -1  -6   3 18094.6 1015.06  13
  -1  -6   2 5710.56 601.857  12
   1  -6  -2 5744.07 478.392  21
   1  -6  -2 5398.71 479.359   5
   1   6  -2 5872.29 744.851  19
   1  -6  -2 5627.91 569.105   8
  -1   6   2 5273.29 542.242  18
   1   6  -2 5246.57 567.046   5
   1   6  -2 5933.74 657.430  18
   1   6  -2 5441.04 580.833   7
  -1  -6   2 5547.12 569.623  21
  -1  -6   2 5888.29 583.928   9
  -1   6   2 5412.19 483.585   7
  -1   6   2 6171.64 418.960  15
   1  -6  -2 6483.12 804.899  16
  -1  -6   2 5775.87 762.843  16
   1  -6  -2 5881.59 545.587   4
   1  -6  -2 4932.05 637.957  13
  -1  -6   2 5331.23 588.532  13
  -1  -6   2 5264.96 394.632   4
  -1  -6   2 5345.43 633.472   8
  -1   6   2 5810.94 707.743   6
   1  -6  -2 5799.53 458.401  23
  -1  -6   1 236.342 297.794  13
   1   6  -1 56.3265 226.390   5
   1  -6  -1-60.0134 177.984   9
   1  -6  -1-54.3062 241.050   8
   1  -6  -1 92.7912 180.355  21
   1  -6  -1-202.507 301.171  13
   1   6  -1-82.1357 284.615  18
  -1   6   1 104.848 258.300  18
  -1   6   1 450.992 251.847   7
  -1   6   1 373.791 155.637  15
  -1  -6   1 83.7350 233.663  12
   1   6  -1 81.1481 196.565   7
   1  -6  -1 145.630 130.897   1
   1  -6  -1 269.838 181.995   4
  -1  -6   1 67.1235 80.8796   1
  -1  -6   1-117.112 223.144  21
  -1   6   1-17.7609 309.819   6
  -1  -6   1-365.579 456.654  16
  -1  -6   1 251.721 174.678   4
   1  -6  -1 379.299 405.677  16
  -1  -6   1-185.191 243.920   9
  -1  -6   1 400.207 282.293   8
  -1  -6   0 17742.8 1023.35   8
  -1   6   0 19218.1 1151.14   5
  -1  -6   0 19345.0 1361.82  16
   1  -6   0 17832.3 1053.80   8
  -1  -6   0 17893.1 1161.10  13
  -1  -6   0 18219.1 901.633   4
  -1  -6   0 18367.3 720.485   1
   1  -6   0 18038.3 954.897   9
  -1   6   0 19280.3 1222.28   6
   1   6   0 18204.6 1059.98  18
   1  -6   0 17678.3 943.553  21
  -1  -6   0 17692.3 736.982  20
   1   6   0 18384.9 857.504   7
  -1  -6   0 15930.6 803.404   5
  -1   6   0 18354.0 1060.82  18
   1   6   0 18541.5 806.946   4
   1  -6   0 19884.6 1410.89  16
  -1  -6   0 17390.6 924.791  21
   1  -6   0 18400.1 1108.10  13
  -1   6   0 18687.4 698.981  15
   1   6   0 20096.6 1007.27   5
   1  -6   0 17760.9 740.184   1
   1   6   0 16645.0 573.339  15
   1   6   0 18825.2 1284.67   6
  -1   6   0 16319.1 947.158   7
   1  -6   0 16220.7 835.623   4
  -1  -6  -1 13690.4 665.573   5
   1   6   1 15944.8 660.265   1
   1  -6   1 12814.0 591.521   1
  -1   6  -1 13612.1 610.260  15
   1  -6   1 15145.9 901.399  21
  -1  -6  -1 14025.3 811.159  21
  -1  -6  -1 15209.9 836.375  23
   1   6   1 14892.3 710.534   7
   1  -6   1 13621.1 824.511  12
  -1  -6  -1 14342.3 810.813   7
  -1  -6  -1 14744.1 660.850  20
  -1   6  -1 15463.0 1057.21   5
   1  -6   1 14673.6 891.432   9
   1   6   1 15068.0 1151.17   6
  -1   6  -1 14967.8 1070.93   6
   1  -6   1 13819.3 698.905   4
   1  -6   1 14729.9 1230.67  16
  -1  -6  -1 15074.8 714.106   1
  -1   6  -1 13839.0 949.841  18
  -1  -6  -1 15588.5 926.243   8
  -1  -6  -1 14005.8 806.531  10
  -1  -6  -1 14696.4 1087.48  13
   1   6   1 15293.0 949.321  18
   1   6   1 14906.8 862.726   5
  -1   6  -1 13503.0 929.654   7
   1  -6   1 14183.4 921.272  13
   1  -6   1 13434.3 951.764   8
  -1  -6  -1 14821.6 1198.22  16
  -1  -6  -1 14785.9 855.687   4
  -1  -6  -2 9081.25 512.196  20
   1  -6   2 9475.94 701.845  13
  -1  -6  -2 8890.90 938.775  16
   1  -6   2 8033.52 906.932  16
   1  -6   2 8266.44 703.220   9
  -1   6  -2 8324.77 769.178   7
   1  -6   2 7740.35 419.310   1
   1  -6   2 7882.16 770.948   8
  -1   6  -2 9466.67 845.022  19
  -1  -6  -2 8877.46 865.585  13
  -1  -6  -2 8828.90 625.124  23
  -1  -6  -2 7348.25 568.609  21
   1  -6   2 7124.79 447.242   4
   1   6   2 8687.73 872.709   6
  -1   6  -2 8994.93 777.100  18
   1   6   2 9091.62 625.352   5
   1   6   2 9136.47 527.471   1
  -1  -6  -2 8284.49 558.167   7
  -1  -6  -2 9012.21 619.134  10
  -1  -6  -2 8105.01 430.995   5
   1   6   2 8387.29 508.596   7
  -1  -6  -2 8152.97 652.957   8
  -1  -6  -2 8370.42 569.203   1
  -1  -6  -2 8696.46 692.981   4
   1  -6   2 7549.33 624.861  12
   1  -6   2 6935.36 642.985  21
  -1   6  -2 8867.45 824.196   5
  -1   6  -2 8544.16 501.113  15
   1   6   3 21844.5 890.343   7
   1   6   3 22798.2 1386.66   6
  -1   6  -3 21720.3 1275.84  18
  -1  -6  -3 23232.4 1201.19   4
  -1   6  -3 20827.1 1290.03   5
   1  -6   3 22302.2 1553.57  16
   1  -6   3 18149.5 714.374   4
   1  -6   3 21056.3 1009.97  13
   1  -6   3 19751.4 1160.54  21
   1   6   3 23030.6 970.455   1
  -1  -6  -3 21725.9 1014.02  10
  -1  -6  -3 23617.1 1440.73  13
   1  -6   3 21431.1 1196.34   9
  -1  -6  -3 22680.8 1460.21  16
   1  -6   3 19407.3 716.117  15
  -1   6  -3 22293.0 1348.76   7
   1  -6   3 21222.1 1298.20   8
  -1  -6  -3 22883.3 1078.72  23
  -1  -6  -3 19560.1 659.924   5
  -1  -6  -3 22025.8 1018.29  21
   1   6   3 22813.3 1076.78   2
  -1   6  -3 20679.3 1297.97  19
   1  -6   3 19870.4 1100.51  12
  -1  -6  -4 125.191 385.655  16
   1  -6   4 741.385 360.616  20
  -1   6  -4 817.496 397.867  19
   1  -6   4 365.048 182.933  13
  -1  -6  -4 379.522 209.285  21
   1  -6   4 96.1205 365.901  16
  -1   6  -4 866.151 408.637   5
   1   6   4 573.374 206.331   1
   1  -6   4 345.766 104.730   4
  -1  -6  -4 161.392 336.680  13
   1  -6   4 50.3996 337.564   8
  -1  -6  -4 265.533 210.868  23
   1  -6   4 539.750 143.453  15
   1   6   4 650.901 185.487   7
   1   6   4 230.775 211.616   2
   1   6   4 411.750 175.214  20
   1  -6   4 214.621 81.9830   4
  -1  -6  -4 549.955 225.440  10
   1  -6   4 312.643 272.512  12
  -1   6  -4 733.059 362.390  18
  -1  -6  -4 634.346 291.646   4
  -1   6  -4 369.038 359.792   7
   1  -6   4 125.082 272.128  21
   1   6   4 259.990 348.616   6
   1  -6   5 15912.6 726.253  15
   1   6   5 19063.1 868.845  20
   1  -6   5 16252.5 1263.34  16
  -1  -6  -5 20979.7 1350.00  16
  -1   6  -5 17183.6 1226.33   5
  -1  -6  -5 16807.6 863.896  21
  -1   6  -5 16856.4 1178.95  18
   1  -6   5 16575.4 805.891   1
  -1   6  -5 16744.7 1169.76  19
   1   6   5 19553.3 931.325   2
   1   6   5 18943.9 823.815   7
   1   6   5 18978.5 1271.51   6
  -1  -6  -5 17882.1 973.308  23
   1  -6   5 18221.8 1071.12  12
  -1  -6  -5 18805.6 966.840  17
   1  -6   5 16947.2 1180.86  20
   1  -6   5 17928.7 1216.15   8
   1   6   5 19684.6 959.953   1
  -1  -6  -5 18685.4 1138.35   4
  -1  -6  -5 20808.4 1392.98  13
  -1  -6  -5 18275.8 892.325  10
  -1   6  -5 18538.6 1293.01   7
  -1  -6  -6 1424.16 336.563  17
   1   6   6 1327.29 272.046  20
   1   6   6 1029.67 203.501   2
   1  -6   6 1629.80 526.692  16
   1  -6   6 1183.49 378.849  12
   1  -6   6 1214.00 409.667  20
  -1   6  -6 674.137 318.862  19
  -1  -6  -6 1331.87 286.431  21
  -1   6  -6 833.525 376.373  18
   1   6   6 1186.83 301.313  22
  -1  -6  -6 1255.69 400.945   4
  -1  -6  -6 1593.81 437.884  16
  -1   6  -6 897.123 427.671   5
  -1  -6  -6 1322.72 333.016  23
   1  -6   6 860.734 221.907  15
   1  -6   6 1288.28 273.283   1
  -1  -6  -6 1459.51 518.533  13
   1   6   6 1354.00 268.708   7
   1   6   6 1525.57 351.667   1
  -1  -6  -6 1275.28 287.193  10
   1   6   6 1422.08 476.739   6
  -1   6  -6 844.667 399.008   7
   1  -6   6 1718.01 473.786   8
  -1   6  -7 28242.8 1612.60  19
  -1  -6  -7 33526.8 1730.95  16
  -1  -6  -7 32800.7 1897.09  13
   1   6   7 30303.5 1335.12  20
  -1  -6  -7 32220.5 1422.44  17
   1  -6   7 26005.5 1605.00  20
   1   6   7 31270.5 1278.13   7
   1   6   7 30723.0 1410.07  22
  -1   6  -7 29986.2 1777.13   7
   1  -6   7 27737.9 1711.53  16
  -1  -6  -7 32476.3 1694.39   4
  -1  -6  -7 31240.6 1487.38  23
  -1   6  -7 27644.6 1629.55  18
   1   6   7 32978.7 1767.97   6
   1  -6   7 30061.9 1721.85   8
   1  -6   7 26339.6 1248.74   1
  -1   6  -7 29116.9 1754.31   5
   1  -6   7 29007.7 1566.04  12
   1   6   7 31979.4 1487.55   1
   1  -6   8 2144.06 534.993   8
   1  -6   8 2186.11 385.130   1
   1  -6   8 2727.75 547.553  12
   1   6   8 1921.93 351.623  20
   1  -6   8 2111.89 547.430  16
  -1  -6  -8 1580.17 456.907   4
  -1   6  -8 1048.58 448.777   5
   1  -6   8 613.918 319.760  20
   1   6   8 2700.87 466.726  22
  -1   6  -8 1728.93 480.997  18
  -1  -6  -8 1570.43 358.016  17
   1   6   8 2155.08 355.898   7
  -1  -6  -8 2333.62 448.564  23
  -1   6  -8 2361.45 586.137   7
  -1  -6  -8 2681.35 513.583  16
  -1  -6  -8 2000.83 518.503  13
   1   6   8 1834.22 421.385   1
  -1   6  -8 1930.79 463.773  19
   1  -6   9 8187.19 717.793   1
  -1   6  -9 9759.55 1066.26   7
  -1  -6  -9 10567.9 1021.37   4
   1  -6   9 7786.58 906.612  20
  -1  -6  -9 9866.37 1041.03  13
  -1  -6  -9 10368.9 804.889  17
   1   6   9 11126.7 916.462   1
  -1   6  -9 9143.78 924.471  19
   1   6   9 10366.8 796.373  20
   1  -6   9 7909.43 900.057  16
   1  -6   9 8575.18 962.654   8
  -1  -6  -9 9329.46 865.569  16
   1  -6   9 8326.01 877.236  12
   1   6   9 9597.94 800.733  22
  -1  -6  -9 9237.50 832.580  23
  -1   6  -9 9298.03 976.207  18
  -1   6  -9 8945.12 1027.19   5
   1   6   9 9496.83 715.856   7
  -1  -6 -10-264.510 437.375  13
  -1  -6 -10 182.908 294.562  23
  -1  -6 -10 38.9458 250.500  17
   1  -6  10 285.601 346.487  20
  -1   6 -10-706.148 533.842   5
   1  -6  10-132.307 339.571   8
   1  -6  10 204.805 386.165  16
   1  -6  10 496.381 358.733  12
   1  -6  10 149.712 232.853   1
  -1  -6 -10-105.730 304.639  16
  -1  -6 -10-163.662 390.382   4
  -1   6 -10-165.378 404.378   7
  -1   6 -10 184.513 360.825  19
  -1   6 -10-385.843 401.664  18
   1   6  10 292.709 239.865   7
   1   6  10-276.821 311.330  22
   1   6  10 197.993 258.732  20
   1   6  10-16.4353 283.169   1
  -1   6 -11 10140.0 1097.87  18
  -1   6 -11 10119.3 1051.31  19
   1  -6  11 13199.5 1181.27  12
  -1  -6 -11 14110.5 1245.75   4
  -1   6 -11 11675.1 1225.03   7
   1  -6  11 11385.6 1185.16  20
   1  -6  11 10775.5 1137.20   8
  -1   6 -11 10521.2 1198.28   5
   1   6  11 10936.3 882.914   7
   1   6  11 12559.4 970.069  22
  -1  -6 -11 11876.3 922.380  17
   1  -6  11 10609.5 1033.09  16
   1   6  11 13519.2 1003.27  20
  -1  -6 -11 11822.2 1030.26  23
   1   6  11 13602.1 1129.51   1
  -1  -6 -11 12362.1 1270.92  13
  -1  -6 -12 945.448 399.413  23
  -1   6 -12 286.922 373.639  18
   1  -6  12 1967.39 592.087  12
   1   6  12 1212.89 445.488   1
  -1   6 -12 456.285 483.097   5
  -1   6 -12 1086.60 497.566   7
  -1  -6 -12 924.626 526.793   4
  -1   6 -12 1171.11 445.457  19
  -1  -6 -12 883.202 370.831  17
   1   6  12 982.207 341.959  20
   1  -6  12 239.776 365.251  20
  -1  -6 -12 690.755 414.705  13
   1  -6  12 1210.53 496.579   8
   1   6  12 1609.61 397.314  22
  -1   6 -13 5018.11 915.291   7
  -1   6 -13 3756.93 779.239  18
   1   6  13 4494.07 647.408  22
  -1  -6 -13 4908.83 734.964  23
   1   6  13 6011.63 749.942  20
   1   6  13 5333.94 813.312   1
  -1  -6 -13 5075.56 837.152   4
  -1   6 -13 4794.24 797.089  19
  -1  -6 -13 3919.92 776.259  13
   1  -6  13 5354.76 828.873  12
  -1  -6 -13 4692.70 616.594  17
  -1   6 -13 3794.19 798.401   5
   1  -6  13 4249.19 785.963  20
   1  -6  13 5538.80 875.430   8
  -1   6 -14 1615.56 637.097   5
   1   6  14 1304.80 446.773  20
  -1   6 -14 1437.48 540.293  18
   1   6  14 1990.21 578.950   1
  -1   6 -14 2038.84 671.881   7
  -1   6 -14 1330.38 475.905  14
  -1   6 -14 1142.28 483.360  19
  -1  -6 -14 2201.86 465.231  17
  -1  -6 -14 870.374 528.582  13
   1  -6  14 858.187 456.721  20
  -1  -6 -14 2716.33 693.492   4
   1  -6  14 1974.75 608.270   8
  -1  -6 -14 1880.59 551.593  23
   1   6  14 1237.12 420.665  22
   1  -6  14 1380.39 577.331  12
   1  -6  15 261.321 423.938  20
  -1  -6 -15 604.517 367.638  17
   1   6  15 354.176 409.975  20
  -1  -6 -15 535.880 396.758  23
   1  -6  15 788.516 515.142  12
  -1  -6 -15 361.063 423.885  13
  -1   6 -15 268.053 411.886  19
  -1  -6 -16 924.916 399.186  17
   1  -7 -15 1213.53 464.591  23
  -1  -7  15 1448.79 603.202  20
   1   7 -15 1032.09 551.977  14
  -1   7  15 1119.62 474.420   7
  -1   7  15 1849.73 535.662  20
   1   7 -14 2140.71 579.605  14
   1   7 -14 2235.64 594.053  19
  -1   7  14 2992.05 577.133  20
   1   7 -14 1554.53 630.654   7
  -1   7  14 3131.97 578.838   7
   1  -7 -14 3244.64 768.150  13
   1   7 -14 3821.35 812.081   5
   1   7 -14 2993.94 756.609  18
   1  -7 -14 4559.32 809.478   4
  -1  -7  14 3041.02 759.237  21
  -1   7  14 3803.05 734.720   1
   1  -7 -14 2447.82 552.630  23
  -1  -7  14 2651.86 688.233  20
  -1  -7  14 1714.22 611.611  12
  -1  -7  14 1952.43 639.182   8
  -1  -7  13 693.384 474.264  20
   1   7 -13 577.872 418.138   5
   1  -7 -13 86.3460 285.942  23
  -1  -7  13-190.991 481.427   8
  -1   7  13 347.054 321.914  20
   1   7 -13 151.421 426.436  19
  -1  -7  13 31.4125 397.382  21
   1   7 -13 944.263 476.469  18
  -1  -7  13 725.401 453.438  12
  -1   7  13 352.074 327.058  22
   1  -7 -13-404.743 485.311   4
   1   7 -13-210.538 416.582   7
   1  -7 -13 703.181 534.230  13
  -1   7  13-631.275 396.114   1
  -1   7  13 69.7640 299.024   7
   1  -7 -13 74.3816 264.085  17
  -1  -7  12 3844.77 727.529  20
  -1   7  12 3429.92 539.954  22
  -1   7  12 3199.55 570.773  20
   1   7 -12 3546.70 735.967  18
  -1  -7  12 3879.17 736.321  21
   1   7 -12 2813.95 646.918  19
   1  -7 -12 3182.98 681.382   4
   1   7 -12 3308.79 687.268   7
  -1   7  12 3256.76 515.030   7
   1  -7 -12 4178.27 839.225  13
  -1   7  12 3200.93 615.851   1
   1  -7 -12 3039.98 479.922  17
  -1  -7  12 3383.52 725.590  12
   1  -7 -12 2940.46 556.700  23
   1   7 -12 3878.43 788.897   5
  -1  -7  12 3618.99 743.603   8
  -1  -7  11 266.407 329.319  20
   1  -7 -11 70.1926 435.119   4
   1   7 -11-613.075 528.774   5
  -1  -7  11 1001.01 511.632   8
  -1  -7  11-140.240 396.978  21
   1  -7 -11 394.116 296.614  17
   1  -7 -11-72.8676 323.634  16
   1  -7 -11 536.934 527.925  13
   1   7 -11-26.7334 354.517  19
  -1   7  11 370.130 273.011  22
   1  -7 -11 193.134 258.277  23
  -1   7  11 272.420 270.268   7
   1   7 -11-6.80998 386.203  18
   1   7 -11 108.721 367.899   7
  -1   7  11 192.659 277.547  20
  -1   7  11 464.389 351.789   1
  -1  -7  11 191.640 360.428  16
  -1  -7  11 391.752 419.410  12
  -1  -7  10 3492.75 615.477  20
   1  -7 -10 3966.80 565.127  23
   1   7 -10 2964.00 689.253  18
  -1   7  10 4916.86 692.267   1
   1  -7 -10 3667.98 510.534  17
  -1   7  10 3834.62 566.150  20
   1   7 -10 2279.11 587.844   7
   1   7 -10 3751.50 704.689  19
   1  -7 -10 4099.97 647.252  16
   1  -7 -10 3618.78 739.418  13
  -1  -7  10 3581.67 686.510  16
  -1  -7  10 3324.34 658.195  12
  -1   7  10 3485.66 518.142   7
  -1  -7  10 2988.26 640.432   9
   1  -7 -10 3778.77 689.551   4
  -1  -7  10 2772.74 625.805  21
  -1   7  10 3770.52 502.283  22
   1   7 -10 3585.56 738.102   5
  -1  -7  10 4029.32 729.923   8
  -1   7   9 3131.81 532.473   1
   1  -7  -9 3485.64 491.657  23
  -1  -7   9 3395.86 582.859  20
   1   7  -9 3173.15 621.121  18
   1  -7  -9 4169.30 668.765   4
   1  -7  -9 2853.37 653.836  13
  -1   7   9 3422.49 480.143  22
   1   7  -9 2827.33 602.413  19
  -1   7   9 3820.45 527.224  20
   1  -7  -9 2799.90 541.843  16
   1  -7  -9 3505.10 487.023  17
  -1   7   9 3355.49 497.508   7
   1   7  -9 2830.21 591.500   5
  -1  -7   9 2081.21 581.700  21
  -1  -7   9 2214.03 505.382  12
   1   7  -9 2117.28 573.979   7
  -1  -7   9 2880.85 633.277   8
  -1  -7   9 2773.84 676.079  16
  -1  -7   9 2628.94 591.684   9
  -1  -7   8 2802.68 626.901   8
  -1   7   8 3734.81 534.347   1
  -1  -7   8 2324.04 498.109  12
  -1   7   8 3595.96 475.503  22
   1  -7  -8 3813.38 606.980  16
   1   7  -8 2548.73 558.621  18
  -1  -7   8 2448.93 576.549   9
  -1  -7   8 2771.47 653.095  16
   1  -7  -8 4042.25 517.133  23
   1   7  -8 2277.80 559.987   5
   1   7  -8 2861.15 589.509   7
   1  -7  -8 3167.12 599.447   4
  -1  -7   8 2751.90 556.720  21
   1   7  -8 2793.24 593.765  19
  -1  -7   8 2412.95 486.057  20
  -1   7   8 3061.61 444.134   7
   1  -7  -8 3963.04 750.673  13
  -1   7   8 3730.78 483.727  20
  -1   7   7 6431.90 623.684  22
   1  -7  -7 6575.94 539.254  21
  -1  -7   7 5297.48 701.677  12
  -1   7   7 6547.71 614.217  20
  -1  -7   7 5941.19 808.518   8
  -1  -7   7 6456.55 779.380  21
   1   7  -7 5264.23 745.530   5
   1  -7  -7 6089.20 753.387  16
   1   7  -7 5917.31 807.145   7
  -1  -7   7 6177.60 857.675  16
   1   7  -7 6539.75 848.251  19
   1  -7  -7 5765.47 722.586   4
   1  -7  -7 6202.07 521.594  10
  -1  -7   7 4262.85 607.526  20
   1   7  -7 6756.70 823.993  18
  -1  -7   7 6157.32 758.067   9
   1  -7  -7 6616.83 893.089  13
  -1   7   7 5658.02 557.304   7
  -1   7   7 6750.22 673.962   1
   1  -7  -7 6088.63 587.728  23
   1   7  -6 5692.00 793.757  19
  -1  -7   6 5034.51 789.679  16
   1  -7  -6 6495.63 797.026  16
   1  -7  -6 7389.05 920.064  13
   1  -7  -6 5891.04 708.355   4
  -1   7   6 7835.47 912.305   6
  -1  -7   6 5273.63 723.416   8
  -1  -7   6 4318.52 644.082  21
  -1  -7   6 4831.33 624.586  20
  -1   7   6 6091.99 564.876   7
   1   7  -6 5124.87 686.399   5
   1   7  -6 4946.85 684.816   7
   1   7  -6 5948.71 776.533  18
   1  -7  -6 5816.64 506.961  21
  -1  -7   6 5031.37 659.078  12
   1  -7  -6 6354.04 569.524  23
  -1   7   6 6284.68 609.198   1
  -1  -7   6 5579.68 709.092   9
   1  -7  -6 5778.02 502.664  10
   1   7  -5 7740.98 810.109   7
   1  -7  -5 7495.69 869.986  16
   1  -7  -5 6263.11 364.087   5
   1   7  -5 6974.86 777.912   5
   1   7  -5 8374.49 932.637  19
   1  -7  -5 7154.52 560.500  21
  -1  -7   5 7015.79 761.356   9
   1  -7  -5 7526.32 565.571  10
  -1   7   5 7780.44 915.372   6
   1   7  -5 7146.02 825.939  18
  -1  -7   5 6539.22 684.791  20
   1  -7  -5 8313.79 916.705  13
   1  -7  -5 8060.66 624.562  23
  -1  -7   5 7562.05 945.286  16
  -1  -7   5 7582.24 851.174   8
  -1  -7   5 6896.07 747.542  21
  -1   7   5 8631.76 637.299   7
  -1  -7   5 7191.94 764.509  12
   1  -7  -5 7380.95 742.244   4
  -1   7   5 7262.59 607.741   1
   1   7  -4-207.291 371.668   5
  -1  -7   4 424.640 258.547   9
  -1  -7   4 574.700 388.589   8
   1  -7  -4 627.245 228.164  10
   1  -7  -4 749.265 226.777  23
  -1  -7   4 741.557 326.293  21
   1  -7  -4 626.896 430.625  13
  -1  -7   4 774.048 445.462  16
  -1   7   4 913.943 269.802   1
   1   7  -4 1081.94 435.960  18
   1  -7  -4 926.892 330.271   4
  -1   7   4 952.723 253.265   7
   1   7  -4 524.313 309.609   7
  -1  -7   4 702.937 342.132  12
   1  -7  -4 958.239 464.268  16
  -1   7   4 1238.24 451.691   6
   1  -7  -4 593.769 222.970  21
   1   7  -4 1208.51 445.230  19
  -1  -7   4 872.595 291.243  20
   1  -7  -4 799.770 193.013   5
   1   7  -4 588.709 160.858  24
  -1  -7   3 31037.0 1518.19  21
   1   7  -3 33663.5 1603.66   5
   1   7  -3 31810.0 1684.13  18
   1  -7  -3 35132.2 1928.62  16
   1  -7  -3 32071.8 1309.29  10
  -1  -7   3 30739.6 1547.16  12
  -1   7   3 32386.4 1776.61   6
  -1  -7   3 32124.5 1542.67   9
  -1   7   3 34084.6 1297.34   1
   1   7  -3 33701.8 1620.80   7
   1  -7  -3 29132.1 1190.45   5
  -1   7   3 32776.1 1330.07   7
   1  -7  -3 34246.4 1827.45  13
   1  -7  -3 30927.6 1297.25  21
  -1  -7   3 26636.5 979.560   4
  -1  -7   3 28572.3 1835.69  16
   1   7  -3 33442.2 1845.34  19
   1  -7  -3 34101.2 1307.19  23
  -1  -7   3 31597.1 1518.06  13
   1  -7  -3 33177.9 1525.34   4
   1  -7  -3 33037.2 1515.05   8
  -1  -7   3 32931.4 1697.08   8
  -1  -7   3 33486.2 1531.00  20
  -1   7   2 2195.65 433.537  18
  -1   7   2 909.881 417.806   6
   1  -7  -2 1656.96 530.664  16
  -1   7   2 2000.26 264.718  15
  -1  -7   2 864.153 441.522  16
  -1  -7   2 1128.54 355.780   9
   1  -7  -2 2014.55 394.464   8
   1  -7  -2 1654.37 362.113   4
  -1  -7   2 1542.71 401.973   8
  -1  -7   2 1845.33 405.106  12
  -1   7   2 1656.31 300.406   7
   1  -7  -2 1737.20 335.533  21
  -1  -7   2 2062.84 287.464   4
   1   7  -2 2126.69 406.756   7
   1  -7  -2 1661.50 291.353  23
  -1  -7   2 1867.89 428.671  13
   1   7  -2 1795.13 466.243  18
   1   7  -2 1388.67 471.350  19
  -1  -7   2 2214.41 431.335  21
   1  -7  -2 1289.07 410.934  13
   1   7  -2 1708.43 376.336   5
  -1  -7   1 14244.4 613.616   1
   1  -7  -1 16245.8 924.558   4
   1  -7  -1 18032.5 1239.76  13
   1  -7  -1 19659.7 1456.39  16
   1   7  -1 15682.4 910.360   7
   1  -7  -1 17621.8 1096.24   8
  -1  -7   1 18164.7 1402.86  16
  -1  -7   1 16723.5 1017.77  21
  -1   7   1 18205.0 1105.86  18
   1  -7  -1 17157.3 957.735  21
  -1  -7   1 17025.4 1065.86  12
  -1   7   1 16115.2 1196.35   6
   1   7  -1 18102.4 1079.29   5
  -1  -7   1 17363.0 1187.20  13
  -1  -7   1 16606.1 872.607   4
  -1   7   1 17864.2 739.395  15
   1  -7  -1 17206.8 814.147   1
  -1   7   1 18365.1 989.149   7
   1   7  -1 16772.9 1109.31  18
   1   7  -1 17342.0 1316.98   6
  -1  -7   1 18715.1 1150.04   8
  -1  -7   0 1025.12 327.298   8
   1  -7   0 1619.75 231.789   1
  -1   7   0 1355.38 432.544   6
   1  -7   0 1772.45 347.810   9
   1   7   0 1251.87 329.455   5
   1  -7   0 1699.52 339.750  21
   1  -7   0 2014.91 420.940   8
  -1   7   0 1122.49 301.182   7
  -1  -7   0 1330.52 202.024   1
   1   7   0 1197.77 136.002  15
  -1  -7   0 900.990 499.655  16
   1   7   0 1522.46 291.713   7
   1  -7   0 1673.22 536.074  16
   1   7   0 944.698 388.076   6
   1  -7   0 1793.85 306.852   4
   1   7   0 2044.84 418.206  18
  -1  -7   0 2091.63 507.592  13
   1  -7   0 1333.32 407.965  13
  -1   7   0 1456.01 362.526  18
  -1  -7   0 1423.45 306.481   4
  -1  -7   0 1926.60 362.332  21
  -1   7   0 1732.04 209.104  15
  -1   7   0 1532.27 408.014   5
   1  -7   1 11078.4 919.125   8
   1  -7   1 10614.0 785.668  12
   1   7   1 11235.2 579.133   1
  -1  -7  -1 11059.8 641.310   1
  -1  -7  -1 11829.9 1041.11  13
  -1   7  -1 9686.99 844.079  18
  -1  -7  -1 10730.5 780.397   4
  -1   7  -1 11006.3 537.835  15
   1  -7   1 13260.9 1223.62  16
   1  -7   1 10043.5 530.125   1
  -1  -7  -1 10809.3 766.000  21
   1   7   1 12926.5 914.623  18
   1  -7   1 11145.6 670.106   4
  -1   7  -1 9800.28 822.585   7
   1   7   1 11278.7 663.847   7
   1  -7   1 11413.0 839.685  21
   1  -7   1 11956.3 847.732   9
  -1  -7  -1 11896.1 869.019   8
  -1  -7  -1 10357.3 737.771  10
  -1   7  -1 11156.6 939.338   5
  -1  -7  -1 10780.0 752.126  23
  -1   7  -1 11647.5 1010.15   6
   1   7   1 12934.1 859.513   5
   1   7   1 11648.0 1097.22   6
  -1  -7  -1 10220.2 1065.09  16
   1  -7   1 11330.8 897.093  13
   1   7   2 2331.73 551.796   6
  -1   7  -2 2082.15 471.034  19
   1  -7   2 1245.62 536.839  16
   1  -7   2 1703.39 384.720  21
  -1   7  -2 1642.37 421.640   5
  -1   7  -2 1674.72 222.391  15
   1   7   2 1669.36 244.679   1
   1  -7   2 1939.64 269.309   4
   1  -7   2 1635.78 418.522   8
  -1  -7  -2 1382.00 491.639  13
  -1  -7  -2 2201.85 433.273   8
   1   7   2 2070.19 372.513   5
  -1   7  -2 2465.30 504.950   7
   1  -7   2 1526.87 195.235   1
   1  -7   2 1667.32 400.066   9
  -1  -7  -2 2164.67 363.682  23
  -1  -7  -2 1635.40 317.963  21
   1   7   2 1852.07 279.144   7
  -1  -7  -2 1702.16 222.340   5
   1   7   2 2516.85 438.925  18
  -1   7  -2 2074.49 430.302  18
   1  -7   2 1517.73 369.117  13
  -1  -7  -2 2150.90 395.246   4
   1  -7   2 1916.08 358.971  12
  -1  -7  -2 1848.25 565.335  16
  -1  -7  -2 1480.51 314.890  10
   1  -7   3 116.180 305.866   9
   1  -7   3 590.751 261.503  13
  -1   7  -3 466.977 312.499  18
  -1  -7  -3 991.767 325.024   8
  -1  -7  -3 655.000 409.643  16
   1   7   3-218.684 421.994   6
  -1   7  -3 749.411 333.094   7
   1  -7   3 1050.82 312.914  12
  -1   7  -3 924.228 404.185   5
   1   7   3 889.429 233.938   1
  -1  -7  -3 323.413 250.887   4
   1  -7   3 494.014 479.523  16
   1  -7   3 511.025 133.573   1
  -1  -7  -3 499.513 122.224   5
  -1  -7  -3 685.041 228.555  21
   1  -7   3 569.076 143.790   4
  -1  -7  -3 858.078 279.182  23
   1  -7   3 757.834 389.111   8
  -1   7  -3 172.820 309.300  19
  -1  -7  -3 352.495 202.843  10
   1   7   3 898.615 221.627   7
   1  -7   3 423.948 319.287  21
  -1  -7  -3 613.943 420.508  13
   1   7   4 5865.68 777.547   6
   1  -7   4 5030.10 633.485  21
  -1  -7  -4 6630.03 604.190  23
   1  -7   4 5855.34 507.341  13
   1  -7   4 4964.80 308.184  15
  -1  -7  -4 6581.45 570.003  10
   1  -7   4 6780.98 666.547  12
  -1   7  -4 5441.74 728.515   5
   1  -7   4 6673.67 892.846  16
  -1  -7  -4 6208.20 542.883  21
   1   7   4 6567.24 547.172   1
  -1  -7  -4 4998.39 765.733  13
   1  -7   4 6598.93 764.603  20
  -1  -7  -4 6691.66 858.097  16
  -1   7  -4 6882.95 811.138  19
   1  -7   4 4212.82 280.734   4
   1   7   4 6316.43 483.055   7
  -1   7  -4 6861.80 814.080   7
  -1   7  -4 4968.41 673.214  18
   1  -7   4 5408.26 717.474   8
  -1  -7  -4 6174.76 672.407   4
   1  -7   4 6303.66 713.345   9
  -1  -7  -5 963.584 286.396  23
   1  -7   5 1460.77 390.078  12
  -1   7  -5 1239.60 468.531  18
   1  -7   5 522.823 370.528   8
  -1   7  -5 424.004 380.937   5
   1  -7   5 724.164 365.269  21
  -1  -7  -5 1264.31 297.407  21
  -1   7  -5 487.513 331.963   7
   1  -7   5 893.384 494.122  16
   1  -7   5 1202.89 392.868  20
  -1  -7  -5 1054.02 273.497  10
   1   7   5 1136.44 313.914   1
  -1  -7  -5 1051.16 386.787   4
  -1  -7  -5 1397.21 459.360  13
   1  -7   5 592.676 199.320   1
  -1  -7  -5 472.532 420.631  16
   1   7   5 978.661 234.480   7
   1   7   5 1121.84 267.708  20
   1   7   5 1258.29 357.027   2
   1   7   5 1490.64 474.813   6
  -1   7  -5 932.394 408.540  19
   1  -7   5 623.995 366.569   9
   1  -7   6 2522.05 325.945   1
   1  -7   6 2194.37 519.206   8
   1   7   6 2240.79 411.312  22
   1  -7   6 2029.14 479.291  21
   1  -7   6 3067.47 675.967  16
  -1   7  -6 3014.00 607.165  18
  -1  -7  -6 3328.44 455.283  17
  -1  -7  -6 2877.36 628.553  13
  -1  -7  -6 3353.73 588.143   4
  -1  -7  -6 3506.02 496.678  23
  -1   7  -6 2711.70 619.885   5
  -1  -7  -6 4102.60 712.103  16
   1   7   6 2832.64 393.118  20
  -1  -7  -6 3410.47 446.004  10
   1   7   6 2500.73 587.408   6
   1  -7   6 2664.69 461.078  12
  -1   7  -6 3363.68 669.210   7
  -1   7  -6 2765.06 559.629  19
   1   7   6 3277.40 462.017   1
   1   7   6 3917.21 416.975   7
   1  -7   6 2404.32 539.880  20
  -1  -7  -6 3047.56 400.688  21
  -1  -7  -7 1698.89 484.530   4
   1  -7   7 1004.86 377.872  12
   1  -7   7 1012.87 459.306   8
  -1   7  -7 1308.31 519.227   5
   1  -7   7 772.026 429.388  21
   1   7   7 883.891 311.221  22
  -1   7  -7 457.917 354.849  18
  -1  -7  -7 1346.89 374.468  17
   1  -7   7 1775.62 513.107  16
   1   7   7 1457.58 349.785   1
   1   7   7 1588.85 599.124   6
   1   7   7 1236.79 313.732  20
  -1   7  -7 973.683 456.932  19
   1  -7   7 1238.79 280.222   1
   1   7   7 1275.11 283.787   7
  -1  -7  -7 995.221 341.222  23
  -1   7  -7 1240.22 523.213   7
   1  -7   7 1136.08 376.439  20
  -1  -7  -7 954.587 454.674  16
  -1  -7  -7 801.614 415.696  13
  -1   7  -8 5697.40 853.734   7
   1   7   8 6731.17 678.909  22
   1  -7   8 6420.93 889.316  16
   1  -7   8 5810.63 742.978  12
  -1  -7  -8 7287.20 737.190  23
  -1   7  -8 5422.08 775.743  19
  -1   7  -8 4533.07 701.444  18
  -1  -7  -8 7104.35 883.669  16
  -1   7  -8 4922.50 793.009   5
  -1  -7  -8 5083.82 839.102  13
  -1  -7  -8 6701.54 666.191  17
  -1  -7  -8 6196.98 810.925   4
   1   7   8 5668.65 550.498   7
   1   7   8 6458.94 608.563  20
   1  -7   8 5823.91 823.040   8
   1   7   8 6061.85 677.202   1
   1  -7   8 5774.67 800.431  20
  -1   7  -9 4799.91 745.094  19
  -1   7  -9 3654.04 697.385   7
  -1  -7  -9 4267.15 804.648  13
  -1  -7  -9 5250.45 642.629  17
   1  -7   9 4090.84 733.628   8
   1   7   9 5452.23 672.970   1
   1   7   9 4352.45 578.885  22
  -1   7  -9 3715.83 738.952   5
   1   7   9 4435.85 537.643   7
   1  -7   9 3071.64 692.706  20
  -1  -7  -9 4818.12 644.801  23
   1  -7   9 3703.10 705.001  16
   1   7   9 4817.48 561.127  20
  -1   7  -9 4268.38 742.863  18
  -1  -7  -9 5752.27 782.815  16
   1  -7   9 3900.41 658.644  12
  -1  -7  -9 5186.55 789.320   4
  -1  -7 -10 1438.86 387.919  17
  -1   7 -10 1853.15 514.211  18
   1  -7  10 1101.18 475.137   8
   1   7  10 2143.40 407.734   7
   1   7  10 1700.86 411.571  20
   1   7  10 1871.38 425.815  22
   1  -7  10 1966.38 559.028  20
  -1   7 -10 1456.65 488.787   7
  -1   7 -10 1288.29 555.894   5
  -1  -7 -10 2543.98 664.665  13
  -1  -7 -10 3419.14 567.690  23
   1   7  10 1357.50 425.068   1
  -1  -7 -10 2272.82 598.296   4
   1  -7  10 1612.35 472.558  12
  -1   7 -10 1177.31 466.465  19
   1  -7  10 1601.14 542.598  16
  -1   7 -11 1271.00 487.807  19
   1   7  11 1087.03 323.375   7
   1  -7  11 1066.54 472.204  12
  -1   7 -11 1175.08 526.871   7
  -1  -7 -11 1003.09 353.181  17
   1  -7  11 2139.79 594.400  20
  -1  -7 -11 692.990 388.906  23
  -1   7 -11-17.9264 445.439   5
   1   7  11 986.908 370.376  22
  -1   7 -11 800.538 468.130  18
   1   7  11 960.227 396.408   1
   1  -7  11 1325.06 500.026  16
  -1  -7 -11 2380.07 660.724  13
  -1  -7 -11 1578.08 557.144   4
   1   7  11 1038.26 369.876  20
   1  -7  11 913.668 474.702   8
   1  -7  12 773.438 418.479  12
   1   7  12 296.474 303.516  20
  -1   7 -12-45.1589 429.963   5
  -1  -7 -12 1198.94 572.703  13
  -1  -7 -12 764.162 336.287  17
   1   7  12 8.23813 299.145   7
   1  -7  12 123.333 437.704   8
  -1  -7 -12 1037.08 531.135   4
  -1   7 -12 826.396 394.058  19
   1   7  12 335.601 343.209   1
  -1   7 -12 921.101 529.535   7
   1   7  12 538.858 293.037  22
  -1   7 -12 92.3448 444.332  18
   1  -7  12-117.266 476.293  20
  -1  -7 -12 724.738 346.138  23
   1   7  13 8767.28 896.994  20
  -1   7 -13 8515.16 1034.22  19
  -1  -7 -13 8072.69 836.534  17
  -1   7 -13 8438.53 1150.00   5
  -1  -7 -13 9079.53 1153.77  13
   1   7  13 8574.75 882.449  22
   1  -7  13 7740.33 1092.03  20
   1  -7  13 8384.00 1118.72   8
  -1   7 -13 6965.60 967.647  18
  -1  -7 -13 11801.9 1246.72   4
   1  -7  13 8480.62 1050.43  12
   1   7  13 9394.33 1034.44   1
  -1   7 -13 8324.11 1138.96   7
  -1  -7 -13 7679.39 942.944  23
   1  -7  14 488.556 476.604  12
  -1  -7 -14-303.208 469.807  13
  -1   7 -14-127.137 404.066  19
  -1  -7 -14-205.532 370.994  23
   1  -7  14-960.545 552.611  20
   1   7  14 94.2683 321.803  20
   1   7  14-235.630 335.849  22
  -1  -7 -14-375.404 350.155  17
   1   7  15 4116.70 673.913  22
  -1  -7 -15 5017.14 711.316  17
   1  -8 -15 4384.21 745.687  23
  -1  -8  15 3069.09 817.936  20
  -1   8  15 4356.11 722.775   7
   1   8 -14 955.488 498.667  14
  -1  -8  14 1541.40 617.164  20
  -1   8  14 2201.69 575.958  20
  -1   8  14 1895.23 501.322   7
   1  -8 -14 1987.29 525.000  23
  -1   8  13 9046.79 912.874   7
   1  -8 -13 8260.22 809.834  17
  -1   8  13 8428.49 1007.33   1
   1   8 -13 9262.75 1225.88   5
   1   8 -13 8089.09 1073.89  19
   1  -8 -13 9188.30 953.079  23
  -1   8  13 7930.67 835.913  22
  -1  -8  13 9392.42 1133.89   9
   1   8 -13 8316.13 1052.80  18
   1  -8 -13 9690.76 1192.27   4
  -1   8  13 10587.5 1020.47  20
   1  -8 -13 9350.30 1247.11  13
  -1  -8  13 9125.74 1123.72  21
  -1  -8  13 7690.72 1086.82   8
  -1  -8  13 8220.15 1091.48  12
   1   8 -13 7396.03 1092.81   7
  -1  -8  13 6970.62 1006.48  20
   1  -8 -12-87.2994 272.804  23
  -1  -8  12 746.269 461.724  12
   1   8 -12-3.58923 458.269   5
  -1  -8  12 463.006 415.819   9
   1  -8 -12-147.404 288.925  17
   1   8 -12-132.494 418.633  19
   1   8 -12-108.945 437.361   7
  -1   8  12 663.690 382.324  20
  -1   8  12-169.780 313.561   7
  -1  -8  12-341.589 416.679  20
   1   8 -12 1057.53 586.650  18
  -1   8  12 802.033 376.483  22
   1  -8 -12-370.158 526.137   4
  -1  -8  12-207.220 481.283  21
   1  -8 -12 139.237 448.455  13
  -1  -8  12 463.499 478.290   8
  -1   8  12 208.568 351.217   1
  -1   8  11 8980.75 951.966   1
   1   8 -11 8314.13 1045.94  19
  -1   8  11 8770.87 859.032  20
   1   8 -11 6272.85 926.930  18
  -1  -8  11 9514.98 1133.75   8
   1  -8 -11 8247.68 1031.83   4
  -1  -8  11 7857.40 976.383  12
   1  -8 -11 8789.58 875.932  23
   1   8 -11 9146.42 1150.50   5
  -1  -8  11 8040.68 956.434  20
   1  -8 -11 8129.65 985.238  16
  -1  -8  11 8474.02 1039.32   9
  -1  -8  11 7695.95 988.984  21
  -1  -8  11 7026.69 1001.23  16
   1   8 -11 8678.87 1091.75   7
   1  -8 -11 9933.77 1245.97  13
  -1   8  11 8864.75 832.777   7
  -1   8  11 9049.45 830.350  22
   1  -8 -10-274.274 261.629  23
  -1  -8  10 5.50313 392.542  21
   1   8 -10 810.646 449.044  19
   1  -8 -10-322.585 479.032   4
  -1  -8  10 340.508 336.243  20
  -1  -8  10-318.176 350.354  12
  -1   8  10-287.209 311.738  22
   1   8 -10-41.8895 408.102  18
  -1   8  10-61.5644 255.591  20
  -1   8  10-31.9504 230.832   7
  -1   8  10-303.464 352.121   1
  -1  -8  10 350.835 410.305  16
   1  -8 -10 489.967 481.899  13
   1   8 -10 79.6728 384.712   5
  -1  -8  10 307.472 436.200   8
   1  -8 -10-165.377 342.688  16
  -1  -8  10 159.613 374.940   9
   1   8 -10 261.619 369.037   7
  -1  -8   9 12273.8 1094.90  20
  -1  -8   9 13783.2 1199.45  12
  -1   8   9 14513.6 1092.12   1
   1  -8  -9 14048.5 1256.71   4
   1   8  -9 11730.0 1206.66  18
   1  -8  -9 15760.8 1471.70  13
   1   8  -9 12803.3 1244.02   7
  -1  -8   9 11390.7 1127.04  21
   1  -8  -9 13521.4 1235.01  16
  -1   8   9 13834.1 1003.36  22
  -1  -8   9 10650.3 1224.47  16
   1   8  -9 13544.6 1258.20  19
  -1  -8   9 13506.2 1216.59   9
  -1   8   9 14438.4 980.251   7
   1  -8  -9 15288.8 1046.74  23
   1   8  -9 13672.2 1311.47   5
  -1  -8   9 13042.7 1258.29   8
  -1   8   9 13547.1 988.689  20
   1  -8  -8 268.442 221.863  23
  -1  -8   8 319.415 396.837   9
   1   8  -8 404.689 431.754   5
  -1   8   8 624.529 298.118   7
  -1   8   8-60.9290 254.279  22
   1   8  -8-41.1365 345.026   7
  -1   8   8 263.894 273.745  20
  -1  -8   8 149.713 348.968  12
   1   8  -8 355.631 359.606  18
  -1  -8   8 111.758 379.677   8
  -1  -8   8 18.0845 417.760  16
   1   8  -8 111.876 422.825  19
   1  -8  -8 294.804 393.916  16
  -1   8   8-116.153 281.008   1
   1  -8  -8 579.094 451.651  13
  -1  -8   8 565.217 394.935  20
   1  -8  -8-9.48037 352.476   4
  -1  -8   8-3.40455 334.485  21
   1  -8  -7 5271.14 577.888  23
   1  -8  -7 4986.77 757.472  16
  -1  -8   7 4563.79 707.076   9
  -1  -8   7 5186.25 786.243   8
   1   8  -7 4011.60 707.894   5
   1   8  -7 5629.92 796.252   7
   1  -8  -7 5196.04 518.079  10
  -1  -8   7 4519.59 723.956  21
   1  -8  -7 4892.07 516.312  21
  -1  -8   7 3525.37 604.028  12
   1  -8  -7 4896.39 880.509  13
  -1   8   7 5770.28 879.984   6
   1  -8  -7 4404.00 672.948   4
  -1   8   7 5186.47 614.808  22
   1   8  -7 4235.99 721.802  18
  -1  -8   7 5224.11 856.527  16
  -1  -8   7 3576.18 591.742  20
   1   8  -7 5201.00 805.078  19
  -1   8   7 5445.67 578.464   7
  -1   8   7 5377.84 612.717   1
  -1  -8   6 193.162 303.685  20
  -1  -8   6 441.170 319.192  12
   1  -8  -6 355.008 213.989  21
   1  -8  -6 580.513 450.320  16
   1  -8  -6 334.550 229.714  10
  -1  -8   6 184.509 411.669  16
   1  -8  -6 342.953 264.485  23
  -1   8   6 396.445 286.439   1
  -1  -8   6-368.894 375.040   8
   1  -8  -6 119.794 353.902   4
  -1   8   6 1130.70 577.455   6
   1   8  -6 442.132 374.734  19
  -1  -8   6 594.463 383.012  21
   1   8  -6 291.642 356.413   7
   1   8  -6 509.770 395.195   5
  -1  -8   6 619.856 357.848   9
  -1   8   6 300.964 214.580   7
   1  -8  -6 192.864 400.273  13
   1   8  -6 165.568 433.501  18
   1  -8  -5 13612.8 1071.33   4
  -1  -8   5 11828.5 1127.15   8
   1   8  -5 12076.5 1096.37   5
   1  -8  -5 12125.1 1186.19  16
  -1  -8   5 11325.8 1030.64   9
   1   8  -5 13913.3 1137.06   7
   1  -8  -5 12251.7 792.771  10
   1   8  -5 12844.2 1163.88  18
  -1  -8   5 13568.5 1095.92  21
  -1  -8   5 11915.9 1023.92  12
  -1   8   5 13168.8 1234.32   6
  -1   8   5 14063.2 874.698   7
   1   8  -5 13493.1 1256.03  19
   1  -8  -5 13272.8 852.490  23
  -1   8   5 13192.7 872.731   1
   1  -8  -5 12690.0 812.756  21
  -1  -8   5 12807.7 1295.83  16
  -1  -8   5 12037.9 977.842  20
   1  -8  -5 14284.6 1279.35  13
  -1  -8   4 13401.9 1002.10  20
   1  -8  -4 16395.5 1377.90  16
  -1  -8   4 13086.2 1060.47   9
  -1   8   4 13800.4 850.886   1
   1  -8  -4 13415.3 844.894  23
   1   8  -4 13761.5 1163.15  18
  -1  -8   4 13815.8 1153.56   8
   1  -8  -4 13556.1 845.992  10
  -1   8   4 13647.2 1244.12   6
   1  -8  -4 14310.6 1055.38   4
   1   8  -4 13749.9 691.736  24
   1   8  -4 15275.0 1283.78  19
  -1   8   4 13748.0 877.409   7
  -1  -8   4 12905.5 1046.86  12
  -1  -8   4 13196.3 1305.81  16
   1   8  -4 13063.7 1081.85   5
   1   8  -4 13739.7 1080.63   7
   1  -8  -4 14850.6 1294.16  13
   1  -8  -4 14794.4 877.491  21
  -1  -8   4 12928.0 1044.52  21
   1   8  -3 4513.68 627.760   5
   1  -8  -3 4156.68 459.048  23
   1  -8  -3 3796.14 470.553  21
   1  -8  -3 4570.45 759.344  16
  -1  -8   3 3373.89 303.639   4
   1   8  -3 4371.76 603.183   7
  -1   8   3 3830.42 544.245  18
   1  -8  -3 3437.80 441.025  10
  -1  -8   3 5171.77 615.698  20
  -1   8   3 4205.46 402.150  15
  -1   8   3 5346.05 803.051   6
  -1  -8   3 4104.90 615.401   9
   1  -8  -3 4450.84 606.858   8
  -1   8   3 3898.70 478.157   7
   1   8  -3 3594.40 616.693  18
   1  -8  -3 3215.55 674.773  13
   1  -8  -3 3724.12 532.096   4
  -1  -8   3 3442.90 721.726  16
  -1  -8   3 3857.93 593.087  13
  -1  -8   3 3795.51 587.160  12
  -1  -8   3 4095.57 604.258  21
  -1  -8   3 2815.31 603.147   8
   1   8  -3 4369.21 738.198  19
  -1  -8   2 10888.7 670.545   4
   1  -8  -2 11089.8 919.214   8
  -1   8   2 11466.8 939.174  18
   1  -8  -2 11451.3 1077.76  13
   1  -8  -2 11412.7 859.900   4
   1   8  -2 12345.0 1172.53  19
   1   8  -2 11686.9 956.710   5
  -1   8   2 12261.3 647.425  15
   1  -8  -2 11626.5 809.210  21
  -1  -8   2 12086.6 1194.08  16
   1   8  -2 10771.0 968.999  18
  -1  -8   2 10499.3 971.445   8
   1   8  -2 10774.6 843.428   7
  -1   8   2 10804.8 1066.98   6
  -1   8   2 10804.8 776.512   7
   1  -8  -2 11064.0 1168.36  16
  -1  -8   2 11548.9 938.230   9
  -1  -8   2 10969.8 964.842  13
  -1  -8   2 11548.6 954.156  12
  -1  -8   2 12031.6 936.370  21
   1   8  -1 691.868 433.218  19
   1  -8  -1-16.3505 423.983  16
  -1   8   1 118.269 145.800  15
   1   8  -1 155.240 213.793   7
   1   8  -1-54.0901 355.592  18
  -1  -8   1 173.729 222.663   4
  -1  -8   1 524.565 276.467  21
   1  -8  -1 652.901 339.496   8
   1  -8  -1 149.834 272.646   4
  -1   8   1 132.774 320.257  18
  -1  -8   1 227.285 433.598  16
   1   8  -1 213.154 318.572   5
   1  -8  -1-9.19983 222.150  21
  -1   8   1 48.5820 355.788   6
   1   8  -1 311.243 451.397   6
  -1   8   1-25.2745 220.723   7
   1  -8  -1-36.4816 343.277  13
  -1  -8   1 554.826 308.521  13
  -1  -8   1 91.1367 379.671   8
  -1   8   0 15090.0 658.217  15
  -1  -8   0 17171.4 1435.00  16
  -1   8   0 16929.1 1164.28   5
   1  -8   0 14348.6 881.562   4
  -1  -8   0 17217.5 1143.96   8
   1  -8   0 14522.4 737.066   1
  -1   8   0 15703.6 1013.93   7
   1  -8   0 17165.7 1066.37   9
  -1  -8   0 16142.0 967.246   4
  -1  -8   0 16402.7 1271.76  13
   1  -8   0 17119.8 1449.44  16
   1   8   0 16741.7 1150.47  18
   1   8   0 13397.2 599.668  15
   1   8   0 13606.0 502.963  15
   1  -8   0 16835.7 1211.11  13
  -1  -8   0 16810.3 1033.90  21
   1   8   0 16686.2 1367.10   6
   1   8   0 16052.9 898.799   7
  -1   8   0 14639.2 1096.82  18
   1  -8   0 15138.5 1009.49  21
  -1  -8   0 14317.4 711.851   1
  -1   8   0 16220.0 1286.43   6
   1  -8   0 17170.6 1175.92   8
   1   8   0 15569.2 1050.33   5
   1   8   1 10026.2 1077.30   6
  -1   8  -1 9838.94 922.197  18
  -1   8  -1 9949.83 936.250   5
  -1   8  -1 9617.22 980.510  19
   1  -8   1 10856.2 1157.97  16
  -1  -8  -1 10935.8 909.955   8
  -1  -8  -1 9508.26 771.082  10
  -1   8  -1 10643.1 1032.95   6
   1  -8   1 9913.29 831.020  21
   1  -8   1 8519.28 786.543   9
  -1  -8  -1 10600.6 806.409  21
   1   8   1 9888.79 669.045   7
   1  -8   1 10334.0 966.345   8
  -1   8  -1 9302.47 820.579   7
   1  -8   1 9840.43 674.193   4
  -1   8  -1 9149.97 494.105  15
   1  -8   1 11033.2 946.970  13
   1   8   1 10008.5 485.074  15
  -1  -8  -1 9236.30 621.290   1
   1   8   1 10711.6 841.366   5
   1  -8   1 10945.7 854.932  12
  -1  -8  -1 12162.4 1207.63  16
  -1  -8  -1 9123.51 1002.04  13
  -1  -8  -1 11040.7 853.156   4
   1   8   1 9847.58 873.287  18
   1  -8   2 9451.44 606.000   4
  -1   8  -2 9741.04 881.526   7
   1   8   2 10804.7 677.860   7
   1   8   2 11044.1 1137.33   6
  -1  -8  -2 10487.7 861.570   8
   1  -8   2 9389.75 848.974   9
  -1   8  -2 11285.7 996.499  18
   1   8   2 12000.4 829.128   5
  -1  -8  -2 10250.8 784.737  21
  -1   8  -2 11196.1 1008.17   5
   1  -8   2 10119.9 871.851  13
  -1   8  -2 8947.49 954.359  19
   1  -8   2 10545.3 899.164  21
  -1  -8  -2 10623.8 879.072   4
  -1   8  -2 11862.8 1056.11   6
   1  -8   2 10188.2 1137.88  16
  -1  -8  -2 11554.1 1137.51  13
   1  -8   2 9901.34 982.476   8
  -1  -8  -2 11185.1 1167.47  16
  -1  -8  -2 9812.64 760.950  10
  -1  -8  -2 11014.4 802.773  23
   1   8   2 11406.7 929.830  18
   1  -8   2 10334.8 848.551  12
   1   8   2 10905.1 635.537   1
   1  -8   3 14526.3 1104.14  20
   1  -8   3 11333.8 607.530   4
  -1  -8  -3 13300.1 892.340  10
  -1  -8  -3 13331.3 998.433   8
  -1  -8  -3 13472.2 1290.04  16
   1  -8   3 12715.1 1024.16   9
   1  -8   3 14188.1 1347.15  16
  -1   8  -3 12225.5 1099.34   5
   1  -8   3 14323.9 961.318  13
  -1  -8  -3 13500.3 1033.83   4
   1   8   3 14003.0 773.370   7
   1   8   3 13195.2 1247.45   6
  -1  -8  -3 14040.1 910.944  21
   1  -8   3 11052.4 915.235  12
  -1  -8  -3 16428.1 1357.29  13
   1   8   3 15330.1 1103.90  18
  -1   8  -3 13224.0 1116.93   7
   1   8   3 14210.3 786.239   1
  -1   8  -3 13038.3 1150.09  19
   1  -8   3 14430.6 1176.95   8
   1  -8   3 14080.5 1079.52  21
  -1   8  -3 14151.5 1170.29  18
  -1  -8  -3 13378.5 908.295  23
   1   8   4 426.442 211.936   7
   1  -8   4 297.533 322.948   9
   1  -8   4 598.339 438.289   8
   1  -8   4 359.588 373.074  20
  -1   8  -4 180.872 403.616  19
  -1   8  -4 137.255 334.795  18
   1   8   4 167.721 431.836   6
   1  -8   4 281.487 255.257  13
  -1   8  -4 153.076 353.376   5
  -1  -8  -4 161.013 405.036  13
   1  -8   4 562.026 340.947  21
  -1  -8  -4 326.490 217.890  23
   1   8   4 309.395 213.539   1
  -1  -8  -4 234.101 249.303  21
   1  -8   4 45.8603 276.911  12
  -1  -8  -4 425.367 449.837  16
   1  -8   4 1027.87 527.700  16
  -1  -8  -4-15.0981 309.602   4
  -1  -8  -4 480.211 270.234  10
  -1   8  -4 281.807 324.871   7
   1  -8   5 10481.0 916.633  12
  -1  -8  -5 13145.8 1255.93  16
  -1  -8  -5 11326.7 1182.57  13
   1  -8   5 11159.0 1242.79  16
  -1   8  -5 11112.5 1080.01   7
   1   8   5 11487.7 726.575   7
   1   8   5 11464.4 798.865   1
  -1   8  -5 9918.14 1049.67  19
   1  -8   5 10082.3 968.014   9
   1  -8   5 9925.07 951.097  21
  -1  -8  -5 11488.0 820.327  10
  -1  -8  -5 12117.0 894.159  23
   1   8   5 13136.4 1282.92   6
  -1   8  -5 10842.8 1038.64  18
  -1   8  -5 11305.3 1090.15   5
  -1  -8  -5 11403.6 813.462  21
   1  -8   5 12093.8 1126.60   8
   1  -8   5 11951.9 1065.87  20
  -1  -8  -5 12507.1 1062.21   4
  -1   8  -6 652.842 336.084  19
  -1  -8  -6 76.1581 218.292  21
  -1  -8  -6-516.080 516.205  13
   1   8   6-28.1286 258.690   1
   1  -8   6 80.8579 336.809  21
  -1  -8  -6 46.6847 335.741   4
   1  -8   6 1.01495 367.078   8
   1  -8   6 528.676 343.647   9
   1  -8   6-200.711 319.335  20
   1  -8   6-388.170 414.174  16
  -1   8  -6-418.975 449.551   5
  -1  -8  -6 563.965 440.467  16
  -1  -8  -6 295.914 255.326  10
  -1  -8  -6 460.058 262.192  23
  -1   8  -6 282.224 323.897  18
   1  -8   6-160.971 296.775  12
   1   8   6 427.031 242.223   7
   1   8   6 408.869 440.434   6
   1   8   6 263.466 257.754  22
  -1   8  -6-64.6830 356.333   7
   1  -8   7 9973.78 1027.12  20
  -1   8  -7 10536.4 1138.16   5
   1  -8   7 10620.9 1115.27   8
  -1   8  -7 12407.5 1143.71  18
  -1   8  -7 12663.0 1174.45  19
  -1  -8  -7 11433.4 1099.34   4
   1   8   7 12846.2 947.174   1
   1   8   7 13754.5 835.951   7
   1  -8   7 10334.2 1044.80   9
  -1  -8  -7 11660.3 1159.54  16
   1  -8   7 10555.4 1210.92  16
   1   8   7 11368.0 817.905  20
  -1   8  -7 11941.7 1178.86   7
  -1  -8  -7 13560.8 1006.59  23
   1  -8   7 11030.8 1000.45  12
   1   8   7 11630.1 919.601  22
   1  -8   7 11370.6 1066.57  21
   1   8   7 13236.8 1282.99   6
  -1  -8  -7 13253.2 1335.83  13
  -1  -8  -8-81.7619 415.300  13
   1  -8   8 633.003 399.820  20
  -1   8  -8 162.411 364.613  19
   1  -8   8 571.714 419.861   8
   1   8   8 509.244 248.359   7
  -1  -8  -8 468.871 323.749  23
  -1   8  -8-244.260 471.765   5
   1   8   8 366.424 298.305   1
   1  -8   8 233.661 410.242  16
   1   8   8 438.365 251.178  20
  -1  -8  -8 637.931 434.290   4
   1  -8   8 71.6105 306.350  12
  -1  -8  -8 908.503 450.460  16
   1   8   8-56.3872 250.784  22
  -1   8  -8 206.250 339.916  18
   1   8   8 179.317 508.936   6
   1  -8   8 262.035 381.400  21
  -1   8  -8-283.217 486.824   7
  -1   8  -9 8549.70 1087.93   5
   1   8   9 7216.98 769.946  22
  -1  -8  -9 8554.46 984.128  16
   1  -8   9 7077.49 934.328  20
   1   8   9 8194.19 844.071   1
  -1   8  -9 6416.13 841.024  19
   1   8   9 6801.41 653.823   7
   1  -8   9 7520.88 1041.33  16
   1  -8   9 6268.94 872.873  21
  -1  -8  -9 8612.19 816.281  17
  -1   8  -9 7180.65 993.541   7
  -1  -8  -9 8380.60 1001.23   4
  -1  -8  -9 6970.67 1068.34  13
   1  -8   9 7073.01 862.323  12
  -1  -8  -9 7664.95 801.511  23
   1  -8   9 6785.44 936.014   8
   1   8   9 8016.30 739.403  20
  -1   8  -9 6868.24 946.370  18
   1   8  10 483.866 368.845   1
   1  -8  10 177.809 379.161   8
  -1  -8 -10 107.005 461.082  13
  -1   8 -10-31.6507 391.897  18
  -1  -8 -10 460.519 334.751  17
   1  -8  10 295.336 382.429  16
   1   8  10 120.815 217.075   7
   1  -8  10 205.097 376.267  20
   1  -8  10 335.761 375.560  12
   1   8  10 383.553 265.935  20
  -1   8 -10 377.672 358.171  19
  -1  -8 -10 370.246 380.601   4
  -1  -8 -10 483.991 331.744  23
  -1   8 -10-589.404 548.448   7
   1   8  10-63.5436 279.230  22
   1  -8  10 1207.48 532.006  21
  -1   8 -10 700.692 509.966   5
  -1   8 -11 9811.49 1232.05   5
  -1   8 -11 8970.66 1178.42   7
   1   8  11 10024.6 1005.28   1
   1  -8  11 8853.59 1107.22  20
   1  -8  11 8218.26 1068.40   8
  -1  -8 -11 10791.5 1209.61   4
  -1   8 -11 7403.54 964.389  19
   1   8  11 10144.9 847.473   7
   1  -8  11 9396.35 1135.45  21
   1  -8  11 7357.33 1054.60  16
  -1  -8 -11 8330.92 1172.99  13
   1   8  11 8628.44 871.758  22
  -1   8 -11 8426.06 1072.17  18
   1  -8  11 8534.74 1009.38  12
  -1  -8 -11 9910.00 914.611  17
   1   8  11 9318.36 874.420  20
  -1  -8 -11 9267.28 962.524  23
  -1  -8 -12 2400.65 530.545  23
   1   8  12 2776.26 603.611   1
  -1   8 -12 2673.39 716.992   7
  -1   8 -12 1606.75 531.019  18
   1  -8  12 2379.57 660.885  20
   1  -8  12 2173.10 692.610   8
   1   8  12 2591.16 516.669  22
  -1  -8 -12 2672.67 544.180  17
   1   8  12 3355.16 572.456  20
  -1   8 -12 2167.56 643.387  19
  -1   8 -12 2235.71 752.875   5
   1  -8  12 2335.67 612.510  21
   1  -8  12 1204.88 545.354  16
   1  -8  12 2582.24 667.781  12
  -1  -8 -12 3288.85 782.493   4
  -1  -8 -12 3577.91 796.007  13
   1   8  13 4354.92 675.422  20
   1  -8  13 2683.81 716.711  20
  -1  -8 -13 4117.57 696.758  23
  -1  -8 -13 3614.58 627.234  17
   1   8  13 3429.69 709.646   1
   1  -8  13 3830.73 737.953  12
  -1   8 -13 3496.42 739.850  19
   1   8  13 4334.41 690.559  22
   1  -8  14 1949.47 676.015  20
  -1  -8 -14 2720.40 561.444  17
   1   8  14 2663.78 578.126  20
   1   8  14 2732.17 547.305  22
   1  -9 -13-0.49575 303.718  23
  -1   9  13 586.570 342.645  20
  -1  -9  13 475.852 518.018  12
  -1   9  12 3926.90 613.305  22
  -1  -9  12 3696.60 750.349   9
   1   9 -12 1643.67 596.474   7
   1  -9 -12 3474.80 834.309  13
  -1   9  12 3262.73 587.182  20
  -1  -9  12 2813.97 712.160  21
   1   9 -12 2823.21 738.642   5
   1   9 -12 2216.51 663.075  18
   1   9 -12 3429.34 750.297  19
  -1  -9  12 3272.95 788.985  16
  -1   9  12 3758.15 616.980   7
   1  -9 -12 3523.30 605.922  23
   1  -9 -12 3737.00 810.834   4
  -1  -9  12 2223.50 576.925  20
  -1  -9  12 4147.84 835.706   8
  -1  -9  12 3624.76 778.320  12
  -1   9  12 4128.39 709.136   1
  -1  -9  11-821.021 425.677   9
  -1  -9  11-435.102 419.815   8
   1  -9 -11-290.869 474.185  13
  -1   9  11 33.0942 281.129  22
  -1  -9  11 427.158 423.283  21
   1   9 -11-81.8850 472.575   5
  -1  -9  11 720.551 497.136  12
   1   9 -11 283.387 402.341  18
  -1   9  11 12.7979 311.490  20
  -1  -9  11-311.242 542.907  16
   1   9 -11-363.704 426.154   7
   1  -9 -11 940.274 505.901   4
   1  -9 -11 4.24614 302.383  23
  -1  -9  11-339.089 413.745  20
   1   9 -11 161.924 418.292  19
  -1   9  11 587.943 409.934   1
  -1   9  11 780.011 330.960   7
   1   9 -10 3846.15 720.283  18
  -1   9  10 5095.12 654.217  22
  -1  -9  10 5884.22 879.053  21
   1   9 -10 5363.76 887.704   7
  -1  -9  10 6275.53 890.390  12
  -1  -9  10 4652.18 805.708   9
   1  -9 -10 5332.29 871.849   4
   1  -9 -10 5634.17 893.543  16
  -1  -9  10 5045.00 873.091   8
  -1   9  10 5401.07 725.468   1
  -1  -9  10 5063.80 938.217  16
   1  -9 -10 6103.61 706.016  23
   1  -9 -10 6018.02 1042.19  13
   1   9 -10 4721.13 919.317   5
  -1  -9  10 4912.28 765.469  20
   1   9 -10 5615.00 871.489  19
  -1   9  10 6094.55 680.303   7
  -1  -9   9 1641.25 505.812  20
  -1   9   9 1668.46 455.553   1
   1   9  -9 1289.69 481.880  19
  -1   9   9 2216.29 444.014   7
   1   9  -9 1954.99 593.568  18
  -1   9   9 2145.96 457.589  22
  -1  -9   9 2698.13 712.581  16
  -1  -9   9 2712.74 665.857  21
   1  -9  -9 2295.44 665.258  16
  -1  -9   9 2272.20 569.597   9
  -1  -9   9 2029.81 592.319   8
  -1  -9   9 2121.69 591.898  12
   1   9  -9 2588.32 622.601   7
   1  -9  -9 2216.18 428.741  23
   1  -9  -9 2042.10 550.525   4
   1   9  -9 1919.28 548.973   5
   1  -9  -9 1609.92 587.114  13
   1  -9  -8 4462.17 809.791  16
  -1  -9   8 5846.85 992.389  16
  -1  -9   8 3922.14 718.004  21
   1   9  -8 4995.16 812.147  19
   1   9  -8 3349.38 734.960   5
   1   9  -8 5026.66 762.869   7
  -1   9   8 4880.43 572.279   7
   1  -9  -8 5370.27 624.852  23
   1   9  -8 4453.20 769.334  18
  -1  -9   8 5634.92 863.640   8
  -1  -9   8 3755.44 670.240  12
   1  -9  -8 6754.63 889.920   4
  -1  -9   8 4625.46 714.796  20
  -1   9   8 5428.83 687.902   1
  -1  -9   8 4684.12 763.169   9
  -1   9   8 5757.97 689.308  22
   1  -9  -8 5779.33 982.007  13
   1   9  -7 9323.05 1065.25  19
   1   9  -7 9375.76 1083.26   5
  -1   9   7 10472.7 814.775   7
   1  -9  -7 10096.8 1162.86  16
  -1  -9   7 9881.29 1202.34  16
  -1  -9   7 9387.06 1026.82   9
  -1   9   7 11732.3 911.234   1
   1  -9  -7 11503.6 1293.70  13
   1  -9  -7 10265.3 1069.65   4
  -1  -9   7 9658.57 1010.10  12
  -1  -9   7 9396.40 1049.67  21
   1   9  -7 9535.22 1023.27   7
   1  -9  -7 11412.9 802.983  10
  -1  -9   7 9554.41 1064.70   8
   1   9  -7 10351.4 1087.19  18
  -1   9   7 11335.1 1274.61   6
   1  -9  -7 9793.22 764.665  21
  -1  -9   7 8679.22 898.421  20
   1  -9  -7 11937.1 890.924  23
   1  -9  -6 8699.67 1092.54  13
   1   9  -6 8131.81 976.087   5
   1  -9  -6 8863.01 1082.04  16
   1   9  -6 8611.30 1037.00  18
  -1   9   6 9536.37 787.467   1
  -1  -9   6 7465.14 892.332  12
  -1  -9   6 8896.70 1009.76   8
   1  -9  -6 9417.98 767.126  23
   1  -9  -6 8730.96 939.034   4
  -1  -9   6 8597.07 874.683  20
   1  -9  -6 9084.33 722.010  21
  -1   9   6 9555.25 764.105   7
  -1  -9   6 7499.50 890.984  21
   1  -9  -6 8840.42 712.162  10
   1   9  -6 8880.46 968.567   7
  -1  -9   6 6220.96 986.401  16
  -1   9   6 9596.17 1147.37   6
  -1  -9   6 7909.21 922.291   9
   1   9  -6 7429.63 1001.48  19
   1  -9  -5 19033.7 1336.32   4
  -1  -9   5 17604.8 1310.98  12
  -1   9   5 20067.9 1622.47   6
   1   9  -5 18166.4 1372.93   5
  -1  -9   5 15676.2 1550.79  16
   1  -9  -5 19053.7 1071.30  21
   1  -9  -5 18489.7 1060.63  10
   1  -9  -5 20407.3 1116.96  23
   1  -9  -5 20763.8 1628.44  13
   1   9  -5 19909.3 1538.07  19
  -1   9   5 18925.1 1092.92   7
  -1  -9   5 17987.8 1429.80   8
  -1   9   5 19098.7 1087.20   1
   1   9  -5 19259.4 1352.48   7
  -1  -9   5 18099.3 1334.21   9
   1  -9  -5 19229.7 1585.53  16
  -1  -9   5 17064.8 1194.37  20
   1   9  -5 17582.0 1396.31  18
  -1  -9   5 17525.2 1319.94  21
   1  -9  -4 5346.94 552.834  23
  -1  -9   4 4150.93 646.441  12
  -1  -9   4 4927.06 716.724   9
  -1   9   4 4409.34 523.564   7
  -1   9   4 5457.67 851.278   6
  -1  -9   4 5025.34 716.123  21
  -1   9   4 5728.07 514.346  15
   1  -9  -4 5668.76 591.105  21
   1   9  -4 5056.94 843.212  19
  -1  -9   4 4921.84 885.767  16
  -1   9   4 4975.49 695.651  18
   1   9  -4 3648.13 665.704   5
   1  -9  -4 5346.76 704.652   4
   1   9  -4 4905.05 756.457  18
   1   9  -4 6129.90 735.589   7
   1  -9  -4 5055.81 839.792  16
  -1  -9   4 5305.99 659.469  20
   1  -9  -4 5634.36 862.233  13
   1  -9  -4 4615.86 529.491  10
  -1  -9   4 6163.97 836.498   8
   1   9  -3 29252.3 1783.47  18
   1   9  -3 29428.3 1573.66   7
   1  -9  -3 30646.7 2023.80  16
  -1  -9   3 29187.3 1651.05   9
  -1   9   3 30452.3 1690.48  18
   1   9  -3 31776.2 1957.25  19
  -1  -9   3 31198.6 2080.15  16
  -1  -9   3 27953.0 1650.41  12
   1  -9  -3 30351.4 1615.17   4
  -1   9   3 29475.5 1404.34   7
  -1   9   3 31407.9 1990.21   6
  -1  -9   3 29238.4 1632.94  13
  -1  -9   3 29738.2 1784.04   8
  -1  -9   3 31623.6 1574.54  20
   1  -9  -3 30456.7 1663.32   8
  -1  -9   3 29225.9 1641.03  21
   1  -9  -3 28083.6 1403.83  21
  -1   9   3 29939.6 1215.28  15
   1  -9  -3 28619.0 1413.55  10
   1   9  -3 30382.9 1722.24   5
   1  -9  -3 31821.9 1943.73  13
   1   9  -2 1238.59 380.497   5
  -1   9   2 1048.69 306.449   7
  -1   9   2 1277.73 552.825   6
   1   9  -2 1109.15 472.715  19
   1   9  -2 588.609 398.761  18
   1  -9  -2 926.132 289.358  21
   1  -9  -2 59.7617 271.315   4
   1   9  -2 758.238 308.878   7
  -1   9   2 664.270 212.122  15
   1   9  -2 1669.15 554.357   6
  -1  -9   2 1901.89 467.530  12
   1  -9  -2 1391.49 523.322  13
  -1  -9   2 1170.69 532.975  16
   1  -9  -2 1491.18 535.205  16
  -1  -9   2 625.735 375.223   8
  -1   9   2 1392.34 418.250  18
   1  -9  -2 584.863 344.760   8
  -1  -9   2 893.047 362.587  21
  -1  -9   2 868.486 396.339  13
   1   9  -1 18585.9 1346.07  18
   1   9  -1 18680.4 1103.41   7
  -1  -9   1 17583.9 1293.89   8
   1  -9  -1 19329.4 1176.39  21
   1   9  -1 19776.1 1288.19   5
   1  -9  -1 19152.7 1578.04  16
   1   9  -1 19778.2 1527.90   6
  -1  -9   1 19258.2 1616.67  16
  -1   9   1 17398.6 1101.84   7
  -1   9   1 19811.9 1355.88  18
  -1  -9   1 18288.2 1206.78  21
  -1  -9   1 19581.8 1077.05   4
   1  -9  -1 17443.6 1099.41   4
  -1  -9   1 21539.5 1472.07  13
   1  -9  -1 19736.5 1454.37  13
  -1   9   1 18571.5 1467.77   6
   1   9  -1 20356.8 1522.68  19
   1  -9  -1 19089.3 1312.67   8
  -1   9   0 64.4919 467.151   6
  -1  -9   0 12.9522 220.980   4
   1   9   0 200.466 211.270   7
  -1  -9   0 48.2219 282.162  21
  -1   9   0 162.076 298.425  18
  -1   9   0 342.426 278.138   7
   1  -9   0 98.1634 279.425  21
  -1  -9   0-131.378 361.251   8
   1  -9   0 11.1334 359.755   8
  -1  -9   0 208.216 421.389  13
   1  -9   0-248.871 362.668  13
  -1  -9   0-141.631 438.157  16
   1   9   0-273.667 395.462  18
   1  -9   0 1034.36 501.013  16
   1   9   0 776.938 382.426   5
   1   9   0 205.872 409.113   6
   1  -9   0 43.5418 223.929   4
  -1  -9  -1 18463.2 1171.75   4
  -1  -9  -1 19440.6 1178.05  10
   1  -9   1 20195.5 1352.76  13
   1  -9   1 18715.6 1373.92   8
   1   9   1 17803.5 981.677   7
   1  -9   1 16774.8 1178.62   9
   1   9   1 19575.3 1587.10   6
  -1   9  -1 16776.9 1361.64  19
   1   9   1 17851.3 1150.75   5
  -1   9  -1 19828.4 1346.42   5
  -1   9  -1 19524.3 1456.61   6
   1   9   1 18058.1 1294.76  18
  -1   9  -1 16844.1 1167.14   7
  -1  -9  -1 17779.1 1256.85   8
  -1  -9  -1 17773.7 1139.11  21
   1  -9   1 17854.0 990.748   4
  -1  -9  -1 19964.3 1522.24  13
  -1  -9  -1 17747.2 1530.99  16
   1  -9   1 19914.1 1254.40  21
  -1   9  -1 19337.2 1365.48  18
   1  -9   1 19624.6 1611.21  16
  -1  -9  -2 9230.53 1089.91  13
   1   9   2 12450.6 1054.64  18
  -1   9  -2 10024.2 1066.74  19
  -1  -9  -2 10868.1 868.014  21
   1  -9   2 11305.4 964.095  13
  -1  -9  -2 9871.15 822.378  10
   1   9   2 11100.5 734.443   7
   1  -9   2 9343.31 911.176  21
   1  -9   2 12666.9 1034.25   9
  -1   9  -2 11033.4 1075.42   6
  -1   9  -2 10795.3 947.908   7
   1  -9   2 11069.0 937.962  12
  -1  -9  -2 9975.51 913.445   4
  -1  -9  -2 10578.0 954.063   8
  -1   9  -2 10924.9 1052.35  18
   1   9   2 11887.6 1251.63   6
  -1  -9  -2 11561.4 1234.10  16
  -1   9  -2 9862.57 997.041   5
   1  -9   2 10826.3 1064.85   8
   1  -9   2 9706.08 1138.78  16
  -1  -9  -3 8142.81 741.273  10
   1  -9   3 8095.93 850.378  21
   1  -9   3 8687.51 872.160  20
   1  -9   3 7174.70 814.083   9
   1   9   3 9672.12 935.059  18
   1   9   3 8776.53 630.433   1
  -1  -9  -3 8152.60 1063.65  16
   1  -9   3 6665.92 904.006   8
  -1   9  -3 8652.76 886.151   7
   1   9   3 9171.13 1115.72   6
   1  -9   3 7182.34 1020.58  16
  -1   9  -3 8935.31 1038.55  19
  -1  -9  -3 9657.30 923.761   4
  -1  -9  -3 8843.47 1069.05  13
  -1   9  -3 8724.15 949.986   6
   1   9   3 8299.84 633.879   7
   1  -9   3 7702.48 811.570  12
   1  -9   3 7975.24 769.634  13
  -1   9  -3 9296.23 991.525   5
  -1  -9  -3 7495.54 718.745  21
  -1  -9  -3 8862.79 858.315   8
  -1  -9  -3 8683.34 758.315  23
  -1   9  -3 7884.20 915.791  18
   1  -9   4 12033.9 1067.69  21
   1  -9   4 12994.7 1089.86  20
  -1   9  -4 11822.0 1165.48  19
   1  -9   4 12537.3 1319.10  16
  -1   9  -4 12908.5 1148.22   7
  -1  -9  -4 12092.0 891.556  21
   1  -9   4 12898.8 1203.48   8
  -1   9  -4 11507.5 1127.20  18
   1  -9   4 11581.4 1049.67   9
  -1  -9  -4 13343.5 1122.59   4
   1   9   4 13129.4 801.019   7
   1  -9   4 11190.3 980.526  12
  -1  -9  -4 13479.7 1329.55  16
  -1  -9  -4 11979.3 1281.53  13
  -1   9  -4 11272.4 1128.75   5
   1   9   4 12428.2 807.939   1
   1   9   4 13181.6 1094.70  18
   1   9   4 12407.2 1315.48   6
  -1  -9  -4 12681.5 928.903  10
  -1  -9  -4 13760.3 977.009  23
   1  -9   5 1310.58 527.694  16
   1  -9   5 710.415 402.233   8
   1  -9   5 790.073 380.337   9
  -1  -9  -5 1309.58 434.464   4
  -1  -9  -5 988.930 317.235  21
   1  -9   5 841.283 415.405  21
   1   9   5 631.309 525.609   6
  -1  -9  -5 1120.24 517.457  13
  -1  -9  -5 1190.79 348.419  10
   1   9   5 1288.09 319.243   1
  -1  -9  -5 778.579 458.927  16
   1  -9   5 534.910 387.858  20
  -1   9  -5 1773.28 536.789  19
  -1  -9  -5 1795.89 404.938  23
   1   9   5 1189.84 292.345   7
  -1   9  -5 1189.65 494.196   7
  -1   9  -5 1448.32 491.925  18
  -1   9  -5 1224.03 487.137   5
   1  -9   5 1119.60 387.867  12
  -1  -9  -6 12773.3 914.823  21
   1   9   6 11405.3 861.614   1
  -1  -9  -6 10411.3 1180.35  16
  -1  -9  -6 11816.8 1313.79  13
  -1   9  -6 11249.7 1116.28  18
  -1   9  -6 11334.1 1123.16   7
  -1  -9  -6 11958.2 963.963  23
  -1   9  -6 10861.3 1122.77  19
   1  -9   6 12469.3 1325.16  16
  -1  -9  -6 12858.6 1176.80   4
   1  -9   6 10956.0 1094.37  20
   1  -9   6 7414.53 921.357  21
   1   9   6 12072.8 790.822   7
   1  -9   6 13428.4 1256.25   8
  -1  -9  -6 11218.8 859.161  10
   1   9   6 14075.6 1379.46   6
   1  -9   6 9484.47 1024.81   9
  -1   9  -6 9881.39 1117.48   5
   1  -9   6 10689.1 983.346  12
   1   9   7 586.791 363.305  22
  -1  -9  -7 1114.80 521.568  13
  -1   9  -7 324.384 422.201   5
  -1  -9  -7 690.511 320.478  23
   1   9   7 427.626 323.918   1
   1  -9   7 1091.75 515.078   8
  -1   9  -7 602.139 460.681  18
  -1   9  -7-3.85746 373.055  19
   1  -9   7 669.378 428.428  21
  -1  -9  -7 314.255 421.069  16
   1   9   7 178.293 496.865   6
   1  -9   7 517.102 513.228  16
   1  -9   7 126.308 314.833  12
  -1  -9  -7 1028.10 478.402   4
  -1  -9  -7 430.400 278.258  21
  -1   9  -7 223.570 375.055   7
  -1  -9  -7 234.957 288.892  10
   1   9   7 394.487 259.599   7
   1  -9   7-197.189 389.531  20
   1  -9   7 694.444 443.396   9
   1  -9   8 10042.2 1111.40   8
   1   9   8 10350.4 1253.38   6
   1  -9   8 8384.46 1018.55   9
   1   9   8 10561.6 925.231  22
   1  -9   8 7444.21 947.781  21
   1   9   8 11123.0 932.382   1
  -1   9  -8 8686.22 1096.92   5
  -1   9  -8 8656.85 1066.14   7
  -1  -9  -8 10167.6 925.111  23
  -1  -9  -8 10228.0 1134.67   4
  -1  -9  -8 9901.11 1131.20  16
   1  -9   8 8746.57 1162.73  16
  -1  -9  -8 8269.02 1137.23  13
   1  -9   8 8623.76 1035.29  20
   1   9   8 10281.7 776.135   7
  -1   9  -8 8224.47 1037.87  18
  -1   9  -8 8835.54 1079.45  19
   1  -9   8 9551.96 978.952  12
   1  -9   9 5475.33 872.743  21
  -1  -9  -9 5805.15 912.776   4
   1  -9   9 5527.82 870.405   9
   1  -9   9 5702.52 888.646   8
  -1  -9  -9 6108.74 1045.97  13
  -1   9  -9 6182.59 934.372   7
  -1   9  -9 5615.79 843.889  19
  -1   9  -9 5107.40 833.218  18
  -1  -9  -9 5939.50 751.554  23
   1  -9   9 4143.44 691.696  12
   1  -9   9 6585.72 1040.03  16
  -1   9  -9 5340.89 885.701   5
   1  -9   9 5391.20 893.870  20
   1   9   9 6276.69 761.570  22
   1   9   9 5512.42 735.069   1
   1   9   9 5057.34 617.765  20
   1  -9  10 4489.85 829.892  21
   1   9  10 5512.68 728.860  22
  -1   9 -10 3989.12 780.128  18
   1  -9  10 4326.60 801.743   9
   1  -9  10 4711.02 768.903  12
   1   9  10 4070.30 646.332   1
   1  -9  10 4594.53 835.965   8
   1  -9  10 4546.60 817.073  20
   1  -9  10 4960.87 907.370  16
  -1  -9 -10 4901.40 687.922  23
  -1  -9 -10 5414.58 968.683  13
  -1   9 -10 4480.55 793.474  19
  -1   9 -10 2179.10 674.095   7
  -1  -9 -10 4781.80 820.485   4
  -1   9 -10 3170.53 747.636   5
   1   9  10 4985.44 642.871  20
  -1   9 -11 3817.89 777.253  18
   1  -9  11 4106.10 823.589   8
  -1   9 -11 2334.12 778.348   5
  -1  -9 -11 4055.50 889.776  13
   1  -9  11 3683.96 795.813  20
  -1   9 -11 2688.33 741.040   7
   1  -9  11 4863.99 877.551  21
   1  -9  11 2761.52 756.049  16
  -1  -9 -11 4355.31 856.227   4
   1  -9  11 3999.78 821.223   9
  -1   9 -11 4588.16 807.786  19
   1   9  11 3933.70 691.392   1
   1   9  11 3675.56 617.228  22
  -1  -9 -11 4370.15 668.777  23
   1  -9  11 4628.00 789.964  12
   1   9  11 4012.47 621.574  20
  -1  -9 -12 4373.88 725.372  23
   1  -9  12 3601.07 779.146  20
  -1  -9 -12 3378.11 629.533  17
   1  -9  12 2178.17 693.064  16
  -1   9 -12 2607.14 644.339  19
   1   9  12 3158.57 595.816  22
   1   9  12 4436.08 734.295   1
   1   9  12 3747.81 591.058  20
   1  -9  12 2171.24 634.963  12
  -1   9 -12 2869.39 699.374   7
  -1  -9 -13 6278.82 821.680  17
   1  -9  13 4890.26 894.308  12
   1   9  13 7150.38 868.573  22
   1  -9  13 4700.59 917.202  20
  -1  -9 -13 7116.32 934.659  23
  -1  10  12 197.504 356.204   1
   1  10 -12 797.400 612.705   7
  -1 -10  12 571.007 439.699  12
  -1 -10  11 6176.82 960.974  12
   1 -10 -11 7097.51 1071.66   4
  -1 -10  11 5685.07 1049.43  16
   1  10 -11 5267.04 891.482   7
  -1  10  11 7356.32 876.934   1
  -1  10  11 6256.73 770.810  22
  -1 -10  10 378.652 569.693  16
   1  10 -10 1100.02 481.134  19
   1 -10 -10 1735.03 650.745  13
   1 -10 -10 202.887 424.669   4
   1  10 -10 946.952 494.293  18
  -1 -10  10 1052.70 617.606   8
   1  10 -10 484.112 433.191   5
   1  10 -10 353.109 423.202   7
  -1 -10  10 493.825 485.691  21
  -1 -10  10 1269.75 514.585  12
  -1  10  10 831.050 352.237   1
   1 -10 -10 731.434 473.812  16
  -1  10  10 1126.71 396.834  22
  -1 -10  10 641.150 454.079   9
  -1 -10   9 10119.4 1148.29  21
   1  10  -9 11479.9 1258.31  19
   1  10  -9 11901.1 1297.81  18
  -1  10   9 10317.0 973.402   1
   1 -10  -9 10743.8 1208.15   4
  -1 -10   9 11518.9 1207.06   9
   1 -10  -9 11340.9 1293.70  16
   1  10  -9 10857.5 1164.26   7
   1 -10  -9 12615.9 1481.28  13
  -1  10   9 12251.8 1025.27  22
  -1 -10   9 10647.9 1224.44   8
  -1 -10   9 10025.4 1108.01  12
  -1  10   9 10712.3 892.863   7
  -1 -10   9 10888.9 1375.92  16
   1  10  -9 11780.3 1332.46   5
   1 -10  -8 3276.36 530.673  23
  -1 -10   8 2705.91 673.640  21
   1 -10  -8 2714.02 747.527  13
  -1  10   8 2847.53 525.717  22
  -1  10   8 2909.79 526.440   1
   1  10  -8 1470.19 549.177  19
  -1  10   8 2969.43 507.879   7
  -1 -10   8 3003.37 811.940  16
  -1 -10   8 1521.93 536.768   9
   1  10  -8 2156.41 605.847  18
   1  10  -8 3284.94 701.145   7
   1 -10  -8 3270.60 738.465   4
   1 -10  -8 2912.29 762.851  16
  -1 -10   8 2595.53 602.405  12
  -1 -10   8 1985.61 558.574   8
   1  10  -8 3340.06 732.401   5
   1  10  -7 6905.23 908.031   7
   1 -10  -7 7586.63 716.470  21
   1  10  -7 6326.00 941.668   5
  -1  10   7 7074.05 710.744   7
  -1 -10   7 6403.04 858.987  12
   1  10  -7 7365.09 1006.29  18
  -1  10   7 9027.88 1177.89   6
   1  10  -7 8944.84 1080.09  19
  -1  10   7 7046.72 745.283   1
  -1 -10   7 5046.17 816.992   9
   1 -10  -7 5612.10 997.755  13
  -1 -10   7 6948.38 996.947   8
   1 -10  -7 6996.63 925.278   4
   1 -10  -7 7117.70 697.226  10
  -1 -10   7 7520.58 1172.95  16
  -1 -10   7 7160.47 919.298  21
   1 -10  -7 5707.84 948.840  16
   1 -10  -7 7764.93 742.374  23
  -1 -10   6 3674.02 748.128   8
   1 -10  -6 2874.13 455.145  10
  -1 -10   6 2256.51 543.346  12
   1 -10  -6 2752.77 767.448  13
   1  10  -6 2635.16 632.615  18
   1 -10  -6 2932.36 701.117  16
  -1 -10   6 3034.80 644.930  21
   1 -10  -6 3304.31 490.974  23
  -1  10   6 3256.91 671.312  18
   1 -10  -6 2109.16 491.818   4
   1  10  -6 3068.15 698.078  19
  -1 -10   6 2836.63 610.713   9
  -1  10   6 3008.50 484.151   1
  -1  10   6 2036.53 682.926   6
  -1 -10   6 1216.08 572.989  16
   1  10  -6 1898.37 547.696   7
   1  10  -6 3051.00 680.731   5
  -1  10   6 2442.81 440.424   7
   1 -10  -6 2811.96 442.537  21
  -1  10   5 11029.4 856.036   7
  -1 -10   5 8695.06 1170.05  16
   1 -10  -5 10683.7 836.208  23
  -1 -10   5 8699.14 973.667  12
   1  10  -5 10724.2 1193.50  19
   1  10  -5 10451.9 1028.00   7
   1 -10  -5 12436.5 1323.49  13
   1  10  -5 9664.61 1039.71   5
   1 -10  -5 10836.8 855.930  21
  -1  10   5 11615.4 1109.34  18
   1 -10  -5 10315.2 1264.43  16
   1  10  -5 8740.76 1040.19  18
   1 -10  -5 9931.30 1031.32   4
  -1 -10   5 10190.6 1053.68   9
  -1 -10   5 10047.8 1140.63   8
  -1  10   5 10419.8 1260.90   6
   1 -10  -5 10289.4 831.190  10
  -1 -10   5 9417.52 1031.82  21
  -1  10   4 19650.7 1155.51   7
   1  10  -4 20863.2 1640.81  19
  -1 -10   4 18822.0 1410.42   9
   1 -10  -4 19336.2 1170.39  10
  -1 -10   4 17857.0 1374.29  12
   1  10  -4 19736.4 1355.31   7
   1 -10  -4 19237.8 1371.88   4
   1  10  -4 18640.8 1430.13   5
  -1  10   4 21046.2 1454.30  18
   1 -10  -4 21981.4 1729.02  13
   1 -10  -4 19019.6 1651.75  16
  -1 -10   4 16462.3 1322.74  21
   1 -10  -4 20221.3 1195.02  21
  -1 -10   4 17537.2 1643.27  16
   1  10  -4 19883.7 1537.09  18
  -1 -10   4 17982.4 1480.89   8
  -1  10   4 19605.5 1628.93   6
   1 -10  -3 6147.55 827.536   8
   1  10  -3 5402.53 688.447   7
  -1 -10   3 5648.10 770.876  12
  -1  10   3 6250.05 805.750  18
   1 -10  -3 4361.70 572.215  21
   1  10  -3 5221.39 822.114  18
  -1 -10   3 5295.79 804.456   8
  -1 -10   3 5755.64 769.131  21
  -1 -10   3 5685.49 717.147  13
   1 -10  -3 6604.26 959.969  13
  -1 -10   3 5888.92 1002.02  16
  -1  10   3 5435.87 896.637   6
   1  10  -3 4759.75 823.956   6
   1 -10  -3 5009.48 690.112   4
   1  10  -3 5453.34 898.139  19
   1  10  -3 4989.31 745.313   5
   1 -10  -3 6213.76 1000.77  16
   1 -10  -3 5993.66 667.001  10
  -1  10   3 5365.29 606.219   7
  -1 -10   2 13009.6 1382.24  16
   1 -10  -2 16475.9 1535.90  16
   1 -10  -2 11844.2 951.122  21
   1  10  -2 14628.4 1279.07  18
   1 -10  -2 14336.4 1037.16  10
  -1  10   2 14414.0 1372.50   6
   1  10  -2 14789.9 1187.96   5
  -1 -10   2 13698.4 1190.47  13
   1 -10  -2 14116.0 1312.54  13
  -1 -10   2 14122.1 1140.74  21
   1  10  -2 14344.1 1053.21   7
   1  10  -2 14618.2 1380.90   6
  -1  10   2 11983.5 924.654   7
   1 -10  -2 14429.9 1080.34   4
   1  10  -2 16111.0 1480.67  19
  -1 -10   2 12774.6 1214.51   8
  -1  10   2 13089.1 1173.99  18
   1 -10  -2 13845.4 1169.95   8
  -1 -10   1-665.736 509.144   8
   1 -10  -1 411.617 462.791  16
   1  10  -1 508.000 307.534   7
  -1  10   1-285.795 389.788  18
  -1 -10   1 223.995 294.763  21
  -1 -10   1 93.1425 377.761  13
   1 -10  -1 312.125 258.191   4
   1 -10  -1 623.357 398.593   8
   1  10  -1 94.6874 437.734  19
  -1  10   1 161.482 300.468   7
  -1 -10   1-420.909 536.968  16
   1  10  -1 321.487 403.211  18
   1  10  -1 619.548 335.223   5
   1 -10  -1-358.339 339.971  21
   1 -10  -1 90.0735 351.104  13
   1  10  -1-79.4211 409.848   6
  -1  10   1-39.4632 384.401   6
   1  10   0 17404.5 1053.30   7
  -1  10   0 16539.8 1145.44   7
   1  10   0 15160.6 1285.24  18
  -1 -10   0 14871.2 1111.40  10
   1 -10   0 17939.8 1390.69   8
  -1 -10   0 17135.2 1314.37   8
   1 -10   0 17621.7 1363.33  13
  -1 -10   0 15175.3 1142.12  21
   1  10   0 19055.6 1594.06   6
   1  10   0 17429.4 1215.77   5
   1 -10   0 15657.2 1155.17  21
  -1  10   0 17955.9 1390.65  18
   1 -10   0 18836.6 1624.15  16
  -1 -10   0 17335.6 1427.38  13
  -1  10   0 17028.7 1441.11   6
   1  10   0 16697.2 1472.94  19
  -1 -10   0 18918.1 1611.17  16
   1  10   1 4633.19 636.061   5
  -1 -10  -1 3031.29 690.505  13
  -1 -10  -1 3433.91 615.720   8
  -1 -10  -1 3541.85 567.455   4
  -1  10  -1 4255.04 758.351  18
  -1  10  -1 4221.58 746.017   6
   1  10   1 3274.52 620.688  18
   1 -10   1 5543.52 940.002  16
  -1  10  -1 3344.77 585.118   7
  -1  10  -1 3920.29 723.327  19
  -1 -10  -1 4087.15 597.057  10
   1 -10   1 3518.13 659.366   8
   1 -10   1 4171.66 660.252  13
   1 -10   1 3842.31 656.579  21
   1  10   1 3390.07 447.742   7
  -1 -10  -1 3387.71 545.625  21
   1  10   1 5181.78 886.610   6
  -1 -10  -1 2948.37 708.432  16
  -1 -10  -2 10201.5 896.340  10
  -1  10  -2 9724.94 972.436   7
  -1 -10  -2 9789.25 1163.20  13
  -1 -10  -2 11959.7 1070.45   8
  -1  10  -2 12608.0 1249.35  19
   1 -10   2 12427.3 1358.72  16
   1 -10   2 10986.6 1017.30  21
  -1  10  -2 10491.0 1057.45   5
  -1  10  -2 9607.78 1048.68  18
   1  10   2 11800.4 801.456   7
  -1  10  -2 12755.3 1208.82   6
   1 -10   2 11531.9 1012.92  13
  -1 -10  -2 11662.7 1287.89  16
   1 -10   2 9518.14 1075.06   8
   1  10   2 11846.6 1305.28   6
   1  10   2 11073.9 1085.78  18
  -1 -10  -2 11457.5 948.660  21
  -1 -10  -2 12378.9 1044.26   4
   1 -10   2 11023.7 1031.66   9
  -1 -10  -3 11365.0 1253.76  16
  -1  10  -3 10464.9 1180.87  19
  -1 -10  -3 11679.2 1085.34   4
  -1  10  -3 9692.58 996.611   7
  -1  10  -3 10137.1 1104.46  18
   1 -10   3 10717.4 994.777  20
  -1 -10  -3 10840.9 923.238  21
  -1  10  -3 11415.7 1098.57   5
   1 -10   3 9637.18 978.998   9
  -1 -10  -3 9927.51 887.131  10
   1  10   3 10780.4 1274.30   6
   1 -10   3 10360.5 1028.28  21
   1  10   3 11946.7 1118.94  18
  -1 -10  -3 10918.7 1264.10  13
   1 -10   3 9920.58 1112.08   8
   1 -10   3 10135.7 961.067  12
  -1  10  -3 11391.8 1134.03   6
   1  10   3 10924.1 768.389   7
   1 -10   3 13304.9 1394.84  16
  -1  10  -4 525.953 434.300   6
   1 -10   4 1046.25 645.319  16
   1 -10   4 396.656 380.903   9
   1 -10   4 916.827 400.184  21
  -1  10  -4 331.130 420.041   5
  -1  10  -4 712.699 480.681  19
   1  10   4 1452.90 496.420  18
  -1  10  -4 815.758 451.702  18
  -1 -10  -4 542.666 522.213  16
   1 -10   4 922.443 415.682  12
   1 -10   4 936.427 487.138   8
  -1  10  -4 666.042 374.615   7
  -1 -10  -4 292.665 287.654  10
  -1 -10  -4 320.950 349.062   4
  -1 -10  -4-154.671 474.368  13
  -1 -10  -4 447.574 263.922  21
  -1 -10  -4 1162.10 308.015  23
   1 -10   4 427.127 362.297  20
   1  10   4 646.002 244.846   7
   1  10   4 1060.60 482.758   6
   1 -10   5 9112.34 963.406  20
   1 -10   5 8205.50 1054.88   8
  -1 -10  -5 10424.8 879.448  21
  -1  10  -5 9651.25 1100.41   5
   1 -10   5 8986.84 1018.97   9
  -1  10  -5 9799.00 1104.28  19
  -1  10  -5 10484.3 1143.28  18
  -1 -10  -5 9636.49 855.724  10
  -1 -10  -5 10473.8 1200.16  16
  -1  10  -5 11393.1 1118.81   7
  -1 -10  -5 9964.14 1089.43   4
   1 -10   5 10253.9 1268.60  16
  -1 -10  -5 9422.93 1225.78  13
  -1 -10  -5 10189.0 896.354  23
   1  10   5 10030.2 791.869   1
   1 -10   5 8568.70 997.364  21
   1 -10   5 10289.8 1005.24  12
   1  10   5 10482.6 1274.29   6
   1  10   5 10617.5 1049.75  18
   1  10   6 860.895 506.688   6
  -1 -10  -6 572.752 332.698  10
   1 -10   6 160.422 330.159  21
   1  10   6 241.807 273.039   1
  -1  10  -6-191.590 424.099  19
  -1 -10  -6 1212.15 554.302  16
  -1 -10  -6 733.013 570.001  13
   1 -10   6 542.616 364.574  20
   1 -10   6 359.645 446.335   8
  -1  10  -6 363.894 449.892  18
  -1  10  -6 456.888 403.752   7
   1 -10   6 541.710 467.615  16
  -1 -10  -6 575.960 310.862  21
   1 -10   6 421.670 341.877  12
  -1  10  -6 86.0190 460.811   5
  -1 -10  -6 1460.70 379.222  23
  -1 -10  -6 776.201 441.229   4
   1 -10   6 457.421 370.430   9
   1 -10   7 10897.8 1116.00  20
  -1  10  -7 10343.8 1136.83  19
   1 -10   7 10455.6 1039.14  12
  -1 -10  -7 12121.8 1422.86  13
  -1 -10  -7 12825.6 1358.17  16
   1  10   7 13271.7 1466.48   6
  -1 -10  -7 11572.1 929.679  10
  -1  10  -7 10506.1 1150.23  18
  -1 -10  -7 13421.9 1062.82  23
   1 -10   7 11727.1 1182.03  21
  -1 -10  -7 12381.1 969.235  21
  -1  10  -7 11437.1 1191.37   7
   1 -10   7 10407.2 1160.55   9
   1  10   7 13382.9 1090.44  22
   1  10   7 11544.5 943.053   1
   1 -10   7 10990.8 1334.75  16
  -1 -10  -7 13484.4 1283.05   4
  -1  10  -7 10278.5 1173.85   5
   1 -10   7 10507.1 1171.10   8
   1 -10   8-78.1156 367.192   9
   1  10   8-257.684 334.902  22
   1 -10   8-716.803 525.591  16
   1 -10   8 403.002 432.307  21
  -1 -10  -8 599.974 454.679   4
  -1  10  -8-613.326 526.465   5
  -1  10  -8 734.522 435.452  19
  -1 -10  -8 384.539 319.251  23
   1  10   8 65.3988 291.905   1
   1  10   8 237.858 519.020   6
  -1 -10  -8-298.022 518.650  13
   1 -10   8-485.358 411.969  12
   1 -10   8 457.424 401.473  20
  -1  10  -8 208.594 450.467   7
  -1  10  -8 73.2166 382.569  18
  -1 -10  -8 353.342 428.921  16
   1 -10   8-207.585 458.693   8
   1 -10   9 4608.79 838.904  21
  -1 -10  -9 5029.22 931.376  13
  -1  10  -9 4645.96 811.725  18
  -1  10  -9 5342.47 903.322   7
   1 -10   9 4729.85 830.718   9
   1 -10   9 5612.11 967.950   8
   1 -10   9 5399.32 795.432  12
  -1  10  -9 6843.23 1041.40   5
  -1  10  -9 5352.82 854.743  19
  -1 -10  -9 6725.55 803.929  23
   1  10   9 5715.85 743.707  22
   1  10   9 5270.89 719.247   1
   1 -10   9 4569.70 785.799  20
  -1 -10  -9 5611.72 960.140   4
   1 -10   9 5946.34 1046.96  16
  -1  10 -10-214.295 422.683   7
   1 -10  10-215.548 487.763  16
  -1  10 -10 553.647 550.961   5
  -1  10 -10 667.906 448.773  19
  -1 -10 -10 123.633 323.448  23
   1  10  10 299.492 372.021   1
   1 -10  10 307.958 388.616  20
  -1 -10 -10-271.416 487.256   4
   1 -10  10 661.339 419.240  12
   1  10  10 6.65650 294.924  22
   1 -10  11 3745.76 812.370  20
   1  10  11 4871.66 763.466   1
   1  10  11 5054.94 744.045  22
   1 -10  11 5055.25 861.485  12
   1 -10  11 3692.56 891.599  16
  -1 -10 -11 4221.77 706.404  23
   1 -10  12 2724.18 711.395  12
   1  10  12 2969.71 640.802  22
  -1 -10 -12 2259.59 567.502  23
  -1  11  11 393.393 391.230   1
   1  11 -10 2316.12 680.354   7
  -1 -11  10 1447.60 554.329  12
  -1  11  10 2474.57 594.784   1
   1 -11  -9-302.625 464.052  16
  -1 -11   9-588.036 500.088  12
   1  11  -9 194.020 448.402   7
  -1  11   9-13.1244 294.541  22
   1 -11  -9-532.337 558.161   4
   1  11  -9-367.326 498.376   5
   1  11  -8 1378.52 582.748   5
   1 -11  -8 2598.88 786.812  13
   1 -11  -8 719.389 512.992   4
  -1 -11   8 2208.27 641.486   8
  -1 -11   8 554.301 407.626   9
   1  11  -8 1746.04 535.347   7
   1 -11  -8 2429.47 733.991  16
  -1 -11   8 1230.28 455.204  21
  -1  11   8 1525.34 443.589  22
   1  11  -8 1942.22 600.054  19
   1  11  -8 1850.37 580.403  18
  -1 -11   8 1817.90 564.411  12
  -1 -11   8 1354.73 650.625  16
   1  11  -7 2886.35 695.772  19
   1  11  -7 3721.66 759.566   5
  -1 -11   7 2571.87 649.194  21
  -1  11   7 2551.97 590.210  18
   1 -11  -7 2534.84 591.503   4
  -1 -11   7 1621.39 656.194  16
   1  11  -7 2649.48 708.965  18
  -1  11   7 1890.42 790.519   6
   1 -11  -7 2078.39 647.064  16
  -1 -11   7 3482.95 737.825   8
  -1 -11   7 1684.74 566.731   9
   1  11  -7 3635.08 662.939   7
   1 -11  -7 2765.13 767.073  13
  -1 -11   7 2350.05 606.141  12
  -1  11   6 2551.53 705.286   6
  -1 -11   6 2106.21 605.702   9
  -1 -11   6 2295.27 635.245   8
  -1  11   6 4320.87 749.056  18
   1  11  -6 2145.74 555.478   7
   1  11  -6 3561.35 732.632   5
   1  11  -6 3715.07 774.910  18
   1  11  -6 3155.12 749.747  19
   1 -11  -6 3132.13 522.654  10
  -1 -11   6 2302.41 585.057  21
   1 -11  -6 3379.98 509.509  21
   1 -11  -6 2789.60 628.321   4
  -1 -11   6 2181.57 601.365  12
   1 -11  -6 3217.70 762.549  13
  -1 -11   6 3389.78 868.200  16
  -1  11   6 3894.30 548.212   7
   1 -11  -6 3657.41 805.035  16
  -1  11   5 2363.69 642.677   6
   1  11  -5 3630.49 649.640   7
  -1  11   5 4600.48 794.203  18
  -1 -11   5 5054.60 970.466  16
  -1 -11   5 2942.75 679.756   8
  -1 -11   5 3845.25 767.390   9
   1 -11  -5 3905.86 845.626  16
  -1 -11   5 3629.39 719.779  21
   1 -11  -5 3605.03 534.252  21
  -1 -11   5 3661.37 680.994  12
   1 -11  -5 3779.50 547.598  10
   1 -11  -5 2271.48 567.707   4
   1  11  -5 5040.90 969.865  19
  -1  11   5 3523.07 538.360   7
   1 -11  -5 3534.19 794.678  13
   1  11  -5 3899.06 749.891   5
   1  11  -5 4728.23 852.247  18
   1  11  -5 4326.75 777.125   6
   1  11  -4-132.320 357.487   5
  -1 -11   4-312.662 473.037  16
   1  11  -4 797.689 467.333  18
   1  11  -4 200.813 459.840  19
   1 -11  -4 156.025 264.237  10
   1  11  -4 1369.74 531.106   6
   1  11  -4 211.134 383.178   7
  -1  11   4 274.772 460.086   6
   1 -11  -4 283.953 353.874   4
  -1 -11   4 757.709 456.948   8
  -1  11   4 604.712 312.115   7
  -1  11   4 534.228 425.933  18
   1 -11  -4 49.0147 507.707  13
   1 -11  -4 365.116 319.265  21
  -1 -11   4 164.290 359.873  21
   1 -11  -4 1565.70 665.853  16
  -1 -11   4-59.4305 344.573  12
  -1  11   3 5458.34 949.443   6
  -1 -11   3 4588.81 733.250  21
   1 -11  -3 5884.99 815.382   8
  -1  11   3 5764.56 839.063  18
   1  11  -3 4649.98 828.042  18
   1 -11  -3 5224.54 650.743  21
   1 -11  -3 5629.88 677.404  10
   1  11  -3 4700.00 649.682   7
   1 -11  -3 5562.19 750.157   4
   1  11  -3 5916.77 816.195   5
  -1 -11   3 4517.88 810.705   8
  -1  11   3 5854.58 670.156   7
   1  11  -3 6365.46 951.188   6
  -1 -11   3 4950.22 946.759  16
   1 -11  -3 5958.27 1001.34  16
   1 -11  -3 5968.09 960.699  13
   1  11  -3 6330.66 970.890  19
   1  11  -2 1961.17 634.205   6
  -1  11   2 1537.73 524.670  18
   1 -11  -2 2043.05 677.818  16
   1  11  -2 1145.23 464.933   5
   1  11  -2 2180.73 579.648  18
   1 -11  -2 1043.95 359.363  10
   1 -11  -2 1316.33 390.412  21
   1  11  -2 1228.80 356.872   7
  -1  11   2 1200.71 480.098   6
  -1 -11   2 781.288 389.648  13
  -1 -11   2 767.292 413.938  21
   1  11  -2 2045.45 680.559  19
  -1 -11   2 1108.42 534.319  16
   1 -11  -2 1208.14 480.308   8
  -1  11   2 1338.94 357.998   7
   1 -11  -2 1726.93 579.825  13
  -1 -11   2 1415.14 541.822   8
  -1 -11   1 2172.10 664.747  16
   1 -11  -1 535.031 377.915   8
   1  11  -1 762.410 441.334  18
   1 -11  -1 1524.13 421.448  21
  -1 -11   1 1478.56 434.602  21
   1  11  -1 1064.32 401.279   5
  -1  11   1 939.821 348.202   7
  -1 -11   1 390.029 364.512  13
  -1  11   1 782.606 436.201  18
   1 -11  -1 1643.85 557.248  16
  -1 -11   1 915.834 468.185   8
  -1  11   1 480.799 394.023   6
   1  11  -1 1491.42 365.232   7
   1  11  -1 1469.12 602.411   6
   1 -11  -1 1919.51 598.744  13
   1  11  -1 1187.91 557.303  19
  -1  11   0 429.731 458.899   6
  -1 -11   0-14.9315 359.506   8
  -1  11   0 167.496 399.948  19
   1 -11   0 265.395 363.670  13
  -1 -11   0-641.945 402.315  21
   1  11   0-62.5862 391.903  18
   1 -11   0-272.944 337.566  21
   1  11   0-231.424 267.246   7
   1  11   0 4.05937 452.514  19
   1 -11   0 799.655 466.048  16
   1  11   0-786.574 531.469   6
  -1  11   0-125.411 340.099   7
  -1 -11   0-869.571 504.145  13
  -1 -11   0-264.257 365.655  10
   1 -11   0-509.140 505.963   8
  -1  11   0-386.099 420.777  18
  -1 -11   0 328.558 450.850  16
  -1  11  -1 3207.09 535.499   7
  -1 -11  -1 2974.00 575.701  10
  -1 -11  -1 3566.32 780.376  16
  -1 -11  -1 3304.22 647.959   8
  -1  11  -1 2508.87 592.914   6
  -1  11  -1 2616.16 720.054  19
   1  11   1 3631.39 695.979  18
   1 -11   1 2885.05 663.078   8
  -1 -11  -1 2575.58 639.385  13
   1  11   1 2887.80 714.990   6
   1 -11   1 3569.74 624.240  21
  -1 -11  -1 3349.33 583.548  21
   1 -11   1 3043.34 781.407  16
  -1  11  -1 3592.59 724.974  18
   1 -11   1 2604.79 557.406  13
  -1 -11  -2 7946.14 832.617  10
   1 -11   2 6580.64 853.534  21
  -1 -11  -2 7515.89 911.443   8
  -1  11  -2 7631.95 1046.36  19
   1  11   2 6578.39 1048.71   6
   1  11   2 9383.06 1080.44  18
  -1 -11  -2 8179.36 1107.35  16
  -1  11  -2 7554.03 867.527   7
  -1 -11  -2 8754.29 869.717  21
   1 -11   2 7864.90 1016.98   8
   1 -11   2 8668.82 1191.10  16
  -1  11  -2 6774.62 941.786  18
  -1 -11  -2 6266.30 976.915  13
  -1  11  -2 7509.62 972.158   6
   1 -11   3 2172.06 552.960  21
  -1  11  -3 1908.91 629.771  19
  -1  11  -3 1861.33 522.028   5
  -1  11  -3 1060.19 482.705  18
   1 -11   3 1537.42 519.391   9
  -1 -11  -3 1940.26 627.304  16
  -1 -11  -3 2052.69 455.327  10
   1  11   3 1385.25 485.566  18
   1 -11   3 2161.50 585.827   8
  -1 -11  -3 2603.73 589.169   4
   1 -11   3 2416.92 667.744  16
  -1  11  -3 1310.00 445.997   7
  -1 -11  -3 1266.43 584.878  13
  -1  11  -3 2255.34 586.630   6
   1  11   3 1976.19 684.074   6
  -1 -11  -3 2523.95 488.253  21
   1 -11   4 3811.83 648.465  12
  -1  11  -4 5332.35 793.389   7
  -1 -11  -4 6118.63 971.602  13
   1 -11   4 5211.99 813.595   9
  -1  11  -4 5260.57 814.039  18
   1 -11   4 5461.59 882.507   8
  -1  11  -4 4796.36 795.873   5
   1 -11   4 6602.82 1065.20  16
  -1 -11  -4 4402.82 848.515  16
  -1 -11  -4 6270.80 863.540   4
  -1 -11  -4 6147.30 723.253  10
  -1  11  -4 5550.97 933.197  19
  -1  11  -4 5992.67 841.588   6
  -1 -11  -4 5138.46 660.827  21
   1  11   4 5189.01 988.824   6
   1 -11   4 4870.89 777.714  21
   1  11   4 5330.20 819.264  18
  -1 -11  -5 1039.28 367.582  10
   1 -11   5 230.150 335.833  12
   1 -11   5 488.469 400.591   8
  -1 -11  -5-105.726 501.185  13
  -1  11  -5 814.903 426.941   6
  -1  11  -5 9.51823 375.641  18
  -1  11  -5 692.018 401.594   7
   1 -11   5-418.644 436.163  21
   1 -11   5 578.638 421.997   9
  -1 -11  -5 454.703 472.044   4
   1 -11   5 538.772 506.860  16
  -1 -11  -5 459.791 421.711  16
  -1 -11  -5 924.329 383.835  23
   1  11   5 352.221 363.104  18
   1  11   5 254.046 522.114   6
  -1  11  -5 114.106 447.279   5
  -1 -11  -5 958.003 369.691  21
  -1  11  -5 788.330 517.122  19
   1  11   6 2289.98 586.963  18
  -1 -11  -6 1526.37 433.724  23
   1  11   6 2148.22 730.635   6
  -1 -11  -6 1788.16 400.892  21
  -1 -11  -6 1228.85 563.141  13
  -1  11  -6 1600.83 628.038  19
   1 -11   6 647.005 399.203   9
   1 -11   6 1400.04 564.607   8
  -1 -11  -6 1474.23 410.503  10
  -1  11  -6 1388.19 503.501   5
  -1 -11  -6 802.637 425.422   4
   1 -11   6 162.975 387.501  21
  -1  11  -6 544.247 345.867   7
   1 -11   6 1091.76 589.313  16
   1 -11   6 782.783 398.940  12
  -1  11  -6 807.372 560.103  18
  -1 -11  -6 1881.88 574.535  16
   1  11   7 835.410 529.183  18
  -1 -11  -7 1208.27 493.831   4
  -1  11  -7 789.738 445.708  19
  -1  11  -7 994.039 516.362  18
  -1  11  -7 797.209 550.208   5
  -1 -11  -7 810.422 339.811  21
   1 -11   7 863.225 489.233  21
   1 -11   7 648.234 438.993   8
   1 -11   7 645.357 385.105  12
  -1 -11  -7-684.842 699.668  13
  -1 -11  -7 1060.49 365.059  10
   1 -11   7 305.968 383.860   9
  -1  11  -7 757.237 457.353   7
   1 -11   7 313.453 467.618  16
  -1 -11  -7 767.793 363.367  23
   1  11   7 1290.79 627.176   6
  -1 -11  -7 1254.43 563.344  16
   1  11   7 233.577 350.505  22
   1 -11   8 3490.73 703.981  12
  -1  11  -8 3154.68 725.504   7
  -1 -11  -8 2857.46 592.614  23
   1 -11   8 2887.25 795.685  16
  -1 -11  -8 3201.52 737.575   4
   1 -11   8 2732.04 633.389   9
  -1 -11  -8 4295.33 981.764  13
  -1  11  -8 3333.54 776.281  19
   1 -11   8 3128.37 751.729  21
  -1  11  -8 3235.82 745.545   5
   1  11   8 2984.68 863.986   6
   1  11   8 3006.01 623.478  22
  -1 -11  -9 3360.19 622.400  23
  -1 -11  -9 3974.76 869.862   4
   1 -11   9 2105.11 592.629  12
  -1  11  -9 2096.12 646.011   7
   1  11   9 3715.33 677.108  22
   1  11  10 4137.25 717.488  22
  -1  12   9 2761.88 592.338  22
  -1 -12   9 2530.62 680.645  12
   1  12  -9 2536.62 679.198   7
   1 -12  -8 881.156 590.097   4
   1  12  -8 1043.11 544.307   7
   1 -12  -8 1981.35 700.889  16
  -1 -12   8 1250.71 515.463  12
  -1  12   8 856.553 394.413  22
   1  12  -7 1414.83 545.608   5
   1 -12  -7 1658.19 592.185   4
  -1 -12   7 598.295 486.607  12
   1 -12  -7-118.726 457.842  16
  -1 -12   6 588.950 427.296  12
  -1  12   6 1020.14 701.074   6
   1 -12  -6 1181.24 589.507  16
   1 -12  -6 1256.58 684.462  13
   1  12  -6 1568.59 627.332   5
   1 -12  -6 723.357 439.524   4
   1  12  -6 1129.49 511.219   6
  -1  12   5 2247.01 613.733  18
   1 -12  -5 3004.19 788.733  13
   1  12  -5 2785.73 717.628   6
  -1 -12   5 3659.00 855.892  16
  -1 -12   5 2272.15 595.854  12
  -1  12   5 836.672 537.710   6
   1  12  -5 3199.25 752.897  18
  -1 -12   5 2351.28 656.117   8
   1  12  -5 2512.40 627.637   5
   1 -12  -5 1349.35 571.747  16
  -1 -12   5 2537.62 644.962  21
   1  12  -5 4518.02 864.886  19
   1  12  -4 8216.74 1135.43  19
   1  12  -4 6631.00 982.684   6
   1  12  -4 6793.22 942.026   5
   1 -12  -4 8320.12 1167.67  13
  -1 -12   4 7142.31 1060.90   8
  -1 -12   4 6237.72 874.947  21
  -1  12   4 8377.84 1042.60  18
   1 -12  -4 6299.19 755.929  10
  -1  12   4 8914.64 1233.75   6
   1  12  -4 8590.80 1129.00  18
   1 -12  -4 6971.11 784.179  21
   1 -12  -4 8029.22 1189.02  16
  -1 -12   4 5955.83 1077.75  16
   1 -12  -3 335.606 273.194  21
   1  12  -3-445.262 392.772  19
   1 -12  -3 803.995 515.982  16
  -1 -12   3 217.057 463.550   8
   1 -12  -3 215.775 294.559  10
  -1  12   3-108.857 356.687  18
   1  12  -3-444.582 575.585  18
   1  12  -3-41.0079 436.726   6
   1  12  -3 873.783 453.471   5
  -1  12   3 118.709 486.907   6
   1 -12  -3-240.378 505.659  13
  -1 -12   3 955.163 559.354  16
  -1 -12   3-712.585 458.633  21
  -1  12   2 2225.78 592.766  18
   1 -12  -2 1575.16 520.637   8
   1 -12  -2 1934.53 487.644  10
   1 -12  -2 3219.01 814.122  16
   1  12  -2 1779.78 621.882  18
  -1 -12   2 3091.78 804.917  16
   1 -12  -2 4014.09 807.427  13
   1 -12  -2 1660.81 456.201  21
   1  12  -2 2723.91 669.283   6
  -1  12   2 1785.36 550.292   6
  -1 -12   2 1552.84 543.051   8
  -1 -12   2 1275.81 449.089  21
   1  12  -2 2304.47 691.088  19
  -1 -12   1 173.881 419.986   8
  -1 -12   1-57.1493 514.537  16
  -1 -12   1-110.320 334.650  10
  -1  12   1 4.42619 469.795  19
   1 -12  -1-402.946 416.370  13
   1  12  -1-745.422 461.184  18
   1 -12  -1-59.5812 333.969  21
   1 -12  -1 143.783 409.170   8
  -1  12   1 148.160 406.710  18
  -1  12   1-341.522 439.742   6
  -1 -12   1-519.046 414.065  21
   1 -12  -1-940.640 629.550  16
  -1  12   1 124.082 274.928   7
   1 -12  -1 40.3295 313.982  10
   1  12  -1-284.587 428.898   6
   1  12  -1 329.470 455.069  19
  -1 -12   0 3887.60 735.940   8
  -1 -12   0 3760.42 747.938  13
   1 -12   0 3389.44 642.562  21
  -1  12   0 5095.20 851.149  18
  -1  12   0 4165.60 824.192  19
  -1 -12   0 3098.35 598.920  10
   1 -12   0 3712.04 749.984   8
  -1  12   0 3677.46 717.541   6
   1  12   0 3751.52 777.136  18
   1 -12   0 5807.89 1019.78  16
  -1  12   0 3201.36 570.284   7
   1  12   0 4373.53 886.216  19
   1  12   0 4399.26 891.345   6
  -1 -12   0 3430.46 617.662  21
  -1 -12   0 3541.74 838.357  16
   1  12   1-283.034 549.296  19
   1 -12   1-719.471 534.081   8
  -1 -12  -1 1020.51 410.565  21
  -1  12  -1 653.495 472.541  18
   1  12   1-203.448 464.097   6
  -1  12  -1 89.7389 408.112   6
  -1 -12  -1-22.0000 405.661   8
   1  12   1-51.2526 381.444  18
   1 -12   1-378.440 514.874  16
  -1 -12  -1 2.09165 395.985  13
  -1 -12  -1 437.958 465.047  16
   1 -12   1 170.310 339.310  21
  -1  12  -1 230.134 304.080   7
  -1  12  -1 673.452 574.060  19
  -1 -12  -1 479.572 343.933  10
  -1  12  -2 5944.12 911.877   6
  -1  12  -2 4139.10 694.670   7
  -1  12  -2 3980.80 758.633  18
   1 -12   2 6361.76 1043.91  16
   1 -12   2 4363.84 816.516   8
  -1 -12  -2 4034.88 873.905  16
   1 -12   2 4141.04 707.995  21
  -1 -12  -2 4493.81 814.979   8
  -1 -12  -2 5668.86 971.770  13
   1  12   2 4254.87 801.385  18
  -1 -12  -2 4124.51 660.470  10
  -1  12  -2 5517.32 929.772  19
   1  12   2 5675.13 1003.78   6
  -1 -12  -2 3581.74 638.360  21
   1  12   3 2017.61 618.649  18
  -1 -12  -3 431.521 466.024  16
  -1  12  -3 2498.21 603.536   7
  -1  12  -3 2737.40 624.368   6
   1 -12   3 3162.26 691.263   8
   1 -12   3 2668.32 718.140  16
   1  12   3 2625.65 760.041   6
  -1 -12  -3 1665.20 460.258  10
   1 -12   3 1769.57 545.414  21
  -1  12  -3 1876.91 568.860  18
  -1  12  -3 1612.73 582.302  19
  -1 -12  -3 1577.05 449.844  21
  -1 -12  -3 2454.38 693.757  13
  -1 -12  -4 387.569 292.835  21
  -1  12  -4-369.472 401.812   5
  -1 -12  -4-455.771 564.299  13
   1 -12   4 102.548 387.052   9
  -1  12  -4 684.566 585.122  19
  -1 -12  -4 316.313 329.071  10
   1 -12   4 530.199 467.582  16
  -1  12  -4 63.4185 354.551   7
  -1 -12  -4 220.572 534.142  16
   1  12   4 709.088 539.215   6
   1 -12   4 1078.51 552.791   8
   1  12   4-138.811 387.603  18
   1 -12   4 579.350 369.885  21
  -1  12  -4 309.467 392.838  18
  -1  12  -5 1470.62 580.539  19
   1  12   5 867.242 606.715   6
  -1 -12  -5 1313.20 401.488  10
  -1  12  -5 2573.13 621.652   5
  -1 -12  -5 958.216 620.913  13
  -1  12  -5 1336.88 479.030   7
  -1 -12  -5 1792.12 652.105  16
   1 -12   5 977.351 483.020  21
   1 -12   5 1827.63 530.913   9
  -1 -12  -5 1866.25 471.375  21
  -1 -12  -6-768.193 544.817  13
  -1 -12  -6-568.977 491.263   4
  -1  12  -6 22.7201 398.310   5
  -1  12  -6 198.696 402.260   7
  -1 -12  -6-8.67777 416.000  16
  -1 -12  -6 6.72510 293.172  10
  -1 -12  -6 552.059 356.558  21
   1  12   7 1792.42 504.970  22
  -1  12  -7 1156.60 421.722   7
  -1  12  -7 2412.31 659.457   5
  -1 -12  -7 1762.33 610.109   4
  -1 -12  -8-262.209 430.369   4
  -1  12  -8 333.593 496.747   7
   1  13  -6 2658.93 688.187   5
   1  13  -5 3993.09 825.412   6
   1  13  -5 3738.42 748.762   5
   1  13  -4 1915.30 616.549   6
   1 -13  -4 2253.90 749.007  13
  -1  13   4 1767.89 659.026   6
   1 -13  -3 2494.84 535.255  10
   1 -13  -3 1957.71 590.401  13
   1 -13  -3 3564.27 645.343  21
  -1  13   3 2713.60 752.282   6
   1  13  -3 2570.67 762.388   6
   1 -13  -2-626.454 410.992  10
  -1 -13   2-788.156 515.800  21
  -1 -13   2-413.673 473.705  10
   1 -13  -2-721.939 557.925  13
   1 -13  -2-1000.65 520.183  21
  -1  13   2-187.023 412.971   6
   1  13  -2 302.593 417.972   6
   1 -13  -1-333.411 450.862  10
   1  13  -1-255.584 442.533   6
  -1 -13   1 290.746 390.777  10
   1 -13  -1-197.723 344.811  21
  -1 -13   1 135.501 389.779  21
  -1  13   1 250.232 450.710   6
   1 -13   0-477.585 403.892  21
  -1 -13   0-13.8596 357.266  21
   1 -13   0 44.4750 371.113  10
  -1  13   0-142.873 399.626   6
   1  13   0 502.905 539.912   6
  -1 -13   0 36.5264 425.865  10
  -1 -13  -1 1252.83 651.995  16
  -1 -13  -1 2640.43 716.959  13
   1 -13   1 1583.24 519.760  21
  -1 -13  -1 884.895 408.724  10
  -1  13  -1 928.591 493.290   6
  -1 -13  -1 1617.26 491.856  21
   1  13   1 1414.95 632.365   6
  -1 -13  -2 3923.86 695.627  10
   1 -13   2 4374.58 800.085  21
  -1 -13  -2 2976.55 816.668  16
   1  13   2 3263.68 798.416   6
  -1 -13  -2 4920.84 961.598  13
  -1 -13  -2 3389.28 652.161  21
  -1 -13  -3 1434.45 526.327  21
  -1 -13  -3 2061.93 522.107  10
  -1 -13  -3 1142.28 585.886  13
  -1 -13  -4 4545.86 735.570  10
  -1 -13  -4 3762.91 683.992  21
  -1 -13  -4 5993.12 1105.40  13
  -1 -13  -4 4494.76 914.572  16
  -1 -13  -5-99.3602 445.932  16
  -1  13  -6 3113.26 694.705   7
  -2   0  18 6283.54 1028.51   1
  -2   0  17-520.961 483.805   1
  -2   0  17 189.475 330.721  20
   2   0 -17-94.0457 332.738   4
  -2   0  16 2430.62 616.199   1
   2   0 -16 1548.16 406.557  17
   2   0 -16 864.117 433.960   5
  -2   0  16 782.781 446.393  20
   2   0 -16 1840.35 511.869   4
  -2   0  15-240.388 405.143  20
  -2   0  15 8.76308 334.260   1
   2   0 -15-36.1151 297.630   4
   2   0 -15-224.071 282.750  17
   2   0 -15-460.225 412.039   5
  -2   0  14 575.997 332.258   1
   2   0 -14 775.339 361.733   4
   2   0 -14 631.684 251.374  14
   2   0 -14 169.489 285.777   5
   2   0 -14 205.153 238.955  17
  -2   0  14 597.039 366.361  20
   2   0 -14 440.543 264.667  13
   2   0 -13 195.668 234.759  13
   2   0 -13 125.082 226.304  17
   2   0 -13-90.5506 289.530   5
   2   0 -13-252.026 308.274   4
  -2   0  13 11.2467 343.940   1
   2   0 -13 88.3210 196.899  14
  -2   0  13 122.864 262.390  20
   2   0 -12 911.991 356.441   5
   2   0 -12 533.637 313.167  19
  -2   0  12 698.576 353.871   1
   2   0 -12 549.714 238.659  17
   2   0 -12 105.637 189.961  14
   2   0 -12 298.528 275.632  13
   2   0 -12 139.542 243.607   4
  -2   0  12 540.317 308.094  20
   2   0 -11 92.6794 194.950  14
   2   0 -11-49.5632 83.6234  11
   2   0 -11-75.9489 259.939  19
   2   0 -11 258.298 267.501   5
  -2   0  11 235.549 305.610  20
  -2   0  11 462.744 343.666   1
   2   0 -11 87.4326 213.212  17
   2   0 -11-83.5370 249.228   4
   2   0 -11 126.427 226.985  13
   2   0 -10 8225.38 675.273   4
   2   0 -10 7280.90 547.843  14
   2   0 -10 8620.23 725.289  19
   2   0 -10 7254.65 562.586  17
   2   0 -10 7855.36 647.675  13
  -2   0  10 7244.08 717.205   1
   2   0 -10 7839.47 645.891   5
  -2   0  10 7170.10 673.381  20
   2   0  -9 65.8953 191.637  17
   2   0  -9 244.007 206.073   5
   2   0  -9 182.605 187.735  14
  -2   0   9-77.3522 232.632  20
   2   0  -9 43.5937 240.856  19
   2   0  -9 41.4959 230.270   4
  -2   0   9 151.852 271.577   1
   2   0  -8 19206.2 848.522  17
   2   0  -8 20436.9 982.584   4
   2   0  -8 19383.1 861.521  14
  -2   0   8 18343.6 961.951   7
  -2   0   8 19623.7 1023.05   1
   2   0  -8 20312.9 939.655   5
  -2   0   8 21337.5 1019.23  20
   2   0  -8 18907.0 974.589  19
   2   0  -7 217.896 129.795  22
   2   0  -7 91.6161 143.282  17
   2   0  -7 153.002 158.526   5
   2   0  -7 15.2757 144.839  14
   2   0  -7-144.333 182.624   4
  -2   0   7 4.20740 195.979  20
  -2   0   7-107.299 197.078   7
   2   0  -7 100.150 233.697  19
  -2   0   7 432.652 253.092   1
   2   0  -6 29030.3 978.664  22
  -2   0   6 29030.1 1036.88   5
   2   0  -6 28867.7 1058.27   5
  -2   0   6 29866.4 1133.16   7
   2   0  -6 29816.3 1136.32  19
  -2   0   6 29804.8 1116.90  20
  -2   0   6 28737.0 1132.97   1
   2   0  -6 29128.7 978.335  17
   2   0  -6 27888.9 1023.05  14
  -2   0   6 29813.3 1038.55  14
   2   0  -6 29986.3 1113.54   4
   2   0  -5 26.0590 147.214   4
   2   0  -5-90.3200 169.122  19
  -2   0   5-160.595 128.584  18
  -2   0   5 57.3207 149.807  20
   2   0  -5 99.8477 133.605   5
  -2   0   5 124.222 136.682  19
   2   0  -5 64.2108 136.036  14
   2   0  -5 1.43998 111.406   7
   2   0  -5 1.76200 131.535   1
  -2   0   5 13.7400 167.735   1
   2   0  -5 108.537 110.164  20
  -2   0   5 77.8531 147.350   7
  -2   0   5-32.1410 124.234  14
  -2   0   4 234206. 5371.53  18
   2   0  -4 229269. 5402.71   4
   2   0  -4 232237. 5389.29  20
   2   0  -4 228225. 5361.72  14
   2   0  -4 229486. 5357.67   5
   2   0  -4 239274. 5416.38   1
   2   0  -4 228797. 5413.82  19
   2   0  -4 235460. 5398.10   7
  -2   0   4 230782. 5394.18  20
  -2   0   4 228652. 5413.71   1
  -2   0   4 236826. 5427.19  19
  -2   0   4 220713. 5377.26   7
  -2   0   4 232952. 5368.02  14
   2   0  -3 95.1346 125.491  19
   2   0  -3 25.8743 90.7032  20
  -2   0   3 232.847 128.534  19
   2   0  -3 28.3431 102.997   1
  -2   0   3 46.2725 96.4184  14
  -2   0   3 153.814 134.079   1
  -2   0   3 192.030 91.9511  21
   2   0  -3 158.898 120.450  14
   2   0  -3 6.63885 65.7947  11
  -2   0   3-37.1381 109.665  20
  -2   0   3 90.8896 108.260   7
  -2   0   3-2.08321 91.2709  18
   2   0  -3 73.9019 94.3422   7
  -2   0   2 382263. 8291.14  19
   2   0  -2 371365. 8276.45  20
   2   0  -2 375961. 8289.59   7
  -2   0   2 376737. 8277.29  20
  -2   0   2 365363. 8309.83  14
  -2   0   2 373842. 8219.22  18
   2   0  -2 377873. 8279.12  19
   2   0  -2 381243. 8280.92   2
   2   0  -2 378236. 8313.36  14
  -2   0   2 374486. 8214.67  11
  -2   0   2 368427. 8167.43  21
  -2   0   2 377926. 8336.38  15
   2   0  -2 382535. 8335.10   1
   2   0  -2 366089. 8177.85   9
   2   0  -2 369107. 8178.27  21
  -2   0   2 373659. 8285.34   7
   2   0  -2 366823. 8214.36  11
   2   0  -1 159.114 133.549  24
  -2   0   1-1.69662 68.2533  11
   2   0  -1 24.9291 72.3387  14
   2   0  -1 79.8702 56.6878  19
   2   0  -1 68.0592 51.1706  21
   2   0  -1-9.72230 84.6637  15
  -2   0   1 30.8084 50.3380  19
  -2   0   1 41.6526 55.8970  10
   2   0  -1 47.1265 75.5677   2
   2   0  -1 5.10834 65.1097  11
  -2   0   1 10.2755 65.8985   2
   2   0  -1-44.7059 77.9380  12
  -2   0   1 31.1506 69.6608  12
   2   0  -1 2.45622 59.8298  23
   2   0  -1-12.0953 55.8798   7
  -2   0   1-37.6368 66.6771  14
  -2   0   1-31.8919 50.2284  21
  -2   0   1 118.114 99.8899  15
  -2   0   1 8.18617 57.2311   7
   2   0  -1-10.1585 46.1138  10
  -2   0   1 186.786 107.900  24
   2   0   0 30467.2 796.028  22
  -2   0   0 29325.9 833.732  11
  -2   0   0 28809.7 822.307   7
   2   0   0 30195.3 797.050  17
  -2   0   0 28136.5 789.565  22
   2   0   0 30143.3 847.523   7
   2   0   0 29719.4 840.001   2
  -2   0   0 30246.7 992.827  15
   2   0   0 29259.3 995.959  15
   2   0   0 30688.1 846.082  11
   2   0   0 31677.0 943.860  24
   2   0   0 29779.2 785.577  14
  -2   0   0 29134.7 810.384  23
  -2   0   0 30010.2 795.808  17
   2   0   0 28919.8 807.771  23
  -2   0   0 31117.8 958.850  24
  -2   0   0 30562.6 836.031   2
  -2   0   0 29340.3 785.730  14
  -2   0  -1 81.8678 61.1925  14
   2   0   1 38.9188 83.6642  17
  -2   0  -1-57.9003 79.4241   2
   2   0   1-13.4635 60.4477  18
  -2   0  -1 136.579 103.840  23
  -2   0  -1 5.89788 81.4256  22
   2   0   1-19.7822 96.9068  22
  -2   0  -1 219.339 221.793  15
   2   0   1-31.2255 92.2600  11
   2   0   1 13.4050 76.3689   6
  -2   0  -1 28.9102 96.3575   6
   2   0   1 39.8611 199.650  15
   2   0   1 7.00723 142.959  20
  -2   0  -1-16.8654 99.3669  11
  -2   0  -1-40.2320 135.357   4
   2   0   1-52.9955 120.130   4
  -2   0  -1-38.5072 162.252   7
   2   0   1 119.531 92.3566  23
   2   0   1-37.2026 65.4787  14
   2   0   1 17.0670 94.5321   2
  -2   0  -1 98.8478 109.025  17
  -2   0  -2 52586.3 1534.65  20
   2   0   2 50935.6 1432.54  22
  -2   0  -2 50831.8 1377.07   2
   2   0   2 49954.8 1392.07   2
  -2   0  -2 50023.4 1396.44  11
  -2   0  -2 51901.7 1294.91  19
   2   0   2 52286.2 1536.64   5
   2   0   2 51779.8 1574.83   4
  -2   0  -2 50329.0 1427.78  22
   2   0   2 53135.0 1385.65  18
   2   0   2 54913.7 1721.57  15
  -2   0  -2 53063.6 1338.08   3
   2   0   2 51990.8 1496.91  13
   2   0   2 51974.5 1498.66  20
  -2   0  -2 53543.9 1558.17   4
  -2   0  -2 48975.4 1387.84   6
   2   0   2 54175.4 1304.44  19
   2   0   2 51903.6 1436.38  17
  -2   0  -2 51803.0 1435.85  17
  -2   0  -3-12.9564 159.982  17
  -2   0  -3 48.3342 118.263  22
  -2   0  -3 179.891 113.277  19
  -2   0  -3 118.978 92.6621   3
   2   0   3 150.385 170.076  13
  -2   0  -3 59.5262 179.226   4
  -2   0  -3 111.291 94.8160  16
   2   0   3 52.3732 105.642  18
   2   0   3 48.7633 173.277  20
  -2   0  -3 66.3688 135.958  11
   2   0   3 165.930 181.819   4
  -2   0  -3 138.123 146.556  13
   2   0   3 66.5022 95.0741  19
  -2   0  -3-21.6035 121.600   6
  -2   0  -3-266.461 222.218   5
   2   0   3 63.0564 152.133   2
   2   0   3-89.1874 178.732  15
   2   0   3 307.209 249.999   5
  -2   0  -3 30.4490 110.903   2
  -2   0  -3 181.913 157.160  20
  -2   0  -4 980.957 213.017   6
  -2   0  -4 932.405 214.495  11
  -2   0  -4 812.056 310.459   5
  -2   0  -4 642.089 174.103   2
  -2   0  -4 894.489 206.830  19
  -2   0  -4 688.192 122.187  16
  -2   0  -4 1407.67 276.981  17
   2   0   4 1035.88 193.306  19
   2   0   4 698.493 270.044   2
   2   0   4 475.437 269.009   5
   2   0   4 833.362 294.514   1
   2   0   4 1023.69 262.107  20
  -2   0  -4 756.526 204.246  13
   2   0   4 1010.92 200.999  18
   2   0   4 867.874 254.666   4
  -2   0  -4 836.242 265.268   4
   2   0   4 727.363 244.799  13
  -2   0  -4 855.337 145.535   3
  -2   0  -4 640.913 228.470  20
  -2   0  -4 1221.90 242.172  22
  -2   0  -5 7.15189 85.0178  16
  -2   0  -5-203.955 193.965  13
  -2   0  -5-43.5890 200.907   4
  -2   0  -5 34.2711 77.3788  14
  -2   0  -5 36.8567 97.0796   3
  -2   0  -5-87.5367 157.916   6
  -2   0  -5-127.174 273.024   5
   2   0   5 243.226 205.253  20
   2   0   5-99.5477 229.835   1
   2   0   5 96.5937 123.651  19
   2   0   5 132.162 225.359   2
  -2   0  -5 32.7982 189.282  17
   2   0   5-305.689 241.927   5
   2   0   5 55.2330 188.549  13
  -2   0  -5 27.8400 152.809  11
  -2   0  -5 31.4038 136.693  19
  -2   0  -5 191.783 143.341   2
  -2   0  -6 3599.44 512.912   5
  -2   0  -6 4103.09 457.722  17
  -2   0  -6 4060.19 369.180  11
  -2   0  -6 4065.24 257.360  14
  -2   0  -6 3464.88 269.563  16
  -2   0  -6 3389.24 381.676  13
  -2   0  -6 3916.24 486.382   4
   2   0   6 3074.22 442.927   5
   2   0   6 4099.48 481.678  20
   2   0   6 3417.01 516.934   1
  -2   0  -6 3959.66 405.669  19
  -2   0  -6 3187.98 335.498   2
   2   0   6 3727.06 472.218  13
  -2   0  -7-95.3438 98.7923  16
  -2   0  -7 133.071 220.862  17
   2   0   7 15.3255 199.229  13
  -2   0  -7 33.4497 136.069   2
   2   0   7 256.263 252.547  20
  -2   0  -7-126.169 195.368  13
  -2   0  -7 157.304 151.207  11
  -2   0  -7-337.679 248.409   4
  -2   0  -7 305.288 236.529  19
  -2   0  -7-305.954 287.487   5
   2   0   7 315.870 278.796   1
  -2   0  -7 62.0862 102.271  14
  -2   0  -8 1988.70 217.466  14
   2   0   8 1682.82 399.928  20
  -2   0  -8 1741.29 432.481   5
  -2   0  -8 1718.14 219.020  16
  -2   0  -8 2015.37 375.738  17
  -2   0  -8 2215.70 301.956  11
   2   0   8 2327.58 475.062   1
  -2   0  -8 2037.42 334.862  13
  -2   0  -8 1414.92 337.970   4
  -2   0  -8 1472.74 267.764   2
  -2   0  -8 1945.07 345.357  19
  -2   0  -9-147.145 260.405   4
  -2   0  -9-127.862 160.726  11
  -2   0  -9 26.7254 141.949   2
  -2   0  -9-163.978 130.652  14
  -2   0  -9 474.661 303.566  17
  -2   0  -9-324.127 221.220  13
  -2   0  -9 37.1258 123.822  16
  -2   0  -9 256.222 238.339  19
  -2   0  -9-141.218 270.442   5
   2   0   9-273.313 373.515   1
   2   0   9-219.569 277.103  20
  -2   0 -10 19869.7 1042.59  13
   2   0  10 19008.4 1196.85  20
   2   0  10 19326.9 1311.60   1
  -2   0 -10 21153.4 1249.00   4
  -2   0 -10 18346.3 833.337  16
  -2   0 -10 20312.0 1152.40  17
  -2   0 -10 18632.9 877.966  11
  -2   0 -10 20261.1 1299.25   5
  -2   0 -10 19625.5 774.904  14
   2   0  11-98.9004 289.227  20
   2   0  11 3.69905 342.690   1
  -2   0 -11-301.985 201.406  11
  -2   0 -11-160.451 190.508  13
  -2   0 -11-289.463 357.491   5
  -2   0 -11 24.2763 115.913  14
  -2   0 -11 134.563 288.208  17
  -2   0 -11 361.674 349.514   4
  -2   0 -12 26770.5 1587.86   5
  -2   0 -12 25334.3 1422.35  17
  -2   0 -12 28558.7 1585.62   4
  -2   0 -12 25352.2 1086.78  11
  -2   0 -12 26131.5 1296.33  13
   2   0  12 24055.3 1506.08  20
   2   0  12 26615.1 1725.52   1
   2   0  13 133.415 330.016  20
   2   0  13 609.055 433.156   1
  -2   0 -13-299.368 348.878   5
  -2   0 -13 307.256 313.263  17
  -2   0 -13 172.663 294.644   4
   2   0  14 33881.7 1949.19  20
   2   0  14 33129.6 2145.35   1
  -2   0 -14 32173.6 1774.66  17
  -2   0 -14 38144.2 1983.27   4
  -2   0 -14 34603.8 1903.84   5
   2   0  15-29.5808 372.670  20
   2   0  15 12.8669 410.006   1
  -2   0 -15 574.293 446.677   4
  -2   0 -15-320.200 352.413  17
   2   0  16 4797.92 925.387   1
   2   0  16 4591.96 790.953  20
  -2   0 -16 5041.29 797.080   4
  -2   0 -16 3779.28 663.447  17
  -2   0 -17-146.077 355.104   4
  -2   0 -17 346.031 396.953  17
  -2  -1  18 6573.66 1018.54   1
   2  -1 -18 6603.32 932.010   4
   2  -1 -17-842.557 424.198   4
   2   1 -17 557.802 310.035  17
  -2  -1  17 63.4701 359.310  20
  -2  -1  17-44.8493 390.224   1
  -2   1  17-51.7917 368.133  20
  -2   1  17 263.562 459.812   1
   2   1 -17-214.326 403.560   5
  -2  -1  16 12828.0 1204.07  20
   2   1 -16 14285.4 1079.60  17
  -2   1  16 12158.8 1157.14  20
   2   1 -16 13233.5 1217.18   5
   2   1 -16 14526.0 1135.21   4
  -2  -1  16 14617.9 1353.22   1
   2  -1 -16 12431.7 981.915  17
  -2   1  16 14122.4 1332.01   1
   2  -1 -16 13440.4 1191.97   4
  -2   1  15-109.175 407.303   1
   2   1 -15 524.854 310.801   4
   2   1 -15-253.764 304.226  17
   2   1 -15-542.155 470.961   5
  -2   1  15 460.016 375.553  20
   2  -1 -15 13.7582 302.029   4
  -2  -1  15 232.493 329.304   1
  -2  -1  15 266.933 366.284  20
   2  -1 -15-92.4842 312.211  13
   2  -1 -15 171.618 269.739  17
   2   1 -15-31.2978 221.988  14
   2  -1 -15-379.368 410.403   5
   2   1 -15 455.366 343.590  19
   2  -1 -14 12644.7 995.497   5
   2   1 -14 11860.4 931.101  17
   2   1 -14 12434.1 874.955  14
   2   1 -14 14743.0 1165.47   5
  -2  -1  14 12495.4 1071.44  20
   2   1 -14 13573.7 1012.11   4
  -2   1  14 13901.4 1110.59  20
   2  -1 -14 13288.3 1079.02   4
  -2   1  14 14177.7 1209.54   1
  -2  -1  14 14291.0 1206.53   1
   2  -1 -14 12926.1 909.357  17
   2  -1 -14 13875.2 1052.68  13
   2  -1 -14 13601.5 864.094  14
   2   1 -14 12420.6 1074.98  19
   2   1 -13 2503.36 507.468   5
  -2   1  13 1886.57 444.370  20
  -2   1  13 2146.24 509.564   1
   2  -1 -13 2190.07 453.559   4
   2  -1 -13 2503.85 387.694  17
   2  -1 -13 2928.81 411.715  14
   2   1 -13 2154.68 411.985  17
   2   1 -13 2607.25 518.755  19
  -2  -1  13 2414.28 539.216   1
   2  -1 -13 2864.50 496.861  13
   2   1 -13 2085.88 374.674  13
   2  -1 -13 2364.48 435.131   5
   2   1 -13 1979.03 367.389  14
   2   1 -13 1873.21 401.048   4
  -2  -1  13 2502.12 513.933  20
  -2   1  12 34960.6 1766.97   1
   2  -1 -12 36301.0 1711.10   4
   2   1 -12 33145.9 1650.94  19
   2  -1 -12 33189.6 1515.43   5
  -2  -1  12 32405.5 1702.57   1
   2   1 -12 32081.0 1486.72  17
   2  -1 -12 33206.2 1411.50  17
   2   1 -12 33252.5 1418.93  13
   2  -1 -12 34317.7 1392.26  14
  -2   1  12 35546.9 1703.03  20
   2  -1 -12 33997.1 1636.23  13
   2   1 -12 32410.5 1421.05  14
   2   1 -12 35084.2 1558.65   4
   2   1 -12 34776.7 1702.12   5
  -2  -1  12 33069.5 1650.31  20
   2  -1 -11 4719.22 452.592  14
   2  -1 -11 5016.93 484.631  17
  -2   1  11 4382.98 617.391   1
   2   1 -11 5104.81 501.233  14
   2   1 -11 5402.96 619.298   5
   2   1 -11 4858.19 534.942  17
   2  -1 -11 5432.80 540.592   5
   2  -1 -11 4403.77 553.036   4
  -2  -1  11 4818.65 585.483  20
  -2   1  11 4990.28 589.242  20
  -2  -1  11 4735.46 606.231   1
   2   1 -11 4228.64 484.154   4
   2   1 -11 4763.90 487.685  13
   2  -1 -11 4967.22 605.736  13
   2   1 -11 5522.78 622.365  19
   2   1 -10 29355.5 1313.00  17
  -2   1  10 31316.0 1444.94  20
   2   1 -10 31875.2 1353.29   4
  -2  -1  10 30408.9 1433.54  20
   2   1 -10 31794.9 1297.98  14
   2  -1 -10 33074.2 1498.57   4
  -2  -1  10 30196.7 1456.80   1
   2   1 -10 30048.8 1439.72  19
  -2   1  10 31349.9 1519.79   1
   2  -1 -10 31749.7 1242.76  14
   2   1 -10 30331.9 1441.16   5
   2  -1 -10 30115.4 1217.33  17
   2   1 -10 31531.6 1282.74  13
   2  -1 -10 32712.8 1326.82   5
  -2   1  10 30313.5 1430.74   7
   2  -1 -10 30892.4 1466.14  13
  -2   1   9 668.664 269.573  20
   2  -1  -9 526.284 192.547   5
   2  -1  -9 701.027 257.452   4
   2   1  -9 643.819 275.016  19
  -2  -1   9 279.791 58.9519   3
   2   1  -9 342.722 188.485   4
   2  -1  -9 663.442 195.613  14
   2   1  -9 117.980 214.752   5
   2  -1  -9 753.164 220.678  17
  -2   1   9 749.718 281.339   1
   2   1  -9 381.143 208.620  14
  -2  -1   9 514.343 269.298   1
   2  -1  -9 1008.34 319.919  13
  -2  -1   9 622.714 263.162  20
  -2   1   9 514.914 239.139   7
   2   1  -8 40605.8 1531.89   5
  -2   1   8 44458.7 1589.14  20
  -2   1   8 43403.5 1633.07   1
  -2  -1   8 34439.1 1010.22   3
   2  -1  -8 43701.9 1619.37   4
   2  -1  -8 42090.3 1404.31   5
   2  -1  -8 42774.9 1387.25  14
  -2  -1   8 41169.1 1543.11  20
  -2   1   8 41078.3 1530.84   7
   2   1  -8 40296.8 1428.76   4
   2   1  -8 40590.6 1577.19  19
   2   1  -8 40906.0 1429.56  14
  -2  -1   8 41046.3 1542.41   1
   2  -1  -8 40241.4 1319.72  17
   2   1  -7 2714.57 372.514  19
   2   1  -7 2837.87 317.844  14
   2  -1  -7 2699.29 295.511   5
   2  -1  -7 3129.31 285.934  22
  -2   1   7 2936.20 393.232   1
  -2  -1   7 2679.50 346.446   1
   2  -1  -7 3012.53 282.543  17
  -2   1   7 2977.20 291.770  14
   2  -1  -7 3186.73 386.259   4
   2  -1  -7 3125.26 317.893  14
  -2  -1   7 2791.99 352.429  20
   2   1  -7 2556.21 301.684   4
  -2   1   7 2969.39 372.957  20
  -2   1   7 2994.76 355.975   7
  -2  -1   7 2806.57 182.518   3
   2   1  -7 3243.58 378.427   5
  -2   1   6 4556.36 417.949   7
   2   1  -6 3755.37 388.183   5
   2   1  -6 4521.40 429.652  19
  -2  -1   6 4323.88 401.434  20
   2   1  -6 4143.53 374.582  14
  -2   1   6 4372.29 345.176  14
   2  -1  -6 4307.44 428.942   4
   2   1  -6 4100.15 350.912   4
   2  -1  -6 4382.41 312.383  17
  -2  -1   6 4268.95 395.533   1
  -2   1   6 4495.33 436.656   1
   2   1  -6 4345.23 417.895  18
   2   1  -6 4226.05 367.472   1
   2  -1  -6 4664.16 342.460   5
   2  -1  -6 4801.53 370.355  14
  -2  -1   6 4404.73 241.223   3
  -2   1   6 4772.41 432.108  20
   2  -1  -6 4763.11 313.647  22
   2   1  -5 1866.75 271.262  18
   2  -1  -5 1612.11 221.647  14
  -2  -1   5 1774.26 255.831  19
   2   1  -5 1831.12 227.986  20
  -2   1   5 1707.99 253.017   7
  -2   1   5 2079.54 286.076   1
   2   1  -5 1609.14 230.901  14
   2   1  -5 1587.57 225.873  16
   2   1  -5 1917.83 260.823   5
   2  -1  -5 1705.10 197.780   5
   2   1  -5 1837.41 217.224   4
  -2  -1   5 1910.62 248.684  18
   2  -1  -5 1808.25 243.233  20
   2  -1  -5 1741.73 278.613   4
   2   1  -5 1628.75 267.823  19
   2  -1  -5 1795.37 178.364  22
   2  -1  -5 1638.87 175.825  17
  -2  -1   5 1877.37 250.637   1
  -2  -1   5 1673.44 155.068   3
  -2  -1   5 1488.06 219.784   5
   2  -1  -5 2107.97 243.849   7
  -2   1   5 1934.63 272.201  20
  -2  -1   5 1811.72 249.008  20
  -2   1   5 2274.11 238.032  14
   2  -1  -5 1879.44 171.314   2
   2   1  -5 1697.35 230.980   7
   2  -1  -5 1920.06 260.170   1
   2   1  -5 1779.91 225.563   1
  -2  -1   5 1716.44 263.111   7
  -2   1   5 1468.28 220.157  19
  -2   1   4 6033.25 283.483  22
   2  -1  -4 6219.03 391.511  20
   2  -1  -4 6491.35 397.849   7
  -2  -1   4 6021.57 388.821   5
   2  -1  -4 6388.86 301.654   2
   2  -1  -4 6526.33 435.779   1
  -2   1   4 6271.75 375.864  14
   2   1  -4 6463.30 434.307  19
  -2   1   4 6676.35 292.313  17
   2   1  -4 6098.23 405.170  18
  -2   1   4 6108.11 404.826  20
  -2  -1   4 6280.65 303.382   3
   2  -1  -4 6232.88 280.933  17
   2   1  -4 5799.23 402.018   5
  -2   1   4 6115.07 398.556   7
  -2   1   4 6102.62 425.260   1
  -2  -1   4 6596.02 431.185  19
   2   1  -4 6258.87 374.730  20
   2  -1  -4 6235.69 283.080  22
  -2   1   4 6526.39 413.356  19
   2   1  -4 6143.81 358.771   1
   2  -1  -4 6366.21 441.192   4
   2   1  -4 5806.01 398.340  14
   2   1  -4 6329.06 386.076   7
   2  -1  -4 6681.97 394.012  14
  -2  -1   4 5911.19 397.849  18
  -2  -1   4 5753.30 361.226  20
  -2  -1   4 5805.83 392.103   7
  -2  -1   4 6222.70 371.418   1
  -2  -1   3 389.894 153.092  24
   2   1  -3 412.060 160.938   5
   2   1  -3 416.743 130.725   7
   2   1  -3 390.012 110.142  20
   2   1  -3 282.009 105.453   1
  -2   1   3 407.016 96.1087   2
  -2   1   3 349.566 138.453  19
   2  -1  -3 476.643 150.051   1
  -2  -1   3 478.340 138.789   7
   2   1  -3 398.757 169.566  19
   2   1  -3 483.116 162.735  18
  -2  -1   3 326.047 116.713   1
  -2  -1   3 721.250 157.139  18
   2  -1  -3 450.672 132.416   7
  -2  -1   3 306.505 137.191  21
  -2   1   3 323.626 122.888  14
   2  -1  -3 471.283 76.7260  17
  -2  -1   3 540.092 238.535  12
  -2  -1   3 298.665 110.287   3
  -2  -1   3 566.469 149.009   9
   2  -1  -3 583.171 171.979  14
   2   1  -3 129.896 135.781  14
  -2   1   3 387.819 155.359   1
  -2   1   3 464.625 146.606   7
  -2   1   3 217.764 138.861  20
   2  -1  -3 459.915 139.319  20
  -2  -1   3 594.338 146.638   5
  -2  -1   3 305.659 114.696  20
   2  -1  -3 473.239 108.706   2
  -2   1   3 421.465 74.5379  11
  -2   1   3 371.394 72.7979  17
  -2  -1   3 649.184 179.716  19
  -2   1   3 414.819 70.9958  22
   2   1  -2 46739.1 1287.74  19
   2   1  -2 48376.5 1307.43  16
  -2   1   2 46604.3 1215.01   2
   2   1  -2 47100.4 1258.66  18
   2   1  -2 47757.7 1333.99  24
   2   1  -2 44847.0 1273.51  14
  -2  -1   2 46659.6 1321.00  24
  -2  -1   2 44836.1 1217.87  15
   2   1  -2 47754.1 1252.30  21
   2   1  -2 48205.8 1389.64  12
   2  -1  -2 50168.4 1329.99   1
  -2  -1   2 48345.2 1377.68  12
   2  -1  -2 45356.7 1212.99   2
   2   1  -2 45529.2 1241.51   3
   2  -1  -2 48147.3 1285.81   7
  -2  -1   2 44149.3 1232.73  21
   2   1  -2 46872.1 1197.16   1
   2   1  -2 44936.9 1271.43   5
  -2   1   2 47825.0 1310.53  15
  -2  -1   2 45916.8 1240.49   9
   2   1  -2 47825.8 1255.69   9
  -2  -1   2 46682.1 1299.31  19
  -2  -1   2 46216.7 1161.87  20
  -2   1   2 47001.5 1283.86  14
   2  -1  -2 48839.3 1294.81  14
  -2  -1   2 45451.4 1194.11   7
   2  -1  -2 48651.3 1290.28  20
   2   1  -2 43601.3 1154.49  20
  -2   1   2 47044.0 1285.16  20
   2   1  -2 43913.7 1190.80   7
  -2   1   2 47589.9 1278.17   7
  -2  -1   2 48001.8 1298.69   8
  -2  -1   2 48202.9 1249.00   3
  -2  -1   2 48010.4 1292.77  18
   2  -1  -1 284.279 97.2116   7
  -2  -1   1 273.558 97.3654  17
  -2  -1   1 228.275 96.1451  10
   2   1  -1 347.753 105.315  15
   2   1  -1 304.848 106.114  18
   2   1  -1 377.958 161.783  24
  -2   1   1 423.826 124.358  14
  -2  -1   1 235.230 112.979  19
   2   1  -1 243.274 55.4710   7
   2  -1  -1 334.260 116.547   2
  -2  -1   1 288.120 89.4223  18
   2   1  -1 497.879 132.516  12
  -2  -1   1 344.318 94.1869   8
   2   1  -1 284.932 97.4654  16
   2  -1  -1 272.719 113.922  14
   2   1  -1 206.306 100.196   8
  -2   1   1 274.460 107.560   7
   2   1  -1 381.559 118.211  19
  -2   1   1 257.644 107.243   2
   2  -1  -1 392.886 122.931  15
  -2  -1   1 423.060 132.176  12
   2   1  -1 203.270 96.0445  23
   2   1  -1 188.229 86.5191  11
  -2   1   1 277.737 123.607  15
  -2  -1   1 255.346 122.277  24
   2   1  -1 279.207 101.474   3
   2   1  -1 254.952 86.5728  21
   2   1  -1 193.613 82.4726  17
   2   1  -1 304.176 97.3270  14
  -2   1   1 269.454 79.0593   8
  -2  -1   1 196.192 106.772   3
  -2  -1   1 232.104 55.2136   7
  -2  -1   1 365.661 106.351  21
   2  -1  -1 206.114 73.9863   8
  -2  -1   1 386.139 124.479  15
  -2   1   0 94069.3 2293.93   8
   2  -1   0 99802.9 2350.08  24
   2   1   0 91974.8 2328.29  12
   2   1   0 95093.5 2266.59  17
  -2  -1   0 91716.3 2277.06  10
  -2  -1   0 91464.7 2316.07  23
   2   1   0 93975.8 2318.38  23
  -2  -1   0 95787.1 2416.76   4
   2   1   0 94128.6 2473.44  15
   2   1   0 99572.5 2401.98   4
  -2   1   0 92577.4 2334.05   2
  -2  -1   0 98694.2 2330.61   3
   2   1   0 97276.4 2208.30  14
  -2  -1   0 96372.0 2469.22  15
   2   1   0 96263.2 2289.82  10
   2  -1   0 92390.7 2280.65   8
  -2   1   0 99847.4 2370.03  24
   2   1   0 99057.0 2294.10  11
  -2  -1   0 88356.8 2179.58   8
  -2  -1   0 93168.2 2257.75  17
   2  -1   0 93027.1 2330.66   2
   2  -1   0 93963.9 2281.19  18
  -2   1   0 94738.0 2402.51  15
   2  -1   0 96702.9 2411.22  15
  -2   1   0 93670.8 2389.02   7
  -2  -1   0 91162.0 2281.30  21
   2   1   0 97958.0 2234.85  16
   2  -1   0 91203.5 2309.79  14
  -2  -1   0 93713.1 2280.43  11
   2   1   0 95401.0 2287.04  21
   2   1   0 97176.5 2319.65   3
  -2   1   0 91706.1 2307.14  14
   2  -1   0 99531.5 2405.26   7
   2   1   0 88481.6 2196.67   8
  -2   1   0 96368.4 2288.42  18
   2   1   1 339.735 102.591  20
   2   1   1 418.309 120.751  11
  -2  -1  -1 401.930 124.856  22
   2  -1   1 341.263 126.184  19
   2  -1   1 279.144 178.281   2
   2   1   1 519.619 184.827   6
  -2  -1  -1 249.548 117.956  17
  -2   1  -1 95.8514 114.867  18
   2   1   1 151.488 88.3796  21
  -2  -1  -1 306.772 113.439  20
  -2   1  -1 197.137 226.921   7
  -2   1  -1 46.6009 114.234  16
   2   1   1 296.576 95.7711  10
  -2  -1  -1 255.214 86.7877   2
  -2  -1  -1 293.446 134.499   3
   2  -1   1 412.882 171.209   5
   2  -1   1 367.575 206.343  15
  -2  -1  -1 185.173 116.072  11
   2  -1   1-41.3867 200.000   7
   2   1   1 476.570 123.527  17
  -2  -1  -1 260.427 137.800  23
   2   1   1 179.527 115.917  22
   2   1   1 245.528 80.1799  16
   2  -1   1 348.481 122.541  18
  -2  -1  -1 178.117 61.3256  16
   2   1   1-51.2575 181.905  15
   2   1   1 298.040 149.207   4
  -2   1  -1 239.933 110.331  19
   2  -1   1 228.796 154.972  16
   2  -1   1 315.108 136.524   8
  -2  -1  -1 346.613 215.492  15
   2   1   1 191.649 89.9176   2
   2   1   1 314.862 110.525   3
  -2   1  -1-90.2362 217.414  15
   2  -1   1 268.672 137.675  24
  -2   1  -1 325.582 147.442   2
  -2  -1  -1 317.299 179.822   4
   2   1   1 36.9355 143.671  13
   2   1   1 295.431 108.825  23
   2   1   1 352.203 62.3532  14
  -2  -1  -1 380.950 173.491  13
  -2   1  -1 278.890 129.438  24
   2   1   2 86736.6 2081.34   3
  -2  -1  -2 82479.0 2049.71  11
   2   1   2 84742.9 2315.53  13
  -2  -1  -2 81205.4 2106.65  22
   2  -1   2 77740.0 2253.63   2
  -2  -1  -2 86787.8 2112.52  20
   2  -1   2 78945.4 2230.40   4
  -2   1  -2 81455.3 2032.17  19
  -2  -1  -2 85346.9 2103.18   3
   2   1   2 84794.8 2063.65  11
  -2  -1  -2 82856.5 2269.45   4
  -2   1  -2 74328.2 2325.20   5
   2  -1   2 78678.1 2080.99  24
   2   1   2 81175.0 2112.05  22
  -2   1  -2 78259.6 2378.73   7
   2   1   2 85351.5 2192.99  23
  -2   1  -2 81762.3 2240.07  16
  -2  -1  -2 81045.9 2116.81  17
   2  -1   2 79672.4 2334.95  20
  -2   1  -2 81797.3 2190.80   4
   2  -1   2 82849.8 2412.24  15
  -2   1  -2 78062.7 2224.34   2
  -2  -1  -2 81114.5 2185.35  23
  -2  -1  -2 82224.9 1998.54   7
   2   1   2 86187.3 2388.55  15
  -2   1  -2 80263.5 2458.36  15
   2  -1   2 79826.7 2057.60  19
   2   1   2 86520.0 2085.25  20
   2   1   2 83597.4 2121.33  17
  -2  -1  -2 82557.9 1962.36   2
  -2   1  -2 83122.9 2124.94  18
   2  -1   2 81240.4 2284.52  16
   2   1   2 82247.9 2269.58   4
  -2  -1  -2 84098.9 2258.41  13
  -2  -1  -2 80984.5 2223.60   6
   2  -1   2 81481.3 2123.71  18
   2   1   2 81376.5 2262.97   1
   2   1   2 80578.4 1967.63   2
   2   1   2 74475.6 2135.96   6
   2  -1   2 83085.3 2427.42   5
   2  -1   3 14396.4 757.644  20
  -2   1  -3 14192.5 639.941  18
   2  -1   3 14331.7 584.693  19
   2   1   3 15557.5 572.158   3
   2  -1   3 13027.9 689.205   4
  -2  -1  -3 14712.8 566.025  11
   2  -1   3 15031.1 793.158   2
   2   1   3 13879.9 504.029   2
  -2  -1  -3 14281.5 483.911   2
  -2  -1  -3 15079.2 641.697  17
   2   1   3 14085.3 560.070  19
  -2   1  -3 14850.6 585.279  19
  -2   1  -3 14964.3 680.619   4
   2   1   3 15430.0 783.159  13
  -2   1  -3 14317.5 715.977   2
   2   1   3 15389.0 639.946  20
   2   1   3 15346.4 751.297   4
  -2   1  -3 13744.0 847.314   5
   2   1   3 15163.4 646.170  17
  -2  -1  -3 14686.5 736.567   4
   2   1   3 12507.4 641.379   6
   2   1   3 14050.2 562.749  11
  -2  -1  -3 15090.2 576.965   7
  -2  -1  -3 14489.4 708.380  23
   2   1   3 13835.1 676.492   5
  -2  -1  -3 15568.2 640.337  22
  -2  -1  -3 14571.8 695.685   6
   2  -1   3 13688.0 782.210  15
   2  -1   3 13305.0 590.700  16
  -2   1  -3 14124.8 746.606  20
   2  -1   3 13566.1 844.027   5
  -2  -1  -3 14505.2 586.924   3
  -2  -1  -3 15518.7 650.269  20
   2   1   3 14327.9 631.676  22
  -2  -1  -3 14078.4 704.443  13
   2  -1   3 14270.1 637.053  18
  -2   1  -3 14754.9 701.310  16
   2  -1   3 12675.7 569.775  13
   2   1   3 14396.4 739.561   1
  -2   1  -4 209511. 5281.42   2
  -2  -1  -4 215736. 5268.64  23
  -2   1  -4 205192. 5535.53   5
   2  -1   4 217074. 5443.61   2
   2   1   4 222471. 5371.09   4
   2  -1   4 213702. 5165.45  18
  -2   1  -4 218666. 5344.42  20
   2   1   4 206129. 4944.97   2
  -2  -1  -4 220739. 5340.56   4
  -2   1  -4 212958. 5171.84  18
   2  -1   4 213249. 5058.83  19
  -2  -1  -4 214979. 4966.18  11
   2   1   4 212443. 4986.11  11
   2  -1   4 207468. 4965.92  16
  -2  -1  -4 222845. 5269.15   6
   2   1   4 217270. 5148.55  17
  -2  -1  -4 213137. 5133.02  17
   2   1   4 215126. 5348.62   1
   2   1   4 210875. 5135.37  22
   2  -1   4 204866. 5265.14   4
   2   1   4 219744. 5156.97  20
   2   1   4 216506. 5021.99  19
  -2   1  -4 211550. 5189.79   4
  -2   1  -4 211921. 5055.86  19
  -2  -1  -4 223059. 5076.42   7
  -2  -1  -4 222873. 5195.77  20
  -2  -1  -4 210275. 5008.63   3
   2  -1   4 221480. 5634.16   5
   2   1   4 228022. 4968.12   3
  -2  -1  -4 216655. 5136.87  22
   2  -1   4 205570. 5406.18  15
   2  -1   4 210777. 5320.51  20
  -2  -1  -4 210876. 4849.47   2
  -2   1  -4 205178. 5091.68  16
   2   1   4 224303. 5301.23   5
  -2  -1  -4 219853. 5268.89  13
   2   1   4 225798. 5450.13  13
   2  -1   4 193169. 5056.78  13
   2  -1   4 206541. 5394.49   1
  -2  -1  -5-62.7533 189.169  13
   2   1   5 306.929 104.735   3
  -2   1  -5 227.800 74.8173   3
   2  -1   5 231.720 134.242  16
  -2  -1  -5 83.5474 198.287  17
  -2   1  -5 218.218 146.664  16
  -2   1  -5 69.3474 276.254   5
   2  -1   5 123.428 165.358  13
   2  -1   5-34.9941 239.668  20
  -2  -1  -5 178.875 93.5802   2
   2   1   5 213.444 137.725  19
   2   1   5 235.665 183.514   5
   2   1   5 375.559 200.676   2
   2  -1   5 76.3140 232.864   1
  -2  -1  -5 192.192 164.631   6
   2   1   5 149.269 224.037  13
  -2  -1  -5 266.493 140.656  11
  -2  -1  -5 113.099 121.345   7
   2   1   5 320.374 232.741  22
  -2  -1  -5 143.682 190.714   5
  -2   1  -5 300.705 209.849  18
  -2   1  -5-9.77973 215.708  17
  -2   1  -5 209.467 209.297   2
  -2  -1  -5 575.463 266.419   4
   2   1   5 402.947 193.086  20
   2  -1   5 202.900 291.355   2
  -2   1  -5 9.67274 145.949  19
  -2   1  -5 51.2653 184.737   4
  -2  -1  -5 136.110 48.1597  14
   2   1   5 233.225 239.544   1
   2  -1   5 232.577 184.359   4
   2  -1   5 71.9800 134.669  19
  -2   1  -6 96841.2 2429.46  13
  -2   1  -6 95524.7 2757.81   2
  -2   1  -6 97258.5 2602.69  19
  -2  -1  -6 93927.5 2285.58   2
   2   1   6 98993.5 2906.91   1
   2  -1   6 91572.8 2599.93  13
  -2   1  -6 94832.2 2695.79   4
   2  -1   6 96475.8 2829.52  20
  -2  -1  -6 94968.0 2712.08   5
  -2  -1  -6 97132.8 2651.77  17
   2   1   6 94325.6 2653.32  22
  -2   1  -6 91134.7 2465.88  16
  -2   1  -6 98176.1 2749.86  17
  -2  -1  -6 98887.1 2853.65   4
  -2   1  -6 97936.6 3057.70   5
  -2  -1  -6 97956.0 2755.03  13
  -2  -1  -6 86758.4 2135.63  14
   2   1   6 99983.1 2716.36  20
  -2  -1  -6 96394.3 2211.85  16
  -2  -1  -6 94509.9 2385.29  11
   2  -1   6 91731.8 2892.92   1
   2   1   6 96313.9 2608.92   5
   2   1   6 100509. 2338.22   3
  -2  -1  -7 96.4137 232.830   5
  -2   1  -7 77.4417 300.058   5
   2  -1   7-6.29472 235.330  20
  -2   1  -7 67.4345 217.417  17
   2   1   7 449.393 307.755   1
   2   1   7-236.385 247.774  20
  -2  -1  -7-215.978 246.343   4
   2   1   7-25.3006 147.455   5
  -2  -1  -7 211.406 224.363  17
  -2  -1  -7 326.002 148.018  11
  -2   1  -7 46.1596 130.255  13
   2   1   7 62.2608 85.5695   3
  -2  -1  -7 184.748 233.262  13
   2  -1   7 312.099 262.061   1
  -2   1  -7 141.003 220.037  19
  -2   1  -7-105.646 135.745  16
  -2   1  -7-74.1920 212.617   4
  -2  -1  -7 138.881 74.3234  14
  -2  -1  -7 64.8229 76.9167  16
  -2  -1  -7 101.543 100.223   2
   2  -1   8 55628.8 2101.66  20
  -2   1  -8 56874.3 2282.77   5
  -2  -1  -8 57193.9 2063.36   5
  -2   1  -8 52476.3 1722.97  16
   2   1   8 56391.4 1527.08   3
  -2  -1  -8 55673.7 1566.23   2
  -2   1  -8 55292.9 1994.11   4
  -2  -1  -8 58350.8 1971.84  17
  -2  -1  -8 55600.4 1532.50  16
  -2  -1  -8 54363.4 1452.85  14
  -2   1  -8 52842.8 1999.53  17
  -2   1  -8 53958.0 1646.29  14
  -2   1  -8 55915.9 1921.17  19
   2  -1   8 56968.5 2245.88   1
   2   1   8 57387.5 2028.22  20
   2   1   8 56557.9 2203.49   1
  -2  -1  -8 57349.6 2139.24   4
  -2   1  -8 55053.7 1718.17  13
  -2  -1  -8 54182.9 1979.48  13
  -2  -1  -8 55581.2 1643.42  11
  -2   1  -9 665.100 241.661  19
  -2   1  -9 203.591 205.568  11
   2  -1   9 987.368 407.105   1
  -2   1  -9 23.6630 172.990  13
  -2  -1  -9 353.199 103.764  14
   2   1   9-93.8682 294.436   1
  -2  -1  -9 673.680 181.631  11
  -2   1  -9 286.197 283.373  17
  -2   1  -9 27.4600 154.519  16
  -2  -1  -9 497.027 280.268  17
  -2  -1  -9 185.836 244.143   5
  -2  -1  -9 413.561 110.928  16
  -2  -1  -9 352.350 129.139   2
   2   1   9 301.197 239.258  20
  -2  -1  -9 790.114 338.382   4
  -2  -1  -9 81.7926 229.489  13
  -2   1  -9 168.438 225.955   4
   2  -1   9 721.879 333.651  20
   2   1   9 327.491 105.377   3
  -2   1  -9 334.253 153.463  14
  -2   1  -9 355.163 331.068   5
  -2   1 -10 10027.2 784.529  19
  -2   1 -10 10199.1 647.275  13
   2  -1  10 10449.8 900.621  20
   2  -1  10 10040.8 947.111   1
  -2  -1 -10 9473.12 870.714   4
  -2   1 -10 10810.0 974.724   5
  -2  -1 -10 11718.3 846.871  17
  -2   1 -10 9646.65 832.277  17
  -2   1 -10 10457.8 591.289  14
  -2  -1 -10 10070.6 474.494  14
   2   1  10 9969.23 939.347   1
  -2   1 -10 9652.95 665.755  11
  -2   1 -10 9782.34 811.464   4
   2   1  10 9853.02 830.609  20
  -2  -1 -10 10004.0 567.449  11
  -2  -1 -10 10013.4 843.003   5
  -2  -1 -10 9738.24 773.247  13
  -2   1 -11 164.098 166.204  13
  -2  -1 -11 9.59699 259.541  13
  -2   1 -11 164.678 203.907  11
   2  -1  11 295.339 322.240   1
  -2  -1 -11-34.5326 264.377  17
   2   1  11-384.697 309.808  20
   2   1  11 144.631 319.151   1
  -2  -1 -11 158.238 292.292   4
  -2  -1 -11 503.062 188.809  11
  -2   1 -11 286.260 308.982  19
  -2   1 -11 307.913 272.465   4
  -2  -1 -11 592.605 283.944   5
  -2   1 -11-172.998 380.696   5
  -2   1 -11-64.5224 308.879  17
  -2   1 -11 444.650 189.685  14
   2  -1  11 41.7490 301.992  20
  -2   1 -12 9970.68 702.968  11
  -2  -1 -12 9224.02 843.648  17
   2   1  12 9822.47 1052.81   1
  -2  -1 -12 9506.44 932.981   4
  -2  -1 -12 10125.4 858.569  13
   2  -1  12 8817.08 909.429  20
  -2   1 -12 7508.82 807.941  17
  -2  -1 -12 12228.8 976.408   5
  -2   1 -12 10258.2 1030.54   5
   2  -1  12 10292.5 1067.24   1
   2   1  12 8496.05 864.457  20
  -2   1 -12 9800.79 884.616   4
  -2   1 -12 9342.09 841.617  19
   2   1  13-286.413 463.725   1
   2  -1  13-314.594 410.913   1
   2  -1  13-10.1306 353.643  20
  -2  -1 -13 38.9706 298.257  17
  -2  -1 -13 231.218 354.639   4
  -2  -1 -13 205.804 303.953   5
  -2   1 -13 228.740 347.340  17
   2   1  13 185.757 312.364  20
  -2   1 -13 238.690 330.881   4
  -2  -1 -13-211.573 295.990  13
  -2   1 -13-28.5860 339.023   5
   2  -1  14 401.028 498.526   1
   2   1  14 210.343 374.229  20
   2  -1  14 371.023 457.882  20
  -2   1 -14 27.6637 312.045  17
   2   1  14-320.290 412.012   1
  -2   1 -14 544.059 366.576   4
  -2  -1 -14-591.220 393.737  17
  -2  -1 -14-63.6171 328.820   4
  -2   1 -14 313.758 386.092   5
  -2   1 -15 110.685 375.991   5
   2  -1  15 485.554 352.874  20
   2   1  15 668.720 446.570  20
   2   1  15 512.352 457.531   1
  -2  -1 -15 179.958 339.411  17
  -2   1 -15 139.530 326.581   4
  -2   1 -15 472.124 353.375  17
  -2  -1 -15 608.955 447.125  23
   2  -1  15 1095.19 548.115   1
  -2  -1 -15 345.780 392.198   4
  -2  -1 -16 1318.23 473.746  17
   2  -1  16 3742.73 849.694   1
  -2   1 -16 1559.00 507.300  17
  -2   1 -16 2541.17 588.425   4
   2   1  16 2414.89 588.453  20
  -2  -1 -16 1963.66 593.837   4
   2   1  16 3214.94 815.327   1
  -2  -1 -17 487.641 397.587   4
  -2  -1 -17 927.186 434.373  17
  -2  -2  18 9288.92 1202.20   1
   2   2 -18 7013.32 1031.82   5
   2  -2 -18 8209.58 1062.34   4
   2   2 -17 375.368 433.035   5
  -2  -2  17 152.288 391.448   1
   2   2 -17 503.574 441.392  19
   2   2 -17 292.159 389.363  17
   2  -2 -17 457.359 382.023   4
  -2  -2  17 1156.60 525.427  20
  -2   2  17 319.222 419.706   1
   2   2 -16 1677.67 516.248  19
   2  -2 -16 2301.13 546.817  13
  -2  -2  16 2097.54 574.917   1
   2   2 -16 1565.39 454.435  17
   2  -2 -16 1403.20 374.943  17
  -2  -2  16 1999.00 603.226  20
  -2   2  16 2307.94 602.805   1
   2   2 -16 2629.51 628.761   5
   2  -2 -16 2755.12 637.059   4
  -2   2  16 2448.89 569.121  20
  -2  -2  15 871.354 423.185  20
  -2   2  15 459.930 420.218  20
  -2   2  15 302.989 346.207   1
  -2  -2  15 425.044 369.123   1
   2   2 -15 1076.84 343.389  14
   2   2 -15 935.409 376.375  17
   2  -2 -15 918.563 419.431   4
   2  -2 -15 384.078 285.970  17
   2   2 -15 731.895 459.642  19
   2   2 -15-191.905 390.040   5
   2  -2 -15 98.0232 341.653  13
  -2  -2  14 2637.23 546.262  20
   2   2 -14 994.314 333.251  14
   2   2 -14 1390.78 441.667   5
   2  -2 -14 1507.19 356.720  17
   2  -2 -14 1625.69 466.438  13
   2  -2 -14 625.659 388.064   4
   2   2 -14 1495.90 460.361  19
  -2  -2  14 1083.86 441.385   1
  -2   2  14 1608.63 494.421   1
   2   2 -14 1618.13 423.019  17
  -2   2  14 1468.90 408.644  20
   2   2 -14 1567.06 367.674   4
   2  -2 -13 364.104 240.534  17
   2   2 -13 322.929 296.792  17
  -2   2  13-9.70243 291.168  20
   2   2 -13 903.862 332.812  14
  -2  -2  13 109.097 316.308  20
   2  -2 -13 165.518 310.818  13
  -2   2  13-209.599 345.637   1
  -2  -2  13 367.776 327.531   1
   2  -2 -13 303.468 250.748   5
   2   2 -13 129.593 224.786   4
   2   2 -13 716.290 356.988  19
   2  -2 -13-415.276 400.242   4
   2  -2 -13 331.486 213.460  14
   2   2 -13-381.364 396.988   5
  -2  -2  12 697.210 317.819  20
   2  -2 -12 532.962 350.671  13
   2  -2 -12 575.895 234.906   5
   2   2 -12 345.097 312.770   5
   2   2 -12 890.649 318.388  14
   2  -2 -12 852.273 262.871  17
   2   2 -12 190.011 258.208  19
  -2  -2  12 860.631 363.538   1
   2   2 -12 749.998 274.702   4
  -2   2  12 332.504 289.055   7
  -2   2  12-106.583 322.279   1
   2  -2 -12 914.546 320.580   4
   2   2 -12 786.905 238.598  13
   2   2 -12 736.700 303.483  17
   2  -2 -12 1013.72 270.188  14
  -2   2  12 594.074 289.497  20
  -2  -2  11 86.7425 256.027  20
  -2   2  11 285.020 304.719   1
   2  -2 -11 94.5140 295.523  13
   2   2 -11-324.768 289.792   5
   2   2 -11-57.3752 267.003  19
  -2   2  11-183.959 272.008   7
  -2   2  11 103.540 255.434  20
   2   2 -11 158.471 197.494   4
   2   2 -11-127.293 216.122  14
   2   2 -11 54.5612 170.268  13
   2  -2 -11 40.8318 66.8223   2
  -2  -2  11 233.424 299.521   1
   2  -2 -11-8.57418 178.775  14
   2  -2 -11-258.867 199.592  17
   2  -2 -11-48.2237 305.378   4
   2  -2 -11 91.2753 181.798   5
  -2   2  10 3515.74 540.652   1
  -2   2  10 3182.16 478.397  20
  -2  -2  10 3564.25 482.935  20
   2   2 -10 3047.52 427.023  14
   2   2 -10 3957.34 387.974  13
   2  -2 -10 4126.22 550.427   4
   2  -2 -10 3818.23 397.309   5
   2  -2 -10 3885.89 405.578  14
   2   2 -10 2646.10 343.756   4
   2   2 -10 3891.47 534.895  19
   2  -2 -10 3823.55 401.913  17
  -2  -2  10 3508.65 495.303   1
   2   2 -10 2984.66 500.002   5
   2  -2 -10 3871.57 565.782  13
   2  -2 -10 3525.49 217.474   2
  -2   2  10 3843.90 497.484   7
   2  -2  -9 511.200 93.6715   2
  -2  -2   9 214.341 220.350  20
   2  -2  -9 738.840 211.144  17
   2  -2  -9 1050.52 345.232  13
   2  -2  -9 691.013 199.666   5
   2   2  -9 1178.75 346.904  19
   2   2  -9 790.987 236.718  14
  -2  -2   9 632.491 270.069   1
   2   2  -9 252.142 253.630   5
  -2   2   9 856.563 286.206  20
  -2   2   9 677.108 315.875   1
   2  -2  -9 454.049 256.479   4
   2   2  -9 99.4168 161.912   4
   2  -2  -9 962.416 236.928  14
  -2   2   9 798.432 274.903   7
  -2  -2   8 19853.5 1005.64  20
   2   2  -8 20347.5 869.235   4
   2  -2  -8 21192.4 1127.78   4
   2  -2  -8 20176.8 887.260  14
  -2   2   8 20675.4 1095.51   1
   2  -2  -8 20353.5 847.163  17
   2  -2  -8 20838.3 843.070   5
   2  -2  -8 21043.0 1178.73  13
   2   2  -8 20456.9 1074.28   5
   2  -2  -8 20712.6 632.865   2
  -2  -2   8 19534.5 969.750   1
   2   2  -8 17991.6 943.854  14
   2   2  -8 19723.5 1067.31  19
   2   2  -8 20321.9 1056.06  18
  -2   2   8 19604.8 988.393   7
  -2   2   8 21663.3 895.641  22
  -2   2   8 20149.6 1021.54  20
  -2   2   7 276.131 144.611  22
   2  -2  -7-83.8708 122.662  22
  -2  -2   7-4.58447 79.0819   3
   2   2  -7 328.359 216.690   5
   2  -2  -7 85.1171 73.3666   2
   2   2  -7-253.430 264.316  19
  -2  -2   7 93.7718 172.078   1
   2  -2  -7 209.404 130.534   5
   2   2  -7 86.7560 193.892  18
  -2   2   7 37.5514 116.654  17
   2   2  -7-141.583 209.596  14
  -2   2   7-81.9677 243.932   1
  -2   2   7 45.2303 177.420   7
  -2  -2   7 6.29258 190.411  20
   2  -2  -7-131.864 247.253   4
   2  -2  -7 101.232 129.461  17
   2  -2  -7-43.0810 141.209  14
   2   2  -7-12.4527 120.479   4
  -2   2   7 144.852 192.153  20
   2   2  -7-99.5619 121.780   1
   2  -2  -6 13207.2 456.501   2
  -2   2   6 13684.7 726.550  20
   2  -2  -6 14262.9 668.164  14
   2   2  -6 12649.4 748.887  19
   2   2  -6 13182.2 749.735  18
  -2   2   6 13198.7 494.918  21
  -2  -2   6 12978.4 689.583  20
  -2   2   6 13678.1 711.346   7
   2  -2  -6 13886.8 811.345   4
  -2  -2   6 12249.5 627.342   1
   2  -2  -6 13295.0 571.227  17
  -2   2   6 13410.6 580.786  17
   2   2  -6 11669.8 680.810  14
  -2   2   6 13222.2 755.334   1
  -2  -2   6 12826.5 496.230   3
   2   2  -6 13780.6 578.719   4
   2  -2  -6 13152.9 557.774   5
  -2   2   6 13234.1 578.891  22
  -2   2   6 13601.8 639.500  14
   2   2  -6 13074.8 632.025   1
   2   2  -6 13659.8 765.124   5
  -2   2   6 13295.0 495.048  10
  -2   2   5 349.663 131.291  14
   2   2  -5 271.820 137.695  20
  -2   2   5 246.585 77.1054  21
  -2  -2   5 256.787 143.655  20
  -2   2   5 252.865 78.6026  10
  -2   2   5 320.975 126.880  22
   2  -2  -5 223.109 224.004   4
   2  -2  -5 236.250 90.1257   2
   2   2  -5 205.688 118.429   1
   2   2  -5 605.462 246.993  19
  -2  -2   5 285.375 144.433   1
  -2  -2   5 44.7615 150.627  18
  -2   2   5 295.003 112.193  17
   2   2  -5 477.003 213.060  18
   2   2  -5 137.291 95.6478   4
  -2  -2   5 228.401 132.248  24
  -2   2   5 116.118 180.854   1
   2   2  -5 75.5189 192.425   5
   2  -2  -5 355.857 158.985  14
  -2   2   5 139.514 153.222   7
   2   2  -5 386.982 153.186   7
  -2  -2   5 279.118 114.873   3
   2  -2  -5 367.710 119.846  17
  -2   2   5 158.616 170.421  20
  -2  -2   4 48997.2 1676.71  12
  -2  -2   4 46128.0 1382.06  20
   2  -2  -4 51954.0 1607.23   4
   2  -2  -4 51379.7 1505.39  20
   2   2  -4 46338.2 1535.03  18
  -2  -2   4 49329.0 1601.88   8
  -2  -2   4 46736.6 1306.70   1
[truncated: 33,358,511 more chars]
