# Supplementary material for: Crystal structures of fourteen halochalcogenylphos­pho­nium tetra­halogenidoaurates(III)
Source: Acta Crystallogr E Crystallogr Commun. 2024 Apr 23;80(Pt 5):506–21. doi: 10.1107/S2056989024002780 (PMC11074578; doi:10.1107/S2056989024002780)
Supplement: Supplementary file 2 [file e-80-00506-17asup2.hkl]

data_17a                                                                        
_shelx_title ' Richard in P2(1)/n'                                              
_shelx_refln_list_code          4                                               
_shelx_F_calc_maximum      474.72                                               
_exptl_crystal_F_000      1080.00                                               
_reflns_d_resolution_high  0.7501                                               
                                                                                
loop_                                                                           
 _space_group_symop_operation_xyz                                               
 'x, y, z'                                                                      
 '-x+1/2, y+1/2, -z+1/2'                                                        
 '-x, -y, -z'                                                                   
 'x-1/2, -y-1/2, z-1/2'                                                         
                                                                                
_cell_length_a    13.3577                                                       
_cell_length_b    10.0877                                                       
_cell_length_c    13.9182                                                       
_cell_angle_alpha  90.000                                                       
_cell_angle_beta  106.290                                                       
_cell_angle_gamma  90.000                                                       
                                                                                
_shelx_F_squared_multiplier     1.000                                           
                                                                                
loop_                                                                           
 _refln_index_h                                                                 
 _refln_index_k                                                                 
 _refln_index_l                                                                 
 _refln_F_squared_calc                                                          
 _refln_F_squared_meas                                                          
 _refln_F_squared_sigma                                                         
 _refln_observed_status                                                         
   2   0   0      15985.53      19459.16       129.38 o                         
   4   0   0        302.62       1143.55        31.95 o                         
   6   0   0      25438.66      23338.65       190.46 o                         
   8   0   0       5836.11       5440.99       135.19 o                         
  10   0   0      11143.68      11000.98       207.81 o                         
  12   0   0       3327.43       3366.96       131.88 o                         
  14   0   0         51.07        294.48        94.12 o                         
  16   0   0       3951.25       4304.48       282.15 o                         
   1   1   0          8.07         25.58        11.36 o                         
   2   1   0      64661.81      61825.48       286.88 o                         
   3   1   0         12.52         70.57        12.12 o                         
   4   1   0      18459.82      18763.22        99.11 o                         
   5   1   0        934.68       1136.40        24.25 o                         
   6   1   0      43202.50      44822.59       243.71 o                         
   7   1   0         86.88         90.16        17.25 o                         
   8   1   0       5274.53       5168.11        90.96 o                         
   9   1   0        158.88         82.42        24.79 o                         
  10   1   0        253.46        185.41        26.89 o                         
  11   1   0        102.97         75.55        34.05 o                         
  12   1   0       9093.34       8855.47       142.90 o                         
  13   1   0          6.37        -48.91        48.91 o                         
  14   1   0      11994.04      11754.33       211.51 o                         
  15   1   0         98.71        165.28       105.44 o                         
  16   1   0       3589.16       3707.84       175.75 o                         
   0   2   0     157474.17     175570.17       831.02 o                         
   1   2   0        828.97        978.21        17.62 o                         
   2   2   0       8926.83      11461.52        74.66 o                         
   3   2   0          8.68         51.82        13.33 o                         
   4   2   0       3166.57       4252.12        46.68 o                         
   5   2   0       1997.12       2169.65        37.39 o                         
   6   2   0      14535.57      12954.03       110.26 o                         
   7   2   0       2675.63       2510.65        46.97 o                         
   8   2   0      43114.60      40534.95       246.66 o                         
   9   2   0       1819.45       1510.69        39.95 o                         
  10   2   0      28033.11      27035.05       231.37 o                         
  11   2   0        204.28        229.57        39.90 o                         
  12   2   0       4463.02       4654.16       111.73 o                         
  13   2   0          3.02        184.91        51.78 o                         
  14   2   0         45.16        152.76        60.73 o                         
  15   2   0        127.73         89.15        72.49 o                         
  16   2   0       2473.01       2244.01       183.35 o                         
   1   3   0      20733.75      22282.28       111.10 o                         
   2   3   0      20268.01      19918.60       108.93 o                         
   3   3   0        101.74        177.30        19.12 o                         
   4   3   0      14731.36      15011.20       125.29 o                         
   5   3   0       1866.06       1917.57        47.78 o                         
   6   3   0      47724.45      48600.85       302.19 o                         
   7   3   0      12593.03      12119.06       122.37 o                         
   8   3   0       7414.00       7627.09        93.74 o                         
   9   3   0        205.98        213.36        36.02 o                         
  10   3   0       2964.90       2454.50        55.39 o                         
  11   3   0       1644.56       1658.67        70.01 o                         
  12   3   0       9457.74       9428.97       178.54 o                         
  13   3   0        762.23        710.71        69.20 o                         
  14   3   0       9821.04       9655.17       237.41 o                         
  15   3   0         78.06          8.59        71.95 o                         
  16   3   0       2075.22       1744.70       173.18 o                         
   0   4   0     187112.58     212470.41      1089.83 o                         
   1   4   0       9342.06      10025.87        74.99 o                         
   2   4   0      18262.67      21906.42       140.13 o                         
   3   4   0      12847.21      13031.93       125.68 o                         
   4   4   0       2568.90       3043.52        57.56 o                         
   5   4   0        562.72        437.85        33.03 o                         
   6   4   0       8480.79       8050.88       146.51 o                         
   7   4   0        722.24        548.27        32.66 o                         
   8   4   0      20307.34      18908.18       224.82 o                         
   9   4   0       2673.25       2477.38        64.02 o                         
  10   4   0      12016.65      11893.46       151.42 o                         
  11   4   0         31.84         25.17        47.80 o                         
  12   4   0       1449.99       1401.95        81.57 o                         
  13   4   0        576.94        486.03        65.77 o                         
  14   4   0         32.99        192.11        88.70 o                         
  15   4   0         82.60         39.72        80.92 o                         
  16   4   0       1774.11       1265.60       145.03 o                         
   1   5   0       1425.63       1898.83        39.66 o                         
   2   5   0      29114.20      29124.81       188.79 o                         
   3   5   0       3993.40       4339.87        62.35 o                         
   4   5   0      20090.99      20280.14       208.83 o                         
   5   5   0       2744.62       2927.42        67.12 o                         
   6   5   0      28630.62      29403.38       261.89 o                         
   7   5   0       3174.82       3470.55        91.20 o                         
   8   5   0       2319.65       2515.22        78.76 o                         
   9   5   0         48.98         32.83        40.12 o                         
  10   5   0       1445.87       1427.52        64.81 o                         
  11   5   0        607.89        570.44        62.73 o                         
  12   5   0       4467.26       4541.11       152.85 o                         
  13   5   0        974.72        781.19        89.14 o                         
  14   5   0       4124.37       3943.90       162.21 o                         
  15   5   0        650.56        569.15       135.77 o                         
   0   6   0      49450.68      53753.86       482.03 o                         
   1   6   0      11596.05      11702.72       116.15 o                         
   2   6   0       8117.05       9181.71        98.34 o                         
   3   6   0         44.67         35.23        22.45 o                         
   4   6   0       8552.62       8883.36       135.96 o                         
   5   6   0       9088.21       8935.03       129.78 o                         
   6   6   0       1777.49       1536.78        58.71 o                         
   7   6   0       4544.89       4516.12       112.55 o                         
   8   6   0      16469.69      16105.16       193.51 o                         
   9   6   0       3194.07       3237.04        89.29 o                         
  10   6   0      15351.84      15280.24       196.01 o                         
  11   6   0       1880.28       1572.73        86.17 o                         
  12   6   0        939.93        782.08        79.92 o                         
  13   6   0        246.25        200.60        75.27 o                         
  14   6   0         19.60         60.18        98.03 o                         
  15   6   0         94.58        -48.13       126.17 o                         
   1   7   0        917.86        980.56        40.34 o                         
   2   7   0      10011.80       9626.71       117.26 o                         
   3   7   0       3511.47       3582.94        70.14 o                         
   4   7   0       8052.81       7928.51       104.35 o                         
   5   7   0       3026.53       3141.08        88.50 o                         
   6   7   0      22610.38      22344.75       263.74 o                         
   7   7   0       5134.87       5504.66       133.56 o                         
   8   7   0       1594.04       1628.02        72.08 o                         
   9   7   0        683.12        792.55        57.89 o                         
  10   7   0       2053.47       2130.00        85.23 o                         
  11   7   0       1240.79       1350.70        94.07 o                         
  12   7   0       6959.21       7691.98       237.33 o                         
  13   7   0       2364.91       2445.36       145.34 o                         
  14   7   0       2430.26       2314.78       203.73 o                         
   0   8   0      16960.72      18051.28       348.98 o                         
   1   8   0      10236.60      10000.22       160.02 o                         
   2   8   0       1733.14       2286.49        75.78 o                         
   3   8   0       5773.71       5520.18       105.59 o                         
   4   8   0       2787.16       2754.17        75.25 o                         
   5   8   0         64.80        119.06        46.45 o                         
   6   8   0       3801.94       3571.51        98.20 o                         
   7   8   0       1138.34       1067.25        70.71 o                         
   8   8   0      13018.46      12928.18       213.49 o                         
   9   8   0       3675.44       3775.73       121.91 o                         
  10   8   0      10356.64      10587.08       225.57 o                         
  11   8   0       1574.48       1575.06       123.45 o                         
  12   8   0        787.38        458.91        93.98 o                         
  13   8   0         27.51        -26.15       110.15 o                         
   1   9   0         99.58         83.23        49.46 o                         
   2   9   0      14147.88      14019.77       204.47 o                         
   3   9   0       9392.26       9667.64       163.65 o                         
   4   9   0       9314.36       9212.95       162.87 o                         
   5   9   0       2770.55       2844.73        96.15 o                         
   6   9   0       6058.03       6053.54       151.23 o                         
   7   9   0       2131.47       2045.52        98.80 o                         
   8   9   0        118.89          7.48        56.75 o                         
   9   9   0        322.85        267.45        58.47 o                         
  10   9   0        588.97        636.89        81.24 o                         
  11   9   0        362.27        513.28        95.58 o                         
  12   9   0       1406.26       1262.23       223.34 o                         
   0  10   0      13059.77      14232.47       344.45 o                         
   1  10   0      10724.24      11066.87       206.14 o                         
   2  10   0       4751.71       4985.66       138.55 o                         
   3  10   0       1522.60       1414.83        96.97 o                         
   4  10   0       1446.34       1409.47        86.74 o                         
   5  10   0       3200.85       3439.51       132.95 o                         
   6  10   0         66.85         16.78        66.36 o                         
   7  10   0       1008.11        963.24        89.33 o                         
   8  10   0       1961.63       1768.90       107.40 o                         
   9  10   0       2678.46       2914.16       145.57 o                         
  10  10   0       4044.55       4105.21       280.31 o                         
  11  10   0       1102.43        953.45       455.09 o                         
   1  11   0         24.26        -62.39        62.39 o                         
   2  11   0       4135.30       4289.22       146.80 o                         
   3  11   0      10416.90      10491.85       225.72 o                         
   4  11   0       3021.40       3156.27       138.82 o                         
   5  11   0       1230.99       1175.31        92.30 o                         
   6  11   0       2858.70       2597.14       127.84 o                         
   7  11   0       1735.05       1571.05       108.55 o                         
   8  11   0        424.58        237.85       149.73 o                         
   9  11   0          3.48       -129.17       129.17 o                         
   0  12   0       2598.95       2719.74       178.71 o                         
   1  12   0       2450.27       2527.08       123.98 o                         
   2  12   0        310.25        406.94        90.19 o                         
   3  12   0       1837.43       1734.83       126.47 o                         
   4  12   0         64.73        152.82        77.06 o                         
   5  12   0        220.15        185.40        95.71 o                         
   6  12   0        687.29        414.06       105.42 o                         
   7  12   0       1077.54        404.54       153.51 o                         
   1  13   0        192.78        -19.64       108.07 o                         
   2  13   0       3676.21       3252.31       269.41 o                         
   3  13   0       4195.60       3628.97       385.22 o                         
   4  13   0       2331.50       2717.68       348.68 o                         
 -15   0   1       9385.37       9279.49       349.09 o                         
 -13   0   1       7941.72       7796.47       212.87 o                         
 -11   0   1       1002.52        829.91        76.24 o                         
  -9   0   1       1921.46       2590.53        99.25 o                         
  -7   0   1      32141.39      32948.22       286.63 o                         
  -5   0   1      38217.15      38940.54       236.05 o                         
  -3   0   1      25490.96      25958.54       145.59 o                         
   1   0   1      10423.32      11943.96       171.43 o                         
   3   0   1      47785.45      49753.34       287.33 o                         
   5   0   1     143494.55     140348.59       821.17 o                         
   7   0   1      13497.38      15743.49       181.07 o                         
   9   0   1       3170.22       2850.32        81.94 o                         
  11   0   1       3495.63       3186.95       114.35 o                         
  13   0   1      14009.08      13762.85       305.72 o                         
  15   0   1       1865.70       1585.03       143.61 o                         
 -16   1   1        163.37        327.44        91.38 o                         
 -15   1   1       2648.88       2781.27       140.43 o                         
 -14   1   1        448.58        449.52        60.71 o                         
 -13   1   1       2115.96       2165.60        82.18 o                         
 -12   1   1        314.08        268.47        42.71 o                         
 -11   1   1       5738.91       5683.22       115.22 o                         
 -10   1   1         57.22         48.02        33.89 o                         
  -9   1   1      51063.55      47742.86       348.57 o                         
  -8   1   1       1122.72       1022.40        32.76 o                         
  -7   1   1      11198.47       9468.79       118.13 o                         
  -6   1   1       4706.94       4263.17        52.34 o                         
  -5   1   1       1557.98       1229.22        20.98 o                         
  -4   1   1      13488.50      13041.98        74.60 o                         
  -3   1   1      66653.23      68382.78       256.78 o                         
  -2   1   1        159.42        185.94        10.59 o                         
  -1   1   1      55164.18      62807.68       377.65 o                         
   0   1   1       1342.00       1389.62        25.08 o                         
   1   1   1     124123.53     138670.36       566.02 o                         
   2   1   1        128.95        173.60        11.81 o                         
   3   1   1      17774.76      15688.11        88.26 o                         
   4   1   1      19674.99      19454.21       105.55 o                         
   5   1   1       2813.11       2333.95        35.62 o                         
   6   1   1       4448.72       4315.79        59.90 o                         
   7   1   1      64847.56      61368.04       351.43 o                         
   8   1   1          6.55         24.56        22.24 o                         
   9   1   1       4077.14       4300.56        70.39 o                         
  10   1   1          6.69         -0.46        30.16 o                         
  11   1   1       7556.03       7245.32       122.92 o                         
  12   1   1        552.22        591.94        50.38 o                         
  13   1   1          5.34         53.54        61.18 o                         
  14   1   1        661.43        700.61        79.72 o                         
  15   1   1        668.93        473.28        75.74 o                         
  16   1   1          0.48        -13.89       105.27 o                         
 -17   2   1        597.14        137.64       289.65 o                         
 -16   2   1        618.31        654.38       126.75 o                         
 -15   2   1       8658.70       8565.33       238.70 o                         
 -14   2   1        416.40        383.05        67.54 o                         
 -13   2   1      12323.26      11889.33       191.01 o                         
 -12   2   1         11.49        104.25        41.71 o                         
 -11   2   1       2468.11       2254.20        73.57 o                         
 -10   2   1        839.97        578.23        33.91 o                         
  -9   2   1       3437.75       3827.17        87.24 o                         
  -8   2   1        102.17        126.87        25.90 o                         
  -7   2   1      42482.19      41893.76       234.99 o                         
  -6   2   1        146.07        154.73        16.67 o                         
  -5   2   1      53912.75      53915.74       323.86 o                         
  -4   2   1       3320.40       3230.67        37.58 o                         
  -3   2   1      11349.01      11804.48        80.18 o                         
  -2   2   1       1719.91       1820.65        27.24 o                         
  -1   2   1        976.03        625.98        15.83 o                         
   0   2   1       1577.24       1728.51        24.10 o                         
   1   2   1       5687.36       6633.02        48.87 o                         
   2   2   1        515.96        545.47        17.37 o                         
   3   2   1       8114.65       7790.19        61.11 o                         
   4   2   1         87.28        126.06        17.19 o                         
   5   2   1      86221.73      84547.73       433.35 o                         
   6   2   1         18.74         20.93        20.59 o                         
   7   2   1      20544.22      22768.52       165.36 o                         
   8   2   1        969.04        734.20        28.47 o                         
   9   2   1       1459.10       1295.75        43.22 o                         
  10   2   1         49.86         61.88        34.04 o                         
  11   2   1      10492.19       9532.99       146.98 o                         
  12   2   1        709.83        692.96        53.70 o                         
  13   2   1      23785.17      24089.76       318.58 o                         
  14   2   1        871.91        875.86        82.68 o                         
  15   2   1       2137.77       2070.52       145.56 o                         
  16   2   1         82.96        282.58       113.01 o                         
 -16   3   1        257.26        104.60       127.66 o                         
 -15   3   1       1300.97       1375.43       126.12 o                         
 -14   3   1        114.69        183.65        64.22 o                         
 -13   3   1       4618.87       4393.19       126.15 o                         
 -12   3   1         40.68        101.32        48.42 o                         
 -11   3   1       9053.60       9148.03       157.79 o                         
 -10   3   1        793.28        672.39        33.24 o                         
  -9   3   1      41694.86      38851.38       263.96 o                         
  -8   3   1         86.18         70.17        20.60 o                         
  -7   3   1      25808.24      23621.68       184.03 o                         
  -6   3   1       1119.55        917.58        33.41 o                         
  -5   3   1       3162.92       2491.81        51.45 o                         
  -4   3   1       3160.22       3482.87        53.66 o                         
  -3   3   1      36999.75      36934.05       179.87 o                         
  -2   3   1      16604.63      16311.30        93.49 o                         
  -1   3   1      58299.30      63958.38       255.48 o                         
   0   3   1       8765.40      10298.62        69.49 o                         
   1   3   1      12039.34      13669.24        83.92 o                         
   2   3   1       2143.31       2183.27        32.72 o                         
   3   3   1       4744.96       4363.16        54.51 o                         
   4   3   1        642.71        545.98        29.53 o                         
   5   3   1       3178.62       3083.25        59.48 o                         
   6   3   1        508.09        416.44        28.00 o                         
   7   3   1      45558.09      43670.94       263.66 o                         
   8   3   1         28.45         21.40        20.41 o                         
   9   3   1      13838.68      13369.37       128.71 o                         
  10   3   1        906.38        919.58        49.43 o                         
  11   3   1      12925.15      12644.80       181.04 o                         
  12   3   1         73.35        230.22        59.06 o                         
  13   3   1          7.49        169.69        66.56 o                         
  14   3   1         65.32         43.81        71.07 o                         
  15   3   1       1059.01       1202.09        94.18 o                         
  16   3   1        541.34        536.58       141.39 o                         
 -16   4   1        985.05        993.20       206.96 o                         
 -15   4   1       6531.91       6376.81       223.47 o                         
 -14   4   1       1048.86       1033.60        89.37 o                         
 -13   4   1       6157.29       6339.60       180.29 o                         
 -12   4   1       1096.30        920.25        71.96 o                         
 -11   4   1        121.07        129.49        72.32 o                         
 -10   4   1       2626.22       2467.56        71.13 o                         
  -9   4   1        127.50        314.33        29.88 o                         
  -8   4   1        264.51        275.68        43.22 o                         
  -7   4   1      16151.17      17434.56       186.16 o                         
  -6   4   1       2239.89       2403.76        59.09 o                         
  -5   4   1      30323.35      31739.18       249.12 o                         
  -4   4   1        334.51        297.42        21.68 o                         
  -3   4   1      52861.06      52858.13       284.11 o                         
  -2   4   1        812.51        849.73        27.11 o                         
  -1   4   1        364.75        197.10        17.18 o                         
   0   4   1       1456.74       1729.36        31.26 o                         
   1   4   1      18182.57      20325.35       125.97 o                         
   2   4   1        691.67        741.56        29.12 o                         
   3   4   1      39084.44      41162.36       251.60 o                         
   4   4   1       4826.63       5146.32        72.13 o                         
   5   4   1      49193.37      49949.31       367.87 o                         
   6   4   1       2166.78       2357.71        56.74 o                         
   7   4   1       4000.33       4832.35        82.42 o                         
   8   4   1       6510.39       5985.72       106.54 o                         
   9   4   1        265.62        248.79        34.68 o                         
  10   4   1        178.91        117.24        34.32 o                         
  11   4   1       2730.16       2400.78        96.47 o                         
  12   4   1       1416.21       1347.74        89.88 o                         
  13   4   1      11333.41      11441.50       242.43 o                         
  14   4   1       1466.25       1559.63       116.93 o                         
  15   4   1       2789.87       2929.83       161.63 o                         
  16   4   1          6.45         56.69       113.86 o                         
 -16   5   1          7.15       -209.47       285.30 o                         
 -15   5   1       1724.42       1968.31       139.02 o                         
 -14   5   1          5.88        -70.07        70.07 o                         
 -13   5   1       3010.47       3128.21       135.07 o                         
 -12   5   1        277.29        262.26        57.86 o                         
 -11   5   1       3347.59       3301.74       116.54 o                         
 -10   5   1       1124.96       1137.02        58.73 o                         
  -9   5   1      11844.73      11071.96       159.70 o                         
  -8   5   1       1517.86       1526.51        65.17 o                         
  -7   5   1       2876.81       2526.17        79.28 o                         
  -6   5   1       6510.20       6393.48       115.95 o                         
  -5   5   1        897.50        691.25        42.84 o                         
  -4   5   1         57.83        120.02        23.08 o                         
  -3   5   1      28411.11      29714.83       201.53 o                         
  -2   5   1      12479.04      12876.08       115.80 o                         
  -1   5   1      67995.23      73115.57       368.00 o                         
   0   5   1      19003.85      20531.65       144.91 o                         
   1   5   1      63909.18      69701.18       411.36 o                         
   2   5   1       6742.47       7144.04        80.42 o                         
   3   5   1       7050.45       6862.54        88.58 o                         
   4   5   1       8323.58       7730.01       105.46 o                         
   5   5   1       1804.82       1658.08        47.04 o                         
   6   5   1       3726.67       3661.84        81.76 o                         
   7   5   1      18024.25      17545.59       205.57 o                         
   8   5   1        164.94         98.93        30.96 o                         
   9   5   1       1550.95       1719.31        72.28 o                         
  10   5   1        383.30        312.80        46.55 o                         
  11   5   1       6582.02       6302.89       173.58 o                         
  12   5   1         77.80         88.31        64.25 o                         
  13   5   1         18.21         98.50        66.02 o                         
  14   5   1        610.13        573.73       101.22 o                         
  15   5   1       1554.42       1636.05       197.32 o                         
 -15   6   1       5250.40       5587.56       297.86 o                         
 -14   6   1        749.70        603.71        85.00 o                         
 -13   6   1       5196.11       5384.38       192.05 o                         
 -12   6   1        837.41        992.98        94.56 o                         
 -11   6   1       1355.66       1193.40        76.50 o                         
 -10   6   1       1545.96       1480.87        72.86 o                         
  -9   6   1       1256.86       1502.24        74.11 o                         
  -8   6   1        105.02        187.70        48.26 o                         
  -7   6   1       9751.75       9959.07       175.12 o                         
  -6   6   1       3340.38       3755.54        91.53 o                         
  -5   6   1      24054.03      24642.68       234.61 o                         
  -4   6   1       5500.33       5490.73        83.32 o                         
  -3   6   1      18946.04      18051.70       172.34 o                         
  -2   6   1       1773.82       1991.14        50.72 o                         
  -1   6   1         17.86         65.24        26.75 o                         
   0   6   1          9.95         10.60        21.13 o                         
   1   6   1       8806.80       9431.11        99.95 o                         
   2   6   1       2216.48       2448.92        49.56 o                         
   3   6   1      23398.56      23732.35       199.96 o                         
   4   6   1       6121.99       6513.55        89.96 o                         
   5   6   1      22777.52      22782.79       223.56 o                         
   6   6   1       1214.99       1348.92        59.55 o                         
   7   6   1       4463.09       4644.44        92.07 o                         
   8   6   1        876.22        916.60        52.52 o                         
   9   6   1        237.50        153.78        40.50 o                         
  10   6   1       1430.27       1383.53        71.18 o                         
  11   6   1       1439.74       1426.17        86.73 o                         
  12   6   1       1389.83       1411.03       100.03 o                         
  13   6   1      11756.75      11932.98       270.43 o                         
  14   6   1       2143.36       2065.46       144.96 o                         
  15   6   1       1568.28       1401.31       195.83 o                         
 -14   7   1          1.50         15.01        99.79 o                         
 -13   7   1       4276.74       4269.81       193.93 o                         
 -12   7   1        403.18        261.57        85.76 o                         
 -11   7   1       7281.71       7393.40       184.77 o                         
 -10   7   1       8101.33       8139.75       157.03 o                         
  -9   7   1      14180.56      13873.08       216.15 o                         
  -8   7   1       3266.93       3123.67       103.08 o                         
  -7   7   1       5365.64       5025.42       141.18 o                         
  -6   7   1       4353.87       4388.17       111.33 o                         
  -5   7   1       1910.95       1479.67        53.52 o                         
  -4   7   1       2501.96       2267.29        62.36 o                         
  -3   7   1      12757.37      12424.86       141.00 o                         
  -2   7   1       3269.40       3297.70        74.93 o                         
  -1   7   1      10801.91      11119.52       141.23 o                         
   0   7   1       4692.10       5298.75        90.64 o                         
   1   7   1       7144.22       7262.49        99.59 o                         
   2   7   1       4243.36       4183.70        73.48 o                         
   3   7   1        796.95        793.01        38.06 o                         
   4   7   1       1049.89        989.02        40.62 o                         
   5   7   1         59.52         90.03        29.75 o                         
   6   7   1       2587.42       2446.44        78.45 o                         
   7   7   1      18152.78      18364.26       244.05 o                         
   8   7   1       4509.53       4101.55       107.85 o                         
   9   7   1       8922.01       8912.59       151.56 o                         
  10   7   1       2098.72       2270.42       104.95 o                         
  11   7   1       9979.18      10354.74       240.84 o                         
  12   7   1        310.14        526.01        78.96 o                         
  13   7   1         11.92        132.63        95.55 o                         
  14   7   1         80.43         -7.70       117.45 o                         
 -13   8   1       2010.93       2103.67       177.64 o                         
 -12   8   1       2910.32       3280.33       154.01 o                         
 -11   8   1        596.86        473.37        86.06 o                         
 -10   8   1        313.64        267.35        58.93 o                         
  -9   8   1         59.51        -28.57        57.09 o                         
  -8   8   1       2508.02       2326.27        99.49 o                         
  -7   8   1       3585.23       3555.96       109.09 o                         
  -6   8   1       8374.25       8327.25       165.02 o                         
  -5   8   1      17156.06      17793.69       226.57 o                         
  -4   8   1       2454.36       2494.64        70.29 o                         
  -3   8   1      21043.84      20921.31       228.78 o                         
  -2   8   1        188.98        109.19        40.67 o                         
  -1   8   1         73.97        123.19        41.46 o                         
   0   8   1          5.91         13.95        36.13 o                         
   1   8   1       6472.21       6522.85       103.68 o                         
   2   8   1        440.24        440.32        42.24 o                         
   3   8   1      19345.22      19539.08       198.74 o                         
   4   8   1       8032.62       8165.25       125.76 o                         
   5   8   1       8934.41       9557.10       151.73 o                         
   6   8   1       6761.43       6817.95       148.84 o                         
   7   8   1        341.69        450.10        60.17 o                         
   8   8   1       4020.14       3943.50       118.01 o                         
   9   8   1        629.60        544.69        67.31 o                         
  10   8   1       1756.25       1808.00       103.36 o                         
  11   8   1        897.78        903.21       114.31 o                         
  12   8   1       1984.81       1894.62       137.85 o                         
  13   8   1       4631.65       4717.54       399.03 o                         
 -12   9   1        224.73        321.08       178.93 o                         
 -11   9   1       1949.31       1965.88       134.99 o                         
 -10   9   1       2184.45       2178.04       113.36 o                         
  -9   9   1       2704.84       2357.77       108.00 o                         
  -8   9   1       2317.16       2340.50       103.31 o                         
  -7   9   1       1776.04       1766.26        85.42 o                         
  -6   9   1        776.18        775.23        62.98 o                         
  -5   9   1        458.72        408.86        53.15 o                         
  -4   9   1       4008.03       3932.21       110.37 o                         
  -3   9   1       7424.31       7930.37       142.69 o                         
  -2   9   1      11289.09      11005.76       177.41 o                         
  -1   9   1      12239.27      12410.08       199.77 o                         
   0   9   1       7995.83       8372.93       162.84 o                         
   1   9   1      11435.50      12053.57       179.78 o                         
   2   9   1       8612.50       8700.51       154.98 o                         
   3   9   1       1799.72       1644.98        71.85 o                         
   4   9   1        217.22        158.55        46.86 o                         
   5   9   1        208.78        302.65        52.31 o                         
   6   9   1       1043.54        992.10        72.94 o                         
   7   9   1       6674.85       6919.22       164.38 o                         
   8   9   1       2568.11       2535.65       103.69 o                         
   9   9   1       1942.33       2205.89       105.29 o                         
  10   9   1       1587.56       1595.29       107.61 o                         
  11   9   1       2843.19       2738.08       189.08 o                         
  12   9   1        172.39        538.36       243.66 o                         
 -11  10   1       1111.01        869.42       520.80 o                         
 -10  10   1        190.80          9.26        77.31 o                         
  -9  10   1         71.73         64.39        77.59 o                         
  -8  10   1        295.53        238.30        60.81 o                         
  -7  10   1       2343.61       2234.22       105.20 o                         
  -6  10   1       5562.70       5550.51       164.51 o                         
  -5  10   1       9921.36      10480.81       211.00 o                         
  -4  10   1       3612.88       3754.34       121.83 o                         
  -3  10   1       4925.31       4968.98       142.19 o                         
  -2  10   1       2226.05       2261.55        98.20 o                         
  -1  10   1         61.90         82.03        57.26 o                         
   0  10   1        149.11        125.05        54.06 o                         
   1  10   1       2534.79       2500.35        98.63 o                         
   2  10   1       2475.08       2438.16        97.45 o                         
   3  10   1       9980.04      10478.04       206.61 o                         
   4  10   1      12739.78      13059.37       230.91 o                         
   5  10   1       6922.05       7174.08       186.42 o                         
   6  10   1        866.28        937.02       100.73 o                         
   7  10   1        679.36        791.48        81.93 o                         
   8  10   1        545.98        410.14        77.76 o                         
   9  10   1        259.45        256.91        73.25 o                         
  10  10   1       1780.12       2379.47       255.97 o                         
 -10  11   1       5180.58       4362.84       408.90 o                         
  -9  11   1       3581.70       3186.51       229.28 o                         
  -8  11   1       3019.36       2435.29       144.31 o                         
  -7  11   1        323.95        217.41        81.54 o                         
  -6  11   1       1225.53       1428.63        99.41 o                         
  -5  11   1        366.64        468.21        76.12 o                         
  -4  11   1        613.76        468.68        74.22 o                         
  -3  11   1       3839.62       3928.14       146.35 o                         
  -2  11   1       1313.63       1243.16        90.01 o                         
  -1  11   1        910.26        737.81        73.85 o                         
   0  11   1       2712.83       2628.55       110.54 o                         
   1  11   1       2124.05       2030.97       108.26 o                         
   2  11   1       2739.58       2870.24       129.97 o                         
   3  11   1       3037.68       3158.26       128.41 o                         
   4  11   1         39.40         -4.46        68.36 o                         
   5  11   1        232.98        203.07        73.76 o                         
   6  11   1       3107.52       3225.63       147.20 o                         
   7  11   1       3637.27       3772.47       159.16 o                         
   8  11   1       3889.26       3728.12       194.44 o                         
   9  11   1       2874.88       2925.09       282.75 o                         
  -7  12   1       1743.63       1359.18       150.65 o                         
  -6  12   1       6210.08       5796.23       261.30 o                         
  -5  12   1       3859.02       3866.36       165.01 o                         
  -4  12   1       2692.84       2897.74       143.53 o                         
  -3  12   1       2408.39       2233.92       136.18 o                         
  -2  12   1        568.33        521.14        71.23 o                         
  -1  12   1         36.03        -64.74        64.74 o                         
   0  12   1        189.11        -52.92        75.90 o                         
   1  12   1        154.83        103.76        70.10 o                         
   2  12   1        804.04        682.06        80.22 o                         
   3  12   1       3862.30       4251.56       164.26 o                         
   4  12   1       6410.22       6879.96       247.20 o                         
   5  12   1       2458.50       2753.87       146.55 o                         
   6  12   1       1387.89       1121.36       120.96 o                         
   7  12   1        130.15       -126.49       126.49 o                         
  -4  13   1       1560.23        600.53       288.76 o                         
  -3  13   1        803.77        861.19       225.88 o                         
  -2  13   1       3829.99       3731.99       254.13 o                         
  -1  13   1        494.77        -10.79       107.99 o                         
   0  13   1       3288.85       2680.01       203.44 o                         
   1  13   1        948.66        939.74       131.17 o                         
   2  13   1       2551.22       2417.09       189.39 o                         
   3  13   1        246.03        404.17       208.86 o                         
   4  13   1        487.30        175.11       178.86 o                         
 -16   0   2        624.10        572.41       141.57 o                         
 -14   0   2        445.96        546.65        92.41 o                         
 -12   0   2       3150.17       3003.62       135.37 o                         
 -10   0   2       7397.01       7692.60       189.16 o                         
  -8   0   2      42923.72      39273.06       355.62 o                         
  -6   0   2       3639.94       3546.20        61.17 o                         
  -4   0   2       7521.68      10450.60        81.06 o                         
  -2   0   2     225363.16     244136.05      1306.96 o                         
   0   0   2      80983.42      83614.34       484.58 o                         
   2   0   2      31209.75      33843.90       215.31 o                         
   4   0   2      17481.81      16081.33       128.48 o                         
   6   0   2      13001.89      13593.78       162.40 o                         
   8   0   2      14326.56      13934.83       188.15 o                         
  10   0   2       3853.03       4155.49       115.44 o                         
  12   0   2       1423.24       1577.24       111.29 o                         
  14   0   2       1748.09       1794.18       136.81 o                         
  16   0   2       1880.64       1444.83       272.08 o                         
 -16   1   2       9162.75       9970.72       305.45 o                         
 -15   1   2        108.23         47.00        70.66 o                         
 -14   1   2      10919.20      10603.57       215.39 o                         
 -13   1   2         73.56         -9.91        47.39 o                         
 -12   1   2       1200.20       1075.41        62.51 o                         
 -11   1   2        333.39        419.62        46.29 o                         
 -10   1   2          3.02        246.74        35.03 o                         
  -9   1   2         23.45         10.67        23.82 o                         
  -8   1   2      23763.17      24426.17       179.04 o                         
  -7   1   2        200.96        138.00        17.87 o                         
  -6   1   2      26834.42      24514.05       133.17 o                         
  -5   1   2       1348.61       1339.36        20.95 o                         
  -4   1   2      47707.73      48659.59       220.57 o                         
  -3   1   2       8416.51       9509.26        62.83 o                         
  -2   1   2      35902.42      30540.18       143.62 o                         
  -1   1   2       1477.83       1423.86        19.55 o                         
   0   1   2      19132.24      22244.06       187.61 o                         
   1   1   2          1.95          8.59        12.04 o                         
   2   1   2      52795.97      53440.76       229.33 o                         
   3   1   2       1752.56       1906.85        31.65 o                         
   4   1   2      62259.11      68968.59       298.22 o                         
   5   1   2        414.55        342.54        19.56 o                         
   6   1   2      19404.04      20950.95       151.96 o                         
   7   1   2        380.68        335.78        24.92 o                         
   8   1   2       7404.40       7162.46        90.66 o                         
   9   1   2       1464.09       1392.85        44.31 o                         
  10   1   2       7792.06       7111.10       107.63 o                         
  11   1   2         79.40         61.78        38.45 o                         
  12   1   2      16716.92      16319.21       243.20 o                         
  13   1   2         30.00        140.99        57.77 o                         
  14   1   2       7489.78       7264.75       184.83 o                         
  15   1   2        182.50        154.72        68.68 o                         
  16   1   2         86.81        113.20       162.16 o                         
 -16   2   2        584.37        428.66       103.96 o                         
 -15   2   2          0.28        208.70        83.21 o                         
 -14   2   2        279.13        251.59        61.22 o                         
 -13   2   2          4.44         97.22        51.42 o                         
 -12   2   2      11838.05      11150.50       195.93 o                         
 -11   2   2        990.88        963.00        57.05 o                         
 -10   2   2      25669.92      23953.60       242.80 o                         
  -9   2   2       2379.11       2195.72        48.29 o                         
  -8   2   2      49749.64      44155.66       283.39 o                         
  -7   2   2       3233.85       3029.84        45.48 o                         
  -6   2   2        616.85        541.68        20.77 o                         
  -5   2   2        675.31        632.20        20.37 o                         
  -4   2   2       1165.20       1704.92        29.41 o                         
  -3   2   2         33.83         93.41        13.07 o                         
  -2   2   2      85977.45      94919.26       364.20 o                         
  -1   2   2        125.79        293.09        13.77 o                         
   0   2   2      46138.62      46692.79       320.13 o                         
   1   2   2        376.94        353.13        16.78 o                         
   2   2   2        295.65        409.92        16.97 o                         
   3   2   2        127.83        142.84        16.03 o                         
   4   2   2       9992.91       9020.79        87.79 o                         
   5   2   2       4041.59       4029.49        62.64 o                         
   6   2   2      17609.19      17321.45       145.27 o                         
   7   2   2       2877.40       2655.55        52.33 o                         
   8   2   2      22480.31      20356.21       185.08 o                         
   9   2   2         86.91         59.05        25.73 o                         
  10   2   2      19462.24      19578.09       204.82 o                         
  11   2   2         72.32        222.63        45.25 o                         
  12   2   2       1830.71       2310.06        92.16 o                         
  13   2   2        353.88        520.56        67.11 o                         
  14   2   2       2349.97       2335.40       113.99 o                         
  15   2   2        166.83         93.29        68.02 o                         
  16   2   2       2050.14       1920.11       180.00 o                         
 -16   3   2       6212.76       6851.24       276.72 o                         
 -15   3   2        270.08         91.05        80.14 o                         
 -14   3   2       7959.78       7960.97       188.21 o                         
 -13   3   2       1957.87       1855.83        96.92 o                         
 -12   3   2       3419.04       3025.01       106.87 o                         
 -11   3   2        307.38        296.49        45.77 o                         
 -10   3   2        141.00        376.93        35.85 o                         
  -9   3   2       3565.93       3345.43        59.30 o                         
  -8   3   2      25758.09      25358.66       229.75 o                         
  -7   3   2       3138.91       3065.72        50.63 o                         
  -6   3   2      39757.18      37426.27       246.55 o                         
  -5   3   2        177.13        164.73        21.30 o                         
  -4   3   2      22700.07      24261.82       155.26 o                         
  -3   3   2       8078.63       7483.04        63.90 o                         
  -2   3   2      37784.56      33781.25       162.98 o                         
  -1   3   2       2833.70       2865.05        36.64 o                         
   0   3   2       6186.80       7445.39        58.43 o                         
   1   3   2       1100.26       1220.09        26.30 o                         
   2   3   2      27225.10      27905.80       144.37 o                         
   3   3   2       1853.71       2061.06        38.71 o                         
   4   3   2      48461.45      53242.95       294.53 o                         
   5   3   2      12211.36      11987.75       114.13 o                         
   6   3   2      12143.25      13167.71       129.11 o                         
   7   3   2       4678.75       4489.82        70.60 o                         
   8   3   2       1569.91       1544.39        44.08 o                         
   9   3   2         62.12         21.14        25.36 o                         
  10   3   2       7974.64       7526.58       125.06 o                         
  11   3   2       1897.76       1856.34        77.63 o                         
  12   3   2      17161.58      16990.21       252.43 o                         
  13   3   2        161.40         89.03        62.72 o                         
  14   3   2       6571.65       6508.29       177.57 o                         
  15   3   2         69.19        -78.21        78.21 o                         
  16   3   2        490.87        618.74       152.20 o                         
 -16   4   2        418.15        405.77       144.20 o                         
 -15   4   2        682.77        772.63        99.13 o                         
 -14   4   2        336.08        309.59        73.13 o                         
 -13   4   2        623.26        536.25        77.80 o                         
 -12   4   2       4509.09       4141.20       131.01 o                         
 -11   4   2       1625.21       1671.14        79.40 o                         
 -10   4   2      11085.12      11014.58       143.25 o                         
  -9   4   2       2585.40       2285.65        52.91 o                         
  -8   4   2      23473.94      21780.14       190.30 o                         
  -7   4   2        360.97        314.27        35.44 o                         
  -6   4   2        882.90        719.78        34.13 o                         
  -5   4   2      10680.72      10167.35       121.28 o                         
  -4   4   2       3190.82       4560.20        66.50 o                         
  -3   4   2      10601.97      10841.01       105.63 o                         
  -2   4   2      64655.88      71146.55       343.07 o                         
  -1   4   2       3743.50       4498.50        52.82 o                         
   0   4   2      66170.97      68688.17       424.91 o                         
   1   4   2       9161.50       9740.57        85.33 o                         
   2   4   2      15379.00      16594.99       131.80 o                         
   3   4   2        803.73        882.81        30.34 o                         
   4   4   2       6182.61       5508.45        73.34 o                         
   5   4   2         39.75          3.38        27.58 o                         
   6   4   2      18964.71      19294.46       193.26 o                         
   7   4   2       2275.17       2091.52        65.56 o                         
   8   4   2      14905.91      14755.82       179.53 o                         
   9   4   2        146.38        173.04        35.39 o                         
  10   4   2       4338.09       4484.97       104.77 o                         
  11   4   2         45.49         -9.73        62.04 o                         
  12   4   2        476.81        409.34        66.55 o                         
  13   4   2         32.89         44.94        64.85 o                         
  14   4   2        836.21        903.88        94.50 o                         
  15   4   2          9.40        -74.36       100.82 o                         
 -16   5   2       4297.13       4262.88       475.50 o                         
 -15   5   2       1579.26       1586.14       116.66 o                         
 -14   5   2       5053.98       4839.11       186.17 o                         
 -13   5   2        378.88        164.79        68.14 o                         
 -12   5   2       2661.70       2645.07       128.21 o                         
 -11   5   2         73.90         38.40        47.93 o                         
 -10   5   2        205.58        172.77        42.50 o                         
  -9   5   2       3177.80       2928.48        86.85 o                         
  -8   5   2      11759.92      12220.58       163.73 o                         
  -7   5   2        114.44        232.78        38.28 o                         
  -6   5   2      27689.57      26923.18       245.62 o                         
  -5   5   2       5627.71       5546.61        91.09 o                         
  -4   5   2      11861.58      12722.30       114.61 o                         
  -3   5   2         74.00        277.21        26.93 o                         
  -2   5   2      13026.33      11479.86       105.71 o                         
  -1   5   2       6173.97       6141.89        81.53 o                         
   0   5   2      12450.73      14546.10       146.43 o                         
   1   5   2        838.93        955.63        32.31 o                         
   2   5   2      31917.74      34900.22       236.49 o                         
   3   5   2       9334.75       9983.00       110.43 o                         
   4   5   2      54432.15      58728.07       430.56 o                         
   5   5   2       6147.85       6478.94        92.33 o                         
   6   5   2      10863.85      11526.57       140.88 o                         
   7   5   2       2124.58       2200.72        63.42 o                         
   8   5   2        629.56        634.86        42.61 o                         
   9   5   2       1360.32       1351.89        66.09 o                         
  10   5   2       4216.55       4339.44       126.10 o                         
  11   5   2       1636.16       1460.01        90.07 o                         
  12   5   2       3823.46       4140.10       145.36 o                         
  13   5   2        517.63        285.46        69.76 o                         
  14   5   2       2545.93       2226.26       130.83 o                         
  15   5   2        467.82        371.63       123.19 o                         
 -15   6   2         41.95         54.38       104.79 o                         
 -14   6   2         47.11        152.55        82.09 o                         
 -13   6   2        456.53        333.60        76.17 o                         
 -12   6   2       5757.92       5384.42       170.31 o                         
 -11   6   2       2510.87       2602.20        99.24 o                         
 -10   6   2      13632.11      13615.04       201.16 o                         
  -9   6   2       5287.61       5588.68       125.82 o                         
  -8   6   2      17125.37      16497.94       233.84 o                         
  -7   6   2       7021.11       6668.12       127.43 o                         
  -6   6   2       7225.19       6910.18       117.00 o                         
  -5   6   2         92.66         70.39        33.31 o                         
  -4   6   2       3696.75       3658.08        75.89 o                         
  -3   6   2       4193.99       4238.26        75.73 o                         
  -2   6   2      23554.18      26054.26       216.35 o                         
  -1   6   2       3016.30       3671.34        76.99 o                         
   0   6   2      14981.79      15395.42       154.34 o                         
   1   6   2       5519.31       5465.69        75.42 o                         
   2   6   2      16805.39      17221.26       158.32 o                         
   3   6   2       3255.39       3040.35        60.95 o                         
   4   6   2        101.05        154.45        26.85 o                         
   5   6   2       4507.33       4588.82        83.51 o                         
   6   6   2       7998.30       7854.44       125.08 o                         
   7   6   2       6071.53       5933.28       100.32 o                         
   8   6   2      20044.72      19929.80       234.17 o                         
   9   6   2        998.28       1124.26        61.63 o                         
  10   6   2       5705.01       5924.40       142.10 o                         
  11   6   2        157.73         82.37        62.69 o                         
  12   6   2         31.11        149.27        66.64 o                         
  13   6   2        462.49        512.86        99.80 o                         
  14   6   2       1557.83       1600.30       149.65 o                         
 -15   7   2       1814.80       1897.74       262.29 o                         
 -14   7   2       3788.65       3859.49       212.29 o                         
 -13   7   2       1175.14       1062.82       104.90 o                         
 -12   7   2       4301.53       4617.19       152.37 o                         
 -11   7   2         27.85         86.47        82.88 o                         
 -10   7   2        389.91        308.01        57.22 o                         
  -9   7   2       2641.19       2878.52       111.32 o                         
  -8   7   2      18100.98      17959.57       244.48 o                         
  -7   7   2       1873.51       2176.51        82.93 o                         
  -6   7   2      27173.89      25871.07       269.29 o                         
  -5   7   2       8541.75       8034.41       112.93 o                         
  -4   7   2       5782.36       5847.83        96.03 o                         
  -3   7   2        764.31        841.18        39.67 o                         
  -2   7   2       3418.10       2951.86        80.24 o                         
  -1   7   2       1192.44       1154.69        53.08 o                         
   0   7   2       1019.81       1248.87        45.85 o                         
   1   7   2       1255.71       1187.23        43.11 o                         
   2   7   2       7425.27       7775.80       111.54 o                         
   3   7   2       3333.09       3515.10        69.27 o                         
   4   7   2      21188.32      22481.75       203.27 o                         
   5   7   2       3256.97       3253.04        77.66 o                         
   6   7   2       4733.36       5060.41       117.67 o                         
   7   7   2       4601.92       4653.51       110.96 o                         
   8   7   2         57.89         75.14        46.26 o                         
   9   7   2        113.31        128.56        53.98 o                         
  10   7   2       6040.35       6034.51       160.74 o                         
  11   7   2       3912.65       3924.87       153.30 o                         
  12   7   2       4601.64       4972.61       163.31 o                         
  13   7   2       2366.32       2113.24       187.48 o                         
 -14   8   2        544.06        121.77       131.44 o                         
 -13   8   2        227.39        106.61        97.06 o                         
 -12   8   2       4511.68       3997.02       166.54 o                         
 -11   8   2       2291.49       2274.29       113.40 o                         
 -10   8   2       8029.63       8074.53       182.55 o                         
  -9   8   2       2503.72       2493.38       104.19 o                         
  -8   8   2       6268.86       5998.87       153.66 o                         
  -7   8   2       1118.94       1012.47        68.90 o                         
  -6   8   2         48.71         78.34        59.88 o                         
  -5   8   2       1294.04       1333.40        63.86 o                         
  -4   8   2        106.42        135.68        41.63 o                         
  -3   8   2      12436.02      12715.84       190.48 o                         
  -2   8   2       9230.78       9766.50       152.93 o                         
  -1   8   2       7648.93       7422.17       131.95 o                         
   0   8   2      11021.13      11221.20       151.18 o                         
   1   8   2       6719.36       6887.59       114.92 o                         
   2   8   2       6124.91       6081.43       104.28 o                         
   3   8   2        345.42        335.33        39.55 o                         
   4   8   2       3192.51       3074.56        80.24 o                         
   5   8   2         45.43         41.60        43.17 o                         
   6   8   2       5047.31       5134.65       138.99 o                         
   7   8   2       1351.25       1283.39        74.40 o                         
   8   8   2      15407.33      15387.09       232.55 o                         
   9   8   2       3114.53       3417.11       123.80 o                         
  10   8   2       3792.81       3754.09       159.00 o                         
  11   8   2        739.78        551.98       112.99 o                         
  12   8   2        261.36        305.94       118.83 o                         
  13   8   2         16.29          0.41       204.51 o                         
 -13   9   2        731.39        418.61       221.49 o                         
 -12   9   2        862.10        685.42       120.80 o                         
 -11   9   2        111.58         36.06        85.62 o                         
 -10   9   2        147.44        260.00        71.94 o                         
  -9   9   2        917.52        835.86        76.18 o                         
  -8   9   2       2572.67       2578.35       102.54 o                         
  -7   9   2        602.44        648.86        63.93 o                         
  -6   9   2      10278.28      10302.46       186.27 o                         
  -5   9   2       8769.77       8894.77       169.46 o                         
  -4   9   2       8017.08       7913.25       158.81 o                         
  -3   9   2        928.15        823.78        62.30 o                         
  -2   9   2       4407.60       4025.30       108.25 o                         
  -1   9   2        673.99        632.60        54.64 o                         
   0   9   2       4170.98       4662.70       110.77 o                         
   1   9   2       6957.49       7033.37       143.16 o                         
   2   9   2      15847.75      17163.13       205.26 o                         
   3   9   2       8789.73       8779.17       148.84 o                         
   4   9   2      11140.95      11798.59       201.45 o                         
   5   9   2       4269.92       4310.92       134.14 o                         
   6   9   2       1079.37       1026.18        82.37 o                         
   7   9   2       2443.30       2408.87       111.78 o                         
   8   9   2          2.77          5.01        62.33 o                         
   9   9   2          7.89         -2.84        74.61 o                         
  10   9   2        944.90       1145.67       127.49 o                         
  11   9   2       1169.70        866.18       225.80 o                         
  12   9   2        843.20        538.79       373.70 o                         
 -11  10   2       1941.85       1756.16       209.74 o                         
 -10  10   2       1608.95       1693.42       115.80 o                         
  -9  10   2        941.00        918.62        89.04 o                         
  -8  10   2       1219.81       1162.68        92.56 o                         
  -7  10   2       3001.16       3001.11       119.71 o                         
  -6  10   2        848.75        768.25        70.22 o                         
  -5  10   2         45.54         50.91        64.30 o                         
  -4  10   2       1515.08       1442.55        93.05 o                         
  -3  10   2       4636.18       4209.96       134.91 o                         
  -2  10   2       6836.40       7068.15       165.36 o                         
  -1  10   2       9017.30       9074.44       181.41 o                         
   0  10   2       9010.65       9390.26       184.39 o                         
   1  10   2       7560.67       7314.72       158.43 o                         
   2  10   2       4722.29       4507.79       137.13 o                         
   3  10   2        997.73       1140.42       108.78 o                         
   4  10   2          6.65        -28.24        68.77 o                         
   5  10   2       1106.75        978.09        83.46 o                         
   6  10   2        783.58        779.36        78.59 o                         
   7  10   2       2713.41       2803.21       123.89 o                         
   8  10   2       4848.35       5032.73       165.59 o                         
   9  10   2       1416.74       1503.85       109.65 o                         
  10  10   2       2087.37       2169.16       243.01 o                         
 -10  11   2        183.98         49.70       281.73 o                         
  -9  11   2        829.17        958.66       145.35 o                         
  -8  11   2       1953.29       1795.70       131.70 o                         
  -7  11   2       1655.05       1659.44       118.66 o                         
  -6  11   2       7455.69       7529.78       228.73 o                         
  -5  11   2      11308.03      12081.98       284.94 o                         
  -4  11   2       2321.12       2168.79       115.14 o                         
  -3  11   2       1095.56        953.01        84.62 o                         
  -2  11   2        323.99         99.46        67.70 o                         
  -1  11   2       1034.37        884.53        73.39 o                         
   0  11   2       2172.59       2140.08       104.55 o                         
   1  11   2       4807.49       5025.63       168.04 o                         
   2  11   2       3709.17       4092.70       148.52 o                         
   3  11   2       2035.48       1916.34       115.12 o                         
   4  11   2       2501.82       2612.41       132.89 o                         
   5  11   2       2904.15       2633.32       134.01 o                         
   6  11   2        964.44       1062.38        96.84 o                         
   7  11   2        232.26        232.95        75.40 o                         
   8  11   2        317.95        415.24       100.79 o                         
   9  11   2         19.94        143.71       115.59 o                         
  -8  12   2       1474.43        824.69       142.57 o                         
  -7  12   2        794.94        675.85       131.92 o                         
  -6  12   2         36.63        -69.57       112.22 o                         
  -5  12   2        324.66        301.66       106.62 o                         
  -4  12   2         31.98        104.34        82.74 o                         
  -3  12   2       2945.40       2867.74       130.58 o                         
  -2  12   2       1542.60       1430.86        99.59 o                         
  -1  12   2       1500.20       1434.35       118.97 o                         
   0  12   2       1680.95       1895.70       114.03 o                         
   1  12   2       3157.77       3035.21       139.86 o                         
   2  12   2        530.90        457.82        82.13 o                         
   3  12   2         16.88        -28.02        75.15 o                         
   4  12   2        697.71        629.35        86.20 o                         
   5  12   2         76.80         36.38        82.88 o                         
   6  12   2        413.43       -134.03       138.78 o                         
  -4  13   2       2067.65       1091.22       318.27 o                         
  -3  13   2        428.32        410.69       282.64 o                         
  -2  13   2       1458.05       1081.91       170.48 o                         
  -1  13   2         45.74       -114.19       114.19 o                         
   0  13   2        745.71        494.37       128.48 o                         
   1  13   2       2838.92       2499.50       204.96 o                         
   2  13   2       3036.24       3214.14       222.89 o                         
   3  13   2       4154.57       3684.19       311.30 o                         
 -15   0   3       9462.55       9815.09       341.19 o                         
 -13   0   3       6173.19       6382.15       198.43 o                         
 -11   0   3        262.52        294.25        64.84 o                         
  -9   0   3      13043.06      12411.91       185.40 o                         
  -7   0   3       6703.90       7146.57        97.16 o                         
  -5   0   3      26123.51      24273.02       146.96 o                         
  -3   0   3      50092.52      45898.47       271.55 o                         
  -1   0   3       1794.42       2031.63        40.37 o                         
   1   0   3      47887.33      49882.62       340.68 o                         
   3   0   3      93509.32      95421.79       545.80 o                         
   5   0   3      86310.13      87078.55       570.64 o                         
   7   0   3       1406.17       1245.33        55.08 o                         
   9   0   3        687.37        753.16        51.03 o                         
  11   0   3      13714.36      13058.74       287.64 o                         
  13   0   3       1894.07       1778.03       134.53 o                         
  15   0   3       2038.83       1953.65       160.50 o                         
 -16   1   3        290.08        335.33        99.71 o                         
 -15   1   3        319.79        280.36        68.74 o                         
 -14   1   3        663.48        655.61        76.22 o                         
 -13   1   3       1977.76       1958.34        87.35 o                         
 -12   1   3        318.68        302.56        45.11 o                         
 -11   1   3      31843.62      30671.63       305.60 o                         
 -10   1   3         12.81         32.38        25.98 o                         
  -9   1   3      20295.03      18669.71       168.38 o                         
  -8   1   3        945.35        809.00        28.31 o                         
  -7   1   3       3027.82       2417.28        36.24 o                         
  -6   1   3      10606.36       9978.87        70.19 o                         
  -5   1   3      13638.15      16001.51        87.93 o                         
  -4   1   3         27.66         50.88        11.78 o                         
  -3   1   3     126935.62     137264.61       556.89 o                         
  -2   1   3        192.80        275.64        13.51 o                         
  -1   1   3      87062.58      96845.74       502.26 o                         
   0   1   3       3411.01       3706.89        35.12 o                         
   1   1   3       4545.04       6182.42        50.88 o                         
   2   1   3       8901.41       9414.61        67.47 o                         
   3   1   3      11977.28      12797.52        84.45 o                         
   4   1   3       2197.90       2175.42        39.82 o                         
   5   1   3      43002.80      42218.21       246.09 o                         
   6   1   3        915.83        901.82        29.92 o                         
   7   1   3      23280.92      22753.93       185.87 o                         
   8   1   3         13.70         34.89        20.79 o                         
   9   1   3      12779.00      12551.12       156.36 o                         
  10   1   3         59.11         29.61        37.40 o                         
  11   1   3       1084.33       1395.26        72.30 o                         
  12   1   3        153.05        208.41        56.12 o                         
  13   1   3         20.84         86.35        57.17 o                         
  14   1   3        103.77         55.58        63.11 o                         
  15   1   3       1884.89       1976.91       130.35 o                         
  16   1   3          0.82         41.82       128.51 o                         
 -17   2   3       2058.18       1287.27       341.72 o                         
 -16   2   3        305.29        110.97        79.86 o                         
 -15   2   3       7899.07       7942.74       224.77 o                         
 -14   2   3        103.12        149.79        58.59 o                         
 -13   2   3       6672.03       6754.78       166.31 o                         
 -12   2   3        345.36        306.00        45.37 o                         
 -11   2   3        982.33        779.76        49.33 o                         
 -10   2   3        798.91        842.00        42.26 o                         
  -9   2   3      25865.10      24036.13       229.15 o                         
  -8   2   3        290.68        166.89        16.03 o                         
  -7   2   3      32047.66      31069.12       182.17 o                         
  -6   2   3        842.89        974.93        25.52 o                         
  -5   2   3      33924.15      29256.70       175.05 o                         
  -4   2   3       3084.28       2615.25        36.36 o                         
  -3   2   3      19966.40      18451.66       107.27 o                         
  -2   2   3      12065.69      13100.60        78.44 o                         
  -1   2   3        842.83        744.80        18.46 o                         
   0   2   3        615.51        585.28        19.35 o                         
   1   2   3        564.26        688.11        21.51 o                         
   2   2   3       2446.80       2510.43        33.90 o                         
   3   2   3      37208.97      38982.17       207.62 o                         
   4   2   3         66.80         87.17        15.64 o                         
   5   2   3      61298.85      60900.59       351.62 o                         
   6   2   3         94.58         89.57        22.67 o                         
   7   2   3        261.04        268.52        32.81 o                         
   8   2   3         44.58         34.91        21.13 o                         
   9   2   3       4127.33       4047.04        89.07 o                         
  10   2   3        336.75        279.92        43.02 o                         
  11   2   3      22924.51      21933.61       267.94 o                         
  12   2   3       1486.88       1521.91        82.64 o                         
  13   2   3       6448.57       6374.35       177.80 o                         
  14   2   3        262.31        272.43        73.20 o                         
  15   2   3       2271.61       2447.27       146.98 o                         
 -17   3   3       1888.24       2293.64       578.97 o                         
 -16   3   3        172.13         85.26        97.77 o                         
 -15   3   3        504.73        391.14        86.12 o                         
 -14   3   3         30.69         69.76        62.65 o                         
 -13   3   3       3385.95       3390.89       128.30 o                         
 -12   3   3        242.71        225.37        54.01 o                         
 -11   3   3      34464.31      32625.42       324.08 o                         
 -10   3   3        855.84        783.60        38.46 o                         
  -9   3   3      22427.65      20583.67       170.59 o                         
  -8   3   3       2024.84       1788.86        42.42 o                         
  -7   3   3       2771.01       2117.98        47.74 o                         
  -6   3   3        409.35        408.32        27.77 o                         
  -5   3   3       3029.54       3968.12        61.10 o                         
  -4   3   3      16604.33      16136.30       119.10 o                         
  -3   3   3      63897.76      68641.54       307.44 o                         
  -2   3   3      11838.76      11614.56        80.98 o                         
  -1   3   3      40616.25      45025.72       298.02 o                         
   0   3   3        197.59        247.88        17.87 o                         
   1   3   3       4141.67       5273.41        70.90 o                         
   2   3   3        480.76        402.17        22.80 o                         
   3   3   3       2066.77       2294.78        46.66 o                         
   4   3   3        143.47        262.33        25.64 o                         
   5   3   3      31485.96      30772.40       225.81 o                         
   6   3   3       1795.33       1677.71        46.52 o                         
   7   3   3      26293.83      25841.63       221.08 o                         
   8   3   3       1835.26       1696.48        48.41 o                         
   9   3   3      15045.18      14891.50       195.96 o                         
  10   3   3        733.68        771.11        56.14 o                         
  11   3   3       3100.86       3503.81       106.42 o                         
  12   3   3        389.95        581.60        78.40 o                         
  13   3   3        146.55        119.24        73.45 o                         
  14   3   3        622.83        742.53        79.45 o                         
  15   3   3       2126.32       2332.00       152.04 o                         
 -16   4   3        331.68        543.51       132.21 o                         
 -15   4   3       7454.50       8337.57       271.59 o                         
 -14   4   3       1061.41        937.75        91.54 o                         
 -13   4   3       2472.80       2422.90       117.35 o                         
 -12   4   3          5.62        -64.04        64.04 o                         
 -11   4   3        330.33        143.96        46.90 o                         
 -10   4   3        122.76         55.92        40.53 o                         
  -9   4   3       9122.95       8432.22       132.33 o                         
  -8   4   3        339.79        269.89        22.17 o                         
  -7   4   3       5250.89       5129.03        85.85 o                         
  -6   4   3       1653.76       1729.93        50.14 o                         
  -5   4   3      45542.03      42055.57       344.53 o                         
  -4   4   3        308.89        287.70        21.02 o                         
  -3   4   3      24520.85      22689.24       160.48 o                         
  -2   4   3        527.91        533.87        22.48 o                         
  -1   4   3       2062.91       2527.26        42.91 o                         
   0   4   3        624.74        510.72        24.20 o                         
   1   4   3      35610.49      38586.62       340.06 o                         
   2   4   3       4872.03       5310.38        69.33 o                         
   3   4   3      37282.68      39463.78       241.20 o                         
   4   4   3       2888.62       3165.49        60.48 o                         
   5   4   3      38616.27      39827.17       317.92 o                         
   6   4   3      11255.41      10843.48       147.89 o                         
   7   4   3        374.71        326.38        26.89 o                         
   8   4   3        458.14        361.35        31.03 o                         
   9   4   3        625.05        616.12        45.41 o                         
  10   4   3        468.25        408.63        46.06 o                         
  11   4   3      10340.71      10032.17       204.15 o                         
  12   4   3       1865.65       1785.84        99.56 o                         
  13   4   3       3374.56       3332.18       147.23 o                         
  14   4   3         99.31         61.68        74.37 o                         
  15   4   3       1329.47       1264.94       149.44 o                         
 -16   5   3          5.80        -71.63       140.54 o                         
 -15   5   3        850.20        847.46       109.72 o                         
 -14   5   3        269.77        207.38        76.33 o                         
 -13   5   3       1730.24       1540.79       102.35 o                         
 -12   5   3        980.91        854.98        76.07 o                         
 -11   5   3      10366.42       9905.98       175.46 o                         
 -10   5   3        667.22        686.00        53.79 o                         
  -9   5   3       2861.51       2803.11        83.73 o                         
  -8   5   3       4761.95       4420.12        98.47 o                         
  -7   5   3       4004.27       3324.91        77.36 o                         
  -6   5   3       1327.55       1252.04        43.97 o                         
  -5   5   3       3286.29       4172.29        67.44 o                         
  -4   5   3       7920.55       7947.43        95.76 o                         
  -3   5   3      60707.00      63887.23       384.79 o                         
  -2   5   3      15373.47      15857.95       143.45 o                         
  -1   5   3      74312.88      78677.74       520.75 o                         
   0   5   3       5909.50       6643.33       109.80 o                         
   1   5   3       5366.48       6597.35        94.57 o                         
   2   5   3       1048.88       1164.06        37.04 o                         
   3   5   3       3274.08       3535.99        62.68 o                         
   4   5   3       2781.78       2823.62        56.67 o                         
   5   5   3      13763.10      13828.40       132.14 o                         
   6   5   3        115.09        109.19        30.03 o                         
   7   5   3      11289.77      12128.42       161.34 o                         
   8   5   3       2373.58       2356.98        75.95 o                         
   9   5   3       8771.33       8920.53       162.06 o                         
  10   5   3         40.35         36.37        51.94 o                         
  11   5   3       1353.43       1340.33        96.96 o                         
  12   5   3       1050.68        969.39        89.92 o                         
  13   5   3        571.27        360.82        70.78 o                         
  14   5   3        130.91         57.02        85.19 o                         
 -15   6   3       5081.63       5413.18       225.32 o                         
 -14   6   3       1578.47       1867.22       129.11 o                         
 -13   6   3       2983.74       2781.21       145.19 o                         
 -12   6   3        547.72        568.06        70.08 o                         
 -11   6   3        715.46        770.57        67.16 o                         
 -10   6   3        587.23        684.73        54.30 o                         
  -9   6   3       4446.99       4412.18       115.56 o                         
  -8   6   3       1034.48       1123.28        62.63 o                         
  -7   6   3      10659.01      10128.84       145.14 o                         
  -6   6   3       2102.43       2172.24        73.54 o                         
  -5   6   3      35357.30      32411.67       254.66 o                         
  -4   6   3       8094.79       7693.70       113.07 o                         
  -3   6   3       7847.61       7005.16        97.07 o                         
  -2   6   3       8864.11       8864.62       117.06 o                         
  -1   6   3      12444.83      12158.61       152.39 o                         
   0   6   3         27.96         34.09        20.64 o                         
   1   6   3      13320.58      13796.58       170.91 o                         
   2   6   3       9551.39       9957.62       114.21 o                         
   3   6   3      10344.83      11212.42       121.19 o                         
   4   6   3       1887.54       2159.95        53.53 o                         
   5   6   3      18570.01      18844.67       209.62 o                         
   6   6   3        874.94        929.87        48.17 o                         
   7   6   3        681.79        724.43        47.63 o                         
   8   6   3        934.25       1034.26        68.10 o                         
   9   6   3         86.59        222.82        55.62 o                         
  10   6   3       1652.09       1560.52        84.30 o                         
  11   6   3      10299.92      10195.03       220.70 o                         
  12   6   3       2285.30       2163.17       116.61 o                         
  13   6   3       3786.50       4002.17       169.83 o                         
  14   6   3       1310.36        614.72       284.10 o                         
 -15   7   3        463.98        182.10       150.50 o                         
 -14   7   3         28.93       -112.45       112.45 o                         
 -13   7   3       2188.33       2385.77       120.93 o                         
 -12   7   3       4057.21       4325.05       151.74 o                         
 -11   7   3      13919.87      13545.27       248.28 o                         
 -10   7   3       3948.00       3882.88       119.18 o                         
  -9   7   3       7001.26       6649.72       149.87 o                         
  -8   7   3       5819.15       5851.51       132.04 o                         
  -7   7   3       3171.27       2900.79        86.53 o                         
  -6   7   3        519.14        416.33        43.65 o                         
  -5   7   3       1667.13       2054.93        64.65 o                         
  -4   7   3       4833.88       4630.49       102.58 o                         
  -3   7   3      14534.32      14983.99       178.00 o                         
  -2   7   3       6938.13       7098.83       115.72 o                         
  -1   7   3      20488.68      20846.93       218.89 o                         
   0   7   3       1818.06       1973.29        58.39 o                         
   1   7   3        329.59        382.55        32.58 o                         
   2   7   3        111.96        123.24        30.27 o                         
   3   7   3       1855.46       1720.70        53.52 o                         
   4   7   3       1861.15       1903.61        64.96 o                         
   5   7   3       9023.22       9031.38       150.45 o                         
   6   7   3        964.68       1068.93        63.19 o                         
   7   7   3      10534.27      11123.62       188.62 o                         
   8   7   3       5905.54       5803.35       158.40 o                         
   9   7   3      13145.51      13287.54       251.73 o                         
  10   7   3        460.88        580.71        69.25 o                         
  11   7   3       2051.94       2285.27       127.12 o                         
  12   7   3        935.98        947.68        98.43 o                         
  13   7   3        685.94        701.47       215.54 o                         
 -14   8   3       2509.59       2596.51       227.59 o                         
 -13   8   3       1202.06       1242.21       117.03 o                         
 -12   8   3        562.03        574.12        89.55 o                         
 -11   8   3        321.44        314.16        71.61 o                         
 -10   8   3        203.12        221.85        59.62 o                         
  -9   8   3       2730.81       2459.66       107.65 o                         
  -8   8   3       3853.17       3994.28       119.05 o                         
  -7   8   3       8196.97       8085.26       165.99 o                         
  -6   8   3       4764.41       4876.44       121.54 o                         
  -5   8   3      26387.85      25228.85       271.97 o                         
  -4   8   3        189.94        252.44        47.62 o                         
  -3   8   3       6204.50       5750.95       118.19 o                         
  -2   8   3         97.79        119.08        39.53 o                         
  -1   8   3       2474.56       2590.50        73.35 o                         
   0   8   3         45.75         30.17        35.69 o                         
   1   8   3       7977.16       8808.48       134.52 o                         
   2   8   3       6390.94       6883.66       127.43 o                         
   3   8   3       5774.16       6206.56       112.60 o                         
   4   8   3       7941.62       7947.07       151.23 o                         
   5   8   3       6272.40       6389.29       142.40 o                         
   6   8   3       7854.41       7841.79       175.53 o                         
   7   8   3        310.57        240.65        54.26 o                         
   8   8   3         92.84        100.04        53.77 o                         
   9   8   3        796.06        842.39        79.46 o                         
  10   8   3       1098.96        858.96        89.04 o                         
  11   8   3       3949.18       4227.01       188.47 o                         
  12   8   3       1287.65        954.15       250.37 o                         
 -13   9   3       1618.04       1825.22       199.28 o                         
 -12   9   3       2398.26       2339.96       175.86 o                         
 -11   9   3       3257.97       3090.12       161.81 o                         
 -10   9   3       2032.42       1809.81       135.48 o                         
  -9   9   3        715.81        603.69        71.44 o                         
  -8   9   3       1353.00       1175.57        85.33 o                         
  -7   9   3        405.07        298.40        52.88 o                         
  -6   9   3       1016.63        737.23        60.86 o                         
  -5   9   3         77.27        136.77        51.10 o                         
  -4   9   3       5582.49       5678.27       133.50 o                         
  -3   9   3       7818.45       8262.23       165.84 o                         
  -2   9   3       6181.92       6084.01       131.59 o                         
  -1   9   3      19575.31      19497.89       233.66 o                         
   0   9   3      11346.88      11479.53       166.53 o                         
   1   9   3       5170.62       5476.83       115.58 o                         
   2   9   3       1931.63       1722.20        72.56 o                         
   3   9   3        768.90        730.18        62.28 o                         
   4   9   3        614.51        690.57        60.20 o                         
   5   9   3       7740.82       8254.82       193.48 o                         
   6   9   3       2593.67       2872.70       122.38 o                         
   7   9   3       6241.20       7310.70       210.50 o                         
   8   9   3       3548.89       3414.21       144.90 o                         
   9   9   3       2636.72       2903.54       161.71 o                         
  10   9   3         52.74        122.53        92.55 o                         
  11   9   3        306.54        133.90       353.35 o                         
 -11  10   3        316.49        134.08       129.76 o                         
 -10  10   3         53.46        -12.91        85.14 o                         
  -9  10   3       1359.58       1229.55        94.95 o                         
  -8  10   3       1911.59       2094.19       118.74 o                         
  -7  10   3       2870.11       2618.05       119.63 o                         
  -6  10   3       3302.91       3147.24       124.73 o                         
  -5  10   3       7009.81       6516.98       172.56 o                         
  -4  10   3       4152.88       3930.25       134.04 o                         
  -3  10   3       1173.93        958.19        72.20 o                         
  -2  10   3        604.05        539.47        59.83 o                         
  -1  10   3       3609.81       3596.92       114.58 o                         
   0  10   3         85.79        -19.47        49.95 o                         
   1  10   3       6544.85       7024.98       157.20 o                         
   2  10   3      11069.44      11617.50       205.35 o                         
   3  10   3       6305.04       6583.40       160.75 o                         
   4  10   3       3520.97       3480.59       130.16 o                         
   5  10   3       3617.19       3990.87       140.58 o                         
   6  10   3       2782.51       2581.68       114.07 o                         
   7  10   3        146.09        185.94        76.10 o                         
   8  10   3       1370.60       1665.66       106.49 o                         
   9  10   3         78.56        -13.02       104.84 o                         
  10  10   3        675.96        446.54       258.89 o                         
 -10  11   3       2822.93       2505.99       347.02 o                         
  -9  11   3        960.77        411.72       106.54 o                         
  -8  11   3       2434.15       2304.62       143.58 o                         
  -7  11   3        109.26         83.68        85.45 o                         
  -6  11   3         20.94         26.77        93.87 o                         
  -5  11   3       1513.70       1415.07        99.49 o                         
  -4  11   3       1187.03       1112.11        86.84 o                         
  -3  11   3       2029.74       2058.14       102.95 o                         
  -2  11   3       3222.85       3289.17       125.47 o                         
  -1  11   3       3801.72       3577.02       126.36 o                         
   0  11   3       3121.10       3167.89       120.99 o                         
   1  11   3       1253.91       1268.80        88.53 o                         
   2  11   3        700.54        415.42        66.01 o                         
   3  11   3       1697.13       1323.38        95.80 o                         
   4  11   3       1287.24       1439.77        97.12 o                         
   5  11   3       1420.05       1385.99        97.03 o                         
   6  11   3       2437.99       2801.78       138.00 o                         
   7  11   3       4535.16       5212.41       187.02 o                         
   8  11   3       6124.52       6409.91       280.64 o                         
  -8  12   3       3604.29       3280.55       250.72 o                         
  -7  12   3       2997.54       2495.15       193.32 o                         
  -6  12   3       5150.72       5054.33       240.92 o                         
  -5  12   3       5353.42       5232.76       245.79 o                         
  -4  12   3       2698.06       2796.81       147.61 o                         
  -3  12   3        142.34        154.54        77.99 o                         
  -2  12   3         16.17        -68.82        68.82 o                         
  -1  12   3         82.27         74.96        78.19 o                         
   0  12   3        187.59        227.59        71.28 o                         
   1  12   3       1298.93       1344.72       105.12 o                         
   2  12   3       3467.83       3953.63       166.72 o                         
   3  12   3        719.45        563.99        87.12 o                         
   4  12   3       1097.60       1001.60       100.54 o                         
   5  12   3       1848.67       1635.49       142.60 o                         
   6  12   3       2734.47       2659.41       246.58 o                         
  -4  13   3       1623.85       1261.16       328.51 o                         
  -3  13   3        267.81        511.96       337.16 o                         
  -2  13   3       3556.03       3540.03       359.48 o                         
  -1  13   3       2191.92       1780.22       186.39 o                         
   0  13   3       4331.90       4034.53       268.06 o                         
   1  13   3        923.37       1051.03       204.33 o                         
   2  13   3       1178.95       1104.67       206.82 o                         
 -16   0   4        150.11         18.62       114.47 o                         
 -14   0   4       5863.37       6178.62       230.33 o                         
 -12   0   4       7785.45       7148.60       198.17 o                         
 -10   0   4      18710.09      17282.24       303.91 o                         
  -8   0   4       5758.30       5017.53        86.26 o                         
  -6   0   4        196.16        467.64        24.48 o                         
  -4   0   4      82822.67      84688.84       465.73 o                         
  -2   0   4     143847.08     150926.14       975.42 o                         
   0   0   4      62033.09      61635.23       396.53 o                         
   2   0   4         49.42        573.40        30.77 o                         
   4   0   4      16811.71      16717.38       176.87 o                         
   6   0   4       7455.19       7838.15       158.17 o                         
   8   0   4       9677.21       9767.34       180.72 o                         
  10   0   4      15098.65      16138.74       318.91 o                         
  12   0   4        684.63        461.95        78.43 o                         
  14   0   4       1076.59       1162.58       130.88 o                         
 -17   1   4          1.70        -30.31       128.93 o                         
 -16   1   4       7273.91       7805.45       233.21 o                         
 -15   1   4          2.38        -19.92        68.40 o                         
 -14   1   4       2966.17       2884.18       141.72 o                         
 -13   1   4         89.87         64.98        44.44 o                         
 -12   1   4        452.81        531.47        51.29 o                         
 -11   1   4        486.71        473.37        47.14 o                         
 -10   1   4       1308.80       1660.30        54.71 o                         
  -9   1   4        877.74        781.39        31.44 o                         
  -8   1   4      20885.52      19729.99       162.91 o                         
  -7   1   4         69.80         94.31        13.63 o                         
  -6   1   4      29623.01      28977.69       167.25 o                         
  -5   1   4          7.16         43.31        14.27 o                         
  -4   1   4      34268.82      33069.36       173.09 o                         
  -3   1   4       9457.35       8909.78        69.78 o                         
  -2   1   4       3078.31       4068.02        44.29 o                         
  -1   1   4      17255.33      17800.48       109.93 o                         
   0   1   4       7490.89       7968.38        61.86 o                         
   1   1   4        416.46        524.04        16.79 o                         
   2   1   4     138634.30     139895.61       603.10 o                         
   3   1   4       3508.31       3516.66        46.06 o                         
   4   1   4      31872.30      34274.59       213.11 o                         
   5   1   4        413.21        428.53        26.73 o                         
   6   1   4       5014.08       5296.38        78.94 o                         
   7   1   4       5386.45       4950.92        81.79 o                         
   8   1   4        964.55        992.21        44.22 o                         
   9   1   4       1005.72       1027.45        55.62 o                         
  10   1   4      13894.86      13089.60       188.25 o                         
  11   1   4         18.25        -32.57        51.01 o                         
  12   1   4      14787.41      15079.47       248.11 o                         
  13   1   4         95.79          8.67        58.61 o                         
  14   1   4        501.47        378.59        71.33 o                         
  15   1   4        321.85         96.20        81.92 o                         
 -17   2   4         65.10        -28.39       264.70 o                         
 -16   2   4        170.26        350.15        85.35 o                         
 -15   2   4          3.98        -28.02        80.49 o                         
 -14   2   4       4683.85       4852.14       168.01 o                         
 -13   2   4        744.01        677.73        64.89 o                         
 -12   2   4      13277.09      12612.38       202.95 o                         
 -11   2   4       1999.28       1771.51        64.59 o                         
 -10   2   4      48426.24      44799.92       350.89 o                         
  -9   2   4        862.63        807.61        26.54 o                         
  -8   2   4      10858.19       9303.59        80.24 o                         
  -7   2   4         28.42         35.94        13.38 o                         
  -6   2   4       1469.11       1813.27        36.35 o                         
  -5   2   4        218.44        253.11        20.52 o                         
  -4   2   4      80673.24      82589.88       386.54 o                         
  -3   2   4         90.41         52.99        14.84 o                         
  -2   2   4      32693.56      31812.40       175.48 o                         
  -1   2   4       1020.33       1259.34        28.23 o                         
   0   2   4      15028.71      14486.26       118.48 o                         
   1   2   4        337.76        302.18        16.91 o                         
   2   2   4        628.53        740.06        27.01 o                         
   3   2   4        708.04        776.66        25.28 o                         
   4   2   4       8855.27       8952.54       100.50 o                         
   5   2   4       1145.37       1002.90        35.60 o                         
   6   2   4       9535.68      10317.23       119.06 o                         
   7   2   4        699.54        732.75        40.49 o                         
   8   2   4      22497.21      22031.78       204.89 o                         
   9   2   4         65.98         69.48        41.62 o                         
  10   2   4      16432.47      16984.04       206.09 o                         
  11   2   4        232.93        431.02        60.23 o                         
  12   2   4        468.03        488.71        66.28 o                         
  13   2   4        179.56        127.90        64.41 o                         
  14   2   4       2317.79       2429.67       123.73 o                         
  15   2   4         11.49         33.46        94.99 o                         
 -17   3   4         65.46       -217.90       217.90 o                         
 -16   3   4       4215.59       4572.26       190.28 o                         
 -15   3   4        509.71        412.12        93.39 o                         
 -14   3   4       3248.68       3299.96       153.63 o                         
 -13   3   4        667.87        610.60        80.42 o                         
 -12   3   4        419.08        416.47        66.87 o                         
 -11   3   4         28.75         38.19        36.82 o                         
 -10   3   4       2315.21       2394.18        59.82 o                         
  -9   3   4       1354.52       1130.86        34.58 o                         
  -8   3   4      36660.53      34242.06       231.80 o                         
  -7   3   4        923.25        863.27        28.52 o                         
  -6   3   4      35645.48      34535.52       233.33 o                         
  -5   3   4        103.57         88.91        16.64 o                         
  -4   3   4      30061.80      28416.94       185.68 o                         
  -3   3   4       2172.77       2218.84        35.69 o                         
  -2   3   4       3234.69       3608.99        44.57 o                         
  -1   3   4       1176.55        973.95        25.84 o                         
   0   3   4        356.40        420.29        20.05 o                         
   1   3   4       1567.53       1603.41        34.66 o                         
   2   3   4      64637.56      65599.77       622.26 o                         
   3   3   4       8013.83       8147.65        90.85 o                         
   4   3   4      17961.92      18993.63       154.72 o                         
   5   3   4       7638.42       7447.74       107.30 o                         
   6   3   4       3040.79       3332.43        76.49 o                         
   7   3   4        302.35        275.62        31.74 o                         
   8   3   4       2545.37       2516.90        70.97 o                         
   9   3   4       1504.37       1362.41        60.51 o                         
  10   3   4      18043.49      17491.48       226.66 o                         
  11   3   4         49.20        -19.45        52.10 o                         
  12   3   4      13903.68      14316.12       243.35 o                         
  13   3   4        266.30        370.28        74.54 o                         
  14   3   4       1176.77       1098.04        90.97 o                         
  15   3   4         68.40        124.45        97.80 o                         
 -16   4   4        141.07        229.13       116.69 o                         
 -15   4   4        541.92        593.86        85.27 o                         
 -14   4   4       3918.66       4004.06       159.86 o                         
 -13   4   4        782.12       1007.88        89.43 o                         
 -12   4   4       7908.96       7701.05       197.96 o                         
 -11   4   4       2473.27       2388.47        92.41 o                         
 -10   4   4      19921.03      18063.73       201.31 o                         
  -9   4   4       1525.97       1314.38        41.62 o                         
  -8   4   4       2132.69       1822.16        63.38 o                         
  -7   4   4        615.48        489.92        32.11 o                         
  -6   4   4        616.47        916.48        37.73 o                         
  -5   4   4      10208.21       9167.51        92.35 o                         
  -4   4   4      30711.50      31427.89       205.06 o                         
  -3   4   4       2578.11       2972.90        49.52 o                         
  -2   4   4      44050.96      47232.14       279.38 o                         
  -1   4   4       8925.50       9500.96       123.50 o                         
   0   4   4      44121.55      43225.77       375.60 o                         
   1   4   4         37.43        140.68        24.82 o                         
   2   4   4       5326.41       5151.07        75.88 o                         
   3   4   4        652.31        605.91        27.06 o                         
   4   4   4      21886.03      23240.85       221.28 o                         
   5   4   4        323.53        252.25        27.48 o                         
   6   4   4      14417.42      15051.74       187.47 o                         
   7   4   4        484.03        428.61        32.50 o                         
   8   4   4       9433.66       9813.36       147.56 o                         
   9   4   4        650.62        489.16        48.20 o                         
  10   4   4       4724.43       4789.98       110.70 o                         
  11   4   4        156.67        180.13        57.41 o                         
  12   4   4        205.66        106.46        60.48 o                         
  13   4   4         79.83         15.24        66.45 o                         
  14   4   4        577.26        462.66        86.72 o                         
 -16   5   4       4520.97       5171.50       319.35 o                         
 -15   5   4        301.46        242.39        79.17 o                         
 -14   5   4       5112.33       5397.94       178.47 o                         
 -13   5   4        195.34        177.04        71.08 o                         
 -12   5   4        938.80        842.30        71.38 o                         
 -11   5   4       1032.58        988.34        67.33 o                         
 -10   5   4       1424.07       1313.79        59.16 o                         
  -9   5   4         45.16         -7.06        39.70 o                         
  -8   5   4      15404.37      14820.63       213.39 o                         
  -7   5   4       3119.21       3034.31        73.11 o                         
  -6   5   4       7412.00       7182.80       100.48 o                         
  -5   5   4        127.73        186.97        20.34 o                         
  -4   5   4       9932.52       9445.60       114.76 o                         
  -3   5   4       7801.12       7950.33       100.46 o                         
  -2   5   4        291.59        656.47        32.86 o                         
  -1   5   4        795.19        587.95        27.13 o                         
   0   5   4       6010.38       6758.69       113.27 o                         
   1   5   4       6438.23       6572.15       100.64 o                         
   2   5   4      99783.14     103107.32       926.74 o                         
   3   5   4      15628.52      16039.30       165.16 o                         
   4   5   4      24017.56      25186.53       209.04 o                         
   5   5   4       3187.58       3342.83        70.47 o                         
   6   5   4       1503.00       1654.95        59.47 o                         
   7   5   4        911.73        851.55        63.98 o                         
   8   5   4       1070.75       1122.90        63.61 o                         
   9   5   4       2993.89       2800.91        98.07 o                         
  10   5   4       2594.31       2605.13       100.19 o                         
  11   5   4        232.72        154.15        65.71 o                         
  12   5   4       5069.88       5291.28       169.22 o                         
  13   5   4        440.22        334.31        84.89 o                         
  14   5   4        632.61        336.13       150.55 o                         
 -15   6   4        131.27         62.13       102.87 o                         
 -14   6   4       2693.83       2555.53       136.09 o                         
 -13   6   4       3088.52       3219.40       131.89 o                         
 -12   6   4       6116.33       5845.84       161.39 o                         
 -11   6   4       3507.83       3616.81       119.71 o                         
 -10   6   4      20062.87      19387.18       248.88 o                         
  -9   6   4       2638.55       2642.32        93.42 o                         
  -8   6   4        360.19        299.25        43.76 o                         
  -7   6   4       1695.42       1604.95        62.03 o                         
  -6   6   4        706.33        774.18        34.87 o                         
  -5   6   4       2234.93       2255.17        65.14 o                         
  -4   6   4      25006.27      25744.96       259.85 o                         
  -3   6   4       1327.81       1708.16        55.67 o                         
  -2   6   4       9573.84       9808.65       125.82 o                         
  -1   6   4      14250.83      14678.42       153.14 o                         
   0   6   4      31448.93      30251.82       363.47 o                         
   1   6   4        278.50        258.40        27.21 o                         
   2   6   4       2917.77       2554.42        64.97 o                         
   3   6   4        538.62        587.58        37.68 o                         
   4   6   4       7040.86       7926.52       115.07 o                         
   5   6   4       3664.83       3483.09        76.75 o                         
   6   6   4      12486.47      13146.76       169.25 o                         
   7   6   4       1300.69       1334.73        97.95 o                         
   8   6   4       8389.37       9146.78       188.18 o                         
   9   6   4        983.28        927.02        76.15 o                         
  10   6   4       3543.14       3755.95       123.16 o                         
  11   6   4        449.11        371.70        77.87 o                         
  12   6   4        234.86        175.15        75.83 o                         
  13   6   4        187.66         82.99       138.55 o                         
 -15   7   4        549.49        664.32       224.98 o                         
 -14   7   4       3498.98       3606.14       174.27 o                         
 -13   7   4        429.77        467.94        74.17 o                         
 -12   7   4        577.16        665.25        83.56 o                         
 -11   7   4        372.16        371.02        77.97 o                         
 -10   7   4       1993.54       1708.89        87.34 o                         
  -9   7   4       1416.29       1397.22        82.63 o                         
  -8   7   4      20293.26      19968.66       251.16 o                         
  -7   7   4       7589.16       7905.36       149.21 o                         
  -6   7   4      18056.14      17677.15       217.05 o                         
  -5   7   4       2571.07       2553.82        80.56 o                         
  -4   7   4       6654.58       6013.63       118.29 o                         
  -3   7   4       1124.60       1192.53        53.58 o                         
  -2   7   4        538.30        593.15        41.73 o                         
  -1   7   4        541.32        475.89        40.30 o                         
   0   7   4       1331.16       1495.51        56.46 o                         
   1   7   4       3822.40       3755.65       102.93 o                         
   2   7   4      17010.19      17321.75       245.33 o                         
   3   7   4       3737.88       4046.30        94.00 o                         
   4   7   4       4996.14       5394.66       105.17 o                         
   5   7   4       4478.22       4660.66        96.67 o                         
   6   7   4        876.31        974.67        60.44 o                         
   7   7   4          5.23         34.13        53.35 o                         
   8   7   4       1135.62       1236.40        82.86 o                         
   9   7   4       2964.63       3193.79       137.21 o                         
  10   7   4       5720.98       6066.98       189.21 o                         
  11   7   4       2038.94       2166.10       122.67 o                         
  12   7   4       7150.43       7522.08       291.53 o                         
  13   7   4       1850.41       1592.10       197.51 o                         
 -14   8   4       1795.86       2058.99       240.80 o                         
 -13   8   4        898.91        820.05        99.29 o                         
 -12   8   4       4131.60       3890.84       149.95 o                         
 -11   8   4       3335.70       3412.55       138.81 o                         
 -10   8   4       7750.56       7722.18       189.02 o                         
  -9   8   4       3116.38       3021.51       133.71 o                         
  -8   8   4       1885.93       1650.16        94.91 o                         
  -7   8   4        174.18        213.46        49.77 o                         
  -6   8   4        200.78        312.59        52.45 o                         
  -5   8   4      11761.17      11237.51       186.52 o                         
  -4   8   4       4959.11       4944.46       119.64 o                         
  -3   8   4       5632.12       5822.93       113.15 o                         
  -2   8   4       6460.61       6794.78       123.02 o                         
  -1   8   4       8436.06       9019.17       147.18 o                         
   0   8   4      17101.83      16875.47       212.61 o                         
   1   8   4         85.58        200.95        44.28 o                         
   2   8   4       2359.47       2095.40        77.06 o                         
   3   8   4        459.97        510.79        50.58 o                         
   4   8   4       7863.04       8717.74       171.94 o                         
   5   8   4        162.01        122.60        49.94 o                         
   6   8   4      13352.10      13794.15       213.81 o                         
   7   8   4       2848.05       2938.99       128.68 o                         
   8   8   4       5486.00       5853.59       178.15 o                         
   9   8   4       3514.59       3685.05       148.65 o                         
  10   8   4       1107.25        992.39       102.61 o                         
  11   8   4        493.63        638.07       114.96 o                         
  12   8   4        364.12          1.37       191.55 o                         
 -13   9   4        400.52        513.20       163.73 o                         
 -12   9   4        136.62        123.24        83.63 o                         
 -11   9   4         63.85         11.51        74.42 o                         
 -10   9   4        371.33        147.01        76.26 o                         
  -9   9   4        147.80         48.90        68.70 o                         
  -8   9   4       6062.44       6438.31       182.72 o                         
  -7   9   4       5166.21       5620.00       158.69 o                         
  -6   9   4       6468.71       6494.17       153.52 o                         
  -5   9   4       2451.48       2546.86        98.93 o                         
  -4   9   4       2903.82       2829.73        98.44 o                         
  -3   9   4        900.03        753.98        58.84 o                         
  -2   9   4         55.13        149.59        45.25 o                         
  -1   9   4       3183.14       3363.48        98.45 o                         
   0   9   4       5106.30       5844.67       126.04 o                         
   1   9   4       7979.40       8163.28       154.03 o                         
   2   9   4      17957.21      19516.26       242.13 o                         
   3   9   4       5630.75       5956.57       136.78 o                         
   4   9   4       4766.90       4861.24       133.13 o                         
   5   9   4       5223.49       5371.69       158.31 o                         
   6   9   4         82.47        125.92        67.07 o                         
   7   9   4        920.45        915.37        86.02 o                         
   8   9   4        178.68        183.45        79.72 o                         
   9   9   4       1170.85       1079.64       111.12 o                         
  10   9   4       1209.93       1859.04       230.07 o                         
  11   9   4       1334.96       1313.47       306.22 o                         
 -11  10   4       1551.37       1331.85       179.52 o                         
 -10  10   4       2401.12       2342.84       144.60 o                         
  -9  10   4       1541.46       1548.75       110.73 o                         
  -8  10   4        165.89        110.57        69.46 o                         
  -7  10   4       1294.32       1481.57       100.00 o                         
  -6  10   4        268.67        276.36        69.00 o                         
  -5  10   4       1644.93       1577.36        92.45 o                         
  -4  10   4       5521.37       5401.41       151.57 o                         
  -3  10   4       4068.35       4372.10       133.99 o                         
  -2  10   4       4460.54       4282.79       134.49 o                         
  -1  10   4      12426.96      12605.70       223.49 o                         
   0  10   4      10163.29       9737.77       178.95 o                         
   1  10   4        498.33        429.38        55.37 o                         
   2  10   4       1197.67        988.64        71.47 o                         
   3  10   4        249.40        155.81        60.06 o                         
   4  10   4       1532.47       1953.02       102.10 o                         
   5  10   4       2148.92       2300.32       107.77 o                         
   6  10   4       3862.54       4534.39       156.88 o                         
   7  10   4       2304.05       2377.59       124.86 o                         
   8  10   4       3549.13       4164.31       185.85 o                         
   9  10   4       1567.15       1355.72       208.30 o                         
 -10  11   4        150.09        267.13       213.67 o                         
  -9  11   4        845.52        633.99       117.38 o                         
  -8  11   4       4628.45       4677.15       186.33 o                         
  -7  11   4       6954.73       7293.63       253.95 o                         
  -6  11   4       4743.67       4850.04       220.27 o                         
  -5  11   4       3451.02       3243.45       146.82 o                         
  -4  11   4        526.06        324.50        74.44 o                         
  -3  11   4       2416.45       2145.86       106.65 o                         
  -2  11   4       1283.44       1185.34        82.72 o                         
  -1  11   4        372.73        229.44        61.73 o                         
   0  11   4       2183.45       2394.28       110.03 o                         
   1  11   4       3450.61       3507.57       129.31 o                         
   2  11   4       3325.85       3572.84       135.92 o                         
   3  11   4       2111.80       2129.31       108.16 o                         
   4  11   4        662.09        585.38        76.38 o                         
   5  11   4        485.39        492.35        73.25 o                         
   6  11   4        925.77        975.35        93.11 o                         
   7  11   4         30.13        114.03        91.72 o                         
   8  11   4         24.47        -82.58       116.81 o                         
  -7  12   4        250.93        409.38       143.18 o                         
  -6  12   4         39.67         57.11       102.90 o                         
  -5  12   4       2785.16       2692.26       177.31 o                         
  -4  12   4       1689.71       1507.62       117.21 o                         
  -3  12   4       1932.99       1783.06       127.78 o                         
  -2  12   4       1243.87       1117.28       119.21 o                         
  -1  12   4       4695.56       4781.69       179.73 o                         
   0  12   4       2481.04       2678.25       133.57 o                         
   1  12   4        391.95        175.75        71.59 o                         
   2  12   4         15.27        -46.51        82.36 o                         
   3  12   4         24.09        -86.77        86.77 o                         
   4  12   4        695.78        732.12       110.02 o                         
   5  12   4       1348.40       1482.84       160.66 o                         
  -3  13   4        264.53         40.10       218.31 o                         
  -2  13   4          8.60        107.40       181.13 o                         
  -1  13   4       1582.66       1282.41       251.71 o                         
   0  13   4        887.44       1048.61       273.87 o                         
   1  13   4       3153.72       2978.15       266.31 o                         
 -17   0   5       7789.27       7847.35       455.09 o                         
 -15   0   5       4580.10       4739.68       253.56 o                         
 -13   0   5       4040.83       3979.04       189.61 o                         
 -11   0   5       3062.88       2634.25       153.96 o                         
  -9   0   5       9998.11       9644.32       160.52 o                         
  -7   0   5      13693.34      13446.66       199.81 o                         
  -5   0   5      21939.80      19054.02       167.02 o                         
  -3   0   5      10286.89       8916.09       107.47 o                         
  -1   0   5      24144.76      26959.71       206.95 o                         
   1   0   5      79680.48      85412.14       511.89 o                         
   3   0   5     168418.95     172065.78      1188.65 o                         
   5   0   5       8949.74       8459.19       144.13 o                         
   7   0   5        600.60        495.59        43.62 o                         
   9   0   5      20367.47      20510.07       374.50 o                         
  11   0   5        836.11        937.34       102.55 o                         
  13   0   5       2760.49       2503.20       164.19 o                         
  15   0   5        440.62        786.44       290.39 o                         
 -17   1   5        387.28        435.37       182.18 o                         
 -16   1   5         94.99        232.09        80.56 o                         
 -15   1   5        198.96        125.44        72.15 o                         
 -14   1   5        673.02        637.11        80.14 o                         
 -13   1   5      13871.37      13918.49       251.48 o                         
 -12   1   5         13.26         58.01        47.34 o                         
 -11   1   5      30425.58      29096.77       297.17 o                         
 -10   1   5        248.62        181.22        34.78 o                         
  -9   1   5       3611.49       3273.06        56.18 o                         
  -8   1   5        436.35        351.69        22.05 o                         
  -7   1   5       2011.47       2450.28        50.03 o                         
  -6   1   5        945.24        807.29        27.13 o                         
  -5   1   5      10182.13      11285.11       107.88 o                         
  -4   1   5         90.33        185.49        19.36 o                         
  -3   1   5      72200.41      72623.45       364.57 o                         
  -2   1   5       1390.45       1166.99        26.98 o                         
  -1   1   5      26158.32      25401.33       153.45 o                         
   0   1   5         99.62         91.23        14.78 o                         
   1   1   5      12431.60      14164.07       103.11 o                         
   2   1   5        118.70        117.60        15.90 o                         
   3   1   5      11951.09      13472.24       113.07 o                         
   4   1   5       1232.27       1235.90        38.08 o                         
   5   1   5      15839.12      15880.91       147.91 o                         
   6   1   5         10.36         57.25        24.99 o                         
   7   1   5      20320.89      19963.21       192.15 o                         
   8   1   5        104.02        190.92        41.98 o                         
   9   1   5       5620.46       6272.87       141.04 o                         
  10   1   5         56.96         49.87        48.10 o                         
  11   1   5        170.42        149.65        55.40 o                         
  12   1   5         46.51        -16.25        56.42 o                         
  13   1   5        307.72        100.92        61.19 o                         
  14   1   5         19.17         83.52        71.12 o                         
  15   1   5       5242.14       4821.71       226.88 o                         
 -17   2   5       4739.16       5121.80       317.25 o                         
 -16   2   5         12.68        107.55        82.99 o                         
 -15   2   5       2670.89       2618.35       141.71 o                         
 -14   2   5        158.83        150.80        69.48 o                         
 -13   2   5       4908.41       5196.88       177.42 o                         
 -12   2   5        396.14        398.91        53.73 o                         
 -11   2   5       6552.18       6299.50       133.58 o                         
 -10   2   5        519.15        339.57        34.92 o                         
  -9   2   5      20736.36      19323.93       197.60 o                         
  -8   2   5       2362.57       2276.11        44.49 o                         
  -7   2   5      43467.90      40486.57       294.51 o                         
  -6   2   5       3174.07       2897.89        52.25 o                         
  -5   2   5      36648.62      33634.16       217.23 o                         
  -4   2   5       4563.76       4820.41        56.93 o                         
  -3   2   5      12961.44      11183.78        88.28 o                         
  -2   2   5        128.48        167.44        16.82 o                         
  -1   2   5      23862.71      24281.68       177.60 o                         
   0   2   5         23.28         46.94        14.65 o                         
   1   2   5      19582.62      21358.05       188.02 o                         
   2   2   5         46.33         52.96        22.35 o                         
   3   2   5      48328.53      50784.71       323.61 o                         
   4   2   5        786.36        895.12        34.36 o                         
   5   2   5       5568.59       5460.99        78.36 o                         
   6   2   5         19.59         13.48        26.76 o                         
   7   2   5         50.25        178.89        33.73 o                         
   8   2   5       1306.40       1227.29        54.76 o                         
   9   2   5      23542.32      23370.12       246.18 o                         
  10   2   5       1366.92       1253.35        68.07 o                         
  11   2   5      10540.06      10783.14       202.20 o                         
  12   2   5        255.38        284.13        62.75 o                         
  13   2   5       5324.98       5420.51       175.66 o                         
  14   2   5          2.03         89.33        81.10 o                         
 -17   3   5         64.61        318.78       142.03 o                         
 -16   3   5        187.78        152.59        80.46 o                         
 -15   3   5        423.00        234.81        77.71 o                         
 -14   3   5         33.47         73.34        71.34 o                         
 -13   3   5      10461.83      10553.27       233.60 o                         
 -12   3   5        533.64        592.06        61.25 o                         
 -11   3   5      26220.12      25814.56       279.05 o                         
 -10   3   5       2599.81       2120.28        66.46 o                         
  -9   3   5       8613.04       7511.95       106.31 o                         
  -8   3   5        254.04        170.58        16.86 o                         
  -7   3   5         62.55        225.49        21.98 o                         
  -6   3   5       4836.30       4162.64        65.26 o                         
  -5   3   5      15877.81      16415.26       147.48 o                         
  -4   3   5       8812.95       8647.32        90.75 o                         
  -3   3   5      58462.14      56033.50       364.00 o                         
  -2   3   5       1323.03       1287.43        29.64 o                         
  -1   3   5      11672.52      10848.21       154.53 o                         
   0   3   5       1622.79       1417.48        36.78 o                         
   1   3   5       2412.48       3055.16        59.81 o                         
   2   3   5        764.71        588.25        27.52 o                         
   3   3   5       3152.84       3412.01        91.48 o                         
   4   3   5       4402.53       3914.43        67.94 o                         
   5   3   5      10351.84      10479.44       122.87 o                         
   6   3   5         77.81         42.75        28.93 o                         
   7   3   5      21762.50      21340.13       247.38 o                         
   8   3   5       1995.88       1955.78        66.96 o                         
   9   3   5       9298.12       9968.57       162.52 o                         
  10   3   5       2951.59       2928.77        96.55 o                         
  11   3   5          1.89        169.73        52.93 o                         
  12   3   5         91.06        155.96        58.09 o                         
  13   3   5        953.49        991.76        86.62 o                         
  14   3   5        764.44        935.85       118.30 o                         
 -17   4   5       5547.69       6067.52       423.99 o                         
 -16   4   5        816.97       1090.88       164.31 o                         
 -15   4   5       2463.41       2501.41       146.68 o                         
 -14   4   5        199.82        267.80        81.65 o                         
 -13   4   5       1999.59       2316.86       121.00 o                         
 -12   4   5         43.99         19.38        49.44 o                         
 -11   4   5       1763.76       1677.57        76.66 o                         
 -10   4   5        314.84        196.84        37.83 o                         
  -9   4   5       7224.31       6907.29       110.94 o                         
  -8   4   5        310.84        379.11        37.93 o                         
  -7   4   5      20810.53      18627.59       184.81 o                         
  -6   4   5       2219.94       2094.90        44.82 o                         
  -5   4   5      25487.10      22470.68       201.33 o                         
  -4   4   5        270.91        327.03        21.12 o                         
  -3   4   5       4207.38       3528.78        52.14 o                         
  -2   4   5       1090.66       1079.70        30.86 o                         
  -1   4   5      30370.61      31520.33       285.63 o                         
   0   4   5      15579.59      15090.14       188.20 o                         
   1   4   5      28528.25      30563.65       454.87 o                         
   2   4   5       1761.88       2021.31        52.33 o                         
   3   4   5      57692.30      61014.88       581.00 o                         
   4   4   5       8753.61       8722.82       109.29 o                         
   5   4   5       4699.41       4358.42        73.90 o                         
   6   4   5       2754.68       2671.52        73.09 o                         
   7   4   5        140.64        203.09        42.52 o                         
   8   4   5          6.21         -4.76        39.54 o                         
   9   4   5      15792.64      15885.24       216.73 o                         
  10   4   5       1268.55       1096.66        65.76 o                         
  11   4   5       3314.85       3431.16       123.15 o                         
  12   4   5        654.96        676.16        80.83 o                         
  13   4   5       2888.44       2696.60       142.85 o                         
  14   4   5        216.34        417.16       163.79 o                         
 -16   5   5          9.37         68.08       130.89 o                         
 -15   5   5        439.19        356.67       119.32 o                         
 -14   5   5       1262.20       1370.86       105.57 o                         
 -13   5   5       6494.56       6363.21       163.04 o                         
 -12   5   5       1107.67       1040.87        69.67 o                         
 -11   5   5       7465.06       7553.92       164.12 o                         
 -10   5   5       2652.59       2659.57        84.39 o                         
  -9   5   5       4096.82       3771.90        99.98 o                         
  -8   5   5         75.21         69.92        34.48 o                         
  -7   5   5         84.62        149.01        27.89 o                         
  -6   5   5        191.40        163.66        21.25 o                         
  -5   5   5       5963.21       5845.40       101.66 o                         
  -4   5   5       4663.50       5159.32        79.66 o                         
  -3   5   5      61025.42      59342.56       407.32 o                         
  -2   5   5       4386.82       4218.95        67.19 o                         
  -1   5   5      19081.01      18529.30       228.43 o                         
   0   5   5       2680.58       3173.71        68.09 o                         
   1   5   5       3469.49       4133.73        96.22 o                         
   2   5   5       2153.85       2056.67        59.02 o                         
   3   5   5       3150.32       3765.92        79.57 o                         
   4   5   5         39.51          2.85        30.67 o                         
   5   5   5       9934.15      10360.67       153.76 o                         
   6   5   5       2542.06       2286.80        68.96 o                         
   7   5   5      16207.06      16675.59       233.95 o                         
   8   5   5        214.30        389.85        49.09 o                         
   9   5   5       4607.72       4950.26       129.75 o                         
  10   5   5       1594.11       1439.24        84.50 o                         
  11   5   5        131.73        258.30        75.35 o                         
  12   5   5          0.86        -69.43        70.40 o                         
  13   5   5        619.13        454.29       135.75 o                         
 -15   6   5       2310.60       2391.77       161.16 o                         
 -14   6   5         70.49         57.27        63.13 o                         
 -13   6   5       3764.94       4038.76       145.53 o                         
 -12   6   5        335.38        193.12        69.05 o                         
 -11   6   5       1075.04       1236.72        79.47 o                         
 -10   6   5        369.75        372.16        47.60 o                         
  -9   6   5       8910.10       8628.35       158.86 o                         
  -8   6   5       3164.61       3213.21        87.10 o                         
  -7   6   5      21376.54      19953.58       220.76 o                         
  -6   6   5       8037.60       8049.72       144.52 o                         
  -5   6   5      11300.71       9625.64       201.99 o                         
  -4   6   5       5588.84       5798.78        99.34 o                         
  -3   6   5         61.41        162.93        33.11 o                         
  -2   6   5       3861.40       3586.94        72.51 o                         
  -1   6   5      22400.33      22501.20       267.70 o                         
   0   6   5       4331.01       4126.67        98.13 o                         
   1   6   5      10474.03      11815.79       163.18 o                         
   2   6   5       3136.95       3611.00        81.24 o                         
   3   6   5      17955.87      19483.57       196.04 o                         
   4   6   5       5985.48       5663.54       100.10 o                         
   5   6   5       4940.86       5022.45       119.33 o                         
   6   6   5        520.94        648.93        52.63 o                         
   7   6   5       1742.82       1561.38        73.80 o                         
   8   6   5       4650.86       4705.76       137.90 o                         
   9   6   5       8498.95       9312.21       224.55 o                         
  10   6   5       1680.95       1343.09        91.33 o                         
  11   6   5       5017.31       5585.45       183.27 o                         
  12   6   5       1167.10        887.93        91.76 o                         
  13   6   5       3512.29       3020.19       308.10 o                         
 -15   7   5        381.34        476.08       199.13 o                         
 -14   7   5       1114.07       1035.83        91.47 o                         
 -13   7   5       4664.43       4272.79       155.32 o                         
 -12   7   5       2790.93       2915.27       134.20 o                         
 -11   7   5       7702.82       8006.29       199.04 o                         
 -10   7   5       5260.13       5465.01       142.40 o                         
  -9   7   5       6754.90       6242.45       155.31 o                         
  -8   7   5        133.23        109.10        55.02 o                         
  -7   7   5         20.63          5.81        47.11 o                         
  -6   7   5       2125.01       1999.88        81.14 o                         
  -5   7   5       5052.18       4795.12       109.28 o                         
  -4   7   5       5193.87       5442.57       107.78 o                         
  -3   7   5      27826.79      26758.38       248.70 o                         
  -2   7   5       2790.69       2945.04        72.65 o                         
  -1   7   5       5060.52       4780.35        99.76 o                         
   0   7   5       1512.00       1544.26        57.54 o                         
   1   7   5        608.46        634.74        46.18 o                         
   2   7   5       1038.93        977.21        54.93 o                         
   3   7   5        513.54        687.43        51.93 o                         
   4   7   5        230.85        173.84        37.71 o                         
   5   7   5       4769.92       5202.88       122.35 o                         
   6   7   5       4215.69       4177.25       135.86 o                         
   7   7   5      14488.84      15187.69       288.96 o                         
   8   7   5        670.95        715.91        77.91 o                         
   9   7   5       4623.13       4654.83       166.03 o                         
  10   7   5       2513.13       2461.23       125.71 o                         
  11   7   5        156.29        236.86        78.38 o                         
  12   7   5          1.95        132.22       152.68 o                         
 -14   8   5       1062.11        915.51       175.10 o                         
 -13   8   5        802.97        913.50        91.02 o                         
 -12   8   5        101.84        102.87        88.16 o                         
 -11   8   5       1481.87       1234.50        94.86 o                         
 -10   8   5        395.73        399.53        62.80 o                         
  -9   8   5       6470.21       6124.48       167.02 o                         
  -8   8   5       4681.15       4752.10       146.14 o                         
  -7   8   5      11690.76      11019.40       210.73 o                         
  -6   8   5       2413.47       2462.94        89.97 o                         
  -5   8   5      13051.32      12094.48       190.80 o                         
  -4   8   5        623.90        586.52        53.03 o                         
  -3   8   5       1460.65       1208.67        59.71 o                         
  -2   8   5        114.42         82.07        39.40 o                         
  -1   8   5       8038.14       8409.13       153.39 o                         
   0   8   5       8032.26       8165.60       151.39 o                         
   1   8   5       6727.84       7441.70       146.73 o                         
   2   8   5       5441.32       5753.45       130.21 o                         
   3   8   5       4894.23       5357.44       125.60 o                         
   4   8   5       8131.68       8547.18       167.51 o                         
   5   8   5        660.37        825.56        66.88 o                         
   6   8   5       1184.30       1307.25        95.19 o                         
   7   8   5         55.45        135.49        69.22 o                         
   8   8   5        466.62        460.64        74.54 o                         
   9   8   5       5029.98       6035.57       207.07 o                         
  10   8   5       1042.67        753.70        91.96 o                         
  11   8   5       3621.61       3878.11       360.04 o                         
 -13   9   5       1700.75       1876.36       192.96 o                         
 -12   9   5       1323.67       1323.28       117.46 o                         
 -11   9   5       1672.81       1563.79       117.15 o                         
 -10   9   5       3198.84       3178.91       150.53 o                         
  -9   9   5        955.84        730.22        77.02 o                         
  -8   9   5         34.55         23.91        66.44 o                         
  -7   9   5        242.09        155.78        75.53 o                         
  -6   9   5       1022.15        731.25        76.30 o                         
  -5   9   5       1302.59       1230.57        75.32 o                         
  -4   9   5       3261.07       3571.94       115.18 o                         
  -3   9   5      13765.47      13988.53       214.71 o                         
  -2   9   5       5968.50       6091.45       131.25 o                         
  -1   9   5      12218.15      12200.34       194.08 o                         
   0   9   5       5186.13       5215.37       127.99 o                         
   1   9   5        870.75        740.01        60.86 o                         
   2   9   5         32.38         26.37        52.04 o                         
   3   9   5        827.36       1215.62        76.01 o                         
   4   9   5        647.59        709.62        65.84 o                         
   5   9   5       8031.82       8750.65       201.82 o                         
   6   9   5       5373.14       5767.76       190.55 o                         
   7   9   5       6294.98       7188.84       239.78 o                         
   8   9   5        476.55        408.79       115.39 o                         
   9   9   5        717.92        744.59       137.31 o                         
  10   9   5        670.06        234.82       370.58 o                         
 -11  10   5        203.99        191.39       126.57 o                         
 -10  10   5       1078.85        977.11       102.55 o                         
  -9  10   5       2837.85       2710.92       133.77 o                         
  -8  10   5       2430.50       2417.31       131.53 o                         
  -7  10   5       4748.06       4598.52       157.68 o                         
  -6  10   5       2533.62       2511.94       120.90 o                         
  -5  10   5       1015.19        833.53        82.72 o                         
  -4  10   5       2202.19       2183.30       115.50 o                         
  -3  10   5        182.19        227.77        59.98 o                         
  -2  10   5       1133.53        946.40        74.52 o                         
  -1  10   5       6026.77       6720.36       157.85 o                         
   0  10   5       6874.28       7307.68       153.12 o                         
   1  10   5       5920.66       6472.00       153.80 o                         
   2  10   5       7354.22       7794.43       171.78 o                         
   3  10   5       4921.18       5341.05       151.59 o                         
   4  10   5       5421.36       5028.34       150.35 o                         
   5  10   5       2295.48       2596.72       118.21 o                         
   6  10   5        137.93        459.21        78.08 o                         
   7  10   5        126.16        184.04        81.18 o                         
   8  10   5       1238.63       1308.08       231.22 o                         
   9  10   5        505.44        785.38       149.03 o                         
 -10  11   5       2484.71       2133.05       245.11 o                         
  -9  11   5       1411.77       1176.33       141.12 o                         
  -8  11   5        199.41        295.01        95.18 o                         
  -7  11   5        175.80        151.68       115.47 o                         
  -6  11   5        337.09        244.24        80.10 o                         
  -5  11   5        739.34        561.95       105.34 o                         
  -4  11   5       1571.75       1791.57       118.19 o                         
  -3  11   5       5243.28       5063.10       181.81 o                         
  -2  11   5       3954.43       3863.63       143.00 o                         
  -1  11   5       2710.14       2453.99       106.33 o                         
   0  11   5       3533.46       3600.75       128.20 o                         
   1  11   5        375.49        302.81        63.90 o                         
   2  11   5        100.02        106.29        62.18 o                         
   3  11   5        123.69        221.63        63.72 o                         
   4  11   5        557.00        526.37        74.48 o                         
   5  11   5       2710.54       3152.36       134.85 o                         
   6  11   5       6458.78       6512.90       214.79 o                         
   7  11   5       3343.49       3347.74       234.32 o                         
  -7  12   5       2522.68       2450.06       439.33 o                         
  -6  12   5       3897.31       3200.14       249.45 o                         
  -5  12   5       1239.23        806.71       130.71 o                         
  -4  12   5        381.93        247.06        98.89 o                         
  -3  12   5        586.01        632.78        92.22 o                         
  -2  12   5          9.52         58.81        86.41 o                         
  -1  12   5       1227.21       1698.98       135.53 o                         
   0  12   5       2256.76       2263.96       115.96 o                         
   1  12   5        831.43        999.62       108.55 o                         
   2  12   5       1409.43       1403.51       125.49 o                         
   3  12   5       1148.14       1004.68       124.62 o                         
   4  12   5       2504.65       2264.86       200.85 o                         
 -16   0   6       1204.13       1066.17       162.45 o                         
 -14   0   6       4899.92       5331.89       226.71 o                         
 -12   0   6      18210.10      17826.00       421.24 o                         
 -10   0   6       5112.35       3717.48       241.44 o                         
  -8   0   6       1893.16       1397.36        70.86 o                         
  -6   0   6      25844.69      26199.38       253.12 o                         
  -4   0   6      60901.11      58025.94       493.09 o                         
  -2   0   6      16396.14      19080.32       209.07 o                         
   0   0   6      21961.21      22523.06       225.24 o                         
   2   0   6       1651.33       2434.74        69.36 o                         
   4   0   6      25140.00      24864.67       332.93 o                         
   6   0   6      20055.89      20877.13       292.92 o                         
   8   0   6      18611.93      18836.43       350.10 o                         
  10   0   6       1177.31       1517.23       138.02 o                         
  12   0   6       1330.25       1271.04       124.51 o                         
  14   0   6       3343.16       3258.66       238.31 o                         
 -17   1   6        162.03        268.68       113.25 o                         
 -16   1   6       6245.11       6465.95       219.67 o                         
 -15   1   6         78.89        -10.43        69.35 o                         
 -14   1   6       1653.49       1737.53       118.22 o                         
 -13   1   6        867.65        936.88        78.87 o                         
 -12   1   6        230.00        209.35        55.18 o                         
 -11   1   6        938.09        727.24        52.85 o                         
 -10   1   6       7752.79       6763.17       113.19 o                         
  -9   1   6        135.58         84.74        19.90 o                         
  -8   1   6      13196.90      11960.73       120.46 o                         
  -7   1   6        555.95        573.59        27.42 o                         
  -6   1   6      84441.22      77034.05       448.00 o                         
  -5   1   6       5397.45       5303.56        80.39 o                         
  -4   1   6         84.24        208.26        18.23 o                         
  -3   1   6       8905.30       8632.27        98.03 o                         
  -2   1   6       2629.00       2882.40        55.81 o                         
  -1   1   6         78.82         57.56        21.37 o                         
   0   1   6      40581.50      42739.10       248.33 o                         
   1   1   6        474.92        447.39        25.74 o                         
   2   1   6      63938.03      62366.22       352.14 o                         
   3   1   6          8.68          9.26        22.95 o                         
   4   1   6      17958.40      17527.86       158.47 o                         
   5   1   6       1409.30       1189.66        46.34 o                         
   6   1   6         45.18        203.49        27.75 o                         
   7   1   6       2690.42       2568.13        69.66 o                         
   8   1   6       4337.59       4510.69       115.51 o                         
   9   1   6        324.48        215.85        50.45 o                         
  10   1   6      17836.50      17740.38       249.53 o                         
  11   1   6         15.15        -45.75        53.89 o                         
  12   1   6       1628.49       1775.77        97.02 o                         
  13   1   6         23.55          6.59        67.44 o                         
  14   1   6        598.30        517.77       104.23 o                         
 -17   2   6          3.72       -155.92       155.92 o                         
 -16   2   6        462.39        355.12        86.06 o                         
 -15   2   6         84.14         28.49        81.13 o                         
 -14   2   6       4799.03       4760.23       176.96 o                         
 -13   2   6       1539.24       1591.71        94.96 o                         
 -12   2   6      22046.92      22003.08       277.48 o                         
 -11   2   6        148.95        206.48        39.14 o                         
 -10   2   6      11980.11      11053.51       143.60 o                         
  -9   2   6         17.93         53.11        21.79 o                         
  -8   2   6       2137.57       1877.48        54.63 o                         
  -7   2   6        861.94        884.79        36.10 o                         
  -6   2   6      34934.84      34857.65       263.86 o                         
  -5   2   6        359.91        246.46        25.10 o                         
  -4   2   6      59565.32      57061.71       345.76 o                         
  -3   2   6        785.15        798.44        25.37 o                         
  -2   2   6       7689.17       8634.88        85.18 o                         
  -1   2   6       2797.69       2753.38        53.37 o                         
   0   2   6       5878.21       5831.57        74.92 o                         
   1   2   6          9.99         25.09        18.87 o                         
   2   2   6         87.33        285.12        26.03 o                         
   3   2   6        267.79        177.62        24.14 o                         
   4   2   6      13179.00      12922.86       142.91 o                         
   5   2   6       1515.42       1484.36        50.21 o                         
   6   2   6      11741.58      11967.52       152.34 o                         
   7   2   6        199.59        264.30        38.28 o                         
   8   2   6      21433.23      20943.33       222.83 o                         
   9   2   6        133.58        262.13        49.57 o                         
  10   2   6       1925.83       2441.66        97.10 o                         
  11   2   6        190.92        107.03        60.84 o                         
  12   2   6       2076.93       2169.60       102.93 o                         
  13   2   6          8.42         64.19        76.09 o                         
  14   2   6       5770.12       6373.73       302.97 o                         
 -17   3   6        116.27        122.63       161.36 o                         
 -16   3   6       4521.98       5129.19       203.29 o                         
 -15   3   6        830.47        806.98       112.67 o                         
 -14   3   6       1658.17       1881.22       123.68 o                         
 -13   3   6        430.96        567.23        88.69 o                         
 -12   3   6         12.55        -11.76        42.93 o                         
 -11   3   6          8.15        -24.70        38.46 o                         
 -10   3   6      14619.39      13050.53       182.42 o                         
  -9   3   6        759.70        655.66        30.64 o                         
  -8   3   6      19948.67      18558.82       185.56 o                         
  -7   3   6        341.82        532.24        37.74 o                         
  -6   3   6      70348.84      64941.62       421.56 o                         
  -5   3   6         17.07         18.59        19.95 o                         
  -4   3   6       1001.23       1178.90        35.54 o                         
  -3   3   6        500.15        512.52        23.13 o                         
  -2   3   6        229.51        434.91        23.86 o                         
  -1   3   6       4531.29       4571.41        60.36 o                         
   0   3   6      25499.11      26492.64       241.79 o                         
   1   3   6       5729.25       5822.73        87.40 o                         
   2   3   6      38773.15      36948.18       361.08 o                         
   3   3   6       6067.23       5560.60       116.44 o                         
   4   3   6       6659.79       6511.77       102.53 o                         
   5   3   6        133.65        166.45        31.42 o                         
   6   3   6        775.87        971.98        49.31 o                         
   7   3   6         59.11         37.66        38.73 o                         
   8   3   6       3988.00       4117.37       103.80 o                         
   9   3   6         17.36         54.63        45.74 o                         
  10   3   6      15994.30      15963.09       221.28 o                         
  11   3   6        153.09        128.17        51.75 o                         
  12   3   6       4180.76       4302.90       159.93 o                         
  13   3   6         84.44        306.98        90.22 o                         
  14   3   6       1306.82       1009.04       185.86 o                         
 -16   4   6        818.15        799.66       111.63 o                         
 -15   4   6          8.37         87.19        74.57 o                         
 -14   4   6       4799.24       4957.42       177.70 o                         
 -13   4   6       1689.49       1887.72        99.75 o                         
 -12   4   6      13678.07      13230.18       208.65 o                         
 -11   4   6       2122.62       2136.96        83.65 o                         
 -10   4   6       2195.04       2018.63        70.89 o                         
  -9   4   6        687.64        580.50        43.12 o                         
  -8   4   6       1120.20        901.44        42.70 o                         
  -7   4   6       7546.04       6834.30        98.11 o                         
  -6   4   6       9358.20       9711.44       112.41 o                         
  -5   4   6        981.62       1105.23        41.37 o                         
  -4   4   6      31931.65      31465.02       255.61 o                         
  -3   4   6       1416.49       1579.49        38.18 o                         
  -2   4   6      21878.85      22837.25       235.94 o                         
  -1   4   6         71.71        150.18        29.71 o                         
   0   4   6      22629.05      22006.10       255.52 o                         
   1   4   6        828.46        687.36        37.70 o                         
   2   4   6       2971.32       3776.17        83.42 o                         
   3   4   6         84.13         50.95        23.71 o                         
   4   4   6      26890.32      26037.64       255.21 o                         
   5   4   6       1699.65       1505.78        52.59 o                         
   6   4   6      13904.25      14630.15       205.10 o                         
   7   4   6        957.26        804.02        59.32 o                         
   8   4   6       6959.11       6980.39       128.46 o                         
   9   4   6        642.45        549.36        52.50 o                         
  10   4   6        711.06        720.00        64.14 o                         
  11   4   6       1080.32       1038.85        86.94 o                         
  12   4   6        655.85        757.48       103.40 o                         
  13   4   6        346.52        154.15       116.74 o                         
 -16   5   6       5875.82       6936.85       316.01 o                         
 -15   5   6        675.40        874.41        99.67 o                         
 -14   5   6       2600.73       2653.36       135.26 o                         
 -13   5   6        134.10        152.92        61.97 o                         
 -12   5   6          2.28        -15.21        49.28 o                         
 -11   5   6         46.99        -38.42        48.56 o                         
 -10   5   6       5299.50       4772.86       110.96 o                         
  -9   5   6       1282.15       1321.69        64.39 o                         
  -8   5   6       5744.93       5199.05       104.95 o                         
  -7   5   6        357.62        389.25        26.41 o                         
  -6   5   6      24253.57      21258.92       234.81 o                         
  -5   5   6       6489.41       6402.33        94.56 o                         
  -4   5   6        104.16        160.84        22.62 o                         
  -3   5   6       2487.66       2337.16        51.42 o                         
  -2   5   6        876.23       1292.03        48.38 o                         
  -1   5   6        737.83        746.55        32.87 o                         
   0   5   6      35325.67      37249.63       501.04 o                         
   1   5   6      14635.59      14806.50       190.94 o                         
   2   5   6      50466.03      48529.85       646.74 o                         
   3   5   6       6380.06       6520.49       113.21 o                         
   4   5   6      14933.10      14640.16       199.02 o                         
   5   5   6        184.59        200.93        30.18 o                         
   6   5   6        549.25        969.39        66.17 o                         
   7   5   6       3916.09       3815.83       116.03 o                         
   8   5   6        614.22        882.56        70.97 o                         
   9   5   6        402.68        437.70        66.23 o                         
  10   5   6       5867.07       5952.16       174.03 o                         
  11   5   6        219.22        124.77        74.25 o                         
  12   5   6        910.46        923.93        94.49 o                         
  13   5   6         40.43       -176.61       176.61 o                         
 -15   6   6        800.84       1070.36       215.77 o                         
 -14   6   6       2781.24       2534.58       130.35 o                         
 -13   6   6       3204.11       3505.41       136.03 o                         
 -12   6   6      12738.84      13088.82       250.45 o                         
 -11   6   6       1283.50       1358.80        83.22 o                         
 -10   6   6       2751.19       2782.38        94.66 o                         
  -9   6   6        953.40       1011.89        64.42 o                         
  -8   6   6        776.64        665.94        57.07 o                         
  -7   6   6       2411.36       2218.06        68.00 o                         
  -6   6   6      10307.37      10293.49       178.79 o                         
  -5   6   6         90.96        154.14        25.48 o                         
  -4   6   6      16641.81      16519.89       181.91 o                         
  -3   6   6       6927.64       7142.51       123.43 o                         
  -2   6   6      13156.64      13191.40       202.69 o                         
  -1   6   6       1655.32       1661.12        60.01 o                         
   0   6   6       9111.82       8715.64       138.27 o                         
   1   6   6        869.16        803.18        44.42 o                         
   2   6   6        500.08        720.18        48.75 o                         
   3   6   6        899.69        997.58        52.95 o                         
   4   6   6      18178.94      18662.90       228.37 o                         
   5   6   6       2659.27       2937.00        90.68 o                         
   6   6   6       7772.51       8537.00       178.26 o                         
   7   6   6       1471.72       1354.06        81.82 o                         
   8   6   6       5834.57       5715.34       181.95 o                         
   9   6   6        215.46        398.79        75.78 o                         
  10   6   6        436.05        646.16        82.34 o                         
  11   6   6        339.76        405.52        85.15 o                         
  12   6   6        567.92        490.68       152.33 o                         
 -15   7   6        600.65        576.26       119.90 o                         
 -14   7   6       2027.40       2490.44       135.16 o                         
 -13   7   6         34.75        -21.98        66.80 o                         
 -12   7   6          3.94         41.42        62.26 o                         
 -11   7   6         31.46        207.12        62.55 o                         
 -10   7   6      11405.53      10803.37       200.17 o                         
  -9   7   6       3293.22       3479.89       118.12 o                         
  -8   7   6      15718.26      14604.85       236.44 o                         
  -7   7   6       6927.38       7238.64       155.21 o                         
  -6   7   6      17428.28      15973.02       215.35 o                         
  -5   7   6       5753.66       5899.62       108.71 o                         
  -4   7   6         52.35        136.13        36.12 o                         
  -3   7   6        622.79        529.75        43.14 o                         
  -2   7   6        161.10        241.04        43.62 o                         
  -1   7   6       3700.55       3782.37        99.49 o                         
   0   7   6       6104.48       6376.28       127.00 o                         
   1   7   6       1996.21       1965.78        68.09 o                         
   2   7   6      12664.36      12892.33       177.59 o                         
   3   7   6       3324.41       3671.48       104.48 o                         
   4   7   6       3561.10       3493.90       101.75 o                         
   5   7   6        680.57        650.31        61.97 o                         
   6   7   6        931.36       1217.41        87.68 o                         
   7   7   6        613.14        518.10        77.25 o                         
   8   7   6        760.72       1029.06       103.00 o                         
   9   7   6       1866.97       2159.97       128.90 o                         
  10   7   6       7059.02       7047.83       220.11 o                         
  11   7   6       2128.41       2110.57       226.57 o                         
 -14   8   6       2166.06       1892.79       244.83 o                         
 -13   8   6       1729.50       1861.93       118.56 o                         
 -12   8   6       4557.45       4432.98       167.79 o                         
 -11   8   6       1781.97       1770.86       110.54 o                         
 -10   8   6       1422.74       1524.34        87.29 o                         
  -9   8   6       2870.84       3343.79       127.64 o                         
  -8   8   6        539.31        479.56        64.55 o                         
  -7   8   6       3580.32       3357.12       124.91 o                         
  -6   8   6       1450.62       1747.77        86.80 o                         
  -5   8   6       4140.36       4140.54       113.98 o                         
  -4   8   6      12464.83      12647.29       194.73 o                         
  -3   8   6       8153.70       8149.02       149.83 o                         
  -2   8   6       8276.25       8408.69       153.16 o                         
  -1   8   6        122.12        223.63        47.81 o                         
   0   8   6      10876.17      10242.87       174.82 o                         
   1   8   6         40.57         90.74        45.70 o                         
   2   8   6       1280.74       1619.77        74.07 o                         
   3   8   6         46.94         49.95        44.80 o                         
   4   8   6      11346.88      12177.87       210.17 o                         
   5   8   6       1574.06       1888.44       106.03 o                         
   6   8   6       7952.15       8896.78       221.95 o                         
   7   8   6       4122.53       4213.31       162.78 o                         
   8   8   6       1527.53       1554.89       117.92 o                         
   9   8   6       2186.81       2314.03       138.69 o                         
  10   8   6          7.54        194.14       141.35 o                         
 -13   9   6        164.52        108.93       163.48 o                         
 -12   9   6         67.79         72.77        96.30 o                         
 -11   9   6         79.24         68.12        89.32 o                         
 -10   9   6       2675.82       2621.77       138.32 o                         
  -9   9   6       1797.70       1728.59       101.57 o                         
  -8   9   6       3466.18       3307.59       131.43 o                         
  -7   9   6       2907.98       3241.97       131.49 o                         
  -6   9   6       5703.04       5336.02       169.82 o                         
  -5   9   6       1618.66       1747.33       100.12 o                         
  -4   9   6         32.78         -0.51        54.02 o                         
  -3   9   6          1.96        -29.37        52.14 o                         
  -2   9   6        415.19        675.30        60.85 o                         
  -1   9   6       5248.63       5664.58       134.42 o                         
   0   9   6       6649.59       7710.62       159.00 o                         
   1   9   6       7315.02       7467.65       169.05 o                         
   2   9   6      12401.81      12397.18       208.03 o                         
   3   9   6       7111.15       7429.25       179.72 o                         
   4   9   6       3327.95       3336.43       134.83 o                         
   5   9   6       2374.97       2070.88       131.68 o                         
   6   9   6        207.62        515.88        83.27 o                         
   7   9   6        203.68        240.21        77.25 o                         
   8   9   6        468.14        460.85       108.07 o                         
   9   9   6        498.21        -88.86       145.16 o                         
 -11  10   6        812.94        580.05       123.13 o                         
 -10  10   6        752.93        769.27       103.56 o                         
  -9  10   6       1798.04       2049.78       118.25 o                         
  -8  10   6        389.38        294.76        72.95 o                         
  -7  10   6        654.98        569.61        77.48 o                         
  -6  10   6       1216.11       1198.99        93.68 o                         
  -5  10   6        832.55        727.52        79.95 o                         
  -4  10   6       7069.97       7106.77       200.68 o                         
  -3  10   6       8424.58       8872.88       227.40 o                         
  -2  10   6       5408.57       5205.77       162.49 o                         
  -1  10   6       1933.99       1796.07        84.87 o                         
   0  10   6       2674.55       2485.16        97.55 o                         
   1  10   6        394.29        345.73        59.90 o                         
   2  10   6        565.34        626.36        65.04 o                         
   3  10   6        784.99        877.26        77.68 o                         
   4  10   6       5288.78       6228.32       181.84 o                         
   5  10   6       3234.90       3525.41       157.83 o                         
   6  10   6       3824.84       4532.39       185.96 o                         
   7  10   6       3149.73       2884.27       173.58 o                         
   8  10   6       1438.93       1298.25       214.55 o                         
  -9  11   6       4243.31       3787.02       215.99 o                         
  -8  11   6       4889.50       4648.31       225.83 o                         
  -7  11   6       5955.85       6085.86       202.59 o                         
  -6  11   6       3306.93       3274.41       152.76 o                         
  -5  11   6       2972.86       3054.95       153.49 o                         
  -4  11   6        750.56        524.79        85.24 o                         
  -3  11   6        246.90        249.14        82.67 o                         
  -2  11   6       1230.97       1166.75       127.31 o                         
  -1  11   6       1795.30       2038.93       101.63 o                         
   0  11   6       1556.48       1675.10        94.19 o                         
   1  11   6        992.08        807.80        78.58 o                         
   2  11   6       1177.97       1015.41        79.22 o                         
   3  11   6       2234.03       2139.62       110.32 o                         
   4  11   6       2116.26       1984.36       108.86 o                         
   5  11   6        452.33        269.34        88.36 o                         
   6  11   6         66.41        -72.28       157.36 o                         
  -7  12   6        675.25        425.75       234.23 o                         
  -6  12   6       1089.02        736.82       141.67 o                         
  -5  12   6       1783.77       1534.36       154.74 o                         
  -4  12   6       2734.03       2651.60       183.73 o                         
  -3  12   6       6365.91       6641.40       310.76 o                         
  -2  12   6       1889.24       1775.51       172.60 o                         
  -1  12   6        923.10        666.60       132.96 o                         
   0  12   6        585.42        261.69       160.11 o                         
   1  12   6        121.33        -17.41        96.94 o                         
   2  12   6         44.97       -110.57       110.57 o                         
   3  12   6        398.56        449.67       116.89 o                         
 -17   0   7       3918.26       4369.96       394.24 o                         
 -15   0   7       7924.10       8954.34       303.26 o                         
 -13   0   7         13.15        -72.29        72.29 o                         
 -11   0   7       2913.04       3001.90       173.93 o                         
  -9   0   7      10019.78       9439.40       173.77 o                         
  -7   0   7       8093.37       7918.33       139.21 o                         
  -5   0   7      16878.63      15271.69       194.31 o                         
  -3   0   7         70.26        171.93        30.57 o                         
  -1   0   7      55174.22      54684.35       525.68 o                         
   1   0   7     137580.92     137238.05      1025.49 o                         
   3   0   7       7941.82       8206.49       133.74 o                         
   5   0   7       2201.58       2641.99       120.37 o                         
   7   0   7       9145.94       8820.72       224.52 o                         
   9   0   7       4613.84       4733.96       178.41 o                         
  11   0   7       2270.76       2275.95       137.42 o                         
  13   0   7        815.58        524.77       111.21 o                         
 -17   1   7         48.22         40.97       124.16 o                         
 -16   1   7        245.30        189.20        71.80 o                         
 -15   1   7       5163.66       5006.53       193.43 o                         
 -14   1   7         71.27         -1.05        61.87 o                         
 -13   1   7      17239.21      18033.95       298.89 o                         
 -12   1   7        184.87        190.54        53.55 o                         
 -11   1   7      13421.32      13564.75       210.51 o                         
 -10   1   7        249.63        190.64        31.61 o                         
  -9   1   7        193.28        170.97        21.95 o                         
  -8   1   7          0.16          0.10        26.22 o                         
  -7   1   7       6214.64       5985.36        90.41 o                         
  -6   1   7          2.28         13.24        15.81 o                         
  -5   1   7      28678.31      28350.73       364.00 o                         
  -4   1   7        157.33        113.95        24.40 o                         
  -3   1   7      27725.71      25555.85       211.95 o                         
  -2   1   7       2084.59       1897.80        50.39 o                         
  -1   1   7      36541.90      34600.51       262.36 o                         
   0   1   7       1221.05       1161.32        34.47 o                         
   1   1   7        352.05        966.37        38.89 o                         
   2   1   7         68.97         50.92        20.64 o                         
   3   1   7      13052.28      13199.73       142.03 o                         
   4   1   7        241.11        197.22        30.26 o                         
   5   1   7      13630.01      13487.22       174.72 o                         
   6   1   7        246.70        229.73        45.31 o                         
   7   1   7      28805.62      29137.09       297.20 o                         
   8   1   7        215.34        188.70        50.19 o                         
   9   1   7        881.56        933.06        64.73 o                         
  10   1   7         37.20        -51.77        51.77 o                         
  11   1   7         64.22        140.01        62.30 o                         
  12   1   7        141.75        173.44        67.86 o                         
  13   1   7       3210.14       2883.32       151.82 o                         
 -17   2   7       1356.01       1166.20       173.28 o                         
 -16   2   7         36.82        -19.40        77.02 o                         
 -15   2   7       5138.84       5536.01       204.44 o                         
 -14   2   7         85.29        120.39        71.56 o                         
 -13   2   7          4.41        170.55        58.54 o                         
 -12   2   7          7.62         25.68        49.52 o                         
 -11   2   7       3887.19       3759.48        92.73 o                         
 -10   2   7        575.98        579.33        42.20 o                         
  -9   2   7      37122.91      34791.39       264.46 o                         
  -8   2   7        596.73        632.99        38.54 o                         
  -7   2   7      26873.05      26211.53       231.55 o                         
  -6   2   7       3494.98       3380.38        74.41 o                         
  -5   2   7      19584.35      18236.46       168.39 o                         
  -4   2   7       1411.91       1271.35        36.40 o                         
  -3   2   7        720.73        896.63        34.64 o                         
  -2   2   7         18.94         23.08        19.88 o                         
  -1   2   7      14898.67      14988.23       157.73 o                         
   0   2   7       1362.70       1318.18        41.55 o                         
   1   2   7      53900.41      53473.38       368.89 o                         
   2   2   7         16.37         13.02        21.49 o                         
   3   2   7       1299.29       1366.65        36.18 o                         
   4   2   7        163.86         92.35        27.94 o                         
   5   2   7       1988.56       1921.02        55.06 o                         
   6   2   7        874.15        824.22        51.01 o                         
   7   2   7       8784.12       8701.54       142.84 o                         
   8   2   7        400.31        279.19        48.19 o                         
   9   2   7      11498.49      11415.10       192.26 o                         
  10   2   7        769.01        721.92        66.74 o                         
  11   2   7       5790.35       5989.13       174.99 o                         
  12   2   7          4.21        122.35        69.95 o                         
  13   2   7       2351.27       2438.99       190.65 o                         
 -17   3   7        112.65         45.89       133.82 o                         
 -16   3   7        177.21        208.91        85.90 o                         
 -15   3   7       3509.60       3199.56       161.32 o                         
 -14   3   7         23.42        -13.19        71.37 o                         
 -13   3   7      13866.08      14071.36       289.18 o                         
 -12   3   7       1196.66       1034.67        65.08 o                         
 -11   3   7      11703.25      11911.20       179.61 o                         
 -10   3   7       1941.11       1948.52        67.38 o                         
  -9   3   7       1011.87        940.74        47.86 o                         
  -8   3   7         48.92         53.89        31.65 o                         
  -7   3   7       6711.29       6508.74       118.01 o                         
  -6   3   7       5943.73       5573.43       102.47 o                         
  -5   3   7      32138.73      31200.73       243.04 o                         
  -4   3   7       3757.12       3828.56        60.68 o                         
  -3   3   7      29746.03      27982.69       252.49 o                         
  -2   3   7       1344.67       1226.80        41.71 o                         
  -1   3   7      21603.26      19686.68       206.17 o                         
   0   3   7       1441.45       1075.52        35.32 o                         
   1   3   7        332.92        651.19        38.32 o                         
   2   3   7       2125.59       2039.23        53.23 o                         
   3   3   7       5069.43       5490.45        92.59 o                         
   4   3   7        197.53        122.89        33.53 o                         
   5   3   7       9003.08       9369.39       133.21 o                         
   6   3   7       2647.82       2516.86        80.52 o                         
   7   3   7      26635.56      26769.22       267.32 o                         
   8   3   7       4230.36       3933.26       106.75 o                         
   9   3   7        612.77        769.27        63.78 o                         
  10   3   7        221.07        142.96        56.13 o                         
  11   3   7        217.29        371.38        68.60 o                         
  12   3   7        466.70        479.58        85.09 o                         
  13   3   7       3642.22       3571.70       265.95 o                         
 -16   4   7        133.08         71.04       100.84 o                         
 -15   4   7       3961.60       4391.31       175.96 o                         
 -14   4   7        422.91        226.44        70.69 o                         
 -13   4   7          2.66         80.95        62.44 o                         
 -12   4   7       1237.66       1251.61        72.13 o                         
 -11   4   7       2625.20       2628.80        96.70 o                         
 -10   4   7         33.77         12.62        39.88 o                         
  -9   4   7      12229.84      11477.00       163.36 o                         
  -8   4   7       4204.91       3926.72        87.78 o                         
  -7   4   7      12588.69      11475.04       165.90 o                         
  -6   4   7        538.60        610.92        34.43 o                         
  -5   4   7       8920.49       8262.21       104.63 o                         
  -4   4   7         25.98         19.97        19.72 o                         
  -3   4   7        249.95        349.75        26.88 o                         
  -2   4   7      10193.36       9216.97       137.99 o                         
  -1   4   7      21285.81      21115.28       278.95 o                         
   0   4   7       2935.07       2977.54        65.10 o                         
   1   4   7      57554.60      57754.93       704.23 o                         
   2   4   7       3493.43       3639.22        84.46 o                         
   3   4   7       5874.28       5892.00       101.08 o                         
   4   4   7       3926.80       3601.68        75.17 o                         
   5   4   7       4011.57       3960.86       103.25 o                         
   6   4   7         66.46        208.94        45.33 o                         
   7   4   7       7772.06       7964.72       153.48 o                         
   8   4   7         88.93         66.11        50.30 o                         
   9   4   7       7850.43       8198.41       180.37 o                         
  10   4   7       1019.51        998.25        80.79 o                         
  11   4   7       2687.90       2860.78       137.42 o                         
  12   4   7         43.46          3.56        78.60 o                         
  13   4   7        458.39        429.13       363.64 o                         
 -16   5   7        814.00       1097.16       196.22 o                         
 -15   5   7       2970.46       2571.91       149.03 o                         
 -14   5   7        664.85        681.36        82.51 o                         
 -13   5   7       7499.15       7694.98       188.00 o                         
 -12   5   7       1537.05       1724.40        87.10 o                         
 -11   5   7       8388.26       8630.93       176.57 o                         
 -10   5   7        686.95        713.96        53.78 o                         
  -9   5   7        539.61        495.74        51.28 o                         
  -8   5   7          0.49        -34.14        36.28 o                         
  -7   5   7       2274.37       2168.23        61.83 o                         
  -6   5   7       2948.53       2802.30        64.92 o                         
  -5   5   7      18073.91      17289.97       209.09 o                         
  -4   5   7       1823.89       1812.29        53.71 o                         
  -3   5   7      19261.87      17906.90       241.92 o                         
  -2   5   7       2978.07       3054.93        69.99 o                         
  -1   5   7      19667.10      18690.80       242.09 o                         
   0   5   7         90.74        132.12        34.97 o                         
   1   5   7        734.84       1323.07        67.89 o                         
   2   5   7       1991.76       1781.95        62.36 o                         
   3   5   7       8452.79       9385.59       170.72 o                         
   4   5   7       2447.69       2292.64        76.86 o                         
   5   5   7      13943.23      14905.35       253.21 o                         
   6   5   7       2083.24       1815.19        92.07 o                         
   7   5   7      19384.76      20426.32       300.43 o                         
   8   5   7       2869.02       2536.79       106.33 o                         
   9   5   7        327.84        428.89        69.51 o                         
  10   5   7          2.89         -1.21        74.45 o                         
  11   5   7        165.81        225.39        79.70 o                         
  12   5   7        311.92        367.46       150.97 o                         
 -15   6   7       2549.20       2927.59       174.49 o                         
 -14   6   7         11.88         43.77        70.81 o                         
 -13   6   7        204.81        308.01        70.26 o                         
 -12   6   7        431.03        307.79        61.08 o                         
 -11   6   7        812.22        589.31        63.96 o                         
 -10   6   7       1457.78       1720.35        81.21 o                         
  -9   6   7      16699.14      15843.75       238.42 o                         
  -8   6   7       3901.65       4177.40       118.32 o                         
  -7   6   7      12943.43      12469.90       202.36 o                         
  -6   6   7       3964.15       3645.99        91.16 o                         
  -5   6   7       3756.19       3314.40        81.24 o                         
  -4   6   7      10075.91       9275.27       149.21 o                         
  -3   6   7       7329.55       7094.97       117.24 o                         
  -2   6   7       1043.66        867.67        48.69 o                         
  -1   6   7       8451.05       8307.48       152.86 o                         
   0   6   7       3861.98       3855.04       114.85 o                         
   1   6   7      19100.89      19733.84       284.23 o                         
   2   6   7       3688.38       4011.82       104.51 o                         
   3   6   7       1474.50       1671.03        72.50 o                         
   4   6   7         43.33         30.83        47.82 o                         
   5   6   7       9231.34       9219.69       187.23 o                         
   6   6   7       2681.21       2942.45       112.00 o                         
   7   6   7       2579.14       2952.84       123.42 o                         
   8   6   7        886.75        788.35       100.20 o                         
   9   6   7       6924.45       7414.92       209.07 o                         
  10   6   7       1806.27       1901.75       118.41 o                         
  11   6   7       4477.01       4723.23       294.31 o                         
 -14   7   7       1166.83       1071.46       119.39 o                         
 -13   7   7       3981.31       4217.00       178.41 o                         
 -12   7   7       3435.30       3618.99       137.42 o                         
 -11   7   7       7411.54       7966.53       199.16 o                         
 -10   7   7        995.11       1277.13        79.14 o                         
  -9   7   7       2040.06       2123.99        95.12 o                         
  -8   7   7        822.70        703.48        64.85 o                         
  -7   7   7       2719.75       2687.08       113.70 o                         
  -6   7   7       2774.06       2577.77       105.65 o                         
  -5   7   7      17994.31      17060.97       210.57 o                         
  -4   7   7       3548.63       3732.27        95.10 o                         
  -3   7   7      17944.54      17133.85       260.34 o                         
  -2   7   7       3860.52       3930.03        97.61 o                         
  -1   7   7       4501.64       3986.51        99.71 o                         
   0   7   7        104.22         85.96        44.12 o                         
   1   7   7        665.66        758.87        56.08 o                         
   2   7   7        378.42        280.97        46.24 o                         
   3   7   7       1380.37       1699.06        76.24 o                         
   4   7   7       1969.89       1997.54        88.35 o                         
   5   7   7       4265.62       4746.15       140.61 o                         
   6   7   7       1220.79       1024.10        81.15 o                         
   7   7   7      11973.21      13273.97       279.31 o                         
   8   7   7       2593.56       2472.08       138.38 o                         
   9   7   7        367.78        486.82       107.52 o                         
  10   7   7        448.93        456.49       150.17 o                         
  11   7   7        841.18        815.92       236.27 o                         
 -14   8   7        501.44        574.49       156.63 o                         
 -13   8   7         23.26        176.99        90.10 o                         
 -12   8   7        135.52        198.40        70.35 o                         
 -11   8   7       1609.39       1604.48       109.73 o                         
 -10   8   7       1534.52       1681.29        92.97 o                         
  -9   8   7      11214.44      10851.79       219.40 o                         
  -8   8   7       3415.67       3496.41       124.62 o                         
  -7   8   7       8138.29       7956.06       206.25 o                         
  -6   8   7       1276.75       1377.75        90.04 o                         
  -5   8   7       2783.64       2501.50       116.36 o                         
  -4   8   7        352.77        297.83        48.32 o                         
  -3   8   7        425.91        484.47        51.01 o                         
  -2   8   7       3826.72       3628.76       105.48 o                         
  -1   8   7       2791.83       3200.64        97.43 o                         
   0   8   7       6724.79       7471.71       159.89 o                         
   1   8   7       7351.52       7783.08       157.48 o                         
   2   8   7       4960.39       5238.19       128.92 o                         
   3   8   7       1349.59       1469.43        80.52 o                         
   4   8   7       2030.66       2016.34        95.39 o                         
   5   8   7       1890.07       2129.96       109.27 o                         
   6   8   7        239.20        457.88        76.53 o                         
   7   8   7       2917.99       3254.26       147.96 o                         
   8   8   7         42.73        126.87        78.59 o                         
   9   8   7       5955.35       5808.03       320.61 o                         
  10   8   7       1447.79       1624.65       282.12 o                         
 -12   9   7       2676.71       2707.26       244.44 o                         
 -11   9   7       1647.97       1763.12       126.58 o                         
 -10   9   7        356.24        252.84        78.03 o                         
  -9   9   7        345.52        441.68        81.47 o                         
  -8   9   7          1.06         50.10        76.09 o                         
  -7   9   7        741.77        665.95        79.06 o                         
  -6   9   7       1640.36       1844.82       107.15 o                         
  -5   9   7       2297.60       1999.32       110.60 o                         
  -4   9   7       2356.49       2298.98       113.40 o                         
  -3   9   7      14504.80      14073.85       265.47 o                         
  -2   9   7       7686.93       7781.30       160.93 o                         
  -1   9   7       6926.98       6725.57       148.71 o                         
   0   9   7         51.01        114.31        49.37 o                         
   1   9   7        166.71        288.63        54.41 o                         
   2   9   7         13.45         35.66        58.81 o                         
   3   9   7       6994.42       7676.38       194.89 o                         
   4   9   7       5521.81       5898.33       178.30 o                         
   5   9   7       4776.93       5611.44       184.93 o                         
   6   9   7       2206.28       2320.00       125.49 o                         
   7   9   7       3867.02       4400.10       183.50 o                         
   8   9   7       1913.99       1603.63       209.85 o                         
   9   9   7         13.34         -7.52       166.31 o                         
 -11  10   7        544.65        206.81       171.16 o                         
 -10  10   7       1626.92       1641.67       154.32 o                         
  -9  10   7       3603.53       3756.68       199.96 o                         
  -8  10   7       2105.30       2100.54       116.94 o                         
  -7  10   7        724.23        533.16        78.26 o                         
  -6  10   7       1676.38       1439.77       106.66 o                         
  -5  10   7        419.63        425.65        76.63 o                         
  -4  10   7       2043.63       1987.71       111.07 o                         
  -3  10   7       1619.92       1711.86       100.01 o                         
  -2  10   7        692.19        792.70        80.55 o                         
  -1  10   7       4198.58       4628.85       134.39 o                         
   0  10   7       5356.10       5752.46       140.73 o                         
   1  10   7       7382.82       7647.02       170.61 o                         
   2  10   7       5780.69       6071.18       154.59 o                         
   3  10   7       1213.84       1122.82        93.95 o                         
   4  10   7       1147.96       1068.36       101.28 o                         
   5  10   7       1846.59       1997.80       128.30 o                         
   6  10   7       1176.40       1517.49       166.40 o                         
   7  10   7        162.56        271.86       146.01 o                         
  -9  11   7        281.79        251.39       135.17 o                         
  -8  11   7         70.07        211.28       104.36 o                         
  -7  11   7        513.84        476.45       101.09 o                         
  -6  11   7       1278.00       1060.76       107.13 o                         
  -5  11   7       2365.02       1799.68       123.03 o                         
  -4  11   7       2674.32       2673.54       146.19 o                         
  -3  11   7       5223.76       5361.86       200.24 o                         
  -2  11   7       7272.35       7143.04       208.95 o                         
  -1  11   7       1732.91       1751.14       115.59 o                         
   0  11   7        355.06        190.49        77.08 o                         
   1  11   7        500.56        467.97        68.15 o                         
   2  11   7          9.77        -25.07        61.59 o                         
   3  11   7       1731.86       2112.27       127.65 o                         
   4  11   7       4297.31       4382.38       277.04 o                         
   5  11   7       1689.86       1815.30       257.35 o                         
  -6  12   7       1791.73       1642.55       322.51 o                         
  -5  12   7        463.24         83.56       142.68 o                         
  -4  12   7        149.95         25.76       226.14 o                         
  -3  12   7         23.24        -45.35       110.35 o                         
  -2  12   7       1046.86        987.95       194.28 o                         
  -1  12   7        570.15        534.87       244.18 o                         
   0  12   7       1613.88       1433.04       166.89 o                         
   1  12   7       1273.27       1136.54       171.13 o                         
   2  12   7       1339.07       1579.64       305.49 o                         
 -16   0   8       1967.39       2212.32       192.61 o                         
 -14   0   8      14800.16      15808.74       396.28 o                         
 -12   0   8       6911.90       7238.62       235.62 o                         
 -10   0   8       4623.90       4524.00       197.15 o                         
  -8   0   8        122.48        122.97        38.93 o                         
  -6   0   8      25164.79      22030.29       347.45 o                         
  -4   0   8      20215.10      20298.51       240.68 o                         
  -2   0   8      13148.19      12842.22       217.97 o                         
   0   0   8       1990.32       3039.30        94.56 o                         
   2   0   8        747.74       1226.06        60.55 o                         
   4   0   8      35004.84      32828.66       750.93 o                         
   6   0   8      29212.10      28266.16       441.26 o                         
   8   0   8       5694.09       5663.26       182.27 o                         
  10   0   8        509.21        595.08       102.60 o                         
  12   0   8       1290.46       1024.35       139.15 o                         
 -17   1   8          2.59        170.28       157.15 o                         
 -16   1   8       1851.26       2072.62       133.88 o                         
 -15   1   8          5.76        114.69        76.07 o                         
 -14   1   8       2470.95       3201.56       139.89 o                         
 -13   1   8        611.55        493.91        65.48 o                         
 -12   1   8       4164.31       3946.10       125.43 o                         
 -11   1   8        519.88        483.66        52.39 o                         
 -10   1   8       5929.58       5493.47       112.49 o                         
  -9   1   8        642.57        574.46        37.82 o                         
  -8   1   8      46014.87      42562.11       375.36 o                         
  -7   1   8         48.73         40.63        16.76 o                         
  -6   1   8      10711.38       9649.62       198.57 o                         
  -5   1   8       4835.99       4160.72        61.97 o                         
  -4   1   8       1010.34       1057.95        41.10 o                         
  -3   1   8       2058.77       1984.35        54.40 o                         
  -2   1   8      26799.26      26613.98       274.69 o                         
  -1   1   8        228.03        173.31        23.77 o                         
   0   1   8      37130.91      37613.20       276.00 o                         
   1   1   8       2403.03       2236.97        52.91 o                         
   2   1   8      36665.64      36239.48       267.31 o                         
   3   1   8         93.61         87.21        21.80 o                         
   4   1   8       2212.40       1927.81        67.09 o                         
   5   1   8       2913.01       2767.77        86.81 o                         
   6   1   8       2356.81       2494.37        90.77 o                         
   7   1   8        849.99        765.44        60.97 o                         
   8   1   8      13792.54      14195.37       216.46 o                         
   9   1   8          1.85         22.61        52.13 o                         
  10   1   8       2549.07       2562.11       112.02 o                         
  11   1   8          1.31        -17.85        71.56 o                         
  12   1   8       3928.79       4219.96       164.04 o                         
  13   1   8        133.47         85.69       116.48 o                         
 -17   2   8         11.25        195.62       142.31 o                         
 -16   2   8       1114.24       1129.73       112.96 o                         
 -15   2   8        630.14        523.29       109.75 o                         
 -14   2   8      10573.17      11026.17       261.19 o                         
 -13   2   8        162.63         78.72        57.17 o                         
 -12   2   8      11767.86      11785.62       197.16 o                         
 -11   2   8        144.25        175.59        41.20 o                         
 -10   2   8       3229.50       3517.08        89.92 o                         
  -9   2   8        819.59        672.02        43.92 o                         
  -8   2   8        242.74        162.41        31.35 o                         
  -7   2   8          6.89         22.05        32.60 o                         
  -6   2   8      42682.32      39676.89       327.78 o                         
  -5   2   8        160.93        135.71        27.97 o                         
  -4   2   8      29331.16      28237.77       236.19 o                         
  -3   2   8       1131.62       1110.54        42.30 o                         
  -2   2   8      13057.43      13260.54       148.58 o                         
  -1   2   8       1273.07       1030.04        38.39 o                         
   0   2   8        570.42        958.45        40.56 o                         
   1   2   8        720.74        649.36        35.78 o                         
   2   2   8        180.68        199.34        24.96 o                         
   3   2   8        548.15        423.38        33.73 o                         
   4   2   8       9920.51       9437.17       133.08 o                         
   5   2   8        156.46        142.87        41.48 o                         
   6   2   8      17692.60      17148.10       217.84 o                         
   7   2   8         28.48        105.31        44.69 o                         
   8   2   8       5869.98       5779.97       138.53 o                         
   9   2   8         40.71        149.58        54.62 o                         
  10   2   8        129.40        226.64        59.56 o                         
  11   2   8         11.88        -23.93        66.93 o                         
  12   2   8       4085.17       4002.81       170.30 o                         
  13   2   8        204.50        781.53       373.80 o                         
 -17   3   8        286.37        342.29       263.63 o                         
 -16   3   8       1370.47       1388.07       125.39 o                         
 -15   3   8        185.38         96.40        75.09 o                         
 -14   3   8       1265.68       1523.57       105.68 o                         
 -13   3   8        503.44        477.63        63.48 o                         
 -12   3   8       5293.64       4914.57       126.10 o                         
 -11   3   8        165.60        223.63        45.95 o                         
 -10   3   8       9657.50       9128.88       147.04 o                         
  -9   3   8        564.33        699.61        45.35 o                         
  -8   3   8      44618.14      42592.08       366.73 o                         
  -7   3   8        695.19        776.82        47.61 o                         
  -6   3   8      14339.18      13644.88       161.63 o                         
  -5   3   8        408.46        372.13        28.25 o                         
  -4   3   8        265.16        427.19        25.65 o                         
  -3   3   8       2486.50       2306.69        47.20 o                         
  -2   3   8      13729.76      13753.78       157.03 o                         
  -1   3   8       4145.33       4011.68        92.37 o                         
   0   3   8      20876.27      20882.42       219.17 o                         
   1   3   8       4812.94       4615.22        90.39 o                         
   2   3   8      18495.28      18073.91       207.31 o                         
   3   3   8         23.96         52.78        32.80 o                         
   4   3   8        955.47        773.74        44.73 o                         
   5   3   8         13.90         41.21        36.46 o                         
   6   3   8       2681.58       2882.82        87.46 o                         
   7   3   8         55.73        118.36        49.55 o                         
   8   3   8      11822.20      12203.22       212.50 o                         
   9   3   8        107.31         66.14        59.58 o                         
  10   3   8       4738.55       4450.77       147.79 o                         
  11   3   8        609.95        536.59        90.24 o                         
  12   3   8       4971.59       5774.83       258.88 o                         
 -16   4   8       1510.35       1740.67       203.98 o                         
 -15   4   8       1556.18       1909.71       126.81 o                         
 -14   4   8      10265.36      11291.90       284.57 o                         
 -13   4   8        978.88       1008.44        96.83 o                         
 -12   4   8       6236.74       6395.70       156.61 o                         
 -11   4   8        660.02        525.46        57.40 o                         
 -10   4   8       1425.37       1466.62        70.13 o                         
  -9   4   8        256.16        194.07        38.52 o                         
  -8   4   8        114.01        124.93        38.79 o                         
  -7   4   8        154.34        107.71        35.13 o                         
  -6   4   8      13395.17      12509.71       137.60 o                         
  -5   4   8       1104.08       1152.87        39.58 o                         
  -4   4   8      18561.75      17202.97       216.08 o                         
  -3   4   8       2271.97       2115.54        51.42 o                         
  -2   4   8      17749.22      16802.16       227.35 o                         
  -1   4   8         31.30        129.61        22.22 o                         
   0   4   8       2903.82       3032.18        80.54 o                         
   1   4   8        254.35        228.12        27.66 o                         
   2   4   8       4103.60       4308.04       130.14 o                         
   3   4   8        473.24        407.32        44.00 o                         
   4   4   8      24150.58      24082.85       334.81 o                         
   5   4   8       1405.02       1322.92        72.49 o                         
   6   4   8      12222.33      12200.05       222.24 o                         
   7   4   8       1356.82       1449.54        88.36 o                         
   8   4   8       2008.79       1888.04       106.44 o                         
   9   4   8       3380.51       3348.24       131.72 o                         
  10   4   8         44.85        151.44        70.79 o                         
  11   4   8        132.34        122.31        78.46 o                         
  12   4   8        921.82        986.92       289.38 o                         
 -16   5   8       3259.41       3644.58       525.82 o                         
 -15   5   8         33.20         72.58        95.81 o                         
 -14   5   8       1043.88       1414.88       106.90 o                         
 -13   5   8          1.77        -37.29        61.91 o                         
 -12   5   8       4056.31       3785.51       126.18 o                         
 -11   5   8        778.07        770.85        68.23 o                         
 -10   5   8       3137.05       2934.05        99.49 o                         
  -9   5   8       1010.02       1028.71        64.78 o                         
  -8   5   8      11264.91      10391.82       165.71 o                         
  -7   5   8       1608.42       1821.64        61.51 o                         
  -6   5   8       3304.98       3116.17        77.01 o                         
  -5   5   8       3739.07       3215.00        84.23 o                         
  -4   5   8          6.62        107.00        18.65 o                         
  -3   5   8         34.60         25.52        22.36 o                         
  -2   5   8      15999.60      16224.29       197.55 o                         
  -1   5   8       5543.03       5686.68       106.30 o                         
   0   5   8      31338.76      31928.37       375.10 o                         
   1   5   8       8805.04       8663.02       145.35 o                         
   2   5   8      30860.30      30612.59       345.26 o                         
   3   5   8       1397.07       1567.87        79.84 o                         
   4   5   8        763.43        922.72        73.50 o                         
   5   5   8       2459.32       2457.70       102.71 o                         
   6   5   8       1039.75       1569.57        96.61 o                         
   7   5   8        529.13        395.11        62.72 o                         
   8   5   8       5175.03       5316.90       160.35 o                         
   9   5   8        118.58         53.47        76.95 o                         
  10   5   8       1423.07       1407.52       118.11 o                         
  11   5   8        188.52        177.41       132.83 o                         
 -15   6   8       1632.67       1750.94       190.36 o                         
 -14   6   8       6246.66       6604.08       203.74 o                         
 -13   6   8        913.34       1004.30        91.09 o                         
 -12   6   8       6165.99       6781.10       184.18 o                         
 -11   6   8        895.41        862.22        75.52 o                         
 -10   6   8       1956.48       1831.24        86.19 o                         
  -9   6   8        453.76        389.73        58.83 o                         
  -8   6   8         30.96        -33.52        51.40 o                         
  -7   6   8        316.51        331.16        50.59 o                         
  -6   6   8      11848.39      11460.70       176.52 o                         
  -5   6   8       2213.75       2398.21        79.40 o                         
  -4   6   8      17073.05      16009.31       202.64 o                         
  -3   6   8       3729.16       3848.36       105.85 o                         
  -2   6   8       9564.56       9068.68       200.65 o                         
  -1   6   8       2831.46       2644.45        83.48 o                         
   0   6   8        343.95        384.63        49.22 o                         
   1   6   8       1539.85       1313.46        66.99 o                         
   2   6   8       5182.65       5541.06       129.28 o                         
   3   6   8        724.05        747.64        57.10 o                         
   4   6   8      10732.44      11522.95       202.65 o                         
   5   6   8       3806.91       3966.53       125.74 o                         
   6   6   8       5635.89       5896.64       159.74 o                         
   7   6   8        284.41        184.42        68.73 o                         
   8   6   8       1293.77       1284.46       106.77 o                         
   9   6   8        372.09        322.00        78.03 o                         
  10   6   8        151.78        286.42       105.65 o                         
 -14   7   8        224.87        185.67        92.92 o                         
 -13   7   8        143.29        -11.17        70.80 o                         
 -12   7   8       4043.56       3965.84       148.44 o                         
 -11   7   8       1531.99       1721.61       107.47 o                         
 -10   7   8       4456.77       4398.95       136.36 o                         
  -9   7   8       5807.62       6132.35       160.08 o                         
  -8   7   8      17297.03      16037.36       267.20 o                         
  -7   7   8       4096.63       4334.48       149.79 o                         
  -6   7   8       4949.45       4770.19       161.50 o                         
  -5   7   8       1557.55       1519.09        72.44 o                         
  -4   7   8         67.98         90.60        44.80 o                         
  -3   7   8       1367.27       1333.46        69.54 o                         
  -2   7   8       8332.63       8535.24       161.67 o                         
  -1   7   8       2086.65       2067.26        85.02 o                         
   0   7   8       5067.06       5275.84       128.44 o                         
   1   7   8       3941.24       3965.10       116.35 o                         
   2   7   8       7732.90       7830.67       152.92 o                         
   3   7   8       1191.87       1126.35        68.17 o                         
   4   7   8        142.04        102.13        53.72 o                         
   5   7   8        327.64        256.01        64.16 o                         
   6   7   8        368.60        555.40        71.44 o                         
   7   7   8        963.45       1153.01       104.30 o                         
   8   7   8       4696.68       5486.90       227.78 o                         
   9   7   8        825.14        964.82       105.60 o                         
  10   7   8       3767.12       4144.76       420.92 o                         
 -13   8   8       1182.43       1036.23       138.03 o                         
 -12   8   8       2596.94       2700.05       135.62 o                         
 -11   8   8       3669.03       4007.16       161.03 o                         
 -10   8   8        499.63        476.23        67.52 o                         
  -9   8   8         46.28         75.47        60.98 o                         
  -8   8   8         20.05        -15.03        68.49 o                         
  -7   8   8        823.20        757.93        78.92 o                         
  -6   8   8       5926.52       5521.96       176.12 o                         
  -5   8   8       5495.37       6059.04       171.15 o                         
  -4   8   8      11108.43      10975.51       203.51 o                         
  -3   8   8       1964.12       1906.50        87.97 o                         
  -2   8   8      11194.90      10433.56       215.20 o                         
  -1   8   8         47.28        131.76        51.23 o                         
   0   8   8        637.88        531.52        58.54 o                         
   1   8   8        200.16        184.79        53.45 o                         
   2   8   8       2696.08       3172.98       114.72 o                         
   3   8   8        400.01        398.52        61.38 o                         
   4   8   8      10046.53      10967.49       250.59 o                         
   5   8   8       3543.16       3814.25       152.12 o                         
   6   8   8       1510.06       1687.60       109.21 o                         
   7   8   8       3219.58       2982.69       154.15 o                         
   8   8   8        165.98        173.02       108.78 o                         
   9   8   8       1616.75       1314.48       217.58 o                         
 -12   9   8       2272.97       2274.94       269.41 o                         
 -11   9   8        254.07        187.55        95.86 o                         
 -10   9   8       1514.28       1475.50       115.01 o                         
  -9   9   8       3047.41       3253.87       141.51 o                         
  -8   9   8       3900.68       3633.96       144.09 o                         
  -7   9   8       1614.86       1614.54       110.95 o                         
  -6   9   8        536.73        266.25        76.18 o                         
  -5   9   8        729.91        435.09        69.69 o                         
  -4   9   8         23.54         56.96        65.42 o                         
  -3   9   8       4033.80       4151.54       135.50 o                         
  -2   9   8       3513.25       3759.95       124.21 o                         
  -1   9   8       3302.10       3281.21       117.87 o                         
   0   9   8       5372.23       5422.65       150.25 o                         
   1   9   8       5627.02       6203.50       157.22 o                         
   2   9   8      10339.03      10733.19       214.31 o                         
   3   9   8       4281.29       4204.94       151.07 o                         
   4   9   8        881.09        702.33       102.30 o                         
   5   9   8        110.51        152.04        75.14 o                         
   6   9   8        896.89       1122.45       102.28 o                         
   7   9   8        549.48        593.83       132.73 o                         
   8   9   8       2307.23       2114.88       261.22 o                         
 -10  10   8        815.82        897.16       148.19 o                         
  -9  10   8         69.39         83.11        74.18 o                         
  -8  10   8         11.45          8.46        69.73 o                         
  -7  10   8         44.31        119.31        74.78 o                         
  -6  10   8       4610.45       4551.83       170.93 o                         
  -5  10   8       4254.59       4626.90       172.09 o                         
  -4  10   8       3805.90       3332.82       142.85 o                         
  -3  10   8       2798.71       2699.90       122.64 o                         
  -2  10   8       1845.47       1693.97       101.76 o                         
  -1  10   8       2064.37       1793.39        99.38 o                         
   0  10   8         26.13          7.35        71.65 o                         
   1  10   8         33.49         43.39        64.57 o                         
   2  10   8       1697.57       2016.45       110.67 o                         
   3  10   8       1293.85       1617.42       106.08 o                         
   4  10   8       6983.98       7760.43       231.03 o                         
   5  10   8       4723.80       4548.86       246.41 o                         
   6  10   8       2043.86       2079.57       322.36 o                         
  -8  11   8       3483.35       3430.70       255.61 o                         
  -7  11   8       2996.46       2868.51       198.02 o                         
  -6  11   8        419.18        465.78        98.71 o                         
  -5  11   8       1403.58       1411.65       119.94 o                         
  -4  11   8        432.29        548.17        95.13 o                         
  -3  11   8        627.82        806.30        97.11 o                         
  -2  11   8       2883.70       2773.93       131.65 o                         
  -1  11   8       1133.56       1029.78        99.12 o                         
   0  11   8        481.73        322.59        82.47 o                         
   1  11   8       2248.80       2064.17       136.45 o                         
   2  11   8       2699.23       2860.41       195.26 o                         
   3  11   8       1184.89        873.62       140.18 o                         
   4  11   8        610.77        498.21       174.68 o                         
  -4  12   8       4341.94       4211.60       352.06 o                         
  -3  12   8       2224.67       1461.52       214.87 o                         
  -2  12   8        627.11        385.89       130.29 o                         
  -1  12   8        780.78        749.15       151.76 o                         
   0  12   8         53.84       -158.97       187.24 o                         
 -15   0   9        906.97       1017.01       132.96 o                         
 -13   0   9        344.72         87.78        81.20 o                         
 -11   0   9       8201.81       7838.30       281.63 o                         
  -9   0   9      13718.21      13644.27       234.36 o                         
  -7   0   9      15088.14      13368.68       343.88 o                         
  -5   0   9         31.31        140.32        30.59 o                         
  -3   0   9        968.45       1367.54        80.41 o                         
  -1   0   9      94251.05      91209.19       805.67 o                         
   1   0   9      34228.79      31275.99       337.47 o                         
   3   0   9       5662.34       5832.96       157.77 o                         
   5   0   9       1364.76       2338.19       162.64 o                         
   7   0   9       4327.98       4289.57       185.39 o                         
   9   0   9       4147.74       4150.00       192.62 o                         
  11   0   9       1812.78       1655.03       166.31 o                         
 -17   1   9        918.58       1258.93       303.66 o                         
 -16   1   9         98.25        115.00        73.93 o                         
 -15   1   9       8597.10       9910.93       270.64 o                         
 -14   1   9          4.25        -37.70        61.98 o                         
 -13   1   9       9295.04       9694.08       218.84 o                         
 -12   1   9        138.13         80.30        50.75 o                         
 -11   1   9       2391.62       2599.75        85.47 o                         
 -10   1   9         73.83         83.66        36.86 o                         
  -9   1   9        191.51        122.06        37.08 o                         
  -8   1   9         93.15        112.94        30.47 o                         
  -7   1   9       9902.99       9871.63       145.32 o                         
  -6   1   9         86.44         82.89        19.47 o                         
  -5   1   9      13156.79      12502.64       123.28 o                         
  -4   1   9        735.90        606.92        37.01 o                         
  -3   1   9      25239.46      24749.29       239.08 o                         
  -2   1   9        339.91        313.94        33.42 o                         
  -1   1   9      14195.59      12834.42       143.56 o                         
   0   1   9       2764.71       2306.25        58.41 o                         
   1   1   9      18594.72      16934.02       167.62 o                         
   2   1   9        250.61        223.71        29.91 o                         
   3   1   9       7781.69       7555.12       139.53 o                         
   4   1   9        145.71        216.13        44.17 o                         
   5   1   9      24439.27      24065.60       317.88 o                         
   6   1   9        188.60        252.64        62.45 o                         
   7   1   9       6099.22       6402.61       156.36 o                         
   8   1   9        270.45        312.69        61.11 o                         
   9   1   9        683.50        558.61        67.77 o                         
  10   1   9        878.06        963.34        98.55 o                         
  11   1   9       3062.51       3380.83       150.77 o                         
  12   1   9         29.81        -35.22        97.97 o                         
 -17   2   9       3322.45       3704.96       398.40 o                         
 -16   2   9         19.62         58.96       101.58 o                         
 -15   2   9        612.27        850.57       106.43 o                         
 -14   2   9         14.83        -24.59        63.01 o                         
 -13   2   9        291.08        257.99        55.90 o                         
 -12   2   9         17.01         37.74        42.49 o                         
 -11   2   9      11088.76      10303.54       166.83 o                         
 -10   2   9       1038.85       1007.47        55.80 o                         
  -9   2   9      32298.92      31631.29       288.69 o                         
  -8   2   9       2905.12       2801.00        72.13 o                         
  -7   2   9      28609.58      27553.48       295.82 o                         
  -6   2   9        210.76        216.01        30.33 o                         
  -5   2   9         19.27        145.93        23.22 o                         
  -4   2   9          5.18          3.03        29.25 o                         
  -3   2   9       1771.75       2015.91        61.98 o                         
  -2   2   9        429.50        399.15        44.01 o                         
  -1   2   9      57041.36      54527.48       470.05 o                         
   0   2   9        195.20        138.97        29.23 o                         
   1   2   9       8649.81       7951.94       112.83 o                         
   2   2   9       1639.33       1435.82        47.78 o                         
   3   2   9       1727.06       1813.78        81.03 o                         
   4   2   9        124.13         38.67        48.37 o                         
   5   2   9        380.72        710.35        71.49 o                         
   6   2   9        199.05        213.05        52.04 o                         
   7   2   9       3637.50       3555.79       121.21 o                         
   8   2   9        949.51        874.43        71.52 o                         
   9   2   9       7688.06       7956.42       193.00 o                         
  10   2   9          5.71        144.89        62.55 o                         
  11   2   9       4335.18       4055.55       162.96 o                         
  12   2   9          3.20        145.77       147.50 o                         
 -16   3   9          7.35         -1.72       105.55 o                         
 -15   3   9       5299.51       5970.34       233.45 o                         
 -14   3   9        529.87        327.99        88.45 o                         
 -13   3   9       6346.95       6653.30       159.91 o                         
 -12   3   9       1315.30       1384.77        73.66 o                         
 -11   3   9       4885.36       5045.89       124.87 o                         
 -10   3   9        346.93        399.34        43.85 o                         
  -9   3   9        783.68        613.56        47.73 o                         
  -8   3   9        912.15        796.71        51.70 o                         
  -7   3   9      16350.27      15631.49       249.04 o                         
  -6   3   9        848.16        770.38        47.01 o                         
  -5   3   9      18913.11      18517.64       211.28 o                         
  -4   3   9        299.88        389.76        28.70 o                         
  -3   3   9      18996.24      18150.35       173.03 o                         
  -2   3   9        648.87        478.43        35.68 o                         
  -1   3   9      12039.14      10987.49       188.45 o                         
   0   3   9        128.89        113.42        34.12 o                         
   1   3   9       8343.83       7620.90       128.84 o                         
   2   3   9          8.24         25.94        35.71 o                         
   3   3   9       3685.19       3642.50       109.61 o                         
   4   3   9        736.77        644.05        60.37 o                         
   5   3   9      16334.26      16185.29       229.29 o                         
   6   3   9       2724.42       2741.71       103.51 o                         
   7   3   9       4082.44       4414.28       142.65 o                         
   8   3   9       1701.35       1588.99       109.15 o                         
   9   3   9         75.19         40.94        62.80 o                         
  10   3   9         97.46         48.24        62.79 o                         
  11   3   9       3473.03       4127.75       205.74 o                         
  12   3   9        313.12        279.39       171.26 o                         
 -16   4   9        259.80        336.61       147.50 o                         
 -15   4   9        501.19        834.58       106.83 o                         
 -14   4   9        501.45        598.31        88.05 o                         
 -13   4   9        220.39        133.43        56.29 o                         
 -12   4   9        210.61        283.41        58.91 o                         
 -11   4   9       6927.15       6456.96       158.67 o                         
 -10   4   9       1721.81       1632.97        71.62 o                         
  -9   4   9      16251.53      15746.60       200.79 o                         
  -8   4   9       2340.16       2478.24        83.96 o                         
  -7   4   9      10484.03       9665.03       149.63 o                         
  -6   4   9        301.03        275.57        30.28 o                         
  -5   4   9         26.76         94.95        30.80 o                         
  -4   4   9       3517.94       3096.62        63.78 o                         
  -3   4   9       1318.21       1519.04        45.18 o                         
  -2   4   9       4659.36       4417.14       104.87 o                         
  -1   4   9      38278.78      37097.77       362.26 o                         
   0   4   9       1121.43       1141.37        52.17 o                         
   1   4   9      20502.55      19140.73       212.33 o                         
   2   4   9       3082.53       2946.36        88.71 o                         
   3   4   9       5378.34       5450.41       140.45 o                         
   4   4   9         84.42        120.43        53.17 o                         
   5   4   9        101.90        620.18        68.58 o                         
   6   4   9        107.72         63.23        60.65 o                         
   7   4   9       7124.12       7303.93       204.66 o                         
   8   4   9        531.05        496.22        76.00 o                         
   9   4   9       5502.03       5773.70       183.90 o                         
  10   4   9         97.77         50.06        83.89 o                         
  11   4   9       1271.56        818.88       181.09 o                         
 -15   5   9       4837.02       5428.33       264.48 o                         
 -14   5   9       1120.77       1092.14        97.88 o                         
 -13   5   9       5107.33       5479.99       170.92 o                         
 -12   5   9        772.72        737.92        74.94 o                         
 -11   5   9       3861.39       4487.37       141.29 o                         
 -10   5   9        160.45        132.30        52.75 o                         
  -9   5   9         31.34          8.84        48.85 o                         
  -8   5   9        263.10        306.91        48.50 o                         
  -7   5   9       8281.20       7919.36       136.38 o                         
  -6   5   9        158.14        143.32        29.74 o                         
  -5   5   9       8976.16       8387.26       139.06 o                         
  -4   5   9       2093.55       1772.10        57.19 o                         
  -3   5   9       9573.31       9263.11       139.01 o                         
  -2   5   9        601.72        736.15        48.71 o                         
  -1   5   9       3216.30       3250.30        95.52 o                         
   0   5   9       3513.21       3306.64        99.35 o                         
   1   5   9       7017.56       7301.33       150.69 o                         
   2   5   9       1265.41       1239.31        71.61 o                         
   3   5   9       8648.75       9454.74       192.21 o                         
   4   5   9       1725.04       1556.02        87.33 o                         
   5   5   9      21085.41      21304.63       315.48 o                         
   6   5   9       4165.16       4073.71       135.19 o                         
   7   5   9       4958.87       4966.02       170.83 o                         
   8   5   9        170.26         22.49        71.94 o                         
   9   5   9          3.37         64.17        81.00 o                         
  10   5   9        308.56        115.90       190.38 o                         
 -15   6   9        755.16        929.25       318.93 o                         
 -14   6   9          1.37        -46.48        79.80 o                         
 -13   6   9         60.79         35.46        69.04 o                         
 -12   6   9        701.86        682.05        77.42 o                         
 -11   6   9       6540.32       6420.85       190.74 o                         
 -10   6   9       3345.76       3678.94       129.65 o                         
  -9   6   9      13310.57      13219.50       235.46 o                         
  -8   6   9       4249.32       4324.58       139.11 o                         
  -7   6   9       8267.48       8230.81       186.29 o                         
  -6   6   9       3354.85       3268.17        97.06 o                         
  -5   6   9        914.18        846.82        54.36 o                         
  -4   6   9         45.57         27.14        43.36 o                         
  -3   6   9        949.75       1040.14        66.76 o                         
  -2   6   9       1723.39       1835.97        75.11 o                         
  -1   6   9      23110.15      22597.70       362.36 o                         
   0   6   9       2098.09       2465.17        93.09 o                         
   1   6   9       6149.43       6129.00       135.14 o                         
   2   6   9       3436.55       3276.73       102.97 o                         
   3   6   9       5300.33       5144.03       141.26 o                         
   4   6   9        554.85        638.82        69.82 o                         
   5   6   9         13.79        288.27        68.73 o                         
   6   6   9        596.34        546.16        71.24 o                         
   7   6   9       2768.59       3447.34       161.18 o                         
   8   6   9       1484.95       1636.81       130.98 o                         
   9   6   9       7069.94       8043.45       238.64 o                         
  10   6   9        307.49        785.95       413.55 o                         
 -14   7   9       1034.04        819.23       177.52 o                         
 -13   7   9       3522.19       3676.43       178.06 o                         
 -12   7   9        956.46        992.37        90.11 o                         
 -11   7   9       4087.28       4630.70       171.98 o                         
 -10   7   9         39.61         42.24        61.05 o                         
  -9   7   9         48.63         66.68        68.33 o                         
  -8   7   9        582.00        587.55        85.16 o                         
  -7   7   9      11761.01      11126.51       284.47 o                         
  -6   7   9       2738.24       2941.42       126.42 o                         
  -5   7   9      11835.98      11823.05       205.27 o                         
  -4   7   9       5327.83       5627.07       155.24 o                         
  -3   7   9       7558.18       7174.35       150.47 o                         
  -2   7   9        764.23        767.46        62.01 o                         
  -1   7   9       2092.65       2048.42        83.91 o                         
   0   7   9        540.45        427.24        55.41 o                         
   1   7   9       2760.46       2967.37       106.96 o                         
   2   7   9        309.72        279.97        57.83 o                         
   3   7   9       2012.04       2238.85       106.28 o                         
   4   7   9        969.90        874.52       100.29 o                         
   5   7   9       6202.09       6634.05       184.99 o                         
   6   7   9       1709.39       1693.53       116.87 o                         
   7   7   9       1573.99       1613.57       128.23 o                         
   8   7   9       1452.49       1596.03       121.20 o                         
   9   7   9          4.54        193.85       158.85 o                         
 -13   8   9        238.44         58.42       139.04 o                         
 -12   8   9        165.49        171.20        84.38 o                         
 -11   8   9       5661.22       5631.50       197.57 o                         
 -10   8   9       2107.28       2247.24       123.87 o                         
  -9   8   9       5770.53       5785.01       197.98 o                         
  -8   8   9       3854.79       4182.55       168.23 o                         
  -7   8   9       5505.51       5357.99       181.41 o                         
  -6   8   9       1303.72       1129.40        93.58 o                         
  -5   8   9          5.95          1.10        62.88 o                         
  -4   8   9        880.46        726.08        68.09 o                         
  -3   8   9         90.13        135.34        54.13 o                         
  -2   8   9       7345.57       7551.92       179.36 o                         
  -1   8   9       8884.34       8832.17       178.23 o                         
   0   8   9       2922.04       2686.11       103.93 o                         
   1   8   9       4929.86       4886.15       134.63 o                         
   2   8   9       3022.77       3064.99       123.08 o                         
   3   8   9       1747.43       1782.08       100.44 o                         
   4   8   9         50.80         61.08        70.24 o                         
   5   8   9         10.90        137.22        81.36 o                         
   6   8   9        307.16        393.82        79.51 o                         
   7   8   9       3922.48       4364.01       205.32 o                         
   8   8   9        728.87        533.89       166.67 o                         
 -12   9   9       1222.59        911.31       325.89 o                         
 -11   9   9       1611.06       1912.32       208.19 o                         
 -10   9   9        141.56        228.68       103.96 o                         
  -9   9   9          7.21        -47.22        69.12 o                         
  -8   9   9        296.47        306.43        72.38 o                         
  -7   9   9       2586.93       2389.95       150.27 o                         
  -6   9   9        230.08         99.35        75.83 o                         
  -5   9   9       5567.79       5498.22       174.98 o                         
  -4   9   9       4650.35       4612.15       152.16 o                         
  -3   9   9       4122.30       4020.80       143.32 o                         
  -2   9   9        745.04        590.91        93.71 o                         
  -1   9   9       1277.13       1364.44        85.26 o                         
   0   9   9        464.13        360.20        66.74 o                         
   1   9   9       3292.02       3639.02       134.53 o                         
   2   9   9       4596.00       5083.17       156.89 o                         
   3   9   9       3789.96       4418.25       155.69 o                         
   4   9   9       2639.70       2714.21       133.75 o                         
   5   9   9       5402.57       5706.04       193.42 o                         
   6   9   9       2133.88       1821.18       166.66 o                         
   7   9   9        665.04       1001.64       331.69 o                         
 -10  10   9       2053.47       2008.05       265.54 o                         
  -9  10   9       1677.98       1784.61       159.25 o                         
  -8  10   9       1361.23       1185.52        99.58 o                         
  -7  10   9       1115.22        899.23        98.99 o                         
  -6  10   9       1891.41       1726.60       124.58 o                         
  -5  10   9        289.60        120.68        79.09 o                         
  -4  10   9        158.59        121.78        70.32 o                         
  -3  10   9        412.36        416.20        70.81 o                         
  -2  10   9       2587.99       2841.68       126.32 o                         
  -1  10   9       7222.19       7245.91       196.86 o                         
   0  10   9       4581.02       4698.10       162.79 o                         
   1  10   9       3369.69       3559.30       143.69 o                         
   2  10   9       4572.71       4320.88       159.08 o                         
   3  10   9       1344.12       1301.56       109.89 o                         
   4  10   9        236.36        632.05       114.28 o                         
   5  10   9         64.94       -108.92       170.11 o                         
  -7  11   9       1966.56       1513.96       267.77 o                         
  -6  11   9       1377.70       1054.39       165.77 o                         
  -5  11   9       3766.65       3689.41       221.95 o                         
  -4  11   9       6786.87       6610.16       293.20 o                         
  -3  11   9       2141.47       2084.55       207.59 o                         
  -2  11   9       1088.55        956.64       164.59 o                         
  -1  11   9          8.59       -114.64       114.64 o                         
   0  11   9        657.71        543.73       133.89 o                         
   1  11   9       2155.91       2038.59       242.91 o                         
   2  11   9       1560.32       1535.16       232.83 o                         
 -16   0  10       5576.11       5968.19       344.71 o                         
 -14   0  10      11240.92      12614.59       399.97 o                         
 -12   0  10       4902.51       5046.39       234.34 o                         
 -10   0  10         47.42         45.69        75.89 o                         
  -8   0  10       6916.62       6021.75       134.79 o                         
  -6   0  10       6741.97       5923.18       109.77 o                         
  -4   0  10      20845.94      18780.29       356.49 o                         
  -2   0  10       4739.41       5000.49       147.66 o                         
   0   0  10         27.43        334.20        59.00 o                         
   2   0  10      12690.17      12700.16       222.58 o                         
   4   0  10      44528.36      42471.97       732.91 o                         
   6   0  10      19145.72      18788.71       442.47 o                         
   8   0  10        205.67        240.98        84.15 o                         
  10   0  10        198.27        272.91        99.43 o                         
 -16   1  10       3658.61       4731.43       215.55 o                         
 -15   1  10        170.02        189.92        89.81 o                         
 -14   1  10        102.84         26.19        69.49 o                         
 -13   1  10        360.57        303.11        63.10 o                         
 -12   1  10       2612.11       2555.07       111.22 o                         
 -11   1  10        337.52        467.93        57.17 o                         
 -10   1  10      22802.88      23034.43       260.05 o                         
  -9   1  10         78.63         85.69        35.02 o                         
  -8   1  10      13007.79      13345.34       172.07 o                         
  -7   1  10       1238.09        983.91        43.75 o                         
  -6   1  10       3477.72       3246.08        60.66 o                         
  -5   1  10        553.43        475.96        31.75 o                         
  -4   1  10       9261.43       8099.39       130.17 o                         
  -3   1  10        613.73        570.24        41.02 o                         
  -2   1  10      21060.86      20286.82       224.40 o                         
  -1   1  10        928.68        721.10        36.10 o                         
   0   1  10      18310.91      18623.76       187.79 o                         
   1   1  10         16.19         12.87        30.10 o                         
   2   1  10       6920.71       6599.15       116.38 o                         
   3   1  10         46.11         33.83        42.72 o                         
   4   1  10       2210.24       2356.04       100.52 o                         
   5   1  10        510.49        521.84        71.12 o                         
   6   1  10      14079.92      14076.76       269.86 o                         
   7   1  10         26.28        -37.56        60.15 o                         
   8   1  10       2816.88       3018.14       122.19 o                         
   9   1  10         25.16         76.15        62.88 o                         
  10   1  10       3671.92       3005.80       148.57 o                         
  11   1  10          1.15        218.38       152.44 o                         
 -16   2  10       2280.97       1986.02       222.62 o                         
 -15   2  10        187.15        243.93        81.25 o                         
 -14   2  10       7419.19       9001.77       244.69 o                         
 -13   2  10         47.00         58.02        65.10 o                         
 -12   2  10       3893.16       4195.06       139.72 o                         
 -11   2  10        565.30        629.07        50.75 o                         
 -10   2  10        981.12       1261.73        62.50 o                         
  -9   2  10         15.70          2.68        36.84 o                         
  -8   2  10      17917.47      16475.89       212.63 o                         
  -7   2  10          7.23        -14.31        39.88 o                         
  -6   2  10      19464.74      18183.65       199.07 o                         
  -5   2  10        830.70        850.60        40.94 o                         
  -4   2  10      35615.56      33740.16       299.82 o                         
  -3   2  10       3017.73       2692.26        69.06 o                         
  -2   2  10       1992.90       2334.14        67.12 o                         
  -1   2  10        591.36        476.16        29.34 o                         
   0   2  10        318.67        368.57        40.34 o                         
   1   2  10        100.35        115.89        30.22 o                         
   2   2  10       3768.18       3572.59        94.66 o                         
   3   2  10        271.40        205.99        45.22 o                         
   4   2  10      19302.66      18634.36       268.27 o                         
   5   2  10         20.48         48.77        54.41 o                         
   6   2  10      11183.94      10764.26       210.71 o                         
   7   2  10        107.66        145.25        61.51 o                         
   8   2  10        132.96        176.02        69.86 o                         
   9   2  10          0.04         61.58        69.13 o                         
  10   2  10        404.73        784.23        90.45 o                         
  11   2  10        305.30        273.34       134.06 o                         
 -16   3  10       2261.14       2380.16       227.72 o                         
 -15   3  10        168.35         85.41        76.69 o                         
 -14   3  10        430.10        338.33        83.08 o                         
 -13   3  10         38.56         61.81        64.67 o                         
 -12   3  10       2969.68       3002.44       108.82 o                         
 -11   3  10        179.93        252.99        51.86 o                         
 -10   3  10      18598.96      18495.55       238.30 o                         
  -9   3  10        652.32        691.68        55.28 o                         
  -8   3  10      16512.04      16880.03       230.25 o                         
  -7   3  10       2333.18       2398.11        81.59 o                         
  -6   3  10       5385.15       5349.05        96.59 o                         
  -5   3  10        277.10        214.81        33.11 o                         
  -4   3  10       4823.22       4090.78        73.95 o                         
  -3   3  10       4464.37       4308.94        86.03 o                         
  -2   3  10      23334.15      22481.59       272.53 o                         
  -1   3  10       2859.87       2700.95        74.80 o                         
   0   3  10       9425.91       9631.57       156.62 o                         
   1   3  10         41.23         -2.69        40.46 o                         
   2   3  10       3646.81       3370.76       110.73 o                         
   3   3  10        243.27        239.08        55.96 o                         
   4   3  10        592.43        736.71        64.22 o                         
   5   3  10        169.44         91.53        54.87 o                         
   6   3  10       7889.01       7478.41       180.50 o                         
   7   3  10        460.04        519.01        72.41 o                         
   8   3  10       3397.57       3351.98       139.62 o                         
   9   3  10        383.26        310.53        70.13 o                         
  10   3  10       4547.76       4093.94       181.76 o                         
  11   3  10        345.47        371.25       143.76 o                         
 -15   4  10        324.14         76.10       109.54 o                         
 -14   4  10       8162.97       9839.74       264.87 o                         
 -13   4  10       1324.55       1377.66       100.33 o                         
 -12   4  10       1585.61       1677.37        93.17 o                         
 -11   4  10        281.33        220.86        56.39 o                         
 -10   4  10        196.92        226.96        52.11 o                         
  -9   4  10          9.64          7.75        48.20 o                         
  -8   4  10       4512.40       4136.07       113.35 o                         
  -7   4  10        236.10        171.44        40.34 o                         
  -6   4  10       7857.13       7177.22       123.45 o                         
  -5   4  10        399.92        447.59        36.50 o                         
  -4   4  10      26205.75      24928.89       228.61 o                         
  -3   4  10        463.67        433.49        40.33 o                         
  -2   4  10       3973.15       4096.60        91.47 o                         
  -1   4  10          3.84         -9.20        36.70 o                         
   0   4  10        749.14       1142.14        69.47 o                         
   1   4  10        421.76        370.33        48.47 o                         
   2   4  10       8703.46       9177.45       176.64 o                         
   3   4  10       4384.73       4040.40       129.40 o                         
   4   4  10      21528.91      21106.05       369.45 o                         
   5   4  10        855.11        855.08        80.35 o                         
   6   4  10       8441.76       8369.60       206.78 o                         
   7   4  10       2664.58       2497.58       129.35 o                         
   8   4  10         17.96        127.60        67.61 o                         
   9   4  10         61.30         48.97        72.52 o                         
  10   4  10        107.54        309.18       182.03 o                         
 -15   5  10         40.51       -121.90       173.39 o                         
 -14   5  10        257.39         53.76        87.21 o                         
 -13   5  10        138.83        111.12        63.07 o                         
 -12   5  10       2283.18       2259.05       129.91 o                         
 -11   5  10       1655.46       1883.16       101.88 o                         
 -10   5  10       8278.70       8240.23       178.75 o                         
  -9   5  10        498.50        362.04        54.55 o                         
  -8   5  10       3807.09       3821.12       113.18 o                         
  -7   5  10       3410.67       3328.14        96.77 o                         
  -6   5  10       2386.67       2215.62        78.15 o                         
  -5   5  10          4.36          3.85        34.96 o                         
  -4   5  10       2212.55       1992.07        75.66 o                         
  -3   5  10        791.72        799.63        49.10 o                         
  -2   5  10      17949.89      17817.70       239.49 o                         
  -1   5  10       4128.02       4314.30       116.47 o                         
   0   5  10      17298.43      17267.44       233.68 o                         
   1   5  10       2021.74       2154.21        88.15 o                         
   2   5  10       5709.63       5800.77       151.13 o                         
   3   5  10         15.33         65.12        56.60 o                         
   4   5  10        338.99        626.14        73.93 o                         
   5   5  10        232.73        226.22        62.13 o                         
   6   5  10       6426.27       7123.98       189.66 o                         
   7   5  10        120.12        146.24        80.31 o                         
   8   5  10       1755.59       1889.96       124.41 o                         
   9   5  10        393.19        203.92       139.61 o                         
  10   5  10       3123.84       3116.97       546.90 o                         
 -14   6  10       5098.63       5914.19       262.50 o                         
 -13   6  10        857.72        992.62        89.98 o                         
 -12   6  10       2593.20       2676.89       128.00 o                         
 -11   6  10        255.44        173.57        69.13 o                         
 -10   6  10        383.85        400.34        61.32 o                         
  -9   6  10        609.35        572.56        65.85 o                         
  -8   6  10       3274.31       2749.34       115.08 o                         
  -7   6  10        381.20        340.34        66.83 o                         
  -6   6  10       9986.33       9280.63       182.28 o                         
  -5   6  10       3067.59       3131.92       100.24 o                         
  -4   6  10      19675.71      18963.31       282.81 o                         
  -3   6  10       4781.17       4626.93       121.05 o                         
  -2   6  10        646.77        600.13        57.99 o                         
  -1   6  10       3291.15       3191.60       104.94 o                         
   0   6  10       1896.83       2144.61        88.77 o                         
   1   6  10         11.36         14.77        48.82 o                         
   2   6  10       5836.67       6054.20       148.06 o                         
   3   6  10       3488.33       3441.19       120.91 o                         
   4   6  10       7668.18       8031.64       201.00 o                         
   5   6  10        713.99        488.49        73.32 o                         
   6   6  10       4508.79       4545.18       161.84 o                         
   7   6  10        717.38        577.50       114.95 o                         
   8   6  10        132.15        456.80        91.20 o                         
   9   6  10        544.80        582.71       366.69 o                         
 -14   7  10        320.65        238.63       137.82 o                         
 -13   7  10          9.52       -117.83       117.83 o                         
 -12   7  10       1988.02       2066.27       121.65 o                         
 -11   7  10       2917.83       3321.81       152.71 o                         
 -10   7  10       9360.42       9129.02       263.55 o                         
  -9   7  10       2307.77       2170.08       112.38 o                         
  -8   7  10       4764.74       4859.48       184.50 o                         
  -7   7  10       4616.53       5066.24       177.65 o                         
  -6   7  10       3340.22       3570.72       141.27 o                         
  -5   7  10        232.75        250.47        57.13 o                         
  -4   7  10       1812.21       1816.06        88.04 o                         
  -3   7  10       1926.01       1979.72        90.00 o                         
  -2   7  10       7594.57       7518.49       173.09 o                         
  -1   7  10       2343.29       2375.95        93.22 o                         
   0   7  10       6109.51       5838.65       142.74 o                         
   1   7  10       1332.63       1213.99        78.48 o                         
   2   7  10       1356.36       1196.45        78.97 o                         
   3   7  10         34.85         89.85        60.94 o                         
   4   7  10        156.19        141.60        62.65 o                         
   5   7  10         47.24        119.82        64.52 o                         
   6   7  10       3263.66       3511.28       165.60 o                         
   7   7  10        241.86        129.51       103.21 o                         
   8   7  10       1820.04       1683.25       239.79 o                         
 -12   8  10       1031.64        821.86       171.54 o                         
 -11   8  10        606.40        616.87       112.69 o                         
 -10   8  10          5.07        -61.42        81.98 o                         
  -9   8  10          3.91        -21.35        71.31 o                         
  -8   8  10       2182.37       1869.38       118.06 o                         
  -7   8  10       2267.23       2227.29       121.01 o                         
  -6   8  10       8605.47       8334.20       209.21 o                         
  -5   8  10       3363.28       3551.89       146.59 o                         
  -4   8  10      12466.38      12579.67       250.87 o                         
  -3   8  10        509.82        679.04        65.15 o                         
  -2   8  10       1455.25       1164.79        75.98 o                         
  -1   8  10        126.56         17.57        53.07 o                         
   0   8  10        205.64        377.94        58.54 o                         
   1   8  10        214.64        185.07        55.51 o                         
   2   8  10       2933.18       3338.76       130.68 o                         
   3   8  10       3532.90       3443.41       133.34 o                         
   4   8  10       4272.11       4567.34       162.35 o                         
   5   8  10       2817.08       2949.63       148.99 o                         
   6   8  10       1711.86       1779.75       149.25 o                         
   7   8  10       2180.34       1982.25       300.34 o                         
 -11   9  10       2034.27       2285.05       860.97 o                         
 -10   9  10       2954.37       2708.54       205.87 o                         
  -9   9  10       1193.24        972.65        92.83 o                         
  -8   9  10        497.77        389.15        84.14 o                         
  -7   9  10       2270.97       2304.48       134.13 o                         
  -6   9  10       1075.29        861.54        99.43 o                         
  -5   9  10        575.10        491.69        79.18 o                         
  -4   9  10        418.79        243.88        70.31 o                         
  -3   9  10       1002.24        994.59        84.87 o                         
  -2   9  10       3646.84       3817.42       136.43 o                         
  -1   9  10       3606.84       3530.32       128.33 o                         
   0   9  10       6437.68       6382.51       168.06 o                         
   1   9  10       2985.72       2965.89       124.56 o                         
   2   9  10       3776.51       4218.98       160.98 o                         
   3   9  10       1208.41       1292.99        97.20 o                         
   4   9  10          1.14         77.61        83.48 o                         
   5   9  10        167.12        263.29       196.42 o                         
   6   9  10       2941.62       2711.27       476.16 o                         
  -9  10  10         39.52         63.66       124.95 o                         
  -8  10  10        667.56        236.58       137.51 o                         
  -7  10  10       1748.47       1537.55       144.65 o                         
  -6  10  10       2783.30       2616.07       151.68 o                         
  -5  10  10       2081.26       1900.58       131.55 o                         
  -4  10  10       5059.53       4908.41       177.03 o                         
  -3  10  10       2179.30       2150.77       117.96 o                         
  -2  10  10         43.25        -47.13        70.36 o                         
  -1  10  10        637.83        511.65        81.12 o                         
   0  10  10        944.04       1095.90       101.27 o                         
   1  10  10         28.71        120.90        82.27 o                         
   2  10  10       3417.19       4025.85       197.54 o                         
   3  10  10       4735.76       5280.49       328.66 o                         
   4  10  10       2640.70       2748.97       247.33 o                         
  -5  11  10          2.40         20.88       189.22 o                         
  -4  11  10        904.59       1125.77       383.50 o                         
  -3  11  10        495.56        257.41       140.30 o                         
  -2  11  10       1411.05       1064.83       158.91 o                         
  -1  11  10       1415.95       1376.24       227.22 o                         
   0  11  10       1455.69       1296.74       223.67 o                         
 -15   0  11         56.44        -94.73       116.24 o                         
 -13   0  11       3691.39       3689.14       196.35 o                         
 -11   0  11       6263.54       6289.40       235.61 o                         
  -9   0  11      18833.49      19450.99       377.29 o                         
  -7   0  11        242.20        233.00        59.90 o                         
  -5   0  11         38.90        227.44        53.82 o                         
  -3   0  11      26249.14      24458.75       393.48 o                         
  -1   0  11      22479.21      21351.62       305.25 o                         
   1   0  11      14376.11      13420.00       254.90 o                         
   3   0  11        152.33        692.53        96.65 o                         
   5   0  11       2208.09       2405.12       166.30 o                         
   7   0  11       3603.91       3349.47       187.92 o                         
   9   0  11       6404.94       6625.36       258.44 o                         
 -16   1  11          7.67        -31.32       173.96 o                         
 -15   1  11       6070.64       6766.86       233.74 o                         
 -14   1  11         73.49        -30.95        91.67 o                         
 -13   1  11       5070.62       5587.61       176.80 o                         
 -12   1  11        177.19        180.90        58.96 o                         
 -11   1  11       1434.14       1627.78        84.26 o                         
 -10   1  11        864.49        910.01        62.60 o                         
  -9   1  11       1205.98        910.07        52.65 o                         
  -8   1  11        232.27        231.44        40.07 o                         
  -7   1  11      15107.42      14474.35       181.67 o                         
  -6   1  11          3.94         39.06        26.27 o                         
  -5   1  11      11962.21      11692.32       151.95 o                         
  -4   1  11        348.65        265.79        37.04 o                         
  -3   1  11      20444.28      19619.23       232.83 o                         
  -2   1  11       3706.90       3192.80        91.49 o                         
  -1   1  11         85.70        113.93        36.64 o                         
   0   1  11       1291.71       1231.07        56.53 o                         
   1   1  11       6155.21       5959.84       113.90 o                         
   2   1  11        189.10        116.43        41.13 o                         
   3   1  11      25864.33      24924.98       314.30 o                         
   4   1  11        287.47        452.18        68.33 o                         
   5   1  11       6220.19       6073.94       180.45 o                         
   6   1  11        120.55        242.36        67.72 o                         
   7   1  11       3354.57       3148.06       130.01 o                         
   8   1  11        790.79        703.04        80.91 o                         
   9   1  11        371.73        364.77        88.05 o                         
  10   1  11        174.74        113.53        94.64 o                         
 -16   2  11         94.87         75.75       133.63 o                         
 -15   2  11         17.03         30.78        79.75 o                         
 -14   2  11         18.99        -49.24        69.69 o                         
 -13   2  11       2982.72       2736.99       120.42 o                         
 -12   2  11        437.61        487.93        70.32 o                         
 -11   2  11      10031.12      10292.68       206.23 o                         
 -10   2  11        867.46       1032.31        59.56 o                         
  -9   2  11      23045.87      24149.89       248.22 o                         
  -8   2  11        106.85        117.14        40.80 o                         
  -7   2  11       2382.98       2842.17        82.69 o                         
  -6   2  11          9.35         -8.47        32.74 o                         
  -5   2  11        341.09        491.84        43.64 o                         
  -4   2  11        159.65        165.16        35.62 o                         
  -3   2  11      23645.86      22773.12       253.14 o                         
  -2   2  11         41.26          7.56        28.99 o                         
  -1   2  11      18604.35      18193.90       228.05 o                         
   0   2  11        965.89        917.43        65.48 o                         
   1   2  11       4705.62       4126.77        95.54 o                         
   2   2  11         41.94          3.31        45.16 o                         
   3   2  11        231.31        346.52        51.71 o                         
   4   2  11          0.06        -53.31        53.31 o                         
   5   2  11        941.46        861.19        81.70 o                         
   6   2  11        375.27        249.59        64.97 o                         
   7   2  11       2183.81       1943.99       115.34 o                         
   8   2  11         57.80         92.11        67.86 o                         
   9   2  11       7689.60       7979.16       235.87 o                         
  10   2  11          3.57       -116.99       117.53 o                         
 -16   3  11        100.29        148.60       211.25 o                         
 -15   3  11       3524.17       3581.63       196.12 o                         
 -14   3  11        234.97        148.42        75.30 o                         
 -13   3  11       4398.79       4851.66       171.33 o                         
 -12   3  11       1176.24       1422.03        91.34 o                         
 -11   3  11        491.77        599.62        62.37 o                         
 -10   3  11         46.99         66.77        44.52 o                         
  -9   3  11       1453.46       1116.25        64.00 o                         
  -8   3  11         66.32         15.64        42.98 o                         
  -7   3  11      22614.72      22079.14       243.52 o                         
  -6   3  11       2266.92       2260.04        70.83 o                         
  -5   3  11      14339.27      13858.62       170.00 o                         
  -4   3  11        328.29        208.14        39.88 o                         
  -3   3  11      20030.63      19715.09       250.34 o                         
  -2   3  11        162.55        159.40        39.22 o                         
  -1   3  11          1.42         11.43        44.26 o                         
   0   3  11         10.10         44.30        45.97 o                         
   1   3  11       2028.82       2053.36        91.59 o                         
   2   3  11        655.73        598.32        65.00 o                         
   3   3  11      15213.79      14676.05       271.66 o                         
   4   3  11       2239.47       1997.43       110.00 o                         
   5   3  11       3662.67       3680.31       132.01 o                         
   6   3  11       1633.78       1473.92       102.93 o                         
   7   3  11       1739.32       1703.08       114.59 o                         
   8   3  11          5.38        -29.66        83.78 o                         
   9   3  11        753.95        965.84       115.12 o                         
  10   3  11         39.25       -143.60       143.60 o                         
 -15   4  11         57.12        403.31       119.43 o                         
 -14   4  11         83.83        213.08        79.94 o                         
 -13   4  11       3129.77       2938.85       139.02 o                         
 -12   4  11        328.22        251.25        66.69 o                         
 -11   4  11       6346.21       6694.10       170.19 o                         
 -10   4  11       1543.64       1830.84        89.43 o                         
  -9   4  11      12131.17      12613.20       217.58 o                         
  -8   4  11        986.42       1009.52        60.92 o                         
  -7   4  11        202.13        270.77        40.05 o                         
  -6   4  11         60.32        -15.40        37.67 o                         
  -5   4  11        117.77        187.68        36.25 o                         
  -4   4  11       2963.99       2730.92        81.22 o                         
  -3   4  11       8937.70       8451.43       134.97 o                         
  -2   4  11        753.12        766.15        58.52 o                         
  -1   4  11      18115.68      18259.23       231.01 o                         
   0   4  11       1088.74       1036.86        66.95 o                         
   1   4  11      12152.66      11668.21       201.44 o                         
   2   4  11         21.38        176.26        56.78 o                         
   3   4  11        205.73        451.92        75.48 o                         
   4   4  11        148.06         73.97        63.71 o                         
   5   4  11       4466.85       4828.18       163.51 o                         
   6   4  11         45.70         32.78        65.62 o                         
   7   4  11       3940.19       4042.79       172.06 o                         
   8   4  11        462.83        248.57        90.41 o                         
   9   4  11       4593.61       4264.68       247.92 o                         
 -15   5  11       4691.84       4629.25       349.98 o                         
 -14   5  11        728.40        734.15       165.94 o                         
 -13   5  11       5943.48       6850.45       219.88 o                         
 -12   5  11        278.34        267.08        67.48 o                         
 -11   5  11        984.37       1170.37        84.04 o                         
 -10   5  11         27.75        -14.79        53.81 o                         
  -9   5  11       1254.30       1032.04        74.75 o                         
  -8   5  11        274.98        172.90        58.70 o                         
  -7   5  11       8693.15       8556.53       153.64 o                         
  -6   5  11       1749.14       1622.53        74.28 o                         
  -5   5  11       3375.05       3076.85        92.97 o                         
  -4   5  11        282.16        328.11        45.07 o                         
  -3   5  11       8043.83       7921.50       149.34 o                         
  -2   5  11       3236.89       3012.21       117.02 o                         
  -1   5  11          7.97         78.91        48.53 o                         
   0   5  11        260.04        235.81        53.03 o                         
   1   5  11       5385.77       5494.94       152.82 o                         
   2   5  11       1710.70       1681.30        99.25 o                         
   3   5  11      22258.02      22616.20       337.64 o                         
   4   5  11       4473.17       4384.31       143.74 o                         
   5   5  11       5814.29       6008.02       191.25 o                         
   6   5  11       1176.85       1026.56        98.76 o                         
   7   5  11       1450.04       1541.95       113.08 o                         
   8   5  11        166.46        268.30       109.43 o                         
   9   5  11        300.94        446.46       189.02 o                         
 -14   6  11        234.83         64.95       183.76 o                         
 -13   6  11        986.68        775.54        98.17 o                         
 -12   6  11       1268.45       1311.93       130.87 o                         
 -11   6  11       6059.25       6203.42       236.87 o                         
 -10   6  11       2823.29       3330.45       137.58 o                         
  -9   6  11      11915.24      12366.17       264.62 o                         
  -8   6  11       1037.51        869.11        81.73 o                         
  -7   6  11        305.18        285.81        65.24 o                         
  -6   6  11        358.99        265.87        53.69 o                         
  -5   6  11       1128.61       1358.62        80.26 o                         
  -4   6  11       1074.64       1075.62        69.71 o                         
  -3   6  11       6625.63       6377.37       146.53 o                         
  -2   6  11        455.95        359.05        55.95 o                         
  -1   6  11       7816.54       7674.94       212.19 o                         
   0   6  11       3626.89       3523.39       120.90 o                         
   1   6  11       7909.95       7764.78       180.07 o                         
   2   6  11         79.47         24.54        56.50 o                         
   3   6  11         94.61        105.56        60.24 o                         
   4   6  11          1.82         67.68        62.30 o                         
   5   6  11       1512.13       1769.05       110.46 o                         
   6   6  11        518.07        388.30        75.26 o                         
   7   6  11       4327.99       4409.94       253.06 o                         
   8   6  11        763.32        540.17       269.55 o                         
 -13   7  11       2337.89       2512.19       279.81 o                         
 -12   7  11        524.47        503.64       110.62 o                         
 -11   7  11       1035.32       1245.51       182.61 o                         
 -10   7  11        135.70        103.23        71.21 o                         
  -9   7  11       1828.41       1629.27       138.46 o                         
  -8   7  11        450.75        365.27        96.30 o                         
  -7   7  11      13490.89      13543.69       287.91 o                         
  -6   7  11       5089.13       5407.70       174.30 o                         
  -5   7  11       8937.12       8502.75       196.67 o                         
  -4   7  11       2065.39       2201.11       102.37 o                         
  -3   7  11       4389.33       4140.88       129.82 o                         
  -2   7  11       2272.41       2229.42        94.72 o                         
  -1   7  11         97.66        132.05        53.02 o                         
   0   7  11          5.12         45.46        54.93 o                         
   1   7  11        764.14        725.00        71.25 o                         
   2   7  11       1736.64       1654.24       115.27 o                         
   3   7  11       4892.15       5164.77       192.53 o                         
   4   7  11        790.40        619.13        84.42 o                         
   5   7  11       1206.55        972.10       108.13 o                         
   6   7  11       1616.39       1441.77       137.13 o                         
   7   7  11       1050.87        454.44       299.13 o                         
 -12   8  11        486.94        348.20       255.19 o                         
 -11   8  11       2654.80       2614.43       235.85 o                         
 -10   8  11       2232.74       2333.30       149.12 o                         
  -9   8  11       5664.73       6110.57       235.71 o                         
  -8   8  11       1426.59       1372.75       109.69 o                         
  -7   8  11        159.26        157.87        78.24 o                         
  -6   8  11        326.85        422.41        79.49 o                         
  -5   8  11         33.55         56.17        67.58 o                         
  -4   8  11       4034.24       4228.36       161.71 o                         
  -3   8  11       2506.42       2270.44       101.59 o                         
  -2   8  11       2202.53       2101.67        97.86 o                         
  -1   8  11       5601.34       5531.03       150.42 o                         
   0   8  11       3451.81       3398.93       121.16 o                         
   1   8  11       5932.00       5951.06       161.26 o                         
   2   8  11        129.74        341.83        71.42 o                         
   3   8  11        109.28        123.04        65.98 o                         
   4   8  11        157.66        152.13        70.03 o                         
   5   8  11       1751.75       2091.90       167.40 o                         
   6   8  11         53.38       -301.62       301.62 o                         
 -10   9  11         85.84       -131.43       131.43 o                         
  -9   9  11        678.44         83.20       110.20 o                         
  -8   9  11         46.13        -43.99       106.47 o                         
  -7   9  11       3539.25       3536.10       161.67 o                         
  -6   9  11       3289.84       3672.60       173.41 o                         
  -5   9  11       2165.88       1945.20       128.25 o                         
  -4   9  11       1295.61       1388.82       108.14 o                         
  -3   9  11       2718.87       2627.42       136.33 o                         
  -2   9  11        685.44        357.93        77.47 o                         
  -1   9  11         80.71         52.01        64.59 o                         
   0   9  11        721.44        877.06        84.36 o                         
   1   9  11       2119.18       2582.19       123.24 o                         
   2   9  11       2531.14       2868.93       133.47 o                         
   3   9  11       5515.86       6247.57       295.74 o                         
   4   9  11       2352.85       2323.31       240.18 o                         
  -8  10  11       1255.94       1171.20       341.91 o                         
  -7  10  11        136.16        184.96       153.43 o                         
  -6  10  11        362.35        202.78       119.42 o                         
  -5  10  11        382.91        308.91       119.14 o                         
  -4  10  11        696.69        404.60       114.69 o                         
  -3  10  11       1509.04       1256.48       129.73 o                         
  -2  10  11       1213.84       1573.57       165.48 o                         
  -1  10  11       3877.66       4163.95       244.75 o                         
   0  10  11       5251.71       5270.40       287.47 o                         
   1  10  11       2881.56       2959.15       210.02 o                         
   2  10  11        156.22         -4.39       111.23 o                         
 -16   0  12       6299.63       6435.37       722.10 o                         
 -14   0  12       4175.26       5202.27       243.56 o                         
 -12   0  12       4090.34       4994.68       207.18 o                         
 -10   0  12       1330.71       1243.96       109.12 o                         
  -8   0  12       3131.94       3029.40       139.62 o                         
  -6   0  12       8666.28       8538.08       166.75 o                         
  -4   0  12      10712.55      10989.00       257.04 o                         
  -2   0  12        180.57        278.82        61.67 o                         
   0   0  12       2708.31       2830.58       116.70 o                         
   2   0  12      17585.23      16973.76       348.32 o                         
   4   0  12      32610.79      32186.19       602.57 o                         
   6   0  12        772.24        588.24       108.62 o                         
   8   0  12        364.22        174.30       104.71 o                         
 -16   1  12        159.27        175.90       260.59 o                         
 -15   1  12         46.49         -9.55        89.85 o                         
 -14   1  12        541.81        282.04        75.27 o                         
 -13   1  12        247.86        270.67        63.76 o                         
 -12   1  12      12618.03      13505.88       260.41 o                         
 -11   1  12         33.95         41.29        51.75 o                         
 -10   1  12      13367.35      14004.81       217.70 o                         
  -9   1  12         22.24         32.92        41.66 o                         
  -8   1  12       3677.57       4032.95       107.23 o                         
  -7   1  12          7.22        -20.69        33.66 o                         
  -6   1  12        112.39        110.55        34.31 o                         
  -5   1  12         64.03         38.25        35.14 o                         
  -4   1  12       8521.29       7688.10       141.65 o                         
  -3   1  12         11.20          9.03        39.14 o                         
  -2   1  12      23222.92      22047.75       263.82 o                         
  -1   1  12         80.82         81.72        41.87 o                         
   0   1  12       5338.39       5034.51       114.67 o                         
   1   1  12        334.25        209.82        46.12 o                         
   2   1  12       6325.49       6308.84       160.72 o                         
   3   1  12          0.23        -41.48        61.39 o                         
   4   1  12       1804.16       1681.34       115.57 o                         
   5   1  12          2.00         -0.70        77.47 o                         
   6   1  12       5882.72       5944.62       199.79 o                         
   7   1  12        185.95         99.45        72.82 o                         
   8   1  12       4428.97       4102.15       173.96 o                         
   9   1  12          6.25       -110.09       110.09 o                         
 -16   2  12       3714.57       3611.45      1168.59 o                         
 -15   2  12         52.39         29.38       114.63 o                         
 -14   2  12       2514.23       2660.19       133.07 o                         
 -13   2  12         14.01         -9.21        73.39 o                         
 -12   2  12       3318.28       4186.05       146.32 o                         
 -11   2  12          6.86         88.02        49.86 o                         
 -10   2  12       2602.15       2206.22        85.26 o                         
  -9   2  12         53.07         99.70        38.04 o                         
  -8   2  12       6421.44       6340.07       136.01 o                         
  -7   2  12        391.39        376.97        44.36 o                         
  -6   2  12      24208.61      24257.16       262.52 o                         
  -5   2  12       1206.90       1190.36        59.28 o                         
  -4   2  12      15895.25      16957.38       220.59 o                         
  -3   2  12        785.80        685.73        54.00 o                         
  -2   2  12        406.04        413.17        47.09 o                         
  -1   2  12        228.20        154.60        43.14 o                         
   0   2  12       3213.82       3081.38       103.20 o                         
   1   2  12         69.18        -52.72        52.72 o                         
   2   2  12       3804.23       3614.51       119.97 o                         
   3   2  12         64.90        125.77        59.73 o                         
   4   2  12      15248.23      15084.95       282.56 o                         
   5   2  12        125.26         93.38        66.21 o                         
   6   2  12        192.48         40.70        76.85 o                         
   7   2  12          2.25        -12.20        75.63 o                         
   8   2  12         49.44         88.11        79.04 o                         
   9   2  12        282.42        269.66       126.09 o                         
 -15   3  12        152.59         19.90       106.56 o                         
 -14   3  12        452.27        319.84        79.56 o                         
 -13   3  12        217.11        241.73        72.07 o                         
 -12   3  12      11161.89      11543.60       258.40 o                         
 -11   3  12        337.43        271.92        68.79 o                         
 -10   3  12      12804.67      13893.19       220.86 o                         
  -9   3  12       1213.47       1350.80        69.48 o                         
  -8   3  12       3253.02       3357.22        99.13 o                         
  -7   3  12        170.13        209.92        41.23 o                         
  -6   3  12          7.68        142.51        42.36 o                         
  -5   3  12        852.84        746.20        54.66 o                         
  -4   3  12       9890.74       9134.61       164.98 o                         
  -3   3  12       1825.29       1660.60        77.61 o                         
  -2   3  12      18547.97      17758.55       258.27 o                         
  -1   3  12        995.58       1091.26        68.83 o                         
   0   3  12       5719.22       5528.22       150.18 o                         
   1   3  12        473.80        353.31        60.79 o                         
   2   3  12       2721.00       2833.51       114.97 o                         
   3   3  12         22.65        -21.88        63.32 o                         
   4   3  12        555.08        492.95        70.17 o                         
   5   3  12        536.37        444.69        68.66 o                         
   6   3  12       4718.14       5179.54       191.53 o                         
   7   3  12         46.19        -52.73        74.63 o                         
   8   3  12       3318.51       3268.83       203.35 o                         
   9   3  12        617.78        423.06       137.31 o                         
 -15   4  12        570.68        661.97       162.88 o                         
 -14   4  12       2379.24       3004.11       212.58 o                         
 -13   4  12         86.24         52.12        74.20 o                         
 -12   4  12       2939.44       3448.60       147.75 o                         
 -11   4  12        539.96        511.92        73.86 o                         
 -10   4  12       2233.19       2217.67        99.31 o                         
  -9   4  12        426.44        506.51        60.50 o                         
  -8   4  12       1953.98       1801.61        86.54 o                         
  -7   4  12        286.81        194.53        49.98 o                         
  -6   4  12      11871.13      11666.78       204.48 o                         
  -5   4  12       2201.40       2371.31        89.45 o                         
  -4   4  12       8578.23       8545.76       154.27 o                         
  -3   4  12         51.71         84.74        45.93 o                         
  -2   4  12        233.32        326.81        51.71 o                         
  -1   4  12        642.97        637.02        57.24 o                         
   0   4  12       3730.44       3830.75       130.00 o                         
   1   4  12       2625.02       2328.32       110.82 o                         
   2   4  12       7452.01       7579.00       184.83 o                         
   3   4  12        349.42        286.19        70.94 o                         
   4   4  12      15736.51      16469.84       292.52 o                         
   5   4  12       1883.21       1682.70       108.42 o                         
   6   4  12        771.46        753.57        98.77 o                         
   7   4  12        473.86        361.42        83.25 o                         
   8   4  12         68.99        112.92       109.86 o                         
 -14   5  12        727.05        304.04       192.17 o                         
 -13   5  12       1162.88       1289.05       113.86 o                         
 -12   5  12       5515.76       5557.53       202.50 o                         
 -11   5  12        732.16        585.05        74.82 o                         
 -10   5  12       5692.35       5946.23       221.87 o                         
  -9   5  12       1241.29       1089.72        86.22 o                         
  -8   5  12       2834.00       2954.98       113.72 o                         
  -7   5  12        148.17        105.09        46.20 o                         
  -6   5  12        127.73        232.10        52.23 o                         
  -5   5  12        117.77         79.57        51.45 o                         
  -4   5  12       7182.89       6754.45       143.88 o                         
  -3   5  12       1201.73       1227.95        67.06 o                         
  -2   5  12      15832.90      15391.74       237.45 o                         
  -1   5  12       2209.50       1950.67        86.01 o                         
   0   5  12       3954.01       3857.55       131.38 o                         
   1   5  12        430.66        310.59        66.62 o                         
   2   5  12       2762.83       2918.26       130.34 o                         
   3   5  12         28.85        154.27        64.82 o                         
   4   5  12        688.52        854.25        87.26 o                         
   5   5  12         38.60         68.80        84.26 o                         
   6   5  12       4945.32       5450.95       192.48 o                         
   7   5  12        864.81       1060.19       171.40 o                         
   8   5  12       4009.47       3940.45       305.13 o                         
 -13   6  12         51.78         -1.42       140.98 o                         
 -12   6  12       1885.16       2164.23       123.02 o                         
 -11   6  12          9.21         83.06        70.16 o                         
 -10   6  12        436.05        372.18        72.84 o                         
  -9   6  12        389.43        238.57        85.64 o                         
  -8   6  12       2815.06       2383.72       130.19 o                         
  -7   6  12       1885.19       1962.39       104.83 o                         
  -6   6  12      11850.11      11605.23       247.69 o                         
  -5   6  12       2677.06       2701.44       109.25 o                         
  -4   6  12       6140.86       6295.26       179.69 o                         
  -3   6  12       3203.53       3055.43       103.74 o                         
  -2   6  12        170.92        157.01        61.26 o                         
  -1   6  12        953.46        813.82        70.90 o                         
   0   6  12       5652.22       5778.20       179.99 o                         
   1   6  12        753.91        629.74        73.95 o                         
   2   6  12       2082.54       1968.44       110.19 o                         
   3   6  12       1467.64       1541.91       100.60 o                         
   4   6  12       6719.17       6828.08       202.11 o                         
   5   6  12        952.93        783.96        85.81 o                         
   6   6  12        554.68        287.31       117.40 o                         
   7   6  12        131.80        454.42       230.86 o                         
 -12   7  12       3502.67       2874.17       266.63 o                         
 -11   7  12       1134.04        960.61       127.39 o                         
 -10   7  12       4926.83       5095.29       202.42 o                         
  -9   7  12       3554.46       4104.00       172.41 o                         
  -8   7  12       3290.65       3621.44       178.25 o                         
  -7   7  12         13.76         67.25        71.71 o                         
  -6   7  12        126.33        323.50        67.60 o                         
  -5   7  12        504.96        389.20        70.64 o                         
  -4   7  12       5282.92       5179.05       151.97 o                         
  -3   7  12       1953.88       1897.45        95.45 o                         
  -2   7  12      12194.37      12455.78       223.82 o                         
  -1   7  12       2183.53       2199.57       103.86 o                         
   0   7  12       1717.22       1278.31        85.30 o                         
   1   7  12        600.69        308.08        65.30 o                         
   2   7  12        903.45        792.52        79.97 o                         
   3   7  12          3.67        -53.82        66.10 o                         
   4   7  12        372.69        277.09        71.06 o                         
   5   7  12         12.51        -93.41        93.41 o                         
 -11   8  12        293.84        309.64       169.95 o                         
 -10   8  12       1214.28        871.12       203.27 o                         
  -9   8  12        118.25        145.76        88.58 o                         
  -8   8  12       2304.37       2264.91       134.09 o                         
  -7   8  12       1880.39       1912.36       126.28 o                         
  -6   8  12       7030.48       7073.87       218.84 o                         
  -5   8  12       1599.42       1460.06       110.89 o                         
  -4   8  12       4999.08       4965.16       200.13 o                         
  -3   8  12        582.59        478.24        71.83 o                         
  -2   8  12        111.64         12.90        61.67 o                         
  -1   8  12         67.07         98.36        62.28 o                         
   0   8  12       2053.24       2302.05       105.01 o                         
   1   8  12       2016.19       1668.43       100.65 o                         
   2   8  12       1222.62       1321.57        97.19 o                         
   3   8  12       1849.89       1905.64       142.67 o                         
   4   8  12       2700.22       2818.67       273.30 o                         
  -9   9  12       1855.01       2063.19       893.56 o                         
  -8   9  12        625.31        329.65       148.42 o                         
  -7   9  12         17.18       -115.77       115.77 o                         
  -6   9  12         64.07         85.93       112.54 o                         
  -5   9  12        137.65         23.53        72.73 o                         
  -4   9  12       1447.52       1259.96       104.78 o                         
  -3   9  12       1316.83       1333.25       106.61 o                         
  -2   9  12       5459.67       5411.12       191.05 o                         
  -1   9  12       2364.63       2192.66       108.73 o                         
   0   9  12       2968.83       2613.50       160.91 o                         
   1   9  12       2192.27       2208.51       142.80 o                         
   2   9  12       1154.82       1033.25       122.08 o                         
   3   9  12         12.87        333.55       222.48 o                         
  -6  10  12       2190.01       2668.85       539.18 o                         
  -5  10  12       1608.34       1810.49       290.00 o                         
  -4  10  12        359.10        299.36       135.06 o                         
  -3  10  12       1084.68        688.89       171.83 o                         
  -2  10  12         23.45         59.13       356.62 o                         
  -1  10  12        332.18        306.49       164.54 o                         
 -15   0  13        946.83        729.61       149.43 o                         
 -13   0  13       4547.06       4962.85       234.18 o                         
 -11   0  13      11236.49      12104.00       282.85 o                         
  -9   0  13       3578.20       3652.95       160.64 o                         
  -7   0  13       1523.37       1791.26       117.64 o                         
  -5   0  13       6446.20       6203.49       190.27 o                         
  -3   0  13       9038.25       8380.17       231.69 o                         
  -1   0  13      10149.14       9995.19       258.13 o                         
   1   0  13       5035.88       5056.77       216.12 o                         
   3   0  13        883.41       1064.44       222.11 o                         
   5   0  13       2491.05       2331.90       201.29 o                         
   7   0  13       4491.61       3939.07       261.23 o                         
 -15   1  13       4374.83       4725.00       238.15 o                         
 -14   1  13         12.70         39.76        70.02 o                         
 -13   1  13       1259.83       1723.96       104.53 o                         
 -12   1  13        169.88        221.79        63.88 o                         
 -11   1  13         10.19        173.72        54.01 o                         
 -10   1  13        324.45        262.49        59.39 o                         
  -9   1  13       4020.42       3705.57       106.98 o                         
  -8   1  13        138.26        137.43        44.56 o                         
  -7   1  13      10822.09      10971.76       192.48 o                         
  -6   1  13        189.79        201.68        42.63 o                         
  -5   1  13      18326.75      18720.86       243.64 o                         
  -4   1  13        309.16        283.71        49.41 o                         
  -3   1  13        167.16        204.61        52.57 o                         
  -2   1  13       1705.54       1530.94        74.28 o                         
  -1   1  13        606.40        473.38        54.02 o                         
   0   1  13         76.77         85.05        53.15 o                         
   1   1  13      18279.27      17674.34       298.64 o                         
   2   1  13         15.25         24.70        66.45 o                         
   3   1  13      10655.35      10356.28       249.01 o                         
   4   1  13        234.61        127.33        85.53 o                         
   5   1  13       2636.14       2584.45       148.02 o                         
   6   1  13        297.98        157.34       102.27 o                         
   7   1  13        127.00        236.34        87.83 o                         
   8   1  13        384.07        541.80       148.01 o                         
 -15   2  13        289.07        -74.54       181.10 o                         
 -14   2  13         44.31        -27.89        75.02 o                         
 -13   2  13       2542.78       2452.11       123.37 o                         
 -12   2  13        429.60        489.00        67.15 o                         
 -11   2  13      13387.58      14114.19       238.35 o                         
 -10   2  13        255.39        322.44        51.37 o                         
  -9   2  13       8129.62       8905.93       167.83 o                         
  -8   2  13          3.84        -48.96        48.96 o                         
  -7   2  13        293.63        623.02        58.25 o                         
  -6   2  13        157.76        208.64        50.62 o                         
  -5   2  13       8774.28       8300.31       155.02 o                         
  -4   2  13          5.23        -15.68        46.22 o                         
  -3   2  13      13263.63      13043.69       206.16 o                         
  -2   2  13        212.30        138.47        50.69 o                         
  -1   2  13       5663.21       5597.60       140.24 o                         
   0   2  13        510.76        404.83        61.07 o                         
   1   2  13       6258.10       6044.43       163.51 o                         
   2   2  13        243.73        199.88        64.77 o                         
   3   2  13       1177.54       1252.16        98.22 o                         
   4   2  13         24.04        -72.67        72.67 o                         
   5   2  13        608.61        422.01        88.25 o                         
   6   2  13         94.76        110.07        76.32 o                         
   7   2  13       2961.70       2641.06       184.01 o                         
   8   2  13          9.02        153.50       145.97 o                         
 -15   3  13       3429.06       3817.33       317.18 o                         
 -14   3  13        482.71        562.59       129.79 o                         
 -13   3  13        781.87        905.39       101.40 o                         
 -12   3  13        112.69         43.51        62.27 o                         
 -11   3  13          7.59        192.65        61.81 o                         
 -10   3  13         86.80        127.56        53.73 o                         
  -9   3  13       8444.99       7821.47       181.56 o                         
  -8   3  13        437.48        527.18        58.69 o                         
  -7   3  13      11544.96      11944.26       201.09 o                         
  -6   3  13        164.68        189.03        54.93 o                         
  -5   3  13      19292.24      20079.56       265.21 o                         
  -4   3  13        336.17        257.45        47.88 o                         
  -3   3  13        234.99        315.66        54.25 o                         
  -2   3  13         13.69          2.97        51.90 o                         
  -1   3  13         53.01        163.95        60.44 o                         
   0   3  13       1053.31        885.71        74.67 o                         
   1   3  13      13083.90      12511.33       241.11 o                         
   2   3  13       1242.37       1201.25        93.07 o                         
   3   3  13       6518.41       6005.75       175.79 o                         
   4   3  13        660.76        645.91        80.70 o                         
   5   3  13       1135.46       1374.36       105.66 o                         
   6   3  13         26.97        -46.32        84.00 o                         
   7   3  13          3.76        164.71       143.19 o                         
   8   3  13          8.70        163.78       159.41 o                         
 -14   4  13         39.96       -218.47       218.47 o                         
 -13   4  13       3279.00       3428.14       194.83 o                         
 -12   4  13        929.18       1087.51       103.25 o                         
 -11   4  13       8950.66       9911.56       249.85 o                         
 -10   4  13       1661.73       1771.30       111.95 o                         
  -9   4  13       2810.62       3128.62       119.63 o                         
  -8   4  13        142.79        125.48        54.05 o                         
  -7   4  13        317.95        374.40        54.09 o                         
  -6   4  13        622.15        665.63        64.78 o                         
  -5   4  13       3517.40       3520.90       122.67 o                         
  -4   4  13         64.58         20.37        52.45 o                         
  -3   4  13       6421.40       6284.88       150.00 o                         
  -2   4  13        453.83        316.09        58.64 o                         
  -1   4  13       8163.33       8255.42       195.33 o                         
   0   4  13        390.26        394.68        70.38 o                         
   1   4  13       7227.11       7417.22       193.33 o                         
   2   4  13        175.10        277.06        72.77 o                         
   3   4  13       1403.21       1675.58       115.51 o                         
   4   4  13        102.36         56.44        75.00 o                         
   5   4  13       2685.77       2641.89       132.48 o                         
   6   4  13        329.36        348.23       106.35 o                         
   7   4  13       3792.12       3372.05       246.05 o                         
 -13   5  13       1284.95       1608.08       289.79 o                         
 -12   5  13         70.83        153.12        89.95 o                         
 -11   5  13         20.83        -49.16        79.42 o                         
 -10   5  13         16.90        -65.15        65.15 o                         
  -9   5  13       4288.33       4350.85       176.07 o                         
  -8   5  13        549.92        558.64        78.52 o                         
  -7   5  13       3767.24       3719.46       122.93 o                         
  -6   5  13        690.80        588.37        65.55 o                         
  -5   5  13       6346.75       6181.36       157.71 o                         
  -4   5  13       1361.25       1350.34        83.07 o                         
  -3   5  13         40.91         -3.41        52.63 o                         
  -2   5  13       1079.12       1030.19        78.52 o                         
  -1   5  13         57.61         85.81        61.21 o                         
   0   5  13       1082.01       1193.16        86.68 o                         
   1   5  13      14628.73      15030.08       310.01 o                         
   2   5  13       1739.85       1568.79       106.04 o                         
   3   5  13      10614.59      10956.02       244.77 o                         
   4   5  13       2174.20       2069.62       116.46 o                         
   5   5  13       2096.98       2116.19       137.78 o                         
   6   5  13          7.80         56.92       246.09 o                         
 -13   6  13       2375.56       1885.53       436.52 o                         
 -12   6  13       1623.88       1892.86       421.79 o                         
 -11   6  13       5880.03       6557.20       263.43 o                         
 -10   6  13        734.00        796.29        92.06 o                         
  -9   6  13       3136.55       3361.67       153.73 o                         
  -8   6  13        472.80        452.87        82.91 o                         
  -7   6  13        340.33        389.59        69.62 o                         
  -6   6  13        471.25        544.67        73.54 o                         
  -5   6  13       2721.16       2394.49       107.94 o                         
  -4   6  13         82.93         80.76        64.76 o                         
  -3   6  13       5652.49       5464.27       156.16 o                         
  -2   6  13       2316.11       2291.94       101.29 o                         
  -1   6  13       6155.05       6179.67       167.53 o                         
   0   6  13        968.20        682.65        71.16 o                         
   1   6  13       2997.22       3157.86       134.26 o                         
   2   6  13        800.26        719.36       114.71 o                         
   3   6  13       1159.92       1253.84        98.00 o                         
   4   6  13         14.47         63.16        78.31 o                         
   5   6  13       2117.54       1848.14       309.98 o                         
   6   6  13        526.94       1337.86       406.15 o                         
 -11   7  13         60.27       -174.20       174.20 o                         
 -10   7  13          6.64       -128.18       128.18 o                         
  -9   7  13       5281.55       5213.72       199.33 o                         
  -8   7  13       2543.82       2615.02       139.66 o                         
  -7   7  13       6991.11       7599.35       217.15 o                         
  -6   7  13       3004.19       3425.51       143.88 o                         
  -5   7  13       5850.58       5867.15       183.03 o                         
  -4   7  13       1635.31       1558.69       111.47 o                         
  -3   7  13        111.25        201.51        66.02 o                         
  -2   7  13        143.49        115.01        66.69 o                         
  -1   7  13         42.18        123.20        61.58 o                         
   0   7  13       1232.78       1106.83       112.70 o                         
   1   7  13       5200.38       5601.21       177.64 o                         
   2   7  13        485.01        206.49        76.50 o                         
   3   7  13       2832.26       3247.73       172.90 o                         
   4   7  13       1432.45       1226.98       152.29 o                         
 -10   8  13       1673.40       1367.61       250.10 o                         
  -9   8  13       1459.84       1513.02       329.19 o                         
  -8   8  13       1783.86       2194.78       211.82 o                         
  -7   8  13         99.66         88.76        87.52 o                         
  -6   8  13       1050.62       1150.81       103.84 o                         
  -5   8  13       1786.01       1533.04       106.80 o                         
  -4   8  13        761.99        698.68        89.32 o                         
  -3   8  13       2392.62       2339.83       125.12 o                         
  -2   8  13       2784.51       2696.49       129.13 o                         
  -1   8  13       5466.60       5659.05       162.75 o                         
   0   8  13        149.08        123.06        68.27 o                         
   1   8  13       2568.01       2490.05       160.65 o                         
   2   8  13        261.22        158.75        98.57 o                         
   3   8  13        331.39        442.52       176.49 o                         
  -7   9  13       2075.91       2187.72       431.98 o                         
  -6   9  13       1539.51       1875.78       271.91 o                         
  -5   9  13       1524.14       1390.84       220.39 o                         
  -4   9  13        698.22        426.96       136.11 o                         
  -3   9  13         27.23         -6.56       117.62 o                         
  -2   9  13          6.54        -49.60       120.06 o                         
  -1   9  13         24.96        210.63       135.77 o                         
   0   9  13       2217.79       2162.96       288.85 o                         
 -14   0  14       5631.71       7381.69       389.13 o                         
 -12   0  14          2.90         51.58        77.10 o                         
 -10   0  14       3004.23       2981.51       155.47 o                         
  -8   0  14       5209.54       5381.25       195.15 o                         
  -6   0  14       6096.45       6361.21       228.22 o                         
  -4   0  14       5966.76       6072.53       205.58 o                         
  -2   0  14        455.49        303.37        71.17 o                         
   0   0  14       8593.04       8003.76       314.19 o                         
   2   0  14      21516.20      22464.33       566.02 o                         
   4   0  14       3752.08       3880.26       251.74 o                         
   6   0  14        744.41        649.36       146.23 o                         
 -14   1  14       2597.40       2508.57       151.61 o                         
 -13   1  14         84.27        106.89        62.47 o                         
 -12   1  14       9656.14      11514.17       223.86 o                         
 -11   1  14          2.81        -21.35        53.57 o                         
 -10   1  14       4238.77       4926.15       138.31 o                         
  -9   1  14         24.13        -50.09        50.09 o                         
  -8   1  14        310.43        360.01        59.16 o                         
  -7   1  14         67.63         42.21        53.58 o                         
  -6   1  14       1254.98       1085.32        83.20 o                         
  -5   1  14         16.32         28.64        50.02 o                         
  -4   1  14       7427.83       7315.43       154.92 o                         
  -3   1  14         92.91         13.78        58.18 o                         
  -2   1  14       9085.75       8641.36       178.14 o                         
  -1   1  14        274.60        159.87        54.70 o                         
   0   1  14       4549.82       4962.70       158.21 o                         
   1   1  14        225.75        181.56        67.90 o                         
   2   1  14          3.09         58.28        82.88 o                         
   3   1  14        143.02         45.69        86.18 o                         
   4   1  14       2309.09       2297.47       151.59 o                         
   5   1  14         29.59         48.05        81.55 o                         
   6   1  14       5307.39       5640.19       288.14 o                         
   7   1  14          8.53       -188.62       188.62 o                         
 -14   2  14       3308.22       4045.97       218.43 o                         
 -13   2  14         18.15        -58.20        67.22 o                         
 -12   2  14          4.35        113.12        64.51 o                         
 -11   2  14          3.42         76.33        59.83 o                         
 -10   2  14       3185.77       2939.37       112.65 o                         
  -9   2  14        266.64        176.64        63.92 o                         
  -8   2  14      11962.59      12132.93       226.94 o                         
  -7   2  14        486.15        589.70        67.56 o                         
  -6   2  14      14121.06      15113.55       232.65 o                         
  -5   2  14       1097.79        998.66        66.16 o                         
  -4   2  14       7517.04       8146.74       167.38 o                         
  -3   2  14        101.28        103.24        52.19 o                         
  -2   2  14       1017.68        968.31        78.25 o                         
  -1   2  14         44.02        161.30        61.73 o                         
   0   2  14       4699.50       4125.57       156.58 o                         
   1   2  14         78.69         52.07        64.42 o                         
   2   2  14      10166.77      10095.87       240.01 o                         
   3   2  14         23.36        -40.13        70.42 o                         
   4   2  14        998.69        606.89        99.14 o                         
   5   2  14         82.95         20.29        86.82 o                         
   6   2  14        803.17       1015.76       153.32 o                         
 -14   3  14       1642.69       1480.71       189.05 o                         
 -13   3  14         10.60        -80.68        92.38 o                         
 -12   3  14       5667.32       6545.29       210.42 o                         
 -11   3  14        525.73        513.53        78.46 o                         
 -10   3  14       4571.41       5223.43       158.04 o                         
  -9   3  14       1073.69       1149.64        84.11 o                         
  -8   3  14        902.04       1061.18        85.85 o                         
  -7   3  14          0.25         56.73        52.38 o                         
  -6   3  14       2321.49       2105.06        95.25 o                         
  -5   3  14        993.28       1207.12        86.83 o                         
  -4   3  14      10679.87      10602.70       231.25 o                         
  -3   3  14        483.13        441.17        84.36 o                         
  -2   3  14       9750.88       9654.15       228.56 o                         
  -1   3  14         51.19        211.86        89.77 o                         
   0   3  14       1957.76       1724.26       103.57 o                         
   1   3  14        159.71        183.68        73.58 o                         
   2   3  14        243.98        289.22        78.46 o                         
   3   3  14        424.31        422.97        81.36 o                         
   4   3  14       1179.06       1109.57       104.09 o                         
   5   3  14         49.70        128.25       117.10 o                         
   6   3  14       3141.73       3358.80       282.68 o                         
 -13   4  14        323.56        231.81       113.53 o                         
 -12   4  14         54.83        -48.28        91.19 o                         
 -11   4  14        239.84        192.49        79.71 o                         
 -10   4  14       1196.59       1155.66        98.45 o                         
  -9   4  14        152.77         27.57        72.23 o                         
  -8   4  14       7820.12       7870.87       199.63 o                         
  -7   4  14        714.70        707.65        70.61 o                         
  -6   4  14       5324.48       5682.22       163.92 o                         
  -5   4  14        753.03        723.66        69.25 o                         
  -4   4  14       5011.09       5328.09       153.31 o                         
  -3   4  14          3.05        -10.52        55.38 o                         
  -2   4  14       1430.49       1335.73        91.58 o                         
  -1   4  14       1814.95       1711.89       101.31 o                         
   0   4  14       3527.93       3349.67       138.74 o                         
   1   4  14        904.46       1016.46        94.62 o                         
   2   4  14      10744.25      10744.41       279.43 o                         
   3   4  14        684.27        720.71        93.13 o                         
   4   4  14       2812.23       2930.12       150.70 o                         
   5   4  14        423.83        348.41       128.87 o                         
   6   4  14       1061.47       1302.37       268.26 o                         
 -13   5  14        589.03        589.77       288.63 o                         
 -12   5  14       5549.88       5750.72       399.14 o                         
 -11   5  14        658.38        838.65       134.55 o                         
 -10   5  14       2969.36       3284.72       175.29 o                         
  -9   5  14        432.11        320.68        76.51 o                         
  -8   5  14        283.19        237.61        76.52 o                         
  -7   5  14         76.19        143.24        60.78 o                         
  -6   5  14        329.89        309.94        64.08 o                         
  -5   5  14        164.13        179.15        61.55 o                         
  -4   5  14       5346.30       5360.97       171.03 o                         
  -3   5  14        531.50        421.98        73.25 o                         
  -2   5  14       6687.16       6444.71       185.74 o                         
  -1   5  14        735.52        789.07        84.10 o                         
   0   5  14       1912.39       1951.87       120.61 o                         
   1   5  14         86.09         55.85        86.41 o                         
   2   5  14         42.13        270.14        84.68 o                         
   3   5  14        517.84        514.36        85.85 o                         
   4   5  14       1886.88       2015.53       178.28 o                         
   5   5  14        814.71        635.38       315.58 o                         
 -11   6  14        146.81        279.63       257.56 o                         
 -10   6  14       1260.86       1139.16       225.53 o                         
  -9   6  14       1150.94       1302.23       118.76 o                         
  -8   6  14       6342.51       6445.58       198.72 o                         
  -7   6  14       1510.36       1607.62       102.50 o                         
  -6   6  14       6076.70       6395.78       179.71 o                         
  -5   6  14       2496.70       2473.82       113.20 o                         
  -4   6  14       1735.46       1672.85       103.73 o                         
  -3   6  14       1324.16       1369.32        96.69 o                         
  -2   6  14       1760.91       1669.48       106.47 o                         
  -1   6  14        140.08        253.09        61.83 o                         
   0   6  14       2715.03       2697.71       126.31 o                         
   1   6  14       1124.48       1046.30        88.35 o                         
   2   6  14       4169.51       4250.95       168.46 o                         
   3   6  14        793.36        787.28       121.02 o                         
   4   6  14       1502.21       1885.22       248.10 o                         
 -10   7  14       2689.08       2201.31       340.50 o                         
  -9   7  14        273.24        430.95       143.68 o                         
  -8   7  14        552.75        723.14       131.30 o                         
  -7   7  14          0.86         25.37        79.91 o                         
  -6   7  14        746.20        622.04        87.09 o                         
  -5   7  14       1044.66        921.59        92.71 o                         
  -4   7  14       7678.44       7882.24       228.04 o                         
  -3   7  14       1142.46       1057.71        90.53 o                         
  -2   7  14       5312.33       5533.78       175.65 o                         
  -1   7  14       1943.03       1881.84       116.29 o                         
   0   7  14        781.80        691.19        86.27 o                         
   1   7  14         18.23        -90.22        90.22 o                         
   2   7  14         29.03         66.73       112.34 o                         
   3   7  14        258.16        173.78       173.12 o                         
  -8   8  14       4885.18       4252.41       366.17 o                         
  -7   8  14       1478.09       1133.47       311.49 o                         
  -6   8  14       3129.53       3179.82       201.76 o                         
  -5   8  14       1518.92       1879.96       180.04 o                         
  -4   8  14       1690.32       1601.25       165.00 o                         
  -3   8  14         90.10        131.35       119.35 o                         
  -2   8  14        428.94        378.30       114.49 o                         
  -1   8  14       1106.04       1141.74       156.97 o                         
   0   8  14        925.67        822.69       314.37 o                         
 -13   0  15       5936.53       6620.44       310.69 o                         
 -11   0  15       6038.58       7567.05       253.65 o                         
  -9   0  15       1457.89       1817.16       157.34 o                         
  -7   0  15        293.14        252.23       133.72 o                         
  -5   0  15       8859.13       8877.06       291.73 o                         
  -3   0  15       2714.80       2380.56       152.95 o                         
  -1   0  15       5366.46       5103.67       253.09 o                         
   1   0  15       1107.54       1417.96       179.41 o                         
   3   0  15       1971.89       1988.07       212.98 o                         
   5   0  15       5332.57       5644.80       690.18 o                         
 -14   1  15          8.46        592.90       230.38 o                         
 -13   1  15       1142.34       1606.93       137.38 o                         
 -12   1  15        202.23        131.66        72.38 o                         
 -11   1  15       1026.89        703.34        74.41 o                         
 -10   1  15        133.42        179.49        57.65 o                         
  -9   1  15       3746.19       3965.86       138.75 o                         
  -8   1  15         84.58        107.58        55.57 o                         
  -7   1  15      16331.92      18284.41       293.87 o                         
  -6   1  15          7.84        -17.21        58.95 o                         
  -5   1  15       1610.36       2007.79       105.20 o                         
  -4   1  15        798.97        693.11        73.93 o                         
  -3   1  15          1.64         71.00        51.09 o                         
  -2   1  15        148.36         45.16        58.32 o                         
  -1   1  15       3339.86       3208.09       156.24 o                         
   0   1  15         28.45         62.73        72.53 o                         
   1   1  15       8671.25       8753.82       262.36 o                         
   2   1  15        313.55        278.30        80.42 o                         
   3   1  15       5446.85       5195.20       218.30 o                         
   4   1  15         16.45         99.50        90.41 o                         
   5   1  15        175.17         20.40       150.99 o                         
 -13   2  15       4577.65       4857.44       280.06 o                         
 -12   2  15         68.55         72.23        78.99 o                         
 -11   2  15       3730.14       4419.97       157.46 o                         
 -10   2  15          9.05         13.22        59.36 o                         
  -9   2  15       1876.67       2501.79       119.34 o                         
  -8   2  15        144.31         91.98        60.02 o                         
  -7   2  15        194.86         76.78        65.52 o                         
  -6   2  15          1.26        -34.51        59.91 o                         
  -5   2  15      15267.65      15391.58       250.33 o                         
  -4   2  15        112.83        163.26        68.95 o                         
  -3   2  15       6433.33       6120.94       184.20 o                         
  -2   2  15        396.26        349.73        72.81 o                         
  -1   2  15       6646.23       6212.28       202.61 o                         
   0   2  15        450.16        439.75        80.69 o                         
   1   2  15        116.32        233.71        77.87 o                         
   2   2  15         64.38        -85.02        85.02 o                         
   3   2  15        398.92        226.43        93.07 o                         
   4   2  15        100.87        136.76       143.69 o                         
   5   2  15       2405.00       2174.05       370.35 o                         
 -13   3  15        633.04        513.71       158.01 o                         
 -12   3  15         63.73        -93.33       156.70 o                         
 -11   3  15       1910.94       1764.17       118.61 o                         
 -10   3  15          5.87         61.87        64.79 o                         
  -9   3  15       3161.88       3203.84       128.27 o                         
  -8   3  15        533.34        420.98        70.35 o                         
  -7   3  15      16950.53      18746.74       347.65 o                         
  -6   3  15        159.27        287.03        63.23 o                         
  -5   3  15       2142.22       2362.72       117.87 o                         
  -4   3  15        353.14        344.42        65.50 o                         
  -3   3  15        192.25        309.14        77.25 o                         
  -2   3  15        401.38        317.80        71.71 o                         
  -1   3  15       3134.31       3015.71       135.98 o                         
   0   3  15        932.45       1009.68        97.64 o                         
   1   3  15       6194.04       6166.63       206.00 o                         
   2   3  15        547.91        710.79        94.70 o                         
   3   3  15       3379.04       3427.33       173.72 o                         
   4   3  15         18.69         34.81       115.87 o                         
   5   3  15         27.96        456.63       401.69 o                         
 -12   4  15        427.42        316.14       147.12 o                         
 -11   4  15       3183.56       3765.43       251.77 o                         
 -10   4  15        464.54        532.12        86.40 o                         
  -9   4  15        784.82        924.06       102.61 o                         
  -8   4  15         23.57        -19.77        71.79 o                         
  -7   4  15        182.26         32.14        73.56 o                         
  -6   4  15         18.23         84.93        62.09 o                         
  -5   4  15       5936.14       5903.44       173.18 o                         
  -4   4  15        644.04        538.64        73.52 o                         
  -3   4  15       3519.65       3630.68       148.43 o                         
  -2   4  15        220.46        160.97        67.41 o                         
  -1   4  15       6920.16       6912.23       197.19 o                         
   0   4  15         41.16         21.40        72.22 o                         
   1   4  15        389.64        507.20        83.63 o                         
   2   4  15         18.06        -12.23        78.87 o                         
   3   4  15       1948.63       1937.72       193.72 o                         
   4   4  15        206.91        490.53       214.19 o                         
 -11   5  15       1152.38       1491.94       347.24 o                         
 -10   5  15        476.54        447.52       197.17 o                         
  -9   5  15       1623.06       1847.66       156.24 o                         
  -8   5  15        804.28        737.69        96.26 o                         
  -7   5  15       6926.72       7671.23       202.58 o                         
  -6   5  15        414.31        369.14        66.78 o                         
  -5   5  15        487.45        510.52        77.05 o                         
  -4   5  15        973.80        737.92        85.47 o                         
  -3   5  15         41.35         62.67        68.63 o                         
  -2   5  15         18.70        151.49        75.42 o                         
  -1   5  15       2391.15       2162.17       125.50 o                         
   0   5  15        489.85        426.63        89.54 o                         
   1   5  15       7106.88       7811.02       241.32 o                         
   2   5  15       1786.23       1534.14       158.68 o                         
   3   5  15       5148.26       5296.60       291.57 o                         
 -10   6  15        500.20        583.29       257.83 o                         
  -9   6  15       1275.98       1456.13       272.79 o                         
  -8   6  15        339.64        109.02       117.54 o                         
  -7   6  15        314.42        278.43        89.37 o                         
  -6   6  15         48.76         77.32        78.53 o                         
  -5   6  15       4645.57       4568.63       163.68 o                         
  -4   6  15       1186.83       1006.55        91.93 o                         
  -3   6  15       3602.20       3372.48       143.54 o                         
  -2   6  15        779.08        417.54        96.96 o                         
  -1   6  15       3927.79       3818.18       169.56 o                         
   0   6  15       1626.45       1599.55       155.07 o                         
   1   6  15         51.46        292.12       102.51 o                         
   2   6  15        262.28        108.71       127.97 o                         
  -8   7  15       2220.51       2108.49       311.51 o                         
  -7   7  15       6568.99       6961.92       383.05 o                         
  -6   7  15       1328.83       1308.72       277.50 o                         
  -5   7  15       1237.62       1084.50       141.96 o                         
  -4   7  15        914.29        774.44       148.97 o                         
  -3   7  15          3.60        -18.37        86.71 o                         
  -2   7  15        423.36        456.88       104.50 o                         
  -1   7  15       1025.27        872.84       151.28 o                         
   0   7  15        370.44        -86.05       128.19 o                         
 -12   0  16        124.43        163.63       120.54 o                         
 -10   0  16       3883.78       4085.29       211.40 o                         
  -8   0  16       4786.60       5394.51       271.62 o                         
  -6   0  16       3964.22       3993.94       227.52 o                         
  -4   0  16         34.25        140.51       101.53 o                         
  -2   0  16       1149.78        970.99       175.06 o                         
   0   0  16      14235.40      14209.64       817.22 o                         
   2   0  16       2688.99       2945.37       253.68 o                         
   4   0  16       1851.57       1961.57       452.31 o                         
 -12   1  16       4058.45       4353.23       242.56 o                         
 -11   1  16          9.40        -73.41        73.41 o                         
 -10   1  16       2495.19       3047.75       158.09 o                         
  -9   1  16         75.38        125.50        66.72 o                         
  -8   1  16         82.26        147.82        69.86 o                         
  -7   1  16        104.43        186.51        80.19 o                         
  -6   1  16       1860.72       1530.47       103.45 o                         
  -5   1  16         51.80         40.17        64.69 o                         
  -4   1  16       5809.30       5941.02       247.07 o                         
  -3   1  16         30.46         -8.54        79.69 o                         
  -2   1  16       8350.49       8807.80       253.98 o                         
  -1   1  16        302.30        274.05        90.25 o                         
   0   1  16        983.49       1143.93       122.62 o                         
   1   1  16        426.80        335.66        90.26 o                         
   2   1  16       1323.33       1529.56       179.87 o                         
   3   1  16         83.83         14.05       124.24 o                         
   4   1  16       1229.99       1109.38       385.50 o                         
 -12   2  16         73.89        196.35       113.71 o                         
 -11   2  16        129.99        102.10        77.54 o                         
 -10   2  16       5282.41       5266.97       163.31 o                         
  -9   2  16        154.02        258.89        64.96 o                         
  -8   2  16       7964.13       9078.98       230.73 o                         
  -7   2  16        496.32        611.28        94.49 o                         
  -6   2  16       5798.27       6461.93       194.89 o                         
  -5   2  16         24.08         63.66        69.76 o                         
  -4   2  16         95.27        308.15        75.74 o                         
  -3   2  16          0.36        -15.75        70.60 o                         
  -2   2  16       1373.30       1362.83       109.24 o                         
  -1   2  16         37.20        241.94        92.09 o                         
   0   2  16      10642.12      10393.15       281.39 o                         
   1   2  16          7.81        -22.62        86.63 o                         
   2   2  16       1287.99       1383.67       155.64 o                         
   3   2  16        205.99        239.86       152.09 o                         
 -12   3  16       3594.31       3336.82       300.80 o                         
 -11   3  16        328.44        443.64       115.18 o                         
 -10   3  16       1698.20       2012.05       134.41 o                         
  -9   3  16        241.42        304.17        70.99 o                         
  -8   3  16        260.46        226.36        76.88 o                         
  -7   3  16         30.40         37.80        78.75 o                         
  -6   3  16       2590.83       2512.05       127.58 o                         
  -5   3  16        110.78          2.97        99.51 o                         
  -4   3  16       7196.54       7344.23       217.99 o                         
  -3   3  16        492.59        520.25       101.80 o                         
  -2   3  16       7900.86       8221.17       250.69 o                         
  -1   3  16         52.32        174.08        75.69 o                         
   0   3  16       1368.87       1420.61       118.14 o                         
   1   3  16         39.88        -92.32        92.32 o                         
   2   3  16        972.22        804.06       131.66 o                         
   3   3  16         38.95        -72.12       127.79 o                         
 -11   4  16          5.21       -131.58       251.96 o                         
 -10   4  16       4069.29       4110.40       381.95 o                         
  -9   4  16        508.43        729.77       127.97 o                         
  -8   4  16       3677.06       4279.86       172.78 o                         
  -7   4  16        852.14        885.26        94.85 o                         
  -6   4  16       3146.64       3459.52       192.73 o                         
  -5   4  16         78.18        -11.62        70.74 o                         
  -4   4  16         10.51        100.99        75.70 o                         
  -3   4  16        505.41        526.47        79.54 o                         
  -2   4  16        483.80        486.47        87.10 o                         
  -1   4  16        394.28        336.50        88.60 o                         
   0   4  16       8872.09       8781.93       278.93 o                         
   1   4  16        299.19        219.60       123.93 o                         
   2   4  16       1742.00       1599.46       223.59 o                         
 -10   5  16       2273.49       3702.25       539.71 o                         
  -9   5  16         29.94        163.96       316.19 o                         
  -8   5  16          4.23        211.73       166.90 o                         
  -7   5  16         36.96         67.05        97.34 o                         
  -6   5  16       1976.95       1748.57       127.70 o                         
  -5   5  16        171.77         37.93        68.07 o                         
  -4   5  16       3212.13       3122.42       142.57 o                         
  -3   5  16        901.40        911.47        96.02 o                         
  -2   5  16       3113.62       3425.40       173.82 o                         
  -1   5  16        259.74        236.51       130.74 o                         
   0   5  16        384.14        576.31       254.18 o                         
   1   5  16        541.83        399.41       165.36 o                         
  -8   6  16       4378.46       4551.27       450.95 o                         
  -7   6  16       1110.73        733.03       368.24 o                         
  -6   6  16       2270.31       2586.60       253.57 o                         
  -5   6  16        759.70        378.07       139.47 o                         
  -4   6  16          2.92       -116.16       116.16 o                         
  -3   6  16          6.76         49.32       120.58 o                         
  -2   6  16       1387.60       1556.38       183.03 o                         
  -1   6  16        278.61        184.42       193.22 o                         
 -11   0  17       1456.64       1669.33       199.12 o                         
  -9   0  17        689.11       1110.92       138.69 o                         
  -7   0  17       1928.61       1892.66       223.85 o                         
  -5   0  17       2304.20       2162.39       178.97 o                         
  -3   0  17       4068.17       4403.17       340.70 o                         
  -1   0  17        901.78        704.16       173.29 o                         
   1   0  17         20.31       -172.05       172.05 o                         
 -11   1  17       1164.39        994.53       152.00 o                         
 -10   1  17        120.96        159.11        81.47 o                         
  -9   1  17       7916.84       8671.12       247.64 o                         
  -8   1  17          1.94        103.80        95.73 o                         
  -7   1  17       4793.78       5424.49       221.66 o                         
  -6   1  17         49.72        -46.22        82.46 o                         
  -5   1  17        480.75        613.25       107.90 o                         
  -4   1  17         51.55        145.28       101.26 o                         
  -3   1  17       1707.40       1776.36       170.32 o                         
  -2   1  17         32.13         -7.98        93.64 o                         
  -1   1  17       3852.37       3742.30       221.71 o                         
   0   1  17         77.71        151.81       114.77 o                         
   1   1  17       4025.82       3845.16       284.48 o                         
   2   1  17         26.24        455.11       191.31 o                         
 -10   2  17         72.71        143.84       122.61 o                         
  -9   2  17        305.30        665.39       112.16 o                         
  -8   2  17          0.11        -12.67        79.43 o                         
  -7   2  17       3427.99       3448.66       154.26 o                         
  -6   2  17         41.13        -73.57        82.41 o                         
  -5   2  17       5309.66       5646.79       218.99 o                         
  -4   2  17        206.25         91.88       110.42 o                         
  -3   2  17       6104.12       6568.31       276.85 o                         
  -2   2  17        342.47        287.08       103.48 o                         
  -1   2  17       1143.16        976.76       166.23 o                         
   0   2  17        221.22        199.86       131.38 o                         
   1   2  17         79.86        -11.61       127.22 o                         
 -10   3  17        190.66       -141.75       255.26 o                         
  -9   3  17       7945.04       9262.12       381.18 o                         
  -8   3  17        202.63        131.74        86.76 o                         
  -7   3  17       4636.12       5628.51       252.16 o                         
  -6   3  17        731.39        861.12       134.98 o                         
  -5   3  17        655.82        760.39       157.34 o                         
  -4   3  17        128.60        105.01        97.86 o                         
  -3   3  17       1698.81       1536.66       147.73 o                         
  -2   3  17        391.79        525.19       111.07 o                         
  -1   3  17       3041.74       2548.02       244.17 o                         
   0   3  17        405.76        328.73       107.41 o                         
   1   3  17       3495.38       2837.85       297.40 o                         
  -9   4  17        293.74        961.65       243.11 o                         
  -8   4  17        110.17         43.64       134.72 o                         
  -7   4  17       1711.33       1483.29       196.43 o                         
  -6   4  17         12.07        -94.24       120.13 o                         
  -5   4  17       2426.98       1981.87       165.25 o                         
  -4   4  17        229.15        258.93       110.36 o                         
  -3   4  17       4292.22       4474.46       234.86 o                         
  -2   4  17        222.70        100.88       127.05 o                         
  -1   4  17        655.71        734.46       201.86 o                         
   0   4  17         31.26        355.73       337.17 o                         
  -6   5  17        512.57        339.81       147.48 o                         
  -5   5  17        545.40        638.15       158.13 o                         
  -4   5  17         18.87        182.88       108.37 o                         
  -3   5  17        755.68        669.54       150.51 o                         
  -8   0  18       3829.72       3952.21       384.20 o                         
  -6   0  18        407.37        502.52       270.05 o                         
  -4   0  18         92.51        589.85       374.36 o                         
  -2   0  18       3710.02       4098.80       670.90 o                         
  -8   1  18        765.07        430.60       210.46 o                         
  -7   1  18         40.91       -104.72       114.69 o                         
  -6   1  18       2966.34       2893.35       228.31 o                         
  -5   1  18         35.03         98.35       187.28 o                         
  -4   1  18       3382.96       2910.72       360.19 o                         
  -3   1  18         61.44        -95.05       382.63 o                         
  -2   1  18       4399.49       4298.60       448.52 o                         
  -1   1  18        260.46        463.60       156.82 o                         
  -8   2  18       6001.85       6593.11       374.15 o                         
  -7   2  18         27.29        -80.17       125.42 o                         
  -6   2  18        862.01        946.40       173.87 o                         
  -5   2  18          6.90         34.65       145.72 o                         
  -4   2  18          7.56        177.48       223.47 o                         
  -3   2  18         52.60       -280.24       280.24 o                         
  -2   2  18       4961.66       5324.84       411.14 o                         
  -6   3  18       4468.10       3795.43       573.24 o                         
  -5   3  18        221.91          0.88       299.01 o                         
  -4   3  18       3784.02       3904.81       617.28 o                         
                                                                                
