# Supplementary material for: Crystal structures of fourteen halochalcogenylphos­pho­nium tetra­halogenidoaurates(III)
Source: Acta Crystallogr E Crystallogr Commun. 2024 Apr 23;80(Pt 5):506–21. doi: 10.1107/S2056989024002780 (PMC11074578; doi:10.1107/S2056989024002780)
Supplement: Supplementary file 3 [file e-80-00506-18asup3.hkl]

data_18a                                                                        
_shelx_title ' Arco in P-1'                                                     
_shelx_refln_list_code          4                                               
_shelx_F_calc_maximum      261.90                                               
_exptl_crystal_F_000       556.00                                               
_reflns_d_resolution_high  0.6938                                               
                                                                                
loop_                                                                           
 _space_group_symop_operation_xyz                                               
 'x, y, z'                                                                      
 '-x, -y, -z'                                                                   
                                                                                
_cell_length_a     7.5619                                                       
_cell_length_b     8.7408                                                       
_cell_length_c    15.4558                                                       
_cell_angle_alpha  84.346                                                       
_cell_angle_beta   78.306                                                       
_cell_angle_gamma  66.915                                                       
                                                                                
_shelx_F_squared_multiplier     1.000                                           
                                                                                
loop_                                                                           
 _refln_index_h                                                                 
 _refln_index_k                                                                 
 _refln_index_l                                                                 
 _refln_F_squared_calc                                                          
 _refln_F_squared_meas                                                          
 _refln_F_squared_sigma                                                         
 _refln_observed_status                                                         
   1   0   0       1798.96       1748.99        16.23 o                         
   2   0   0       4111.91       4083.91        30.29 o                         
   3   0   0       4503.41       4800.05        51.04 o                         
   4   0   0       8380.67       8509.65       147.08 o                         
   5   0   0        874.45        867.54        19.17 o                         
   6   0   0      14607.24      15173.05       171.52 o                         
   7   0   0       1005.22       1065.01        35.45 o                         
   8   0   0       4527.22       4850.41        81.88 o                         
   9   0   0        393.50        385.00        30.38 o                         
  -9   1   0        282.01        285.97        44.28 o                         
  -8   1   0       1113.63       1103.73        44.79 o                         
  -7   1   0        101.09         81.89        11.88 o                         
  -6   1   0       7253.42       7383.30       125.64 o                         
  -5   1   0         93.71         92.90         6.93 o                         
  -4   1   0      12254.01      12114.48       173.10 o                         
  -3   1   0        114.87        125.19         7.08 o                         
  -2   1   0       3205.63       3143.86        29.08 o                         
  -1   1   0       1206.39       1269.41         9.42 o                         
   0   1   0      14705.74      15188.52        74.99 o                         
   1   1   0       1512.09       1526.13        10.62 o                         
   2   1   0      18446.62      18377.17       113.42 o                         
   3   1   0       1912.64       2083.61        29.69 o                         
   4   1   0      16671.49      17047.29       125.47 o                         
   5   1   0       1796.84       1838.23        40.01 o                         
   6   1   0       5038.97       5443.34        79.72 o                         
   7   1   0        412.27        426.93        24.16 o                         
   8   1   0       1738.88       1814.05        53.44 o                         
   9   1   0        383.96        394.23        32.83 o                         
  10   1   0       2274.68       2637.76       212.36 o                         
  -9   2   0         23.37        -27.11        44.37 o                         
  -8   2   0       3393.04       3646.42        84.65 o                         
  -7   2   0         18.73         28.39        12.67 o                         
  -6   2   0       2182.36       2177.30        46.64 o                         
  -5   2   0          0.36          6.25         5.31 o                         
  -4   2   0      11685.81      11517.66        94.17 o                         
  -3   2   0       1286.04       1281.22        22.66 o                         
  -2   2   0      15337.35      14805.77        89.59 o                         
  -1   2   0       3962.37       4251.28        25.76 o                         
   0   2   0      28914.64      29279.61       101.69 o                         
   1   2   0        146.96        175.72         3.89 o                         
   2   2   0       7587.31       7529.60        39.38 o                         
   3   2   0       1984.52       2012.95        22.38 o                         
   4   2   0      15500.41      14945.08       106.41 o                         
   5   2   0       3442.58       3379.25        51.80 o                         
   6   2   0       8159.17       8315.03       103.04 o                         
   7   2   0       1116.15       1135.73        38.17 o                         
   8   2   0       2754.54       2924.15        70.88 o                         
   9   2   0        126.57        135.39        22.02 o                         
  10   2   0       4499.86       4581.56       361.63 o                         
  -8   3   0       2410.67       2264.03       144.01 o                         
  -7   3   0        325.61        345.39        25.78 o                         
  -6   3   0       5022.28       5125.08        89.78 o                         
  -5   3   0          1.87          7.30         6.34 o                         
  -4   3   0      13369.83      13375.36        96.40 o                         
  -3   3   0          1.80          6.71         3.51 o                         
  -2   3   0       7424.44       7233.38        51.49 o                         
  -1   3   0        619.24        641.59        10.83 o                         
   0   3   0      11782.83      11707.24        67.91 o                         
   1   3   0        368.78        349.74         8.03 o                         
   2   3   0      32081.17      32700.32       152.42 o                         
   3   3   0        961.01        980.67        15.25 o                         
   4   3   0      22284.63      21621.48       126.38 o                         
   5   3   0        329.01        325.32        12.40 o                         
   6   3   0       4191.52       4134.21        68.10 o                         
   7   3   0          3.04          8.44         9.59 o                         
   8   3   0       3435.39       3512.68        77.76 o                         
   9   3   0         33.69         66.51        18.06 o                         
  10   3   0       4821.71       5392.02       322.60 o                         
  -7   4   0        162.52        172.28        20.30 o                         
  -6   4   0       1178.64       1131.70        41.20 o                         
  -5   4   0        251.74        251.02        13.14 o                         
  -4   4   0       5763.51       5776.29        58.45 o                         
  -3   4   0        712.28        701.70        16.79 o                         
  -2   4   0      15311.56      15252.40        85.42 o                         
  -1   4   0       1263.35       1323.05        17.08 o                         
   0   4   0       7205.96       7320.42        54.80 o                         
   1   4   0        619.65        613.49        11.92 o                         
   2   4   0       6050.96       6090.58        46.24 o                         
   3   4   0       2023.00       2045.18        22.89 o                         
   4   4   0      13611.34      13604.60        90.84 o                         
   5   4   0        265.46        259.16        12.31 o                         
   6   4   0       7443.16       7081.38        91.95 o                         
   7   4   0        355.83        323.38        30.86 o                         
   8   4   0       3127.79       3342.11        75.36 o                         
   9   4   0        544.37        605.35        36.74 o                         
  10   4   0       1798.93       1742.82       185.25 o                         
  -7   5   0        213.03        232.41        47.33 o                         
  -6   5   0       8339.10       8342.00       137.84 o                         
  -5   5   0        137.97        119.17        13.45 o                         
  -4   5   0       3751.79       3813.64        52.28 o                         
  -3   5   0        152.96        162.23         9.85 o                         
  -2   5   0       6651.08       6465.32        53.96 o                         
  -1   5   0        171.76        163.76         8.21 o                         
   0   5   0      21756.50      21382.34       134.00 o                         
   1   5   0        165.69        157.88         9.65 o                         
   2   5   0      19283.59      19311.51       128.55 o                         
   3   5   0        481.05        472.32        11.78 o                         
   4   5   0       6911.01       6817.63        58.55 o                         
   5   5   0        441.49        447.27        14.51 o                         
   6   5   0      11809.74      11530.34       103.82 o                         
   7   5   0         75.72         73.74        11.78 o                         
   8   5   0       6004.93       6000.88       110.66 o                         
   9   5   0        121.82        103.06        21.34 o                         
  10   5   0       2643.98       3001.48       245.32 o                         
  -6   6   0       2366.32       2350.23       133.91 o                         
  -5   6   0         15.22          2.21        12.25 o                         
  -4   6   0       4833.00       4964.19        64.72 o                         
  -3   6   0         87.14         74.42         8.93 o                         
  -2   6   0       5060.14       5059.67        63.47 o                         
  -1   6   0        484.24        462.94        15.70 o                         
   0   6   0       5049.71       4978.47        51.48 o                         
   1   6   0          1.48         14.39         6.01 o                         
   2   6   0       7773.35       7675.75        56.64 o                         
   3   6   0       1322.11       1316.54        21.92 o                         
   4   6   0       5736.46       5734.59        53.07 o                         
   5   6   0         18.59         30.85         6.93 o                         
   6   6   0       4640.04       4511.50        56.18 o                         
   7   6   0         19.42         25.52        11.72 o                         
   8   6   0       5652.81       5553.33       103.19 o                         
   9   6   0         10.10          3.71        14.98 o                         
  10   6   0        973.71        837.81       174.48 o                         
  -5   7   0        103.20         85.90        17.35 o                         
  -4   7   0        995.41       1014.43        36.32 o                         
  -3   7   0        298.90        304.58        17.16 o                         
  -2   7   0       6216.62       6139.85        74.85 o                         
  -1   7   0       1869.02       1880.33        39.32 o                         
   0   7   0      10694.05      10562.29       127.95 o                         
   1   7   0       1490.62       1487.35        29.52 o                         
   2   7   0       5103.20       5037.15        43.50 o                         
   3   7   0        437.53        417.72        12.53 o                         
   4   7   0       8342.36       8213.26        68.51 o                         
   5   7   0       1813.66       1772.95        31.89 o                         
   6   7   0       3013.20       2990.27        45.86 o                         
   7   7   0         30.70         25.60        15.21 o                         
   8   7   0       4252.47       4141.81       116.00 o                         
   9   7   0        358.65        313.91        31.00 o                         
  -4   8   0       2673.35       2603.22        64.70 o                         
  -3   8   0        967.71        975.59        35.91 o                         
  -2   8   0       7321.65       7370.27        88.91 o                         
  -1   8   0         18.13         13.92         8.08 o                         
   0   8   0       4125.69       4283.85        59.06 o                         
   1   8   0         63.16         56.30         8.79 o                         
   2   8   0       5378.97       5354.27        62.68 o                         
   3   8   0          1.67         -0.12         6.81 o                         
   4   8   0      14175.73      14164.56       117.58 o                         
   5   8   0       1476.52       1531.88        34.39 o                         
   6   8   0       4598.61       4529.64        67.87 o                         
   7   8   0         16.50         14.30        12.44 o                         
   8   8   0       3987.64       3946.31       102.23 o                         
   9   8   0          8.12         23.04        15.71 o                         
  -3   9   0         42.12         51.20        15.25 o                         
  -2   9   0       5340.88       5583.45        88.79 o                         
  -1   9   0         35.63         33.92        10.08 o                         
   0   9   0       3619.80       3719.88        62.31 o                         
   1   9   0        504.33        489.90        20.51 o                         
   2   9   0       1402.99       1397.61        34.52 o                         
   3   9   0       1338.49       1344.55        33.72 o                         
   4   9   0       7264.08       7272.52        90.61 o                         
   5   9   0        145.28        125.77        12.22 o                         
   6   9   0        870.13        923.06        34.67 o                         
   7   9   0        206.72        230.85        20.65 o                         
   8   9   0       3013.49       3045.34        90.86 o                         
   9   9   0        283.89        261.48        48.64 o                         
  -2  10   0       1642.12       1578.33       110.55 o                         
  -1  10   0         27.71         34.36        12.00 o                         
   0  10   0       3815.66       3957.77        74.15 o                         
   1  10   0        416.47        396.84        21.63 o                         
   2  10   0       5745.42       5850.30        79.79 o                         
   3  10   0          1.14          6.92         7.67 o                         
   4  10   0       5968.91       5984.75        89.49 o                         
   5  10   0        582.15        599.56        28.11 o                         
   6  10   0       2322.91       2258.05        60.36 o                         
   7  10   0         27.64         13.45        11.91 o                         
   8  10   0       3872.72       3950.12       116.96 o                         
  -1  11   0         62.06        103.88        41.06 o                         
   0  11   0       2228.79       2177.03        75.18 o                         
   1  11   0         22.13         10.19        15.60 o                         
   2  11   0       2770.24       2842.50        65.37 o                         
   3  11   0        327.75        331.91        19.96 o                         
   4  11   0       2412.39       2447.52        59.43 o                         
   5  11   0          4.31          4.00        10.43 o                         
   6  11   0       1347.04       1343.08        47.28 o                         
   7  11   0        223.73        267.32        32.40 o                         
   2  12   0       2734.73       3080.19       212.09 o                         
   3  12   0        218.49        213.79        29.26 o                         
   4  12   0       2667.28       2726.72       119.41 o                         
   5  12   0          4.19         -3.11        14.82 o                         
   6  12   0       1730.36       1696.04        75.46 o                         
  -6 -12   1         69.39        132.17        30.81 o                         
  -5 -12   1       3054.30       3181.71       112.45 o                         
  -4 -12   1          6.00         18.85        15.12 o                         
  -3 -12   1       1597.91       1557.86        74.88 o                         
  -7 -11   1       2695.82       2667.33        94.54 o                         
  -6 -11   1          0.89          3.73        11.97 o                         
  -5 -11   1       2362.08       2454.83        67.65 o                         
  -4 -11   1        222.22        221.97        25.64 o                         
  -3 -11   1       1507.22       1461.30        46.23 o                         
  -2 -11   1        369.02        379.44        23.84 o                         
  -1 -11   1       3709.57       3743.09        78.63 o                         
   0 -11   1         41.89         46.02        16.85 o                         
  -8 -10   1        179.27        181.64        27.06 o                         
  -7 -10   1       3891.15       3927.76       101.43 o                         
  -6 -10   1         11.51         16.22        11.53 o                         
  -5 -10   1       4812.08       4846.12        80.21 o                         
  -4 -10   1          0.87          0.22         8.63 o                         
  -3 -10   1       1668.14       1679.61        42.65 o                         
  -2 -10   1         79.49         79.82        11.16 o                         
  -1 -10   1       7513.15       7598.13        91.07 o                         
   0 -10   1         64.14         74.15        11.67 o                         
   1 -10   1       3174.47       3245.22        67.40 o                         
   2 -10   1        170.30        114.39        53.47 o                         
  -9  -9   1       2378.69       2272.03       115.22 o                         
  -8  -9   1          1.53         -7.22        15.62 o                         
  -7  -9   1       1863.38       1922.38        62.40 o                         
  -6  -9   1        520.72        515.97        26.36 o                         
  -5  -9   1       6711.88       6506.59        88.97 o                         
  -4  -9   1         46.31         39.81        10.96 o                         
  -3  -9   1       6542.57       6543.09        78.11 o                         
  -2  -9   1        138.62        133.86        11.77 o                         
  -1  -9   1       2139.79       2088.15        43.88 o                         
   0  -9   1         11.61          3.31         7.93 o                         
   1  -9   1       3025.98       3178.48        63.80 o                         
   2  -9   1        167.62        161.87        15.99 o                         
   3  -9   1       5023.69       4945.15        99.40 o                         
  -9  -8   1       2396.47       2325.76       118.89 o                         
  -8  -8   1         58.68         24.92        15.20 o                         
  -7  -8   1       1413.63       1355.70        54.89 o                         
  -6  -8   1        685.54        651.90        26.89 o                         
  -5  -8   1       4032.51       3963.86        59.52 o                         
  -4  -8   1          0.25          6.16         6.58 o                         
  -3  -8   1       7521.86       7451.37        78.88 o                         
  -2  -8   1        218.18        217.94        13.18 o                         
  -1  -8   1       4053.67       3984.23        57.29 o                         
   0  -8   1        351.28        340.81        17.42 o                         
   1  -8   1       3498.21       3477.10        58.22 o                         
   2  -8   1         39.42         29.73         8.44 o                         
   3  -8   1       2119.36       2086.84        52.24 o                         
   4  -8   1         66.00         60.96        12.53 o                         
  -9  -7   1       2643.32       2525.26        87.40 o                         
  -8  -7   1       2169.78       2116.43        77.94 o                         
  -7  -7   1       6976.31       6755.80       131.31 o                         
  -6  -7   1         99.38         96.50        10.50 o                         
  -5  -7   1      11087.96      11093.31        88.64 o                         
  -4  -7   1          0.22          0.52         4.94 o                         
  -3  -7   1       7904.66       7943.68        62.17 o                         
  -2  -7   1        696.96        700.18        14.24 o                         
  -1  -7   1       8155.57       8111.41        79.57 o                         
   0  -7   1        393.16        405.42        18.60 o                         
   1  -7   1      10604.12      10599.53       102.00 o                         
   2  -7   1          3.18          7.33         7.80 o                         
   3  -7   1       6854.42       6744.66        90.84 o                         
   4  -7   1       1167.63       1168.48        39.06 o                         
   5  -7   1       2613.77       2593.53        75.09 o                         
  -9  -6   1       1533.99       1623.03        59.31 o                         
  -8  -6   1        211.23        159.59        22.71 o                         
  -7  -6   1       5943.35       5836.42       107.47 o                         
  -6  -6   1        259.45        267.01        15.91 o                         
  -5  -6   1       2316.25       2306.50        34.47 o                         
  -4  -6   1          7.45          8.19         4.99 o                         
  -3  -6   1       9611.40       9464.46        66.13 o                         
  -2  -6   1          2.89          6.22         3.76 o                         
  -1  -6   1      13836.91      13610.03       125.75 o                         
   0  -6   1          0.53          2.76         3.75 o                         
   1  -6   1       2551.09       2556.93        39.92 o                         
   2  -6   1        739.26        741.00        22.84 o                         
   3  -6   1       3667.23       3666.58        53.19 o                         
   4  -6   1        123.39        115.44        11.83 o                         
   5  -6   1       3544.05       3541.69        75.64 o                         
   6  -6   1        320.02        283.95        26.63 o                         
  -9  -5   1        814.28        756.47        43.88 o                         
  -8  -5   1        240.05        222.83        30.22 o                         
  -7  -5   1      13467.77      13475.18       204.05 o                         
  -6  -5   1        304.88        281.20        14.68 o                         
  -5  -5   1       5472.65       5439.90        65.83 o                         
  -4  -5   1        629.05        619.94        15.05 o                         
  -3  -5   1       3601.24       3638.65        34.58 o                         
  -2  -5   1       2997.86       2983.36        29.40 o                         
  -1  -5   1      18374.58      17925.41       134.59 o                         
   0  -5   1        921.54        958.36        19.44 o                         
   1  -5   1      14220.54      13926.31        93.52 o                         
   2  -5   1        585.03        599.15        16.20 o                         
   3  -5   1       5067.71       5036.42        54.06 o                         
   4  -5   1        155.25        140.77         9.66 o                         
   5  -5   1       2998.96       3136.89        66.19 o                         
   6  -5   1         44.48         49.07        13.52 o                         
   7  -5   1       2743.85       2628.77       147.18 o                         
  -9  -4   1       2533.30       2667.36        82.48 o                         
  -8  -4   1        391.22        422.70        26.45 o                         
  -7  -4   1       7085.25       7023.31       115.54 o                         
  -6  -4   1        342.48        318.41        15.13 o                         
  -5  -4   1       7125.46       6794.98        59.51 o                         
  -4  -4   1       4128.34       4093.47        38.51 o                         
  -3  -4   1      22705.27      22258.74       107.34 o                         
  -2  -4   1       7261.18       7540.80        46.57 o                         
  -1  -4   1      11834.02      11929.59        70.09 o                         
   0  -4   1       1519.23       1449.54        19.50 o                         
   1  -4   1       4360.18       4267.41        39.41 o                         
   2  -4   1        123.88        146.44         7.58 o                         
   3  -4   1      23735.62      23182.78       127.80 o                         
   4  -4   1          3.60          0.34         5.01 o                         
   5  -4   1       2869.97       2974.95        55.34 o                         
   6  -4   1        481.73        467.86        28.10 o                         
   7  -4   1       2971.97       2911.15        82.64 o                         
  -9  -3   1       2269.91       2437.24        78.23 o                         
  -8  -3   1         10.59         14.29        11.63 o                         
  -7  -3   1       8832.48       9185.53       112.93 o                         
  -6  -3   1       1176.27       1116.12        34.59 o                         
  -5  -3   1       2468.58       2405.71        47.00 o                         
  -4  -3   1       1623.82       1591.45        22.49 o                         
  -3  -3   1      12775.89      12557.44        70.82 o                         
  -2  -3   1       5396.74       5592.46        33.68 o                         
  -1  -3   1      25907.43      25744.89       106.72 o                         
   0  -3   1        206.56        250.88         5.88 o                         
   1  -3   1       3039.12       3094.65        28.23 o                         
   2  -3   1         63.77         68.11         3.64 o                         
   3  -3   1      13817.66      13540.75        79.09 o                         
   4  -3   1       1144.78       1106.56        22.51 o                         
   5  -3   1       3202.49       3266.40        42.30 o                         
   6  -3   1         16.98         25.15        10.38 o                         
   7  -3   1       2713.77       2728.29        65.83 o                         
   8  -3   1          2.01         20.44        21.66 o                         
  -9  -2   1       2966.57       3221.14        82.86 o                         
  -8  -2   1        858.59        934.77        42.43 o                         
  -7  -2   1       6915.99       7422.98       101.44 o                         
  -6  -2   1        134.78        127.57        13.12 o                         
  -5  -2   1      13743.67      13757.86       117.55 o                         
  -4  -2   1        561.29        565.93        16.02 o                         
  -3  -2   1      29126.53      28568.81       130.85 o                         
  -2  -2   1       1240.14       1294.59        12.77 o                         
  -1  -2   1      28937.25      29221.52       109.76 o                         
   0  -2   1        903.54        937.69         8.18 o                         
   1  -2   1       8475.47       8549.43        40.62 o                         
   2  -2   1       1768.93       1809.70        17.75 o                         
   3  -2   1      35368.16      35100.93       181.05 o                         
   4  -2   1       3115.84       3123.81        37.47 o                         
   5  -2   1       5387.25       5360.48        71.30 o                         
   6  -2   1       2050.92       2132.37        43.05 o                         
   7  -2   1       5766.17       5991.56       117.67 o                         
   8  -2   1       1207.92       1305.13        49.86 o                         
 -10  -1   1         10.41         89.26        54.62 o                         
  -9  -1   1       1947.20       2068.17        67.14 o                         
  -8  -1   1        159.88        159.73        18.57 o                         
  -7  -1   1       5820.23       6193.93        97.97 o                         
  -6  -1   1        767.31        854.43        28.59 o                         
  -5  -1   1       4037.07       4188.38        55.19 o                         
  -4  -1   1        357.43        355.17        12.10 o                         
  -3  -1   1       9053.42       9355.77        78.64 o                         
  -2  -1   1         12.63         45.97         5.87 o                         
  -1  -1   1      19703.69      20068.60        74.43 o                         
   0  -1   1          2.23         22.69         2.23 o                         
   1  -1   1      11631.32      11623.46        42.64 o                         
   2  -1   1       2595.31       2673.73        23.22 o                         
   3  -1   1       9962.49       9854.82        93.88 o                         
   4  -1   1       1301.34       1340.63        23.73 o                         
   5  -1   1       5984.78       6077.36        71.36 o                         
   6  -1   1        575.88        605.31        21.55 o                         
   7  -1   1       4835.67       4932.18       110.95 o                         
   8  -1   1         61.16         37.40        13.36 o                         
   9  -1   1       1955.93       2014.52        94.25 o                         
  -9   0   1        595.32        611.92        47.43 o                         
  -8   0   1         79.66         71.46        13.75 o                         
  -7   0   1       5950.47       6283.28        84.63 o                         
  -6   0   1         34.35         37.70         8.97 o                         
  -5   0   1      22148.29      21856.65       192.21 o                         
  -4   0   1        608.97        585.09        16.00 o                         
  -3   0   1       2170.17       2128.08        30.58 o                         
  -2   0   1       1569.28       1648.68        21.23 o                         
  -1   0   1      22090.83      22082.36        91.73 o                         
   1   0   1      30910.30      30456.56       156.75 o                         
   2   0   1         11.63         27.56         3.02 o                         
   3   0   1      10954.66      10852.03        84.74 o                         
   4   0   1        118.29        117.40         6.57 o                         
   5   0   1       4197.94       4226.62        59.18 o                         
   6   0   1         33.61         23.29         8.97 o                         
   7   0   1       9851.72      10178.77       178.25 o                         
   8   0   1        137.87        147.53        17.37 o                         
   9   0   1       1715.41       1860.58        64.52 o                         
  -9   1   1       2808.46       2959.87       188.09 o                         
  -8   1   1         68.67         49.86        12.94 o                         
  -7   1   1       3737.23       3887.72        71.11 o                         
  -6   1   1        140.04        156.07        13.16 o                         
  -5   1   1       8375.81       8550.81       137.08 o                         
  -4   1   1        303.41        292.91        12.53 o                         
  -3   1   1      24870.34      24824.03       152.20 o                         
  -2   1   1       4075.48       4346.86        39.46 o                         
  -1   1   1      32232.90      32692.78       131.60 o                         
   0   1   1       1043.49       1062.38         8.43 o                         
   1   1   1      33253.75      34032.34       148.34 o                         
   2   1   1         95.97        136.85         4.76 o                         
   3   1   1      19133.14      18926.12       128.05 o                         
   4   1   1        546.36        547.83        18.64 o                         
   5   1   1       9565.99       9676.80       100.94 o                         
   6   1   1        768.65        759.64        24.24 o                         
   7   1   1       7865.25       8072.68       114.91 o                         
   8   1   1        635.03        688.35        31.76 o                         
   9   1   1       4898.88       5377.95       119.29 o                         
  10   1   1         48.55         23.56        25.33 o                         
  -8   2   1         43.96         42.77        14.45 o                         
  -7   2   1       4722.93       4649.93        80.16 o                         
  -6   2   1        196.21        219.37        15.66 o                         
  -5   2   1       2052.69       2081.06        39.14 o                         
  -4   2   1        121.03        134.69         8.98 o                         
  -3   2   1      11392.22      11207.82        81.58 o                         
  -2   2   1       2705.09       2776.98        29.31 o                         
  -1   2   1      13169.37      13340.45        64.53 o                         
   0   2   1        945.08       1025.45         8.95 o                         
   1   2   1      11492.80      11612.46        57.44 o                         
   2   2   1       6155.63       6299.06        35.59 o                         
   3   2   1      15635.43      15577.21        85.63 o                         
   4   2   1        178.23        179.65        11.86 o                         
   5   2   1      10792.90      10656.81       119.30 o                         
   6   2   1       2776.78       2704.35        56.12 o                         
   7   2   1       1552.95       1627.24        46.13 o                         
   8   2   1         34.69         27.00        10.32 o                         
   9   2   1       2315.93       2409.37        66.60 o                         
  10   2   1        108.82        128.75        52.07 o                         
  -8   3   1         23.44         33.69        24.88 o                         
  -7   3   1       2625.94       2658.75        66.31 o                         
  -6   3   1        572.26        609.31        24.50 o                         
  -5   3   1       4080.01       4028.35        60.21 o                         
  -4   3   1          1.25          8.76         6.63 o                         
  -3   3   1      27140.36      26416.12       140.76 o                         
  -2   3   1       1133.04       1112.20        19.66 o                         
  -1   3   1      10366.08      10171.03        57.59 o                         
   0   3   1       1179.48       1203.52        16.02 o                         
   1   3   1      16209.04      16350.99        95.65 o                         
   2   3   1       5652.99       5752.03        45.26 o                         
   3   3   1      19593.71      19575.99       120.80 o                         
   4   3   1       2766.80       2781.74        33.70 o                         
   5   3   1      14765.34      13767.19       123.95 o                         
   6   3   1        945.80        852.16        34.53 o                         
   7   3   1       6616.89       6446.69       100.06 o                         
   8   3   1         10.03         27.52        10.82 o                         
   9   3   1       3661.22       3840.89        86.03 o                         
  10   3   1         30.27         36.79        44.78 o                         
  -7   4   1       4645.21       4632.67       102.24 o                         
  -6   4   1        615.31        586.46        30.34 o                         
  -5   4   1       1077.54       1068.32        27.28 o                         
  -4   4   1       1517.88       1518.37        31.40 o                         
  -3   4   1       8224.16       8282.89        67.82 o                         
  -2   4   1       1007.60       1014.03        18.40 o                         
  -1   4   1      11007.05      11104.75        67.24 o                         
   0   4   1       4899.93       5024.36        41.81 o                         
   1   4   1      13830.96      13815.43        94.39 o                         
   2   4   1        860.47        900.19        16.07 o                         
   3   4   1      12691.24      12632.20        92.36 o                         
   4   4   1        511.46        537.36        15.03 o                         
   5   4   1       5989.11       6016.41        68.55 o                         
   6   4   1        202.18        185.61         9.52 o                         
   7   4   1       5354.82       5206.01       122.59 o                         
   8   4   1        286.16        250.93        24.15 o                         
   9   4   1       2094.15       2180.53        63.94 o                         
  10   4   1         35.65         46.54        25.50 o                         
  -7   5   1       2568.53       2673.82       223.27 o                         
  -6   5   1        386.96        338.63        23.96 o                         
  -5   5   1       4738.88       4674.35        68.61 o                         
  -4   5   1         28.73         30.75         7.94 o                         
  -3   5   1       8736.92       8655.41        77.62 o                         
  -2   5   1          6.78          7.08         4.96 o                         
  -1   5   1       1959.54       1942.57        26.89 o                         
   0   5   1          0.33          8.26         4.43 o                         
   1   5   1      28172.11      28292.03       173.78 o                         
   2   5   1       1390.51       1331.24        21.89 o                         
   3   5   1       7368.03       7400.38        66.71 o                         
   4   5   1       3150.75       3185.00        41.67 o                         
   5   5   1       4918.26       4831.17        49.67 o                         
   6   5   1         15.06         32.61        10.08 o                         
   7   5   1      13962.43      13542.22       214.78 o                         
   8   5   1        379.28        357.82        24.39 o                         
   9   5   1        589.58        516.62        36.25 o                         
  10   5   1         88.14         83.73        19.80 o                         
  -6   6   1         69.38         74.02        25.75 o                         
  -5   6   1       3785.48       3794.44        82.39 o                         
  -4   6   1        101.69        101.50        10.26 o                         
  -3   6   1       8789.75       8817.58        92.42 o                         
  -2   6   1         28.40         31.72         7.50 o                         
  -1   6   1       4748.43       4594.42        52.42 o                         
   0   6   1       1735.13       1749.06        32.87 o                         
   1   6   1      19470.32      19326.55       132.04 o                         
   2   6   1        401.16        387.17        11.65 o                         
   3   6   1      13798.39      14021.28       108.55 o                         
   4   6   1       1791.69       1782.99        30.36 o                         
   5   6   1       4765.69       4806.35        57.91 o                         
   6   6   1        105.35         92.42         7.98 o                         
   7   6   1      10720.07      10533.11       131.52 o                         
   8   6   1       1049.81       1091.10        44.61 o                         
   9   6   1       4291.75       4294.03        97.63 o                         
  10   6   1        308.18        362.88        59.69 o                         
  -5   7   1       1896.27       1843.53        75.41 o                         
  -4   7   1        111.98        132.94        15.50 o                         
  -3   7   1       4200.21       4200.64        64.22 o                         
  -2   7   1        132.36        113.25        11.69 o                         
  -1   7   1       2521.25       2513.86        46.46 o                         
   0   7   1       2125.45       2058.08        38.11 o                         
   1   7   1       4385.69       4315.40        54.19 o                         
   2   7   1         47.15         51.34         5.91 o                         
   3   7   1       6602.97       6651.83        59.02 o                         
   4   7   1       1058.14       1060.58        22.44 o                         
   5   7   1       3875.58       3844.29        47.83 o                         
   6   7   1       2699.93       2705.08        42.70 o                         
   7   7   1       5844.72       5726.44       101.47 o                         
   8   7   1         24.64         22.34        16.63 o                         
   9   7   1        386.44        381.40        28.58 o                         
  -4   8   1          0.89         -4.53        15.13 o                         
  -3   8   1       5095.59       4960.96        91.25 o                         
  -2   8   1        478.09        494.66        22.51 o                         
  -1   8   1       6632.23       6644.75        91.41 o                         
   0   8   1        600.93        603.93        22.99 o                         
   1   8   1       7076.92       7110.04        76.93 o                         
   2   8   1        587.36        570.39        20.26 o                         
   3   8   1       5050.59       5142.97        54.78 o                         
   4   8   1        158.55        158.81        11.21 o                         
   5   8   1       6169.37       6207.53        85.44 o                         
   6   8   1        330.69        305.11        17.45 o                         
   7   8   1       6613.01       6541.90       114.09 o                         
   8   8   1         86.32         94.18        18.03 o                         
   9   8   1       2389.78       2524.88        86.99 o                         
  -3   9   1       2598.85       2680.21       108.79 o                         
  -2   9   1        259.87        253.59        19.16 o                         
  -1   9   1       4611.38       4670.69        74.65 o                         
   0   9   1        392.42        410.70        19.87 o                         
   1   9   1       2450.78       2428.50        47.92 o                         
   2   9   1         22.99         19.23         7.84 o                         
   3   9   1       6429.50       6288.32        77.18 o                         
   4   9   1         80.11         80.86        10.09 o                         
   5   9   1       6482.00       6556.91       111.94 o                         
   6   9   1         42.33         42.81        11.33 o                         
   7   9   1       2168.45       2243.12        62.13 o                         
   8   9   1         24.95          0.80        15.61 o                         
   9   9   1       1680.19       1748.97        79.42 o                         
  -2  10   1         24.37        -12.33        21.34 o                         
  -1  10   1       2219.48       2262.26        54.80 o                         
   0  10   1         17.45         12.77         9.76 o                         
   1  10   1       4218.61       4278.05        74.19 o                         
   2  10   1        184.33        177.09        14.78 o                         
   3  10   1       2504.64       2497.23        53.00 o                         
   4  10   1         27.65         18.32         8.97 o                         
   5  10   1       2247.91       2236.63        53.62 o                         
   6  10   1         57.46         38.42        11.19 o                         
   7  10   1       4347.21       4343.25       100.50 o                         
   8  10   1         38.33         46.14        18.41 o                         
   0  11   1        201.88        228.80        37.85 o                         
   1  11   1       4659.43       4770.88        91.36 o                         
   2  11   1        456.10        460.50        25.17 o                         
   3  11   1       6183.80       6382.24        93.50 o                         
   4  11   1         10.80        -10.54        10.59 o                         
   5  11   1       1798.31       1837.61        51.67 o                         
   6  11   1          9.95          3.75        11.10 o                         
   7  11   1       1957.90       1979.38        79.99 o                         
   2  12   1         30.81         26.99        23.91 o                         
   4  12   1        208.49        225.26        39.14 o                         
   5  12   1       3137.40       3179.62       123.68 o                         
   6  12   1        228.84        274.75        40.67 o                         
  -5 -12   2         13.16        -12.50        14.92 o                         
  -4 -12   2       2166.72       2247.32        92.77 o                         
  -3 -12   2         49.00         35.34        14.80 o                         
  -7 -11   2         60.36         46.24        16.59 o                         
  -6 -11   2       2232.38       2084.39        84.41 o                         
  -5 -11   2        130.66        119.49        18.41 o                         
  -4 -11   2       1952.80       1889.96        56.07 o                         
  -3 -11   2         24.89         11.83        11.81 o                         
  -2 -11   2       4284.90       4404.85        83.06 o                         
  -1 -11   2         22.36          3.47        14.88 o                         
   0 -11   2       3796.17       3743.47       111.55 o                         
  -8 -10   2       2215.55       2125.12        94.26 o                         
  -7 -10   2         11.00         10.94        12.67 o                         
  -6 -10   2       4333.87       4385.23        95.25 o                         
  -5 -10   2         28.04         19.72        10.35 o                         
  -4 -10   2       2341.62       2298.50        58.11 o                         
  -3 -10   2        297.27        270.16        23.45 o                         
  -2 -10   2       1109.37       1115.49        35.87 o                         
  -1 -10   2         93.80         93.62        13.61 o                         
   0 -10   2       3611.61       3639.24        65.87 o                         
   1 -10   2         56.14         38.28        11.49 o                         
   2 -10   2       3022.74       2978.07        97.71 o                         
  -9  -9   2         57.36         68.99        26.50 o                         
  -8  -9   2       4575.77       4429.89       103.76 o                         
  -7  -9   2        364.71        362.44        27.48 o                         
  -6  -9   2       1167.94       1188.98        39.83 o                         
  -5  -9   2        541.62        549.85        23.71 o                         
  -4  -9   2      11909.81      12035.34       126.00 o                         
  -3  -9   2          0.79        -10.57        10.57 o                         
  -2  -9   2       8125.18       8120.20        94.17 o                         
  -1  -9   2        559.76        601.51        23.42 o                         
   0  -9   2       2202.65       2188.15        45.54 o                         
   1  -9   2         13.22         -2.05         9.12 o                         
   2  -9   2       4735.45       4725.22        80.34 o                         
   3  -9   2        110.14        104.26        21.88 o                         
  -9  -8   2         15.32         -5.06        25.95 o                         
  -8  -8   2       4938.96       4884.74       144.60 o                         
  -7  -8   2         56.54         48.81        18.88 o                         
  -6  -8   2       1460.28       1446.88        40.06 o                         
  -5  -8   2        157.66        176.71        13.56 o                         
  -4  -8   2       6772.58       6811.39        74.25 o                         
  -3  -8   2         63.43         59.38         8.04 o                         
  -2  -8   2       2767.54       2743.70        43.23 o                         
  -1  -8   2          0.73          4.77         6.84 o                         
   0  -8   2       4201.36       4212.40        61.37 o                         
   1  -8   2        269.22        269.48        16.99 o                         
   2  -8   2       4582.94       4573.36        73.99 o                         
   3  -8   2         76.31         56.93        13.20 o                         
   4  -8   2       1920.00       2019.07        54.08 o                         
  -9  -7   2        170.09        155.09        29.49 o                         
  -8  -7   2       2634.34       2542.60        97.01 o                         
  -7  -7   2        486.71        471.65        30.70 o                         
  -6  -7   2       2218.05       2074.28        51.74 o                         
  -5  -7   2         17.28         17.59         7.43 o                         
  -4  -7   2      17439.74      17409.38       130.70 o                         
  -3  -7   2        474.09        449.40        16.22 o                         
  -2  -7   2       4398.04       4412.89        48.68 o                         
  -1  -7   2       3084.73       3050.41        48.19 o                         
   0  -7   2       4441.74       4341.09        60.78 o                         
   1  -7   2       2581.68       2611.50        49.01 o                         
   2  -7   2       5440.85       5513.34        67.75 o                         
   3  -7   2         32.02         17.97        10.36 o                         
   4  -7   2       2754.58       2781.70        60.02 o                         
   5  -7   2        269.77        323.98        32.13 o                         
  -9  -6   2          9.22        -14.67        14.67 o                         
  -8  -6   2       8494.89       8248.87       170.27 o                         
  -7  -6   2        670.43        642.03        35.02 o                         
  -6  -6   2       6496.25       6446.28        80.49 o                         
  -5  -6   2         48.82         38.72         6.61 o                         
  -4  -6   2       5733.05       5618.93        52.02 o                         
  -3  -6   2         30.96         33.27         3.95 o                         
  -2  -6   2      10145.37      10023.47        80.93 o                         
  -1  -6   2       1363.66       1318.76        22.92 o                         
   0  -6   2      19491.29      19133.55       156.98 o                         
   1  -6   2         48.73         56.75         7.42 o                         
   2  -6   2       7576.22       7494.72        75.34 o                         
   3  -6   2        300.03        286.70        15.89 o                         
   4  -6   2       1453.10       1472.06        40.82 o                         
   5  -6   2         64.27         63.98        12.03 o                         
   6  -6   2       6560.24       6318.04       119.55 o                         
  -9  -5   2         36.29         37.34        19.36 o                         
  -8  -5   2       2392.51       2392.30        74.48 o                         
  -7  -5   2        431.42        436.03        29.60 o                         
  -6  -5   2       6922.95       6866.26       106.25 o                         
  -5  -5   2        216.86        209.87        10.55 o                         
  -4  -5   2      14343.17      13986.03       122.02 o                         
  -3  -5   2         19.27         25.61         4.10 o                         
  -2  -5   2       1977.06       2050.79        26.77 o                         
  -1  -5   2        160.11        151.04         6.66 o                         
   0  -5   2      10258.03      10013.59        71.58 o                         
   1  -5   2       1741.02       1739.46        29.53 o                         
   2  -5   2       8670.00       8701.48        72.70 o                         
   3  -5   2        398.90        401.82        14.49 o                         
   4  -5   2       1885.69       1865.29        33.54 o                         
   5  -5   2         28.77          5.43         8.53 o                         
   6  -5   2       5072.70       4990.64       104.07 o                         
   7  -5   2        169.68        148.10        96.99 o                         
  -9  -4   2         75.70         62.63        17.42 o                         
  -8  -4   2       6122.99       6195.80       122.70 o                         
  -7  -4   2        107.00         80.79        12.96 o                         
  -6  -4   2       2759.28       2818.76        47.14 o                         
  -5  -4   2        755.64        674.12        16.60 o                         
  -4  -4   2      12878.41      12580.45        77.66 o                         
  -3  -4   2          0.55          5.57         2.13 o                         
  -2  -4   2      29669.92      29552.71       162.48 o                         
  -1  -4   2        885.75        916.29        15.27 o                         
   0  -4   2      13619.01      13231.76        76.47 o                         
   1  -4   2        297.90        292.53         9.28 o                         
   2  -4   2      13179.16      12853.82        84.61 o                         
   3  -4   2        531.29        516.82        14.98 o                         
   4  -4   2       6121.88       6096.70        57.73 o                         
   5  -4   2        241.31        236.70        13.79 o                         
   6  -4   2       4683.90       4638.13        84.36 o                         
   7  -4   2        194.08        164.67        23.25 o                         
   8  -4   2       2477.74       2047.66       183.59 o                         
  -9  -3   2         10.61          6.96        14.87 o                         
  -8  -3   2       5855.83       6215.77       111.68 o                         
  -7  -3   2        160.35        174.12        20.08 o                         
  -6  -3   2       5728.01       5836.98        88.30 o                         
  -5  -3   2         52.35         44.66         5.75 o                         
  -4  -3   2       7160.36       7077.38        60.50 o                         
  -3  -3   2        178.74        223.33         6.35 o                         
  -2  -3   2      11575.41      11188.06        57.30 o                         
  -1  -3   2       1612.77       1714.46        15.67 o                         
   0  -3   2       7516.92       7543.47        41.13 o                         
   1  -3   2        107.51        116.12         4.97 o                         
   2  -3   2      16745.27      16661.54        85.67 o                         
   3  -3   2        642.66        628.96        12.63 o                         
   4  -3   2       8427.89       8359.59        71.87 o                         
   5  -3   2         71.34         67.93         7.25 o                         
   6  -3   2       3119.21       3069.65        62.65 o                         
   7  -3   2        250.31        233.81        19.17 o                         
   8  -3   2       1007.97        986.86        83.24 o                         
  -9  -2   2          6.41          4.51        14.32 o                         
  -8  -2   2       3068.46       3268.98        79.78 o                         
  -7  -2   2       1326.20       1435.17        50.12 o                         
  -6  -2   2       3439.98       3588.11        75.53 o                         
  -5  -2   2       1220.64       1292.14        26.90 o                         
  -4  -2   2      16053.30      16588.20       128.15 o                         
  -3  -2   2        678.13        687.49        12.76 o                         
  -2  -2   2      22615.86      22549.37        96.35 o                         
  -1  -2   2       7833.71       8174.09        36.91 o                         
   0  -2   2      11749.38      11814.48        42.23 o                         
   1  -2   2        682.08        679.11         7.29 o                         
   2  -2   2      12097.44      12020.00        54.96 o                         
   3  -2   2       3188.43       3180.65        28.85 o                         
   4  -2   2       8152.83       8055.37        71.53 o                         
   5  -2   2       1734.15       1760.17        29.25 o                         
   6  -2   2       7103.16       7208.52       111.52 o                         
   7  -2   2         19.58         18.13        11.06 o                         
   8  -2   2       2565.01       2631.18        71.40 o                         
   9  -2   2        149.42        229.02        47.23 o                         
  -9  -1   2          0.80          5.87        11.22 o                         
  -8  -1   2       6121.57       6489.43       108.28 o                         
  -7  -1   2       1624.21       1797.47        50.90 o                         
  -6  -1   2      11527.18      12236.21       137.42 o                         
  -5  -1   2        138.98        130.51         8.34 o                         
  -4  -1   2      10788.38      11250.31       108.84 o                         
  -3  -1   2          7.32         25.01         4.12 o                         
  -2  -1   2      16074.99      16222.37        78.86 o                         
  -1  -1   2        411.52        457.62         7.19 o                         
   0  -1   2      50082.64      51135.95       369.98 o                         
   1  -1   2       3672.44       3811.22        18.80 o                         
   2  -1   2      21443.47      21398.90        86.30 o                         
   3  -1   2         47.25         56.39         4.27 o                         
   4  -1   2      16971.80      16912.68       132.85 o                         
   5  -1   2        136.77        131.62        11.77 o                         
   6  -1   2       5099.95       5171.88        94.79 o                         
   7  -1   2        350.00        364.70        21.49 o                         
   8  -1   2       4552.53       4967.01       102.80 o                         
   9  -1   2         56.01         83.97        35.78 o                         
  -9   0   2         62.56         91.00        22.74 o                         
  -8   0   2        137.54        170.49        17.07 o                         
  -7   0   2          0.95          4.36         9.76 o                         
  -6   0   2       7678.30       8006.40        98.61 o                         
  -5   0   2       1893.77       1881.60        32.70 o                         
  -4   0   2      16778.66      16754.33       151.66 o                         
  -3   0   2        427.45        391.38        12.67 o                         
  -2   0   2        473.52        503.28        13.81 o                         
  -1   0   2       1757.89       1790.72        15.90 o                         
   0   0   2      16299.65      16749.49       190.70 o                         
   1   0   2       4867.89       4929.48        23.30 o                         
   2   0   2      18079.61      17910.83        78.12 o                         
   3   0   2        284.47        325.53         9.00 o                         
   4   0   2       4832.63       4866.24        52.96 o                         
   5   0   2        436.10        428.61        16.54 o                         
   6   0   2       7570.73       7866.06       117.66 o                         
   7   0   2          2.19         21.04         9.36 o                         
   8   0   2       3676.48       3810.90        72.91 o                         
   9   0   2        118.65        138.30        18.97 o                         
  -9   1   2          1.26         48.66        28.88 o                         
  -8   1   2       3469.49       3487.29        75.81 o                         
  -7   1   2        685.62        736.97        30.66 o                         
  -6   1   2       7133.35       7203.00       115.90 o                         
  -5   1   2          0.35          3.35         5.18 o                         
  -4   1   2      11966.16      11592.98       186.88 o                         
  -3   1   2       1504.53       1442.08        26.23 o                         
  -2   1   2      11091.69      10984.77        67.77 o                         
  -1   1   2       8265.51       8782.52        43.65 o                         
   0   1   2      44588.07      45384.99       158.54 o                         
   1   1   2       3645.63       3696.25        19.44 o                         
   2   1   2       8435.54       8358.99        45.14 o                         
   3   1   2       2135.22       2159.97        29.68 o                         
   4   1   2      22119.41      21641.63       174.05 o                         
   5   1   2       1558.60       1550.09        33.44 o                         
   6   1   2       5194.65       5324.32        87.17 o                         
   7   1   2        893.76        939.94        41.33 o                         
   8   1   2       4408.53       4765.72        89.42 o                         
   9   1   2        153.27        180.53        21.70 o                         
  10   1   2       5012.44       5228.88       253.48 o                         
  -8   2   2       2237.74       2281.88        72.21 o                         
  -7   2   2         70.34         74.54        12.43 o                         
  -6   2   2       5183.41       5281.54       107.11 o                         
  -5   2   2        304.01        250.22        12.43 o                         
  -4   2   2      10073.73      10163.23        95.14 o                         
  -3   2   2       6026.25       5964.79        54.45 o                         
  -2   2   2      14739.34      14676.29        78.51 o                         
  -1   2   2       1713.21       1711.01        17.54 o                         
   0   2   2      32566.31      33327.41       112.21 o                         
   1   2   2       6436.41       6740.32        32.31 o                         
   2   2   2        600.99        614.21        12.95 o                         
   3   2   2       5455.33       5504.56        54.01 o                         
   4   2   2      26534.59      25845.18       188.97 o                         
   5   2   2       1062.15       1139.86        45.73 o                         
   6   2   2      12168.09      11778.35       127.08 o                         
   7   2   2        214.98        198.69        17.09 o                         
   8   2   2       1136.18       1183.54        44.23 o                         
   9   2   2          4.37         12.94        14.56 o                         
  10   2   2       2919.79       3123.88       135.00 o                         
  -8   3   2       2658.45       2855.04       225.64 o                         
  -7   3   2        486.79        507.68        29.50 o                         
  -6   3   2       2026.91       2007.27        46.77 o                         
  -5   3   2       1013.44       1016.69        30.13 o                         
  -4   3   2       5810.52       5737.90        88.30 o                         
  -3   3   2         11.33         11.42         4.01 o                         
  -2   3   2      12038.93      11914.73        80.15 o                         
  -1   3   2        459.42        508.53        10.94 o                         
   0   3   2      36681.29      37399.11       166.37 o                         
   1   3   2         99.15        122.82         5.37 o                         
   2   3   2       2156.88       2086.16        24.00 o                         
   3   3   2        215.19        207.36         9.69 o                         
   4   3   2      15908.61      15671.66       119.38 o                         
   5   3   2        838.35        846.51        21.72 o                         
   6   3   2       5863.91       5826.86        92.71 o                         
   7   3   2        953.27        981.53        35.25 o                         
   8   3   2       2937.82       2973.49        66.16 o                         
   9   3   2        281.80        308.83        25.13 o                         
  10   3   2       5034.51       5284.79       136.78 o                         
  -7   4   2        325.70        319.85        29.87 o                         
  -6   4   2       6167.73       5912.13        90.06 o                         
  -5   4   2        753.61        760.38        26.07 o                         
  -4   4   2       7493.38       7340.13        86.30 o                         
  -3   4   2          0.70          4.85         4.86 o                         
  -2   4   2       8396.46       8288.08        62.45 o                         
  -1   4   2          8.67         19.00         3.01 o                         
   0   4   2      20124.03      20044.87       112.49 o                         
   1   4   2        121.35        114.26         5.91 o                         
   2   4   2      15218.08      15202.96        97.44 o                         
   3   4   2       1387.85       1351.30        25.93 o                         
   4   4   2      20312.86      19918.85       148.65 o                         
   5   4   2        233.64        238.49        10.95 o                         
   6   4   2      10508.16      10143.82       109.57 o                         
   7   4   2       2150.12       2033.68        56.59 o                         
   8   4   2       2866.49       2774.62        63.10 o                         
   9   4   2         68.35         44.59        13.64 o                         
  10   4   2       4543.79       4833.60       109.07 o                         
  -7   5   2         46.64        -43.08        43.08 o                         
  -6   5   2       1747.94       1746.14        54.17 o                         
  -5   5   2       1091.00       1119.99        34.76 o                         
  -4   5   2       6862.46       6714.46        80.94 o                         
  -3   5   2         36.54         29.98         5.96 o                         
  -2   5   2       1652.48       1655.56        26.71 o                         
  -1   5   2        101.18         97.77         6.33 o                         
   0   5   2      13674.07      13542.48        99.54 o                         
   1   5   2        302.60        292.18         9.42 o                         
   2   5   2      12300.61      12396.01        94.59 o                         
   3   5   2       1429.85       1530.38        27.25 o                         
   4   5   2       1065.68       1133.69        27.06 o                         
   5   5   2        554.07        607.46        18.01 o                         
   6   5   2       5896.44       6013.27        62.86 o                         
   7   5   2         21.53         26.77        10.77 o                         
   8   5   2       6250.69       6071.85       145.34 o                         
   9   5   2         61.08         33.94        16.63 o                         
  10   5   2       1524.92       1546.07        61.09 o                         
  -6   6   2       2591.06       2791.37       162.11 o                         
  -5   6   2        348.08        334.33        25.15 o                         
  -4   6   2       6668.85       6668.31        89.00 o                         
  -3   6   2          5.95         11.25         7.20 o                         
  -2   6   2       4857.56       4730.14        60.16 o                         
  -1   6   2         24.88         17.85         5.72 o                         
   0   6   2       7872.05       7801.10        73.88 o                         
   1   6   2         32.29         43.59         5.83 o                         
   2   6   2      19023.07      19023.56       135.44 o                         
   3   6   2       1556.71       1604.06        28.10 o                         
   4   6   2      14239.98      14085.75       113.84 o                         
   5   6   2         28.44         29.98         6.60 o                         
   6   6   2       3031.88       3059.73        43.19 o                         
   7   6   2         13.25          5.36         8.64 o                         
   8   6   2       4103.63       4037.74        91.99 o                         
   9   6   2          4.62         -4.73        15.40 o                         
  10   6   2       4568.21       4546.73       167.56 o                         
  -5   7   2        244.91        250.45        41.43 o                         
  -4   7   2       2819.02       2929.75        63.95 o                         
  -3   7   2       1598.81       1566.73        41.47 o                         
  -2   7   2       7279.37       7260.22        83.78 o                         
  -1   7   2          2.05          6.08         7.29 o                         
   0   7   2       6724.98       6792.88        72.24 o                         
   1   7   2        988.91        987.60        25.00 o                         
   2   7   2       5594.25       5435.92        57.84 o                         
   3   7   2       1079.80       1058.42        23.93 o                         
   4   7   2       8426.43       8551.75        94.51 o                         
   5   7   2        124.76        118.30         9.48 o                         
   6   7   2      10965.14      10735.96        94.24 o                         
   7   7   2         50.68         28.26        11.61 o                         
   8   7   2       3002.42       2912.73        74.36 o                         
   9   7   2        298.03        279.17        24.45 o                         
  10   7   2       1833.90       2216.77       210.48 o                         
  -4   8   2       1060.14        953.53        55.90 o                         
  -3   8   2        132.22         95.56        12.27 o                         
  -2   8   2       3532.16       3516.80        60.32 o                         
  -1   8   2        236.04        218.62        16.80 o                         
   0   8   2       5013.04       5065.09        69.25 o                         
   1   8   2        259.07        272.32        14.84 o                         
   2   8   2       4186.92       4217.63        60.58 o                         
   3   8   2        516.74        511.42        18.08 o                         
   4   8   2       6042.18       6043.96        64.09 o                         
   5   8   2          3.15         10.08         7.74 o                         
   6   8   2       2602.59       2628.99        44.21 o                         
   7   8   2          6.64          1.84        13.03 o                         
   8   8   2       2826.17       2752.23        95.35 o                         
   9   8   2        103.56         92.68        19.29 o                         
  -3   9   2        141.31         81.16        21.14 o                         
  -2   9   2       5674.17       5920.93        94.53 o                         
  -1   9   2         48.26         56.36        11.23 o                         
   0   9   2       5960.68       5947.62        83.95 o                         
   1   9   2        815.01        811.03        27.93 o                         
   2   9   2       1882.64       1841.36        40.84 o                         
   3   9   2        102.17        130.48        12.52 o                         
   4   9   2       9885.06       9923.55       101.94 o                         
   5   9   2         77.32         85.61         9.90 o                         
   6   9   2       7032.74       7131.08        91.79 o                         
   7   9   2        953.03        975.82        41.17 o                         
   8   9   2       2548.20       2510.37        81.71 o                         
   9   9   2          4.76         11.29        17.81 o                         
  -2  10   2       1940.01       2221.33       230.46 o                         
  -1  10   2        178.30        184.25        16.65 o                         
   0  10   2       2584.23       2624.91        57.20 o                         
   1  10   2        318.80        302.04        19.92 o                         
   2  10   2       3608.47       3580.01        65.80 o                         
   3  10   2        337.08        333.80        19.74 o                         
   4  10   2       3348.57       3482.34        60.59 o                         
   5  10   2        148.55        108.56        13.41 o                         
   6  10   2        724.14        709.11        30.46 o                         
   7  10   2         41.22         53.29        13.94 o                         
   8  10   2       5186.41       5275.29       121.74 o                         
   0  11   2       1072.77        957.05        95.52 o                         
   1  11   2        185.34        210.09        17.92 o                         
   2  11   2       3981.78       4024.79        75.15 o                         
   3  11   2         11.60         17.88        11.12 o                         
   4  11   2       6132.08       6371.74        98.42 o                         
   5  11   2        226.48        209.74        17.40 o                         
   6  11   2       1323.16       1280.46        45.72 o                         
   7  11   2        104.35         77.16        23.07 o                         
   8  11   2       3082.27       2895.00       331.14 o                         
   2  12   2       1682.04       1722.53       157.13 o                         
   3  12   2          1.20        -10.85        34.95 o                         
   4  12   2       2460.10       2547.76       144.49 o                         
   5  12   2         44.37         13.71        20.50 o                         
   6  12   2       1461.39       1380.74        73.69 o                         
  -5 -12   3       2581.92       2389.54       140.58 o                         
  -4 -12   3         11.54         37.34        17.46 o                         
  -3 -12   3       1505.29       1483.40        74.62 o                         
  -2 -12   3        168.86        143.70        22.05 o                         
  -7 -11   3       4016.91       3915.14       127.23 o                         
  -6 -11   3          1.16        -13.22        13.22 o                         
  -5 -11   3       3926.59       3908.58        92.19 o                         
  -4 -11   3        240.45        255.61        20.73 o                         
  -3 -11   3       1000.04       1042.44        41.80 o                         
  -2 -11   3          0.18        -12.36        12.36 o                         
  -1 -11   3       5728.27       5907.81       101.58 o                         
   0 -11   3         12.36         26.38        17.86 o                         
  -8 -10   3         14.05         66.23        44.72 o                         
  -7 -10   3       1193.56       1078.45        52.71 o                         
  -6 -10   3        130.38        114.24        16.33 o                         
  -5 -10   3       5553.08       5428.10        96.68 o                         
  -4 -10   3        455.30        455.72        24.51 o                         
  -3 -10   3       2242.80       2193.48        52.80 o                         
  -2 -10   3         37.55         32.78        10.38 o                         
  -1 -10   3       2849.73       2895.75        60.08 o                         
   0 -10   3        316.87        303.13        22.24 o                         
   1 -10   3       1951.00       1970.19        53.55 o                         
   2 -10   3         81.06         66.82        22.43 o                         
  -9  -9   3       3931.05       4541.43       281.52 o                         
  -8  -9   3         57.19         28.89        12.96 o                         
  -7  -9   3       2525.65       2464.36        71.64 o                         
  -6  -9   3         15.23          4.08        14.89 o                         
  -5  -9   3       2139.94       2054.02        54.72 o                         
  -4  -9   3          2.23          1.42         8.72 o                         
  -3  -9   3       4074.91       4048.22        62.62 o                         
  -2  -9   3         37.20         24.87         7.82 o                         
  -1  -9   3       7851.70       7881.53       104.29 o                         
   0  -9   3         48.26         36.34         9.56 o                         
   1  -9   3       1419.75       1457.31        41.00 o                         
   2  -9   3        452.09        414.36        24.24 o                         
   3  -9   3       3083.44       3053.83       102.12 o                         
  -9  -8   3       3543.52       3638.25       147.26 o                         
  -8  -8   3        608.52        639.33        42.50 o                         
  -7  -8   3       3909.70       3899.43        89.44 o                         
  -6  -8   3         17.71         16.23        10.25 o                         
  -5  -8   3       7295.56       7105.10        94.61 o                         
  -4  -8   3        433.17        410.82        24.14 o                         
  -3  -8   3       6762.76       6782.98        78.24 o                         
  -2  -8   3        324.91        304.18        15.25 o                         
  -1  -8   3       7954.70       7883.92        80.79 o                         
   0  -8   3         87.29         86.48         9.65 o                         
   1  -8   3       3862.49       3924.86        63.57 o                         
   2  -8   3        317.21        325.17        19.43 o                         
   3  -8   3       5073.04       5026.02        81.96 o                         
   4  -8   3        403.56        406.03        25.22 o                         
  -9  -7   3       3010.02       3002.49        89.47 o                         
  -8  -7   3        123.46        113.85        20.53 o                         
  -7  -7   3       1340.91       1271.29        49.27 o                         
  -6  -7   3         11.41          9.67        10.15 o                         
  -5  -7   3       5701.55       5545.28        70.57 o                         
  -4  -7   3       2416.15       2395.96        43.10 o                         
  -3  -7   3       3489.64       3528.16        48.50 o                         
  -2  -7   3        341.13        340.85        13.52 o                         
  -1  -7   3       6363.73       6346.12        68.38 o                         
   0  -7   3          4.26          1.83         6.84 o                         
   1  -7   3       4105.97       4173.38        60.76 o                         
   2  -7   3        482.63        452.46        20.39 o                         
   3  -7   3       2590.12       2631.69        54.44 o                         
   4  -7   3        394.91        414.27        23.52 o                         
   5  -7   3       1880.63       1895.51        57.03 o                         
  -9  -6   3        989.09       1002.05        51.48 o                         
  -8  -6   3        127.87        111.59        18.88 o                         
  -7  -6   3       9059.97       8806.98       215.33 o                         
  -6  -6   3        428.99        425.35        22.14 o                         
  -5  -6   3      11582.22      11318.12       114.64 o                         
  -4  -6   3        351.49        389.84        15.11 o                         
  -3  -6   3       5328.88       5331.53        52.35 o                         
  -2  -6   3        107.73         94.76         7.27 o                         
  -1  -6   3       8573.93       8577.04        69.22 o                         
   0  -6   3         39.45         36.99         4.81 o                         
   1  -6   3      13637.11      13534.44       108.14 o                         
   2  -6   3       1175.11       1182.53        27.75 o                         
   3  -6   3       4028.72       3957.12        63.35 o                         
   4  -6   3         29.47         25.15        10.90 o                         
   5  -6   3       4199.60       4166.93        92.99 o                         
   6  -6   3          1.74         21.61        14.11 o                         
  -9  -5   3       1749.98       1816.70        68.54 o                         
  -8  -5   3         98.61         91.68        16.33 o                         
  -7  -5   3       2989.40       2896.10        78.07 o                         
  -6  -5   3        785.98        789.97        29.34 o                         
  -5  -5   3      12014.13      11451.29       119.00 o                         
  -4  -5   3        239.44        216.71         9.49 o                         
  -3  -5   3       6740.23       6508.96        57.33 o                         
  -2  -5   3        587.72        608.14        14.92 o                         
  -1  -5   3       8737.69       8864.56        66.87 o                         
   0  -5   3        261.59        279.70         8.31 o                         
   1  -5   3      13690.08      13579.66        93.56 o                         
   2  -5   3        193.98        174.29        10.27 o                         
   3  -5   3       4031.25       4046.21        55.14 o                         
   4  -5   3         83.53         67.08         9.51 o                         
   5  -5   3       2671.99       2676.23        54.58 o                         
   6  -5   3         14.78         27.67        12.51 o                         
   7  -5   3       3912.86       3838.75       176.92 o                         
  -9  -4   3       2115.27       2226.99        75.50 o                         
  -8  -4   3         41.10         33.95        14.46 o                         
  -7  -4   3       9068.83       9234.23       169.06 o                         
  -6  -4   3          5.40         11.41         7.70 o                         
  -5  -4   3       3449.44       3401.24        46.64 o                         
  -4  -4   3       1015.15       1013.90        18.38 o                         
  -3  -4   3      16915.07      16802.93        99.96 o                         
  -2  -4   3       2561.51       2492.63        26.75 o                         
  -1  -4   3      13473.00      13640.80        75.29 o                         
   0  -4   3          0.12          5.64         3.31 o                         
   1  -4   3       4112.23       4070.75        37.88 o                         
   2  -4   3        491.82        469.56        14.70 o                         
   3  -4   3      14136.89      14147.66        94.14 o                         
   4  -4   3          9.87          6.95         4.73 o                         
   5  -4   3       4838.10       4841.16        66.84 o                         
   6  -4   3        144.20        103.01        14.59 o                         
   7  -4   3       1048.26        959.36        43.20 o                         
  -9  -3   3       2204.29       2368.00        77.15 o                         
  -8  -3   3         13.67         34.40        18.92 o                         
  -7  -3   3       8045.58       8442.96       125.89 o                         
  -6  -3   3        314.76        365.35        19.78 o                         
  -5  -3   3       5054.01       5182.87        62.96 o                         
  -4  -3   3       3902.97       3841.96        40.21 o                         
  -3  -3   3      29040.09      28423.57       164.91 o                         
  -2  -3   3       1062.06       1105.57        14.44 o                         
  -1  -3   3      32706.36      32741.39       130.24 o                         
   0  -3   3         20.84         46.44         7.45 o                         
   1  -3   3       6215.44       6201.06        38.32 o                         
   2  -3   3        268.82        268.24         7.10 o                         
   3  -3   3      14864.79      14725.29        85.65 o                         
   4  -3   3        785.80        785.73        18.02 o                         
   5  -3   3       7520.32       7572.90        81.71 o                         
   6  -3   3        584.54        579.76        36.59 o                         
   7  -3   3       5792.14       5834.67       124.23 o                         
   8  -3   3          5.78        -15.90        15.90 o                         
  -9  -2   3       1806.56       1964.56        65.04 o                         
  -8  -2   3         18.07         18.59        13.20 o                         
  -7  -2   3       6996.95       7425.36       117.56 o                         
  -6  -2   3          2.17          4.73         9.04 o                         
  -5  -2   3       1060.90       1168.27        25.57 o                         
  -4  -2   3       1576.85       1640.55        24.20 o                         
  -3  -2   3      11722.22      11626.92        76.65 o                         
  -2  -2   3      12773.81      13182.36        65.37 o                         
  -1  -2   3      15772.00      15806.29        66.32 o                         
   0  -2   3      24870.86      25616.26       114.37 o                         
   1  -2   3       6865.24       6964.20        32.72 o                         
   2  -2   3       3280.07       3257.05        22.36 o                         
   3  -2   3      17151.84      16893.08        87.28 o                         
   4  -2   3       3890.82       3857.63        36.87 o                         
   5  -2   3       1739.65       1789.08        37.15 o                         
   6  -2   3        660.67        699.74        26.58 o                         
   7  -2   3       2118.61       2172.58        60.28 o                         
   8  -2   3        421.83        485.04        30.86 o                         
   9  -2   3       2393.33       2534.75       208.05 o                         
  -9  -1   3       1537.09       1704.67        53.96 o                         
  -8  -1   3          1.46         -6.27        12.09 o                         
  -7  -1   3       7931.28       8482.54       128.18 o                         
  -6  -1   3        370.47        385.30        22.51 o                         
  -5  -1   3       9757.06      10341.47        91.25 o                         
  -4  -1   3       2440.48       2515.43        30.58 o                         
  -3  -1   3      14892.21      15000.55       101.44 o                         
  -2  -1   3       4073.35       4130.09        33.46 o                         
  -1  -1   3      39557.73      39858.79       144.87 o                         
   0  -1   3       3554.07       3726.38        21.17 o                         
   1  -1   3       6643.45       6614.85        29.26 o                         
   2  -1   3         98.00        120.50         3.53 o                         
   3  -1   3      26672.83      26234.30       123.79 o                         
   4  -1   3        280.62        289.07        10.24 o                         
   5  -1   3       6100.27       6093.07        69.61 o                         
   6  -1   3        695.79        696.64        23.55 o                         
   7  -1   3       8905.56       9129.57       154.58 o                         
   8  -1   3         38.88         30.16        13.37 o                         
   9  -1   3       1621.76       1624.21        73.67 o                         
  -9   0   3       1587.10       1760.03       122.15 o                         
  -8   0   3        396.97        396.60        25.92 o                         
  -7   0   3       4446.86       4751.86        74.79 o                         
  -6   0   3        618.22        658.78        27.34 o                         
  -5   0   3       9978.00      10272.97       117.21 o                         
  -4   0   3        170.41        182.25         9.43 o                         
  -3   0   3      12236.55      12251.37        86.24 o                         
  -2   0   3        271.61        344.49        10.20 o                         
  -1   0   3      16255.14      16407.18        69.72 o                         
   0   0   3        303.07        318.85         4.84 o                         
   1   0   3      36253.83      35383.95       216.31 o                         
   2   0   3        405.92        479.20         8.20 o                         
   3   0   3      29033.63      29071.48       133.73 o                         
   4   0   3        378.81        383.97        11.33 o                         
   5   0   3        978.84        955.99        20.53 o                         
   6   0   3        475.05        510.07        23.57 o                         
   7   0   3       9711.86       9926.05       152.39 o                         
   8   0   3         60.15         57.61        13.49 o                         
   9   0   3       4744.70       5081.08       101.06 o                         
  -9   1   3       1244.10       1046.96       132.27 o                         
  -8   1   3          8.84         16.97        11.47 o                         
  -7   1   3       3556.88       3803.06        99.08 o                         
  -6   1   3        316.67        306.90        19.26 o                         
  -5   1   3       6071.94       5919.64        74.96 o                         
  -4   1   3       1809.29       1818.74        31.51 o                         
  -3   1   3       9686.11       9321.12        64.40 o                         
  -2   1   3       6318.88       6753.54        46.95 o                         
  -1   1   3      14559.56      14605.76        56.94 o                         
   0   1   3        897.93        980.87         7.26 o                         
   1   1   3       7864.20       7947.40        34.77 o                         
   2   1   3       1090.80       1116.21        12.12 o                         
   3   1   3      26652.51      26095.23       132.45 o                         
   4   1   3        236.98        269.27        11.55 o                         
   5   1   3       7820.07       7818.74        81.69 o                         
   6   1   3        409.92        356.67        17.40 o                         
   7   1   3       2753.01       2885.26        61.41 o                         
   8   1   3        607.45        638.43        32.81 o                         
   9   1   3       2208.01       2391.06        66.03 o                         
  10   1   3        316.77        280.71        46.62 o                         
  -8   2   3        559.21        591.41        35.52 o                         
  -7   2   3       6864.19       6844.01       114.66 o                         
  -6   2   3        528.97        526.12        26.16 o                         
  -5   2   3       5884.78       5956.95        98.46 o                         
  -4   2   3        342.69        374.13        17.31 o                         
  -3   2   3       5128.33       4898.56        43.28 o                         
  -2   2   3       4124.61       4412.06        37.66 o                         
  -1   2   3      47676.43      47956.06       197.93 o                         
   0   2   3       3143.92       3342.29        19.88 o                         
   1   2   3      15814.67      16074.23        64.99 o                         
   2   2   3         18.32         45.03         4.52 o                         
   3   2   3      12187.08      12264.11        97.25 o                         
   4   2   3        762.03        772.55        17.50 o                         
   5   2   3      15489.31      15166.46       127.48 o                         
   6   2   3        460.84        457.69        22.57 o                         
   7   2   3      10456.04      10630.36       154.28 o                         
   8   2   3         18.35         24.25        10.90 o                         
   9   2   3       2755.63       2922.12        72.93 o                         
  10   2   3        371.60        388.10        48.76 o                         
  -8   3   3          3.80         59.38        54.15 o                         
  -7   3   3       3653.54       3649.91        73.59 o                         
  -6   3   3        296.91        273.23        17.56 o                         
  -5   3   3       3294.84       3229.06        64.90 o                         
  -4   3   3        334.20        311.12        14.70 o                         
  -3   3   3       8223.29       8261.71        75.05 o                         
  -2   3   3       1775.96       1702.59        24.69 o                         
  -1   3   3      10262.62      10302.19        61.05 o                         
   0   3   3        558.41        613.46        11.10 o                         
   1   3   3       4847.67       4732.36        37.62 o                         
   2   3   3       1004.18       1124.75        18.81 o                         
   3   3   3      16625.81      16526.64       119.51 o                         
   4   3   3       1518.52       1496.77        31.12 o                         
   5   3   3       9958.81       9492.19        76.84 o                         
   6   3   3        296.90        229.34        17.42 o                         
   7   3   3       2862.67       2785.57        64.65 o                         
   8   3   3        398.92        412.50        24.76 o                         
   9   3   3       2244.54       2320.60        62.88 o                         
  10   3   3         21.33         39.38        18.92 o                         
  -7   4   3       3054.31       2972.89       165.58 o                         
  -6   4   3        331.80        319.47        20.17 o                         
  -5   4   3       3853.24       3862.85        60.33 o                         
  -4   4   3        296.98        291.57        14.35 o                         
  -3   4   3      10788.78      10529.30        78.23 o                         
  -2   4   3         12.49         19.71         4.15 o                         
  -1   4   3      16025.59      15861.92        96.03 o                         
   0   4   3        209.62        225.41         8.55 o                         
   1   4   3      15923.19      16228.41        96.99 o                         
   2   4   3        325.77        402.31        13.57 o                         
   3   4   3       8525.50       8691.24        78.64 o                         
   4   4   3        288.71        287.86        14.58 o                         
   5   4   3      13426.23      13248.68       114.72 o                         
   6   4   3        545.16        521.90        15.93 o                         
   7   4   3       8547.15       8197.75       134.37 o                         
   8   4   3        571.29        531.63        29.80 o                         
   9   4   3       3782.22       3767.70        85.30 o                         
  10   4   3          5.17         11.06        15.14 o                         
  -7   5   3       1795.23       1681.81       169.53 o                         
  -6   5   3        420.03        402.89        35.50 o                         
  -5   5   3       4966.66       4848.17        77.92 o                         
  -4   5   3         77.33        106.06        11.69 o                         
  -3   5   3       9986.09       9692.09        87.76 o                         
  -2   5   3        232.67        222.54        10.32 o                         
  -1   5   3       1120.04       1144.88        20.51 o                         
   0   5   3       1907.49       1934.55        28.11 o                         
   1   5   3      25208.28      25230.51       143.81 o                         
   2   5   3        197.71        208.94        10.46 o                         
   3   5   3      22845.92      22916.44       152.39 o                         
   4   5   3        180.72        188.25        11.89 o                         
   5   5   3       2211.13       2174.79        41.54 o                         
   6   5   3         51.42         49.68         6.28 o                         
   7   5   3       6647.16       6629.08       102.35 o                         
   8   5   3        120.99        106.91        19.04 o                         
   9   5   3       6703.06       6740.79       115.27 o                         
  10   5   3        150.10        122.09        19.40 o                         
  -6   6   3         19.71         37.61        29.38 o                         
  -5   6   3       1379.38       1365.40        46.57 o                         
  -4   6   3         42.61         61.19        10.75 o                         
  -3   6   3       9865.60       9933.41       101.46 o                         
  -2   6   3          0.82          3.54         6.25 o                         
  -1   6   3       3136.49       3185.71        44.43 o                         
   0   6   3        273.95        294.91        13.68 o                         
   1   6   3       4119.25       4051.84        43.19 o                         
   2   6   3       1994.54       2008.94        30.29 o                         
   3   6   3       6780.89       6733.39        64.62 o                         
   4   6   3        222.76        230.00        12.74 o                         
   5   6   3       5861.68       5809.07        74.35 o                         
   6   6   3        291.12        284.06        14.05 o                         
   7   6   3       5230.93       5086.18        79.22 o                         
   8   6   3         39.01         38.05        11.85 o                         
   9   6   3       1166.64       1080.19        50.92 o                         
  10   6   3         22.99         27.77        16.58 o                         
  -5   7   3       1385.82       1304.83       113.49 o                         
  -4   7   3         30.11         22.52        11.07 o                         
  -3   7   3       5117.09       5142.68        77.93 o                         
  -2   7   3       1243.65       1208.63        33.49 o                         
  -1   7   3       7024.20       6973.93        80.75 o                         
   0   7   3        378.62        389.62        15.85 o                         
   1   7   3      17682.49      17543.42       131.65 o                         
   2   7   3        261.27        262.15        16.74 o                         
   3   7   3       6322.76       6464.73        68.93 o                         
   4   7   3       3016.16       3104.84        47.59 o                         
   5   7   3       5930.92       5853.88        72.53 o                         
   6   7   3        602.37        576.47        22.67 o                         
   7   7   3       8525.84       8421.87       114.44 o                         
   8   7   3         64.05         69.17        15.80 o                         
   9   7   3       2319.14       2249.12        72.59 o                         
  10   7   3       1237.95       1181.53        87.59 o                         
  -4   8   3          7.22         39.09        23.53 o                         
  -3   8   3       3716.10       3647.77        71.96 o                         
  -2   8   3        162.30        139.63        14.95 o                         
  -1   8   3       2369.26       2337.48        50.32 o                         
   0   8   3         25.30          6.17         7.40 o                         
   1   8   3       5204.34       5300.48        66.46 o                         
   2   8   3        468.43        461.89        18.76 o                         
   3   8   3       5080.83       5120.68        61.71 o                         
   4   8   3        531.10        541.03        20.44 o                         
   5   8   3       5904.15       5972.38        72.03 o                         
   6   8   3        154.99        175.06        13.00 o                         
   7   8   3       5847.99       5849.52        95.53 o                         
   8   8   3         16.60          2.98        12.79 o                         
   9   8   3        362.98        326.43        31.45 o                         
  -3   9   3       1408.90       1399.52       104.77 o                         
  -2   9   3        120.72        117.85        14.54 o                         
  -1   9   3       5424.27       5391.75        84.09 o                         
   0   9   3        264.38        295.75        19.79 o                         
   1   9   3       7228.95       7253.02        98.38 o                         
   2   9   3         32.44         29.70         8.47 o                         
   3   9   3       2146.89       2196.71        49.58 o                         
   4   9   3         19.67         21.82         9.43 o                         
   5   9   3       4301.59       4345.36        67.72 o                         
   6   9   3        155.41        157.36        17.40 o                         
   7   9   3       6835.13       6888.47       119.12 o                         
   8   9   3        924.48        961.78        46.09 o                         
   9   9   3       1306.12       1331.84        68.85 o                         
  -1  10   3       1010.36       1082.64        38.70 o                         
   0  10   3         27.40         12.98        10.55 o                         
   1  10   3       3754.45       3894.39        77.56 o                         
   2  10   3          8.65         -8.59        10.79 o                         
   3  10   3       8519.29       8594.17       116.53 o                         
   4  10   3        279.51        287.16        16.54 o                         
   5  10   3       2210.40       2202.47        48.38 o                         
   6  10   3          0.45        -10.03        10.03 o                         
   7  10   3       3698.76       3607.17       117.29 o                         
   8  10   3          2.31          5.30        14.50 o                         
   0  11   3          8.29         -5.10        41.27 o                         
   1  11   3       1269.49       1293.33        44.20 o                         
   2  11   3        168.83        173.53        16.23 o                         
   3  11   3       2672.67       2690.03        63.72 o                         
   4  11   3         52.92         58.78        11.71 o                         
   5  11   3       2545.66       2591.76        73.07 o                         
   6  11   3          4.61        -10.59        10.59 o                         
   7  11   3       1464.89       1527.83        79.61 o                         
   8  11   3          4.27        -27.06        27.06 o                         
   2  12   3         18.91         13.16        37.16 o                         
   3  12   3       3989.03       3926.57       163.57 o                         
   4  12   3        723.49        689.43        88.84 o                         
   5  12   3       2232.70       2180.68        95.42 o                         
   6  12   3         13.49         20.87        19.83 o                         
  -7 -11   4        128.51        114.57        43.45 o                         
  -6 -11   4       4281.98       4206.93       128.06 o                         
  -5 -11   4        278.07        292.89        25.76 o                         
  -4 -11   4       1920.38       1881.14        62.23 o                         
  -3 -11   4         61.04         29.16        10.87 o                         
  -2 -11   4       2558.91       2525.75        63.99 o                         
  -1 -11   4        178.91        183.22        19.14 o                         
   0 -11   4       1349.49       1302.20        57.05 o                         
  -8 -10   4       2339.54       2313.31       137.27 o                         
  -7 -10   4         21.97         18.08        12.53 o                         
  -6 -10   4       2791.88       2759.63        75.35 o                         
  -5 -10   4        100.65         99.78        18.98 o                         
  -4 -10   4       4261.38       4344.02        85.74 o                         
  -3 -10   4        350.80        397.65        24.74 o                         
  -2 -10   4       5290.95       5359.50        92.26 o                         
  -1 -10   4         19.38         18.63        10.92 o                         
   0 -10   4       3618.74       3734.57        71.20 o                         
   1 -10   4        207.57        189.81        17.87 o                         
   2 -10   4       3140.96       3073.54       139.83 o                         
  -8  -9   4       3528.08       3188.42       103.50 o                         
  -7  -9   4        195.83        182.39        22.47 o                         
  -6  -9   4       2259.55       2190.36        64.10 o                         
  -5  -9   4        371.36        396.14        26.90 o                         
  -4  -9   4       1971.79       1969.82        49.54 o                         
  -3  -9   4        189.34        157.95        15.21 o                         
  -2  -9   4       4670.21       4802.99        71.36 o                         
  -1  -9   4        826.54        844.29        29.58 o                         
   0  -9   4       1419.70       1414.07        40.28 o                         
   1  -9   4          9.97          5.94         9.50 o                         
   2  -9   4       1889.93       1861.92        52.55 o                         
   3  -9   4          5.72          1.26        16.79 o                         
  -9  -8   4        132.10         90.58        36.61 o                         
  -8  -8   4       3592.50       3403.69       109.27 o                         
  -7  -8   4        108.29         93.26        16.43 o                         
  -6  -8   4       2466.28       2324.07        55.75 o                         
  -5  -8   4        157.54        151.18        14.67 o                         
  -4  -8   4       6642.60       6511.69        77.42 o                         
  -3  -8   4        208.49        212.05        12.56 o                         
  -2  -8   4       9039.63       8996.60        97.22 o                         
  -1  -8   4       1514.61       1543.48        32.85 o                         
   0  -8   4       6814.02       6799.96        77.15 o                         
   1  -8   4        206.78        209.10        15.50 o                         
   2  -8   4       2311.91       2286.64        50.85 o                         
   3  -8   4          0.33         -4.92        10.08 o                         
   4  -8   4       2375.00       2452.52        61.06 o                         
  -9  -7   4        253.61        257.21        31.66 o                         
  -8  -7   4       4976.45       5004.19       120.73 o                         
  -7  -7   4       1548.15       1537.22        61.38 o                         
  -6  -7   4       3024.02       2888.95        64.29 o                         
  -5  -7   4         30.61         21.66         8.52 o                         
  -4  -7   4       8005.93       7795.23        82.77 o                         
  -3  -7   4       1482.35       1536.81        28.96 o                         
  -2  -7   4       4772.76       4710.59        51.37 o                         
  -1  -7   4        913.54        891.91        22.80 o                         
   0  -7   4       6275.76       6353.11        72.09 o                         
   1  -7   4        219.34        229.45        14.38 o                         
   2  -7   4       9630.63       9749.73        99.50 o                         
   3  -7   4         37.55         25.15         8.67 o                         
   4  -7   4       2328.19       2403.88        59.20 o                         
   5  -7   4         89.80        110.14        17.32 o                         
  -9  -6   4        109.52         90.35        16.50 o                         
  -8  -6   4       1883.78       1839.38        66.14 o                         
  -7  -6   4          2.68         -5.26        14.00 o                         
  -6  -6   4       3380.58       3283.68        63.61 o                         
  -5  -6   4         56.01         47.35         8.79 o                         
  -4  -6   4      14832.73      14742.29       113.86 o                         
  -3  -6   4          1.71         16.21         4.94 o                         
  -2  -6   4       1517.39       1546.66        24.50 o                         
  -1  -6   4         27.27         38.88         5.67 o                         
   0  -6   4       9369.55       9366.33        84.67 o                         
   1  -6   4       1338.36       1414.14        30.05 o                         
   2  -6   4       5470.15       5414.95        66.22 o                         
   3  -6   4        216.43        218.66        15.13 o                         
   4  -6   4       1831.89       1771.56        44.86 o                         
   5  -6   4         39.00         15.73        10.40 o                         
   6  -6   4       3532.71       3490.87        99.71 o                         
  -9  -5   4        123.64         91.95        16.89 o                         
  -8  -5   4       4546.22       4745.81       141.24 o                         
  -7  -5   4        858.96        917.02        43.92 o                         
  -6  -5   4       4859.25       4675.96        75.56 o                         
  -5  -5   4          4.74          5.34         7.11 o                         
  -4  -5   4      17750.21      17416.21       165.51 o                         
  -3  -5   4         95.81         97.91         4.78 o                         
  -2  -5   4       4367.17       4280.48        40.29 o                         
  -1  -5   4       1776.08       1776.14        23.60 o                         
   0  -5   4      14339.16      14380.93        82.36 o                         
   1  -5   4        211.66        228.12        12.11 o                         
   2  -5   4      19539.66      19187.98       136.68 o                         
   3  -5   4       1522.27       1458.10        31.71 o                         
   4  -5   4       2108.79       2127.77        46.49 o                         
   5  -5   4         19.53         27.97         9.01 o                         
   6  -5   4       3653.47       3598.15        77.12 o                         
   7  -5   4         26.54         -5.20        34.23 o                         
  -9  -4   4        117.09        123.99        21.46 o                         
  -8  -4   4       5574.02       5732.66       131.49 o                         
  -7  -4   4        438.18        444.04        30.88 o                         
  -6  -4   4       1809.36       1799.44        44.33 o                         
  -5  -4   4         76.91         55.98        10.09 o                         
  -4  -4   4       9464.56       8650.19        88.12 o                         
  -3  -4   4         28.62         39.34         4.75 o                         
  -2  -4   4      10126.23      10046.97        66.31 o                         
  -1  -4   4        156.66        171.15         6.29 o                         
   0  -4   4       6122.78       6106.25        42.12 o                         
   1  -4   4       3312.66       3339.10        34.67 o                         
   2  -4   4       4123.97       4156.78        46.33 o                         
   3  -4   4        664.64        676.05        16.72 o                         
   4  -4   4       7254.08       7326.98        71.78 o                         
   5  -4   4         99.46         93.32        10.10 o                         
   6  -4   4       5903.71       5843.39       119.81 o                         
   7  -4   4        130.62         87.95        18.85 o                         
  -9  -3   4        446.09        495.37        36.10 o                         
  -8  -3   4       8050.42       8811.91       148.04 o                         
  -7  -3   4        279.05        259.37        21.58 o                         
  -6  -3   4       5743.35       6046.83       112.42 o                         
  -5  -3   4          1.40          2.31         5.27 o                         
  -4  -3   4       7758.70       7712.39        80.39 o                         
  -3  -3   4          0.96         11.64         4.95 o                         
  -2  -3   4      22853.63      23259.62       120.17 o                         
  -1  -3   4       1659.14       1655.91        15.02 o                         
   0  -3   4      21172.24      20927.60        85.51 o                         
   1  -3   4        462.49        469.25         8.35 o                         
   2  -3   4      10885.29      10825.46        66.44 o                         
   3  -3   4        860.71        894.51        16.58 o                         
   4  -3   4       5006.28       4959.94        63.87 o                         
   5  -3   4          0.59          5.09         6.96 o                         
   6  -3   4       9988.89      10088.15       293.53 o                         
   7  -3   4          7.16        -13.08        13.34 o                         
   8  -3   4       1588.32       1443.88        75.65 o                         
  -9  -2   4        749.77        815.42        39.89 o                         
  -8  -2   4       6044.56       6682.61       116.62 o                         
  -7  -2   4        197.83        262.83        22.41 o                         
  -6  -2   4       4429.14       4842.90        93.68 o                         
  -5  -2   4       4023.26       4175.29        61.20 o                         
  -4  -2   4      18314.88      19128.50       180.65 o                         
  -3  -2   4       2559.79       2560.22        35.28 o                         
  -2  -2   4      15643.29      15320.34        82.38 o                         
  -1  -2   4        805.55        771.05         9.23 o                         
   0  -2   4      10098.00      10291.41        43.65 o                         
   1  -2   4        384.77        427.53         6.36 o                         
   2  -2   4      19854.50      19946.14        87.21 o                         
   3  -2   4        358.52        338.47         8.43 o                         
   4  -2   4      10206.36      10077.43        69.40 o                         
   5  -2   4        259.44        260.34        11.02 o                         
   6  -2   4       7344.32       7563.75       138.01 o                         
   7  -2   4        356.39        339.86        27.97 o                         
   8  -2   4       1963.33       1925.05        69.97 o                         
  -9  -1   4          2.26         18.14        14.26 o                         
  -8  -1   4       1538.43       1703.22        49.03 o                         
  -7  -1   4        315.36        352.35        26.82 o                         
  -6  -1   4       4533.29       4958.88        80.93 o                         
  -5  -1   4         63.61         73.90        10.64 o                         
  -4  -1   4       5987.20       6077.29        74.81 o                         
  -3  -1   4        949.14        988.35        22.91 o                         
  -2  -1   4      14692.22      15156.29       123.09 o                         
  -1  -1   4        620.01        691.38         9.30 o                         
   0  -1   4      21144.31      21259.60        88.44 o                         
   1  -1   4        456.18        518.43         8.21 o                         
   2  -1   4       9450.22       9188.75        51.45 o                         
   3  -1   4        594.71        565.61        12.38 o                         
   4  -1   4       1532.36       1532.40        22.68 o                         
   5  -1   4       1333.51       1323.08        23.02 o                         
   6  -1   4       7612.53       7500.67       100.20 o                         
   7  -1   4         15.09         33.37         9.44 o                         
   8  -1   4       3181.09       3271.58        78.14 o                         
   9  -1   4         77.93         82.34        22.69 o                         
  -9   0   4          5.10         37.84        18.46 o                         
  -8   0   4       2975.40       3134.55        71.94 o                         
  -7   0   4       1330.83       1450.50        43.63 o                         
  -6   0   4       5919.20       6183.16        82.35 o                         
  -5   0   4          2.18          1.30         6.29 o                         
  -4   0   4      24195.31      23817.21       184.58 o                         
  -3   0   4        596.56        602.61        16.82 o                         
  -2   0   4       8845.83       8692.13        64.71 o                         
  -1   0   4         88.69        112.62         3.88 o                         
   0   0   4       9322.43       9399.05        40.98 o                         
   1   0   4         88.49         94.03         2.58 o                         
   2   0   4      68589.95      66055.08       462.63 o                         
   3   0   4        751.41        761.86        13.39 o                         
   4   0   4      11471.69      11384.74        82.41 o                         
   5   0   4       2043.89       2069.91        39.79 o                         
   6   0   4       4012.08       4042.69        61.91 o                         
   7   0   4        340.43        326.00        27.34 o                         
   8   0   4       6268.42       6251.98       157.51 o                         
   9   0   4        156.89        143.43        21.52 o                         
  -8   1   4       1523.07       1576.51        51.52 o                         
  -7   1   4        276.72        308.16        22.69 o                         
  -6   1   4       2864.58       2979.16        59.39 o                         
  -5   1   4        898.19        830.21        26.55 o                         
  -4   1   4      10124.25      10081.48        94.00 o                         
  -3   1   4       2214.54       2263.82        30.41 o                         
  -2   1   4      13811.35      13648.77        78.71 o                         
  -1   1   4         15.60         23.49         2.50 o                         
   0   1   4      24746.04      25372.07        80.18 o                         
   1   1   4       3077.53       3262.72        17.99 o                         
   2   1   4       2729.50       2718.42        21.49 o                         
   3   1   4         42.91         61.03         5.79 o                         
   4   1   4      15439.63      15175.78        99.67 o                         
   5   1   4        132.00        131.86         9.66 o                         
   6   1   4       8245.44       8426.38       113.83 o                         
   7   1   4          4.95          6.44        10.77 o                         
   8   1   4       2501.41       2528.92        62.18 o                         
   9   1   4         63.88         79.06        15.34 o                         
  10   1   4       2057.12       2179.13       194.80 o                         
  -8   2   4       2180.82       2286.51       115.99 o                         
  -7   2   4       1069.53       1069.63        39.63 o                         
  -6   2   4       8604.45       8690.96       172.73 o                         
  -5   2   4       1193.41       1228.13        34.43 o                         
  -4   2   4       3703.75       3440.88        52.41 o                         
  -3   2   4        396.23        402.64        13.59 o                         
  -2   2   4       6770.31       6564.64        45.64 o                         
  -1   2   4        164.43        192.75         5.65 o                         
   0   2   4      50216.75      51004.65       200.55 o                         
   1   2   4          0.70         13.62         1.95 o                         
   2   2   4      15710.90      15928.23        88.14 o                         
   3   2   4       1743.87       1825.55        30.31 o                         
   4   2   4      10353.43      10221.07        79.95 o                         
   5   2   4         41.66         37.91         7.04 o                         
   6   2   4       7357.21       7270.16        91.17 o                         
   7   2   4        121.69        115.55        12.57 o                         
   8   2   4       4513.26       4421.82        82.45 o                         
   9   2   4         14.21          8.42        13.04 o                         
  10   2   4       2735.72       2871.80       110.02 o                         
  -7   3   4        296.44        326.09        22.86 o                         
  -6   3   4       4600.56       4505.01        77.67 o                         
  -5   3   4          2.20         -7.67         8.85 o                         
  -4   3   4       7237.21       7211.61        80.42 o                         
  -3   3   4        138.39        160.63         8.74 o                         
  -2   3   4      10155.33      10124.07        72.66 o                         
  -1   3   4        230.61        203.61         7.11 o                         
   0   3   4      21940.57      21810.05       107.47 o                         
   1   3   4       1125.86       1158.99        18.31 o                         
   2   3   4       5013.43       5055.26        43.30 o                         
   3   3   4         55.64         62.49         6.55 o                         
   4   3   4      24509.38      24272.56       173.15 o                         
   5   3   4        351.67        332.74        13.44 o                         
   6   3   4      11830.27      11317.20       124.88 o                         
   7   3   4       3781.74       3626.73        67.97 o                         
   8   3   4       2106.94       2029.36        54.86 o                         
   9   3   4        593.49        605.71        32.54 o                         
  10   3   4       3087.87       3061.27       109.60 o                         
  -7   4   4          4.69         -0.45        25.92 o                         
  -6   4   4       3175.47       3090.44        66.24 o                         
  -5   4   4         68.41         53.27        11.01 o                         
  -4   4   4       3292.83       3167.45        52.42 o                         
  -3   4   4         20.41         17.08         5.53 o                         
  -2   4   4       3298.16       3276.61        35.80 o                         
  -1   4   4       3693.16       3754.81        39.46 o                         
   0   4   4      21093.39      21051.30       108.81 o                         
   1   4   4        902.95        971.25        16.93 o                         
   2   4   4       2189.17       2219.56        31.00 o                         
   3   4   4          2.19          3.33         4.84 o                         
   4   4   4      10748.92      10915.88       103.56 o                         
   5   4   4       5157.01       4998.82        66.98 o                         
   6   4   4       4742.79       4714.52        53.37 o                         
   7   4   4        288.85        278.99        19.54 o                         
   8   4   4       2582.08       2436.69        63.83 o                         
   9   4   4          8.32         22.24        14.01 o                         
  10   4   4       3514.73       3518.15        85.77 o                         
  -6   5   4       2271.90       2155.64        65.12 o                         
  -5   5   4        276.66        280.49        19.63 o                         
  -4   5   4      14638.72      14232.31       140.33 o                         
  -3   5   4        645.98        611.06        19.09 o                         
  -2   5   4       6063.57       5989.56        55.15 o                         
  -1   5   4         99.02        110.04         7.10 o                         
   0   5   4       8490.32       8468.29        69.13 o                         
   1   5   4        187.58        200.18         8.53 o                         
   2   5   4      16269.18      16087.93       116.57 o                         
   3   5   4       2906.65       3051.14        39.70 o                         
   4   5   4      25308.04      24968.07       181.60 o                         
   5   5   4          4.78         20.22         7.67 o                         
   6   5   4       3820.42       3739.10        53.64 o                         
   7   5   4       1453.18       1372.38        39.05 o                         
   8   5   4       5953.81       5784.02       103.56 o                         
   9   5   4         93.60        111.90        17.16 o                         
  10   5   4       5450.00       5407.21       143.83 o                         
  -6   6   4       1348.93       1464.14       155.33 o                         
  -5   6   4        357.86        362.69        22.52 o                         
  -4   6   4       2709.40       2622.20        55.97 o                         
  -3   6   4         64.24         50.56        10.69 o                         
  -2   6   4       6458.91       6479.72        64.93 o                         
  -1   6   4          6.85         -2.19         6.25 o                         
   0   6   4       8899.83       8894.00        84.62 o                         
   1   6   4         73.14         78.04         6.17 o                         
   2   6   4       4655.79       4662.40        55.26 o                         
   3   6   4          8.86         26.28         6.74 o                         
   4   6   4       8432.25       8425.62        83.40 o                         
   5   6   4        927.76        900.32        27.70 o                         
   6   6   4       7372.91       7369.68        90.72 o                         
   7   6   4        403.95        405.29        22.71 o                         
   8   6   4       2371.14       2308.42        62.85 o                         
   9   6   4         15.37         13.84        15.27 o                         
  10   6   4       4250.60       4106.78       171.43 o                         
  -5   7   4        192.11        132.82        51.32 o                         
  -4   7   4       3705.03       3590.35        69.56 o                         
  -3   7   4         89.81         98.92        12.28 o                         
  -2   7   4       1586.22       1584.28        40.34 o                         
  -1   7   4        220.11        207.62        13.48 o                         
   0   7   4      10028.32      10211.62        90.22 o                         
   1   7   4       2533.93       2542.15        41.39 o                         
   2   7   4       5418.29       5378.96        64.44 o                         
   3   7   4        264.07        265.69        14.23 o                         
   4   7   4       4890.20       4918.67        72.57 o                         
   5   7   4        622.33        611.70        22.53 o                         
   6   7   4       7523.96       7540.23       106.61 o                         
   7   7   4        426.83        448.78        23.78 o                         
   8   7   4       2714.33       2637.67        71.97 o                         
   9   7   4        102.45         56.49        15.28 o                         
  10   7   4       1857.49       1943.45       106.02 o                         
  -4   8   4       2154.22       2245.09       124.66 o                         
  -3   8   4         88.87         63.00        12.52 o                         
  -2   8   4       4824.31       4623.10        74.21 o                         
  -1   8   4        407.57        420.51        20.80 o                         
   0   8   4       9111.67       9218.06       110.34 o                         
   1   8   4         95.55        101.82        10.26 o                         
   2   8   4       4420.73       4508.11        60.82 o                         
   3   8   4         41.30         55.84         7.66 o                         
   4   8   4       4614.76       4708.34        63.61 o                         
   5   8   4        157.02        153.44        14.68 o                         
   6   8   4       8113.79       8029.01        89.91 o                         
   7   8   4       1059.07       1135.10        39.39 o                         
   8   8   4       3967.69       3935.28        95.72 o                         
   9   8   4         57.66         47.73        14.11 o                         
  10   8   4       2750.90       2500.84       221.39 o                         
  -3   9   4         13.73         59.19        43.87 o                         
  -2   9   4        914.50        872.19        44.32 o                         
  -1   9   4        887.75        908.27        35.49 o                         
   0   9   4       5013.58       5141.09        84.98 o                         
   1   9   4         89.98         81.09        12.45 o                         
   2   9   4       4875.75       4877.79        72.41 o                         
   3   9   4        340.60        370.63        17.83 o                         
   4   9   4       2596.83       2729.32        55.70 o                         
   5   9   4        924.73       1009.07        37.19 o                         
   6   9   4       3040.63       3000.03        69.84 o                         
   7   9   4        214.32        202.65        33.74 o                         
   8   9   4       2096.37       2043.04        72.72 o                         
   9   9   4         62.85         75.71        25.79 o                         
  -2  10   4       4098.02       3882.05       227.88 o                         
  -1  10   4          9.04        -10.46        11.93 o                         
   0  10   4       2139.47       2145.45        56.13 o                         
   1  10   4        190.52        199.86        18.41 o                         
   2  10   4       4525.93       4615.37        86.48 o                         
   3  10   4          7.71         14.28        10.46 o                         
   4  10   4       7247.58       7354.61       103.66 o                         
   5  10   4        146.10        172.57        15.03 o                         
   6  10   4       3001.63       3047.31        62.03 o                         
   7  10   4        585.66        567.18        44.60 o                         
   8  10   4       3619.09       3901.42       103.12 o                         
   9  10   4          3.89          1.58        34.23 o                         
   0  11   4       1667.28       1520.99       128.38 o                         
   1  11   4        300.88        306.71        31.90 o                         
   2  11   4       1767.68       1787.26        67.85 o                         
   3  11   4         68.18         48.70        14.39 o                         
   4  11   4       5585.68       5851.13        90.40 o                         
   5  11   4         19.68         20.11        10.75 o                         
   6  11   4        851.06        828.52        35.62 o                         
   7  11   4         16.40         51.23        23.76 o                         
   8  11   4       1749.96       1712.59       121.40 o                         
   3  12   4        105.64        121.62        33.07 o                         
   4  12   4       3155.80       3044.35       128.58 o                         
   5  12   4        388.50        359.23        35.91 o                         
   6  12   4       1497.70       1492.62        71.38 o                         
  -6 -11   5        614.75        735.22       105.68 o                         
  -5 -11   5       2469.69       2348.91        88.85 o                         
  -4 -11   5         30.96         25.31        16.58 o                         
  -3 -11   5        939.31       1021.93        54.68 o                         
  -2 -11   5         89.49         96.13        25.48 o                         
  -1 -11   5       2559.60       2546.04       100.04 o                         
  -7 -10   5       2770.92       2724.25       150.34 o                         
  -6 -10   5         13.61         17.44        12.74 o                         
  -5 -10   5       4807.03       4898.35       109.31 o                         
  -4 -10   5        238.18        226.33        21.10 o                         
  -3 -10   5       2752.74       2741.11        67.42 o                         
  -2 -10   5          3.41         -2.21         9.30 o                         
  -1 -10   5       3120.32       3099.68        62.35 o                         
   0 -10   5         19.07          9.22         8.97 o                         
   1 -10   5       2622.79       2677.82        68.18 o                         
   2 -10   5        367.15        301.00        41.89 o                         
  -8  -9   5         13.07         -5.49        16.18 o                         
  -7  -9   5       3149.57       2998.93        88.52 o                         
  -6  -9   5        189.04        187.09        18.67 o                         
  -5  -9   5       3548.34       3386.32        78.91 o                         
  -4  -9   5       1381.63       1367.45        41.77 o                         
  -3  -9   5       3634.89       3608.96        72.94 o                         
  -2  -9   5         22.32          3.99         7.85 o                         
  -1  -9   5       9303.67       9444.34       107.12 o                         
   0  -9   5        143.36        150.60        19.03 o                         
   1  -9   5       1267.96       1258.58        42.11 o                         
   2  -9   5        148.63        168.75        16.92 o                         
   3  -9   5       2163.69       2003.15        69.23 o                         
  -9  -8   5       1472.02       1461.27        93.61 o                         
  -8  -8   5        413.25        434.45        36.79 o                         
  -7  -8   5       3342.72       3228.85        83.95 o                         
  -6  -8   5         34.51         18.22         9.02 o                         
  -5  -8   5       4174.80       3992.35        71.10 o                         
  -4  -8   5        684.47        670.61        25.43 o                         
  -3  -8   5        943.65        984.63        32.25 o                         
  -2  -8   5         46.60         50.30         8.17 o                         
  -1  -8   5       7011.81       7001.24        84.12 o                         
   0  -8   5          4.43          7.92         7.93 o                         
   1  -8   5       2352.03       2326.73        47.58 o                         
   2  -8   5          2.49          3.84         8.52 o                         
   3  -8   5       2898.83       2903.37        66.92 o                         
   4  -8   5        565.20        579.33        34.63 o                         
  -9  -7   5       3014.47       2968.45       133.94 o                         
  -8  -7   5         29.05         23.07        14.72 o                         
  -7  -7   5       2293.79       2205.50        74.83 o                         
  -6  -7   5        853.31        758.38        31.73 o                         
  -5  -7   5       8563.94       8043.27        96.84 o                         
  -4  -7   5        398.82        405.32        18.86 o                         
  -3  -7   5      10852.36      10865.08        91.24 o                         
  -2  -7   5          0.13          0.80         4.74 o                         
  -1  -7   5       7802.20       7859.93        73.89 o                         
   0  -7   5        166.01        175.81        11.75 o                         
   1  -7   5       3938.62       3958.20        58.30 o                         
   2  -7   5        314.94        313.40        17.31 o                         
   3  -7   5       5129.04       5126.02        76.97 o                         
   4  -7   5        155.91        139.26        15.59 o                         
   5  -7   5       4538.00       4327.66        89.69 o                         
  -9  -6   5       2332.99       2335.25       103.98 o                         
  -8  -6   5        168.84        170.80        22.33 o                         
  -7  -6   5       1532.76       1511.30        61.57 o                         
  -6  -6   5        863.39        867.23        35.52 o                         
  -5  -6   5       8614.94       8100.89        99.72 o                         
  -4  -6   5         33.93         48.13         9.46 o                         
  -3  -6   5       1855.60       1801.08        30.18 o                         
  -2  -6   5        139.31        138.10         8.46 o                         
  -1  -6   5      10115.74      10173.24        75.74 o                         
   0  -6   5        149.83        139.17         9.63 o                         
   1  -6   5       7761.39       7826.66        80.21 o                         
   2  -6   5        121.52        129.77        10.92 o                         
   3  -6   5       3801.28       3756.77        61.04 o                         
   4  -6   5        381.61        394.90        22.25 o                         
   5  -6   5       1585.50       1604.33        50.26 o                         
   6  -6   5         28.49         -4.53        17.10 o                         
  -9  -5   5       2582.24       2834.11        85.61 o                         
  -8  -5   5        286.33        270.00        25.77 o                         
  -7  -5   5       2058.64       2035.14        65.63 o                         
  -6  -5   5        113.59        117.30        11.33 o                         
  -5  -5   5      13403.06      12838.68       123.32 o                         
  -4  -5   5          0.97          9.04         5.90 o                         
  -3  -5   5      11091.56      10894.05        76.17 o                         
  -2  -5   5        615.64        621.79        14.70 o                         
  -1  -5   5       4487.21       4530.14        38.90 o                         
   0  -5   5       1185.53       1155.98        16.70 o                         
   1  -5   5       9084.22       8983.23        67.03 o                         
   2  -5   5        742.25        727.55        21.13 o                         
   3  -5   5      10293.88      10169.49       101.51 o                         
   4  -5   5        133.56        116.82        15.07 o                         
   5  -5   5       4053.04       4132.75        73.86 o                         
   6  -5   5          5.12         14.70        12.22 o                         
   7  -5   5       1468.45       1221.45        67.59 o                         
  -9  -4   5       2888.18       3214.38        92.43 o                         
  -8  -4   5        198.08        241.40        25.41 o                         
  -7  -4   5       7111.63       7252.12       128.03 o                         
  -6  -4   5        966.01        856.70        34.09 o                         
  -5  -4   5       4202.11       4141.91        59.76 o                         
  -4  -4   5        581.65        523.21        16.40 o                         
  -3  -4   5       5642.64       5396.71        54.39 o                         
  -2  -4   5       1176.11       1140.25        17.93 o                         
  -1  -4   5      32696.78      32727.63       162.06 o                         
   0  -4   5        466.56        463.44        12.11 o                         
   1  -4   5       9217.78       9208.04        66.23 o                         
   2  -4   5        231.43        226.55         8.66 o                         
   3  -4   5       2429.76       2410.98        40.16 o                         
   4  -4   5          2.12          1.18         5.80 o                         
   5  -4   5      10471.51      10698.13       113.63 o                         
   6  -4   5         65.69         67.07        13.18 o                         
   7  -4   5       2655.38       2660.80        78.39 o                         
   8  -4   5        180.81         11.82        32.65 o                         
  -9  -3   5        701.93        749.03        44.20 o                         
  -8  -3   5         87.53        102.05        17.46 o                         
  -7  -3   5       7074.79       7673.69       131.13 o                         
  -6  -3   5         55.73         53.83        13.68 o                         
  -5  -3   5       5263.08       5413.08        83.31 o                         
  -4  -3   5        891.35        930.19        24.70 o                         
  -3  -3   5       3521.28       3475.10        39.09 o                         
  -2  -3   5        343.43        356.34         9.09 o                         
  -1  -3   5       8646.03       8308.23        42.20 o                         
   0  -3   5        183.11        195.23         5.41 o                         
   1  -3   5      11507.36      11497.51        59.71 o                         
   2  -3   5        180.83        176.89         6.50 o                         
   3  -3   5       5267.67       5137.42        48.90 o                         
   4  -3   5          1.30          8.44         5.79 o                         
   5  -3   5       5306.91       5353.08        68.46 o                         
   6  -3   5        275.79        302.89        19.40 o                         
   7  -3   5       1709.16       1703.89        58.22 o                         
   8  -3   5        273.62        272.20        30.53 o                         
  -9  -2   5       3287.88       3623.40       102.33 o                         
  -8  -2   5         23.11         12.42        22.26 o                         
  -7  -2   5       7121.41       7653.13       119.78 o                         
  -6  -2   5        606.11        612.83        30.97 o                         
  -5  -2   5       5833.73       5914.05        81.28 o                         
  -4  -2   5       2445.22       2616.82        45.04 o                         
  -3  -2   5      20035.33      20334.43       146.10 o                         
  -2  -2   5       2352.53       2383.62        24.31 o                         
  -1  -2   5      28497.27      28687.01       117.21 o                         
   0  -2   5       3014.20       3099.12        18.69 o                         
   1  -2   5      12390.59      12582.48        57.84 o                         
   2  -2   5        853.28        857.78        13.66 o                         
   3  -2   5      16807.52      16857.97        91.74 o                         
   4  -2   5         82.61         71.50         6.23 o                         
   5  -2   5       8876.96       8942.05        86.86 o                         
   6  -2   5       1002.59       1028.47        30.73 o                         
   7  -2   5       6059.72       6104.28       127.98 o                         
   8  -2   5        534.15        528.70        37.65 o                         
  -9  -1   5        713.26        682.61        62.37 o                         
  -8  -1   5         58.60         82.42        12.81 o                         
  -7  -1   5       7025.64       7618.62       108.38 o                         
  -6  -1   5         52.43         30.10        11.64 o                         
  -5  -1   5       7080.89       7356.91        94.36 o                         
  -4  -1   5        238.51        225.95        13.69 o                         
  -3  -1   5      10121.93       9932.75        97.62 o                         
  -2  -1   5       3430.09       3493.45        46.68 o                         
  -1  -1   5       4790.12       4656.16        29.43 o                         
   0  -1   5        790.28        867.50        13.65 o                         
   1  -1   5      18492.63      18810.32        78.11 o                         
   2  -1   5          0.64         10.64         2.35 o                         
   3  -1   5      21855.32      21662.19       126.50 o                         
   4  -1   5        231.22        243.67        10.15 o                         
   5  -1   5       1845.61       1902.18        27.52 o                         
   6  -1   5          0.12          3.40         7.68 o                         
   7  -1   5       5312.50       5307.12        80.56 o                         
   8  -1   5         42.70         58.30        14.23 o                         
   9  -1   5       2828.43       2796.53       105.37 o                         
  -9   0   5       1967.88       2051.17       130.72 o                         
  -8   0   5         63.20         49.42        11.69 o                         
  -7   0   5       1569.15       1666.70        47.21 o                         
  -6   0   5         94.07         94.35        10.84 o                         
  -5   0   5       4818.59       4881.56        66.44 o                         
  -4   0   5        245.80        242.43        13.63 o                         
  -3   0   5      31808.25      31262.39       203.33 o                         
  -2   0   5        126.22        156.19         7.73 o                         
  -1   0   5       7599.10       7694.82        41.65 o                         
   0   0   5       1356.75       1446.24        10.94 o                         
   1   0   5       3117.17       3130.84        20.73 o                         
   2   0   5       8912.22       9164.98        47.27 o                         
   3   0   5      30210.51      29209.86       139.21 o                         
   4   0   5        678.00        689.90        15.84 o                         
   5   0   5       3327.17       3223.22        41.92 o                         
   6   0   5        618.00        610.11        23.18 o                         
   7   0   5       5477.12       5427.24        95.65 o                         
   8   0   5        571.04        658.96        30.49 o                         
   9   0   5       3629.20       3873.85        95.66 o                         
  -8   1   5        359.85        396.31        25.18 o                         
  -7   1   5       7690.52       7906.80       115.40 o                         
  -6   1   5        236.50        258.58        21.17 o                         
  -5   1   5       3169.32       3237.40        53.72 o                         
  -4   1   5        421.99        430.12        15.97 o                         
  -3   1   5       9453.03       9253.77        72.95 o                         
  -2   1   5         15.55         14.32         4.38 o                         
  -1   1   5      31491.78      31971.72       138.23 o                         
   0   1   5       2495.56       2490.72        15.45 o                         
   1   1   5       9535.14       9497.01        45.98 o                         
   2   1   5        388.07        417.47         7.69 o                         
   3   1   5      29492.46      29720.97       144.07 o                         
   4   1   5         72.62         53.12         5.53 o                         
   5   1   5       5850.00       5681.08        54.19 o                         
   6   1   5        350.79        341.59        16.92 o                         
   7   1   5       7707.31       7687.01       100.83 o                         
   8   1   5        172.29        201.56        16.70 o                         
   9   1   5       2964.01       3037.72        87.00 o                         
  10   1   5        964.55        866.76       120.31 o                         
  -8   2   5         51.85         60.34        18.33 o                         
  -7   2   5       3064.55       3112.31        68.82 o                         
  -6   2   5        158.91        141.84        13.75 o                         
  -5   2   5       7010.53       6898.14        94.55 o                         
  -4   2   5          3.95         -6.14         7.54 o                         
  -3   2   5       5824.57       5778.72        49.55 o                         
  -2   2   5        215.23        223.48         7.79 o                         
  -1   2   5      13106.57      12984.29        68.58 o                         
   0   2   5        153.95        158.10         5.04 o                         
   1   2   5       5640.55       5616.17        41.00 o                         
   2   2   5       3258.77       3349.43        31.00 o                         
   3   2   5      12390.57      12311.71        99.93 o                         
   4   2   5        185.75        174.52         8.83 o                         
   5   2   5       5419.66       5259.59        61.58 o                         
   6   2   5        132.49        148.77        13.18 o                         
   7   2   5       8704.38       8664.15       103.82 o                         
   8   2   5       1407.70       1545.95        52.28 o                         
   9   2   5       1165.39       1195.49        44.79 o                         
  10   2   5        158.27        129.84        40.04 o                         
  -7   3   5       6102.43       6140.88       124.47 o                         
  -6   3   5         48.99         37.98        10.33 o                         
  -5   3   5       2993.68       2911.76        57.07 o                         
  -4   3   5       1232.37       1197.47        31.17 o                         
  -3   3   5       6373.52       6263.99        64.87 o                         
  -2   3   5        674.73        681.10        16.44 o                         
  -1   3   5      37278.70      37433.62       167.50 o                         
   0   3   5       3994.55       4114.26        33.49 o                         
   1   3   5      18279.46      18763.55       112.38 o                         
   2   3   5       5315.85       5696.73        44.05 o                         
   3   3   5      15050.53      15108.42       106.62 o                         
   4   3   5       4352.21       4368.90        56.47 o                         
   5   3   5       7744.37       7610.04        87.04 o                         
   6   3   5       1307.52       1249.57        34.89 o                         
   7   3   5      10145.58       9821.28       106.40 o                         
   8   3   5        706.93        630.37        30.96 o                         
   9   3   5       5210.90       5140.39        99.25 o                         
  10   3   5        150.05        171.75        23.83 o                         
  -7   4   5       2612.63       2604.62       218.27 o                         
  -6   4   5         91.57         61.29        14.15 o                         
  -5   4   5       5244.89       5168.46        76.18 o                         
  -4   4   5        768.04        718.65        25.11 o                         
  -3   4   5       3597.15       3586.27        43.04 o                         
  -2   4   5       1794.29       1742.59        27.01 o                         
  -1   4   5       7566.33       7409.34        55.62 o                         
   0   4   5        541.63        552.80        11.49 o                         
   1   4   5      11194.91      11238.39        81.16 o                         
   2   4   5       1003.26        942.76        17.86 o                         
   3   4   5      14757.71      14618.31       112.54 o                         
   4   4   5          0.07          6.57         5.72 o                         
   5   4   5       8273.14       8388.45       117.49 o                         
   6   4   5        392.94        359.13        18.56 o                         
   7   4   5       3844.07       3745.97        71.34 o                         
   8   4   5        111.56        108.49        14.09 o                         
   9   4   5       2430.06       2348.84        59.49 o                         
  10   4   5        253.36        240.10        24.07 o                         
  -6   5   5          3.66          4.79        12.99 o                         
  -5   5   5       1438.42       1388.62        42.30 o                         
  -4   5   5         13.90         16.64         8.70 o                         
  -3   5   5       9558.07       9196.29        86.12 o                         
  -2   5   5          5.99         15.27         4.90 o                         
  -1   5   5       8714.76       8725.48        67.30 o                         
   0   5   5         49.10         56.31         5.19 o                         
   1   5   5       1705.65       1701.82        27.76 o                         
   2   5   5        356.00        358.83        13.79 o                         
   3   5   5      19542.94      19602.38       128.58 o                         
   4   5   5        366.23        365.47        17.13 o                         
   5   5   5       4461.69       4566.26        67.21 o                         
   6   5   5        303.74        322.99        18.24 o                         
   7   5   5       3177.84       3117.51        59.17 o                         
   8   5   5        118.07        113.79        15.84 o                         
   9   5   5       5423.10       5280.58       126.98 o                         
  10   5   5          9.19         22.32        16.75 o                         
  -5   6   5       2338.40       2232.28        55.90 o                         
  -4   6   5         27.14         13.69        10.21 o                         
  -3   6   5       7285.66       7090.27        92.60 o                         
  -2   6   5         81.84         78.65         7.67 o                         
  -1   6   5       5241.14       5318.98        54.53 o                         
   0   6   5        171.56        162.95         8.51 o                         
   1   6   5      13273.34      13091.40        94.47 o                         
   2   6   5        153.44        147.21        10.11 o                         
   3   6   5      13914.50      14087.98       107.41 o                         
   4   6   5        593.98        626.28        20.86 o                         
   5   6   5      10278.75      10020.12       109.46 o                         
   6   6   5         99.70        109.63        11.97 o                         
   7   6   5       4528.10       4465.64        71.17 o                         
   8   6   5          8.92          2.23        11.05 o                         
   9   6   5       3749.02       3655.10        86.50 o                         
  10   6   5        511.22        498.20        57.97 o                         
  -5   7   5       2205.85       2152.19       199.30 o                         
  -4   7   5        612.23        596.42        28.82 o                         
  -3   7   5       3157.74       3048.77        62.32 o                         
  -2   7   5         95.71         67.46         9.50 o                         
  -1   7   5       3101.17       3164.68        50.21 o                         
   0   7   5        171.75        198.19        11.91 o                         
   1   7   5       7669.22       7676.09        76.75 o                         
   2   7   5       4291.05       4167.96        56.38 o                         
   3   7   5       3139.04       3168.28        45.67 o                         
   4   7   5        353.82        352.68        16.66 o                         
   5   7   5       4501.65       4459.45        63.73 o                         
   6   7   5        151.06        141.30        16.82 o                         
   7   7   5       8156.28       8090.67       111.43 o                         
   8   7   5        426.77        461.75        24.92 o                         
   9   7   5       1438.99       1478.48        58.94 o                         
  10   7   5         57.83         47.51        20.67 o                         
  -4   8   5          3.02         97.50        52.58 o                         
  -3   8   5       3277.87       3275.86        70.24 o                         
  -2   8   5         24.42         21.67         8.49 o                         
  -1   8   5       3127.93       3158.06        60.39 o                         
   0   8   5        418.19        462.58        22.36 o                         
   1   8   5      10403.32      10526.74       108.97 o                         
   2   8   5          8.99          8.25         7.56 o                         
   3   8   5       6208.51       6309.61        70.99 o                         
   4   8   5        123.70        144.72        11.68 o                         
   5   8   5       4099.16       4210.39        63.71 o                         
   6   8   5         53.59         54.75        10.83 o                         
   7   8   5       6743.70       6649.19       105.97 o                         
   8   8   5        505.00        550.31        37.69 o                         
   9   8   5       2388.58       2286.59        72.48 o                         
  10   8   5         51.89         61.44        49.32 o                         
  -3   9   5       3117.77       3049.33       126.28 o                         
  -2   9   5          8.91         -0.20        11.06 o                         
  -1   9   5       1494.04       1481.82        44.20 o                         
   0   9   5        382.55        396.72        23.97 o                         
   1   9   5       5110.82       5041.29        82.17 o                         
   2   9   5         17.24         26.36         8.52 o                         
   3   9   5       2799.34       2894.48        52.10 o                         
   4   9   5        423.61        439.00        19.11 o                         
   5   9   5       3965.08       4049.71        64.64 o                         
   6   9   5        732.78        685.16        27.55 o                         
   7   9   5       6572.40       6724.07       125.08 o                         
   8   9   5        176.56        161.00        23.32 o                         
   9   9   5        752.21        802.24       106.94 o                         
  -2  10   5         70.90        -10.13        30.79 o                         
  -1  10   5       1942.86       2015.29       109.02 o                         
   0  10   5        133.46         99.14        14.45 o                         
   1  10   5       3118.36       3238.29        69.70 o                         
   2  10   5         46.86         40.75        10.18 o                         
   3  10   5       3903.06       4003.01        79.20 o                         
   4  10   5         10.68         -3.45        10.16 o                         
   5  10   5       2088.96       2153.09        61.72 o                         
   6  10   5        344.08        360.81        30.03 o                         
   7  10   5       1901.96       1896.88        75.12 o                         
   8  10   5        105.23         76.46        16.05 o                         
   9  10   5       2376.41       2290.88       213.39 o                         
   0  11   5         61.40         -8.70        54.13 o                         
   1  11   5       1936.50       1969.86        88.51 o                         
   2  11   5          0.72         -9.54        12.14 o                         
   3  11   5       4212.31       4430.57        97.10 o                         
   4  11   5        645.87        689.05        35.12 o                         
   5  11   5       5734.96       5898.69        95.33 o                         
   6  11   5          0.91         12.46        13.94 o                         
   7  11   5       3434.00       3415.50       164.47 o                         
   3  12   5       1346.09       1670.38       161.13 o                         
   4  12   5         73.47         56.28        28.95 o                         
   5  12   5        861.23        927.03        92.21 o                         
   6  12   5         49.91         49.33        19.37 o                         
  -6 -11   6       2767.72       2511.23       150.59 o                         
  -5 -11   6          6.39         -6.56        22.19 o                         
  -4 -11   6       2047.52       2069.92       108.18 o                         
  -3 -11   6          0.42         32.64        20.04 o                         
  -2 -11   6       1950.95       2028.52       107.97 o                         
  -7 -10   6        176.18        140.27        37.34 o                         
  -6 -10   6       1477.40       1382.39        66.42 o                         
  -5 -10   6          2.43          8.15        15.09 o                         
  -4 -10   6       2627.93       2562.47        88.13 o                         
  -3 -10   6          1.89         -1.38        14.45 o                         
  -2 -10   6       3384.48       3380.84        96.01 o                         
  -1 -10   6          7.06         40.16        15.73 o                         
   0 -10   6        497.69        479.10        35.80 o                         
   1 -10   6        271.22        316.88        57.28 o                         
  -8  -9   6       4953.06       5067.36       174.44 o                         
  -7  -9   6         53.25         67.58        20.49 o                         
  -6  -9   6       4308.31       4057.78        99.82 o                         
  -5  -9   6        336.12        314.09        21.89 o                         
  -4  -9   6       1318.31       1233.40        44.84 o                         
  -3  -9   6         63.09         28.58         9.47 o                         
  -2  -9   6       9067.61       9295.05       107.51 o                         
  -1  -9   6         79.29         95.62        13.07 o                         
   0  -9   6       5578.09       5644.50        85.46 o                         
   1  -9   6        426.55        395.40        24.70 o                         
   2  -9   6       2259.18       2310.03        62.69 o                         
   3  -9   6         13.76         10.03        29.92 o                         
  -8  -8   6       2100.93       2042.91       227.07 o                         
  -7  -8   6         49.73         15.87        13.79 o                         
  -6  -8   6       4670.71       4465.30        80.89 o                         
  -5  -8   6        353.50        361.89        20.68 o                         
  -4  -8   6       3251.67       3130.65        84.31 o                         
  -3  -8   6        370.64        375.99        20.67 o                         
  -2  -8   6       4738.58       4845.37        75.52 o                         
  -1  -8   6         22.39         29.57         7.51 o                         
   0  -8   6       2038.90       2079.14        46.56 o                         
   1  -8   6         62.24         44.12         8.99 o                         
   2  -8   6       5113.67       5191.57        86.13 o                         
   3  -8   6         90.46         79.04        15.87 o                         
   4  -8   6       2091.49       1949.71        61.51 o                         
  -9  -7   6          7.95          4.71        20.70 o                         
  -8  -7   6       4474.87       4436.32       111.89 o                         
  -7  -7   6          5.38         15.34        13.85 o                         
  -6  -7   6       1848.46       1798.04        49.57 o                         
  -5  -7   6        347.15        366.66        19.52 o                         
  -4  -7   6       4719.14       4594.11        66.75 o                         
  -3  -7   6        353.24        343.73        16.75 o                         
  -2  -7   6       8563.60       8655.60        84.44 o                         
  -1  -7   6         57.54         49.84         7.47 o                         
   0  -7   6       4774.81       4775.44        61.55 o                         
   1  -7   6       1199.85       1220.28        31.88 o                         
   2  -7   6       3099.39       3123.71        53.10 o                         
   3  -7   6        554.47        565.18        25.47 o                         
   4  -7   6       3181.91       3111.86        64.86 o                         
   5  -7   6         17.23         21.03        16.15 o                         
  -9  -6   6          4.70         29.56        19.96 o                         
  -8  -6   6       2449.05       2529.09        78.58 o                         
  -7  -6   6        224.82        202.69        25.37 o                         
  -6  -6   6       6007.95       5883.22        98.81 o                         
  -5  -6   6        295.10        272.70        17.13 o                         
  -4  -6   6      12094.56      11720.39       106.93 o                         
  -3  -6   6         44.52         40.98         6.21 o                         
  -2  -6   6       4011.05       4112.28        47.42 o                         
  -1  -6   6         42.81         38.31         4.88 o                         
   0  -6   6       5945.30       6023.30        66.71 o                         
   1  -6   6        217.76        217.26        12.47 o                         
   2  -6   6      10983.00      11020.99       102.35 o                         
   3  -6   6        891.06        911.53        30.09 o                         
   4  -6   6       3925.89       3791.38        68.08 o                         
   5  -6   6        162.57        156.38        16.61 o                         
   6  -6   6       2014.19       1919.82        80.39 o                         
  -9  -5   6         79.14        104.28        27.94 o                         
  -8  -5   6       1885.63       1942.66        67.75 o                         
  -7  -5   6          4.13         -3.75        11.96 o                         
  -6  -5   6        693.10        728.50        31.22 o                         
  -5  -5   6       1504.35       1486.91        38.04 o                         
  -4  -5   6      12663.75      12208.21       111.56 o                         
  -3  -5   6        207.36        178.46         9.50 o                         
  -2  -5   6       7855.23       7835.44        61.73 o                         
  -1  -5   6        528.88        549.64        15.05 o                         
   0  -5   6       4084.92       4122.76        41.57 o                         
   1  -5   6       2359.66       2330.03        35.19 o                         
   2  -5   6       4675.88       4649.89        57.44 o                         
   3  -5   6         82.03         84.16        10.87 o                         
   4  -5   6       3433.17       3413.89        63.30 o                         
   5  -5   6          2.56         -1.76        10.12 o                         
   6  -5   6       2429.09       2409.78        66.30 o                         
   7  -5   6         19.25         -0.78        17.39 o                         
  -9  -4   6        282.80        260.70        49.29 o                         
  -8  -4   6       6874.50       7349.12       135.29 o                         
  -7  -4   6        700.63        796.57        41.18 o                         
  -6  -4   6       8028.05       8304.32       131.38 o                         
  -5  -4   6          7.02         17.38         7.92 o                         
  -4  -4   6       8729.44       8657.84       104.73 o                         
  -3  -4   6         71.49         81.25         6.97 o                         
  -2  -4   6       6276.60       6129.75        45.41 o                         
  -1  -4   6       1017.28        980.47        15.35 o                         
   0  -4   6      29842.40      29593.38       146.28 o                         
   1  -4   6         77.75         78.25         4.83 o                         
   2  -4   6      10438.05      10207.48        66.56 o                         
   3  -4   6       2522.78       2482.84        40.79 o                         
   4  -4   6       3427.88       3421.23        59.42 o                         
   5  -4   6          4.73          3.42         7.87 o                         
   6  -4   6       8193.54       8205.24       199.15 o                         
   7  -4   6          7.82         -8.55        12.83 o                         
   8  -4   6       1581.76       1591.13       176.81 o                         
  -9  -3   6        179.48        168.88        29.87 o                         
  -8  -3   6       2177.94       2466.29        75.86 o                         
  -7  -3   6         85.96        100.84        15.89 o                         
  -6  -3   6       4015.36       4302.82        91.57 o                         
  -5  -3   6        173.65        167.82        13.62 o                         
  -4  -3   6      13242.53      13095.04       115.72 o                         
  -3  -3   6         31.16         42.10         3.82 o                         
  -2  -3   6       4149.04       4046.83        35.61 o                         
  -1  -3   6       2135.27       2118.75        17.08 o                         
   0  -3   6      18726.84      18993.01        83.47 o                         
   1  -3   6       4228.11       4307.18        34.00 o                         
   2  -3   6       6443.09       6338.84        45.87 o                         
   3  -3   6          0.76          4.57         5.34 o                         
   4  -3   6       3616.70       3738.28        47.12 o                         
   5  -3   6         68.18         51.19         7.61 o                         
   6  -3   6       8631.54       8809.92       180.73 o                         
   7  -3   6         47.24         36.67        12.35 o                         
   8  -3   6       1295.15       1356.83        66.84 o                         
  -9  -2   6         32.38         48.26        13.30 o                         
  -8  -2   6       5841.66       6336.11       115.79 o                         
  -7  -2   6         56.87         64.51        13.77 o                         
  -6  -2   6       1828.12       1948.19        55.17 o                         
  -5  -2   6        676.49        684.85        25.30 o                         
  -4  -2   6       6218.88       6264.25        83.63 o                         
  -3  -2   6       3903.06       3862.27        54.62 o                         
  -2  -2   6      12880.82      13067.70        89.58 o                         
  -1  -2   6         16.09         33.60         3.61 o                         
   0  -2   6      12192.92      11718.73        92.39 o                         
   1  -2   6        344.02        305.84         6.18 o                         
   2  -2   6      13124.86      12891.10        78.16 o                         
   3  -2   6        311.68        321.33         9.29 o                         
   4  -2   6       3288.16       3281.03        41.38 o                         
   5  -2   6       3776.67       3812.22        51.24 o                         
   6  -2   6       5085.96       5043.43        68.16 o                         
   7  -2   6        153.24        130.25        13.80 o                         
   8  -2   6       1500.27       1528.17        60.13 o                         
  -9  -1   6          3.74         11.09        27.69 o                         
  -8  -1   6       3614.11       3919.87        80.91 o                         
  -7  -1   6         42.37         66.34        12.28 o                         
  -6  -1   6       3923.75       4268.26        79.08 o                         
  -5  -1   6       1026.53       1071.67        35.37 o                         
  -4  -1   6      23196.75      23010.59       236.89 o                         
  -3  -1   6        216.13        241.77        12.08 o                         
  -2  -1   6       8485.13       8463.97        91.07 o                         
  -1  -1   6         17.80         18.26         2.89 o                         
   0  -1   6      11854.45      12019.74        69.74 o                         
   1  -1   6        149.23        129.95         4.13 o                         
   2  -1   6      38455.36      38225.51       167.80 o                         
   3  -1   6       2484.83       2368.28        28.57 o                         
   4  -1   6       9506.76       9460.82        74.25 o                         
   5  -1   6        417.34        407.56        15.50 o                         
   6  -1   6       8946.93       8942.63       135.65 o                         
   7  -1   6         51.87         41.81        10.10 o                         
   8  -1   6       1825.12       1871.71        58.68 o                         
   9  -1   6        387.71        403.18        41.83 o                         
  -8   0   6       4536.26       5001.18        93.22 o                         
  -7   0   6         34.37         42.74        11.59 o                         
  -6   0   6        510.12        557.03        26.22 o                         
  -5   0   6         11.95          3.41         7.89 o                         
  -4   0   6       8966.98       8715.33        97.68 o                         
  -3   0   6       4571.27       4539.14        55.15 o                         
  -2   0   6      18138.54      18183.21        99.38 o                         
  -1   0   6       3452.07       3647.54        26.87 o                         
   0   0   6       2495.75       2520.08        16.67 o                         
   1   0   6        574.00        574.86         7.44 o                         
   2   0   6      14424.96      14315.37        72.45 o                         
   3   0   6        874.30        802.11        12.98 o                         
   4   0   6      10009.82       9825.09        66.37 o                         
   5   0   6         39.43         34.20         5.13 o                         
   6   0   6       3898.39       4023.70        64.53 o                         
   7   0   6          2.67          2.20        10.72 o                         
   8   0   6       2727.66       2655.66        61.10 o                         
   9   0   6         10.00         25.88        17.15 o                         
  -8   1   6       3480.31       3697.54        81.51 o                         
  -7   1   6        438.00        433.51        27.10 o                         
  -6   1   6       6470.10       6602.16        90.27 o                         
  -5   1   6         55.50         42.78         8.20 o                         
  -4   1   6       8140.93       7797.79        77.97 o                         
  -3   1   6        243.50        221.70        10.39 o                         
  -2   1   6      13749.00      13546.51        80.44 o                         
  -1   1   6        592.98        577.91        10.27 o                         
   0   1   6      19131.10      19370.29        77.82 o                         
   1   1   6       2650.28       2802.03        18.68 o                         
   2   1   6      21904.75      22096.58       103.35 o                         
   3   1   6       1291.00       1243.77        18.89 o                         
   4   1   6       7364.63       7139.13        58.14 o                         
   5   1   6       1531.90       1460.61        26.66 o                         
   6   1   6      15848.94      15444.05       132.58 o                         
   7   1   6        273.65        264.71        18.64 o                         
   8   1   6       2097.09       2178.63        54.75 o                         
   9   1   6         99.05         87.09        15.60 o                         
  10   1   6       2236.90       2388.52       200.40 o                         
  -8   2   6       1123.33       1108.75        69.47 o                         
  -7   2   6         81.29         53.63        16.03 o                         
  -6   2   6       4209.53       4248.55        75.41 o                         
  -5   2   6        660.26        600.07        24.08 o                         
  -4   2   6       7022.05       7136.44        72.99 o                         
  -3   2   6         16.69         14.84         4.66 o                         
  -2   2   6       5497.96       5448.55        44.27 o                         
  -1   2   6       1250.73       1282.85        16.63 o                         
   0   2   6      19930.65      19846.46        95.14 o                         
   1   2   6        965.00        999.50        14.20 o                         
   2   2   6      12948.60      12702.10        73.73 o                         
   3   2   6       1384.50       1375.88        23.83 o                         
   4   2   6       4444.65       4537.32        53.36 o                         
   5   2   6        270.15        278.84        12.09 o                         
   6   2   6      10486.44      10338.42       106.52 o                         
   7   2   6          2.13         -5.11         8.70 o                         
   8   2   6       5191.52       5176.77        90.29 o                         
   9   2   6         11.63          4.21        13.93 o                         
  10   2   6       1238.57       1258.74        73.60 o                         
  -7   3   6         14.13         14.68        11.02 o                         
  -6   3   6       5381.46       5081.14        90.49 o                         
  -5   3   6        247.76        222.95        15.96 o                         
  -4   3   6       4521.40       4277.76        61.62 o                         
  -3   3   6          2.00         -0.49         5.01 o                         
  -2   3   6       4052.26       4007.36        44.53 o                         
  -1   3   6       5000.39       5064.53        41.48 o                         
   0   3   6      15981.39      15922.17        87.63 o                         
   1   3   6        427.90        488.48        12.40 o                         
   2   3   6      11438.08      11646.24        73.45 o                         
   3   3   6       1058.05       1110.74        20.61 o                         
   4   3   6       7753.76       7663.94        72.06 o                         
   5   3   6       1981.10       1951.05        35.48 o                         
   6   3   6       6438.42       6265.20        74.10 o                         
   7   3   6         45.70         25.91        10.37 o                         
   8   3   6       3176.55       3133.45        82.94 o                         
   9   3   6        217.79        183.70        18.73 o                         
  10   3   6       2024.19       1967.83        80.14 o                         
  -7   4   6         12.82        -15.68        26.81 o                         
  -6   4   6       4005.15       3751.95        83.99 o                         
  -5   4   6          3.95          1.58         9.47 o                         
  -4   4   6       9068.62       8871.36        95.85 o                         
  -3   4   6       4171.94       4219.77        48.19 o                         
  -2   4   6       8666.15       8534.12        68.39 o                         
  -1   4   6         12.65         20.53         4.12 o                         
   0   4   6      23423.18      23248.66       126.51 o                         
   1   4   6          1.01          5.35         3.97 o                         
   2   4   6       8177.71       8066.16        59.20 o                         
   3   4   6        867.16        839.30        21.32 o                         
   4   4   6      16146.99      15747.62       127.82 o                         
   5   4   6          5.40         16.30         7.88 o                         
   6   4   6      10019.83       9653.02        98.61 o                         
   7   4   6       1167.49       1115.20        35.98 o                         
   8   4   6       7058.60       6956.39        93.26 o                         
   9   4   6        198.81        161.16        20.60 o                         
  10   4   6       3232.67       3254.13        89.41 o                         
  -6   5   6        937.76        846.72        57.91 o                         
  -5   5   6        403.54        393.21        23.29 o                         
  -4   5   6       2301.16       2231.10        58.54 o                         
  -3   5   6        277.41        277.16        14.37 o                         
  -2   5   6       7791.80       7706.60        69.20 o                         
  -1   5   6        209.17        187.99         9.65 o                         
   0   5   6       5112.06       5124.84        49.16 o                         
   1   5   6        124.81        141.52         7.92 o                         
   2   5   6       5439.65       5294.12        54.88 o                         
   3   5   6         91.31         98.91         8.23 o                         
   4   5   6      16808.48      16744.35       143.68 o                         
   5   5   6       1462.52       1458.84        37.22 o                         
   6   5   6       1375.04       1417.93        37.90 o                         
   7   5   6         15.03         14.04        10.96 o                         
   8   5   6       1552.32       1482.86        44.63 o                         
   9   5   6        307.83        329.52        24.31 o                         
  10   5   6       5897.69       5660.31       118.67 o                         
  -5   6   6         57.79         40.38        12.33 o                         
  -4   6   6       4347.19       4281.81        78.91 o                         
  -3   6   6        774.89        761.44        29.14 o                         
  -2   6   6       4894.92       4805.49        56.93 o                         
  -1   6   6         24.23         32.32         5.71 o                         
   0   6   6      11391.17      11464.19        95.22 o                         
   1   6   6        157.19        149.82         8.90 o                         
   2   6   6       2652.50       2664.81        39.87 o                         
   3   6   6         96.38        111.68         9.32 o                         
   4   6   6      15496.77      15602.93       127.82 o                         
   5   6   6         20.10         25.58         8.02 o                         
   6   6   6       7120.18       6991.02        89.73 o                         
   7   6   6        648.87        682.29        27.37 o                         
   8   6   6       2413.89       2396.38        56.08 o                         
   9   6   6        416.40        430.91        28.07 o                         
  10   6   6       3179.35       3022.53       101.98 o                         
  -4   7   6       3325.43       3188.44        67.40 o                         
  -3   7   6        480.76        444.16        24.48 o                         
  -2   7   6       1804.12       1827.96        41.12 o                         
  -1   7   6        940.95        944.14        26.78 o                         
   0   7   6      10462.89      10548.11       101.15 o                         
   1   7   6        254.61        272.42        13.50 o                         
   2   7   6       8331.92       8410.14        95.66 o                         
   3   7   6        350.66        365.36        15.66 o                         
   4   7   6       4887.12       4918.02        64.80 o                         
   5   7   6        186.53        180.86        13.75 o                         
   6   7   6       3935.39       4008.60        75.47 o                         
   7   7   6        945.63        905.73        35.61 o                         
   8   7   6       5722.01       5651.64        87.99 o                         
   9   7   6        228.66        238.16        25.25 o                         
  10   7   6       3234.73       3175.24       127.05 o                         
  -4   8   6       2381.46       2244.44       108.53 o                         
  -3   8   6         23.27         40.81        13.98 o                         
  -2   8   6       1332.97       1295.19        42.97 o                         
  -1   8   6        600.75        633.91        27.27 o                         
   0   8   6       5729.93       5870.24        77.30 o                         
   1   8   6        108.94        141.71        13.45 o                         
   2   8   6       3699.16       3708.41        61.42 o                         
   3   8   6        841.84        875.53        25.42 o                         
   4   8   6       5772.74       5986.59        77.55 o                         
   5   8   6        703.85        693.64        25.43 o                         
   6   8   6       4973.42       4894.77        76.13 o                         
   7   8   6         38.01         49.61        11.56 o                         
   8   8   6       1529.68       1551.73        47.96 o                         
   9   8   6        101.86         72.30        15.60 o                         
  10   8   6       2042.79       1907.56       115.88 o                         
  -3   9   6        709.46        654.78       104.62 o                         
  -2   9   6       2309.03       2373.16        66.22 o                         
  -1   9   6         17.65         27.63        10.32 o                         
   0   9   6       6096.78       6228.32        96.65 o                         
   1   9   6         42.18         50.19        10.80 o                         
   2   9   6       5776.47       5839.26        84.45 o                         
   3   9   6       1053.56       1081.60        31.28 o                         
   4   9   6       4190.15       4358.58        65.41 o                         
   5   9   6         14.58         16.63         8.40 o                         
   6   9   6       6772.00       7113.57        96.68 o                         
   7   9   6        131.80        129.48        15.76 o                         
   8   9   6       3795.45       3799.62        92.70 o                         
   9   9   6        331.55        297.13        60.52 o                         
  -1  10   6        334.63        317.15        68.35 o                         
   0  10   6       1845.55       1919.38        55.84 o                         
   1  10   6        146.07        150.38        17.46 o                         
   2  10   6       1241.30       1243.76        41.90 o                         
   3  10   6         74.98         62.69        12.75 o                         
   4  10   6       5599.02       5953.37        96.79 o                         
   5  10   6        163.61        156.89        18.68 o                         
   6  10   6       2240.90       2238.86        65.66 o                         
   7  10   6        122.47        131.01        23.97 o                         
   8  10   6        671.94        680.59        44.42 o                         
   9  10   6          4.14         19.98        37.42 o                         
   0  11   6       3373.63       3712.16       316.99 o                         
   1  11   6          5.69          4.33        30.21 o                         
   2  11   6       1151.57       1229.82        49.31 o                         
   3  11   6          8.21         27.12        12.30 o                         
   4  11   6       2918.25       3047.46        74.73 o                         
   5  11   6         20.52         21.79        14.12 o                         
   6  11   6       4209.73       4301.59        81.72 o                         
   7  11   6        395.80        315.86        53.27 o                         
   4  12   6       2570.06       2531.24       196.57 o                         
   5  12   6        126.84        103.70        45.04 o                         
   6  12   6       1712.45       1696.68        79.58 o                         
  -5 -11   7       5842.41       5749.47       219.06 o                         
  -4 -11   7         43.31         30.42        27.22 o                         
  -3 -11   7       3143.70       3229.53       205.36 o                         
  -2 -11   7        307.16        319.88        56.96 o                         
  -6 -10   7        109.26         88.74        21.78 o                         
  -5 -10   7       1225.52       1178.90        55.65 o                         
  -4 -10   7         36.62         24.79        15.39 o                         
  -3 -10   7       3048.15       2933.19        88.18 o                         
  -2 -10   7        281.29        374.95        32.97 o                         
  -1 -10   7       4223.40       4451.22       104.10 o                         
   0 -10   7          3.71         18.77        16.14 o                         
   1 -10   7       1683.90       1546.38       108.79 o                         
  -7  -9   7       4012.33       3964.49       180.23 o                         
  -6  -9   7        106.95         83.20        16.21 o                         
  -5  -9   7       3396.09       3220.21        87.79 o                         
  -4  -9   7         44.04         61.33        16.14 o                         
  -3  -9   7        894.71        848.51        43.55 o                         
  -2  -9   7         34.20         35.64        15.65 o                         
  -1  -9   7       4739.65       4918.17       107.29 o                         
   0  -9   7        170.42        148.01        21.63 o                         
   1  -9   7       2633.38       2480.93        89.35 o                         
   2  -9   7        138.36        133.36        34.72 o                         
  -8  -8   7         88.00        125.50        37.50 o                         
  -7  -8   7       2868.10       2769.51        96.02 o                         
  -6  -8   7          3.90          8.47        11.37 o                         
  -5  -8   7       4585.45       4355.70        77.88 o                         
  -4  -8   7        583.39        570.85        26.56 o                         
  -3  -8   7       5058.77       5023.26        82.21 o                         
  -2  -8   7         22.27         18.14         9.03 o                         
  -1  -8   7       8355.13       8605.09       105.97 o                         
   0  -8   7        120.90        109.11        10.76 o                         
   1  -8   7       3560.71       3607.51        73.79 o                         
   2  -8   7        175.19        170.45        16.09 o                         
   3  -8   7       2546.55       2576.39        75.37 o                         
   4  -8   7         37.26          8.10        26.73 o                         
  -8  -7   7          7.54        -21.73        21.73 o                         
  -7  -7   7       3475.70       3496.99        88.72 o                         
  -6  -7   7         28.14         27.01         9.86 o                         
  -5  -7   7       3598.20       3487.58        63.07 o                         
  -4  -7   7        235.85        267.80        16.45 o                         
  -3  -7   7       1665.84       1595.48        36.75 o                         
  -2  -7   7       2057.44       2086.62        38.18 o                         
  -1  -7   7       6703.77       6735.64        85.31 o                         
   0  -7   7          0.99         -3.20         6.67 o                         
   1  -7   7       2729.04       2765.64        52.74 o                         
   2  -7   7        769.88        731.98        28.88 o                         
   3  -7   7       4792.25       4702.38        80.29 o                         
   4  -7   7        696.76        709.44        32.80 o                         
   5  -7   7       1219.23       1233.43        51.90 o                         
  -8  -6   7        682.72        735.64        42.16 o                         
  -7  -6   7       1471.26       1473.02        56.85 o                         
  -6  -6   7         46.24         32.46        11.16 o                         
  -5  -6   7      10470.27      10164.56       113.55 o                         
  -4  -6   7        147.77        156.69        12.48 o                         
  -3  -6   7       7707.24       7603.94       115.37 o                         
  -2  -6   7       1110.05       1119.49        25.91 o                         
  -1  -6   7       8425.05       8511.98        69.04 o                         
   0  -6   7        280.27        275.62        12.47 o                         
   1  -6   7       4376.15       4413.26        57.61 o                         
   2  -6   7        151.20        161.51        11.55 o                         
   3  -6   7       7222.17       7112.93        90.01 o                         
   4  -6   7         99.56         81.60        13.13 o                         
   5  -6   7       4027.05       4002.31        78.25 o                         
   6  -6   7        552.24        514.04        39.59 o                         
  -9  -5   7       3760.34       3899.87       147.49 o                         
  -8  -5   7        700.30        823.91        44.75 o                         
  -7  -5   7       2741.68       2769.20        96.04 o                         
  -6  -5   7         21.22         27.64        10.57 o                         
  -5  -5   7       4603.98       4548.44        78.92 o                         
  -4  -5   7        426.21        432.74        19.92 o                         
  -3  -5   7       5552.19       5464.19        63.74 o                         
  -2  -5   7         73.69         71.40         7.43 o                         
  -1  -5   7       9612.24       9542.82        66.77 o                         
   0  -5   7          0.05          7.35         4.95 o                         
   1  -5   7       4058.65       4055.49        43.58 o                         
   2  -5   7          2.04          9.33         7.18 o                         
   3  -5   7       8137.56       8205.07        87.96 o                         
   4  -5   7        158.99        162.46        14.30 o                         
   5  -5   7       3200.41       3115.26        63.29 o                         
   6  -5   7        244.84        226.10        25.18 o                         
   7  -5   7        725.73        615.39        46.58 o                         
  -9  -4   7        572.42        566.79        56.35 o                         
  -8  -4   7        239.98        247.67        26.03 o                         
  -7  -4   7       2468.25       2649.92        75.60 o                         
  -6  -4   7        336.56        317.66        24.78 o                         
  -5  -4   7      13609.86      13419.90       137.55 o                         
  -4  -4   7         16.40         11.97         6.68 o                         
  -3  -4   7       2316.48       2373.59        36.13 o                         
  -2  -4   7        642.16        663.69        12.17 o                         
  -1  -4   7      10501.54      10056.54        56.51 o                         
   0  -4   7       3396.29       3391.73        29.96 o                         
   1  -4   7       7585.01       7674.65        56.41 o                         
   2  -4   7         61.72         67.75         6.51 o                         
   3  -4   7       2470.10       2501.35        39.97 o                         
   4  -4   7         44.44         45.90         8.29 o                         
   5  -4   7       6582.18       6778.77        85.22 o                         
   6  -4   7         35.89         36.81        14.40 o                         
   7  -4   7       2170.53       2130.72        69.69 o                         
  -9  -3   7       3006.71       3140.41       102.73 o                         
  -8  -3   7        531.70        592.41        36.93 o                         
  -7  -3   7       4532.35       4754.65       102.05 o                         
  -6  -3   7        245.03        280.77        23.80 o                         
  -5  -3   7      10964.77      11346.95       256.74 o                         
  -4  -3   7          2.39         -3.93         5.64 o                         
  -3  -3   7       5345.59       5260.53       104.63 o                         
  -2  -3   7        402.80        350.80         8.05 o                         
  -1  -3   7      25282.47      25209.79       109.83 o                         
   0  -3   7       1572.01       1594.01        15.18 o                         
   1  -3   7      20612.82      20455.34        92.62 o                         
   2  -3   7        642.65        626.57        12.91 o                         
   3  -3   7       6449.39       6302.46        58.73 o                         
   4  -3   7        362.79        379.18        16.62 o                         
   5  -3   7       6216.38       6317.83        79.96 o                         
   6  -3   7        794.92        817.12        38.58 o                         
   7  -3   7       4142.66       4219.67        91.50 o                         
   8  -3   7        388.45        374.16        38.14 o                         
  -9  -2   7        772.89        697.86        48.88 o                         
  -8  -2   7        448.96        507.22        30.80 o                         
  -7  -2   7       4504.34       4803.90       102.70 o                         
  -6  -2   7         11.58         14.19        10.48 o                         
  -5  -2   7       5668.72       6029.64        94.34 o                         
  -4  -2   7        741.26        771.50        21.85 o                         
  -3  -2   7       5624.09       5600.48        64.29 o                         
  -2  -2   7        920.27        876.51        14.19 o                         
  -1  -2   7      10144.63       9778.61        68.16 o                         
   0  -2   7       5990.02       6229.53        49.08 o                         
   1  -2   7       4918.68       4830.92        30.63 o                         
   2  -2   7       3243.75       3181.89        31.54 o                         
   3  -2   7       7651.08       7713.79        60.05 o                         
   4  -2   7        815.95        825.16        18.72 o                         
   5  -2   7       9639.00       9694.04       130.03 o                         
   6  -2   7        382.51        394.08        19.82 o                         
   7  -2   7       1224.83       1214.66        44.20 o                         
   8  -2   7         92.88         72.67        20.57 o                         
  -9  -1   7       2540.15       2867.74       221.85 o                         
  -8  -1   7         87.82         93.72        20.10 o                         
  -7  -1   7       2477.72       2598.97        59.34 o                         
  -6  -1   7        688.96        736.30        31.08 o                         
  -5  -1   7       3809.51       3958.23        68.55 o                         
  -4  -1   7        998.30        989.44        32.42 o                         
  -3  -1   7      18063.24      18051.81       202.18 o                         
  -2  -1   7        140.54        144.34         6.13 o                         
  -1  -1   7      17832.78      17693.93        85.57 o                         
   0  -1   7         23.21         31.53         2.99 o                         
   1  -1   7      10644.59      10425.94        46.16 o                         
   2  -1   7         73.73         85.29         4.40 o                         
   3  -1   7       8995.49       8816.92        63.17 o                         
   4  -1   7          0.80          5.04         4.37 o                         
   5  -1   7       7726.72       7622.63        74.07 o                         
   6  -1   7         16.72         17.47         8.83 o                         
   7  -1   7       3434.00       3414.53        73.07 o                         
   8  -1   7         78.02         70.23        13.47 o                         
   9  -1   7       4524.41       4407.80       135.17 o                         
  -8   0   7          4.46          7.32        12.02 o                         
  -7   0   7       5167.68       5605.57        90.49 o                         
  -6   0   7        554.95        564.06        26.58 o                         
  -5   0   7       2650.24       2655.46        56.59 o                         
  -4   0   7        129.24        119.81         9.39 o                         
  -3   0   7      12382.28      12246.35        97.48 o                         
  -2   0   7        922.36        929.84        16.17 o                         
  -1   0   7      13386.32      13490.87        69.50 o                         
   0   0   7       2685.35       2710.64        18.46 o                         
   1   0   7       7729.69       7833.00        38.69 o                         
   2   0   7         52.19         49.70         3.89 o                         
   3   0   7      28037.45      26927.73       252.91 o                         
   4   0   7          8.97          9.70         5.94 o                         
   5   0   7       6318.21       6424.29        63.87 o                         
   6   0   7          2.51         13.04         8.34 o                         
   7   0   7       1947.17       1936.68        48.73 o                         
   8   0   7         30.69         32.04        11.51 o                         
   9   0   7       2847.65       2900.48        82.80 o                         
  -8   1   7        130.16        159.95        24.67 o                         
  -7   1   7       4417.21       4561.96        83.77 o                         
  -6   1   7        232.00        218.35        17.48 o                         
  -5   1   7       3100.73       3059.40        54.65 o                         
  -4   1   7         24.16         21.39         6.48 o                         
  -3   1   7       7826.30       7732.60        73.43 o                         
  -2   1   7          0.37          3.69         3.13 o                         
  -1   1   7      13761.07      13889.06        75.32 o                         
   0   1   7        114.30        135.37         4.20 o                         
   1   1   7      11980.94      12492.71        59.24 o                         
   2   1   7       2674.49       2625.86        23.89 o                         
   3   1   7       6193.02       6161.66        46.10 o                         
   4   1   7         58.58         61.12         5.95 o                         
   5   1   7       5905.07       5826.56        55.67 o                         
   6   1   7        373.69        380.30        19.18 o                         
   7   1   7      10029.21      10005.71       160.15 o                         
   8   1   7        514.96        514.21        29.09 o                         
   9   1   7       1058.76       1085.66        46.95 o                         
  10   1   7          0.76         58.04        45.73 o                         
  -8   2   7        279.79        339.41        75.70 o                         
  -7   2   7       4399.70       4500.51        85.35 o                         
  -6   2   7        526.86        453.72        26.31 o                         
  -5   2   7       7477.20       7249.62        94.38 o                         
  -4   2   7         20.98         27.03         8.83 o                         
  -3   2   7       8270.64       7959.89        70.29 o                         
  -2   2   7        295.83        303.62         9.67 o                         
  -1   2   7       8868.12       8867.06        55.56 o                         
   0   2   7       7244.89       7430.63        50.14 o                         
   1   2   7      29808.35      29610.96       142.04 o                         
   2   2   7        877.70        985.16        15.60 o                         
   3   2   7      28119.46      28010.61       167.52 o                         
   4   2   7        251.75        253.28        12.26 o                         
   5   2   7       2060.45       2031.07        49.95 o                         
   6   2   7       1107.08       1011.11        30.40 o                         
   7   2   7      11474.80      11225.60       133.08 o                         
   8   2   7        111.30         91.90        13.98 o                         
   9   2   7       4747.63       4913.14       111.13 o                         
  10   2   7        781.08        745.19        66.29 o                         
  -7   3   7       2003.55       1950.92        70.87 o                         
  -6   3   7        694.29        617.86        31.69 o                         
  -5   3   7       3709.90       3562.84        65.90 o                         
  -4   3   7       1354.32       1310.04        33.68 o                         
  -3   3   7       4878.16       4732.00        55.66 o                         
  -2   3   7       1826.54       1802.46        31.14 o                         
  -1   3   7       7960.40       7743.94        56.17 o                         
   0   3   7       1448.22       1502.52        21.59 o                         
   1   3   7       3403.97       3354.02        40.19 o                         
   2   3   7          2.17         13.92         4.75 o                         
   3   3   7      14374.26      14331.59       101.64 o                         
   4   3   7          1.68          7.94         6.40 o                         
   5   3   7       4893.45       4774.59        60.62 o                         
   6   3   7        664.09        613.15        23.08 o                         
   7   3   7       6027.04       5901.45        85.80 o                         
   8   3   7         92.56         74.82        14.23 o                         
   9   3   7       1519.02       1446.16        53.12 o                         
  10   3   7         71.57         59.59        17.41 o                         
  -6   4   7         75.68         68.77        14.73 o                         
  -5   4   7       3102.93       3042.88        83.64 o                         
  -4   4   7        293.50        277.25        15.52 o                         
  -3   4   7       5378.22       5194.09        62.22 o                         
  -2   4   7         36.76         10.51         5.15 o                         
  -1   4   7      10884.97      10825.53        74.43 o                         
   0   4   7          2.93          8.12         3.69 o                         
   1   4   7       7706.89       7565.35        63.87 o                         
   2   4   7         13.81         16.15         3.42 o                         
   3   4   7      19941.75      20021.59       124.75 o                         
   4   4   7          3.23          7.62         5.97 o                         
   5   4   7       2198.83       2170.43        39.47 o                         
   6   4   7         74.57         85.29         9.55 o                         
   7   4   7       8559.49       8445.83        94.97 o                         
   8   4   7        189.05        172.75        16.03 o                         
   9   4   7       3828.71       3783.09        91.50 o                         
  10   4   7        583.71        568.07        35.22 o                         
  -6   5   7         30.88         34.72        25.58 o                         
  -5   5   7       1644.39       1559.90        48.79 o                         
  -4   5   7        674.12        660.07        27.91 o                         
  -3   5   7       9046.85       8956.84        88.46 o                         
  -2   5   7        138.99        136.72         9.36 o                         
  -1   5   7      13332.92      13112.46       101.09 o                         
   0   5   7        291.42        300.82        10.57 o                         
   1   5   7       1150.21       1170.61        22.99 o                         
   2   5   7         21.00         18.98         3.96 o                         
   3   5   7      16176.83      15817.17       133.93 o                         
   4   5   7        180.40        206.93        13.70 o                         
   5   5   7      17797.82      17523.20       157.43 o                         
   6   5   7       1787.64       1786.39        43.08 o                         
   7   5   7       2728.30       2617.60        51.71 o                         
   8   5   7        104.47         90.58        11.54 o                         
   9   5   7       3214.45       3160.58        73.17 o                         
  10   5   7        115.31         87.09        25.55 o                         
  -5   6   7        823.54        808.11        66.15 o                         
  -4   6   7         35.28         33.69        10.59 o                         
  -3   6   7       2258.58       2136.08        50.83 o                         
  -2   6   7        152.78        183.94        16.07 o                         
  -1   6   7      11828.17      11892.11        89.96 o                         
   0   6   7        334.72        359.82        16.09 o                         
   1   6   7       3686.31       3786.95        44.50 o                         
   2   6   7        508.24        445.39        15.15 o                         
   3   6   7       4858.77       4848.90        54.30 o                         
   4   6   7       1022.43       1030.08        26.65 o                         
   5   6   7       3418.00       3403.13        59.84 o                         
   6   6   7         86.23        100.69        11.51 o                         
   7   6   7       5742.75       5752.52        87.22 o                         
   8   6   7        116.52        116.39        13.11 o                         
   9   6   7       3026.91       2880.42        64.77 o                         
  10   6   7         11.65        -13.85        17.74 o                         
  -4   7   7         11.77         10.87        13.28 o                         
  -3   7   7       4082.08       4111.15        75.59 o                         
  -2   7   7        104.99         96.95        11.73 o                         
  -1   7   7       2412.18       2499.69        44.98 o                         
   0   7   7        575.86        582.67        21.54 o                         
   1   7   7       9510.28       9638.02       104.91 o                         
   2   7   7        147.84        136.27        10.79 o                         
   3   7   7      14247.06      14132.31       115.34 o                         
   4   7   7         39.55         34.30         7.61 o                         
   5   7   7       3679.26       3788.17        62.88 o                         
   6   7   7        924.29        934.44        36.04 o                         
   7   7   7       4895.81       4821.41        84.81 o                         
   8   7   7         42.86         51.06        10.97 o                         
   9   7   7       4582.48       4481.75        85.35 o                         
  10   7   7         71.96         37.95        23.06 o                         
  -3   8   7       2463.26       2392.21        67.78 o                         
  -2   8   7         19.96         -0.04        11.60 o                         
  -1   8   7       3138.58       3166.37        62.28 o                         
   0   8   7         62.49         52.77         8.58 o                         
   1   8   7       4618.04       4528.40        67.23 o                         
   2   8   7         69.07         54.96         9.96 o                         
   3   8   7       2887.00       2943.98        54.62 o                         
   4   8   7        105.33        129.94        12.23 o                         
   5   8   7       2591.07       2554.39        51.43 o                         
   6   8   7        249.23        274.38        18.27 o                         
   7   8   7       5356.85       5321.90        85.81 o                         
   8   8   7         17.26         27.22        13.95 o                         
   9   8   7       2375.75       2350.96        68.91 o                         
  10   8   7         16.35         56.85        38.73 o                         
  -2   9   7        206.31        131.43        36.07 o                         
  -1   9   7       1207.71       1262.84        43.29 o                         
   0   9   7         57.32         58.42        12.26 o                         
   1   9   7       7934.59       8125.70       113.71 o                         
   2   9   7         16.50         13.38         9.29 o                         
   3   9   7       5621.79       5621.43        75.97 o                         
   4   9   7       1196.49       1175.43        33.64 o                         
   5   9   7       2341.28       2494.95        53.85 o                         
   6   9   7        430.05        414.59        24.13 o                         
   7   9   7       3467.62       3406.89        72.71 o                         
   8   9   7        149.17        164.09        18.64 o                         
   9   9   7       2191.39       2073.98       136.34 o                         
  -1  10   7       3344.71       3112.39       207.42 o                         
   0  10   7         40.46         37.86        12.27 o                         
   1  10   7       1987.06       2107.34        57.04 o                         
   2  10   7         78.08         78.44        13.43 o                         
   3  10   7       3490.41       3585.28        71.87 o                         
   4  10   7        581.57        598.73        30.28 o                         
   5  10   7       7520.85       7669.67       123.84 o                         
   6  10   7          2.64          6.13        13.47 o                         
   7  10   7       3431.84       3561.04       100.45 o                         
   8  10   7        121.82        124.01        27.02 o                         
   1  11   7       2889.20       2857.61       278.76 o                         
   2  11   7         71.39         43.82        17.46 o                         
   3  11   7       1172.15       1121.77        49.49 o                         
   4  11   7         12.58         19.76        12.13 o                         
   5  11   7       1527.36       1625.49        55.61 o                         
   6  11   7        289.53        318.59        28.19 o                         
   7  11   7       2827.96       2404.08       203.45 o                         
   5  12   7       2687.70       2401.53       191.28 o                         
   6  12   7        202.47        100.91        54.16 o                         
  -4 -11   8       2839.01       2756.48       191.27 o                         
  -3 -11   8          1.59        -30.71        35.72 o                         
  -2 -11   8       1983.44       1942.11       126.54 o                         
  -6 -10   8       3102.18       2744.92       121.50 o                         
  -5 -10   8        408.23        380.81        35.08 o                         
  -4 -10   8       2326.35       2289.35        78.51 o                         
  -3 -10   8         85.46         70.24        18.21 o                         
  -2 -10   8       3829.27       3885.12       105.39 o                         
  -1 -10   8        281.90        278.52        37.24 o                         
   0 -10   8       2790.24       2891.55       125.17 o                         
   1 -10   8         84.55        135.51        35.78 o                         
  -7  -9   8        451.83        497.16        87.55 o                         
  -6  -9   8       3705.30       3809.71       110.42 o                         
  -5  -9   8          1.45         16.66        15.68 o                         
  -4  -9   8       1674.30       1589.58        63.45 o                         
  -3  -9   8        140.89        145.02        20.59 o                         
  -2  -9   8       3108.22       3061.30        86.82 o                         
  -1  -9   8          0.64         -2.36        12.82 o                         
   0  -9   8       2487.60       2590.53        77.59 o                         
   1  -9   8        373.75        333.36        30.96 o                         
   2  -9   8       1911.16       2076.14       214.19 o                         
  -8  -8   8       3374.40       3283.30       229.40 o                         
  -7  -8   8          4.48         26.39        16.42 o                         
  -6  -8   8       2727.97       2694.27        77.53 o                         
  -5  -8   8        533.12        549.80        30.16 o                         
  -4  -8   8       3020.70       3036.33        80.51 o                         
  -3  -8   8        408.75        432.86        28.16 o                         
  -2  -8   8       5805.51       5929.77       115.24 o                         
  -1  -8   8         54.01         52.40        12.65 o                         
   0  -8   8       3629.22       3576.05        85.87 o                         
   1  -8   8        811.60        801.15        47.62 o                         
   2  -8   8       5086.69       4972.37       128.91 o                         
   3  -8   8         77.93         49.24        19.36 o                         
   4  -8   8       1644.00       1545.07       131.66 o                         
  -8  -7   8       2273.88       2610.86       152.85 o                         
  -7  -7   8        763.52        715.94        56.92 o                         
  -6  -7   8       4057.87       3775.63       101.62 o                         
  -5  -7   8       1667.76       1597.98        46.50 o                         
  -4  -7   8       3585.93       3605.92        86.03 o                         
  -3  -7   8         66.83         59.52         9.64 o                         
  -2  -7   8       8715.14       8774.17        98.57 o                         
  -1  -7   8        554.20        559.07        20.95 o                         
   0  -7   8       1597.16       1655.29        37.63 o                         
   1  -7   8          6.39         20.54         7.23 o                         
   2  -7   8       5155.35       5295.71        80.48 o                         
   3  -7   8        133.31        131.89        22.74 o                         
   4  -7   8       3474.01       3423.29       114.62 o                         
   5  -7   8          6.16         48.32        34.79 o                         
  -8  -6   8       2817.08       2894.82       116.96 o                         
  -7  -6   8         14.48         17.43        21.38 o                         
  -6  -6   8       1256.05       1292.03        43.56 o                         
  -5  -6   8        311.55        294.80        17.55 o                         
  -4  -6   8       4256.43       4250.60        65.63 o                         
  -3  -6   8        355.36        366.71        16.66 o                         
  -2  -6   8       9801.01       9820.93        94.86 o                         
  -1  -6   8        455.91        442.60        16.02 o                         
   0  -6   8       2356.42       2419.68        42.23 o                         
   1  -6   8        125.11        101.07        10.17 o                         
   2  -6   8       6315.74       6224.08        76.94 o                         
   3  -6   8       1585.89       1651.92        43.04 o                         
   4  -6   8       2162.28       2090.26        52.58 o                         
   5  -6   8        169.69        156.10        19.20 o                         
   6  -6   8       1147.26       1156.61       163.50 o                         
  -8  -5   8       5350.69       5702.35       118.77 o                         
  -7  -5   8        703.27        796.84        41.70 o                         
  -6  -5   8       3959.11       3908.76        80.49 o                         
  -5  -5   8        699.76        705.26        27.47 o                         
  -4  -5   8       7340.14       7081.61        92.01 o                         
  -3  -5   8        101.82         93.75         8.44 o                         
  -2  -5   8      12740.16      12714.41       126.81 o                         
  -1  -5   8        509.81        495.28        14.29 o                         
   0  -5   8       6897.70       6898.89        62.20 o                         
   1  -5   8        326.56        344.41        12.95 o                         
   2  -5   8       8207.35       8292.17        76.85 o                         
   3  -5   8         47.32         37.83         6.81 o                         
   4  -5   8       9202.93       9202.93        98.93 o                         
   5  -5   8        949.62        988.61        33.97 o                         
   6  -5   8       2698.81       2634.27        68.75 o                         
   7  -5   8          0.61          3.07        13.53 o                         
  -8  -4   8       1465.43       1624.81        61.53 o                         
  -7  -4   8          1.48        -13.48        13.48 o                         
  -6  -4   8       4077.63       4197.89       124.76 o                         
  -5  -4   8       1260.85       1245.29        39.86 o                         
  -4  -4   8       4750.56       4757.93        71.59 o                         
  -3  -4   8          0.65          2.23         5.85 o                         
  -2  -4   8       2953.15       2917.20        30.91 o                         
  -1  -4   8         41.94         59.33         4.98 o                         
   0  -4   8      10403.39      10435.64        67.57 o                         
   1  -4   8        754.47        762.35        15.32 o                         
   2  -4   8       5524.80       5523.78        50.32 o                         
   3  -4   8        325.10        337.48        14.28 o                         
   4  -4   8       1713.33       1711.31        37.04 o                         
   5  -4   8          0.53         -0.85         8.64 o                         
   6  -4   8       3764.61       3931.67        79.52 o                         
   7  -4   8          5.60          8.50        15.24 o                         
  -9  -3   8        117.30        151.29        27.61 o                         
  -8  -3   8       2275.24       2452.86        70.36 o                         
  -7  -3   8        551.80        624.05        36.75 o                         
  -6  -3   8       5626.55       5860.08       129.92 o                         
  -5  -3   8        533.49        553.01        30.25 o                         
  -4  -3   8      12668.39      13068.00       147.74 o                         
  -3  -3   8        523.04        496.06        15.64 o                         
  -2  -3   8       2405.27       2367.93        21.90 o                         
  -1  -3   8         29.49         29.54         2.32 o                         
   0  -3   8      12838.46      12640.23        77.66 o                         
   1  -3   8         16.24         19.02         3.34 o                         
   2  -3   8      13639.31      13403.99        90.24 o                         
   3  -3   8        763.17        708.95        17.97 o                         
   4  -3   8       3958.83       3936.12        55.22 o                         
   5  -3   8        260.67        282.16        16.27 o                         
   6  -3   8       4195.08       4236.05        73.06 o                         
   7  -3   8          2.15        -11.46        12.54 o                         
   8  -3   8       2267.00       2194.13       141.24 o                         
  -8  -2   8       3512.13       3683.20        82.93 o                         
  -7  -2   8        244.83        278.78        24.07 o                         
  -6  -2   8       4612.21       4799.66        97.88 o                         
  -5  -2   8         20.30         30.18        13.69 o                         
  -4  -2   8       8308.89       8239.95        95.56 o                         
  -3  -2   8       3451.61       3433.54        41.75 o                         
  -2  -2   8      11248.16      11149.18        69.42 o                         
  -1  -2   8        339.80        321.77         9.42 o                         
   0  -2   8      20106.12      20504.47       116.30 o                         
   1  -2   8        542.50        530.12         8.28 o                         
   2  -2   8       5737.01       5804.24        45.79 o                         
   3  -2   8       2269.25       2318.66        30.98 o                         
   4  -2   8       7490.95       7689.48        67.09 o                         
   5  -2   8        234.09        238.68        13.07 o                         
   6  -2   8       9929.97       9956.82       120.62 o                         
   7  -2   8        114.87        116.61        14.71 o                         
   8  -2   8       1504.01       1462.50        55.26 o                         
  -8  -1   8       3873.94       4203.17        85.29 o                         
  -7  -1   8        121.45         93.89        18.59 o                         
  -6  -1   8       1166.85       1166.47        39.03 o                         
  -5  -1   8        178.68        174.97        17.16 o                         
  -4  -1   8      10669.60      10528.29       127.35 o                         
  -3  -1   8       1008.59       1011.30        18.00 o                         
  -2  -1   8       4392.72       4380.07        39.70 o                         
  -1  -1   8        556.26        581.95        11.11 o                         
   0  -1   8       9403.28       9195.26        67.04 o                         
   1  -1   8       2681.71       2769.00        25.35 o                         
   2  -1   8      11134.21      10893.79        58.99 o                         
   3  -1   8       1153.47       1173.72        21.44 o                         
   4  -1   8       6300.14       6092.54        55.85 o                         
   5  -1   8        346.45        364.22        14.70 o                         
   6  -1   8       4709.19       4790.01        80.55 o                         
   7  -1   8        309.08        333.64        22.80 o                         
   8  -1   8       1340.97       1316.72        48.13 o                         
   9  -1   8         24.43         -1.95        24.55 o                         
  -8   0   8       4137.95       4419.68        99.15 o                         
  -7   0   8         47.16         40.05        11.12 o                         
  -6   0   8       2329.26       2355.23        54.93 o                         
  -5   0   8       1016.89       1030.20        31.03 o                         
  -4   0   8      10400.68      10201.43        95.61 o                         
  -3   0   8          1.40          3.63         5.24 o                         
  -2   0   8      21890.19      21997.56       123.82 o                         
  -1   0   8       1837.30       1780.06        18.81 o                         
   0   0   8      10832.15      10601.62        52.75 o                         
   1   0   8       1175.76       1284.48        12.27 o                         
   2   0   8       8751.42       8820.76        53.61 o                         
   3   0   8        134.66        143.00         9.35 o                         
   4   0   8      12448.10      12116.36        90.23 o                         
   5   0   8        254.65        255.81        14.14 o                         
   6   0   8      13329.14      13269.44       122.01 o                         
   7   0   8        750.38        782.56        33.69 o                         
   8   0   8       1223.04       1226.08        48.42 o                         
   9   0   8         14.12         44.56        15.10 o                         
  -8   1   8       2334.29       2588.44       210.44 o                         
  -7   1   8        223.08        199.05        19.24 o                         
  -6   1   8       1980.92       1983.52        51.22 o                         
  -5   1   8        451.08        450.49        21.78 o                         
  -4   1   8       6311.14       6259.28        66.43 o                         
  -3   1   8       3127.01       3002.20        46.77 o                         
  -2   1   8       2928.56       2918.13        33.48 o                         
  -1   1   8       3550.75       3616.99        32.86 o                         
   0   1   8      15290.30      15399.26        70.89 o                         
   1   1   8        515.93        505.39         8.07 o                         
   2   1   8      20650.84      20676.40       105.65 o                         
   3   1   8       1020.36       1041.78        20.65 o                         
   4   1   8        507.52        548.33        13.81 o                         
   5   1   8        383.53        346.72        15.62 o                         
   6   1   8       7107.90       7034.71        82.25 o                         
   7   1   8        107.83        103.74        12.93 o                         
   8   1   8       3598.01       3611.09        99.65 o                         
   9   1   8         99.83         63.17        14.68 o                         
  10   1   8       1399.09       1251.80       145.66 o                         
  -7   2   8        252.22        248.35        21.29 o                         
  -6   2   8       2345.62       2302.36        59.89 o                         
  -5   2   8        658.20        572.74        26.21 o                         
  -4   2   8      13549.55      13173.86       117.75 o                         
  -3   2   8        745.32        766.56        21.26 o                         
  -2   2   8       4828.68       4631.16        45.16 o                         
  -1   2   8        324.17        306.58        10.13 o                         
   0   2   8       6109.20       6157.40        43.15 o                         
   1   2   8        107.96         93.77         5.06 o                         
   2   2   8      27758.66      28022.45       136.64 o                         
   3   2   8         30.98         45.72         4.81 o                         
   4   2   8       5457.58       5322.00        59.90 o                         
   5   2   8        339.63        324.55        18.96 o                         
   6   2   8       8490.65       8141.01        92.06 o                         
   7   2   8         12.99         22.18         9.20 o                         
   8   2   8       2811.66       2621.46        63.57 o                         
   9   2   8          2.91         17.69        13.81 o                         
  10   2   8       2578.46       2591.74       198.82 o                         
  -7   3   8         59.94         32.33        22.34 o                         
  -6   3   8       2779.43       2640.32        62.38 o                         
  -5   3   8          2.62          3.26         9.05 o                         
  -4   3   8       6006.72       5841.73        75.38 o                         
  -3   3   8        578.05        582.82        19.31 o                         
  -2   3   8       9119.77       9092.49        89.73 o                         
  -1   3   8        432.12        434.44        10.70 o                         
   0   3   8      15252.67      15402.06        95.24 o                         
   1   3   8        419.12        391.36        11.38 o                         
   2   3   8      15503.32      15260.60        97.50 o                         
   3   3   8       1923.57       1968.88        29.36 o                         
   4   3   8       7319.29       7303.50        76.17 o                         
   5   3   8         59.37         59.60         8.32 o                         
   6   3   8      10541.61      10202.70       103.32 o                         
   7   3   8         57.31         61.40        11.57 o                         
   8   3   8       5218.38       5020.73        92.72 o                         
   9   3   8       1998.39       1886.94        61.10 o                         
  10   3   8       2853.11       2786.16       155.86 o                         
  -6   4   8       1854.33       1754.20        57.80 o                         
  -5   4   8        338.31        326.86        19.79 o                         
  -4   4   8       3815.29       3661.00        57.85 o                         
  -3   4   8          0.59         -3.06         6.88 o                         
  -2   4   8       3815.85       3719.21        47.44 o                         
  -1   4   8        806.93        758.32        18.99 o                         
   0   4   8       3815.45       3769.08        39.80 o                         
   1   4   8       1462.88       1467.37        25.30 o                         
   2   4   8      11713.25      11616.54        84.26 o                         
   3   4   8        767.06        777.48        19.62 o                         
   4   4   8       5456.38       5379.99        56.68 o                         
   5   4   8        136.21        111.45        10.18 o                         
   6   4   8       5341.59       5277.37        70.26 o                         
   7   4   8       1643.76       1659.77        41.39 o                         
   8   4   8       1211.98       1204.11        52.74 o                         
   9   4   8          1.40         19.48        13.68 o                         
  10   4   8       2277.99       2235.94        83.53 o                         
  -6   5   8       2237.10       2335.10       205.62 o                         
  -5   5   8         33.88         33.81        12.33 o                         
  -4   5   8       1944.75       1813.81        43.96 o                         
  -3   5   8        246.57        255.65        14.58 o                         
  -2   5   8       9964.28       9858.39        84.47 o                         
  -1   5   8          1.71          4.35         6.15 o                         
   0   5   8      15475.71      15452.95       100.05 o                         
   1   5   8        542.30        551.67        16.26 o                         
   2   5   8       1887.18       1895.73        31.33 o                         
   3   5   8        199.22        191.46         9.66 o                         
   4   5   8      14881.75      14851.67       109.14 o                         
   5   5   8         83.67         79.51         9.47 o                         
   6   5   8      11205.69      11152.43       109.21 o                         
   7   5   8        836.64        852.64        27.30 o                         
   8   5   8       2376.86       2281.01        53.16 o                         
   9   5   8         27.10         22.40        14.03 o                         
  10   5   8       2846.83       2699.69        81.75 o                         
  -5   6   8         10.79         50.37        22.32 o                         
  -4   6   8       2104.42       2102.22        63.07 o                         
  -3   6   8        107.52        125.47        14.77 o                         
  -2   6   8       2056.62       2061.87        43.84 o                         
  -1   6   8         22.47         36.09         6.86 o                         
   0   6   8       9145.97       9045.16        88.17 o                         
   1   6   8         13.53          7.10         5.27 o                         
   2   6   8       4781.71       4638.60        53.82 o                         
   3   6   8         18.01         15.64         5.42 o                         
   4   6   8       6798.92       6639.97        84.34 o                         
   5   6   8        354.50        346.52        17.96 o                         
   6   6   8       5257.97       5258.40        77.77 o                         
   7   6   8         54.48         62.10        10.92 o                         
   8   6   8       3373.98       3299.79        61.34 o                         
   9   6   8         77.92         97.46        13.73 o                         
  10   6   8       1836.50       1765.17        87.70 o                         
  -4   7   8       4157.40       3907.09       128.68 o                         
  -3   7   8        102.40         87.75        13.44 o                         
  -2   7   8       3763.02       3611.34        67.16 o                         
  -1   7   8        128.25        120.98        12.90 o                         
   0   7   8       3865.96       3893.59        57.76 o                         
   1   7   8        139.72        156.51        11.56 o                         
   2   7   8       5340.60       5438.94        78.50 o                         
   3   7   8        447.95        455.67        18.06 o                         
   4   7   8       7977.89       8142.42        86.23 o                         
   5   7   8         48.68         44.04         8.43 o                         
   6   7   8       2784.98       2732.79        58.40 o                         
   7   7   8       1357.90       1298.40        43.48 o                         
   8   7   8       4768.21       4609.13        73.35 o                         
   9   7   8        408.66        414.72        24.90 o                         
  10   7   8       3107.98       2904.03       196.92 o                         
  -3   8   8        131.74        107.98        30.48 o                         
  -2   8   8       1458.34       1419.96        49.75 o                         
  -1   8   8          0.33          3.91        10.43 o                         
   0   8   8       6610.68       6674.15        80.57 o                         
   1   8   8         30.60         21.46         7.53 o                         
   2   8   8       6843.81       6933.96        89.81 o                         
   3   8   8        780.50        757.91        27.62 o                         
   4   8   8       6220.56       6204.90        82.38 o                         
   5   8   8        287.17        280.11        18.31 o                         
   6   8   8       3067.58       3138.33        61.15 o                         
   7   8   8         32.42         21.11        10.59 o                         
   8   8   8       4347.31       4225.33        86.20 o                         
   9   8   8        181.35        187.69        20.42 o                         
  10   8   8       3766.07       3783.17       148.22 o                         
  -2   9   8       1391.68       1386.04        99.23 o                         
  -1   9   8          4.34         12.51        10.21 o                         
   0   9   8       2223.92       2289.94        51.57 o                         
   1   9   8       1453.34       1476.22        39.70 o                         
   2   9   8       1551.87       1537.85        44.30 o                         
   3   9   8          6.49         18.74         8.44 o                         
   4   9   8       4230.59       4348.45        67.80 o                         
   5   9   8          0.01         15.42        10.11 o                         
   6   9   8       2250.79       2333.65        56.74 o                         
   7   9   8         38.79         31.85        15.09 o                         
   8   9   8       1877.56       1975.23        68.97 o                         
   9   9   8        573.55        564.43        54.32 o                         
   0  10   8       6065.92       6500.40       197.00 o                         
   1  10   8         43.32         35.49        11.08 o                         
   2  10   8       1822.74       1848.66        52.81 o                         
   3  10   8        116.65        105.09        14.13 o                         
   4  10   8       3918.83       4010.79        68.46 o                         
   5  10   8        249.21        271.79        23.87 o                         
   6  10   8       5060.26       5219.80       108.75 o                         
   7  10   8        446.23        443.48        36.37 o                         
   8  10   8       1486.18       1260.75       137.67 o                         
   1  11   8          2.45        -25.18        59.95 o                         
   2  11   8       1814.51       1699.02       133.66 o                         
   3  11   8        184.08        236.08        25.31 o                         
   4  11   8       2779.43       3021.29        71.02 o                         
   5  11   8         51.83         42.37        16.80 o                         
   6  11   8       3659.67       3694.73       153.43 o                         
   6  12   8       1247.16       1479.40       148.68 o                         
  -6 -10   9        177.77        182.34        43.83 o                         
  -5 -10   9       3504.92       3015.09       135.46 o                         
  -4 -10   9         23.47         12.58        20.07 o                         
  -3 -10   9       2332.48       2364.13        90.84 o                         
  -2 -10   9        140.76        156.89        24.64 o                         
  -1 -10   9       1837.24       1822.55       160.46 o                         
   0 -10   9         30.29         16.95        30.92 o                         
  -6  -9   9          3.91         -1.17        20.41 o                         
  -5  -9   9       3701.34       3722.56        99.10 o                         
  -4  -9   9         89.02         95.07        16.76 o                         
  -3  -9   9       1821.53       1859.78        67.54 o                         
  -2  -9   9        438.66        413.29        33.55 o                         
  -1  -9   9       2901.87       2909.68        88.48 o                         
   0  -9   9         16.14         27.18        19.51 o                         
   1  -9   9       6695.25       6968.29       139.39 o                         
   2  -9   9          4.73        -26.30        51.91 o                         
  -7  -8   9       1590.40       1641.35       116.93 o                         
  -6  -8   9         25.72         36.73        12.91 o                         
  -5  -8   9       4375.01       4263.59        91.27 o                         
  -4  -8   9        141.84        132.55        17.88 o                         
  -3  -8   9       3002.73       2981.06        80.73 o                         
  -2  -8   9        372.91        369.93        27.78 o                         
  -1  -8   9       1937.46       1846.04        58.58 o                         
   0  -8   9        103.97         96.96        15.64 o                         
   1  -8   9       2160.74       2180.19        79.58 o                         
   2  -8   9          9.63         13.26        20.85 o                         
   3  -8   9       2551.97       2639.96       128.87 o                         
   4  -8   9          4.33        111.52        42.20 o                         
  -7  -7   9       3663.19       3764.66       130.66 o                         
  -6  -7   9        131.01        109.85        18.55 o                         
  -5  -7   9       2469.80       2439.48        58.65 o                         
  -4  -7   9       1054.17       1059.22        38.77 o                         
  -3  -7   9       6306.25       6221.15        94.40 o                         
  -2  -7   9        290.13        237.36        19.05 o                         
  -1  -7   9      11019.05      11158.91       167.30 o                         
   0  -7   9         64.94         83.21        15.36 o                         
   1  -7   9       2754.88       2692.07        83.45 o                         
   2  -7   9        589.64        524.80        40.01 o                         
   3  -7   9       3588.70       3696.66       114.36 o                         
   4  -7   9          3.82         -7.35        18.37 o                         
   5  -7   9       3012.76       2591.92       254.91 o                         
  -8  -6   9        114.31        153.98        56.97 o                         
  -7  -6   9       2279.56       2264.71       107.32 o                         
  -6  -6   9          0.79        -10.40        14.19 o                         
  -5  -6   9       3267.43       3274.79        77.77 o                         
  -4  -6   9         38.45         19.49         9.11 o                         
  -3  -6   9       4212.58       4220.82        71.54 o                         
  -2  -6   9        672.09        655.03        27.61 o                         
  -1  -6   9       3131.08       3110.04        71.02 o                         
   0  -6   9          7.73         15.94         8.65 o                         
   1  -6   9       2624.62       2693.99        68.20 o                         
   2  -6   9         20.43         14.13        13.39 o                         
   3  -6   9       5567.07       5861.65       128.77 o                         
   4  -6   9        136.96        145.79        23.02 o                         
   5  -6   9       2118.90       2028.44        96.28 o                         
  -8  -5   9         15.01         18.19        26.99 o                         
  -7  -5   9       2824.60       2924.10       112.85 o                         
  -6  -5   9          3.17         -1.21        13.70 o                         
  -5  -5   9       3814.50       3809.14        72.31 o                         
  -4  -5   9        179.63        175.19        12.68 o                         
  -3  -5   9       5798.00       5771.31        70.60 o                         
  -2  -5   9          0.03         -1.24         4.96 o                         
  -1  -5   9      17885.41      17895.12       116.26 o                         
   0  -5   9        242.26        270.93        12.90 o                         
   1  -5   9       1481.81       1485.65        30.42 o                         
   2  -5   9         14.15         16.65         5.91 o                         
   3  -5   9       3618.89       3694.52        57.45 o                         
   4  -5   9        484.84        463.45        21.68 o                         
   5  -5   9       5303.17       5363.98        85.62 o                         
   6  -5   9        665.11        618.48        79.06 o                         
  -8  -4   9       1260.29       1317.01       119.37 o                         
  -7  -4   9       3319.79       3451.66        97.80 o                         
  -6  -4   9          1.29         -0.83        11.72 o                         
  -5  -4   9      11162.01      11240.83       150.85 o                         
  -4  -4   9         60.53         68.45         8.95 o                         
  -3  -4   9       2045.09       2043.79        35.66 o                         
  -2  -4   9        588.50        602.24        16.46 o                         
  -1  -4   9      11041.84      11016.84        70.89 o                         
   0  -4   9        150.49        141.18         5.44 o                         
   1  -4   9      16002.70      16115.55        97.91 o                         
   2  -4   9        463.76        460.34        14.59 o                         
   3  -4   9       8044.75       8086.61        78.07 o                         
   4  -4   9          0.07          6.60         6.59 o                         
   5  -4   9       1906.67       1928.11        44.13 o                         
   6  -4   9        119.62         87.03        13.86 o                         
   7  -4   9       3102.59       3046.77       111.91 o                         
  -8  -3   9          5.75         20.42        13.67 o                         
  -7  -3   9        629.74        668.21        34.98 o                         
  -6  -3   9        415.10        469.73        30.08 o                         
  -5  -3   9       8918.14       9373.50       133.59 o                         
  -4  -3   9         74.70         78.11         9.52 o                         
  -3  -3   9       3864.06       4016.40        52.26 o                         
  -2  -3   9         98.11         95.43         4.43 o                         
  -1  -3   9       5937.10       5865.90        59.69 o                         
   0  -3   9       2624.62       2722.55        32.97 o                         
   1  -3   9       4012.50       4012.23        30.34 o                         
   2  -3   9        717.89        706.04        14.42 o                         
   3  -3   9       6619.38       6680.86        60.42 o                         
   4  -3   9       1059.15       1093.01        28.22 o                         
   5  -3   9       4256.06       4285.25        63.10 o                         
   6  -3   9         59.23         37.89        10.34 o                         
   7  -3   9       1332.56       1380.82        51.58 o                         
   8  -3   9        118.21        103.28        19.79 o                         
  -8  -2   9        792.76        787.56        39.75 o                         
  -7  -2   9       4588.57       4894.31        92.39 o                         
  -6  -2   9        445.35        448.72        28.90 o                         
  -5  -2   9       7874.91       8048.68       113.56 o                         
  -4  -2   9        596.89        579.07        25.71 o                         
  -3  -2   9       2878.19       2886.15        38.87 o                         
  -2  -2   9        744.37        758.51        13.18 o                         
  -1  -2   9      19902.02      19875.01       142.44 o                         
   0  -2   9       1375.91       1346.78        24.08 o                         
   1  -2   9      15805.96      15926.24       107.07 o                         
   2  -2   9       1961.13       1923.76        18.86 o                         
   3  -2   9       5397.01       5226.12        48.79 o                         
   4  -2   9         49.12         39.40         6.07 o                         
   5  -2   9       7661.87       7749.74        84.73 o                         
   6  -2   9         43.76         26.29        11.61 o                         
   7  -2   9       2572.42       2649.68        63.40 o                         
   8  -2   9        122.35        117.56        18.79 o                         
  -8  -1   9        111.89        116.38        20.88 o                         
  -7  -1   9       1933.67       2037.49        53.67 o                         
  -6  -1   9         42.19         40.02        10.31 o                         
  -5  -1   9       6482.06       6658.95        96.27 o                         
  -4  -1   9         70.71         66.75         9.15 o                         
  -3  -1   9       5668.80       5716.69        65.60 o                         
  -2  -1   9        286.44        271.92        10.43 o                         
  -1  -1   9      12247.33      12070.48        95.93 o                         
   0  -1   9       1540.35       1529.71        25.02 o                         
   1  -1   9       3120.22       3124.95        27.20 o                         
   2  -1   9         73.55         80.21         4.19 o                         
   3  -1   9      11069.84      10970.16        85.04 o                         
   4  -1   9        170.09        162.76        10.20 o                         
   5  -1   9      10557.90      10509.59        95.18 o                         
   6  -1   9        222.94        186.06        16.33 o                         
   7  -1   9       1009.20        972.33        39.39 o                         
   8  -1   9        118.89        111.65        16.38 o                         
   9  -1   9       1843.81       1927.77        87.40 o                         
  -8   0   9          4.53         12.08        21.81 o                         
  -7   0   9       4957.60       5211.83        94.06 o                         
  -6   0   9         78.31         80.44        12.17 o                         
  -5   0   9       1347.97       1336.40        38.43 o                         
  -4   0   9          0.30          3.10         6.28 o                         
  -3   0   9       7138.97       6995.62        74.50 o                         
  -2   0   9        335.34        337.07        10.79 o                         
  -1   0   9      22528.35      22268.27       106.14 o                         
   0   0   9        294.35        319.82         7.01 o                         
   1   0   9       7549.30       7497.06        45.65 o                         
   2   0   9        595.26        612.14        11.06 o                         
   3   0   9       4899.74       4857.76        48.60 o                         
   4   0   9       1688.94       1709.28        27.66 o                         
   5   0   9      13498.80      13301.12       103.21 o                         
   6   0   9        494.32        512.05        22.85 o                         
   7   0   9       2252.64       2191.01        65.51 o                         
   8   0   9         45.20         34.35        14.21 o                         
   9   0   9       3143.74       3137.36        82.00 o                         
  -7   1   9       3036.12       3170.97        70.67 o                         
  -6   1   9        591.03        554.97        29.25 o                         
  -5   1   9      10226.29      10240.55       109.39 o                         
  -4   1   9        125.03        123.12         9.96 o                         
  -3   1   9       6964.17       6694.61        76.92 o                         
  -2   1   9         45.43         43.10         5.61 o                         
  -1   1   9       5652.81       5624.18        45.50 o                         
   0   1   9        198.76        196.44         5.90 o                         
   1   1   9      17570.47      17579.86        87.29 o                         
   2   1   9         22.68         23.06         3.08 o                         
   3   1   9      17601.74      17640.87       103.22 o                         
   4   1   9        112.65        123.31         6.78 o                         
   5   1   9       6958.72       7119.46        74.48 o                         
   6   1   9        269.33        280.05        18.20 o                         
   7   1   9       5138.42       5085.19        81.52 o                         
   8   1   9        133.47        156.64        19.12 o                         
   9   1   9       4216.13       4269.46       102.05 o                         
  -7   2   9        864.47        875.86        41.24 o                         
  -6   2   9         50.31         24.99        10.66 o                         
  -5   2   9       1432.20       1350.30        40.35 o                         
  -4   2   9          8.83         15.32         7.16 o                         
  -3   2   9      10415.64      10202.42        91.79 o                         
  -2   2   9       1198.85       1126.09        23.36 o                         
  -1   2   9       4983.71       5008.30        45.80 o                         
   0   2   9        378.29        384.45         9.49 o                         
   1   2   9       5665.13       5625.81        44.67 o                         
   2   2   9       1213.50       1201.23        18.27 o                         
   3   2   9       7637.08       7603.04        59.26 o                         
   4   2   9       2381.47       2386.85        38.77 o                         
   5   2   9       2295.65       2319.03        46.02 o                         
   6   2   9          0.24         -7.95         7.95 o                         
   7   2   9       4629.95       4440.80        76.09 o                         
   8   2   9          0.30          1.05        11.29 o                         
   9   2   9       3181.44       3265.31       107.03 o                         
  10   2   9         89.19        167.15        53.46 o                         
  -6   3   9         26.36         -1.97        11.49 o                         
  -5   3   9       4810.63       4592.51        78.01 o                         
  -4   3   9        419.24        393.36        19.45 o                         
  -3   3   9       4888.10       4819.57        58.88 o                         
  -2   3   9        239.19        223.74        11.29 o                         
  -1   3   9       9137.88       8831.65        72.15 o                         
   0   3   9         85.45         94.00         6.36 o                         
   1   3   9      15394.84      15410.40        98.81 o                         
   2   3   9         11.39         12.60         4.05 o                         
   3   3   9      16574.85      16708.95       111.85 o                         
   4   3   9       3550.01       3515.97        47.23 o                         
   5   3   9       4994.49       4966.54        63.42 o                         
   6   3   9        410.19        392.46        19.17 o                         
   7   3   9       7229.91       6882.17        99.43 o                         
   8   3   9         84.03         80.25        13.52 o                         
   9   3   9       2579.98       2507.35        70.99 o                         
  10   3   9       1055.59        943.38        76.77 o                         
  -6   4   9        250.49        239.08        42.50 o                         
  -5   4   9       1657.79       1593.45        44.30 o                         
  -4   4   9         45.83         35.60         8.18 o                         
  -3   4   9       8845.59       8542.33        86.50 o                         
  -2   4   9        241.75        257.41        12.71 o                         
  -1   4   9       7716.80       7720.48        68.69 o                         
   0   4   9          6.87         19.69         4.57 o                         
   1   4   9       4031.01       3980.72        45.37 o                         
   2   4   9       1723.18       1699.50        25.36 o                         
   3   4   9      11479.09      11279.56        85.97 o                         
   4   4   9        264.28        245.57        12.83 o                         
   5   4   9       6794.19       6731.57        79.83 o                         
   6   4   9        355.41        343.90        18.01 o                         
   7   4   9       7208.39       6914.24        89.16 o                         
   8   4   9        447.52        412.68        25.80 o                         
   9   4   9       2211.28       2047.80        62.45 o                         
  10   4   9        319.83        270.81        28.50 o                         
  -5   5   9       1245.34       1152.82        43.59 o                         
  -4   5   9         76.98         64.70        10.71 o                         
  -3   5   9       1039.04        987.94        28.59 o                         
  -2   5   9       1547.00       1588.64        32.71 o                         
  -1   5   9      12180.13      12032.19        95.39 o                         
   0   5   9        634.72        653.17        16.92 o                         
   1   5   9       7111.73       7233.35        68.80 o                         
   2   5   9          7.18          8.54         5.83 o                         
   3   5   9       5731.60       5857.52        56.75 o                         
   4   5   9        366.34        312.12        14.54 o                         
   5   5   9       3495.42       3526.09        55.31 o                         
   6   5   9        190.86        204.08        14.83 o                         
   7   5   9       6063.21       5918.55        82.02 o                         
   8   5   9         15.06         12.76        10.62 o                         
   9   5   9       1537.39       1418.99        54.04 o                         
  10   5   9        131.82         91.80        33.22 o                         
  -4   6   9        171.92        186.69        18.12 o                         
  -3   6   9       3024.28       3005.40        62.76 o                         
  -2   6   9         76.48         69.04         9.46 o                         
  -1   6   9       6156.06       6150.02        66.73 o                         
   0   6   9        334.20        348.52        16.20 o                         
   1   6   9       5091.86       5078.66        57.01 o                         
   2   6   9         12.64         18.33         5.79 o                         
   3   6   9      14167.34      14081.82       100.01 o                         
   4   6   9         44.83         47.33         7.34 o                         
   5   6   9       4697.00       4772.86        62.75 o                         
   6   6   9       1320.27       1308.42        34.63 o                         
   7   6   9       7189.52       7013.05        90.47 o                         
   8   6   9        164.92        177.18        16.23 o                         
   9   6   9       2514.08       2377.65        65.20 o                         
  10   6   9         71.65          0.48        24.72 o                         
  -4   7   9         11.73         11.29        33.16 o                         
  -3   7   9       3724.08       3579.48        72.93 o                         
  -2   7   9       1372.56       1331.48        43.30 o                         
  -1   7   9       2749.60       2748.39        49.15 o                         
   0   7   9        166.04        173.57        13.06 o                         
   1   7   9       1736.90       1699.07        36.86 o                         
   2   7   9          0.03          1.54         6.22 o                         
   3   7   9       9823.47       9853.95       103.05 o                         
   4   7   9       1801.35       1820.28        38.23 o                         
   5   7   9       1431.15       1437.78        35.45 o                         
   6   7   9         48.11         44.34        11.14 o                         
   7   7   9       2538.58       2485.48        55.19 o                         
   8   7   9        119.20        129.68        14.07 o                         
   9   7   9       3935.19       3772.62        74.95 o                         
  10   7   9          0.81        -31.01        31.01 o                         
  -3   8   9       3481.26       3676.96       263.37 o                         
  -2   8   9         38.32         31.44        14.61 o                         
  -1   8   9       2942.55       2883.48        63.64 o                         
   0   8   9         53.77         48.83         9.03 o                         
   1   8   9       3280.94       3293.36        55.79 o                         
   2   8   9         15.14         10.90         7.67 o                         
   3   8   9      10636.64      10974.75       117.01 o                         
   4   8   9        514.92        530.81        21.93 o                         
   5   8   9       4983.14       5050.49        75.88 o                         
   6   8   9        227.41        255.55        19.01 o                         
   7   8   9       3189.00       3172.20        65.83 o                         
   8   8   9        255.86        254.70        19.97 o                         
   9   8   9       3588.22       3527.25        76.30 o                         
  10   8   9        506.80        488.03        97.30 o                         
  -1   9   9       3136.57       3142.55        71.06 o                         
   0   9   9        288.55        278.92        20.27 o                         
   1   9   9       2227.13       2278.06        48.16 o                         
   2   9   9        616.94        629.50        26.63 o                         
   3   9   9       4667.09       4816.54        72.72 o                         
   4   9   9          2.21          4.36         8.45 o                         
   5   9   9       2494.97       2553.20        54.66 o                         
   6   9   9        206.49        188.19        17.29 o                         
   7   9   9       4279.86       4357.90        89.49 o                         
   8   9   9         79.28         74.98        15.02 o                         
   9   9   9       2951.81       2955.62       152.61 o                         
   0  10   9        160.71        181.06        51.68 o                         
   1  10   9       2736.97       2782.47        63.42 o                         
   2  10   9          3.11        -10.86        10.86 o                         
   3  10   9       1224.71       1288.90        38.69 o                         
   4  10   9         25.46         28.77        10.41 o                         
   5  10   9       3183.74       3287.01        64.88 o                         
   6  10   9         35.48         38.87        11.15 o                         
   7  10   9       2870.62       2843.47        90.76 o                         
   8  10   9        104.70        122.19        33.54 o                         
   1  11   9       3773.18       3625.08       313.88 o                         
   2  11   9         30.28         39.69        23.32 o                         
   3  11   9       1496.82       1621.63       173.61 o                         
   4  11   9         61.14         76.81        18.40 o                         
   5  11   9       2895.23       3017.96       102.23 o                         
   6  11   9          4.11          2.46        21.12 o                         
   7  11   9       4354.45       4295.70       252.88 o                         
  -4 -10  10       1408.06       1271.33       107.66 o                         
  -3 -10  10         69.87        101.52        39.22 o                         
  -1 -10  10         84.95        118.07        66.61 o                         
  -5  -9  10         70.71         66.06        23.34 o                         
  -4  -9  10       4441.36       4551.84       125.83 o                         
  -3  -9  10         25.59         35.31        19.34 o                         
  -2  -9  10       1270.99       1163.99        63.32 o                         
  -1  -9  10        113.32        103.53        33.32 o                         
   0  -9  10       3339.05       3435.89       110.52 o                         
   1  -9  10         64.02         32.99        29.13 o                         
  -7  -8  10        625.94        470.26        92.75 o                         
  -6  -8  10       1540.73       1445.04        75.29 o                         
  -5  -8  10        300.92        310.67        31.80 o                         
  -4  -8  10       2062.76       2012.44        78.05 o                         
  -3  -8  10         11.32          5.10        11.83 o                         
  -2  -8  10       5117.31       5076.01       102.61 o                         
  -1  -8  10          4.22          6.17        12.97 o                         
   0  -8  10       1800.71       1775.17        58.42 o                         
   1  -8  10         46.74         35.25        21.53 o                         
   2  -8  10       2308.68       2436.72        99.51 o                         
   3  -8  10          2.01         64.71        48.88 o                         
  -7  -7  10         21.82         15.73        18.71 o                         
  -6  -7  10       3842.82       3787.00       144.99 o                         
  -5  -7  10         44.25         33.62        14.14 o                         
  -4  -7  10       1649.07       1665.53        50.11 o                         
  -3  -7  10          4.32         -9.37         9.99 o                         
  -2  -7  10       5867.54       5752.73        92.02 o                         
  -1  -7  10         31.00          8.62        10.60 o                         
   0  -7  10       3131.06       3200.17        75.88 o                         
   1  -7  10          0.05          3.96        14.04 o                         
   2  -7  10       4360.21       4344.53       127.34 o                         
   3  -7  10        147.49        145.30        22.43 o                         
   4  -7  10       1804.40       1844.53        84.57 o                         
  -7  -6  10         42.65         10.88        16.04 o                         
  -6  -6  10       2239.94       2187.43        75.08 o                         
  -5  -6  10       1259.23       1281.79        54.05 o                         
  -4  -6  10       5077.20       5038.14        81.96 o                         
  -3  -6  10          3.70         14.00         9.27 o                         
  -2  -6  10      12526.13      12411.78       138.47 o                         
  -1  -6  10        190.44        193.45        14.67 o                         
   0  -6  10       2165.53       2214.61        57.00 o                         
   1  -6  10         62.95         73.02        13.19 o                         
   2  -6  10       5442.31       5529.21       118.33 o                         
   3  -6  10         83.75         73.69        18.42 o                         
   4  -6  10       4652.29       4676.44       137.50 o                         
   5  -6  10        747.73        799.71        61.31 o                         
  -7  -5  10         76.65         36.89        19.95 o                         
  -6  -5  10       3050.48       3109.97       141.28 o                         
  -5  -5  10         76.76         57.85        26.55 o                         
  -4  -5  10        826.12        781.70        31.93 o                         
  -3  -5  10       2419.32       2381.03        46.95 o                         
  -2  -5  10       5757.34       5516.25        75.58 o                         
  -1  -5  10          7.35         12.72         9.90 o                         
   0  -5  10       3540.34       3615.50        65.84 o                         
   1  -5  10        358.31        354.86        30.27 o                         
   2  -5  10       5118.45       4856.50       105.33 o                         
   3  -5  10       1602.44       1613.18        64.07 o                         
   4  -5  10       1201.38       1202.51        70.52 o                         
   5  -5  10          1.69         12.11        18.78 o                         
   6  -5  10       1942.16       2078.50       126.11 o                         
  -8  -4  10       1107.03       1137.42       145.39 o                         
  -7  -4  10        291.23        315.89        38.57 o                         
  -6  -4  10       5367.93       5498.38       208.67 o                         
  -5  -4  10        487.52        558.68        36.05 o                         
  -4  -4  10      11531.42      11409.91       165.18 o                         
  -3  -4  10          5.29         -1.43         7.12 o                         
  -2  -4  10       7066.19       7213.31        73.74 o                         
  -1  -4  10        287.34        293.46        11.69 o                         
   0  -4  10       3460.26       3509.26        46.99 o                         
   1  -4  10         25.79         33.28         4.67 o                         
   2  -4  10      13453.47      13685.23       104.53 o                         
   3  -4  10         16.30         14.71         5.55 o                         
   4  -4  10       4198.97       4269.85        59.98 o                         
   5  -4  10       1271.47       1369.79        36.23 o                         
   6  -4  10       2557.69       2798.59       106.82 o                         
   7  -4  10          6.74        -31.96        31.96 o                         
  -8  -3  10       2584.34       2877.27       224.10 o                         
  -7  -3  10         69.41         99.85        32.69 o                         
  -6  -3  10       1386.14       1506.91        49.51 o                         
  -5  -3  10         32.16         25.64        11.55 o                         
  -4  -3  10       6344.13       6643.36        90.79 o                         
  -3  -3  10         57.15         52.97         7.64 o                         
  -2  -3  10      10457.80      10096.66        73.42 o                         
  -1  -3  10         73.16         66.91         7.31 o                         
   0  -3  10       5265.74       5401.34        67.34 o                         
   1  -3  10        183.70        191.33         6.57 o                         
   2  -3  10      10597.89      10767.15        66.37 o                         
   3  -3  10        579.98        585.83        17.39 o                         
   4  -3  10       3614.47       3674.45        51.73 o                         
   5  -3  10          9.94         -0.94         7.74 o                         
   6  -3  10       2160.73       2073.12        50.72 o                         
   7  -3  10          5.95          5.55        10.91 o                         
   8  -3  10       2978.52       2753.18       241.39 o                         
  -8  -2  10       1383.89       1403.72       152.16 o                         
  -7  -2  10          1.04        -11.79        11.79 o                         
  -6  -2  10       4641.53       4940.59        86.59 o                         
  -5  -2  10        145.31        141.17        13.91 o                         
  -4  -2  10       6394.75       6152.29        84.94 o                         
  -3  -2  10        253.04        244.88        11.46 o                         
  -2  -2  10       2940.33       2959.17        39.54 o                         
  -1  -2  10        349.15        367.52        13.85 o                         
   0  -2  10      12056.83      12073.24        84.65 o                         
   1  -2  10       1112.28       1127.13        17.03 o                         
   2  -2  10       6274.52       6151.75        39.22 o                         
   3  -2  10       1355.39       1264.18        23.79 o                         
   4  -2  10       6452.28       6213.06        64.28 o                         
   5  -2  10          0.23          6.01         7.97 o                         
   6  -2  10       3210.44       3072.81        65.72 o                         
   7  -2  10        865.87        948.09        41.51 o                         
   8  -2  10       1747.89       1767.77        60.72 o                         
  -8  -1  10       3674.21       4035.58       254.12 o                         
  -7  -1  10        175.20        176.25        16.45 o                         
  -6  -1  10       2587.93       2670.97        58.69 o                         
  -5  -1  10          4.25         -6.95         7.83 o                         
  -4  -1  10       4597.79       4582.22        72.89 o                         
  -3  -1  10         51.75         44.76         5.22 o                         
  -2  -1  10      15484.34      15495.44        93.62 o                         
  -1  -1  10       1365.47       1274.29        19.33 o                         
   0  -1  10      12939.41      13037.08       137.55 o                         
   1  -1  10         46.42         42.97         3.97 o                         
   2  -1  10       6402.67       6388.36        38.66 o                         
   3  -1  10         74.62         55.15         4.86 o                         
   4  -1  10       8225.98       8400.36        79.46 o                         
   5  -1  10         34.12         35.16         7.66 o                         
   6  -1  10       8106.19       7963.41       108.71 o                         
   7  -1  10        917.96        932.63        38.74 o                         
   8  -1  10       2438.80       2320.22        65.39 o                         
   9  -1  10          0.39         12.69        15.97 o                         
  -7   0  10          3.22        -11.97        12.43 o                         
  -6   0  10       2875.68       2862.32        61.69 o                         
  -5   0  10          0.89         -9.05         9.05 o                         
  -4   0  10       2780.49       2727.11        45.19 o                         
  -3   0  10        825.42        821.59        21.63 o                         
  -2   0  10       2717.68       2690.57        32.42 o                         
  -1   0  10        984.66        990.40        13.99 o                         
   0   0  10      16170.60      15958.89       104.43 o                         
   1   0  10         38.40         35.29         2.87 o                         
   2   0  10       3169.57       3145.99        25.93 o                         
   3   0  10         64.92         63.36         5.58 o                         
   4   0  10       4678.34       4725.10        57.21 o                         
   5   0  10       2274.20       2291.31        45.26 o                         
   6   0  10       6836.77       6790.88        92.97 o                         
   7   0  10         39.69         33.83        12.16 o                         
   8   0  10        409.55        425.50        34.39 o                         
   9   0  10          9.49         11.82        17.74 o                         
  -7   1  10         61.74         41.89        11.49 o                         
  -6   1  10       2248.26       2272.74        59.35 o                         
  -5   1  10        530.07        585.81        27.94 o                         
  -4   1  10      11954.64      11965.57       111.92 o                         
  -3   1  10         13.82         13.38         5.53 o                         
  -2   1  10       6611.08       6387.05        59.96 o                         
  -1   1  10        985.43        986.64        17.32 o                         
   0   1  10       9840.90       9861.01        67.27 o                         
   1   1  10        209.77        212.51         6.73 o                         
   2   1  10      17618.41      17535.20       111.80 o                         
   3   1  10        716.91        765.32        17.93 o                         
   4   1  10       8224.90       8190.52        73.86 o                         
   5   1  10         27.86         16.57         8.33 o                         
   6   1  10       7338.11       7197.23        90.79 o                         
   7   1  10        365.20        383.60        23.12 o                         
   8   1  10       3816.65       3812.32       103.84 o                         
   9   1  10         11.98          9.53        14.56 o                         
  -7   2  10         64.61         36.37        19.38 o                         
  -6   2  10       1192.95       1122.05        42.70 o                         
  -5   2  10        165.74        171.95        16.43 o                         
  -4   2  10       8758.68       8348.54        97.30 o                         
  -3   2  10        616.09        594.74        19.50 o                         
  -2   2  10       4292.22       4288.90        51.32 o                         
  -1   2  10         86.61        101.03         6.73 o                         
   0   2  10       5629.96       5518.85        44.88 o                         
   1   2  10         44.27         45.50         5.30 o                         
   2   2  10      18844.36      18866.67       110.44 o                         
   3   2  10        860.76        867.25        17.20 o                         
   4   2  10       6168.32       5992.08        53.62 o                         
   5   2  10        869.32        865.17        26.15 o                         
   6   2  10       5712.59       5689.01        90.82 o                         
   7   2  10         17.62         11.27         9.84 o                         
   8   2  10       2681.93       2584.93        66.39 o                         
   9   2  10        410.58        399.79        31.95 o                         
  -6   3  10       1335.13       1276.82        48.92 o                         
  -5   3  10        234.98        229.98        19.40 o                         
  -4   3  10       6317.48       6113.32        84.33 o                         
  -3   3  10         53.20         38.56         8.19 o                         
  -2   3  10       3858.79       3661.59        47.65 o                         
  -1   3  10        426.62        401.60        14.13 o                         
   0   3  10       4991.88       5063.48        47.99 o                         
   1   3  10       8286.90       8198.66        65.04 o                         
   2   3  10       8407.81       8383.07        66.42 o                         
   3   3  10        142.60        141.59         8.09 o                         
   4   3  10       2091.69       2148.52        37.02 o                         
   5   3  10        399.03        394.00        17.76 o                         
   6   3  10      10660.53      10205.26       118.63 o                         
   7   3  10       1104.53       1054.11        37.61 o                         
   8   3  10       1378.39       1381.25        47.58 o                         
   9   3  10         11.90          9.54        14.39 o                         
  10   3  10       1671.96       1673.13       179.66 o                         
  -5   4  10         88.06         76.70        11.79 o                         
  -4   4  10       4731.25       4521.75        74.56 o                         
  -3   4  10         88.55         74.46         9.22 o                         
  -2   4  10       6297.89       6154.65        73.86 o                         
  -1   4  10       3653.97       3657.51        48.14 o                         
   0   4  10      11079.73      10991.50        82.07 o                         
   1   4  10        179.57        160.70         9.09 o                         
   2   4  10      13009.30      12825.59       101.95 o                         
   3   4  10          9.50         26.50         5.46 o                         
   4   4  10       5125.44       5012.84        60.00 o                         
   5   4  10        572.13        566.85        22.54 o                         
   6   4  10       9531.40       9428.50       100.50 o                         
   7   4  10         20.53          4.07        10.71 o                         
   8   4  10       3479.80       3491.17        74.67 o                         
   9   4  10        553.27        544.12        32.33 o                         
  10   4  10       3304.54       3010.74       138.87 o                         
  -5   5  10        116.77        100.57        16.70 o                         
  -4   5  10       2238.34       2175.28        52.88 o                         
  -3   5  10         42.91         49.79         8.83 o                         
  -2   5  10       2565.44       2566.74        44.59 o                         
  -1   5  10        465.43        474.84        17.84 o                         
   0   5  10       6836.54       6977.33        68.99 o                         
   1   5  10        400.47        386.61        14.78 o                         
   2   5  10       4458.25       4335.31        51.76 o                         
   3   5  10        332.80        330.32        13.05 o                         
   4   5  10       3325.80       3279.44        47.49 o                         
   5   5  10        631.59        644.17        25.50 o                         
   6   5  10      10836.95      10733.80       114.64 o                         
   7   5  10         63.16         66.85        12.28 o                         
   8   5  10       1214.46       1154.83        39.97 o                         
   9   5  10         21.07         31.28        13.94 o                         
  10   5  10       1201.16        918.13        74.31 o                         
  -4   6  10       3074.25       3067.98        74.37 o                         
  -3   6  10          1.82         -1.76         9.25 o                         
  -2   6  10       4014.77       3942.52        64.60 o                         
  -1   6  10        141.96        142.44        11.12 o                         
   0   6  10       7646.72       7648.77        85.59 o                         
   1   6  10        392.74        411.59        17.94 o                         
   2   6  10       9199.81       9519.65       107.42 o                         
   3   6  10        192.91        180.16        10.84 o                         
   4   6  10       2947.89       2988.24        49.35 o                         
   5   6  10         58.18         43.83         8.92 o                         
   6   6  10       5675.92       5654.43        84.21 o                         
   7   6  10        237.85        294.79        19.67 o                         
   8   6  10       5224.95       5025.91        85.41 o                         
   9   6  10        400.71        391.78        27.24 o                         
  10   6  10       2968.53       2736.05       160.08 o                         
  -3   7  10          0.09         -8.00        11.60 o                         
  -2   7  10       3528.43       3525.83        73.08 o                         
  -1   7  10        631.94        624.27        25.28 o                         
   0   7  10       2848.67       2852.21        52.34 o                         
   1   7  10        411.75        400.21        19.01 o                         
   2   7  10       4848.18       4883.98        66.67 o                         
   3   7  10        363.91        337.58        17.77 o                         
   4   7  10      10888.03      10913.83       102.43 o                         
   5   7  10        749.16        751.93        26.72 o                         
   6   7  10       2324.36       2392.98        50.12 o                         
   7   7  10          3.98          9.55         9.10 o                         
   8   7  10       1485.20       1492.97        44.34 o                         
   9   7  10         20.56          8.15        11.59 o                         
  10   7  10       3594.01       3347.49       251.72 o                         
  -3   8  10         90.02         74.75        42.45 o                         
  -2   8  10       2543.99       2498.57        68.73 o                         
  -1   8  10          8.62         18.84        11.17 o                         
   0   8  10       2756.52       2729.02        53.01 o                         
   1   8  10        690.57        722.51        26.49 o                         
   2   8  10       1884.52       1909.98        43.03 o                         
   3   8  10        128.75        137.23        14.30 o                         
   4   8  10       4509.76       4589.15        64.39 o                         
   5   8  10         53.17         47.67         9.95 o                         
   6   8  10       2543.75       2561.16        54.37 o                         
   7   8  10        118.38        108.56        13.12 o                         
   8   8  10       2185.07       2230.46        57.21 o                         
   9   8  10        246.55        252.41        25.91 o                         
  -1   9  10        307.26        134.01        37.40 o                         
   0   9  10       4338.16       4417.26        82.70 o                         
   1   9  10         60.68         50.75        10.77 o                         
   2   9  10       4457.24       4646.47        75.16 o                         
   3   9  10         76.73         88.18        13.02 o                         
   4   9  10       6725.31       6867.53        85.35 o                         
   5   9  10         39.85         49.63        10.36 o                         
   6   9  10       2841.10       2874.41        59.50 o                         
   7   9  10        257.69        276.85        21.08 o                         
   8   9  10       3099.86       3064.17        68.56 o                         
   9   9  10         20.62          8.92        25.89 o                         
   0  10  10       3523.97       3748.54       216.27 o                         
   1  10  10         55.42         51.24        15.17 o                         
   2  10  10       1265.76       1340.81        56.19 o                         
   3  10  10          5.95         10.02        10.07 o                         
   4  10  10       1522.74       1479.31        39.91 o                         
   5  10  10         45.71         20.96        14.63 o                         
   6  10  10       4593.99       4655.08        82.23 o                         
   7  10  10         44.11         60.55        15.32 o                         
   8  10  10       1792.35       1773.07       119.12 o                         
   2  11  10       2285.43       2424.53       154.14 o                         
   3  11  10         39.91         36.13        39.71 o                         
   4  11  10       1933.54       2082.75       134.71 o                         
   5  11  10        151.68        181.51        37.77 o                         
   6  11  10       1755.36       1781.46        92.60 o                         
   7  11  10         40.92         -9.54        20.19 o                         
  -5  -9  11       4770.45       4291.84       195.20 o                         
  -4  -9  11         24.58         -2.77        34.00 o                         
  -3  -9  11       3115.93       3093.39       105.61 o                         
  -2  -9  11        335.71        374.15        38.31 o                         
  -1  -9  11        855.98        930.00        56.04 o                         
   0  -9  11        195.50        253.04        91.35 o                         
   1  -9  11       2627.92       2316.12       193.89 o                         
  -6  -8  11         52.71         37.67        39.17 o                         
  -5  -8  11       2380.43       2242.54        99.27 o                         
  -4  -8  11         10.80         27.06        15.00 o                         
  -3  -8  11       2918.94       2920.75        97.43 o                         
  -2  -8  11        512.64        510.26        37.37 o                         
  -1  -8  11       4227.87       4154.48       111.68 o                         
   0  -8  11         21.29         16.09        19.76 o                         
   1  -8  11       5980.76       6156.67       135.24 o                         
   2  -8  11        395.09        414.08        47.03 o                         
  -7  -7  11       1823.95       2047.00       185.53 o                         
  -6  -7  11        381.87        274.83        61.64 o                         
  -5  -7  11       3068.65       2931.98        96.83 o                         
  -4  -7  11         18.81         28.76        12.46 o                         
  -3  -7  11       1742.06       1729.56        61.17 o                         
  -2  -7  11        120.64        112.44        15.60 o                         
  -1  -7  11       2257.00       2232.33        75.96 o                         
   0  -7  11        843.09        917.61        45.65 o                         
   1  -7  11       3297.19       3385.05       106.39 o                         
   2  -7  11        171.08        104.61        22.11 o                         
   3  -7  11        914.19        988.36        64.53 o                         
   4  -7  11        223.17        236.06        36.21 o                         
  -7  -6  11       2953.55       3215.90       122.55 o                         
  -6  -6  11        349.70        394.57        41.86 o                         
  -5  -6  11       1828.68       1786.94        82.01 o                         
  -4  -6  11         12.90         -6.35        11.28 o                         
  -3  -6  11       6356.60       6319.30       108.83 o                         
  -2  -6  11         17.74         28.82        10.27 o                         
  -1  -6  11       8599.85       8603.25       114.41 o                         
   0  -6  11        725.98        790.41        35.00 o                         
   1  -6  11       3814.34       3813.34        91.17 o                         
   2  -6  11         17.21          6.66        12.35 o                         
   3  -6  11       3460.40       3449.92       100.55 o                         
   4  -6  11          6.20        -10.98        16.94 o                         
   5  -6  11       2820.20       2778.41       174.29 o                         
  -7  -5  11       3776.99       4016.89       171.53 o                         
  -6  -5  11        107.36        119.80        25.51 o                         
  -5  -5  11       5070.70       4946.96       123.76 o                         
  -4  -5  11        424.86        412.77        33.17 o                         
  -3  -5  11       2919.25       2858.25        66.52 o                         
  -2  -5  11        668.66        673.85        29.19 o                         
  -1  -5  11       4733.36       4826.24        71.76 o                         
   0  -5  11          3.90         10.94         9.08 o                         
   1  -5  11       6167.50       6332.21       100.52 o                         
   2  -5  11        373.89        400.05        31.35 o                         
   3  -5  11       4835.47       5029.99       117.14 o                         
   4  -5  11         36.73         45.49        17.48 o                         
   5  -5  11       3073.62       3131.34       118.36 o                         
   6  -5  11         11.69         46.63        49.16 o                         
  -7  -4  11        615.11        625.84        53.86 o                         
  -6  -4  11          2.89         16.85        19.41 o                         
  -5  -4  11       3532.02       3706.87        94.86 o                         
  -4  -4  11        321.39        260.71        26.04 o                         
  -3  -4  11       6458.82       6552.46        90.53 o                         
  -2  -4  11        137.38        107.41        10.16 o                         
  -1  -4  11       3752.68       3748.59        43.86 o                         
   0  -4  11        215.80        232.88        11.66 o                         
   1  -4  11       2901.23       2943.49        51.32 o                         
   2  -4  11        391.52        429.54        25.23 o                         
   3  -4  11       6580.17       6577.58       109.23 o                         
   4  -4  11        480.00        467.98        30.03 o                         
   5  -4  11       1263.89       1247.32        47.05 o                         
   6  -4  11        175.03        197.66        25.25 o                         
  -8  -3  11        387.52        287.72        65.41 o                         
  -7  -3  11       3552.56       3893.71       146.27 o                         
  -6  -3  11          5.44         17.68        20.54 o                         
  -5  -3  11       5826.11       5947.96       149.29 o                         
  -4  -3  11        912.94        908.92        52.38 o                         
  -3  -3  11       5910.09       5818.01        92.88 o                         
  -2  -3  11         15.90         19.87         6.11 o                         
  -1  -3  11       8804.84       8812.42        82.86 o                         
   0  -3  11        156.18        154.36         7.69 o                         
   1  -3  11       6057.90       6261.97        74.53 o                         
   2  -3  11        940.13       1044.37        30.06 o                         
   3  -3  11      11364.68      11663.12        98.43 o                         
   4  -3  11         82.42         94.13         9.40 o                         
   5  -3  11       5256.47       5463.58        96.70 o                         
   6  -3  11         71.59         52.42        17.34 o                         
   7  -3  11       1445.10       1350.23        70.56 o                         
  -7  -2  11        887.87        969.47        53.30 o                         
  -6  -2  11       1518.94       1621.15        72.67 o                         
  -5  -2  11       6754.13       6790.09       179.35 o                         
  -4  -2  11          7.37         19.36         7.98 o                         
  -3  -2  11       2600.25       2576.06        38.40 o                         
  -2  -2  11       1247.81       1277.06        17.75 o                         
  -1  -2  11      11883.16      11754.25        97.55 o                         
   0  -2  11       1517.72       1583.80        28.87 o                         
   1  -2  11       2184.43       2282.83        35.70 o                         
   2  -2  11        561.59        546.78        10.39 o                         
   3  -2  11       4235.39       4279.11        46.67 o                         
   4  -2  11         38.31         42.05         7.97 o                         
   5  -2  11       4688.30       4778.39        67.20 o                         
   6  -2  11         78.90         66.99        12.51 o                         
   7  -2  11       2766.53       2829.81        70.72 o                         
   8  -2  11        266.63        163.66        49.20 o                         
  -7  -1  11       4205.15       4535.66       130.72 o                         
  -6  -1  11        101.85         86.47        12.70 o                         
  -5  -1  11       4382.21       4493.57        76.33 o                         
  -4  -1  11         13.87         20.59         7.23 o                         
  -3  -1  11       2261.47       2252.03        35.38 o                         
  -2  -1  11          5.98          8.08         4.00 o                         
  -1  -1  11      18782.55      19013.49       172.00 o                         
   0  -1  11          4.74          6.35         4.66 o                         
   1  -1  11      10705.72      10633.56        72.94 o                         
   2  -1  11       2247.15       2147.76        17.35 o                         
   3  -1  11       5554.74       5496.25        51.65 o                         
   4  -1  11        956.80        956.77        24.48 o                         
   5  -1  11       7057.84       6910.12        76.30 o                         
   6  -1  11        227.90        242.01        18.90 o                         
   7  -1  11       2348.60       2296.13        60.90 o                         
   8  -1  11         16.30          6.54        12.37 o                         
   9  -1  11       3419.43       3231.53       126.19 o                         
  -7   0  11       2869.12       2856.53        87.12 o                         
  -6   0  11        293.94        249.57        20.91 o                         
  -5   0  11       7391.97       7419.93       114.49 o                         
  -4   0  11       1330.04       1346.69        38.57 o                         
  -3   0  11       1465.57       1463.93        29.34 o                         
  -2   0  11         31.87         26.40         4.25 o                         
  -1   0  11      15213.81      15168.33       109.49 o                         
   0   0  11       1318.37       1319.10        16.49 o                         
   1   0  11       6454.62       6442.89        58.14 o                         
   2   0  11       1486.20       1449.72        16.05 o                         
   3   0  11       4086.95       4045.12        42.06 o                         
   4   0  11        849.52        844.72        23.44 o                         
   5   0  11      11887.14      11916.00       114.95 o                         
   6   0  11        294.42        278.84        19.30 o                         
   7   0  11       3156.32       3136.14        75.12 o                         
   8   0  11         73.43         83.33        15.09 o                         
   9   0  11       1974.48       1916.12        91.87 o                         
  -7   1  11        636.78        621.57        44.73 o                         
  -6   1  11          5.09         -9.05        11.98 o                         
  -5   1  11       2971.12       2879.33        62.32 o                         
  -4   1  11        491.80        493.60        20.65 o                         
  -3   1  11       4220.15       4132.46        52.93 o                         
  -2   1  11        155.42        148.94         8.85 o                         
  -1   1  11       6402.34       6381.40        55.19 o                         
   0   1  11         54.34         50.14         5.24 o                         
   1   1  11       6438.83       6513.16        43.93 o                         
   2   1  11         63.98         66.65         4.89 o                         
   3   1  11       6675.01       6759.64        62.90 o                         
   4   1  11       2376.19       2312.53        46.94 o                         
   5   1  11       2950.77       2918.28        54.00 o                         
   6   1  11         17.54         16.23         8.51 o                         
   7   1  11       1108.21       1107.80        41.37 o                         
   8   1  11         18.72         -0.80        14.00 o                         
   9   1  11       5320.49       5253.30       122.53 o                         
  -6   2  11         47.65         30.20        12.64 o                         
  -5   2  11       4054.27       3989.82        75.98 o                         
  -4   2  11        960.58        958.94        31.22 o                         
  -3   2  11       8863.72       8561.89        86.50 o                         
  -2   2  11         29.72         31.29         6.20 o                         
  -1   2  11       8660.35       8464.76        83.34 o                         
   0   2  11        189.60        205.89         8.76 o                         
   1   2  11       6247.50       6268.78        55.15 o                         
   2   2  11       2291.27       2355.71        28.94 o                         
   3   2  11      20776.79      20386.48       152.12 o                         
   4   2  11         58.58         50.10         7.38 o                         
   5   2  11      11077.96      11110.50       126.21 o                         
   6   2  11        132.47        107.81        13.05 o                         
   7   2  11       1349.94       1248.09        43.03 o                         
   8   2  11         61.87         49.38        14.68 o                         
   9   2  11       4945.92       4818.52       109.32 o                         
  -6   3  11         63.28         36.86        12.01 o                         
  -5   3  11       1973.80       1897.75        53.43 o                         
  -4   3  11        862.90        801.14        29.92 o                         
  -3   3  11       4702.37       4517.84        59.63 o                         
  -2   3  11        242.59        244.21        12.51 o                         
  -1   3  11       4221.88       4231.04        52.86 o                         
   0   3  11          6.09          5.76         4.73 o                         
   1   3  11       8545.58       8610.71        68.65 o                         
   2   3  11       1755.81       1786.55        28.57 o                         
   3   3  11       4674.29       4664.06        49.85 o                         
   4   3  11          3.68          9.14         6.36 o                         
   5   3  11       5070.48       5005.76        70.54 o                         
   6   3  11        149.92        156.69        16.70 o                         
   7   3  11       4474.34       4396.68        75.89 o                         
   8   3  11        443.04        433.32        27.51 o                         
   9   3  11       2801.64       2665.54        77.25 o                         
  -5   4  11       2528.14       2370.54        61.80 o                         
  -4   4  11          0.90          4.71         9.12 o                         
  -3   4  11       3034.53       2948.77        50.12 o                         
  -2   4  11        257.04        223.83        12.34 o                         
  -1   4  11       6430.54       6379.31        71.24 o                         
   0   4  11        315.47        340.49        12.79 o                         
   1   4  11       6016.24       6072.01        61.48 o                         
   2   4  11        495.79        456.34        16.09 o                         
   3   4  11       8116.05       8101.55        71.99 o                         
   4   4  11        119.77        110.56         9.06 o                         
   5   4  11       6549.00       6584.65        81.97 o                         
   6   4  11         28.85         36.96        10.40 o                         
   7   4  11       3630.51       3519.81        66.38 o                         
   8   4  11         26.43         46.30        12.78 o                         
   9   4  11       2323.54       2149.75        64.38 o                         
  -5   5  11       2245.14       2169.55       196.90 o                         
  -4   5  11        174.65        146.05        15.68 o                         
  -3   5  11       2758.89       2631.03        51.32 o                         
  -2   5  11         22.36         16.18         6.80 o                         
  -1   5  11       6774.93       6665.93        76.55 o                         
   0   5  11         17.13         30.23         6.44 o                         
   1   5  11       7802.29       7854.66        75.60 o                         
   2   5  11         10.84          9.06         5.71 o                         
   3   5  11       4166.64       4082.16        50.14 o                         
   4   5  11         13.02         17.73         6.77 o                         
   5   5  11       4608.37       4601.59        75.15 o                         
   6   5  11          0.48          4.09         9.21 o                         
   7   5  11      10417.28      10470.38       122.43 o                         
   8   5  11         88.12         86.48        13.85 o                         
   9   5  11       1157.22       1146.38        49.16 o                         
  10   5  11        117.40         41.70        29.24 o                         
  -4   6  11        145.07        135.68        23.64 o                         
  -3   6  11       2262.40       2104.87        51.41 o                         
  -2   6  11       1279.69       1310.75        39.55 o                         
  -1   6  11       1874.35       1845.99        40.11 o                         
   0   6  11         15.20         19.33         7.72 o                         
   1   6  11       4852.43       4767.01        64.41 o                         
   2   6  11          7.65          3.82         6.30 o                         
   3   6  11       7346.25       7447.97        71.08 o                         
   4   6  11         62.74         56.05         8.18 o                         
   5   6  11       1820.50       1802.63        40.81 o                         
   6   6  11        427.43        448.94        23.41 o                         
   7   6  11       3002.65       2937.10        61.11 o                         
   8   6  11         72.58         91.78        14.13 o                         
   9   6  11       2614.21       2553.77        68.88 o                         
  10   6  11         52.28         39.98        27.13 o                         
  -3   7  11       4552.09       4554.43       121.44 o                         
  -2   7  11          8.73         -2.33        11.49 o                         
  -1   7  11       7430.30       7590.72       102.18 o                         
   0   7  11         38.42         35.54         8.80 o                         
   1   7  11       1309.30       1298.15        38.07 o                         
   2   7  11         30.29         35.44         8.50 o                         
   3   7  11       9604.95       9695.53        94.83 o                         
   4   7  11         19.46         32.37         8.03 o                         
   5   7  11       6446.04       6523.80        85.18 o                         
   6   7  11        313.42        286.15        19.46 o                         
   7   7  11       5040.39       5013.81        81.33 o                         
   8   7  11        129.14        153.02        17.60 o                         
   9   7  11       2739.54       2655.35        66.66 o                         
  10   7  11        215.57        119.24        55.16 o                         
  -2   8  11         15.65        -24.32        48.72 o                         
  -1   8  11       3137.89       3187.46        69.76 o                         
   0   8  11        146.45        130.70        13.21 o                         
   1   8  11       2356.01       2364.71        50.10 o                         
   2   8  11        493.40        497.21        22.63 o                         
   3   8  11       4891.21       5090.37        82.28 o                         
   4   8  11         71.29         73.37        10.22 o                         
   5   8  11       1218.43       1206.60        35.60 o                         
   6   8  11          4.56          9.07         9.26 o                         
   7   8  11       3016.41       3034.13        63.45 o                         
   8   8  11        790.03        759.55        34.01 o                         
   9   8  11       2193.58       2151.11        92.55 o                         
   0   9  11        125.84        109.44        15.69 o                         
   1   9  11       1216.14       1247.46        38.85 o                         
   2   9  11        266.90        307.99        20.64 o                         
   3   9  11       5761.18       5798.25        93.75 o                         
   4   9  11        122.01        151.30        14.12 o                         
   5   9  11       2350.65       2461.02        53.19 o                         
   6   9  11        785.51        824.77        31.99 o                         
   7   9  11       2267.71       2344.74        60.04 o                         
   8   9  11        715.79        654.42        35.67 o                         
   9   9  11       1723.92       1654.85       160.05 o                         
   1  10  11       4769.00       4795.38       173.99 o                         
   2  10  11         18.49         13.38        10.28 o                         
   3  10  11       2694.28       2779.33        58.56 o                         
   4  10  11          8.19         14.94         9.38 o                         
   5  10  11       1334.10       1307.68        42.76 o                         
   6  10  11         12.85          6.71        10.65 o                         
   7  10  11       5119.78       5133.28       118.89 o                         
   8  10  11         18.72         62.07        21.60 o                         
   3  11  11       3224.32       3507.63       205.81 o                         
   4  11  11          0.27         48.02        21.79 o                         
   5  11  11        960.16        929.26        78.24 o                         
  -4  -9  12       2640.01       2673.50       123.61 o                         
  -3  -9  12         84.97        136.08        42.03 o                         
  -2  -9  12       1622.60       1664.36       128.00 o                         
  -1  -9  12        188.16        150.36        55.97 o                         
   0  -9  12       1191.70       1246.71       175.85 o                         
  -6  -8  12       3197.05       2754.77       210.67 o                         
  -5  -8  12        102.33         62.18        28.36 o                         
  -4  -8  12       3438.76       3178.90       106.45 o                         
  -3  -8  12        273.56        278.02        31.99 o                         
  -2  -8  12       2723.18       2796.45       105.40 o                         
  -1  -8  12         85.41         42.95        20.39 o                         
   0  -8  12       2390.83       2445.37        90.65 o                         
   1  -8  12          0.05          2.87        16.35 o                         
   2  -8  12       3126.71       3305.11       253.20 o                         
  -6  -7  12       1764.48       1576.02       198.09 o                         
  -5  -7  12         27.44         45.07        16.98 o                         
  -4  -7  12       2899.72       2723.64        84.24 o                         
  -3  -7  12         25.98         50.30        13.63 o                         
  -2  -7  12       3883.84       3859.67        99.87 o                         
  -1  -7  12        953.88        914.53        50.12 o                         
   0  -7  12       5030.29       5027.68       124.47 o                         
   1  -7  12        262.85        222.91        30.69 o                         
   2  -7  12       2187.08       2230.67        93.83 o                         
   3  -7  12         90.62         33.01        24.44 o                         
   4  -7  12       1241.16       1329.75       135.31 o                         
  -7  -6  12         19.47         96.21        55.96 o                         
  -6  -6  12       2179.92       2316.98       100.09 o                         
  -5  -6  12        241.58        207.24        28.36 o                         
  -4  -6  12        916.97        899.14        51.48 o                         
  -3  -6  12       1315.38       1293.40        52.25 o                         
  -2  -6  12       4792.32       4683.19        86.45 o                         
  -1  -6  12         59.66         68.52        18.25 o                         
   0  -6  12       2062.61       2125.59        66.61 o                         
   1  -6  12         87.64        117.10        22.30 o                         
   2  -6  12       3224.47       3480.56       112.52 o                         
   3  -6  12         34.30         26.08        18.52 o                         
   4  -6  12       1863.68       1858.89        78.22 o                         
   5  -6  12        170.56        157.74        46.80 o                         
  -7  -5  12        276.48        302.54        53.82 o                         
  -6  -5  12       3031.07       3134.36       115.78 o                         
  -5  -5  12       1488.09       1533.35        62.89 o                         
  -4  -5  12       4592.84       4397.18       102.42 o                         
  -3  -5  12        106.41         88.79        15.77 o                         
  -2  -5  12       9397.93       9135.32       133.49 o                         
  -1  -5  12          4.59         11.13         9.27 o                         
   0  -5  12       4015.69       4118.10        77.66 o                         
   1  -5  12        248.23        240.51        25.55 o                         
   2  -5  12       6918.56       7154.42       135.46 o                         
   3  -5  12          8.44          7.25        14.97 o                         
   4  -5  12       2694.20       2745.74        92.04 o                         
   5  -5  12        223.29        146.24        58.30 o                         
   6  -5  12       3391.72       3488.79       289.09 o                         
  -7  -4  12          0.64         21.74        32.98 o                         
  -6  -4  12       1356.45       1392.82        93.53 o                         
  -5  -4  12        159.91        142.59        30.67 o                         
  -4  -4  12       3801.57       3830.29        94.22 o                         
  -3  -4  12       1761.47       1690.51        51.73 o                         
  -2  -4  12       5794.85       5693.69        85.51 o                         
  -1  -4  12         63.16         48.19        12.03 o                         
   0  -4  12       1116.11       1149.36        32.66 o                         
   1  -4  12        332.42        340.96        22.38 o                         
   2  -4  12      10880.43      11419.47       194.02 o                         
   3  -4  12        676.39        755.12        36.50 o                         
   4  -4  12       2314.46       2405.46        70.21 o                         
   5  -4  12          5.14          2.89        15.08 o                         
   6  -4  12        949.93        829.95        88.34 o                         
  -7  -3  12        142.32        117.88        28.64 o                         
  -6  -3  12       2130.46       2053.93        92.15 o                         
  -5  -3  12        277.60        332.94        38.69 o                         
  -4  -3  12       3731.42       3756.27       119.22 o                         
  -3  -3  12          8.85          3.33        11.35 o                         
  -2  -3  12      11277.88      11301.78       136.57 o                         
  -1  -3  12          3.29          4.49         5.29 o                         
   0  -3  12       2606.46       2661.28        42.18 o                         
   1  -3  12         67.94         65.13         9.68 o                         
   2  -3  12       6235.73       6239.24        81.39 o                         
   3  -3  12          1.87         -7.54         9.82 o                         
   4  -3  12       5671.43       5841.47        93.71 o                         
   5  -3  12        831.76        875.02        40.75 o                         
   6  -3  12       2936.99       2762.96        86.65 o                         
   7  -3  12        290.52        228.04        28.54 o                         
  -7  -2  12        280.48        272.81        53.23 o                         
  -6  -2  12       3942.12       4255.43       112.40 o                         
  -5  -2  12        432.32        433.33        36.52 o                         
  -4  -2  12       3448.07       3558.44       107.80 o                         
  -3  -2  12         31.24         28.74        12.17 o                         
  -2  -2  12       5493.33       5553.77        89.31 o                         
  -1  -2  12       1582.99       1548.88        36.08 o                         
   0  -2  12       6770.71       6738.94        68.60 o                         
   1  -2  12        289.47        304.94        14.60 o                         
   2  -2  12      13258.64      13542.27       108.41 o                         
   3  -2  12        303.49        281.57        17.36 o                         
   4  -2  12       2054.95       2146.57        56.69 o                         
   5  -2  12       1262.24       1255.26        45.55 o                         
   6  -2  12       4307.15       4376.06       119.80 o                         
   7  -2  12        241.62        163.51        22.92 o                         
   8  -2  12       3013.11       2994.11       138.79 o                         
  -6  -1  12       3342.35       3676.71       114.48 o                         
  -5  -1  12        135.99        135.74        20.49 o                         
  -4  -1  12       3685.66       3652.90        79.70 o                         
  -3  -1  12         85.16         79.63        10.81 o                         
  -2  -1  12       4674.24       4645.63        63.65 o                         
  -1  -1  12       1213.56       1166.70        26.64 o                         
   0  -1  12       4613.30       4648.79        56.13 o                         
   1  -1  12          0.64          7.02         4.38 o                         
   2  -1  12       3636.55       3597.15        65.10 o                         
   3  -1  12        330.63        353.24        12.47 o                         
   4  -1  12       5321.91       5304.26        61.12 o                         
   5  -1  12         11.30         20.06         7.79 o                         
   6  -1  12       3261.17       3208.97        63.12 o                         
   7  -1  12        233.14        188.95        19.87 o                         
   8  -1  12       2018.86       1930.63        96.42 o                         
  -6   0  12       4371.43       4614.69       150.05 o                         
  -5   0  12        109.03         84.43        16.16 o                         
  -4   0  12       4749.97       4693.96        64.80 o                         
  -3   0  12        538.74        528.45        17.73 o                         
  -2   0  12       6127.75       6081.09        66.96 o                         
  -1   0  12        132.72        141.98         7.37 o                         
   0   0  12      18557.82      18042.61       193.58 o                         
   1   0  12        228.27        211.84         9.78 o                         
   2   0  12      10685.01      10693.78        75.64 o                         
   3   0  12        257.92        225.37         9.74 o                         
   4   0  12       3538.12       3461.73        55.74 o                         
   5   0  12         40.64         46.70         9.04 o                         
   6   0  12       6822.05       6724.14        94.42 o                         
   7   0  12        385.93        385.06        26.76 o                         
   8   0  12       5570.12       5478.54       101.86 o                         
   9   0  12        347.76        553.13       115.40 o                         
  -6   1  12       1325.51       1276.51        60.94 o                         
  -5   1  12         44.33         33.81        10.71 o                         
  -4   1  12       5693.64       5538.57        75.96 o                         
  -3   1  12        308.00        292.34        14.68 o                         
  -2   1  12       4055.81       4036.13        60.57 o                         
  -1   1  12        701.92        686.08        16.99 o                         
   0   1  12       2766.28       2749.75        33.02 o                         
   1   1  12          2.06         11.85         3.76 o                         
   2   1  12       6578.49       6618.68        61.30 o                         
   3   1  12          0.92          6.12         5.09 o                         
   4   1  12      10897.74      10750.50        98.25 o                         
   5   1  12        335.93        334.15        18.22 o                         
   6   1  12       2179.38       2187.11        52.04 o                         
   7   1  12          4.52         21.85         9.75 o                         
   8   1  12       1312.24       1239.35        52.59 o                         
   9   1  12         19.98         -2.48        22.36 o                         
  -6   2  12        467.48        433.17        33.72 o                         
  -5   2  12          0.56         -0.38         9.20 o                         
  -4   2  12       3458.60       3427.10        64.14 o                         
  -3   2  12        101.74         86.03         9.19 o                         
  -2   2  12      10825.19      10600.18        89.30 o                         
  -1   2  12         52.99         54.47         6.47 o                         
   0   2  12       5614.40       5616.93        58.05 o                         
   1   2  12       1084.84       1064.51        20.34 o                         
   2   2  12       2778.88       2804.69        34.24 o                         
   3   2  12          9.47         15.83         5.00 o                         
   4   2  12       7407.87       7429.16        78.01 o                         
   5   2  12        226.66        213.18        16.79 o                         
   6   2  12       5459.07       5325.03        79.88 o                         
   7   2  12         64.67         76.42        13.03 o                         
   8   2  12       1666.27       1648.18        57.25 o                         
   9   2  12          1.02         -0.94        15.22 o                         
  -6   3  12       1747.34       1535.10        64.44 o                         
  -5   3  12         66.54         60.27        11.13 o                         
  -4   3  12       5840.50       5530.21        97.33 o                         
  -3   3  12        186.43        202.15        15.36 o                         
  -2   3  12       2403.59       2341.85        39.48 o                         
  -1   3  12       1637.45       1634.20        33.03 o                         
   0   3  12      10032.82       9862.47        86.53 o                         
   1   3  12          6.74         11.20         4.19 o                         
   2   3  12      13802.02      13710.33       107.07 o                         
   3   3  12         60.82         61.68         6.43 o                         
   4   3  12       5195.63       5203.34        64.80 o                         
   5   3  12         24.02         23.76         8.22 o                         
   6   3  12       5798.70       5801.48        88.68 o                         
   7   3  12          2.96         -2.50         9.32 o                         
   8   3  12       2350.04       2345.19        63.39 o                         
   9   3  12         36.99         22.57        14.17 o                         
  -5   4  12         81.96         42.57        18.05 o                         
  -4   4  12       2857.79       2645.39        59.76 o                         
  -3   4  12       1014.62        969.11        29.15 o                         
  -2   4  12       2864.21       2859.74        47.78 o                         
  -1   4  12        259.23        255.80        14.33 o                         
   0   4  12       5644.07       5608.56        62.94 o                         
   1   4  12       1026.28       1006.32        23.61 o                         
   2   4  12       4505.53       4572.08        52.90 o                         
   3   4  12          9.28         21.72         5.36 o                         
   4   4  12       2612.30       2656.52        44.84 o                         
   5   4  12        138.70        155.57        13.13 o                         
   6   4  12       8374.04       8413.42       103.14 o                         
   7   4  12          7.31          1.32        10.85 o                         
   8   4  12       1477.80       1377.39        47.51 o                         
   9   4  12        117.31        140.43        18.63 o                         
  10   4  12       1128.84        850.20       116.48 o                         
  -4   5  12       3506.04       3387.11        72.54 o                         
  -3   5  12        121.17         97.67        11.99 o                         
  -2   5  12       1258.18       1291.64        35.10 o                         
  -1   5  12        161.26        175.21        12.71 o                         
   0   5  12       9871.07      10089.13        90.69 o                         
   1   5  12        216.82        202.88        11.79 o                         
   2   5  12      13833.77      14105.02       117.55 o                         
   3   5  12       1566.51       1558.11        30.66 o                         
   4   5  12       1011.80       1071.36        27.62 o                         
   5   5  12         96.59         89.75        10.48 o                         
   6   5  12      10221.11      10274.52       115.73 o                         
   7   5  12         72.59         63.35        11.96 o                         
   8   5  12       3117.41       3164.67        68.54 o                         
   9   5  12       1079.02       1083.45        45.66 o                         
  -4   6  12       3953.95       3887.28       277.41 o                         
  -3   6  12          4.27         15.68         9.66 o                         
  -2   6  12       2075.64       2011.99        50.37 o                         
  -1   6  12        122.54        139.04        12.00 o                         
   0   6  12       1650.11       1628.52        43.87 o                         
   1   6  12        671.61        704.32        24.39 o                         
   2   6  12       5425.43       5405.28        72.99 o                         
   3   6  12        214.09        215.49        15.40 o                         
   4   6  12       4565.56       4509.26        60.81 o                         
   5   6  12         56.94         49.04         8.77 o                         
   6   6  12       4566.09       4640.12        73.04 o                         
   7   6  12        422.25        437.46        24.66 o                         
   8   6  12       1187.94       1150.80        41.40 o                         
   9   6  12         46.23         54.60        15.34 o                         
  -3   7  12          7.27          4.29        32.39 o                         
  -2   7  12       3179.79       3094.14        66.29 o                         
  -1   7  12          0.35         10.73         9.59 o                         
   0   7  12       4203.40       4078.40        66.71 o                         
   1   7  12        282.64        294.75        17.14 o                         
   2   7  12       2977.32       3017.17        53.44 o                         
   3   7  12        143.71        158.09        12.23 o                         
   4   7  12       3349.28       3432.30        54.60 o                         
   5   7  12        217.68        243.20        15.74 o                         
   6   7  12       5167.98       5288.75        83.99 o                         
   7   7  12        100.77        142.67        14.92 o                         
   8   7  12       1199.85       1248.00        45.74 o                         
   9   7  12        290.38        237.86        24.12 o                         
  -2   8  12       2866.07       2550.37       220.10 o                         
  -1   8  12        265.36        279.87        23.87 o                         
   0   8  12       2580.27       2597.86        55.85 o                         
   1   8  12          0.37         17.33         9.03 o                         
   2   8  12       4332.35       4341.68        69.16 o                         
   3   8  12         12.12          3.10         9.37 o                         
   4   8  12       5995.83       6041.74        77.54 o                         
   5   8  12        466.58        474.82        21.84 o                         
   6   8  12       5331.93       5461.12        83.07 o                         
   7   8  12        201.58        188.94        17.72 o                         
   8   8  12       2373.49       2327.70        59.68 o                         
   9   8  12         35.09         43.59        28.80 o                         
   0   9  12       2360.12       2316.62        80.11 o                         
   1   9  12         26.36         21.81        13.10 o                         
   2   9  12       1375.55       1382.67        44.85 o                         
   3   9  12       1119.48       1199.85        42.23 o                         
   4   9  12       1624.29       1611.23        42.95 o                         
   5   9  12        108.63         94.68        12.22 o                         
   6   9  12       2512.63       2612.81        61.46 o                         
   7   9  12         55.37         76.18        14.28 o                         
   8   9  12       1764.18       1816.90        71.88 o                         
   1  10  12          8.58        108.42        41.12 o                         
   2  10  12       3844.81       3834.48       126.23 o                         
   3  10  12        207.94        206.26        17.82 o                         
   4  10  12       2834.80       2910.47        61.38 o                         
   5  10  12         52.09         36.21        12.67 o                         
   6  10  12       1336.79       1310.06        49.30 o                         
   7  10  12          7.04         14.38        14.55 o                         
   4  11  12       1785.73       1729.34       104.87 o                         
   5  11  12         55.15         77.39        39.43 o                         
  -3  -9  13       2360.30       2212.65       190.18 o                         
  -5  -8  13       1869.28       1843.10       111.70 o                         
  -4  -8  13         57.35          8.85        21.24 o                         
  -3  -8  13       2321.34       2378.64        91.57 o                         
  -2  -8  13        317.74        357.93        53.97 o                         
  -1  -8  13       1599.11       1506.48        69.48 o                         
   0  -8  13        472.15        521.90        43.34 o                         
   1  -8  13       1922.50       2189.46       237.66 o                         
   2  -8  13         42.79        126.25        56.58 o                         
  -6  -7  13        482.92        424.40        65.56 o                         
  -5  -7  13       5440.38       5238.70       138.48 o                         
  -4  -7  13        228.70        159.98        36.78 o                         
  -3  -7  13       1587.94       1447.86        54.94 o                         
  -2  -7  13        550.05        547.53        43.25 o                         
  -1  -7  13       3564.00       3564.76       101.79 o                         
   0  -7  13         14.32         19.41        15.84 o                         
   1  -7  13       7588.64       7615.98       149.57 o                         
   2  -7  13        166.86        133.00        25.24 o                         
   3  -7  13       1338.38       1382.88       110.72 o                         
  -6  -6  13         22.64         31.32        41.61 o                         
  -5  -6  13       2259.51       2179.94        86.32 o                         
  -4  -6  13         66.92         81.99        17.57 o                         
  -3  -6  13       2788.10       2735.37        89.05 o                         
  -2  -6  13          0.21         -2.67        11.12 o                         
  -1  -6  13       3542.14       3506.95        83.42 o                         
   0  -6  13        534.19        450.39        35.75 o                         
   1  -6  13       2585.92       2567.36        92.10 o                         
   2  -6  13         16.69         30.97        24.01 o                         
   3  -6  13        798.31        710.12        55.56 o                         
   4  -6  13         28.83        -18.13        21.30 o                         
  -7  -5  13       1400.36       1501.34       162.40 o                         
  -6  -5  13         43.75         33.89        17.97 o                         
  -5  -5  13       2626.35       2537.30        82.22 o                         
  -4  -5  13         20.04         19.18        13.43 o                         
  -3  -5  13       2950.28       2960.53       101.67 o                         
  -2  -5  13         51.29         17.67        10.68 o                         
  -1  -5  13       3874.28       3978.25        85.81 o                         
   0  -5  13        109.74         99.81        17.03 o                         
   1  -5  13       6883.66       7175.17       151.98 o                         
   2  -5  13        134.15        132.46        19.41 o                         
   3  -5  13       1380.38       1346.98        62.19 o                         
   4  -5  13          3.21         16.17        19.12 o                         
   5  -5  13       1953.75       1927.32       119.47 o                         
  -7  -4  13       1710.48       1748.15       176.31 o                         
  -6  -4  13        311.80        333.19        39.09 o                         
  -5  -4  13       3328.99       3211.63       111.33 o                         
  -4  -4  13        354.72        350.92        29.74 o                         
  -3  -4  13       8890.95       8902.98       144.37 o                         
  -2  -4  13         67.37         51.77        11.44 o                         
  -1  -4  13       2887.84       2940.62        68.56 o                         
   0  -4  13         22.33         23.50         8.42 o                         
   1  -4  13       3817.08       3977.56        79.56 o                         
   2  -4  13         16.81         34.10        16.29 o                         
   3  -4  13       7647.06       7792.98       149.86 o                         
   4  -4  13        156.60        176.19        24.58 o                         
   5  -4  13       4240.45       4411.25       113.15 o                         
   6  -4  13         27.07         21.23        24.81 o                         
  -6  -3  13        175.73        133.81        38.79 o                         
  -5  -3  13       1589.57       1593.26        77.62 o                         
  -4  -3  13        371.68        316.38        32.56 o                         
  -3  -3  13       3595.26       3422.23        84.59 o                         
  -2  -3  13         86.47         86.07        12.84 o                         
  -1  -3  13       7111.43       7244.54        75.42 o                         
   0  -3  13         22.55         16.53         6.00 o                         
   1  -3  13       2973.07       2982.85        53.99 o                         
   2  -3  13        764.27        817.79        29.35 o                         
   3  -3  13       2865.47       2794.40        65.82 o                         
   4  -3  13         55.07         57.03        14.99 o                         
   5  -3  13       1964.32       1996.80        62.30 o                         
   6  -3  13         48.50         17.32        17.14 o                         
   7  -3  13       2588.72       2291.98       121.86 o                         
  -6  -2  13        220.46        277.98        32.86 o                         
  -5  -2  13       5490.09       5607.09       185.84 o                         
  -4  -2  13         87.95         82.17        16.78 o                         
  -3  -2  13       4508.68       4662.18        98.74 o                         
  -2  -2  13        158.56        116.50        13.96 o                         
  -1  -2  13       5433.07       5419.34        72.79 o                         
   0  -2  13        428.25        414.14        15.78 o                         
   1  -2  13      10735.51      10607.72       101.70 o                         
   2  -2  13          0.36         -8.26         8.26 o                         
   3  -2  13       8347.20       8390.59       102.81 o                         
   4  -2  13         75.27         79.16        13.46 o                         
   5  -2  13       3311.24       3276.15        79.41 o                         
   6  -2  13        774.93        760.01        46.67 o                         
   7  -2  13       2748.58       2904.58        91.99 o                         
  -6  -1  13        219.96        265.02        32.36 o                         
  -5  -1  13       3259.42       3420.08       106.79 o                         
  -4  -1  13         54.59         31.14        12.58 o                         
  -3  -1  13       2047.35       1989.89        57.45 o                         
  -2  -1  13        303.84        320.49        17.45 o                         
  -1  -1  13       8310.08       8385.71        97.20 o                         
   0  -1  13          2.61          3.12         6.34 o                         
   1  -1  13       3578.64       3626.31        59.70 o                         
   2  -1  13         35.90         29.71         7.51 o                         
   3  -1  13       4502.07       4496.23        73.38 o                         
   4  -1  13        438.90        463.91        23.68 o                         
   5  -1  13       4084.13       4014.35        81.20 o                         
   6  -1  13          9.61          3.49        13.80 o                         
   7  -1  13       2624.17       2575.79        89.15 o                         
   8  -1  13          1.82         -4.47        33.28 o                         
  -6   0  13         79.45         93.07        19.86 o                         
  -5   0  13       6446.73       6572.29       151.63 o                         
  -4   0  13        208.60        207.00        21.29 o                         
  -3   0  13        871.93        890.14        37.39 o                         
  -2   0  13         86.15         90.42        10.01 o                         
  -1   0  13       6434.58       6356.32        75.86 o                         
   0   0  13       2071.24       2175.90        40.35 o                         
   1   0  13       7109.75       7117.88        66.50 o                         
   2   0  13       1937.52       2016.96        35.70 o                         
   3   0  13       6723.44       6804.01        71.83 o                         
   4   0  13        288.21        274.92        19.70 o                         
   5   0  13       2586.80       2452.50        53.82 o                         
   6   0  13        156.50        158.43        19.60 o                         
   7   0  13       2427.72       2402.30        97.74 o                         
   8   0  13         11.96         -1.29        26.96 o                         
  -6   1  13         15.07         -0.98        46.50 o                         
  -5   1  13       3222.71       3092.45        91.30 o                         
  -4   1  13       1084.36        998.67        47.32 o                         
  -3   1  13       6990.51       6792.09        75.08 o                         
  -2   1  13         72.17         70.09         7.28 o                         
  -1   1  13      12642.75      12569.89       114.06 o                         
   0   1  13         22.11         29.64         5.84 o                         
   1   1  13       2275.43       2361.79        31.29 o                         
   2   1  13        840.07        839.73        21.37 o                         
   3   1  13      10878.82      10869.44        89.80 o                         
   4   1  13        473.58        454.12        21.44 o                         
   5   1  13      11345.52      11486.93       127.19 o                         
   6   1  13       1210.88       1214.35        40.29 o                         
   7   1  13       1840.04       1887.01        53.99 o                         
   8   1  13         46.35         39.73        13.51 o                         
  -6   2  13        211.46        231.75        65.92 o                         
  -5   2  13       1345.60       1290.94        59.40 o                         
  -4   2  13        105.09         97.18        11.73 o                         
  -3   2  13        986.72        980.54        28.01 o                         
  -2   2  13         31.09         32.88         6.40 o                         
  -1   2  13      10541.55      10511.91        89.22 o                         
   0   2  13       1072.39       1043.89        23.41 o                         
   1   2  13       2377.57       2377.49        30.99 o                         
   2   2  13        401.96        394.76        14.98 o                         
   3   2  13       3314.58       3310.27        44.70 o                         
   4   2  13        924.47        921.81        26.06 o                         
   5   2  13       8167.83       8147.86       104.03 o                         
   6   2  13         48.49         33.09         8.84 o                         
   7   2  13        711.47        700.01        33.06 o                         
   8   2  13        148.54         99.07        15.64 o                         
   9   2  13       2700.30       2694.67       136.54 o                         
  -5   3  13       3778.59       3387.76        79.85 o                         
  -4   3  13         27.78         14.72        12.18 o                         
  -3   3  13       4620.31       4453.97        65.23 o                         
  -2   3  13         82.08         72.24         7.75 o                         
  -1   3  13       5476.26       5415.85        67.09 o                         
   0   3  13         26.39         22.09         5.89 o                         
   1   3  13       4451.00       4561.83        55.92 o                         
   2   3  13        182.89        197.59        12.43 o                         
   3   3  13       8259.30       8302.32        73.84 o                         
   4   3  13         96.34         98.10         8.72 o                         
   5   3  13       6976.23       7097.00        90.10 o                         
   6   3  13       1669.80       1813.66        49.02 o                         
   7   3  13       2741.71       2621.52        59.52 o                         
   8   3  13         52.44         83.28        14.18 o                         
   9   3  13       4240.55       4245.01       116.20 o                         
  -5   4  13       2178.63       1951.48        77.49 o                         
  -4   4  13        149.34        137.22        15.77 o                         
  -3   4  13       1648.12       1602.62        40.12 o                         
  -2   4  13         17.22          2.35         7.40 o                         
  -1   4  13       5842.41       5754.21        71.00 o                         
   0   4  13        108.98        106.72         9.22 o                         
   1   4  13       7922.54       7969.84        82.10 o                         
   2   4  13        155.58        150.04        10.46 o                         
   3   4  13       2996.39       3030.55        42.58 o                         
   4   4  13       1983.08       1914.06        38.61 o                         
   5   4  13       3243.21       3267.89        53.91 o                         
   6   4  13          1.29          3.43         9.57 o                         
   7   4  13       3707.07       3717.95        75.71 o                         
   8   4  13         76.41         93.79        14.87 o                         
   9   4  13       3575.77       3502.75       105.51 o                         
  -4   5  13         37.56         12.10        12.14 o                         
  -3   5  13       2209.04       2126.20        64.79 o                         
  -2   5  13          0.65          7.48         8.74 o                         
  -1   5  13       1374.65       1378.41        34.88 o                         
   0   5  13        522.53        593.42        21.85 o                         
   1   5  13       7936.45       7982.00        79.92 o                         
   2   5  13          2.90          1.01         6.24 o                         
   3   5  13       5725.47       5832.26        64.15 o                         
   4   5  13        274.26        271.83        14.64 o                         
   5   5  13       2731.95       2662.51        49.65 o                         
   6   5  13        188.22        193.49        16.41 o                         
   7   5  13       2764.65       2639.72        59.99 o                         
   8   5  13        220.59        238.13        19.96 o                         
   9   5  13       2901.64       2944.22        95.21 o                         
  -3   6  13       4269.09       4379.58       100.77 o                         
  -2   6  13        180.47        140.30        14.53 o                         
  -1   6  13       4744.95       4848.59        75.37 o                         
   0   6  13         74.88         65.93        10.25 o                         
   1   6  13       3621.78       3642.94        58.10 o                         
   2   6  13          0.39         -7.70         7.70 o                         
   3   6  13       6957.15       7057.99        71.78 o                         
   4   6  13         79.61         89.95         9.60 o                         
   5   6  13       5759.23       5946.84        75.36 o                         
   6   6  13         16.47         25.62         9.04 o                         
   7   6  13       4069.78       3968.64        78.24 o                         
   8   6  13        178.26        142.52        16.71 o                         
   9   6  13       2922.86       2936.55        94.26 o                         
  -2   7  13        234.81        207.63        20.18 o                         
  -1   7  13       3241.61       3155.90        71.79 o                         
   0   7  13        354.01        368.81        24.40 o                         
   1   7  13       1666.90       1745.59        44.45 o                         
   2   7  13         16.73         15.05         7.68 o                         
   3   7  13       2788.79       2844.27        49.20 o                         
   4   7  13          1.15          1.38         7.67 o                         
   5   7  13       3614.32       3683.67        59.71 o                         
   6   7  13        746.51        801.26        32.38 o                         
   7   7  13       1404.52       1373.91        42.63 o                         
   8   7  13        271.74        197.29        19.94 o                         
   9   7  13        915.88        917.39        53.74 o                         
  -1   8  13       3189.67       3174.01       112.93 o                         
   0   8  13        439.44        427.16        25.33 o                         
   1   8  13       2221.08       2338.88        64.66 o                         
   2   8  13        169.80        168.22        15.31 o                         
   3   8  13       4603.97       4740.79        77.42 o                         
   4   8  13        129.50        150.73        13.60 o                         
   5   8  13       2951.74       2888.47        54.42 o                         
   6   8  13        658.18        677.65        29.17 o                         
   7   8  13       4279.52       4286.02        78.20 o                         
   8   8  13          8.90         22.82        15.89 o                         
   9   8  13       1344.95       1257.79       135.10 o                         
   1   9  13       2353.03       2330.74        76.71 o                         
   2   9  13         99.15         94.37        13.10 o                         
   3   9  13       3567.87       3614.88        63.58 o                         
   4   9  13        198.46        209.83        16.86 o                         
   5   9  13       2577.11       2619.16        57.23 o                         
   6   9  13         50.18         35.65        12.87 o                         
   7   9  13       2721.81       2748.53        79.31 o                         
   8   9  13          0.18        -11.22        26.73 o                         
   2  10  13        301.90        266.44        43.54 o                         
   3  10  13       3867.98       3999.06        80.84 o                         
   4  10  13         14.68         65.46        15.95 o                         
   5  10  13        544.12        571.34        34.35 o                         
   6  10  13          6.52          7.04        14.79 o                         
   7  10  13       2941.53       3044.26       100.14 o                         
  -3  -8  14         17.85        -33.93        33.93 o                         
  -2  -8  14       1448.75       1380.19       113.38 o                         
  -1  -8  14         29.05        113.38        56.68 o                         
   0  -8  14       3359.84       3389.48       275.67 o                         
  -5  -7  14          0.47         -8.27        17.44 o                         
  -4  -7  14       2889.44       2803.62       109.49 o                         
  -3  -7  14         13.61         23.20        16.17 o                         
  -2  -7  14       1395.69       1272.28        67.05 o                         
  -1  -7  14         17.67         34.60        15.96 o                         
   0  -7  14       2081.32       2027.86        81.79 o                         
   1  -7  14          8.93          4.05        17.63 o                         
   2  -7  14       2671.36       2871.52       136.27 o                         
   3  -7  14          1.82          3.00        47.35 o                         
  -6  -6  14       2791.77       2786.52       241.74 o                         
  -5  -6  14        124.64         84.49        20.99 o                         
  -4  -6  14       2031.77       2062.14        82.89 o                         
  -3  -6  14        129.25        140.39        34.69 o                         
  -2  -6  14       3298.07       3317.27        95.99 o                         
  -1  -6  14         18.27         13.40        12.64 o                         
   0  -6  14       7295.91       7298.37       151.07 o                         
   1  -6  14        118.09        142.56        21.91 o                         
   2  -6  14       2918.85       3188.63       132.18 o                         
   3  -6  14        101.19         95.61        29.75 o                         
   4  -6  14       1628.44       1838.10       162.52 o                         
  -6  -5  14       2395.91       2138.29       140.78 o                         
  -5  -5  14         11.48         -1.75        21.62 o                         
  -4  -5  14       2902.45       2808.62        95.56 o                         
  -3  -5  14         26.05         43.07        20.63 o                         
  -2  -5  14       1933.62       2036.91        71.63 o                         
  -1  -5  14        274.27        303.72        34.28 o                         
   0  -5  14       1370.81       1457.49        61.75 o                         
   1  -5  14        276.67        283.05        30.52 o                         
   2  -5  14       3916.52       4245.24       126.33 o                         
   3  -5  14         68.69         63.59        21.70 o                         
   4  -5  14       2086.69       2250.62        86.59 o                         
   5  -5  14         28.66         42.15        39.74 o                         
  -6  -4  14        426.64        349.33        46.13 o                         
  -5  -4  14        578.03        560.50        47.36 o                         
  -4  -4  14       3970.52       4053.04       116.51 o                         
  -3  -4  14         33.51         35.25        14.92 o                         
  -2  -4  14      11249.45      11510.71       165.81 o                         
  -1  -4  14        345.71        331.64        27.77 o                         
   0  -4  14       2134.91       2186.00        54.72 o                         
   1  -4  14          6.73         -1.04        21.40 o                         
   2  -4  14       3832.79       4123.54       106.84 o                         
   3  -4  14        106.14        211.64        28.72 o                         
   4  -4  14       4088.21       4133.15       121.83 o                         
   5  -4  14        214.46        197.87        29.61 o                         
   6  -4  14       2363.77       2421.11       194.05 o                         
  -6  -3  14       3129.01       3329.65       173.94 o                         
  -5  -3  14         66.26         44.38        15.79 o                         
  -4  -3  14       1512.83       1557.88        66.05 o                         
  -3  -3  14        696.62        674.73        44.03 o                         
  -2  -3  14       4711.09       4848.00        82.65 o                         
  -1  -3  14        112.93         93.05        16.84 o                         
   0  -3  14       2367.85       2395.76        41.16 o                         
   1  -3  14         12.16          2.09        10.42 o                         
   2  -3  14       7667.92       7830.88       100.66 o                         
   3  -3  14         56.33         49.21        12.03 o                         
   4  -3  14       2321.47       2414.15        63.36 o                         
   5  -3  14         22.47         23.55        14.28 o                         
   6  -3  14       2238.01       2285.00        80.96 o                         
  -6  -2  14        936.01       1014.51        95.26 o                         
  -5  -2  14        142.08        126.64        27.08 o                         
  -4  -2  14       5180.50       5503.78       153.58 o                         
  -3  -2  14        708.72        708.70        37.95 o                         
  -2  -2  14       6725.07       6852.38       128.11 o                         
  -1  -2  14        457.40        491.04        21.48 o                         
   0  -2  14       1340.18       1349.11        32.06 o                         
   1  -2  14          0.74          6.32         6.99 o                         
   2  -2  14       7374.73       7531.22       104.89 o                         
   3  -2  14       2388.89       2366.66        52.57 o                         
   4  -2  14       1617.12       1697.61        52.83 o                         
   5  -2  14       1029.68       1167.44        46.41 o                         
   6  -2  14       3344.73       3258.50        99.31 o                         
   7  -2  14         57.32         49.28        16.77 o                         
  -6  -1  14       3788.51       4193.48       198.61 o                         
  -5  -1  14        411.90        464.45        51.58 o                         
  -4  -1  14       2421.83       2434.64        85.64 o                         
  -3  -1  14          7.14          0.50        10.17 o                         
  -2  -1  14       5880.00       5815.92        99.23 o                         
  -1  -1  14        201.06        202.30        13.50 o                         
   0  -1  14       9125.87       9125.13       112.32 o                         
   1  -1  14        541.17        541.26        22.61 o                         
   2  -1  14      11357.44      11352.31       123.63 o                         
   3  -1  14         28.82         33.32         9.81 o                         
   4  -1  14       2824.68       2825.22        60.76 o                         
   5  -1  14         41.18         42.74        12.37 o                         
   6  -1  14       3789.52       3817.97        95.91 o                         
   7  -1  14         46.76         66.48        21.30 o                         
  -5   0  14         93.83         42.87        19.04 o                         
  -4   0  14       3352.87       3258.80        88.74 o                         
  -3   0  14         22.63          3.36        12.28 o                         
  -2   0  14       3211.98       3167.27        63.31 o                         
  -1   0  14        688.73        699.35        31.00 o                         
   0   0  14       1198.83       1193.61        33.53 o                         
   1   0  14        759.57        778.10        23.36 o                         
   2   0  14       7858.24       7908.04        84.67 o                         
   3   0  14          1.03          0.62         9.74 o                         
   4   0  14       2795.57       2687.88        62.69 o                         
   5   0  14         62.45         39.31        11.97 o                         
   6   0  14       2104.21       2091.40        71.41 o                         
   7   0  14       1558.34       1707.88        71.02 o                         
   8   0  14       2381.91       2279.14       105.08 o                         
  -5   1  14         35.09         19.06        20.14 o                         
  -4   1  14       1848.81       1795.72        73.94 o                         
  -3   1  14         26.26         26.06        10.56 o                         
  -2   1  14       7920.68       8055.07       109.83 o                         
  -1   1  14         22.62         38.94         8.62 o                         
   0   1  14       6561.54       6580.66        76.33 o                         
   1   1  14        178.95        185.88        12.16 o                         
   2   1  14       5087.06       5237.74        67.39 o                         
   3   1  14         12.12         16.24         7.98 o                         
   4   1  14       5578.30       5430.41        89.83 o                         
   5   1  14          0.32          6.47        11.50 o                         
   6   1  14       3971.16       3888.11        88.42 o                         
   7   1  14          0.20          4.16        16.21 o                         
   8   1  14       2609.65       2559.74        97.26 o                         
  -5   2  14          2.47         -8.34        20.11 o                         
  -4   2  14       2101.25       2050.23        71.00 o                         
  -3   2  14         26.89          7.68        11.03 o                         
  -2   2  14       4580.53       4474.78        73.55 o                         
  -1   2  14         14.70         18.53         8.27 o                         
   0   2  14       6603.63       6561.70        90.14 o                         
   1   2  14          4.20          8.99         5.80 o                         
   2   2  14       3465.20       3446.69        55.72 o                         
   3   2  14          6.17          2.77         5.64 o                         
   4   2  14       8362.11       8481.18        88.78 o                         
   5   2  14        251.10        245.15        18.34 o                         
   6   2  14       4999.59       5123.23        83.37 o                         
   7   2  14         90.47         58.79        12.90 o                         
   8   2  14       1749.16       1593.62        81.03 o                         
  -5   3  14          1.58        -26.91        26.91 o                         
  -4   3  14       2695.21       2607.93        76.16 o                         
  -3   3  14        840.43        778.73        38.12 o                         
  -2   3  14       3706.62       3628.50        57.40 o                         
  -1   3  14        305.63        305.46        16.78 o                         
   0   3  14       4046.94       3982.93        52.99 o                         
   1   3  14         12.56         19.24         6.95 o                         
   2   3  14       4825.78       4924.80        65.36 o                         
   3   3  14        743.03        736.84        25.20 o                         
   4   3  14       3905.14       3891.56        57.06 o                         
   5   3  14         69.88         61.65        10.47 o                         
   6   3  14       2617.65       2617.03        60.64 o                         
   7   3  14        284.49        280.33        21.60 o                         
   8   3  14       3311.42       3290.90        77.88 o                         
  -4   4  14       3979.58       3811.30       121.47 o                         
  -3   4  14          1.91         -8.19         8.19 o                         
  -2   4  14       2066.45       2038.71        44.36 o                         
  -1   4  14        151.34        136.44        11.62 o                         
   0   4  14       4509.63       4583.44        60.66 o                         
   1   4  14        199.50        200.77        12.48 o                         
   2   4  14       9426.91       9358.04        92.95 o                         
   3   4  14        273.60        292.52        14.84 o                         
   4   4  14       5745.15       5917.77        80.41 o                         
   5   4  14         46.32         45.61         8.88 o                         
   6   4  14       4850.53       4883.51        79.37 o                         
   7   4  14        156.38        147.52        17.27 o                         
   8   4  14       2442.18       2347.91        65.68 o                         
   9   4  14         64.51         93.98        26.01 o                         
  -4   5  14       4088.00       3999.03       252.23 o                         
  -3   5  14         20.12         19.29        10.64 o                         
  -2   5  14       1333.15       1372.80        40.45 o                         
  -1   5  14        185.53        187.43        13.72 o                         
   0   5  14       2625.43       2602.41        49.71 o                         
   1   5  14       2167.29       2214.74        46.71 o                         
   2   5  14       3970.01       4062.11        63.00 o                         
   3   5  14         24.16         24.77         7.44 o                         
   4   5  14       1442.39       1472.35        36.79 o                         
   5   5  14        105.45        124.61        12.32 o                         
   6   5  14       3136.51       3132.06        65.70 o                         
   7   5  14        214.61        203.58        19.39 o                         
   8   5  14       2993.25       3007.30        68.83 o                         
   9   5  14          2.44         -8.77        25.48 o                         
  -3   6  14          1.04        -13.95        13.95 o                         
  -2   6  14       3029.88       2897.76        66.19 o                         
  -1   6  14         96.58         86.18        13.91 o                         
   0   6  14       4280.61       4317.48        83.04 o                         
   1   6  14        137.62        130.88        13.04 o                         
   2   6  14       5063.65       4994.14        80.50 o                         
   3   6  14        643.99        687.10        24.30 o                         
   4   6  14       3895.89       3953.84        63.68 o                         
   5   6  14        201.99        195.78        16.18 o                         
   6   6  14       5090.75       5342.73        87.78 o                         
   7   6  14         10.87         14.22        12.46 o                         
   8   6  14        806.32        782.66        37.27 o                         
   9   6  14        101.70        123.66        28.41 o                         
  -2   7  14       2195.11       2050.39        75.70 o                         
  -1   7  14        192.55        191.34        20.45 o                         
   0   7  14       4569.25       4696.87        81.09 o                         
   1   7  14        677.82        681.09        31.40 o                         
   2   7  14       2168.42       2126.97        54.17 o                         
   3   7  14        288.20        262.33        16.44 o                         
   4   7  14       2650.66       2701.03        53.73 o                         
   5   7  14         62.37         62.39        10.58 o                         
   6   7  14       9627.29       9816.26       145.94 o                         
   7   7  14         57.08         49.18        13.02 o                         
   8   7  14        963.96        968.78        50.58 o                         
   0   8  14       2757.74       2659.50        79.60 o                         
   1   8  14          0.37          3.59        10.42 o                         
   2   8  14       2919.19       2935.12        67.38 o                         
   3   8  14        142.24        143.33        13.98 o                         
   4   8  14        802.29        800.98        32.51 o                         
   5   8  14        745.59        760.72        30.36 o                         
   6   8  14       2622.05       2723.37        67.77 o                         
   7   8  14          1.15         24.20        12.22 o                         
   8   8  14       1110.89       1338.24       109.36 o                         
   1   9  14         66.71         82.60        18.00 o                         
   2   9  14       3340.90       3407.94       105.50 o                         
   3   9  14        121.39        110.17        13.38 o                         
   4   9  14       3068.92       3140.05        68.14 o                         
   5   9  14         27.93         11.46        12.32 o                         
   6   9  14       3482.78       3615.14        79.00 o                         
   7   9  14         14.34         30.20        17.41 o                         
   2  10  14       2694.07       2701.42       190.91 o                         
   3  10  14          4.62        -31.29        31.29 o                         
   4  10  14       1377.81       1418.89        93.57 o                         
   5  10  14          2.49        -18.83        24.81 o                         
  -2  -8  15        272.31        166.62        55.59 o                         
   0  -8  15          0.35        -54.88        54.88 o                         
  -4  -7  15        461.25        459.21        79.08 o                         
  -3  -7  15       2291.65       2326.18       122.74 o                         
  -2  -7  15        209.69        171.74        29.32 o                         
  -1  -7  15        950.19        955.93        60.10 o                         
   0  -7  15         91.89        100.55        21.53 o                         
   1  -7  15       2415.39       2552.51       247.86 o                         
  -5  -6  15       3932.62       4101.58       206.93 o                         
  -4  -6  15         29.82          6.29        24.30 o                         
  -3  -6  15        938.31       1032.46        90.94 o                         
  -2  -6  15         27.56         24.60        14.15 o                         
  -1  -6  15       3110.89       3173.32       131.68 o                         
   0  -6  15        242.50        257.13        32.10 o                         
   1  -6  15       5894.85       6212.84       148.12 o                         
   2  -6  15        730.36        755.98        55.96 o                         
   3  -6  15       1195.51       1042.64        99.38 o                         
  -5  -5  15       2787.23       2589.37       121.61 o                         
  -4  -5  15         41.46          6.62        17.09 o                         
  -3  -5  15       3613.20       3684.61       121.09 o                         
  -2  -5  15        761.09        712.38        43.66 o                         
  -1  -5  15       2427.56       2461.05        74.33 o                         
   0  -5  15        351.36        359.72        36.63 o                         
   1  -5  15       3885.99       4048.52       107.89 o                         
   2  -5  15          0.00        -10.15        20.52 o                         
   3  -5  15       1838.79       1976.52       100.38 o                         
   4  -5  15         77.19         72.90        26.15 o                         
   5  -5  15       3399.32       3299.88       231.00 o                         
  -6  -4  15         44.66         34.16        25.70 o                         
  -5  -4  15        943.23        998.25        65.95 o                         
  -4  -4  15        113.99        134.53        27.74 o                         
  -3  -4  15       2486.43       2419.35       115.83 o                         
  -2  -4  15         86.58        114.31        18.63 o                         
  -1  -4  15       4763.02       4791.49        93.54 o                         
   0  -4  15         87.50        102.59        17.14 o                         
   1  -4  15       2568.17       2524.60       103.26 o                         
   2  -4  15        187.35        189.85        23.80 o                         
   3  -4  15       1446.71       1519.82        70.40 o                         
   4  -4  15         94.29        111.82        27.92 o                         
   5  -4  15       4260.90       4480.37       159.51 o                         
  -6  -3  15        222.71        271.07       146.29 o                         
  -5  -3  15       3318.28       3460.01       110.65 o                         
  -4  -3  15         36.68         55.84        16.66 o                         
  -3  -3  15       5044.30       4995.35       131.42 o                         
  -2  -3  15        353.55        392.88        30.43 o                         
  -1  -3  15       3919.21       4012.43        78.16 o                         
   0  -3  15         13.07         -6.10         7.81 o                         
   1  -3  15       6010.08       6181.71       102.10 o                         
   2  -3  15          5.38        -10.16        13.33 o                         
   3  -3  15       3030.23       3161.81        92.65 o                         
   4  -3  15        271.61        274.85        26.38 o                         
   5  -3  15       5348.29       5702.10       130.73 o                         
   6  -3  15         84.70        129.33        40.29 o                         
  -6  -2  15         36.84          0.29        38.00 o                         
  -5  -2  15       1742.93       1737.14        78.26 o                         
  -4  -2  15        738.04        723.13        47.41 o                         
  -3  -2  15       2818.23       2730.72        76.18 o                         
  -2  -2  15        497.76        494.07        27.56 o                         
  -1  -2  15       1809.30       1820.83        57.50 o                         
   0  -2  15        384.57        373.05        17.70 o                         
   1  -2  15       5230.96       5358.30        81.52 o                         
   2  -2  15        345.92        346.33        24.64 o                         
   3  -2  15       2504.99       2490.10        55.65 o                         
   4  -2  15        488.16        538.78        31.10 o                         
   5  -2  15       1353.31       1396.03        51.83 o                         
   6  -2  15        156.95        141.74        21.86 o                         
   7  -2  15       1838.20       1576.00       140.96 o                         
  -5  -1  15       4666.23       4650.32       130.08 o                         
  -4  -1  15        426.10        407.16        36.81 o                         
  -3  -1  15       3245.92       3253.32        85.37 o                         
  -2  -1  15          0.12        -10.43        10.43 o                         
  -1  -1  15       3502.50       3489.50        62.59 o                         
   0  -1  15        428.17        435.39        23.68 o                         
   1  -1  15       6074.07       6064.46        80.65 o                         
   2  -1  15         40.95         34.81        10.20 o                         
   3  -1  15       5356.31       5410.59        85.44 o                         
   4  -1  15        334.05        310.89        20.88 o                         
   5  -1  15       3141.79       3194.49        83.91 o                         
   6  -1  15          1.34          7.20        15.44 o                         
   7  -1  15       3258.71       3143.34       109.19 o                         
  -5   0  15       3090.27       2967.67       112.35 o                         
  -4   0  15          6.97         -9.24        14.34 o                         
  -3   0  15       4999.64       4857.22       104.83 o                         
  -2   0  15       1279.76       1272.56        48.02 o                         
  -1   0  15       4994.36       5094.00        79.66 o                         
   0   0  15          2.30         18.73         8.66 o                         
   1   0  15       5894.39       5925.46        79.25 o                         
   2   0  15        403.81        386.79        19.11 o                         
   3   0  15       5497.76       5581.38        90.84 o                         
   4   0  15        166.35        180.03        18.29 o                         
   5   0  15       2802.59       2789.70        74.09 o                         
   6   0  15          0.70        -18.02        18.02 o                         
   7   0  15       3537.04       3469.74       103.87 o                         
  -5   1  15       1259.57       1234.92       103.82 o                         
  -4   1  15         29.36         18.55        16.29 o                         
  -3   1  15       1301.62       1307.96        53.31 o                         
  -2   1  15        573.16        592.05        41.51 o                         
  -1   1  15       6529.64       6594.34       105.81 o                         
   0   1  15        605.98        633.14        27.67 o                         
   1   1  15       1840.93       1885.23        41.21 o                         
   2   1  15        327.30        331.93        17.03 o                         
   3   1  15       4688.78       4786.61        76.81 o                         
   4   1  15        433.01        479.85        34.32 o                         
   5   1  15       3714.48       3547.70        88.32 o                         
   6   1  15        106.99         58.51        15.62 o                         
   7   1  15       1006.71        977.54        55.33 o                         
   8   1  15        272.89        248.98        52.14 o                         
  -4   2  15         71.16         79.48        16.11 o                         
  -3   2  15       1568.86       1595.74        50.10 o                         
  -2   2  15        155.68        159.92        14.50 o                         
  -1   2  15       9976.74      10083.39       120.43 o                         
   0   2  15         47.65         46.74        10.06 o                         
   1   2  15       4677.22       4611.17        76.56 o                         
   2   2  15          1.49          9.37         8.00 o                         
   3   2  15       3779.29       3842.33        59.64 o                         
   4   2  15        127.51        142.15        15.32 o                         
   5   2  15       6782.21       6805.22       109.39 o                         
   6   2  15        801.59        814.96        40.85 o                         
   7   2  15       3716.52       3572.94        95.46 o                         
   8   2  15          4.90         -8.36        22.25 o                         
  -4   3  15         71.14         47.82        25.24 o                         
  -3   3  15       1338.91       1310.91        50.88 o                         
  -2   3  15        856.97        827.10        34.77 o                         
  -1   3  15       5214.95       5386.86        86.19 o                         
   0   3  15          7.81         15.01         8.75 o                         
   1   3  15       1843.90       1768.93        46.76 o                         
   2   3  15        715.31        755.61        29.93 o                         
   3   3  15       6742.90       6593.55        83.30 o                         
   4   3  15       3471.94       3396.03        57.67 o                         
   5   3  15       2867.13       2943.18        64.82 o                         
   6   3  15        129.86        138.15        21.75 o                         
   7   3  15        889.27        838.40        43.71 o                         
   8   3  15         36.91          7.45        15.58 o                         
  -4   4  15        484.01        443.86        57.57 o                         
  -3   4  15       2874.81       2775.41        82.24 o                         
  -2   4  15          6.82         21.18        10.53 o                         
  -1   4  15       3657.43       3719.37        72.67 o                         
   0   4  15        374.61        369.05        17.13 o                         
   1   4  15       3814.42       3915.95        61.47 o                         
   2   4  15        505.21        480.75        20.95 o                         
   3   4  15       5683.82       5756.52        70.19 o                         
   4   4  15        142.83        158.23        12.87 o                         
   5   4  15       5655.33       5610.16        86.58 o                         
   6   4  15        173.58        179.20        16.43 o                         
   7   4  15       1478.19       1465.34        49.22 o                         
   8   4  15         25.99         34.45        19.63 o                         
   9   4  15       3525.87       3720.03       233.06 o                         
  -3   5  15       1859.00       1799.83        84.02 o                         
  -2   5  15         78.30         59.83        14.29 o                         
  -1   5  15       2935.69       3053.26        55.65 o                         
   0   5  15          8.00         12.99         7.26 o                         
   1   5  15       3734.96       3689.52        63.18 o                         
   2   5  15         41.53         28.87         7.89 o                         
   3   5  15       7424.73       7520.29        84.59 o                         
   4   5  15          0.72         -0.32         8.01 o                         
   5   5  15       3565.42       3587.13        62.84 o                         
   6   5  15         21.47         17.29        10.98 o                         
   7   5  15       1754.11       1805.97        51.60 o                         
   8   5  15          7.62         37.87        11.55 o                         
   9   5  15       4718.50       4758.38       191.61 o                         
  -2   6  15          0.05         -0.77        13.04 o                         
  -1   6  15       2631.15       2674.58        61.09 o                         
   0   6  15        922.04        923.09        34.15 o                         
   1   6  15       1185.57       1159.56        36.72 o                         
   2   6  15        183.96        195.66        17.09 o                         
   3   6  15       1582.18       1607.22        38.01 o                         
   4   6  15         77.73         75.84        11.33 o                         
   5   6  15       4472.07       4593.59        77.38 o                         
   6   6  15          3.27         26.12        11.15 o                         
   7   6  15       1529.52       1515.81        49.57 o                         
   8   6  15        318.61        307.28        26.68 o                         
   9   6  15       1134.90       1060.34        87.61 o                         
  -1   7  15       4159.86       3986.63        96.81 o                         
   0   7  15         77.45         61.75        16.48 o                         
   1   7  15       5836.41       5840.54        90.51 o                         
   2   7  15         11.06          0.52        10.27 o                         
   3   7  15       1459.38       1475.55        38.62 o                         
   4   7  15          1.70          1.48         8.85 o                         
   5   7  15       4232.15       4375.01        73.35 o                         
   6   7  15         44.40         57.76        14.21 o                         
   7   7  15       4266.79       4333.98        85.73 o                         
   8   7  15         29.39         17.98        23.64 o                         
   0   8  15          0.54         -6.02        15.05 o                         
   1   8  15       1872.44       1850.68        52.13 o                         
   2   8  15         29.23         13.75        10.66 o                         
   3   8  15       3177.03       3196.94        60.61 o                         
   4   8  15         86.31         67.82        12.62 o                         
   5   8  15       2666.53       2710.67        58.67 o                         
   6   8  15         24.79         23.83        13.18 o                         
   7   8  15       1556.50       1542.94        66.45 o                         
   8   8  15          1.15         14.62        29.17 o                         
   1   9  15       1682.98       1797.82       159.20 o                         
   2   9  15          1.88         12.55        17.05 o                         
   3   9  15       2246.62       2238.65        65.38 o                         
   4   9  15        173.33        181.04        20.85 o                         
   5   9  15       1265.83       1245.65        56.49 o                         
   6   9  15         61.57         55.06        24.07 o                         
   7   9  15       2641.10       2527.25       186.95 o                         
  -1  -7  16          7.51         27.67        27.45 o                         
   0  -7  16       2327.32       2188.33       208.96 o                         
  -4  -6  16       2200.13       2226.22       131.01 o                         
  -3  -6  16        243.43        210.70        47.08 o                         
  -2  -6  16       1402.41       1291.56        79.67 o                         
  -1  -6  16        503.27        410.94        42.40 o                         
   0  -6  16       1712.35       1687.32        78.88 o                         
   1  -6  16        156.61        130.85        24.86 o                         
   2  -6  16       1180.71       1422.16       190.50 o                         
   3  -6  16         17.35        -46.80        46.80 o                         
  -5  -5  16         55.01        111.27        40.52 o                         
  -4  -5  16       2056.15       1997.28        93.47 o                         
  -3  -5  16        175.20        191.96        29.13 o                         
  -2  -5  16       3545.30       3470.33       133.10 o                         
  -1  -5  16        145.85        171.94        24.76 o                         
   0  -5  16       5546.89       5667.44       140.42 o                         
   1  -5  16         12.04          7.94        18.06 o                         
   2  -5  16       2316.53       2550.97       108.50 o                         
   3  -5  16         31.14         29.76        23.47 o                         
   4  -5  16       2312.58       2414.08       155.92 o                         
  -4  -4  16        746.32        796.22        65.49 o                         
  -3  -4  16         31.22         53.72        26.97 o                         
  -2  -4  16       3520.31       3594.53       104.44 o                         
  -1  -4  16        319.72        318.72        26.42 o                         
   0  -4  16       2615.08       2662.05        92.56 o                         
   1  -4  16          4.96         10.69        28.18 o                         
   2  -4  16       1348.01       1254.76        73.82 o                         
   3  -4  16          5.60         14.31        28.97 o                         
   4  -4  16       2865.82       3081.63       108.06 o                         
   5  -4  16        133.53        144.39        53.20 o                         
  -5  -3  16          0.09        -19.05        26.74 o                         
  -4  -3  16       2615.68       2695.42       125.73 o                         
  -3  -3  16         26.91         40.73        16.81 o                         
  -2  -3  16       3502.56       3366.90       101.99 o                         
  -1  -3  16        252.63        251.43        18.78 o                         
   0  -3  16       5212.65       5227.32        98.56 o                         
   1  -3  16          0.12        -10.86        10.86 o                         
   2  -3  16       3555.59       3660.55        95.98 o                         
   3  -3  16         83.37         62.20        16.27 o                         
   4  -3  16       1650.69       1681.07        72.84 o                         
   5  -3  16         86.02         50.12        17.23 o                         
  -5  -2  16       1115.73       1155.41        98.04 o                         
  -4  -2  16       3731.99       3735.75       110.48 o                         
  -3  -2  16        724.65        765.20        76.18 o                         
  -2  -2  16       3895.45       3877.07       101.56 o                         
  -1  -2  16         38.46         35.06        10.02 o                         
   0  -2  16       1497.85       1478.35        36.11 o                         
   1  -2  16        224.00        207.67        17.42 o                         
   2  -2  16       9217.80       9292.37       158.30 o                         
   3  -2  16          2.36         -4.06        11.06 o                         
   4  -2  16       4022.40       4017.35        87.33 o                         
   5  -2  16          0.33         -2.48        15.14 o                         
   6  -2  16       1333.62       1352.22        69.87 o                         
   7  -2  16         27.20         56.02        35.01 o                         
  -5  -1  16         61.07         46.26        28.57 o                         
  -4  -1  16       2479.52       2407.59        88.14 o                         
  -3  -1  16         98.69         94.81        16.80 o                         
  -2  -1  16       3070.01       3145.74        86.94 o                         
  -1  -1  16          0.79         -1.74        10.00 o                         
   0  -1  16       1170.36       1157.40        31.92 o                         
   1  -1  16        681.79        689.18        26.34 o                         
   2  -1  16       5862.67       5789.68       107.10 o                         
   3  -1  16        292.57        322.01        23.43 o                         
   4  -1  16        511.97        484.70        28.15 o                         
   5  -1  16         34.20         35.06        13.94 o                         
   6  -1  16       2953.42       2889.00        87.02 o                         
   7  -1  16        512.67        446.72        65.57 o                         
  -5   0  16         68.93        106.73        52.43 o                         
  -4   0  16       3324.48       3185.09       102.95 o                         
  -3   0  16         77.20         82.85        25.51 o                         
  -2   0  16       4589.91       4685.90        98.57 o                         
  -1   0  16        593.02        624.32        37.14 o                         
   0   0  16       2494.84       2527.73        75.92 o                         
   1   0  16         31.69         30.47         8.33 o                         
   2   0  16      10342.13      10336.91       142.89 o                         
   3   0  16          7.23         -0.51        10.01 o                         
   4   0  16       4369.01       4453.73        90.32 o                         
   5   0  16       1223.27       1221.24        48.96 o                         
   6   0  16       2432.40       2344.92        83.97 o                         
   7   0  16        335.87        391.09        39.31 o                         
  -4   1  16       1529.41       1532.46        72.09 o                         
  -3   1  16         25.40         17.56        12.06 o
[truncated: 44,148 more chars]
