# Supplementary material for: Crystal structures of fourteen halochalcogenylphos­pho­nium tetra­halogenidoaurates(III)
Source: Acta Crystallogr E Crystallogr Commun. 2024 Apr 23;80(Pt 5):506–21. doi: 10.1107/S2056989024002780 (PMC11074578; doi:10.1107/S2056989024002780)
Supplement: Supplementary file 4 [file e-80-00506-19asup4.hkl]

data_19a                                                                        
_shelx_title ' Florian in C2/c'                                                 
_shelx_refln_list_code          4                                               
_shelx_F_calc_maximum      928.99                                               
_exptl_crystal_F_000      2288.00                                               
_reflns_d_resolution_high  0.7500                                               
                                                                                
loop_                                                                           
 _space_group_symop_operation_xyz                                               
 'x, y, z'                                                                      
 '-x, y, -z+1/2'                                                                
 'x+1/2, y+1/2, z'                                                              
 '-x+1/2, y+1/2, -z+1/2'                                                        
 '-x, -y, -z'                                                                   
 'x, -y, z-1/2'                                                                 
 '-x+1/2, -y+1/2, -z'                                                           
 'x+1/2, -y+1/2, z-1/2'                                                         
                                                                                
_cell_length_a    33.6528                                                       
_cell_length_b     7.7933                                                       
_cell_length_c    16.2120                                                       
_cell_angle_alpha  90.000                                                       
_cell_angle_beta  113.861                                                       
_cell_angle_gamma  90.000                                                       
                                                                                
_shelx_F_squared_multiplier     1.000                                           
                                                                                
loop_                                                                           
 _refln_index_h                                                                 
 _refln_index_k                                                                 
 _refln_index_l                                                                 
 _refln_F_squared_calc                                                          
 _refln_F_squared_meas                                                          
 _refln_F_squared_sigma                                                         
 _refln_observed_status                                                         
   4   0   0     277528.12     243208.17      2506.49 o                         
   6   0   0          2.75         52.74       279.99 o                         
   8   0   0     728003.25     691748.75      4482.55 o                         
  10   0   0      48815.16      46618.43       981.44 o                         
  12   0   0     297851.81     302338.34      2741.44 o                         
  14   0   0      20819.53      20604.48       882.66 o                         
  16   0   0     285787.22     291422.88      3645.85 o                         
  18   0   0      28468.54      29360.45      1163.38 o                         
  20   0   0      47897.31      53273.50      1596.89 o                         
  22   0   0       2172.88       2843.48       872.20 o                         
  24   0   0     124942.41     131897.62      2790.90 o                         
  26   0   0      36621.53      37559.27      1580.63 o                         
  28   0   0      43674.96      46647.45      1793.52 o                         
  30   0   0       3196.71       2619.96       787.97 o                         
  32   0   0      42116.48      46468.48      1886.12 o                         
  34   0   0       2083.52       2221.49       727.58 o                         
  36   0   0      44570.54      49870.64      2319.14 o                         
  38   0   0       2021.99       2939.83       825.95 o                         
  40   0   0      39555.72      39609.66      4828.95 o                         
   1   1   0      66974.64      71018.10       672.85 o                         
   3   1   0     165350.88     165521.08       804.03 o                         
   5   1   0     183460.19     184125.92       818.26 o                         
   7   1   0      72833.48      70766.38       505.91 o                         
   9   1   0     249177.61     246485.78      1303.17 o                         
  11   1   0      61652.94      58807.80       608.19 o                         
  13   1   0     140291.73     133499.80      1286.56 o                         
  15   1   0      17119.75      15763.59       489.77 o                         
  17   1   0     102464.41      99209.62      1621.62 o                         
  19   1   0      49202.84      47946.15      1099.69 o                         
  21   1   0      29970.01      30062.59       943.99 o                         
  23   1   0      17831.83      17858.52       798.73 o                         
  25   1   0      13969.38      15546.23       741.95 o                         
  27   1   0      37631.15      40469.71      1152.11 o                         
  29   1   0      17224.91      18785.65       827.41 o                         
  31   1   0      10568.65      10987.26       737.71 o                         
  33   1   0       3669.52       3603.65       577.15 o                         
  35   1   0      18778.21      22456.80      1064.24 o                         
  37   1   0       4756.51       5769.97       740.65 o                         
  39   1   0       5296.20       4890.65       976.17 o                         
   0   2   0        184.76        376.90       197.06 o                         
   2   2   0     279291.66     283316.88      1075.39 o                         
   4   2   0        659.24        927.40       127.96 o                         
   6   2   0     445722.12     450439.97      1724.15 o                         
   8   2   0       6898.95       6973.35       214.04 o                         
  10   2   0     189873.00     189269.34      1156.40 o                         
  12   2   0       1845.76       1596.27       197.38 o                         
  14   2   0     120877.01     117857.86      1148.88 o                         
  16   2   0         45.66          8.12       214.36 o                         
  18   2   0     201430.80     197723.78      1743.13 o                         
  20   2   0       2656.16       2590.29       327.54 o                         
  22   2   0     139488.66     130136.35      2100.66 o                         
  24   2   0        363.13        716.21       405.14 o                         
  26   2   0      57754.66      59384.13      1323.11 o                         
  28   2   0       2980.25       3488.44       537.30 o                         
  30   2   0      73028.48      78493.51      1782.57 o                         
  32   2   0        238.67        992.38       522.65 o                         
  34   2   0      54912.55      59388.76      1768.03 o                         
  36   2   0        462.04        500.66       648.99 o                         
  38   2   0      19644.84      22966.24      1309.32 o                         
  40   2   0       3046.92       4815.36      1809.29 o                         
   1   3   0     152822.22     154034.22      1077.29 o                         
   3   3   0     137162.06     139259.45       783.86 o                         
   5   3   0     209732.59     215047.73      1109.62 o                         
   7   3   0      93006.56      91041.38       765.89 o                         
   9   3   0     168410.95     169068.98      1224.53 o                         
  11   3   0      94182.27      93771.08       840.61 o                         
  13   3   0      75747.36      75407.77       903.35 o                         
  15   3   0      88569.41      88777.33      1123.05 o                         
  17   3   0      82377.73      78066.22      1109.42 o                         
  19   3   0      27114.87      25241.08       690.65 o                         
  21   3   0      42315.18      40531.34       995.75 o                         
  23   3   0      22317.10      22991.88       876.26 o                         
  25   3   0      21192.73      19404.49       908.25 o                         
  27   3   0      19729.39      18167.16       897.25 o                         
  29   3   0      11910.43      11153.66       817.15 o                         
  31   3   0      23350.58      25418.83      1216.78 o                         
  33   3   0       6942.12       7789.88       863.39 o                         
  35   3   0       5450.47       6144.66       776.23 o                         
  37   3   0       2719.30       3950.21       814.18 o                         
  39   3   0       7400.35       8930.40      1806.97 o                         
   0   4   0     416381.69     425102.44      3598.81 o                         
   2   4   0       2079.70       2063.16       143.46 o                         
   4   4   0     549793.12     545191.88      3149.26 o                         
   6   4   0        274.27        187.99       153.52 o                         
   8   4   0     194711.89     194405.58      1557.99 o                         
  10   4   0       1155.94       1120.95       188.69 o                         
  12   4   0     380265.91     373221.25      2960.82 o                         
  14   4   0      46233.25      44211.44       788.29 o                         
  16   4   0      56966.16      52807.29       945.77 o                         
  18   4   0        804.07        429.78       269.17 o                         
  20   4   0      94851.65      93758.01      1635.54 o                         
  22   4   0      11482.66      10640.43       636.86 o                         
  24   4   0      56334.61      57654.08      1492.23 o                         
  26   4   0       1666.28       1338.42       545.93 o                         
  28   4   0      61237.38      61989.34      1669.42 o                         
  30   4   0          0.17        940.12       562.01 o                         
  32   4   0      22436.23      21488.54      1154.99 o                         
  34   4   0       2213.13       1359.33       736.93 o                         
  36   4   0      33868.11      32956.17      1869.94 o                         
   1   5   0      46578.62      48311.19       956.55 o                         
   3   5   0      29735.76      28028.89       646.45 o                         
   5   5   0      61562.23      57447.02       992.13 o                         
   7   5   0      13303.53      12504.43       382.20 o                         
   9   5   0      85871.13      81879.43      1049.04 o                         
  11   5   0       6699.05       5928.29       301.07 o                         
  13   5   0      57881.69      53907.54       991.47 o                         
  15   5   0      30712.38      30937.00       874.31 o                         
  17   5   0      37349.59      37579.71      1084.92 o                         
  19   5   0       3060.65       2854.06       460.25 o                         
  21   5   0      18492.07      19151.01       887.01 o                         
  23   5   0      33089.27      32245.76      1170.23 o                         
  25   5   0      16038.53      15857.46       940.04 o                         
  27   5   0      10163.84       8728.29       781.56 o                         
  29   5   0       1388.15        965.86       612.56 o                         
  31   5   0      22129.80      21895.66      1218.43 o                         
  33   5   0       8703.96       9023.10       950.09 o                         
  35   5   0       3565.79       2272.90       917.89 o                         
   0   6   0        672.37        360.82       428.96 o                         
   2   6   0     146169.70     150078.31      2113.85 o                         
   4   6   0      11826.46      10168.52       633.40 o                         
   6   6   0     183788.73     178348.83      2207.57 o                         
   8   6   0        992.34        965.29       252.48 o                         
  10   6   0     129430.30     127005.14      1613.37 o                         
  12   6   0        252.21        811.19       345.80 o                         
  14   6   0     108769.14     110229.46      1752.14 o                         
  16   6   0        503.53        711.55       392.00 o                         
  18   6   0      90684.67      93277.48      1752.76 o                         
  20   6   0       3011.25       2297.06       492.67 o                         
  22   6   0      84242.55      86176.88      1924.08 o                         
  24   6   0       1177.79       1387.11       527.33 o                         
  26   6   0      41232.65      42878.47      1747.29 o                         
  28   6   0         10.57        828.91       696.66 o                         
  30   6   0      45885.09      50368.25      2000.47 o                         
  32   6   0         41.76       -689.95      1250.76 o                         
   1   7   0      41515.75      38485.60      1192.90 o                         
   3   7   0      91989.73      88437.69      2173.61 o                         
   5   7   0      62718.88      62108.92      1791.47 o                         
   7   7   0      64938.72      64802.55      1705.76 o                         
   9   7   0      43929.23      44734.00      1438.27 o                         
  11   7   0      49489.99      51417.41      1595.69 o                         
  13   7   0      35727.92      34151.49      1336.11 o                         
  15   7   0      33669.50      34840.65      1493.82 o                         
  17   7   0      21079.42      19391.01      1161.13 o                         
  19   7   0      28665.10      28838.53      1445.35 o                         
  21   7   0      26341.55      28781.03      1457.37 o                         
  23   7   0      15877.76      17545.57      1251.17 o                         
  25   7   0       8450.36       8415.72      1011.07 o                         
  27   7   0       6596.70       6325.82      1091.11 o                         
  29   7   0       9645.70       9067.81      2421.75 o                         
   0   8   0     157398.14     154774.30      5290.41 o                         
   2   8   0          2.53        649.49       668.33 o                         
   4   8   0      68637.20      71306.09      2440.10 o                         
   6   8   0         25.65       -566.18       651.85 o                         
   8   8   0     101286.04     107312.10      2708.22 o                         
  10   8   0        222.04        145.42       632.09 o                         
  12   8   0      57652.52      59862.93      2138.36 o                         
  14   8   0        562.24       1544.71       722.79 o                         
  16   8   0      66686.01      69755.97      2179.28 o                         
  18   8   0        371.87       1638.26       720.16 o                         
  20   8   0      31170.18      32470.92      1561.12 o                         
  22   8   0         67.75       1209.92       744.69 o                         
  24   8   0      33496.38      30689.22      2155.65 o                         
  26   8   0       1226.75       -559.37      1973.30 o                         
   1   9   0      23633.36      20449.44      1568.00 o                         
   3   9   0      13595.25      10498.88      1571.83 o                         
   5   9   0      15353.33      12531.27      1464.41 o                         
   7   9   0       1984.06        -90.16      1076.42 o                         
   9   9   0      21200.87      21964.27      2041.94 o                         
  11   9   0      14559.38      15546.07      1405.23 o                         
  13   9   0      28410.94      28418.62      1793.97 o                         
  15   9   0       3916.05       4191.67       958.08 o                         
  17   9   0      10582.33      10790.79      1407.77 o                         
  19   9   0      10049.72       9087.53      1464.38 o                         
   4  10   0        893.67       -829.25      1725.15 o                         
   6  10   0      70576.92      61473.36      4838.18 o                         
   8  10   0       7838.42       6298.58      1966.62 o                         
  10  10   0      65079.30      57592.46      5309.22 o                         
 -41   1   1       9094.09       8297.86      1947.01 o                         
 -39   1   1      12353.53      12032.02       898.01 o                         
 -37   1   1      11563.77      11881.35       829.29 o                         
 -35   1   1       7901.78       8096.10       745.98 o                         
 -33   1   1       5737.79       6040.14       659.63 o                         
 -31   1   1      18218.64      18540.53       860.94 o                         
 -29   1   1      34523.85      37061.76      1158.26 o                         
 -27   1   1       1433.15       1044.04       476.09 o                         
 -25   1   1      11754.20      12165.50       652.17 o                         
 -23   1   1      57563.00      55483.92      1202.53 o                         
 -21   1   1      21987.01      20533.84       768.28 o                         
 -19   1   1       9430.59       8178.40       387.17 o                         
 -17   1   1      65440.34      58590.51      1035.92 o                         
 -15   1   1      82233.81      74430.72      1036.56 o                         
 -13   1   1      89672.11      86245.05       817.83 o                         
 -11   1   1      65941.55      64399.11       669.07 o                         
  -9   1   1     173383.19     171613.38      1089.10 o                         
  -7   1   1     300814.31     296504.81      1392.78 o                         
  -5   1   1      98512.37      96566.26       654.58 o                         
  -3   1   1      12297.73      13262.73       198.25 o                         
  -1   1   1     181943.84     186975.31       935.67 o                         
   1   1   1     220283.88     222122.98       888.88 o                         
   3   1   1      56677.87      56664.55       406.87 o                         
   5   1   1      66203.12      63869.92       457.78 o                         
   7   1   1      67529.17      65360.36       505.71 o                         
   9   1   1      23409.79      23328.15       336.86 o                         
  11   1   1      50186.71      47803.07       527.03 o                         
  13   1   1      17673.54      15734.02       431.39 o                         
  15   1   1      22878.54      19605.81       542.99 o                         
  17   1   1      32072.19      28453.97       725.33 o                         
  19   1   1      16373.15      15896.09       699.53 o                         
  21   1   1      11465.46      11325.97       647.74 o                         
  23   1   1      60117.98      58840.03      1349.64 o                         
  25   1   1      29572.58      30903.62       955.45 o                         
  27   1   1      21163.77      23873.13       828.59 o                         
  29   1   1      23931.88      24290.31       976.41 o                         
  31   1   1      17909.80      18477.26       973.49 o                         
  33   1   1      19405.09      20703.06      1036.81 o                         
  35   1   1      24090.20      26253.38      1139.44 o                         
  37   1   1       5086.80       5253.22       728.20 o                         
  39   1   1       8845.38       7310.03      1548.10 o                         
 -40   2   1        141.32       -319.90      1083.50 o                         
 -38   2   1       1912.95       2019.72       712.91 o                         
 -36   2   1        225.78        972.68       582.14 o                         
 -34   2   1       2384.51       2532.13       558.18 o                         
 -32   2   1         22.07       -354.21       498.21 o                         
 -30   2   1       2376.29       2742.67       523.52 o                         
 -28   2   1         97.76        831.45       497.90 o                         
 -26   2   1       1034.20        781.88       466.46 o                         
 -24   2   1       1495.91       1141.12       305.17 o                         
 -22   2   1       1468.32       1775.44       285.72 o                         
 -20   2   1         33.95        424.19       251.74 o                         
 -18   2   1          2.85        666.99       225.64 o                         
 -16   2   1       1021.22       1340.11       217.10 o                         
 -14   2   1       1185.97        948.76       194.16 o                         
 -12   2   1          2.62        131.93       213.05 o                         
 -10   2   1       5517.14       5898.73       237.18 o                         
  -8   2   1       1893.98       1882.82       170.36 o                         
  -6   2   1        401.81        176.40       151.24 o                         
  -4   2   1       4351.51       4644.21       173.43 o                         
  -2   2   1      11599.66      11976.41       245.14 o                         
   0   2   1       1293.37       1035.76       124.01 o                         
   2   2   1      17040.85      17945.57       253.33 o                         
   4   2   1          0.17         50.41       145.04 o                         
   6   2   1          1.62        131.22       131.86 o                         
   8   2   1      16450.06      17673.80       300.29 o                         
  10   2   1       3777.67       3562.60       205.82 o                         
  12   2   1      17198.72      17827.33       386.93 o                         
  14   2   1         49.76        238.89       200.78 o                         
  16   2   1       1025.70       1437.56       258.83 o                         
  18   2   1       1659.23       1843.15       305.15 o                         
  20   2   1       2850.81       1821.65       295.83 o                         
  22   2   1        438.83        634.13       285.68 o                         
  24   2   1       2464.65       2438.11       552.56 o                         
  26   2   1       4839.41       3832.81       462.59 o                         
  28   2   1       2617.95       3591.38       517.66 o                         
  30   2   1       3512.19       3664.45       616.93 o                         
  32   2   1       1434.70       1733.33       563.83 o                         
  34   2   1       1673.74       2063.46       549.23 o                         
  36   2   1         19.77        997.15       568.64 o                         
  38   2   1       2497.64       1773.63      1178.51 o                         
 -39   3   1       5603.51       6759.02      1128.39 o                         
 -37   3   1       5365.19       6435.83       792.86 o                         
 -35   3   1      21096.71      22242.80      1186.99 o                         
 -33   3   1       6510.53       6855.25       746.91 o                         
 -31   3   1       3181.69       3386.81       603.09 o                         
 -29   3   1      17432.74      16244.19       879.30 o                         
 -27   3   1      20356.38      20078.19       926.51 o                         
 -25   3   1       5994.72       5381.58       587.97 o                         
 -23   3   1       2408.63       2176.74       487.51 o                         
 -21   3   1       5858.57       5438.80       473.94 o                         
 -19   3   1      67764.59      66790.02      1262.12 o                         
 -17   3   1      69248.20      68478.11      1094.00 o                         
 -15   3   1       3298.45       2814.34       315.61 o                         
 -13   3   1      63959.79      63745.81       877.50 o                         
 -11   3   1     200511.64     197505.12      1633.00 o                         
  -9   3   1      17284.44      15784.31       394.23 o                         
  -7   3   1      82048.20      82915.97       729.49 o                         
  -5   3   1     220453.12     225760.83      1192.65 o                         
  -3   3   1     165332.36     168069.17      1049.67 o                         
  -1   3   1      79032.48      79619.94       654.06 o                         
   1   3   1      94386.41      94645.47       686.85 o                         
   3   3   1      99517.99      99703.08       679.06 o                         
   5   3   1     137681.61     135341.41       903.88 o                         
   7   3   1      29176.19      29118.50       489.02 o                         
   9   3   1      18407.16      17535.32       372.90 o                         
  11   3   1      69559.23      67807.86       765.66 o                         
  13   3   1      29875.90      30548.42       570.62 o                         
  15   3   1        793.16       1083.69       288.42 o                         
  17   3   1      31080.09      28945.81       714.41 o                         
  19   3   1      28798.03      25413.98       681.43 o                         
  21   3   1      12614.16      11897.67       656.86 o                         
  23   3   1      22550.19      21906.78       802.84 o                         
  25   3   1      11931.40      12405.26       819.59 o                         
  27   3   1      11328.54      10624.96       749.48 o                         
  29   3   1      23733.81      23514.99      1093.65 o                         
  31   3   1      13307.23      13921.35       923.73 o                         
  33   3   1      14780.57      18221.96      1096.93 o                         
  35   3   1      16598.78      16777.18      1082.90 o                         
  37   3   1      11148.31      11298.84      1445.15 o                         
 -38   4   1       2071.91       1111.99      1082.12 o                         
 -36   4   1          5.83       -262.26       677.33 o                         
 -34   4   1        692.24        531.41       654.45 o                         
 -32   4   1        887.21       1023.96       561.90 o                         
 -30   4   1        204.68       -207.19       525.73 o                         
 -28   4   1         61.71        446.14       546.66 o                         
 -26   4   1         88.13        277.79       506.58 o                         
 -24   4   1       2021.63       1832.88       460.59 o                         
 -22   4   1        168.98       -131.13       459.50 o                         
 -20   4   1       2264.10       1403.46       419.64 o                         
 -18   4   1        636.02        638.07       312.38 o                         
 -16   4   1       5768.93       5528.27       380.05 o                         
 -14   4   1       3375.93       3168.48       312.72 o                         
 -12   4   1       6475.11       6046.98       317.74 o                         
 -10   4   1        962.66        784.95       204.64 o                         
  -8   4   1      16823.31      15877.05       395.37 o                         
  -6   4   1       3868.64       3911.96       200.71 o                         
  -4   4   1       1732.91       1635.95       186.01 o                         
  -2   4   1       2256.62       2370.58       208.06 o                         
   0   4   1        273.29        272.46       156.67 o                         
   2   4   1      14750.84      13937.14       289.23 o                         
   4   4   1       2301.64       2085.69       149.76 o                         
   6   4   1      10866.96      10278.13       296.93 o                         
   8   4   1        309.63        228.51       189.56 o                         
  10   4   1       1840.98       1768.55       229.83 o                         
  12   4   1       9086.13       8848.15       355.04 o                         
  14   4   1       2344.76       2243.19       306.10 o                         
  16   4   1       2484.70       2181.21       259.59 o                         
  18   4   1       6590.49       5568.88       427.09 o                         
  20   4   1          8.99        618.82       411.17 o                         
  22   4   1       1694.84       1161.27       491.75 o                         
  24   4   1       1052.39        697.69       523.20 o                         
  26   4   1        785.96       1073.15       553.00 o                         
  28   4   1       2182.30       1830.15       611.10 o                         
  30   4   1        219.64       1878.82       672.62 o                         
  32   4   1       1400.60       1968.91       797.86 o                         
  34   4   1         89.37        388.11       662.87 o                         
  36   4   1        946.07       1115.05       821.53 o                         
 -35   5   1      14307.12      11953.43      1295.67 o                         
 -33   5   1      13769.02      13854.52      1069.44 o                         
 -31   5   1       1957.46       1806.72       616.12 o                         
 -29   5   1      19945.01      20197.58      1113.05 o                         
 -27   5   1      14113.23      13916.18       869.89 o                         
 -25   5   1      14954.31      14919.79       843.31 o                         
 -23   5   1      21178.89      21738.27       943.23 o                         
 -21   5   1      27479.01      27291.59      1003.79 o                         
 -19   5   1      38298.28      39483.50      1147.20 o                         
 -17   5   1      45855.34      45579.83      1057.93 o                         
 -15   5   1      13670.17      13773.82       521.83 o                         
 -13   5   1      47565.90      45262.25       818.71 o                         
 -11   5   1      67567.49      66735.10       890.39 o                         
  -9   5   1      39088.61      37600.50       585.35 o                         
  -7   5   1      34601.18      31346.30       592.18 o                         
  -5   5   1      67422.23      67135.52       923.72 o                         
  -3   5   1      19476.12      18816.95       483.09 o                         
  -1   5   1      48164.57      46852.75       800.41 o                         
   1   5   1      37662.21      36911.64       642.08 o                         
   3   5   1      26564.94      24143.17       603.47 o                         
   5   5   1      37240.93      36192.90       539.43 o                         
   7   5   1      13021.30      12833.36       428.65 o                         
   9   5   1       2160.98       1787.17       235.41 o                         
  11   5   1      57018.25      55803.53      1041.34 o                         
  13   5   1      21579.45      20034.97       676.59 o                         
  15   5   1      24844.78      24486.42       871.56 o                         
  17   5   1      22476.67      24114.72       889.05 o                         
  19   5   1      15595.30      17566.06       817.81 o                         
  21   5   1      16258.92      17096.17       865.43 o                         
  23   5   1      49162.65      47038.90      1477.01 o                         
  25   5   1      10713.85      10305.04       794.04 o                         
  27   5   1      14421.86      14107.94       955.38 o                         
  29   5   1      26452.34      25965.74      1285.95 o                         
  31   5   1      13550.64      13260.65      1017.17 o                         
  33   5   1       8977.18       8309.06      1111.39 o                         
  35   5   1      21039.74      18485.77      1935.32 o                         
 -34   6   1        136.66      -1261.61      1261.61 o                         
 -32   6   1       1218.13       -142.35      1321.46 o                         
 -30   6   1        173.12        440.57       755.61 o                         
 -28   6   1        272.01       -800.09       800.09 o                         
 -26   6   1       1656.07       1126.75       658.19 o                         
 -24   6   1        931.38        574.74       602.71 o                         
 -22   6   1        403.45        588.25       492.53 o                         
 -20   6   1         79.68       1057.96       442.45 o                         
 -18   6   1       2904.71       2954.60       462.05 o                         
 -16   6   1       1878.70       1271.61       428.71 o                         
 -14   6   1        418.89        -11.31       345.39 o                         
 -12   6   1        130.00        573.46       269.90 o                         
 -10   6   1        294.50        497.73       225.05 o                         
  -8   6   1        496.98        570.17       291.38 o                         
  -6   6   1        326.05        112.49       283.42 o                         
  -4   6   1      18672.47      17198.65       624.54 o                         
  -2   6   1         19.57        305.61       195.59 o                         
   0   6   1        783.35        753.43       229.43 o                         
   2   6   1       1733.92       1757.25       219.16 o                         
   4   6   1       3670.01       3368.55       316.44 o                         
   6   6   1       3032.56       2522.88       377.04 o                         
   8   6   1        228.44        570.96       307.61 o                         
  10   6   1        951.54        603.39       335.39 o                         
  12   6   1       2695.68       2279.04       385.64 o                         
  14   6   1       1296.90       1588.70       393.54 o                         
  16   6   1      12342.95      12455.55       681.06 o                         
  18   6   1         91.39       1212.40       467.55 o                         
  20   6   1       2648.22       3157.81       502.46 o                         
  22   6   1       8696.42       7902.27       705.29 o                         
  24   6   1       2124.51       3567.95       639.47 o                         
  26   6   1        188.49        562.39       657.46 o                         
  28   6   1        664.49       1288.20       709.70 o                         
  30   6   1        300.19       -507.98       994.76 o                         
 -29   7   1       9178.21      10669.43      2515.28 o                         
 -27   7   1       2303.03       3307.68       940.52 o                         
 -25   7   1       1585.87       2539.86       805.69 o                         
 -23   7   1      27553.18      27013.89      1535.55 o                         
 -21   7   1       3873.25       3509.29       737.30 o                         
 -19   7   1       3816.25       3115.04       650.36 o                         
 -17   7   1      20998.44      20713.85      1184.07 o                         
 -15   7   1      23395.66      23718.60      1172.07 o                         
 -13   7   1       6381.88       5475.75       653.50 o                         
 -11   7   1      24875.84      24575.49      1167.72 o                         
  -9   7   1      22173.89      23949.68      1071.85 o                         
  -7   7   1     110720.05     111555.30      2232.18 o                         
  -5   7   1      31781.84      33708.73      1166.26 o                         
  -3   7   1      18956.32      18370.72       922.01 o                         
  -1   7   1      60654.52      58008.27      1430.16 o                         
   1   7   1      99445.39      98067.22      2116.26 o                         
   3   7   1       5209.11       4319.44       675.49 o                         
   5   7   1      34052.76      35450.02      1370.95 o                         
   7   7   1      39475.76      40088.46      1406.30 o                         
   9   7   1      31402.66      31326.50      1281.19 o                         
  11   7   1       9859.99       9776.29       846.67 o                         
  13   7   1      23029.77      24561.37      1226.12 o                         
  15   7   1       6788.55       7316.64       819.81 o                         
  17   7   1      26000.21      27365.68      1327.00 o                         
  19   7   1        934.37       1164.95       629.69 o                         
  21   7   1       3778.18       4017.41       768.98 o                         
  23   7   1      10585.30       9993.74      1043.37 o                         
  25   7   1       6438.64       4598.89       933.14 o                         
  27   7   1       2898.86       2821.23      1208.04 o                         
  29   7   1      14463.47       2425.27      3674.72 o                         
 -26   8   1         47.03       2017.72      1773.72 o                         
 -24   8   1       1810.23       2512.62       943.40 o                         
 -22   8   1        146.75       -545.79       761.54 o                         
 -20   8   1       2890.26       2605.03       790.40 o                         
 -18   8   1       1277.86       3952.32       772.03 o                         
 -16   8   1       6631.40       5504.34       761.52 o                         
 -14   8   1       3829.48       5717.95       829.90 o                         
 -12   8   1       8332.90       8974.03       851.18 o                         
 -10   8   1        925.28        356.14       619.19 o                         
  -8   8   1       1604.56       2400.44       646.50 o                         
  -6   8   1         22.48        372.48       757.97 o                         
  -4   8   1       1712.33       1564.08       670.26 o                         
  -2   8   1        152.43       -853.73       853.73 o                         
   0   8   1        140.95       -770.50       770.50 o                         
   2   8   1       5645.67       7757.95       923.71 o                         
   4   8   1         68.51         42.18       609.60 o                         
   6   8   1      15183.68      14874.26      1098.81 o                         
   8   8   1       7791.72       7340.55       879.24 o                         
  10   8   1       1404.77       1924.56       672.34 o                         
  12   8   1         48.14        715.03       716.38 o                         
  14   8   1       7832.72       8574.60       909.44 o                         
  16   8   1        641.33       1848.67       731.83 o                         
  18   8   1        278.83       1011.37       832.59 o                         
  20   8   1       2894.98       3749.03       856.67 o                         
  22   8   1        198.78        606.00       873.56 o                         
  24   8   1        173.98      -1039.75      1377.67 o                         
 -21   9   1      11432.24      11321.20      2259.21 o                         
 -19   9   1      13301.34      10897.17      1896.08 o                         
 -17   9   1      27106.94      28606.47      2042.27 o                         
 -15   9   1       8633.92       7669.32      1121.91 o                         
 -13   9   1      14017.08      13076.49      1359.81 o                         
 -11   9   1      14751.19      13728.79      1476.37 o                         
  -9   9   1      15086.53      16980.26      1625.89 o                         
  -7   9   1       7335.88       6520.33      1155.61 o                         
  -5   9   1      16657.49      17864.87      1786.70 o                         
  -3   9   1       3186.17        918.58       973.90 o                         
  -1   9   1      12511.47      12725.19      1259.67 o                         
   1   9   1       5440.49       4306.96       957.31 o                         
   3   9   1       7205.31       7812.90      1088.30 o                         
   5   9   1       9324.72       9689.21      1351.75 o                         
   7   9   1      10477.89      12734.62      1443.53 o                         
   9   9   1       2770.30       4018.64       949.22 o                         
  11   9   1      26906.73      28210.93      1742.42 o                         
  13   9   1      10116.86       8817.36      1072.84 o                         
  15   9   1      11325.79       9950.62      1258.42 o                         
  17   9   1       8822.22       9231.27      1317.98 o                         
  19   9   1      13365.45      11133.42      2388.88 o                         
 -10  10   1        311.91      -2156.80      2693.82 o                         
  -8  10   1       2490.81        678.01      1425.55 o                         
  -6  10   1        171.24         51.27      1548.71 o                         
  -4  10   1       1560.14       1062.31      3477.37 o                         
  -2  10   1         99.49      -1833.19      1833.19 o                         
   0  10   1       5377.99       2590.53      2485.24 o                         
   2  10   1        640.35      -1120.59      2378.31 o                         
   4  10   1        110.81       1204.97      2400.82 o                         
   6  10   1        157.37       3291.12      1699.89 o                         
   8  10   1       3627.82       2065.15      2484.96 o                         
  10  10   1       2061.79       3168.78      1614.96 o                         
 -42   0   2      17983.45      13155.95      2453.99 o                         
 -40   0   2        847.44       1648.93       883.16 o                         
 -38   0   2      34841.80      39150.41      2210.24 o                         
 -36   0   2         76.02       1733.44       887.05 o                         
 -34   0   2      26640.37      30994.41      1550.93 o                         
 -32   0   2       2177.32       3119.71       809.85 o                         
 -30   0   2      83541.89      94561.54      2487.53 o                         
 -28   0   2        150.51       1426.34       695.20 o                         
 -26   0   2       9572.08      10234.00       935.24 o                         
 -24   0   2       2779.96       3116.88       803.11 o                         
 -22   0   2     155484.78     160470.55      3427.72 o                         
 -20   0   2      17258.85      14587.89      1448.18 o                         
 -18   0   2     157192.30     148162.89      2666.99 o                         
 -16   0   2       1830.23       2114.06       493.25 o                         
 -14   0   2     222003.19     210869.67      3024.42 o                         
 -12   0   2      21579.12      22127.24       704.73 o                         
 -10   0   2     558969.88     555148.56      4514.50 o                         
  -8   0   2      13775.20      13164.46       515.00 o                         
  -6   0   2     863022.44     855831.88      4982.19 o                         
  -4   0   2       8160.18       7944.46       254.70 o                         
  -2   0   2     184362.58     198056.66      2080.79 o                         
   0   0   2      26799.30      28089.23       477.13 o                         
   2   0   2     695357.75     713102.25      3159.58 o                         
   4   0   2      41551.60      43176.39       558.12 o                         
   6   0   2     713587.38     720363.94      3474.46 o                         
   8   0   2      57972.19      57263.21       860.14 o                         
  10   0   2     278120.31     266454.41      3235.94 o                         
  12   0   2       8812.73       7986.12       523.25 o                         
  14   0   2     156940.06     144184.11      2254.10 o                         
  16   0   2      11702.72      11140.89       740.21 o                         
  18   0   2     213442.58     203566.50      3015.88 o                         
  20   0   2      22015.83      21848.62      1084.49 o                         
  22   0   2     124276.34     123909.10      2515.15 o                         
  24   0   2        442.14        541.29       589.73 o                         
  26   0   2     122053.46     129825.33      2918.19 o                         
  28   0   2          1.56         54.51       665.89 o                         
  30   0   2      65940.84      73373.71      2437.32 o                         
  32   0   2       4218.05       4100.10       782.92 o                         
  34   0   2      79720.22      89444.32      3070.28 o                         
  36   0   2        247.29       1283.21      1010.98 o                         
  38   0   2      21006.23      23253.49      2658.94 o                         
 -41   1   2       9744.27       7322.64      1244.84 o                         
 -39   1   2       4223.95       4671.67       923.34 o                         
 -37   1   2       6727.97       6961.57       698.55 o                         
 -35   1   2       2663.52       3063.62       535.55 o                         
 -33   1   2      17303.36      17705.61       910.39 o                         
 -31   1   2       4236.83       4744.12       555.37 o                         
 -29   1   2      15707.58      18065.26       866.94 o                         
 -27   1   2      13186.73      13409.06       806.04 o                         
 -25   1   2      17201.48      17898.24       841.34 o                         
 -23   1   2      14927.49      12751.09       657.70 o                         
 -21   1   2       9503.90       8260.80       457.07 o                         
 -19   1   2      31239.22      28247.15       724.70 o                         
 -17   1   2       4035.80       3471.11       353.82 o                         
 -15   1   2      22043.83      21014.45       651.73 o                         
 -13   1   2      19042.85      19955.99       525.11 o                         
 -11   1   2     116838.47     115639.38       954.66 o                         
  -9   1   2       1469.91       1956.41       214.63 o                         
  -7   1   2      65513.91      66763.24       627.26 o                         
  -5   1   2      46344.33      47258.35       401.01 o                         
  -3   1   2     156659.45     158514.16       779.53 o                         
  -1   1   2     160810.91     165601.22       735.90 o                         
   1   1   2      21500.95      22283.78       260.52 o                         
   3   1   2      15071.28      15119.26       223.94 o                         
   5   1   2      53730.19      53649.96       432.82 o                         
   7   1   2     234921.16     238359.97      1108.05 o                         
   9   1   2      10057.03       9464.93       249.55 o                         
  11   1   2      44192.73      44471.92       601.00 o                         
  13   1   2      80458.98      77851.17       833.22 o                         
  15   1   2     149186.55     141544.72      1609.77 o                         
  17   1   2      30757.48      27254.81       749.29 o                         
  19   1   2      37265.65      32877.01       891.66 o                         
  21   1   2      45615.68      44746.96      1069.36 o                         
  23   1   2      77370.52      77576.10      1463.30 o                         
  25   1   2      32333.55      32941.07       980.26 o                         
  27   1   2       4698.98       4991.78       548.79 o                         
  29   1   2      29912.87      32446.17      1130.24 o                         
  31   1   2      31000.02      33251.17      1225.81 o                         
  33   1   2      21150.73      23180.26      1097.66 o                         
  35   1   2       6162.75       5924.69       702.90 o                         
  37   1   2      11558.19      11375.79      1403.98 o                         
 -40   2   2      30908.51      30242.50      2073.45 o                         
 -38   2   2       1258.58       2206.88       594.99 o                         
 -36   2   2      31124.17      34747.85      1395.82 o                         
 -34   2   2        763.96       1241.30       608.73 o                         
 -32   2   2      22191.61      23252.23      1051.06 o                         
 -30   2   2        359.89        467.92       527.51 o                         
 -28   2   2      80222.32      79227.35      1884.01 o                         
 -26   2   2       8896.17       7920.68       603.10 o                         
 -24   2   2     101143.59      95535.03      1517.06 o                         
 -22   2   2       8709.77       7775.26       403.18 o                         
 -20   2   2     100342.66      97884.14      1239.13 o                         
 -18   2   2      56364.25      53477.33       814.52 o                         
 -16   2   2     206508.81     209409.83      1673.69 o                         
 -14   2   2      22019.85      21841.69       568.83 o                         
 -12   2   2     286169.09     285543.91      1815.87 o                         
 -10   2   2      18763.28      18662.98       367.08 o                         
  -8   2   2      83927.60      83962.56       708.32 o                         
  -6   2   2     117021.64     122954.44       811.00 o                         
  -4   2   2     168935.77     171764.31       887.21 o                         
  -2   2   2       3399.91       3735.26       176.26 o                         
   0   2   2      76756.06      75042.66       467.52 o                         
   2   2   2      29592.88      31171.11       345.24 o                         
   4   2   2     150729.47     155128.25       854.59 o                         
   6   2   2        991.16        681.06       122.66 o                         
   8   2   2      55394.55      53914.29       522.94 o                         
  10   2   2       7797.35       8260.66       276.30 o                         
  12   2   2     239128.27     242210.59      1825.85 o                         
  14   2   2       9248.49       8659.92       315.40 o                         
  16   2   2     181439.80     177728.81      1460.65 o                         
  18   2   2       4221.04       4177.35       332.56 o                         
  20   2   2     122586.03     114517.57      2016.23 o                         
  22   2   2       2563.90       2567.58       424.88 o                         
  24   2   2     195770.23     191034.02      3452.46 o                         
  26   2   2        685.43       1915.53       463.19 o                         
  28   2   2     133680.33     140280.59      2406.25 o                         
  30   2   2       1036.24        869.22       490.12 o                         
  32   2   2      58907.53      64357.78      1722.10 o                         
  34   2   2        679.43       3083.63       586.26 o                         
  36   2   2      41916.91      45472.21      1754.35 o                         
  38   2   2       2020.83       2695.75      1393.40 o                         
 -39   3   2       3106.01       4092.98       976.41 o                         
 -37   3   2      14481.64      15292.42      1055.98 o                         
 -35   3   2       5920.51       6336.01       751.77 o                         
 -33   3   2       7774.35       7541.94       750.29 o                         
 -31   3   2       3417.67       4138.43       605.33 o                         
 -29   3   2      16356.00      17275.66       943.85 o                         
 -27   3   2       9368.23       8676.40       739.41 o                         
 -25   3   2      32498.34      31838.24      1107.61 o                         
 -23   3   2       9557.28       9936.78       578.86 o                         
 -21   3   2      31890.12      33007.70       913.70 o                         
 -19   3   2      20779.86      20710.74       671.92 o                         
 -17   3   2      10705.58      10353.88       454.05 o                         
 -15   3   2      55037.56      55179.18       864.18 o                         
 -13   3   2      30257.20      30668.51       619.68 o                         
 -11   3   2      68577.90      67022.65       848.06 o                         
  -9   3   2      17680.16      16495.89       400.22 o                         
  -7   3   2     173398.75     177565.11      1149.54 o                         
  -5   3   2      71894.15      73213.96       680.50 o                         
  -3   3   2      77054.44      78733.15       741.53 o                         
  -1   3   2      48945.62      50733.37       527.08 o                         
   1   3   2     190369.19     193680.78       980.45 o                         
   3   3   2      85997.85      83789.84       700.93 o                         
   5   3   2      54132.22      53899.45       618.49 o                         
   7   3   2      82819.78      84247.59       880.32 o                         
   9   3   2      61463.47      60424.18       672.36 o                         
  11   3   2     188554.50     188548.42      1413.40 o                         
  13   3   2      27228.76      26744.88       548.15 o                         
  15   3   2      68694.62      66554.73       989.17 o                         
  17   3   2      40833.83      37733.79       711.67 o                         
  19   3   2     105068.16      97995.33      1314.94 o                         
  21   3   2      38768.66      36906.17      1042.21 o                         
  23   3   2      26255.45      24713.23       851.78 o                         
  25   3   2      26238.73      25237.69      1044.84 o                         
  27   3   2      29028.21      29109.68      1198.78 o                         
  29   3   2      30979.59      30822.10      1329.31 o                         
  31   3   2       6215.15       7339.40       776.74 o                         
  33   3   2      17070.92      18364.55      1135.21 o                         
  35   3   2      12185.57      13220.96      1042.51 o                         
  37   3   2      19960.81      19177.26      2386.00 o                         
 -38   4   2      13774.22      14070.53      1299.16 o                         
 -36   4   2       1195.35        516.31       638.36 o                         
 -34   4   2      51873.27      54746.24      1723.45 o                         
 -32   4   2       2458.08       1892.90       818.04 o                         
 -30   4   2      19730.64      20165.06      1064.34 o                         
 -28   4   2       1134.54       1206.94       525.50 o                         
 -26   4   2      48940.12      50774.82      1467.76 o                         
 -24   4   2         21.27        292.29       437.80 o                         
 -22   4   2      40279.02      39988.11      1088.11 o                         
 -20   4   2        621.10        874.04       381.66 o                         
 -18   4   2     187468.94     188124.80      2638.24 o                         
 -16   4   2        631.13        608.62       315.48 o                         
 -14   4   2      79275.20      79188.49      1109.53 o                         
 -12   4   2      20269.60      19738.23       520.72 o                         
 -10   4   2     256489.53     256947.12      1725.72 o                         
  -8   4   2        560.61        578.56       160.88 o                         
  -6   4   2     296460.72     301168.94      2032.17 o                         
  -4   4   2      11564.23      11788.92       341.14 o                         
  -2   4   2     296826.12     295819.06      2486.38 o                         
   0   4   2        972.90       1057.20       176.93 o                         
   2   4   2     214455.25     213487.61      2110.60 o                         
   4   4   2       2830.76       3005.35       211.87 o                         
   6   4   2     267594.19     269630.28      1802.54 o                         
   8   4   2      31217.45      31928.31       624.76 o                         
  10   4   2     163939.08     164149.75      1664.09 o                         
  12   4   2          0.68        350.66       227.50 o                         
  14   4   2     136904.91     133720.14      1600.57 o                         
  16   4   2       6703.21       6116.84       498.94 o                         
  18   4   2     115262.15     112466.59      1822.49 o                         
  20   4   2      10441.62       8870.17       629.22 o                         
  22   4   2     110351.48     110266.88      2004.94 o                         
  24   4   2        343.52        860.47       491.38 o                         
  26   4   2      62210.29      62484.44      1810.96 o                         
  28   4   2        118.66       1482.69       611.92 o                         
  30   4   2      72351.27      76581.82      2258.34 o                         
  32   4   2       1537.24       2496.76       714.51 o                         
  34   4   2      43629.46      47323.62      2228.02 o                         
  36   4   2        421.38        798.90      2837.27 o                         
 -37   5   2       6701.91       5645.57      1194.99 o                         
 -35   5   2       2402.52       2898.19       788.82 o                         
 -33   5   2       7386.91       6048.02       726.80 o                         
 -31   5   2       7902.21       7344.17       921.03 o                         
 -29   5   2       8396.46       8560.93       804.12 o                         
 -27   5   2       5660.90       5725.79       643.08 o                         
 -25   5   2       6297.40       4895.16       603.04 o                         
 -23   5   2      11619.40      11896.41       725.17 o                         
 -21   5   2       1926.30       2565.61       454.93 o                         
 -19   5   2      20850.61      21249.12       774.74 o                         
 -17   5   2       1487.47       1730.19       391.76 o                         
 -15   5   2      32869.52      31934.49       732.04 o                         
 -13   5   2       4138.54       3946.14       326.32 o                         
 -11   5   2       1526.92       1367.12       226.85 o                         
  -9   5   2       6263.31       6362.51       258.89 o                         
  -7   5   2      53036.73      53050.07       938.79 o                         
  -5   5   2      21066.91      20104.01       540.72 o                         
  -3   5   2       1366.26        829.22       221.14 o                         
  -1   5   2      13944.89      14405.01       448.45 o                         
   1   5   2      32140.48      32431.34       613.79 o                         
   3   5   2      51107.31      46011.13      1072.32 o                         
   5   5   2       1556.98       1909.42       229.21 o                         
   7   5   2      24842.22      23953.48       519.50 o                         
   9   5   2      37707.35      38017.86       793.77 o                         
  11   5   2      68355.96      67952.20      1092.88 o                         
  13   5   2       9257.85       8835.78       488.86 o                         
  15   5   2      10035.02      10329.07       614.39 o                         
  17   5   2      53278.50      52792.32      1278.54 o                         
  19   5   2      49472.69      50286.71      1378.91 o                         
  21   5   2      22684.19      23129.19       981.94 o                         
  23   5   2       8377.86       8711.05       756.41 o                         
  25   5   2      19250.54      21484.60      1121.16 o                         
  27   5   2      31199.98      30462.35      1394.44 o                         
  29   5   2      17362.36      18339.12      1163.45 o                         
  31   5   2       5116.02       4225.29       794.50 o                         
  33   5   2      12838.32       9328.91      1441.34 o                         
 -34   6   2         53.95        725.04      1265.32 o                         
 -32   6   2      22640.29      23294.49      1481.71 o                         
 -30   6   2       4293.92       4924.43       846.44 o                         
 -28   6   2      36853.25      36437.22      1755.76 o                         
 -26   6   2        602.79        891.76       701.12 o                         
 -24   6   2      70637.62      73093.95      2017.66 o                         
 -22   6   2       8113.41       7737.20       809.91 o                         
 -20   6   2      49607.27      48809.80      1524.72 o                         
 -18   6   2       6813.18       6459.31       532.22 o                         
 -16   6   2     136838.22     136889.16      1891.34 o                         
 -14   6   2       7247.43       7194.77       443.54 o                         
 -12   6   2      85185.13      85546.80      1305.09 o                         
 -10   6   2          5.13         17.04       347.42 o                         
  -8   6   2     129666.48     129706.28      1670.56 o                         
  -6   6   2       7865.87       7911.38       394.60 o                         
  -4   6   2      62140.48      63212.07      1050.77 o                         
  -2   6   2       3167.86       2231.00       301.67 o                         
   0   6   2     138371.09     135263.80      1727.72 o                         
   2   6   2       3872.47       3754.54       358.78 o                         
   4   6   2      86480.50      85982.23      1224.16 o                         
   6   6   2          6.01        367.55       286.70 o                         
   8   6   2      83662.02      85979.07      1321.20 o                         
  10   6   2      13307.20      13901.97       590.95 o                         
  12   6   2      96729.60      98666.87      1605.90 o                         
  14   6   2        571.92       1047.18       405.84 o                         
  16   6   2     118141.66     119523.69      2007.39 o                         
  18   6   2         37.39        524.89       464.42 o                         
  20   6   2      86306.76      87262.12      1913.01 o                         
  22   6   2         15.78        908.62       489.74 o                         
  24   6   2      83718.07      87302.10      2101.62 o                         
  26   6   2        345.21        229.30       569.13 o                         
  28   6   2      67223.27      68517.03      2286.28 o                         
  30   6   2         59.40      -1073.36      1513.83 o                         
 -31   7   2       2070.84       1257.84      1838.95 o                         
 -29   7   2       9590.20       7365.08      2016.46 o                         
 -27   7   2       4532.71       5450.33      1110.37 o                         
 -25   7   2      17919.69      18436.61      1486.52 o                         
 -23   7   2       4395.61       3484.44       731.03 o                         
 -21   7   2      17835.87      17501.28      1163.16 o                         
 -19   7   2       8972.24       8815.66       814.53 o                         
 -17   7   2      16370.16      17569.74      1045.75 o                         
 -15   7   2      15912.99      14943.53       946.13 o                         
 -13   7   2      27883.26      29526.07      1265.37 o                         
 -11   7   2      39567.31      39307.28      1372.52 o                         
  -9   7   2      18203.92      17650.69       874.15 o                         
  -7   7   2      45736.29      45448.75      1232.95 o                         
  -5   7   2      11192.30      10864.10       662.84 o                         
  -3   7   2      64098.47      59872.41      1515.80 o                         
  -1   7   2      38743.66      36990.21      1284.75 o                         
   1   7   2      55635.75      54937.37      1631.49 o                         
   3   7   2      35956.98      36290.95      1443.55 o                         
   5   7   2      44496.89      44461.32      1478.97 o                         
   7   7   2      37298.37      37344.95      1400.54 o                         
   9   7   2      25214.74      25859.69      1215.34 o                         
  11   7   2      48121.34      48232.90      1611.06 o                         
  13   7   2      30740.11      30866.30      1333.65 o                         
  15   7   2      61902.47      65249.78      1973.57 o                         
  17   7   2      14538.06      14526.52      1032.12 o                         
  19   7   2      20425.34      21986.68      1321.19 o                         
  21   7   2      13827.03      14146.63      1172.21 o                         
  23   7   2      27693.86      25817.47      1555.97 o                         
  25   7   2      18352.99      18867.78      1577.80 o                         
  27   7   2      11615.36       9292.50      2075.22 o                         
 -26   8   2      15934.91      16398.94      2055.10 o                         
 -24   8   2       2164.14       1813.89       902.67 o                         
 -22   8   2      34994.89      34672.82      1734.31 o                         
 -20   8   2         30.86        521.07       709.24 o                         
 -18   8   2      31276.24      33714.85      1639.62 o                         
 -16   8   2       5985.95       5678.18       851.20 o                         
 -14   8   2      61554.87      65893.72      2213.35 o                         
 -12   8   2       1133.23       1879.82       727.30 o                         
 -10   8   2      38225.79      40256.19      1866.17 o                         
  -8   8   2       4719.09       3982.96       750.58 o                         
  -6   8   2      82765.12      84790.73      2769.85 o                         
  -4   8   2        264.32       -465.84       699.43 o                         
  -2   8   2      56787.77      57160.85      2095.62 o                         
   0   8   2       6217.59       6414.79       792.81 o                         
   2   8   2      74659.52      74717.49      2148.21 o                         
   4   8   2         24.68        190.59       634.57 o                         
   6   8   2      70006.66      70911.04      2225.44 o                         
   8   8   2        120.39       1371.05       799.79 o                         
  10   8   2      64851.31      68965.84      2211.03 o                         
  12   8   2        940.50       2712.72       707.41 o                         
  14   8   2      40468.70      39440.48      1704.15 o                         
  16   8   2         15.39       1312.19       774.74 o                         
  18   8   2      59523.16      60656.38      2241.80 o                         
  20   8   2       2850.31       3672.15       879.47 o                         
  22   8   2      43967.85      44693.29      3431.73 o                         
 -21   9   2       3104.83       2879.03      1488.38 o                         
 -19   9   2      15797.63      15118.69      2109.64 o                         
 -17   9   2       5067.99       2211.67       993.09 o                         
 -15   9   2       2246.29        677.07      1441.00 o                         
 -13   9   2        571.46       1294.98      1020.99 o                         
 -11   9   2      10602.63      12909.45      1420.72 o                         
  -9   9   2       9528.18       9661.15      1622.37 o                         
  -7   9   2       3702.20       2346.17      1067.80 o                         
  -5   9   2       9710.14       8965.76      1207.39 o                         
  -3   9   2       4171.14       3862.18      1087.15 o                         
  -1   9   2      15231.17      12996.35      1586.81 o                         
   1   9   2        564.39       -186.10      1091.37 o                         
   3   9   2       7729.60       7710.03      1436.78 o                         
   5   9   2      20839.04      18334.30      1769.55 o                         
   7   9   2      26044.19      27716.48      1912.61 o                         
   9   9   2       6949.44       6645.60      1115.61 o                         
  11   9   2       2648.10       1742.22       889.56 o                         
  13   9   2      13502.40      12292.66      1179.71 o                         
  15   9   2      19359.62      19587.35      1608.72 o                         
  17   9   2      11975.27      13766.08      2099.08 o                         
 -12  10   2      53644.77      46977.91      5738.16 o                         
 -10  10   2         46.44      -1710.51      1710.51 o                         
  -8  10   2      34958.98      30577.24      3604.88 o                         
  -6  10   2         56.65       2099.52      1522.92 o                         
  -4  10   2      65987.91      63087.11     13801.17 o                         
  -2  10   2       1334.31       2103.63      3148.50 o                         
   0  10   2      48458.23      51644.48      7730.86 o                         
   2  10   2       1248.69       1302.85      2614.35 o                         
   4  10   2      59269.42      68969.26      8700.65 o                         
   6  10   2        449.77      -1322.00      1322.00 o                         
   8  10   2      43972.59      36447.24      3592.56 o                         
 -41   1   3       4827.56       4971.98      1126.20 o                         
 -39   1   3       6153.10       5694.33       775.44 o                         
 -37   1   3       9879.70       9741.97       811.86 o                         
 -35   1   3      16416.37      18151.52       926.60 o                         
 -33   1   3       4112.99       4050.55       618.30 o                         
 -31   1   3      17494.05      18379.22       880.14 o                         
 -29   1   3      33278.33      32308.57      1167.45 o                         
 -27   1   3      13625.33      13488.88       701.45 o                         
 -25   1   3      28002.38      24730.93       966.91 o                         
 -23   1   3     109832.60     102828.88      2023.37 o                         
 -21   1   3      50582.34      48838.61      1024.58 o                         
 -19   1   3      73626.41      72656.76      1143.98 o                         
 -17   1   3     113733.12     112583.59      1385.92 o                         
 -15   1   3      85214.28      81736.59      1140.36 o                         
 -13   1   3      95604.51      94772.60      1195.95 o                         
 -11   1   3      39849.59      37831.34       582.54 o                         
  -9   1   3      27547.39      27070.46       462.15 o                         
  -7   1   3     148632.03     150369.77       889.57 o                         
  -5   1   3      81799.38      81988.04       554.99 o                         
  -3   1   3      32958.36      33584.00       366.81 o                         
  -1   1   3      76089.31      76232.77       499.05 o                         
   1   1   3      19760.16      18949.43       275.93 o                         
   3   1   3       1006.05        958.84       137.29 o                         
   5   1   3      55333.36      54440.88       471.50 o                         
   7   1   3      29945.21      29657.36       394.42 o                         
   9   1   3      11053.10      10620.26       339.65 o                         
  11   1   3      54960.31      52393.93       734.25 o                         
  13   1   3      76492.35      75302.45       984.87 o                         
  15   1   3      38060.36      36182.46       656.37 o                         
  17   1   3      92246.31      84058.64      1348.95 o                         
  19   1   3      49235.44      43519.98       961.20 o                         
  21   1   3      40836.27      36589.78       947.91 o                         
  23   1   3      32534.15      31215.30       980.29 o                         
  25   1   3      24687.65      26725.66       988.60 o                         
  27   1   3      29290.54      31226.36      1132.27 o                         
  29   1   3      38010.84      42941.49      1306.80 o                         
  31   1   3       6188.80       6019.00       650.17 o                         
  33   1   3       9339.11       9962.83       829.33 o                         
  35   1   3      17493.15      19060.04      1176.59 o                         
  37   1   3       4295.77       4486.77      1163.42 o                         
 -42   2   3         74.09       -463.27      1276.69 o                         
 -40   2   3        151.82       2122.76       679.15 o                         
 -38   2   3        536.26        257.95       587.40 o                         
 -36   2   3       1760.68       2110.16       575.86 o                         
 -34   2   3       1957.88       1470.69       592.42 o                         
 -32   2   3        583.68       1862.38       587.18 o                         
 -30   2   3          1.27        499.40       494.77 o                         
 -28   2   3        547.47        152.34       549.95 o                         
 -26   2   3       2056.20       2017.98       353.47 o                         
 -24   2   3        509.86        687.03       279.32 o                         
 -22   2   3       6041.88       5432.17       400.22 o                         
 -20   2   3       3432.20       2478.88       301.80 o                         
 -18   2   3      15855.08      15111.73       471.74 o                         
 -16   2   3      12198.11      12741.28       473.94 o                         
 -14   2   3      20301.53      19813.36       506.09 o                         
 -12   2   3      24715.80      25619.14       559.77 o                         
 -10   2   3        447.56        841.26       175.04 o                         
  -8   2   3      70205.23      73052.38       632.19 o                         
  -6   2   3      21199.76      21389.91       339.04 o                         
  -4   2   3       5575.16       6079.73       209.35 o                         
  -2   2   3       1591.25       1730.32       137.84 o                         
   0   2   3      27454.19      28785.08       328.69 o                         
   2   2   3       1833.22       1837.86       141.63 o                         
   4   2   3      97975.65     100871.30       674.97 o                         
   6   2   3       1798.19       1792.06       151.75 o                         
   8   2   3      33914.96      34236.16       458.13 o                         
  10   2   3          6.33        197.25       204.77 o                         
  12   2   3      16950.17      15727.98       406.08 o                         
  14   2   3          5.82        522.75       217.17 o                         
  16   2   3        593.08        746.54       263.73 o                         
  18   2   3       5239.41       4853.37       370.00 o                         
  20   2   3       6135.89       4929.83       458.32 o                         
  22   2   3        699.93        254.98       422.91 o                         
  24   2   3       4839.54       4094.51       519.71 o                         
  26   2   3         19.03        577.29       478.08 o                         
  28   2   3        812.18        383.02       657.28 o                         
  30   2   3       2690.78       3779.39       592.62 o                         
  32   2   3       1081.70       2307.17       597.57 o                         
  34   2   3          2.31        185.17       612.62 o                         
  36   2   3        130.08       -139.19      1313.48 o                         
 -41   3   3      17138.95      15493.30      2204.62 o                         
 -39   3   3       2861.42       2440.83       764.73 o                         
 -37   3   3       1863.32       2490.20       658.53 o                         
 -35   3   3      22431.02      21824.16      1163.59 o                         
 -33   3   3      14451.42      14491.99       965.12 o                         
 -31   3   3       2471.52       2849.10       606.31 o                         
 -29   3   3      16863.88      16544.40       948.05 o                         
 -27   3   3      28511.78      29153.05      1046.70 o                         
 -25   3   3      47380.36      46543.04      1202.92 o                         
 -23   3   3      26924.26      26822.54       872.24 o                         
 -21   3   3      12580.36      12086.21       606.67 o                         
 -19   3   3      47222.42      45127.16       969.66 o                         
 -17   3   3      97346.37      96977.95      1376.24 o                         
 -15   3   3      22396.22      23733.26       614.79 o                         
 -13   3   3      72314.71      72554.30      1154.36 o                         
 -11   3   3     160096.09     159838.88      1401.09 o                         
  -9   3   3      26733.95      25766.28       462.90 o                         
  -7   3   3      21671.63      22003.88       400.80 o                         
  -5   3   3      96089.20      94769.02       865.52 o                         
  -3   3   3      36009.88      36963.16       476.70 o                         
  -1   3   3      72466.41      73475.62       593.26 o                         
   1   3   3      31181.45      31062.94       411.90 o                         
   3   3   3      22024.50      21188.12       375.19 o                         
   5   3   3      58775.30      58035.39       630.42 o                         
   7   3   3      62672.52      61246.94       750.22 o                         
   9   3   3      35108.92      31668.60       557.51 o                         
  11   3   3      46094.43      44586.12       719.49 o                         
  13   3   3      29378.80      28408.72       607.21 o                         
  15   3   3      38172.03      36719.06       733.75 o                         
  17   3   3      54460.54      50300.60       883.71 o                         
  19   3   3      22535.73      21285.59       819.69 o                         
  21   3   3      18184.33      16982.38       746.63 o                         
  23   3   3      55933.20      54664.45      1445.28 o                         
  25   3   3      19044.19      18213.27       958.64 o                         
  27   3   3       9959.87       8666.82       788.45 o                         
  29   3   3      19806.68      20724.54      1128.29 o                         
  31   3   3      11483.04      11134.67       912.67 o                         
  33   3   3       5048.58       6543.48       800.27 o                         
  35   3   3       5747.35       5778.86      1883.96 o                         
 -38   4   3         18.31       -764.17       840.49 o                         
 -36   4   3         19.50        689.16       725.35 o                         
 -34   4   3        322.82        282.70       546.35 o                         
 -32   4   3       1039.59       2152.98       615.40 o                         
 -30   4   3        706.11        380.07       574.01 o                         
 -28   4   3         23.86        -65.27       524.36 o                         
 -26   4   3        569.32       1308.56       455.42 o                         
 -24   4   3         17.53        394.86       428.06 o                         
 -22   4   3        359.07        815.00       360.27 o                         
 -20   4   3        441.79        646.48       308.81 o                         
 -18   4   3        937.12        943.97       317.36 o                         
 -16   4   3        214.68        138.06       265.99 o                         
 -14   4   3      10841.38       9875.01       416.05 o                         
 -12   4   3        109.97        329.33       186.62 o                         
 -10   4   3       2606.44       2715.59       237.75 o                         
  -8   4   3        146.82        307.50       150.85 o                         
  -6   4   3       1357.18       1189.51       240.23 o                         
  -4   4   3       2932.33       2638.31       235.83 o                         
  -2   4   3        782.72        634.12       172.69 o                         
   0   4   3       1315.66       1074.17       173.15 o                         
   2   4   3        200.06        130.89       157.66 o                         
   4   4   3        917.79        793.44       181.32 o                         
   6   4   3        890.98        798.42       199.36 o                         
   8   4   3       1266.34       1096.27       239.77 o                         
  10   4   3      10878.82      11968.35       486.06 o                         
  12   4   3       5100.42       4310.95       370.16 o                         
  14   4   3        543.47        544.98       251.20 o                         
  16   4   3        527.00        687.81       340.91 o                         
  18   4   3        138.12        527.71       438.43 o                         
  20   4   3       2119.69       2055.54       506.50 o                         
  22   4   3       3098.75       3541.22       597.68 o                         
  24   4   3       1087.38       1786.65       547.77 o                         
  26   4   3        764.31       1383.16       662.90 o                         
  28   4   3        690.84        690.79       633.20 o                         
  30   4   3          4.63        506.65       666.31 o                         
  32   4   3        248.81       1581.81       770.04 o                         
  34   4   3        851.04       2178.21      1123.91 o                         
 -37   5   3       1340.59       1973.17      1690.43 o                         
 -35   5   3      11928.74      11006.81       962.47 o                         
 -33   5   3      12041.02      12704.37       977.22 o                         
 -31   5   3      13777.88      14311.74       971.79 o                         
 -29   5   3      16071.36      16142.91      1032.66 o                         
 -27   5   3      27511.27      27930.80      1267.90 o                         
 -25   5   3      30055.58      30466.79      1088.77 o                         
 -23   5   3      56501.34      55082.32      1335.93 o                         
 -21   5   3      16314.96      15982.40       716.68 o                         
 -19   5   3      51393.54      49666.95      1154.49 o                         
 -17   5   3      72853.59      71722.80      1292.99 o                         
 -15   5   3      34174.72      33104.09       721.67 o                         
 -13   5   3      48310.09      45992.38       923.57 o                         
 -11   5   3      62976.20      64076.04       885.21 o                         
  -9   5   3      20251.05      18762.67       640.71 o                         
  -7   5   3      34918.02      35240.69       755.28 o                         
  -5   5   3      21979.65      20832.76       548.09 o                         
  -3   5   3       6228.99       6104.76       329.86 o                         
  -1   5   3      13304.41      13447.93       419.43 o                         
   1   5   3      15041.83      14386.48       422.28 o                         
   3   5   3       3305.15       2961.60       229.75 o                         
   5   5   3      53359.35      52546.12       761.38 o                         
   7   5   3      23671.28      22784.05       544.45 o                         
   9   5   3       5956.40       5715.88       367.35 o                         
  11   5   3      31686.35      32255.74       786.77 o                         
  13   5   3      31235.41      31398.04       896.54 o                         
  15   5   3      13801.90      13358.30       649.58 o                         
  17   5   3      65114.86      62448.08      1412.42 o                         
  19   5   3      18711.88      17374.96       886.54 o                         
  21   5   3      28420.24      25603.25      1062.39 o                         
  23   5   3      43428.96      44492.08      1482.95 o                         
  25   5   3      29715.04      31593.35      1398.64 o                         
  27   5   3      10820.70      10669.75       939.46 o                         
  29   5   3      24122.14      24582.66      1315.49 o                         
  31   5   3       6711.40       6681.35      1148.57 o                         
 -34   6   3        404.07       -658.22      1081.40 o                         
 -32   6   3       3053.14       3077.30       852.31 o                         
 -30   6   3       5391.53       5318.41       847.86 o                         
 -28   6   3        505.92       1506.16       689.88 o                         
 -26   6   3         18.37        681.32       648.05 o                         
 -24   6   3       5433.69       4725.09       715.53 o                         
 -22   6   3       1157.41       1698.58       634.48 o                         
 -20   6   3        121.78        599.69       512.31 o                         
 -18   6   3       2300.36       1814.74       501.49 o                         
 -16   6   3        217.96        153.02       400.90 o                         
 -14   6   3       1087.84       1188.96       487.70 o                         
 -12   6   3       7020.69       7088.49       504.59 o                         
 -10   6   3      28983.83      28295.91       781.22 o                         
  -8   6   3        801.86        826.77       265.25 o                         
  -6   6   3         72.99       -203.60       335.33 o                         
  -4   6   3      18128.73      18328.68       632.73 o                         
  -2   6   3       5667.59       5366.85       410.34 o                         
   0   6   3       2568.20       1805.69       281.03 o                         
   2   6   3        812.96        810.40       248.48 o                         
   4   6   3         64.07        290.55       395.56 o                         
   6   6   3       2215.52       1971.33       365.92 o                         
   8   6   3      17220.83      17781.93       625.98 o                         
  10   6   3       3064.54       3012.09       409.50 o                         
  12   6   3        821.90       1068.98       393.06 o                         
  14   6   3       2616.73       2404.44       424.98 o                         
  16   6   3      14554.69      13175.30       746.30 o                         
  18   6   3        123.59        706.52       467.24 o                         
  20   6   3       1629.16        469.02       509.11 o                         
  22   6   3        128.64        612.55       528.89 o                         
  24   6   3        392.05       -440.65       580.64 o                         
  26   6   3        841.89       1904.42       772.67 o                         
  28   6   3        255.96       2888.52      1340.94 o                         
  30   6   3       2534.17       3030.75      2200.88 o                         
 -31   7   3       6219.35       4452.40      2533.69 o                         
 -29   7   3      26181.71      28824.04      2090.85 o                         
 -27   7   3       1307.72       2210.00       931.13 o                         
 -25   7   3       5403.29       5123.95      1041.51 o                         
 -23   7   3      20904.38      21623.56      1400.94 o                         
 -21   7   3      17173.15      16763.10      1147.50 o                         
 -19   7   3       1276.68        808.08       576.75 o                         
 -17   7   3      28288.38      28006.00      1267.90 o                         
 -15   7   3      21114.51      23512.21      1138.02 o                         
 -13   7   3      27342.44      30820.89      1316.54 o                         
 -11   7   3      15262.82      14828.60       999.89 o                         
  -9   7   3      14910.32      17891.42       821.58 o                         
  -7   7   3      28292.32      28353.33      1011.13 o                         
  -5   7   3      65380.09      64090.55      1537.82 o                         
  -3   7   3      11749.05      10224.77       725.59 o                         
  -1   7   3      46763.83      46807.37      1452.35 o                         
   1   7   3      25767.03      26239.07      1243.83 o                         
   3   7   3      25100.18      25965.64      1123.34 o                         
   5   7   3      28628.41      27871.70      1286.34 o                         
   7   7   3      40275.79      41234.52      1421.61 o                         
   9   7   3      12890.34      12104.54       842.76 o                         
  11   7   3      34570.07      33493.62      1365.61 o                         
  13   7   3       8254.68       8036.14       851.75 o                         
  15   7   3       8490.13       6935.78       853.57 o                         
  17   7   3      18125.03      17537.67      1156.40 o                         
  19   7   3      29430.51      29341.00      1484.52 o                         
  21   7   3       2610.38       2051.54       831.66 o                         
  23   7   3       8417.01       8492.43      1212.19 o                         
  25   7   3       3770.18       3503.67      1436.81 o                         
  27   7   3      15749.20       9459.40      4245.55 o                         
 -28   8   3        373.05        -48.10      1536.35 o                         
 -26   8   3       2688.69       3210.42      1299.91 o                         
 -24   8   3        213.52       1030.44       832.74 o                         
 -22   8   3         65.91       -445.53       727.48 o                         
 -20   8   3        649.30        531.43       746.52 o                         
 -18   8   3       3011.90       2962.32       927.37 o                         
 -16   8   3       1041.08       1801.94       686.35 o                         
 -14   8   3        466.34        259.84       721.79 o                         
 -12   8   3        231.85       -337.29       679.36 o                         
 -10   8   3       3079.22       3253.69       944.55 o                         
  -8   8   3         14.33       1131.70      1143.09 o                         
  -6   8   3        649.64        966.04       695.75 o                         
  -4   8   3         65.12         11.42       668.76 o                         
  -2   8   3       2093.04       1709.04       766.22 o                         
   0   8   3       2428.87       1778.51       637.28 o                         
   2   8   3        482.19        310.23       588.14 o                         
   4   8   3       1223.95       1878.04       719.20 o                         
   6   8   3        310.92        153.21       692.56 o                         
   8   8   3       8471.00       8847.22       916.61 o                         
  10   8   3       1985.88       2106.22       709.54 o                         
  12   8   3        162.19       -704.41       704.41 o                         
  14   8   3         29.22       -638.78       778.40 o                         
  16   8   3       3704.62       3444.90       743.18 o                         
  18   8   3         10.62        335.57       960.03 o                         
  20   8   3         85.94        218.48       888.84 o                         
  22   8   3        202.10       4033.12      3265.37 o                         
 -21   9   3      12402.51      10609.44      2044.99 o                         
 -19   9   3      17445.90      13336.76      2254.01 o                         
 -17   9   3      14133.43      15329.40      1518.27 o                         
 -15   9   3      16191.05      17506.74      1921.84 o                         
 -13   9   3      19294.89      16776.10      1870.06 o                         
 -11   9   3      17204.58      17086.17      1684.77 o                         
  -9   9   3       2799.48       1016.49      1348.01 o                         
  -7   9   3      14838.43      17491.41      2019.41 o                         
  -5   9   3      12225.99       9679.94      1456.12 o                         
  -3   9   3       4897.96       4424.55      1334.64 o                         
  -1   9   3       3564.41       2442.55      1454.75 o                         
   1   9   3      14616.25      14890.64      1566.21 o                         
   3   9   3       3666.07       2415.50      1054.97 o                         
   5   9   3       8276.69       8642.20      1172.81 o                         
   7   9   3       3651.46       5001.98       956.49 o                         
   9   9   3       7048.07       5301.67      1029.72 o                         
  11   9   3      12841.23      11726.62      1309.02 o                         
  13   9   3      14123.27      12553.09      1453.25 o                         
  15   9   3       7796.81       6548.58      1360.54 o                         
  17   9   3      23820.94      19831.76      2721.39 o                         
 -12  10   3         52.19      -1859.62      2136.90 o                         
 -10  10   3       6710.68       4184.86      2811.15 o                         
  -8  10   3       1378.08       -697.09      1845.22 o                         
  -6  10   3       5799.95       6006.49      1863.72 o                         
  -4  10   3         23.54      -1351.28      1832.48 o                         
  -2  10   3        644.79       3661.05      2749.23 o                         
   0  10   3        701.97      -2389.80      2907.79 o                         
   2  10   3       1292.33       5262.20      3487.29 o                         
   4  10   3       6991.43       8505.12      2423.00 o                         
   6  10   3        318.51       -856.38      1636.77 o                         
 -42   0   4       1657.91       5109.78      1980.81 o                         
 -40   0   4      48096.16      52241.86      3198.92 o                         
 -38   0   4        369.59       -390.68       951.04 o                         
 -36   0   4      68876.61      79764.39      2813.80 o                         
 -34   0   4       2096.83       4139.29       985.72 o                         
 -32   0   4      80548.32      86761.35      2543.93 o                         
 -30   0   4       2991.78       3607.76      1017.09 o                         
 -28   0   4     150690.84     153567.95      3994.22 o                         
 -26   0   4      26609.46      23530.60      1104.89 o                         
 -24   0   4     169957.25     163134.75      3019.71 o                         
 -22   0   4       5943.48       4683.52       589.60 o                         
 -20   0   4     100978.78      94265.01      2908.79 o                         
 -18   0   4       3090.55       2657.12       475.19 o                         
 -16   0   4     272261.47     273386.97      3465.22 o                         
 -14   0   4      24601.88      25827.64       913.60 o                         
 -12   0   4     305281.66     314945.09      2912.75 o                         
 -10   0   4       1894.12       1901.44       343.47 o                         
  -8   0   4     230640.56     234535.44      2014.33 o                         
  -6   0   4      13798.16      14718.57       430.58 o                         
  -4   0   4     235367.89     242755.47      1914.28 o                         
  -2   0   4       4621.65       5393.99       325.62 o                         
   0   0   4     405305.69     417580.81      2419.00 o                         
   2   0   4       6412.71       6591.78       333.39 o                         
   4   0   4     284952.09     294026.25      2002.98 o                         
   6   0   4     105446.70     110068.38      1153.32 o                         
   8   0   4     214518.58     223911.22      2124.00 o                         
  10   0   4       1169.02        968.96       391.64 o                         
  12   0   4     332318.62     330118.38      3351.07 o                         
  14   0   4        134.71       -340.13       407.97 o                         
  16   0   4     108409.98      99564.71      2280.34 o                         
  18   0   4      13178.67      11722.35       982.40 o                         
  20   0   4     118334.47     111044.08      2664.23 o                         
  22   0   4         83.81       -489.39       690.20 o                         
  24   0   4      39300.47      42549.02      1798.85 o                         
  26   0   4        444.28       -111.00       721.32 o                         
  28   0   4      80302.91      87663.88      2600.22 o                         
  30   0   4       4307.65       4350.39       797.55 o                         
  32   0   4      10266.99      13734.88      1296.34 o                         
  34   0   4        955.23       1478.78       870.06 o                         
  36   0   4      38206.05      34108.00      3703.69 o                         
 -43   1   4       9059.70       6947.60      2093.29 o                         
 -41   1   4      16479.88      18653.25      1362.36 o                         
 -39   1   4      22842.71      26089.65      1350.28 o                         
 -37   1   4       9726.21       9650.34       759.34 o                         
 -35   1   4      22676.21      23217.74      1057.66 o                         
 -33   1   4      20468.38      20688.30      1058.19 o                         
 -31   1   4      42780.07      43390.72      1323.59 o                         
 -29   1   4      10035.44      10588.07       685.89 o                         
 -27   1   4      14009.53      12990.28       609.10 o                         
 -25   1   4      37652.54      35526.81       943.74 o                         
 -23   1   4      93325.80      93210.20      1463.35 o                         
 -21   1   4      35975.82      35793.92       907.10 o                         
 -19   1   4       3439.38       2574.42       355.17 o                         
 -17   1   4      67296.53      67317.52      1155.43 o                         
 -15   1   4      60681.59      58936.80      1048.52 o                         
 -13   1   4      17414.58      15451.77       430.77 o                         
 -11   1   4        978.36       1243.16       213.50 o                         
  -9   1   4     108153.28     110555.16       869.46 o                         
  -7   1   4       6931.40       6430.42       212.68 o                         
  -5   1   4      45139.15      45349.91       441.38 o                         
  -3   1   4        947.53       1081.48       166.39 o                         
  -1   1   4      19279.61      19513.75       285.06 o                         
   1   1   4     109198.82     113265.16       694.59 o                         
   3   1   4      48409.93      48493.44       452.98 o                         
   5   1   4       4068.96       3574.34       184.49 o                         
   7   1   4       4134.55       4183.58       232.44 o                         
   9   1   4      53374.38      53086.06       716.35 o                         
  11   1   4      12072.82      11586.40       415.52 o                         
  13   1   4      30121.47      29577.21       719.31 o                         
  15   1   4       1879.20       2087.39       326.09 o                         
  17   1   4      35218.68      31302.06       830.71 o                         
  19   1   4      17957.14      15306.75       764.59 o                         
  21   1   4      19842.06      18495.82       744.01 o                         
  23   1   4       8538.60       7348.57       618.00 o                         
  25   1   4      27352.94      27569.30      1029.34 o                         
  27   1   4      20727.02      21573.85       948.70 o                         
  29   1   4       3104.52       3539.78       571.80 o                         
  31   1   4      11429.83      13824.09       938.76 o                         
  33   1   4      11724.85      11925.30       959.58 o                         
  35   1   4       9671.78       9976.76      1949.01 o                         
 -42   2   4      26200.99      24956.61      4206.75 o                         
 -40   2   4       1128.66       1190.20       677.99 o                         
 -38   2   4      32804.06      36418.32      1477.47 o                         
 -36   2   4        463.06       1837.12       636.38 o                         
 -34   2   4      91231.27      93080.10      2266.55 o                         
 -32   2   4       1070.47       1030.19       562.56 o                         
 -30   2   4     112346.55     113532.45      2179.44 o                         
 -28   2   4       1272.08       1266.48       389.17 o                         
 -26   2   4     133824.53     135943.06      1759.14 o                         
 -24   2   4      27448.42      26568.67       770.08 o                         
 -22   2   4     181118.27     179317.97      3059.97 o                         
 -20   2   4       5206.74       5232.88       421.74 o                         
 -18   2   4     223514.95     220072.06      2253.90 o                         
 -16   2   4      24325.27      21966.15       666.59 o                         
 -14   2   4     139308.20     140654.39      1365.35 o                         
 -12   2   4      28928.85      31262.98       556.32 o                         
 -10   2   4      73917.83      73708.23       758.00 o                         
  -8   2   4       3148.51       3335.21       195.65 o                         
  -6   2   4     107361.80     109616.33       761.61 o                         
  -4   2   4       3258.63       3534.99       180.87 o                         
  -2   2   4      13012.37      13546.32       258.68 o                         
   0   2   4      43048.39      46442.09       440.81 o                         
   2   2   4      16219.63      15441.70       282.01 o                         
   4   2   4          0.82         71.86       143.79 o                         
   6   2   4     151021.14     159398.30      1100.16 o                         
   8   2   4       4065.74       4591.80       233.84 o                         
  10   2   4     116713.96     117789.09      1045.00 o                         
  12   2   4      25748.95      24877.79       532.05 o                         
  14   2   4      96889.11      97340.81      1081.19 o                         
  16   2   4      19269.36      19189.13       551.48 o                         
  18   2   4     182194.66     181050.42      2458.61 o                         
  20   2   4       3513.17       3456.68       454.14 o                         
  22   2   4     115700.62     113310.30      1883.86 o                         
  24   2   4      11112.63      11372.65       817.20 o                         
  26   2   4      41458.91      41944.69      1287.37 o                         
  28   2   4        582.28       1251.09       556.67 o                         
  30   2   4      67265.85      69132.71      1883.20 o                         
  32   2   4        885.27       2453.50       695.83 o                         
  34   2   4      32746.92      36985.44      1645.48 o                         
  36   2   4        779.25       1002.89      1815.62 o                         
 -41   3   4       7937.17       6399.56      1433.84 o                         
 -39   3   4      11608.83      11421.95      1023.48 o                         
 -37   3   4      11458.32      11507.98       947.49 o                         
 -35   3   4      38157.05      36940.36      1456.01 o                         
 -33   3   4       7237.92       6479.87       734.58 o                         
 -31   3   4      29594.91      29305.92      1243.49 o                         
 -29   3   4      22764.07      21777.69      1059.02 o                         
 -27   3   4      54466.24      56039.60      1355.06 o                         
 -25   3   4      15073.92      13729.34       718.88 o                         
 -23   3   4      28110.40      27809.65       909.30 o                         
 -21   3   4      55495.13      54475.50      1214.81 o                         
 -19   3   4      47458.71      46036.78       973.75 o                         
 -17   3   4      88108.07      88831.09      1401.79 o                         
 -15   3   4      10437.18       9437.24       482.07 o                         
 -13   3   4      77100.73      76237.62      1179.96 o                         
 -11   3   4      40782.12      40910.95       699.97 o                         
  -9   3   4      84699.46      85429.54       868.04 o                         
  -7   3   4       2724.96       2651.09       209.84 o                         
  -5   3   4      81016.31      80533.45       886.75 o                         
  -3   3   4      72356.26      71021.85       630.78 o                         
  -1   3   4      64394.66      65021.29       602.28 o                         
   1   3   4      30106.70      30935.26       425.45 o                         
   3   3   4      26187.01      27453.98       477.97 o                         
   5   3   4      99469.86     101516.35      1002.88 o                         
   7   3   4       8656.85       7784.33       284.42 o                         
   9   3   4      43321.70      41670.30       632.78 o                         
  11   3   4       8100.02       7249.88       328.41 o                         
  13   3   4      60109.82      57220.78       959.92 o                         
  15   3   4      11272.73      10390.63       455.53 o                         
  17   3   4      12417.03      12056.61       536.72 o                         
  19   3   4      18975.45      19673.73       763.50 o                         
  21   3   4      27691.35      25592.30       907.70 o                         
  23   3   4      17587.39      15765.62       826.88 o                         
  25   3   4       8662.24       8300.70       789.62 o                         
  27   3   4      17515.15      17924.41      1095.11 o                         
  29   3   4       7135.93       6439.38       925.16 o                         
  31   3   4      16561.79      18967.34      1203.19 o                         
  33   3   4       2859.31       3788.60       823.55 o                         
  35   3   4       8839.83      13691.96      3509.97 o                         
 -40   4   4      50445.50      50013.22      4786.69 o                         
 -38   4   4       5217.02       3853.74       886.67 o                         
 -36   4   4      47153.54      46607.50      1681.08 o                         
 -34   4   4       2142.57       2827.50       656.28 o                         
 -32   4   4      70736.80      73841.38      2039.03 o                         
 -30   4   4       1649.33       1498.75       565.47 o                         
 -28   4   4      78344.09      82448.67      1792.27 o                         
 -26   4   4       1430.65       2230.98       469.86 o                         
 -24   4   4     121426.47     127128.33      2023.71 o                         
 -22   4   4        229.64       -143.12       382.87 o                         
 -20   4   4     108619.13     110429.94      1603.23 o                         
 -18   4   4       1267.50       1543.21       338.49 o                         
 -16   4   4      96899.38      97573.07      1448.01 o                         
 -14   4   4       6754.85       5706.55       387.88 o                         
 -12   4   4     204620.48     204773.27      2091.14 o                         
 -10   4   4       1853.21       1670.65       241.48 o                         
  -8   4   4     112121.86     111734.86      1082.36 o                         
  -6   4   4       1447.28       1072.66       199.17 o                         
  -4   4   4     130596.16     130687.59      1252.44 o                         
  -2   4   4        117.97        118.39       122.24 o                         
   0   4   4     269130.69     268804.62      2187.00 o                         
   2   4   4       3989.69       4158.24       220.95 o                         
   4   4   4      98654.92      98944.80      1104.24 o                         
   6   4   4       9960.22       9114.44       352.65 o                         
   8   4   4     183870.28     184869.47      1951.13 o                         
  10   4   4       5622.86       5152.15       431.11 o                         
  12   4   4     105611.14     104358.89      1554.68 o                         
  14   4   4       1132.53       1536.66       344.08 o                         
  16   4   4     174311.08     176184.69      2123.51 o                         
  18   4   4       3288.95       3263.42       476.52 o                         
  20   4   4      22689.92      22058.81       956.07 o                         
  22   4   4       1197.91        906.83       506.35 o                         
  24   4   4      74855.70      75138.04      2067.98 o                         
  26   4   4       2785.43       2881.03       649.12 o                         
  28   4   4      30966.80      31576.32      1602.52 o                         
  30   4   4        644.07        383.24       731.36 o                         
  32   4   4      28032.34      26745.96      1727.76 o                         
 -37   5   4      20071.88      22096.73      1891.55 o                         
 -35   5   4      19185.99      18241.44      1198.21 o                         
 -33   5   4       8142.44       5938.68       772.55 o                         
 -31   5   4       5628.46       5800.45       725.95 o                         
 -29   5   4      24039.76      24523.87      1201.79 o                         
 -27   5   4      24413.72      25884.24      1135.19 o                         
 -25   5   4      12041.32      10810.52       716.68 o                         
 -23   5   4      13674.25      13778.54       764.79 o                         
 -21   5   4      14800.38      14653.05       702.27 o                         
 -19   5   4      33112.10      32364.85       908.62 o                         
 -17   5   4       9004.78       8230.75       604.26 o                         
 -15   5   4        860.71        610.26       263.38 o                         
 -13   5   4      20611.07      20948.91       574.14 o                         
 -11   5   4      33264.84      33990.27       718.21 o                         
  -9   5   4      12457.39      13614.28       599.66 o                         
  -7   5   4       2573.15       2748.62       363.95 o                         
  -5   5   4       3858.13       3762.84       288.71 o                         
  -3   5   4      21904.55      22062.83       535.15 o                         
  -1   5   4      25965.52      25282.21       506.44 o                         
   1   5   4       1384.66       1134.12       227.77 o                         
   3   5   4       7993.25       8341.87       347.63 o                         
   5   5   4      16321.20      15535.22       483.54 o                         
   7   5   4      15962.67      14943.50       526.14 o                         
   9   5   4       1199.78       1243.51       278.28 o                         
  11   5   4       1634.39       1552.97       415.24 o                         
  13   5   4      28965.33      26749.62       846.49 o                         
  15   5   4       9536.15       8636.00       607.34 o                         
  17   5   4      12672.93      12803.51       709.18 o                         
  19   5   4       1895.32       1285.21       520.69 o                         
  21   5   4      17077.26      17728.61       951.38 o                         
  23   5   4      10391.43       8783.49       814.16 o                         
  25   5   4      14585.04      13209.16       961.88 o                         
  27   5   4       5807.44       5331.66       979.31 o                         
  29   5   4      10938.43      10246.01      1137.59 o                         
  31   5   4       5959.74       5207.77      1244.05 o                         
 -34   6   4      42334.50      41042.65      2911.87 o                         
 -32   6   4       2185.15       3447.29       773.63 o                         
 -30   6   4      75521.69      78514.06      2442.98 o                         
 -28   6   4        723.55        925.72       676.37 o                         
 -26   6   4      70064.82      70411.28      2026.69 o                         
 -24   6   4       3460.12       2286.33       607.06 o                         
 -22   6   4     100485.15     103984.91      2196.10 o                         
 -20   6   4         59.20         98.73       525.06 o                         
 -18   6   4     104540.73     107423.53      1985.91 o                         
 -16   6   4        942.61        854.50       449.25 o                         
 -14   6   4      87797.08      91492.17      1667.05 o                         
 -12   6   4       4219.49       4574.71       451.50 o                         
 -10   6   4      66309.73      69225.91      1286.63 o                         
  -8   6   4        486.05        569.69       327.82 o                         
  -6   6   4      90269.35      92110.06      1522.21 o                         
  -4   6   4        211.60        480.82       310.98 o                         
  -2   6   4      56168.77      56682.24      1023.27 o                         
   0   6   4         65.93        510.75       269.05 o                         
   2   6   4      32313.96      32451.02       929.31 o                         
   4   6   4        428.62        375.24       407.27 o                         
   6   6   4      84563.49      86760.19      1345.44 o                         
   8   6   4        203.41        355.86       331.53 o                         
  10   6   4      94844.43      94149.28      1574.98 o                         
  12   6   4       8844.99       8363.02       559.48 o                         
  14   6   4      53136.63      54429.05      1315.00 o                         
  16   6   4        780.74       1441.05       473.39 o                         
  18   6   4      80112.18      81107.17      1790.41 o                         
  20   6   4       4189.97       3819.68       585.13 o                         
  22   6   4      60933.48      59617.04      1929.90 o                         
  24   6   4         88.16       1060.13       686.67 o                         
  26   6   4      38327.22      34957.61      1765.57 o                         
  28   6   4       2315.63       5483.07      1814.42 o                         
 -31   7   4      28837.67      27078.37      3010.99 o                         
 -29   7   4      11442.37      12545.16      1414.82 o                         
 -27   7   4      16391.39      19782.70      1575.86 o                         
 -25   7   4       8844.85       8300.87      1032.31 o                         
 -23   7   4      21019.67      21992.70      1232.67 o                         
 -21   7   4      28311.96      28465.39      1370.35 o                         
 -19   7   4      20847.08      22854.81      1226.32 o                         
 -17   7   4      36022.33      38259.39      1486.82 o                         
 -15   7   4      14151.84      15260.25      1036.23 o                         
 -13   7   4      39869.32      40635.44      1546.52 o                         
 -11   7   4       9346.32       9884.29       774.57 o                         
  -9   7   4      42183.98      42058.38      1242.95 o                         
  -7   7   4      24084.57      23880.30       944.09 o                         
  -5   7   4      42292.57      40505.11      1300.99 o                         
  -3   7   4      27693.63      26816.34      1108.54 o                         
  -1   7   4      16036.65      16317.41       997.66 o                         
   1   7   4      21855.91      22730.95      1140.92 o                         
   3   7   4       8838.33       9150.29       817.56 o                         
   5   7   4      47861.85      49781.19      1683.97 o                         
   7   7   4      15142.31      14455.84      1016.27 o                         
   9   7   4      27730.30      26849.92      1253.75 o                         
  11   7   4       5206.79       5937.33       705.55 o                         
  13   7   4      12184.16      10622.56       887.35 o                         
  15   7   4       7843.09       7419.20       908.76 o                         
  17   7   4      18707.23      20051.38      1231.29 o                         
  19   7   4      14728.99      14709.88      1166.00 o                         
  21   7   4       5201.07       4292.91      1042.99 o                         
  23   7   4      13131.64      12420.58      1630.11 o                         
  25   7   4       2682.22       2187.68      1634.82 o                         
 -28   8   4      39973.16      37167.63      3507.99 o                         
 -26   8   4        472.13       2408.98      1354.77 o                         
 -24   8   4      47370.43      49473.66      2175.30 o                         
 -22   8   4        644.58       -244.10       757.61 o                         
 -20   8   4      42375.64      43247.69      1908.38 o                         
 -18   8   4          0.05        418.48       651.80 o                         
 -16   8   4      25534.87      25296.73      1440.77 o                         
 -14   8   4        369.03        781.75       719.57 o                         
 -12   8   4      74606.76      80115.65      2582.37 o                         
 -10   8   4        541.34        389.21       656.95 o                         
  -8   8   4      34788.40      36413.35      2022.11 o                         
  -6   8   4       4921.87       4276.08       835.39 o                         
  -4   8   4      48081.84      46733.31      1859.32 o                         
  -2   8   4       1957.33       1731.04       704.58 o                         
   0   8   4      43829.72      44533.76      1738.38 o                         
   2   8   4        567.33        713.65       663.78 o                         
   4   8   4      61578.54      60461.01      2058.40 o                         
   6   8   4       6716.22       6756.48       810.96 o                         
   8   8   4      28096.88      30030.32      1557.26 o                         
  10   8   4       5453.22       4718.40       898.00 o                         
  12   8   4      62226.52      65042.93      3181.36 o                         
  14   8   4         21.97       1009.33       726.06 o                         
  16   8   4      24008.80      25354.13      1548.24 o                         
  18   8   4       3275.81       3755.49       950.26 o                         
  20   8   4      34974.18      37214.86      2820.22 o                         
 -21   9   4       2748.75       2134.30      1920.13 o                         
 -19   9   4       1150.86       -330.70      1538.53 o                         
 -17   9   4       6313.35       6558.57      1540.95 o                         
 -15   9   4      27645.31      29412.09      3136.34 o                         
 -13   9   4       2685.39       1764.82      2186.71 o                         
 -11   9   4       2156.42       2812.23      1565.30 o                         
  -9   9   4       2324.93       4491.33      1548.25 o                         
  -7   9   4       9508.16      10085.47      1396.68 o                         
  -5   9   4       5835.66       2984.86      1546.28 o                         
  -3   9   4        650.40       2170.93      1335.60 o                         
  -1   9   4       6894.08       7555.62      1630.43 o                         
   1   9   4      10516.22      12743.58      1560.59 o                         
   3   9   4       7606.35       6511.65      1404.74 o                         
   5   9   4        578.71        413.52       901.06 o                         
   7   9   4       1881.32       1256.51       903.60 o                         
   9   9   4       6385.37       5888.37       948.45 o                         
  11   9   4      14136.21      13982.31      1454.77 o                         
  13   9   4       2941.19       1774.52      1023.81 o                         
  15   9   4       3950.85       2243.24      2415.26 o                         
 -10  10   4      43659.43      41871.42      5538.79 o                         
  -8  10   4        333.61       -339.24      1771.53 o                         
  -6  10   4      41795.05      34353.34      4712.95 o                         
  -4  10   4        294.97      -2499.57      2499.57 o                         
  -2  10   4      45730.95      49291.97      7820.29 o                         
   0  10   4        465.45      -3512.70      3512.70 o                         
   2  10   4      39225.71      35058.54      6875.82 o                         
   4  10   4        131.89       4783.36      3572.58 o                         
 -43   1   5       4167.18       5002.98      1970.08 o                         
 -41   1   5      10812.71      11206.96      1008.78 o                         
 -39   1   5       6885.21       9316.90       862.98 o                         
 -37   1   5      15034.83      16289.47      1005.16 o                         
 -35   1   5      23746.31      25376.60      1198.73 o                         
 -33   1   5      17251.27      17587.61       974.01 o                         
 -31   1   5      33818.34      35694.39      1229.68 o                         
 -29   1   5      65819.59      63799.85      1600.75 o                         
 -27   1   5      22433.70      22090.28       966.66 o                         
 -25   1   5      39595.34      38459.18       986.95 o                         
 -23   1   5      54280.23      52983.20      1112.39 o                         
 -21   1   5      22717.59      21162.13       755.17 o                         
 -19   1   5      42317.59      41442.44       972.10 o                         
 -17   1   5      61337.69      60100.23      1128.75 o                         
 -15   1   5       5394.73       4253.71       321.30 o                         
 -13   1   5      60791.71      61393.56       875.11 o                         
 -11   1   5      86075.77      89086.19       877.26 o                         
  -9   1   5       6118.56       5802.43       230.75 o                         
  -7   1   5      16822.75      15954.15       328.30 o                         
  -5   1   5      32475.65      31929.84       424.72 o                         
  -3   1   5      33685.12      34258.41       456.31 o                         
  -1   1   5      88010.91      88721.82       680.28 o                         
   1   1   5      46702.43      47823.27       524.51 o                         
   3   1   5      92770.87      96364.49       813.77 o                         
   5   1   5     157701.69     160784.94      1264.43 o                         
   7   1   5      57790.43      57648.97       738.67 o                         
   9   1   5      32979.60      33028.24       612.12 o                         
  11   1   5     170686.06     169422.66      1560.78 o                         
  13   1   5      64763.24      65049.07      1097.66 o                         
  15   1   5      14052.71      14079.04       607.48 o                         
  17   1   5      35875.57      33974.62       835.76 o                         
  19   1   5      54396.54      49701.69      1165.11 o                         
  21   1   5      21841.77      19894.66       868.23 o                         
  23   1   5      19835.49      19975.52       895.24 o                         
  25   1   5       5761.48       5192.76       573.57 o                         
  27   1   5      14226.71      15493.31       873.17 o                         
  29   1   5      10528.37      10758.43       790.52 o                         
  31   1   5       2289.99       2673.48       704.38 o                         
  33   1   5       5252.39       4869.18       707.76 o                         
  35   1   5      11526.19      11509.24      1785.49 o                         
 -42   2   5       2667.80        532.17      1222.51 o                         
 -40   2   5       1225.74       1412.18       712.60 o                         
 -38   2   5       1352.24       2237.61       694.89 o                         
 -36   2   5        224.19       -627.71       627.71 o                         
 -34   2   5       3248.55       1563.34       578.88 o                         
 -32   2   5        320.55       1287.46       588.03 o                         
 -30   2   5        344.16        775.91       555.34 o                         
 -28   2   5         17.44        -81.41       380.07 o                         
 -26   2   5       7723.47       7141.43       607.85 o                         
 -24   2   5        281.66        516.11       412.15 o                         
 -22   2   5      12700.91      12614.78       608.15 o                         
 -20   2   5       2780.78       2290.63       350.58 o                         
 -18   2   5       8196.70       7232.78       431.28 o                         
 -16   2   5       1739.99       1378.70       367.79 o                         
 -14   2   5      28709.47      30044.33       646.54 o                         
 -12   2   5         69.69        210.46       220.74 o                         
 -10   2   5      11821.10      12845.21       367.91 o                         
  -8   2   5       2381.46       2331.48       183.75 o                         
  -6   2   5       1919.55       1422.02       159.77 o                         
  -4   2   5       2670.80       2837.15       179.35 o                         
  -2   2   5       6682.84       6906.18       219.55 o                         
   0   2   5      14455.78      15031.52       300.07 o                         
   2   2   5      13088.09      14863.40       341.17 o                         
   4   2   5      16511.74      16304.60       373.31 o                         
   6   2   5      14347.65      14186.44       352.26 o                         
   8   2   5         16.01        376.22       195.03 o                         
  10   2   5         82.05          7.52       214.30 o                         
  12   2   5        613.17        512.97       212.50 o                         
  14   2   5         14.50       -138.48       230.82 o                         
  16   2   5        430.72        616.29       268.42 o                         
  18   2   5        658.33        990.01       384.25 o                         
  20   2   5          6.30        569.14       409.96 o                         
  22   2   5        341.51        635.85       454.26 o                         
  24   2   5        250.53        827.87       471.93 o                         
  26   2   5        490.83       -389.41       486.65 o                         
  28   2   5          8.68        608.29       570.63 o                         
  30   2   5         12.15        430.91       626.92 o                         
  32   2   5         14.27        779.65       681.21 o                         
  34   2   5        107.37       2143.75      1839.89 o                         
 -41   3   5      17163.54      19109.38      1855.79 o                         
 -39   3   5      13404.28      14540.52      1103.43 o                         
 -37   3   5       4917.78       6426.76       803.44 o                         
 -35   3   5      25179.24      23706.54      1197.16 o                         
 -33   3   5      19176.42      19228.22      1076.13 o                         
 -31   3   5      19656.17      20255.14      1053.33 o                         
 -29   3   5      35166.43      34525.84      1191.45 o                         
 -27   3   5      17781.87      17866.23       808.00 o                         
 -25   3   5      16414.98      15639.87       759.78 o                         
 -23   3   5      54938.10      54929.29      1275.89 o                         
 -21   3   5      22644.48      23406.10       847.71 o                         
 -19   3   5      21561.49      20913.55       696.44 o                         
 -17   3   5      11761.51      10282.70       549.33 o                         
 -15   3   5      19482.08      18280.44       623.22 o                         
 -13   3   5      22973.98      23663.42       616.20 o                         
 -11   3   5      31795.31      33615.89       719.54 o                         
  -9   3   5      14239.40      14708.85       417.10 o                         
  -7   3   5      93371.78      92005.60       947.44 o                         
  -5   3   5      50923.62      50611.38       634.79 o                         
  -3   3   5       9067.84       9132.14       276.57 o                         
  -1   3   5      92212.15      93344.86       853.62 o                         
   1   3   5     153397.30     154209.06      1150.43 o                         
   3   3   5      34572.69      33928.03       523.28 o                         
   5   3   5      52105.46      51080.20       711.63 o                         
   7   3   5      96052.00      91694.10       988.29 o                         
   9   3   5     119402.14     115143.77      1214.89 o                         
  11   3   5      67186.47      64773.38       892.18 o                         
  13   3   5      14386.52      12843.62       460.72 o                         
  15   3   5      51582.79      50762.62       993.83 o                         
  17   3   5      71273.47      70991.54      1341.58 o                         
  19   3   5       5285.39       5555.83       497.87 o                         
  21   3   5       4682.10       3883.08       624.54 o                         
  23   3   5      34029.98      32917.69      1263.59 o                         
  25   3   5       8302.73       8585.08       855.58 o                         
  27   3   5        812.98       1227.66       638.58 o                         
  29   3   5      10879.53      10984.58       965.02 o                         
  31   3   5       7817.10       7956.35       920.68 o                         
  33   3   5       5857.55       5401.79      2756.61 o                         
 -40   4   5          9.03        569.71      1184.89 o                         
 -38   4   5        410.94        323.12       709.67 o                         
 -36   4   5        521.75         43.58       785.37 o                         
 -34   4   5       2185.37       2110.39       665.77 o                         
 -32   4   5         14.48        121.37       598.42 o                         
 -30   4   5        123.80        221.69       553.16 o                         
 -28   4   5        253.12        839.90       487.17 o                         
 -26   4   5       3924.11       3804.62       510.35 o                         
 -24   4   5       2130.04       2517.30       462.78 o                         
 -22   4   5         33.40        -33.52       424.24 o                         
 -20   4   5        185.90        356.48       376.44 o                         
 -18   4   5       2997.10       2900.70       403.35 o                         
 -16   4   5        366.39       1044.00       334.56 o                         
 -14   4   5       1657.69       1417.95       335.82 o                         
 -12   4   5       2381.78       2072.69       248.36 o                         
 -10   4   5        209.21        226.82       238.79 o                         
  -8   4   5      25753.31      25530.06       536.45 o                         
  -6   4   5       1799.86       2052.84       245.23 o                         
  -4   4   5        762.57       1022.81       189.61 o                         
  -2   4   5       4382.63       4606.73       215.09 o                         
   0   4   5      22853.19      23184.68       442.21 o                         
   2   4   5        788.71        622.72       226.44 o                         
   4   4   5         11.12        -55.12       251.94 o                         
   6   4   5        302.33        639.27       279.23 o                         
   8   4   5        487.25       1063.42       310.24 o                         
  10   4   5        251.24        -51.10       280.24 o                         
  12   4   5         14.35        215.04       310.64 o                         
  14   4   5       7716.82       6911.51       489.05 o                         
  16   4   5         17.61       -181.95       425.96 o                         
  18   4   5       7539.88       7468.95       611.53 o                         
  20   4   5       3593.55       2460.72       503.03 o                         
  22   4   5        282.86        192.21       548.01 o                         
  24   4   5         57.69        612.98       609.22 o                         
  26   4   5        588.73       1778.01       657.93 o                         
  28   4   5        747.65        619.79       631.23 o                         
  30   4   5         93.74        915.84       747.77 o                         
  32   4   5         26.67      -1054.80      1841.08 o                         
 -37   5   5       9079.74       4689.97      1240.61 o                         
 -35   5   5      12509.09      12141.33      1004.17 o                         
 -33   5   5      15746.12      16631.21      1129.86 o                         
 -31   5   5      14682.53      14784.08      1031.69 o                         
 -29   5   5      34200.98      35843.91      1448.73 o                         
 -27   5   5      13997.24      13887.33       818.07 o                         
 -25   5   5      29652.68      30854.44      1123.80 o                         
 -23   5   5      48885.71      48960.88      1358.56 o                         
 -21   5   5      34247.75      36014.99      1123.54 o                         
 -19   5   5      21659.03      21247.13       828.29 o                         
 -17   5   5      57869.17      59010.93      1327.69 o                         
 -15   5   5      10096.84       9266.45       455.76 o                         
 -13   5   5      24973.43      23894.38       617.82 o                         
 -11   5   5      25171.68      24027.26       689.85 o                         
  -9   5   5      14474.88      12426.69       557.85 o                         
  -7   5   5      39337.77      39308.21       843.47 o                         
  -5   5   5      25059.22      25806.82       648.47 o                         
  -3   5   5       2053.10       1786.95       259.96 o                         
  -1   5   5      48333.48      44248.38       824.35 o                         
   1   5   5      42183.12      39991.50       685.09 o                         
   3   5   5       7968.41       7452.58       296.78 o                         
   5   5   5      19925.81      19699.03       598.42 o                         
   7   5   5      51526.42      49248.53       996.76 o                         
   9   5   5      17729.58      18508.26       737.38 o                         
  11   5   5      49459.73      50191.26      1186.89 o                         
  13   5   5      36572.40      36071.59      1051.04 o                         
  15   5   5      26850.42      27101.10       955.14 o                         
  17   5   5      33526.83      34154.84      1150.96 o                         
  19   5   5      17550.61      18329.20       897.78 o                         
  21   5   5      10477.56      10924.10       796.24 o                         
  23   5   5      35315.61      35946.78      1495.95 o                         
  25   5   5       6587.35       5622.86       788.60 o                         
  27   5   5       7108.31       7753.50       854.43 o                         
  29   5   5      11519.45      11081.65      1680.81 o                         
 -36   6   5       1664.76       2121.87      1547.51 o                         
 -34   6   5         21.92        238.63      1014.31 o                         
 -32   6   5         55.73        -40.39       722.85 o                         
 -30   6   5       8910.15       6908.53       902.25 o                         
 -28   6   5        430.38        383.85       649.07 o                         
 -26   6   5       1030.75        904.97       579.90 o                         
 -24   6   5         18.79        -89.14       554.17 o                         
 -22   6   5       1772.98       2461.81       534.92 o                         
 -20   6   5       3420.71       3024.00       525.43 o                         
 -18   6   5       4494.17       4622.62       571.09 o                         
 -16   6   5       1676.21       2040.14       451.03 o                         
 -14   6   5        825.25       1317.41       483.79 o                         
 -12   6   5      10366.15      11390.58       631.48 o                         
 -10   6   5      11585.16      11658.44       607.30 o                         
  -8   6   5        250.92        507.65       333.57 o                         
  -6   6   5       9454.24       8777.43       506.22 o                         
  -4   6   5       2229.06       2288.01       361.01 o                         
  -2   6   5        253.02        281.38       277.84 o                         
   0   6   5       2724.75       2580.25       362.55 o                         
   2   6   5       2131.31       1739.98       401.72 o                         
   4   6   5        238.64        559.15       436.80 o                         
   6   6   5        284.34        539.41       444.37 o                         
   8   6   5       2463.01       3020.20       573.23 o                         
  10   6   5       2525.72       2573.25       415.51 o                         
  12   6   5        792.18        892.17       424.62 o                         
  14   6   5         81.87        665.97       455.91 o                         
  16   6   5       1630.55        812.35       483.68 o                         
  18   6   5          3.24        130.49       588.27 o                         
  20   6   5       1648.21       1583.57       581.62 o                         
  22   6   5        293.80       -643.20       713.61 o                         
  24   6   5        977.86       1273.88       754.49 o                         
  26   6   5         95.00        361.09       954.68 o                         
 -33   7   5       5226.55       8557.35      3971.78 o                         
 -31   7   5       8123.76       8955.00      2134.46 o                         
 -29   7   5      11559.53      11701.50      1220.61 o                         
 -27   7   5      11615.19      12560.17      1057.65 o                         
 -25   7   5       2206.01       1078.82       670.02 o                         
 -23   7   5      15245.25      15519.75      1019.75 o                         
 -21   7   5       3699.05       4326.77       732.63 o                         
 -19   7   5      18266.02      19129.19      1172.25 o                         
 -17   7   5       8220.71       8211.17       844.47 o                         
 -15   7   5       9054.06       9480.86       815.30 o                         
 -13   7   5       6245.58       6601.35       712.84 o                         
 -11   7   5      46840.91      45586.19      1547.41 o                         
  -9   7   5       5927.07       5375.12       571.76 o                         
  -7   7   5       9382.58       8929.62       673.58 o                         
  -5   7   5      24025.01      25280.33      1074.35 o                         
  -3   7   5      65705.30      65882.15      1882.94 o                         
  -1   7   5      42040.48      42046.77      1599.07 o                         
   1   7   5      32105.37      33174.98      1394.55 o                         
   3   7   5      16410.30      17300.71      1080.37 o                         
   5   7   5      76559.15      77713.29      2172.08 o                         
   7   7   5      17440.92      18773.48      1143.82 o                         
   9   7   5      13526.74      13471.39      1005.19 o                         
  11   7   5      43451.22      42953.54      1690.05 o                         
  13   7   5      36553.11      37257.45      1613.50 o                         
  15   7   5       2724.79       3353.79       763.87 o                         
  17   7   5      11398.13      12198.70      1081.64 o                         
  19   7   5      15947.81      16052.08      1274.03 o                         
  21   7   5      15722.92      15479.76      1366.70 o                         
  23   7   5       2077.87       4311.47      2001.12 o                         
 -28   8   5        160.40      -1409.93      1409.93 o                         
 -26   8   5         60.00        200.94      1047.20 o                         
 -24   8   5         34.61       1475.71       796.96 o                         
 -22   8   5       9619.60      10784.32      1106.83 o                         
 -20   8   5       1021.03        918.43       710.42 o                         
 -18   8   5        986.46       2183.05       796.33 o                         
 -16   8   5        304.13       1033.70       784.75 o                         
 -14   8   5         97.03       1821.19      1148.86 o                         
 -12   8   5       6816.85       7428.00      1114.78 o                         
 -10   8   5       1180.03        804.60       929.99 o                         
  -8   8   5       3659.05        971.96       839.27 o                         
  -6   8   5         12.39        308.58       901.27 o                         
  -4   8   5       5735.35       4155.15       758.66 o                         
  -2   8   5       4920.90       4465.37       741.14 o                         
   0   8   5       1806.57       1980.63       707.52 o                         
   2   8   5         15.63       -675.58       675.58 o                         
   4   8   5       3378.69       2697.27       747.04 o                         
   6   8   5        583.71        168.72       677.36 o                         
   8   8   5        916.92       1859.90       795.89 o                         
  10   8   5       1019.22       1031.16       759.78 o                         
  12   8   5        537.64        763.99       822.19 o                         
  14   8   5       9413.76       8318.35      1032.71 o                         
  16   8   5        292.60         29.71       809.65 o                         
  18   8   5       4258.18       3504.30      1271.90 o                         
  20   8   5        480.11        136.18      1606.39 o                         
 -21   9   5      18891.25      14084.52      4595.21 o                         
 -19   9   5      15040.85      16026.51      2928.02 o                         
 -17   9   5      26539.96      26058.59      2208.73 o                         
 -15   9   5       3306.67       2932.08      1149.25 o                         
 -13   9   5      16419.01      16853.69      1598.22 o                         
 -11   9   5      17819.07      21302.43      1923.65 o                         
  -9   9   5      11647.97       8903.10      1628.16 o                         
  -7   9   5       7611.26       7842.31      1448.32 o                         
  -5   9   5      12126.65       7440.07      2395.72 o                         
  -3   9   5       2218.16       2202.02      1542.63 o                         
  -1   9   5       8236.77       7686.46      1837.68 o                         
   1   9   5       7250.68       5877.60      1193.33 o                         
   3   9   5      11318.43       9559.98      1192.60 o                         
   5   9   5       7835.71       5383.62      1179.80 o                         
   7   9   5       6946.28       5667.20       897.81 o                         
   9   9   5       2932.62       1315.29      1139.52 o                         
  11   9   5      16222.38      14878.01      1548.25 o                         
  13   9   5      10134.79       5706.27      1554.57 o                         
 -10  10   5         49.70      -4396.93      4396.93 o                         
  -8  10   5       2693.28       1320.86      3042.76 o                         
  -6  10   5         22.71      -2461.54      2461.54 o                         
  -4  10   5        862.57        164.18      2147.72 o                         
 -44   0   6        152.98       2265.21      2919.49 o                         
 -42   0   6      58455.26      58357.61      3321.79 o                         
 -40   0   6       3001.20       4279.64      1050.61 o                         
 -38   0   6      57056.93      60000.28      2786.84 o                         
 -36   0   6        147.07       1016.78      1090.11 o                         
 -34   0   6     112803.30     121393.87      3328.27 o                         
 -32   0   6       6005.18       5214.60      1180.98 o                         
 -30   0   6     103332.87     103749.87      2528.72 o                         
 -28   0   6       2429.19       1845.93       721.27 o                         
 -26   0   6     155709.55     153529.67      5006.36 o                         
 -24   0   6      32263.06      30338.43      1821.84 o                         
 -22   0   6     153909.81     157699.61      3378.43 o                         
 -20   0   6      34169.06      31637.71      1296.72 o                         
 -18   0   6     289510.28     283554.84      4535.68 o                         
 -16   0   6     136510.92     140035.19      2555.40 o                         
 -14   0   6      69581.36      67822.75      1574.50 o                         
 -12   0   6       6522.00       6874.28       524.82 o                         
 -10   0   6     566577.06     587858.31      4186.44 o                         
  -8   0   6      86692.87      90056.16      1136.50 o                         
  -6   0   6     562130.31     598433.88      3766.96 o                         
  -4   0   6       5443.35       5715.90       350.28 o                         
  -2   0   6     690790.50     731632.12      4265.95 o                         
   0   0   6        874.17       1105.28       287.78 o                         
   2   0   6     325666.12     340651.31      2816.01 o                         
   4   0   6      42442.22      45489.42      1154.07 o                         
   6   0   6     494440.69     506098.88      4298.05 o                         
   8   0   6       6994.39       6200.38       532.42 o                         
  10   0   6     199332.58     203690.88      2728.70 o                         
  12   0   6      61595.23      62255.91      1486.63 o                         
  14   0   6     104241.45     106901.14      2033.08 o                         
  16   0   6       6840.24       6533.67       689.58 o                         
  18   0   6      60036.83      57254.20      1702.34 o                         
  20   0   6       2078.79       1698.58       655.89 o                         
  22   0   6      31857.42      29297.81      1532.64 o                         
  24   0   6        951.62        877.45       797.53 o                         
  26   0   6      14639.38      13580.29      1289.56 o                         
  28   0   6       6859.20       6554.76       996.20 o                         
  30   0   6      18657.86      21518.00      1577.11 o                         
  32   0   6       2906.44       2510.23      1362.06 o                         
  34   0   6      25725.11      25141.60      5546.00 o                         
 -43   1   6       7223.58       3949.17      1649.31 o                         
 -41   1   6       6299.90       8378.59       911.52 o                         
 -39   1   6      15622.53      17151.19      1092.54 o                         
 -37   1   6      30303.47      32869.13      1447.33 o                         
 -35   1   6      14329.04      13855.22      1004.91 o                         
 -33   1   6      27842.71      25857.23      1180.59 o                         
 -31   1   6      18366.23      17280.23       877.20 o                         
 -29   1   6      78355.15      78583.42      1598.03 o                         
 -27   1   6      38313.29      39109.47      1165.92 o                         
 -25   1   6      30872.01      31207.88      1003.26 o                         
 -23   1   6      13292.67      13470.41       657.88 o                         
 -21   1   6      98886.16      97866.15      1580.62 o                         
 -19   1   6     158398.06     159901.91      2119.35 o                         
 -17   1   6      31435.13      32178.82       779.91 o                         
 -15   1   6      96815.20      98251.41      1305.58 o                         
 -13   1   6      67460.67      68317.30       954.25 o                         
 -11   1   6     160745.72     161065.39      1259.39 o                         
  -9   1   6      56507.77      58988.34       646.87 o                         
  -7   1   6      94907.32     100046.88       914.44 o                         
  -5   1   6      17942.83      18125.66       369.45 o                         
  -3   1   6     168933.95     174966.94      1202.29 o                         
  -1   1   6      19479.76      18671.97       394.67 o                         
   1   1   6      41504.01      42026.40       588.34 o                         
   3   1   6      79813.11      84699.40       943.81 o                         
   5   1   6      27190.38      27726.50       537.54 o                         
   7   1   6      67071.42      67892.23       909.45 o                         
   9   1   6      20177.70      19023.78       511.32 o                         
  11   1   6      44124.75      43176.16       834.63 o                         
  13   1   6       2400.07       1429.13       353.76 o                         
  15   1   6      32496.06      31420.17       866.48 o                         
  17   1   6      11704.23      10827.18       597.10 o                         
  19   1   6      14591.10      13989.62       698.35 o                         
  21   1   6       2144.04       2155.22       474.57 o                         
  23   1   6       7190.88       6332.14       622.65 o                         
  25   1   6       7105.40       5456.15       645.95 o                         
  27   1   6      11714.93      13256.40       862.66 o                         
  29   1   6       7465.81       8638.66       810.89 o                         
  31   1   6        310.04       1082.04       649.43 o                         
  33   1   6       6118.80       4561.76      1496.85 o                         
 -42   2   6        104.15       -549.01      1069.85 o                         
 -40   2   6      46619.84      49816.70      1833.44 o                         
 -38   2   6        881.12       1153.77       631.80 o                         
 -36   2   6      76357.54      76346.00      2218.41 o                         
 -34   2   6        203.29       -607.57       690.45 o                         
 -32   2   6      61525.61      62208.91      1798.44 o                         
 -30   2   6        240.20        267.57       486.86 o                         
 -28   2   6     166113.11     170290.14      2474.82 o                         
 -26   2   6       2577.40       1961.27       440.70 o                         
 -24   2   6     188576.95     197092.86      2498.57 o                         
 -22   2   6        328.00        373.44       396.63 o                         
 -20   2   6     137575.20     139544.30      1997.55 o                         
 -18   2   6       2090.22       2269.57       304.87 o                         
 -16   2   6     171295.78     170726.08      1696.55 o                         
 -14   2   6       6861.60       7012.15       380.93 o                         
 -12   2   6     220680.78     228138.16      1791.89 o                         
 -10   2   6       3020.56       2852.63       233.40 o                         
  -8   2   6     149894.09     147775.91      1079.13 o                         
  -6   2   6      17968.99      18177.55       394.35 o                         
  -4   2   6     175511.95     176764.33      1271.46 o                         
  -2   2   6      17497.57      18143.56       357.65 o                         
   0   2   6     284347.97     294462.41      1634.49 o                         
   2   2   6       6558.24       6933.48       279.36 o                         
   4   2   6     100591.59      99952.10      1002.96 o                         
   6   2   6       9428.60       8866.33       312.72 o                         
   8   2   6     103134.20     103071.70      1038.70 o                         
  10   2   6       9390.12       8742.85       381.86 o                         
  12   2   6     148939.73     149843.98      1586.03 o                         
  14   2   6          3.52        262.16       297.46 o                         
  16   2   6      70208.56      72050.48      1270.54 o                         
  18   2   6       4528.17       3505.57       459.24 o                         
  20   2   6      43338.80      42882.48      1155.67 o                         
  22   2   6       4055.25       3738.89       513.07 o                         
  24   2   6      53233.15      54936.43      1520.75 o                         
  26   2   6         20.83        557.74       641.29 o                         
  28   2   6      28268.56      30138.70      1581.69 o                         
  30   2   6       3889.39       5328.94       771.73 o                         
  32   2   6      21481.37      22668.61      1904.70 o                         
 -41   3   6      17124.10      14122.75      1697.23 o                         
 -39   3   6      10766.55       8005.22       998.89 o                         
 -37   3   6      20266.27      19650.93      1199.17 o                         
 -35   3   6      11911.29      12106.00       969.44 o                         
 -33   3   6      51613.62      50386.15      1639.64 o                         
 -31   3   6      23776.50      24168.87      1168.70 o                         
 -29   3   6      19898.07      19258.38       888.52 o                         
 -27   3   6      42925.34      42516.33      1218.57 o                         
 -25   3   6      69787.15      70068.10      1497.25 o                         
 -23   3   6      64151.79      66194.24      1448.12 o                         
 -21   3   6      61842.40      61041.02      1393.84 o                         
 -19   3   6      68358.39      69160.12      1449.28 o                         
 -17   3   6      74162.13      72158.95      1195.74 o                         
 -15   3   6     136444.06     135346.66      1799.84 o                         
 -13   3   6      75768.04      76812.62      1181.37 o                         
 -11   3   6     142363.91     145485.34      1433.25 o                         
  -9   3   6      84050.98      84811.72       914.44 o                         
  -7   3   6     131673.17     133378.72      1144.33 o                         
  -5   3   6      84684.68      88390.80       905.05 o                         
  -3   3   6      53905.49      54140.73       711.30 o                         
  -1   3   6      71246.47      72866.08       847.58 o                         
   1   3   6      65982.64      65881.27       795.12 o                         
   3   3   6      87789.64      89036.48       992.09 o                         
   5   3   6      67757.30      69147.50       856.33 o                         
   7   3   6      31725.22      29969.85       604.98 o                         
   9   3   6      27772.51      25153.42       564.20 o                         
  11   3   6      35597.12      34719.41       698.31 o                         
  13   3   6      17588.18      17205.90       530.58 o                         
  15   3   6      35192.23      34622.93       934.27 o                         
  17   3   6       6842.72       6404.65       510.71 o                         
  19   3   6       5485.42       5956.20       517.06 o                         
  21   3   6      10012.84       9333.74       795.88 o                         
  23   3   6      10781.76       9013.94       980.23 o                         
  25   3   6       4730.81       4513.46       724.45 o                         
  27   3   6       2576.80       1373.93       666.82 o                         
  29   3   6       7970.66       7080.81       823.52 o                         
  31   3   6       6166.03       6210.12      1194.39 o                         
 -40   4   6       1578.74       1336.45      1127.37 o                         
 -38   4   6      45948.03      49054.29      1984.92 o                         
 -36   4   6         42.37        -53.70       687.99 o                         
 -34   4   6      64739.20      67646.90      2186.19 o                         
 -32   4   6        222.92        695.71       582.81 o                         
 -30   4   6     139661.70     144539.20      2543.35 o                         
 -28   4   6       3481.41       3286.79       636.61 o                         
 -26   4   6      48187.02      48323.20      1356.41 o                         
 -24   4   6      10675.85      10401.36       642.52 o                         
 -22   4   6     138181.27     140719.53      2086.33 o                         
 -20   4   6      36065.18      35120.25      1057.17 o                         
 -18   4   6     128354.77     132704.05      1898.55 o                         
 -16   4   6      15528.47      15277.95       631.66 o                         
 -14   4   6     174957.42     177893.83      1930.02 o                         
 -12   4   6      17438.41      17168.91       506.22 o                         
 -10   4   6     140046.66     143119.12      1457.74 o                         
  -8   4   6       1781.54       1665.39       239.82 o                         
  -6   4   6     392798.25     393044.69      2500.21 o                         
  -4   4   6      19192.56      19671.19       420.44 o                         
  -2   4   6     205125.80     202758.53      1674.44 o                         
   0   4   6      32947.95      32763.79       554.36 o                         
   2   4   6     320521.34     321097.03      2562.14 o                         
   4   4   6       1014.22       1632.48       319.07 o                         
   6   4   6     217296.70     214870.02      1994.46 o                         
   8   4   6       9688.11      10222.65       521.93 o                         
  10   4   6     130651.07     126519.50      1569.70 o                         
  12   4   6        266.80        640.60       403.99 o                         
  14   4   6      49590.78      50894.56      1313.55 o                         
  16   4   6       8624.10       8886.39       638.36 o                         
  18   4   6      63539.84      67255.64      1610.57 o                         
  20   4   6       7890.25       7505.70       828.03 o                         
  22   4   6      30629.57      32115.55      1343.18 o                         
  24   4   6       2812.30       2048.43       613.95 o                         
  26   4   6      11089.75      10216.89       942.73 o                         
  28   4   6        260.07        848.73       715.35 o                         
  30   4   6      14725.70      11666.17      1519.26 o                         
 -39   5   6      10329.37       7563.52      5069.93 o                         
 -37   5   6       3521.03       3570.46      1482.95 o                         
 -35   5   6       7040.92       7585.87       909.76 o                         
 -33   5   6      45864.96      49405.17      1797.20 o                         
 -31   5   6      21157.36      20933.16      1198.03 o                         
 -29   5   6      14680.93      15487.72       909.54 o                         
 -27   5   6       6490.96       6348.19       639.14 o                         
 -25   5   6      51256.09      53491.05      1478.85 o                         
 -23   5   6      27561.21      29155.03      1076.73 o                         
 -21   5   6      16422.88      16602.69       817.25 o                         
 -19   5   6      19671.61      20170.41       882.55 o                         
 -17   5   6      49358.19      51383.47      1280.31 o                         
 -15   5   6      69523.25      70437.34      1382.42 o                         
 -13   5   6       6113.04       6627.09       408.78 o                         
 -11   5   6      29769.57      29545.99       689.88 o                         
  -9   5   6       8991.81       9058.32       378.95 o                         
  -7   5   6      96899.11      93083.71      1386.15 o                         
  -5   5   6      10274.55       9853.83       340.37 o                         
  -3   5   6      25801.88      25233.83       491.67 o                         
  -1   5   6       9960.42       9544.75       396.32 o                         
   1   5   6      28743.61      29272.57       652.33 o                         
   3   5   6      15932.57      16248.61       556.35 o                         
   5   5   6       9693.16       9659.38       491.62 o                         
   7   5   6      35705.62      35539.20       884.92 o                         
   9   5   6       7737.98       7562.96       529.76 o                         
  11   5   6      25607.98      24800.42       872.87 o                         
  13   5   6        748.73       1016.42       436.92 o                         
  15   5   6      23049.96      22263.22       941.31 o                         
  17   5   6       2246.71       2270.59       505.10 o                         
  19   5   6       9154.88      10171.35       797.80 o                         
  21   5   6       4241.76       3516.00       653.72 o                         
  23   5   6      12764.25      13558.73      1047.02 o                         
  25   5   6       3167.94       2197.95       796.37 o                         
  27   5   6        483.59        563.43      1055.44 o                         
  29   5   6       7050.16       8941.64      1545.68 o                         
 -36   6   6      44416.56      47881.68      4589.30 o                         
 -34   6   6        131.92      -1007.69      1020.55 o                         
 -32   6   6      47393.32      49672.02      2023.81 o                         
 -30   6   6        139.67       -440.12       697.48 o                         
 -28   6   6      74169.40      78699.16      2251.87 o                         
 -26   6   6       1498.46       1370.99       616.76 o                         
 -24   6   6     117441.38     124331.18      2576.55 o                         
 -22   6   6       5084.86       6056.72       660.34 o                         
 -20   6   6      80560.88      84685.23      1951.60 o                         
 -18   6   6        710.06        221.58       555.07 o                         
 -16   6   6     121790.85     127241.53      2349.02 o                         
 -14   6   6       9552.72      10938.34       827.00 o                         
 -12   6   6     138624.80     141286.91      2116.02 o                         
 -10   6   6        199.13        253.20       368.34 o                         
  -8   6   6     106598.97     105450.75      1974.15 o                         
  -6   6   6       4764.76       4302.13       396.90 o                         
  -4   6   6      97453.70     103619.24      1866.61 o                         
  -2   6   6        894.64        973.58       336.36 o                         
   0   6   6     130356.85     133760.31      1990.42 o                         
   2   6   6       2280.21       2443.82       443.26 o                         
   4   6   6     121526.95     126031.28      2054.53 o                         
   6   6   6       2272.78       1410.29       493.01 o                         
   8   6   6      35735.80      36834.77      1169.22 o                         
  10   6   6        518.97        968.06       463.92 o                         
  12   6   6     108916.49     111420.48      2117.08 o                         
  14   6   6        164.33        842.93       495.75 o                         
  16   6   6      37106.61      38207.36      1369.42 o                         
  18   6   6        596.61        224.89       549.05 o                         
  20   6   6      42346.83      45554.81      1762.79 o                         
  22   6   6       3733.67       2598.46       721.55 o                         
  24   6   6      24156.85      23396.27      2043.22 o                         
  26   6   6         40.13        334.07      1056.10 o                         
 -31   7   6      11105.46       8456.52      1613.77 o                         
 -29   7   6      21926.91      23068.97      1550.65 o                         
 -27   7   6      26603.10      27752.63      1506.64 o                         
 -25   7   6      28951.99      29439.83      1469.11 o                         
 -23   7   6      34344.37      35826.45      1396.89 o                         
 -21   7   6      28512.02      28558.45      1303.50 o                         
 -19   7   6      42551.64      43556.40      1579.67 o                         
 -17   7   6      29447.78      31210.50      1305.40 o                         
 -15   7   6      43591.70      45025.55      1631.11 o                         
 -13   7   6      73311.05      73179.84      1925.13 o                         
 -11   7   6      53010.98      52341.92      1522.65 o                         
  -9   7   6      46717.12      46168.38      1449.32 o                         
  -7   7   6      28480.52      27864.30      1124.22 o                         
  -5   7   6      48591.03      49425.73      1446.74 o                         
  -3   7   6      40533.65      39411.16      1468.71 o                         
  -1   7   6      50124.08      49436.17      1893.83 o                         
   1   7   6      39513.97      40100.91      1644.67 o                         
   3   7   6      32879.12      33463.93      1541.11 o                         
   5   7   6      18121.79      20639.54      1226.09 o                         
   7   7   6      15636.89      14826.82      1094.70 o                         
   9   7   6      18626.36      20630.74      1213.93 o                         
  11   7   6      17524.18      16397.79      1073.29 o                         
  13   7   6      21262.23      21372.21      1236.78 o                         
  15   7   6       4318.21       3079.43       756.54 o                         
  17   7   6      10660.37      10052.21      1075.15 o                         
  19   7   6       3576.02       2602.52       911.53 o                         
  21   7   6       4300.04       5027.35      2593.54 o                         
  23   7   6       4646.92       7121.64      2368.95 o                         
 -28   8   6        271.83       -786.50      1607.02 o                         
 -26   8   6      39771.16      37711.40      3246.18 o                         
 -24   8   6        582.91       1711.45       808.80 o                         
 -22   8   6      38033.68      39093.67      1809.60 o                         
 -20   8   6       1238.53        857.15       757.02 o                         
 -18   8   6      88341.05     100868.95      3367.69 o                         
 -16   8   6       4647.72       5361.13      1025.66 o                         
 -14   8   6      33334.49      36661.94      2336.19 o                         
 -12   8   6        183.92        691.47       941.45 o                         
 -10   8   6      79686.04      81428.98      3489.23 o                         
  -8   8   6       1135.73        977.92       856.44 o                         
  -6   8   6      76740.51      75620.14      2731.25 o                         
  -4   8   6        676.37       2018.51       723.89 o                         
  -2   8   6      79670.99      81675.59      2445.96 o                         
   0   8   6        455.77       -128.58       798.23 o                         
   2   8   6      48175.29      48948.91      2070.19 o                         
   4   8   6       4529.45       4469.00       810.23 o                         
   6   8   6      75704.80      75987.98      2505.11 o                         
   8   8   6        216.66       -191.54       752.61 o                         
  10   8   6      40262.72      39227.29      1892.53 o                         
  12   8   6       5605.95       5105.50       842.60 o                         
  14   8   6      33134.59      34148.19      1901.18 o                         
  16   8   6         45.12      -1254.10      1254.10 o                         
  18   8   6      20912.26      18943.78      3655.19 o                         
 -21   9   6      22083.60      30339.29      4036.87 o                         
 -19   9   6      18700.67      22358.61      2912.90 o                         
 -17   9   6       7036.91       5856.90      1622.60 o                         
 -15   9   6       8818.06      11083.05      1595.46 o                         
 -13   9   6       8297.40       9130.74      1422.19 o                         
 -11   9   6      23083.52      21394.22      2075.05 o                         
  -9   9   6       3846.51       2052.21      1133.01 o                         
  -7   9   6      16425.75      20227.92      2056.72 o                         
  -5   9   6       9886.82       6920.22      1590.34 o                         
  -3   9   6      19839.60      21165.66      2322.00 o                         
  -1   9   6       2284.68       2737.99      1116.63 o                         
   1   9   6       6456.70       6668.93      1070.76 o                         
   3   9   6      10026.26       8881.07      1254.82 o                         
   5   9   6       8488.61       6071.53      1295.15 o                         
   7   9   6      11113.72      10384.70      1298.37 o                         
   9   9   6       3603.60       3339.06      1251.45 o                         
  11   9   6      11345.88       8826.66      2136.32 o                         
 -43   1   7       8346.75      10367.52      1643.42 o                         
 -41   1   7      20634.81      22038.76      1319.54 o                         
 -39   1   7       8459.13       9956.00       929.36 o                         
 -37   1   7       8594.96       7246.51       792.06 o                         
 -35   1   7      37758.45      37614.20      1506.53 o                         
 -33   1   7      12982.00      11937.89       913.25 o                         
 -31   1   7       9627.68      10690.48       679.86 o                         
 -29   1   7      19185.86      19180.90       859.67 o                         
 -27   1   7      17037.70      16805.25       813.09 o                         
 -25   1   7      30215.31      30157.89       960.06 o                         
 -23   1   7      21291.07      21216.68       784.51 o                         
 -21   1   7       1732.28       1783.17       342.78 o                         
 -19   1   7      54368.84      52222.49      1064.66 o                         
 -17   1   7      96241.98      94734.58      1469.86 o                         
 -15   1   7       6469.86       6599.68       438.69 o                         
 -13   1   7      30562.08      29168.24       580.32 o                         
 -11   1   7     143664.95     140055.06      1440.90 o                         
  -9   1   7      68126.91      68294.29       834.56 o                         
  -7   1   7      77682.66      82803.55       991.90 o                         
  -5   1   7      74562.28      74773.22       882.95 o                         
  -3   1   7     105857.63     105641.86      1033.99 o                         
  -1   1   7     139370.94     145800.64      1338.10 o                         
   1   1   7      52108.91      53825.57       804.76 o                         
   3   1   7      41784.12      44140.56       751.13 o                         
   5   1   7     170540.02     173302.25      1600.83 o                         
   7   1   7      25356.57      24437.54       660.06 o                         
   9   1   7       2278.48       1546.67       276.55 o                         
  11   1   7      32121.40      30621.76       763.98 o                         
  13   1   7      47314.96      45075.52       976.01 o                         
  15   1   7       7697.62       6235.02       480.05 o                         
  17   1   7      15204.92      15651.11       693.42 o                         
  19   1   7       7891.02       7478.19       621.62 o                         
  21   1   7      16547.91      15219.54       839.49 o                         
  23   1   7      13754.25      11331.24       796.00 o                         
  25   1   7       5296.39       5844.69       673.53 o                         
  27   1   7      12149.28      11661.58       912.54 o                         
  29   1   7      21482.83      21596.34      1268.31 o                         
  31   1   7       4795.15       4574.74      1020.94 o                         
 -42   2   7        667.91        775.54       932.50 o                         
 -40   2   7       2000.32       1417.10       657.82 o                         
 -38   2   7       1038.62       1490.63       666.06 o                         
 -36   2   7        509.77       -349.49       629.45 o                         
 -34   2   7       2391.04       2481.61       665.02 o                         
 -32   2   7         36.25       -435.76       602.84 o                         
 -30   2   7       2349.54       2240.70       536.17 o                         
 -28   2   7        127.12        155.21       451.32 o                         
 -26   2   7       2730.52       2327.09       475.52 o                         
 -24   2   7        524.87        727.46       367.22 o                         
 -22   2   7       3021.01       2664.60       419.89 o                         
 -20   2   7        134.08        146.83       315.95 o                         
 -18   2   7        271.32         70.61       306.70 o                         
 -16   2   7        160.66        318.73       277.54 o                         
 -14   2   7         98.55        -78.78       214.34 o                         
 -12   2   7       2679.62       2995.13       291.85 o                         
 -10   2   7       1288.69       1906.14       233.80 o                         
  -8   2   7       1111.08       1097.48       226.59 o                         
  -6   2   7        668.90        680.09       223.86 o                         
  -4   2   7         72.44        251.22       219.23 o                         
  -2   2   7       2789.32       2714.78       207.63 o                         
   0   2   7         55.88        349.58       174.06 o                         
   2   2   7         27.61        137.17       162.94 o                         
   4   2   7       1489.06       1237.39       183.41 o                         
   6   2   7       2275.27       2128.37       235.45 o                         
   8   2   7       1447.81       1256.08       221.58 o                         
  10   2   7       2941.84       2260.95       295.61 o                         
  12   2   7       4330.12       3985.81       382.01 o                         
  14   2   7        927.88       1401.36       401.91 o                         
  16   2   7       5745.00       5792.28       462.98 o                         
  18   2   7          9.64        745.14       388.32 o                         
  20   2   7       2717.76       2584.57       506.57 o                         
  22   2   7       2041.90       2445.27       563.86 o                         
  24   2   7       4148.60       4406.46       620.85 o                         
  26   2   7        273.28        724.53       643.42 o                         
  28   2   7        833.65       1639.84       816.53 o                         
  30   2   7         35.07        218.08       836.28 o                         
  32   2   7        489.57       -743.96      1490.30 o                         
 -41   3   7      13222.52      14974.88      1667.36 o                         
 -39   3   7      16431.41      14994.49      1253.81 o                         
 -37   3   7      20079.60      20029.52      1199.35 o                         
 -35   3   7      14855.80      14276.58      1103.78 o                         
 -33   3   7       6328.28       5903.32       730.80 o                         
 -31   3   7      10818.82      11275.45       711.67 o                         
 -29   3   7      33288.37      33479.73      1121.99 o                         
 -27   3   7       3851.19       4961.80       555.16 o                         
 -25   3   7       4580.03       5207.71       593.61 o                         
 -23   3   7      27421.04      28215.12      1057.62 o                         
 -21   3   7      16793.35      15441.37       868.73 o                         
 -19   3   7       6741.94       5876.53       442.90 o                         
 -17   3   7      23057.41      22512.36       755.27 o                         
 -15   3   7      31174.30      32400.32       827.96 o                         
 -13   3   7      83358.86      83686.42      1188.38 o                         
 -11   3   7       9869.05       9784.94       382.38 o                         
  -9   3   7      22010.64      22503.26       475.56 o                         
  -7   3   7     167000.48     169316.97      1372.99 o                         
  -5   3   7     146253.25     146859.70      1254.84 o                         
  -3   3   7      21836.55      21945.42       502.34 o                         
  -1   3   7     122233.88     125381.84      1149.53 o                         
   1   3   7     123503.71     123807.82      1274.57 o                         
   3   3   7      36576.48      38079.70       674.79 o                         
   5   3   7      47375.77      47379.21       773.12 o                         
   7   3   7      54921.80      54339.92       845.71 o                         
   9   3   7      40616.64      39638.66       787.50 o                         
  11   3   7      38068.12      36642.55       769.76 o                         
  13   3   7       4847.71       3962.20       391.56 o                         
  15   3   7      11297.14      11358.85       599.37 o                         
  17   3   7      36145.94      35752.62      1090.58 o                         
  19   3   7       2275.80       2384.50       546.47 o                         
  21   3   7       1830.24       1275.37       724.42 o                         
  23   3   7      20874.80      20338.29      1173.60 o                         
  25   3   7       8377.95       8162.00       971.75 o                         
  27   3   7       3657.47       3261.40       747.13 o                         
  29   3   7       9217.81       8781.27      1018.28 o                         
 -40   4   7       2083.74        208.64      1052.84 o                         
 -38   4   7         66.18       1174.26       739.21 o                         
 -36   4   7         49.17        281.31       679.13 o                         
 -34   4   7        918.89       1132.38       630.27 o                         
 -32   4   7       1800.40       1187.80       627.28 o                         
 -30   4   7        338.60        288.22       560.40 o                         
 -28   4   7       1437.53       2061.38       508.48 o                         
 -26   4   7       2429.48       2316.99       465.53 o                         
 -24   4   7       2201.92       2575.52       466.46 o                         
 -22   4   7       1328.11       1281.98       433.76 o                         
 -20   4   7        617.59        400.25       435.82 o                         
 -18   4   7       5695.01       4728.24       447.69 o                         
 -16   4   7         32.23        230.57       416.42 o                         
 -14   4   7       6571.77       6257.76       446.90 o                         
 -12   4   7       9393.53       8997.88       424.92 o                         
 -10   4   7       1885.69       2041.86       282.72 o                         
  -8   4   7       2905.60       2328.06       231.68 o                         
  -6   4   7      11706.77      11385.21       347.99 o                         
  -4   4   7       2606.59       2718.09       231.39 o                         
  -2   4   7        831.09        801.54       199.47 o                         
   0   4   7         51.19        154.07       220.17 o                         
   2   4   7         19.98       -106.90       241.59 o                         
   4   4   7       1909.16       1517.27       267.95 o                         
   6   4   7          3.31        211.41       264.13 o                         
   8   4   7      12506.48      11887.99       532.91 o                         
  10   4   7       1930.05       1812.79       343.71 o                         
  12   4   7       2166.14       2007.77       440.43 o                         
  14   4   7       1420.40        677.31       440.35 o                         
  16   4   7       2068.04       2041.85       491.28 o                         
  18   4   7        196.96        -75.00       495.00 o                         
  20   4   7        187.13        769.94       563.33 o                         
  22   4   7        808.12        677.63       616.01 o                         
  24   4   7        758.21       1827.03       739.68 o                         
  26   4   7        199.25        902.21       687.40 o                         
  28   4   7       1003.47       2814.10      1032.02 o                         
 -39   5   7       9421.04       8833.62      2922.01 o                         
 -37   5   7       6004.23       3359.16      1176.11 o                         
 -35   5   7      14906.18      15308.80      1331.17 o                         
 -33   5   7       4435.28       4127.29       754.91 o                         
 -31   5   7      14833.87      14589.01       988.23 o                         
 -29   5   7      22753.42      22350.37      1062.27 o                         
 -27   5   7      13394.02      13257.87       832.09 o                         
 -25   5   7      11810.29      12117.66       797.48 o                         
 -23   5   7      36772.65      37987.37      1295.03 o                         
 -21   5   7      15307.29      16424.97       850.07 o                         
 -19   5   7      22344.19      21948.33       953.10 o                         
 -17   5   7      44258.39      46858.37      1283.15 o                         
 -15   5   7      32238.92      34187.12      1012.05 o                         
 -13   5   7      24017.15      24486.00       754.06 o                         
 -11   5   7      52473.28      53324.17       915.41 o                         
  -9   5   7      18114.91      17916.72       543.37 o                         
  -7   5   7      76133.35      75178.34       975.86 o                         
  -5   5   7      54164.58      50976.90       777.49 o                         
  -3   5   7       9509.61       9752.53       343.43 o                         
  -1   5   7      20700.24      20325.88       485.04 o                         
   1   5   7      55078.58      54743.80       952.90 o                         
   3   5   7      19039.39      20343.40       666.52 o                         
   5   5   7      29843.93      30041.42       813.86 o                         
   7   5   7      12941.15      13811.26       619.23 o                         
   9   5   7      17247.90      17504.18       750.88 o                         
  11   5   7      15835.44      14884.20       748.06 o                         
  13   5   7      16344.69      16450.82       807.36 o                         
  15   5   7       6640.46       6805.54       641.95 o                         
  17   5   7      26199.61      25285.59      1042.85 o                         
  19   5   7       6680.34       5591.26       664.65 o                         
  21   5   7       4806.19       4243.65       689.22 o                         
  23   5   7      16389.34      16177.43      1103.40 o                         
  25   5   7      15472.51      13941.70      1449.33 o                         
  27   5   7       8784.21       4782.35      1435.01 o                         
 -36   6   7       1880.90      -1377.89      1714.39 o                         
 -34   6   7        153.08        239.84      1008.32 o                         
 -32   6   7         78.04       1107.62       920.60 o                         
 -30   6   7       1029.57        908.86       745.69 o                         
 -28   6   7       1010.12       1564.24       660.95 o                         
 -26   6   7        851.07       2028.31       638.81 o                         
 -24   6   7        240.28       1505.89       581.19 o                         
 -22   6   7        138.40        176.28       541.75 o                         
 -20   6   7       2151.21       1866.81       591.97 o                         
 -18   6   7        381.57        134.63       506.27 o                         
 -16   6   7        714.32       1826.75       545.13 o                         
 -14   6   7        588.96        468.90       473.03 o                         
 -12   6   7        664.49       1014.56       541.39 o                         
 -10   6   7       2931.96       2975.32       422.70 o                         
  -8   6   7        119.29       -158.61       323.96 o                         
  -6   6   7       1446.92        750.00       335.84 o                         
  -4   6   7        523.42        674.09       372.01 o                         
  -2   6   7        298.81        650.40       406.24 o                         
   0   6   7       1859.40       1468.71       416.28 o                         
   2   6   7       4913.40       4451.40       551.12 o                         
   4   6   7       4033.27       4708.11       554.85 o                         
   6   6   7        394.63       -150.28       445.32 o                         
   8   6   7       6717.55       6822.32       632.19 o                         
  10   6   7        101.52        215.40       506.70 o                         
  12   6   7       1111.62       1928.53       528.88 o                         
  14   6   7         67.94        728.88       536.77 o                         
  16   6   7          3.47       1016.54       574.56 o                         
  18   6   7        410.28        789.20       594.22 o                         
  20   6   7       4200.42       3497.51       706.57 o                         
  22   6   7        402.60       1021.90       858.85 o                         
  24   6   7        952.31         24.42      1106.21 o                         
 -33   7   7      15197.90       6532.11      3763.82 o                         
 -31   7   7       2063.67       1679.85      1563.20 o                         
 -29   7   7       7567.81       6138.12       888.22 o                         
 -27   7   7       7541.23       5923.95       878.24 o                         
 -25   7   7      16192.26      15889.29      1056.49 o                         
 -23   7   7       2211.19       3424.20       878.12 o                         
 -21   7   7       1561.42        758.05       593.17 o                         
 -19   7   7       6872.76       7086.97       788.29 o                         
 -17   7   7      26460.58      28248.41      1314.42 o                         
 -15   7   7        624.69       1345.16       548.68 o                         
 -13   7   7      24025.32      26037.40      1337.48 o                         
 -11   7   7      37478.68      39639.96      1530.24 o                         
  -9   7   7      36959.86      37195.72      1352.63 o                         
  -7   7   7       6094.66       4814.14       584.51 o                         
  -5   7   7      40494.28      40398.48      1429.07 o                         
  -3   7   7      35471.17      37435.70      1427.27 o                         
  -1   7   7      50870.20      51637.38      1677.83 o                         
   1   7   7      13753.76      14029.34       978.64 o                         
   3   7   7      35647.84      34027.33      1530.88 o                         
   5   7   7      59109.19      60337.85      2038.88 o                         
   7   7   7      33928.64      35059.69      1618.66 o                         
   9   7   7       1923.71       1561.71       702.91 o                         
  11   7   7      34068.98      36703.18      1630.14 o                         
  13   7   7      13626.67      16391.11      1168.34 o                         
  15   7   7       5137.46       5237.85       776.58 o                         
  17   7   7       4715.09       4815.49       886.21 o                         
  19   7   7       6063.35       7312.60      1964.13 o                         
  21   7   7       4042.39       2813.98      2276.48 o                         
 -28   8   7       4510.71       4090.57      1355.07 o                         
 -26   8   7        573.97        297.87      1149.07 o                         
 -24   8   7          5.92       -972.20       972.20 o                         
 -22   8   7         38.57       1285.07       929.00 o                         
 -20   8   7         56.01        342.50      1247.44 o                         
 -18   8   7       6091.02       5745.88      1068.05 o                         
 -16   8   7          9.92       1835.36      1053.79 o                         
 -14   8   7       3106.37       4140.10      1098.13 o                         
 -12   8   7       5162.81       3643.58       938.36 o                         
 -10   8   7       8533.32       7602.39      1493.68 o                         
  -8   8   7       3996.57       3619.90       790.26 o                         
  -6   8   7       3373.85       3708.73       860.72 o                         
  -4   8   7        140.29        180.60       730.24 o                         
  -2   8   7       4615.14       4630.68       857.51 o                         
   0   8   7        579.27        265.50       729.08 o                         
   2   8   7         30.22        990.25       768.58 o                         
   4   8   7       4138.24       3909.48       834.75 o                         
   6   8   7       2332.46       3704.31       805.26 o                         
   8   8   7       5565.05       4844.25       852.09 o                         
  10   8   7         23.33       -269.07       997.63 o                         
  12   8   7       3857.34       5651.44      1041.00 o                         
  14   8   7       1273.64       1649.01      1140.53 o                         
  16   8   7       1094.29       9210.25      4523.24 o                         
 -21   9   7       9615.42       5816.82      4157.00 o                         
 -19   9   7      19173.66      16412.01      2840.69 o                         
 -17   9   7      18016.29      18931.60      2220.36 o                         
 -15   9   7      21783.08      24056.38      2214.41 o                         
 -13   9   7       9121.09       9504.80      1472.18 o                         
 -11   9   7      16221.58      16235.99      1812.62 o                         
  -9   9   7       5196.58       6683.95      1416.10 o                         
  -7   9   7      25204.26      27824.26      2360.28 o                         
  -5   9   7      10763.95       9643.88      1508.30 o                         
  -3   9   7       4220.87       2785.88      1184.32 o                         
  -1   9   7       4233.00       4324.02      1152.85 o                         
   1   9   7      11297.84       9819.70      1141.61 o                         
   3   9   7       3715.22       3480.88       896.67 o                         
   5   9   7      11985.33      10660.37      1456.86 o                         
   7   9   7       5568.41       5366.68      1361.76 o                         
   9   9   7       7005.28      10392.67      1627.05 o                         
 -44   0   8      19928.00      20072.94      2450.08 o                         
 -42   0   8       3178.76       4042.51      1120.09 o                         
 -40   0   8      60735.32      63836.99      2954.29 o                         
 -38   0   8        414.67       -208.18       947.23 o                         
 -36   0   8      33315.22      34451.19      2117.72 o                         
 -34   0   8       5818.20       4568.99       839.36 o                         
 -32   0   8      78161.22      80311.95      2609.14 o                         
 -30   0   8       5089.30       5673.76       927.87 o                         
 -28   0   8      32053.46      33396.59      1344.89 o                         
 -26   0   8       3278.23       3004.94       579.50 o                         
 -24   0   8     134925.84     133920.42      3225.24 o                         
 -22   0   8      53227.63      52601.67      1802.65 o                         
 -20   0   8     105645.30     107699.05      2505.49 o                         
 -18   0   8       4056.46       3878.10       643.63 o                         
 -16   0   8     281301.06     294485.28      4019.27 o                         
 -14   0   8      70641.38      72167.89      1687.70 o                         
 -12   0   8     405342.84     409961.62      4067.98 o                         
 -10   0   8       2522.00       2302.21       513.73 o                         
  -8   0   8     325098.66     339067.06      3755.28 o                         
  -6   0   8       2725.61       2016.57       379.68 o                         
  -4   0   8     548924.25     576919.69      4949.11 o                         
  -2   0   8       1921.39       2108.10       486.71 o                         
   0   0   8     413672.19     425744.16      4095.72 o                         
   2   0   8      41625.98      41094.87      1116.81 o                         
   4   0   8     408662.19     423883.31      4235.45 o                         
   6   0   8       8302.33       7901.53       534.79 o                         
   8   0   8     102221.52     105047.18      2337.24 o                         
  10   0   8      37051.23      36909.73      1331.45 o                         
  12   0   8     154644.17     156961.14      2781.78 o                         
  14   0   8       7290.87       6806.57       797.89 o                         
  16   0   8      95923.66      93414.38      2082.15 o                         
  18   0   8         15.18        533.06       722.55 o                         
  20   0   8      38273.19      40265.85      1991.61 o                         
  22   0   8       1447.41       1705.81       770.81 o                         
  24   0   8      61171.44      62734.88      2595.95 o                         
  26   0   8       1594.10       2002.18       774.22 o                         
  28   0   8      39843.15      39132.00      2212.45 o                         
  30   0   8       2807.36       3852.85      1442.11 o                         
 -43   1   8       6147.75       4751.93      1068.69 o                         
 -41   1   8       5075.15       5970.65       899.75 o                         
 -39   1   8       7330.37       7600.43      1057.03 o                         
 -37   1   8       3531.80       3089.22       720.60 o                         
 -35   1   8      16761.33      16201.44      1042.58 o                         
 -33   1   8       4911.36       5523.44       750.14 o                         
 -31   1   8      20207.12      21972.20      1032.59 o                         
 -29   1   8      10760.68       9753.54       648.26 o                         
 -27   1   8      29815.48      29501.76      1004.28 o                         
 -25   1   8      22418.10      20562.49       788.04 o                         
 -23   1   8      29675.62      27937.43       818.02 o                         
 -21   1   8      21047.46      21352.43       785.79 o                         
 -19   1   8      25676.30      25174.36       853.35 o                         
 -17   1   8      48625.81      48678.23      1037.13 o                         
 -15   1   8      23591.30      22323.61       596.67 o                         
 -13   1   8     124204.12     125290.96      1412.37 o                         
 -11   1   8      29684.30      27395.19       530.43 o                         
  -9   1   8     100725.24     103676.23      1268.67 o                         
  -7   1   8      45707.93      49062.27       832.96 o                         
  -5   1   8     108756.46     114426.63      1255.64 o                         
  -3   1   8      77696.52      80032.73      1034.72 o                         
  -1   1   8      87450.63      90621.50      1182.61 o                         
   1   1   8      29515.33      29225.01       665.89 o                         
   3   1   8      40251.88      39443.28       782.83 o                         
   5   1   8     115310.48     115975.30      1398.89 o                         
   7   1   8      53515.59      54869.29      1058.57 o                         
   9   1   8      34556.36      33281.66       889.82 o                         
  11   1   8      19147.11      18147.51       698.97 o                         
  13   1   8      95006.16      94361.28      1522.59 o                         
  15   1   8      25909.74      25836.20       861.77 o                         
  17   1   8      22475.79      23149.42       876.76 o                         
  19   1   8      13217.49      11868.69       752.18 o                         
  21   1   8      28664.46      26682.59      1144.17 o                         
  23   1   8      15366.67      13149.01       853.86 o                         
  25   1   8       4172.90       3625.15       677.18 o                         
  27   1   8       5539.51       7086.65       820.37 o                         
  29   1   8      10008.82       8891.10      1293.25 o                         
  31   1   8      10796.41       8426.74      1610.18 o                         
 -44   2   8         71.27        993.61      1322.82 o                         
 -42   2   8      18497.21      18117.29      1708.69 o                         
 -40   2   8         31.40       -160.40       694.12 o                         
 -38   2   8      23629.47      25587.00      1329.96 o                         
 -36   2   8       1046.04        976.92       624.64 o                         
 -34   2   8      44185.80      45556.59      1629.66 o                         
 -32   2   8       1166.14       1394.28       574.86 o                         
 -30   2   8      51094.24      55929.51      1695.51 o                         
 -28   2   8       3315.30       3240.05       552.59 o                         
 -26   2   8      57091.15      58948.73      1393.09 o                         
 -24   2   8       8339.60       8631.44       512.70 o                         
 -22   2   8     132149.44     128920.75      2233.75 o                         
 -20   2   8        234.18        423.85       248.87 o                         
 -18   2   8     189603.80     192916.36      2073.84 o                         
 -16   2   8      21662.76      21829.27       608.39 o                         
 -14   2   8     216175.05     221601.12      2028.23 o                         
 -12   2   8      25467.82      26873.26       698.66 o                         
 -10   2   8     199262.98     205107.11      1944.77 o                         
  -8   2   8       1109.02        769.77       277.12 o                         
  -6   2   8     248193.14     251956.53      2057.39 o                         
  -4   2   8         76.38        305.72       258.45 o                         
  -2   2   8     155178.16     155228.67      1362.92 o                         
   0   2   8        230.04        292.07       206.77 o                         
   2   2   8     132822.20     134875.66      1209.08 o                         
   4   2   8      27109.71      26760.33       603.57 o                         
   6   2   8     126618.58     126664.50      1446.79 o                         
   8   2   8      13649.17      12505.93       505.47 o                         
  10   2   8      88935.48      88282.25      1271.22 o                         
  12   2   8       1972.12       1772.57       371.74 o                         
  14   2   8      56520.68      56557.47      1251.09 o                         
  16   2   8        547.40       1228.42       413.11 o                         
  18   2   8      89741.56      91224.80      1769.87 o                         
  20   2   8        700.83       1568.09       578.45 o                         
  22   2   8      87963.06      88543.18      2231.98 o                         
  24   2   8       2429.79       1080.04       898.98 o                         
  26   2   8      43950.34      42919.29      1929.02 o                         
  28   2   8       2706.35       4944.06       990.61 o                         
  30   2   8      38991.78      34724.25      2903.98 o                         
 -41   3   8       4072.39       3063.16      1046.68 o                         
 -39   3   8       3670.24       4336.76       895.04 o                         
 -37   3   8       7210.65       5621.13       856.35 o                         
 -35   3   8      11232.78      10793.62       945.78 o                         
 -33   3   8       5409.96       4502.58       714.51 o                         
 -31   3   8      33728.03      34779.82      1273.56 o                         
 -29   3   8      16057.93      15852.75       852.98 o                         
 -27   3   8      33364.08      32213.25      1154.34 o                         
 -25   3   8      11929.84      10532.88       737.42 o                         
 -23   3   8      39996.52      42400.41      1283.50 o                         
 -21   3   8      33805.02      32667.89       956.25 o                         
 -19   3   8      46279.41      44600.80      1052.36 o                         
 -17   3   8      60612.00      61185.65      1205.67 o                         
 -15   3   8      74900.06      77909.41      1294.09 o                         
 -13   3   8      79230.49      78223.46      1168.50 o                         
 -11   3   8      41136.12      39993.05       770.70 o                         
  -9   3   8      98396.40      97755.29      1169.99 o                         
  -7   3   8      84753.43      85331.28      1108.02 o                         
  -5   3   8     184618.30     188104.28      1638.93 o                         
  -3   3   8      35719.07      35620.02       759.31 o                         
  -1   3   8     105863.27     110751.73      1242.10 o                         
   1   3   8      59925.75      61061.64       912.29 o                         
   3   3   8      58367.03      57364.32       894.59 o                         
   5   3   8      57946.40      58367.24       903.94 o                         
   7   3   8      55222.39      56491.50       917.30 o                         
   9   3   8      71421.71      73347.23      1259.58 o                         
  11   3   8      38829.74      36746.73       874.96 o                         
  13   3   8      44331.38      43553.93      1025.26 o                         
  15   3   8      11026.52       9725.31       598.57 o                         
  17   3   8      40087.12      38385.86      1263.53 o                         
  19   3   8      20867.24      19324.94      1068.24 o                         
  21   3   8      22111.59      21968.56      1192.04 o                         
  23   3   8       3867.63       3391.85       702.18 o                         
  25   3   8      13016.62      13568.02      1158.93 o                         
  27   3   8       8121.58       8799.06      1007.65 o                         
  29   3   8       3301.85       2963.90      7376.85 o                         
 -40   4   8      28902.76      34266.18      2501.53 o                         
 -38   4   8        673.27        262.78       695.76 o                         
 -36   4   8      47283.79      47025.90      1889.61 o                         
 -34   4   8        729.69        914.29       627.07 o                         
 -32   4   8      19371.72      18563.83      1217.76 o                         
 -30   4   8       3795.42       2930.55       628.43 o                         
 -28   4   8      70545.85      71816.02      1722.71 o                         
 -26   4   8      16951.18      17312.75       880.30 o                         
 -24   4   8      75427.76      73083.41      1630.71 o                         
 -22   4   8         48.00        380.06       535.92 o                         
 -20   4   8      81627.58      82258.91      1875.24 o                         
 -18   4   8      19842.68      19536.18       869.64 o                         
 -16   4   8     136492.30     139511.91      2834.53 o                         
 -14   4   8       1567.00       1958.67       375.38 o                         
 -12   4   8     239969.08     245464.06      2071.22 o                         
 -10   4   8      24187.60      22327.09       520.45 o                         
  -8   4   8     241954.44     242975.75      1890.09 o                         
  -6   4   8      26584.06      25716.65       576.10 o                         
  -4   4   8     217434.61     221288.20      2007.77 o                         
  -2   4   8      12677.85      12076.19       508.04 o                         
   0   4   8     300411.81     309424.00      2349.59 o                         
   2   4   8       2674.12       2378.41       289.52 o                         
   4   4   8     155621.50     149469.91      1575.05 o                         
   6   4   8        137.43        405.61       340.46 o                         
   8   4   8     145278.69     148191.98      1879.91 o                         
  10   4   8       1112.19        969.26       371.63 o                         
  12   4   8      78228.91      81392.84      1620.46 o                         
  14   4   8      10290.49       9864.41       683.28 o                         
  16   4   8      81136.44      83452.15      1825.45 o                         
  18   4   8        121.35        968.07       547.01 o                         
  20   4   8      27448.14      28660.91      1353.09 o                         
  22   4   8        492.80       1202.97       720.91 o                         
  24   4   8      44500.57      46910.04      1917.89 o                         
  26   4   8          7.08       -408.97       941.19 o                         
 -39   5   8       7576.20       5682.89      4175.33 o                         
 -37   5   8       5886.93       7569.81      1847.05 o                         
 -35   5   8      10655.92      10138.09      1125.45 o                         
 -33   5   8        798.92        332.20       715.54 o                         
 -31   5   8      10484.80      10916.03       872.62 o                         
 -29   5   8       8428.21       6204.37       729.52 o                         
 -27   5   8       9143.93       8394.32       724.31 o                         
 -25   5   8      13928.19      15916.83       914.11 o                         
 -23   5   8      14504.58      13308.96       868.33 o                         
 -21   5   8      16273.28      16467.09       892.52 o                         
 -19   5   8       1682.38       2076.25       484.96 o                         
 -17   5   8      26903.02      28028.92      1031.50 o                         
 -15   5   8      12797.10      13026.40       700.52 o                         
 -13   5   8      35844.48      35424.41      1084.49 o                         
 -11   5   8       7802.51       8386.59       527.84 o                         
  -9   5   8      53096.79      53065.27      1006.01 o                         
  -7   5   8      25489.49      23848.02       612.65 o                         
  -5   5   8      21768.92      21258.20       634.25 o                         
  -3   5   8       8394.31       9314.76       497.92 o                         
  -1   5   8      30014.69      29018.25       781.01 o                         
   1   5   8      97848.08      99234.66      1464.34 o                         
   3   5   8      12071.89      12450.24       605.27 o                         
   5   5   8      13668.07      13724.70       628.72 o                         
   7   5   8      14950.70      15459.27       795.01 o                         
   9   5   8      54259.75      54531.50      1289.98 o                         
  11   5   8      22902.28      22711.27       898.98 o                         
  13   5   8      17958.08      17204.10       843.65 o                         
  15   5   8      10659.31      11173.31       749.06 o                         
  17   5   8      33009.14      32850.50      1301.46 o                         
  19   5   8      19864.44      19636.45      1078.40 o                         
  21   5   8       1929.41       1211.63       621.26 o                         
  23   5   8       5187.65       7198.58      1124.31 o                         
  25   5   8      14745.48       9066.60      1349.94 o                         
 -36   6   8        208.06      -1228.05      1742.76 o                         
 -34   6   8      36121.19      32001.88      2479.20 o                         
 -32   6   8        620.41        859.74       777.99 o                         
 -30   6   8      30180.70      29132.62      1571.68 o                         
 -28   6   8         21.09        729.09       639.72 o                         
 -26   6   8      58550.06      59504.08      1933.90 o                         
 -24   6   8       3638.63       3741.50       671.98 o                         
 -22   6   8      62266.33      63180.25      1906.92 o                         
 -20   6   8         20.88       -564.61       564.61 o                         
 -18   6   8     144751.77     146820.72      2834.82 o                         
 -16   6   8         34.62        370.54       544.03 o                         
 -14   6   8      83129.60      86777.58      1941.83 o                         
 -12   6   8       3740.40       3972.43       461.26 o                         
 -10   6   8     130303.16     135474.11      2002.38 o                         
  -8   6   8        195.75        100.23       421.39 o                         
  -6   6   8     141274.56     143959.56      2119.86 o                         
  -4   6   8       1757.06       1103.70       439.77 o                         
  -2   6   8     118182.38     125355.67      2226.01 o                         
   0   6   8       2452.42       2420.09       507.40 o                         
   2   6   8      61090.93      66672.28      1728.51 o                         
   4   6   8       2236.25       2434.04       571.34 o                         
   6   6   8     103162.72     110669.22      2147.84 o                         
   8   6   8      13809.37      14053.75       836.99 o                         
  10   6   8      66138.91      66936.99      1779.05 o                         
  12   6   8         83.11       -547.81       547.81 o                         
  14   6   8      48967.92      49421.30      1585.11 o                         
  16   6   8        146.02        619.31       542.26 o                         
  18   6   8      53421.79      52129.74      1856.22 o                         
  20   6   8        864.38        404.56      1008.62 o                         
  22   6   8      42927.72      42652.80      3203.67 o                         
 -31   7   8       9716.77       8555.51      1981.62 o                         
 -29   7   8      11825.81       9264.60      1045.62 o                         
 -27   7   8      18489.59      19110.42      1277.79 o                         
 -25   7   8       5048.35       4906.60       802.03 o                         
 -23   7   8      24489.09      25418.23      1380.96 o                         
 -21   7   8      16694.11      17367.35      1169.12 o                         
 -19   7   8      55556.48      55975.88      1941.29 o                         
 -17   7   8      25439.15      25038.16      1364.76 o                         
 -15   7   8      24865.56      26320.45      1430.67 o                         
 -13   7   8      26590.02      27070.72      1298.52 o                         
 -11   7   8      45704.64      48463.47      1795.04 o                         
  -9   7   8      57089.87      61166.44      1888.65 o                         
  -7   7   8      33486.70      34376.96      1342.37 o                         
  -5   7   8      54809.59      53994.59      1738.17 o                         
  -3   7   8      31115.53      31149.54      1318.84 o                         
  -1   7   8      57183.43      57218.68      1776.78 o                         
   1   7   8      19241.02      20689.55      1091.03 o                         
   3   7   8      37794.95      38440.43      1459.37 o                         
   5   7   8      29585.25      30974.14      1569.93 o                         
   7   7   8      50361.84      53530.14      1997.10 o                         
   9   7   8      21594.79      20941.89      1323.17 o                         
  11   7   8      11285.00      11784.52      1138.64 o                         
  13   7   8      24086.64      21847.69      1491.58 o                         
  15   7   8       8983.96       9023.06      1432.71 o                         
  17   7   8      18301.23      17457.49      3141.55 o                         
  19   7   8       9065.42       8021.21      3890.44 o                         
 -28   8   8      24713.30      22417.75      2874.17 o                         
 -26   8   8        348.99        590.18      1061.67 o                         
 -24   8   8      42314.81      39145.43      2773.85 o                         
 -22   8   8        761.15        855.15      1151.20 o                         
 -20   8   8      32227.21      33267.65      2138.45 o                         
 -18   8   8       3813.60       3636.27      1176.84 o                         
 -16   8   8      49541.20      56428.59      2933.22 o                         
 -14   8   8       2062.17       1589.81       845.72 o                         
 -12   8   8      74451.79      73562.80      3204.20 o                         
 -10   8   8        103.59       -305.68       761.04 o                         
  -8   8   8      51067.79      52154.27      2224.35 o                         
  -6   8   8          0.71        346.88       800.80 o                         
  -4   8   8      87949.14      89400.25      2740.89 o                         
  -2   8   8       1554.10       1832.09       771.19 o                         
   0   8   8      65411.69      69675.66      2606.73 o                         
   2   8   8       3197.31       3134.27       804.45 o                         
   4   8   8      70144.43      70197.72      2594.04 o                         
   6   8   8        395.88        232.75       791.62 o                         
   8   8   8      38279.09      39566.20      2120.99 o                         
  10   8   8        416.06       1379.47       882.60 o                         
  12   8   8      46173.43      45069.10      2919.32 o                         
  14   8   8        368.18        519.52      1769.01 o                         
 -19   9   8       2418.63        -15.26      1612.56 o                         
 -17   9   8      12251.88      13181.94      2506.00 o                         
 -15   9   8       2472.70       5148.15      1552.60 o                         
 -13   9   8      17597.13      21769.63      2837.05 o                         
 -11   9   8      12993.35      10358.32      2078.07 o                         
  -9   9   8       7714.25       5183.77      1467.40 o                         
  -7   9   8       3983.07       3368.09      1479.17 o                         
  -5   9   8       6384.57       5925.72      2090.60 o                         
  -3   9   8      24382.59      24203.89      3198.29 o                         
  -1   9   8      12370.76      11226.00      1996.69 o                         
   1   9   8      11595.33       8593.90      1271.10 o                         
   3   9   8       7759.60       7205.38      1447.68 o                         
   5   9   8      25227.59      21194.67      2371.94 o                         
   7   9   8       4386.45       1944.40      1191.51 o                         
 -43   1   9       3532.73       2227.47      1044.75 o                         
 -41   1   9      21318.82      19266.59      1221.83 o                         
 -39   1   9       4941.55       4095.92       749.62 o                         
 -37   1   9        769.16        517.04       640.69 o                         
 -35   1   9      13465.99      13042.38       916.33 o                         
 -33   1   9      15614.59      16699.10      1001.95 o                         
 -31   1   9       9401.79       9296.78       758.11 o                         
 -29   1   9      18865.67      20339.66       937.60 o                         
 -27   1   9      16160.20      16259.23       835.66 o                         
 -25   1   9      54018.18      52603.21      1297.00 o                         
 -23   1   9      56561.49      57531.65      1245.81 o                         
 -21   1   9      17272.70      17003.30       747.63 o                         
 -19   1   9      68416.24      68577.53      1337.34 o                         
 -17   1   9      99665.93      96521.16      1736.04 o                         
 -15   1   9      29724.48      28917.49       660.87 o                         
 -13   1   9      80515.61      80017.09      1250.93 o                         
 -11   1   9     125255.22     128566.82      1574.31 o                         
  -9   1   9      49814.12      49418.18       964.20 o                         
  -7   1   9      66483.12      67509.30       998.94 o                         
  -5   1   9      60605.41      61891.30       956.53 o                         
  -3   1   9      12701.14      12477.75       478.28 o                         
  -1   1   9      39290.06      40587.55       850.61 o                         
   1   1   9       9442.13       9626.35       438.67 o                         
   3   1   9       7984.55       7208.05       398.83 o                         
   5   1   9      27949.62      27569.35       720.61 o                         
   7   1   9      26651.15      25828.84       872.16 o                         
   9   1   9      13046.53      13231.92       682.21 o                         
  11   1   9      35344.68      35499.79       991.88 o                         
  13   1   9       3399.31       2817.91       426.61 o                         
  15   1   9      16640.11      15957.00       782.01 o                         
  17   1   9      39233.94      38875.93      1239.10 o                         
  19   1   9      16870.68      17405.02       878.91 o                         
  21   1   9      12016.60      10338.57       899.57 o                         
  23   1   9      39278.68      41525.81      1547.62 o                         
  25   1   9      15239.38      15040.09      1013.17 o                         
  27   1   9      12253.21      11938.65      1138.40 o                         
  29   1   9      16516.62      15835.58      1842.43 o                         
 -44   2   9        384.30       2474.02      1523.51 o                         
 -42   2   9        163.72       -993.92       993.92 o                         
 -40   2   9        446.69       -306.48       708.78 o                         
 -38   2   9       1287.74        823.66       750.99 o                         
 -36   2   9         82.47        325.19       598.89 o                         
 -34   2   9         19.83        546.48       618.32 o                         
 -32   2   9        395.05        555.22       563.88 o                         
 -30   2   9        171.61         51.25       526.80 o                         
 -28   2   9         61.41        207.85       573.01 o                         
 -26   2   9          6.06        797.04       550.42 o                         
 -24   2   9       2808.08       2297.56       373.25 o                         
 -22   2   9       6216.23       5275.68       458.10 o                         
 -20   2   9        251.60        733.63       392.21 o                         
 -18   2   9        894.59       1035.07       331.63 o                         
 -16   2   9        912.87       1033.70       309.85 o                         
 -14   2   9       1568.63       1554.62       260.77 o                         
 -12   2   9       3429.22       3248.90       341.60 o                         
 -10   2   9      15862.60      16304.48       630.38 o                         
  -8   2   9         53.91       -272.80       272.80 o                         
  -6   2   9       7769.39       7532.20       405.76 o                         
  -4   2   9       4404.58       4141.28       357.76 o                         
  -2   2   9      11112.30      10157.10       349.54 o                         
   0   2   9        390.44        476.44       229.75 o                         
   2   2   9       1514.56       1111.06       266.89 o                         
   4   2   9       4375.30       3738.32       338.15 o                         
   6   2   9       5221.68       4821.38       387.36 o                         
   8   2   9       2463.33       2109.27       340.97 o                         
  10   2   9      11123.25      10859.12       568.87 o                         
  12   2   9        155.10        352.25       380.88 o                         
  14   2   9        470.47        589.00       386.25 o                         
  16   2   9      11157.59      10411.41       736.91 o                         
  18   2   9       1796.04       1254.71       541.39 o                         
  20   2   9       5891.39       5366.82       728.22 o                         
  22   2   9        169.19       -517.23       858.14 o                         
  24   2   9       1909.38       2326.28       722.05 o                         
  26   2   9         35.97       1007.02       949.67 o                         
  28   2   9        817.21       2087.45      1238.54 o                         
 -41   3   9       3553.76       1389.81       946.25 o                         
 -39   3   9       3979.46       2426.07       808.86 o                         
 -37   3   9      18384.23      18300.19      1219.12 o                         
 -35   3   9      19713.08      20143.45      1173.28 o                         
 -33   3   9       1193.19       1580.30       598.93 o                         
 -31   3   9      13271.53      13423.29      1003.01 o                         
 -29   3   9      32379.60      34259.90      1304.86 o                         
 -27   3   9       5401.72       6626.88       737.94 o                         
 -25   3   9       4468.28       5206.28       629.00 o                         
 -23   3   9      66466.79      65153.36      1675.31 o                         
 -21   3   9      35202.25      33808.81      1071.54 o                         
 -19   3   9      21278.46      21689.50       772.93 o                         
 -17   3   9      24427.90      25026.08       835.06 o                         
 -15   3   9      51632.41      50370.50      1082.66 o                         
 -13   3   9     111410.04     108962.80      1805.31 o                         
 -11   3   9      56562.32      57312.12      1121.42 o                         
  -9   3   9       6049.54       5362.35       359.04 o                         
  -7   3   9      81291.27      79356.30      1234.20 o                         
  -5   3   9      54685.24      52775.71       899.92 o                         
  -3   3   9      15018.02      15187.23       501.56 o                         
  -1   3   9      61157.27      61233.57       984.28 o                         
   1   3   9      55181.23      54195.64       874.06 o                         
   3   3   9       7904.48       7668.63       384.27 o                         
   5   3   9      23370.62      22994.52       634.57 o                         
   7   3   9      18401.95      18028.13       696.43 o                         
   9   3   9       9533.85       9816.73       568.79 o                         
  11   3   9      33251.85      33968.13       932.99 o                         
  13   3   9      19452.03      19297.83       757.10 o                         
  15   3   9       8161.53       8941.52       652.52 o                         
  17   3   9      28418.40      27581.73      1227.40 o                         
  19   3   9      16665.84      16897.34      1234.10 o                         
  21   3   9      13860.99      13069.78      1007.34 o                         
  23   3   9      16910.98      16452.90      1150.94 o                         
  25   3   9       8221.04       7514.05       949.65 o                         
  27   3   9      11675.10       9452.09      2823.60 o                         
 -40   4   9        184.37      -1122.72      1122.72 o                         
 -38   4   9        667.77       1105.39       772.47 o                         
 -36   4   9         41.70        526.88       652.14 o                         
 -34   4   9       1203.60       3063.06       782.52 o                         
 -32   4   9         12.21       -425.17       597.45 o                         
 -30   4   9         87.71       -485.36       591.13 o                         
 -28   4   9         66.74        545.98       517.02 o                         
 -26   4   9          1.25        425.57       568.84 o                         
 -24   4   9       2824.29       2787.04       603.42 o                         
 -22   4   9          4.04       -217.67       522.87 o                         
 -20   4   9         76.02         42.35       529.04 o                         
 -18   4   9       2918.71       2679.04       581.70 o                         
 -16   4   9       3656.80       4262.18       548.94 o                         
 -14   4   9       3261.79       2940.50       330.28 o                         
 -12   4   9       1038.68       1129.64       264.71 o                         
 -10   4   9       1259.20       1327.23       311.07 o                         
  -8   4   9        596.44       1045.63       255.19 o                         
  -6   4   9       1156.54       1104.82       247.29 o                         
  -4   4   9         81.57        453.46       298.87 o                         
  -2   4   9        261.77        420.95       315.74 o                         
   0   4   9        119.57        -84.65       280.41 o                         
   2   4   9      11010.87      11365.16       507.38 o                         
   4   4   9        501.97        952.55       313.71 o                         
   6   4   9          8.72        922.45       360.22 o                         
   8   4   9         54.33        499.79       380.89 o                         
  10   4   9       1496.77       1721.64       460.78 o                         
  12   4   9       1945.86       1356.12       459.49 o                         
  14   4   9         14.63         83.44       456.88 o                         
  16   4   9         22.06        575.86       521.75 o                         
  18   4   9        975.29        190.52       553.50 o                         
  20   4   9        192.73       -602.54       602.54 o                         
  22   4   9          6.65       -280.40       671.31 o                         
  24   4   9         73.41       -947.43       947.43 o                         
  26   4   9        408.23        515.00      1495.17 o                         
 -39   5   9       3425.18        716.94      3077.14 o                         
 -37   5   9       6584.35       4575.28      1236.62 o                         
 -35   5   9       9872.46       9473.85      1063.97 o                         
 -33   5   9       6429.74       7785.05       997.88 o                         
 -31   5   9       7989.45       7539.92       867.97 o                         
 -29   5   9      30552.14      31515.83      1313.25 o                         
 -27   5   9       9105.05       9324.30       846.56 o                         
 -25   5   9      15610.31      16265.17       998.45 o                         
 -23   5   9      38719.66      40291.51      1410.49 o                         
 -21   5   9      40158.53      41622.90      1393.11 o                         
 -19   5   9      38846.87      40808.03      1310.77 o                         
 -17   5   9      61477.94      64656.68      1577.80 o                         
 -15   5   9      44706.07      45871.16      1278.10 o                         
 -13   5   9      39237.95      39738.94      1081.76 o                         
 -11   5   9      36606.57      36826.79       949.60 o                         
  -9   5   9      24717.03      25621.13       800.87 o                         
  -7   5   9      23399.07      24686.61       822.24 o                         
  -5   5   9      38336.73      37058.14       928.95 o                         
  -3   5   9      10542.65      10367.33       537.57 o                         
  -1   5   9      26583.33      27372.84       851.75 o                         
   1   5   9       7151.61       6996.63       509.53 o                         
   3   5   9       6109.10       6688.62       499.23 o                         
   5   5   9      12101.09      12015.15       618.42 o                         
   7   5   9       9124.52       8906.03       570.36 o                         
   9   5   9       1868.37       2173.25       427.30 o                         
  11   5   9      21340.71      20692.28       904.97 o                         
  13   5   9       7109.97       7020.66       640.72 o                         
  15   5   9      13086.41      12627.50       809.69 o                         
  17   5   9      19585.62      18981.11      1061.00 o                         
  19   5   9      27040.61      26035.65      1314.08 o                         
  21   5   9      11588.15      13570.61      1314.20 o                         
  23   5   9      13306.28      13061.67      1717.04 o                         
 -36   6   9        193.86       1406.45      2305.89 o                         
 -34   6   9       1911.96       2471.14      1894.71 o                         
 -32   6   9        663.94       1279.56       980.75 o                         
 -30   6   9        957.28        183.96       873.78 o                         
 -28   6   9       1405.52       1019.99       660.46 o                         
 -26   6   9       9193.64       7643.98       893.83 o                         
 -24   6   9       1748.87       1199.25       632.58 o                         
 -22   6   9        371.41       1101.80       621.92 o                         
 -20   6   9         23.29        -61.43       645.22 o                         
 -18   6   9       4571.98       5658.66       725.14 o                         
 -16   6   9       1619.25       1895.94       556.49 o                         
 -14   6   9        194.73        854.48       451.08 o                         
 -12   6   9       2051.07       2142.00       461.01 o                         
 -10   6   9        546.95        859.43       427.29 o                         
  -8   6   9       5647.36       5035.25       495.87 o                         
  -6   6   9      12198.20      11908.84       694.99 o                         
  -4   6   9       5293.81       4750.06       536.15 o                         
  -2   6   9        640.12       1054.82       479.20 o                         
   0   6   9       5185.78       5255.45       600.00 o                         
   2   6   9       6724.31       7102.03       690.33 o                         
   4   6   9       2068.13       2751.60       557.01 o                         
   6   6   9       7615.00       6658.36       682.04 o                         
   8   6   9       1384.15        898.05       559.54 o                         
  10   6   9        675.98       1531.98       616.59 o                         
  12   6   9       4939.91       4229.99       721.70 o                         
  14   6   9       2352.97       1899.63       631.29 o                         
  16   6   9        302.52       -594.57       903.73 o                         
  18   6   9        140.43       -477.83      1193.70 o                         
  20   6   9       2106.82       2541.49      1505.58 o                         
 -31   7   9       8806.77       2914.73      3898.23 o                         
 -29   7   9        628.85        174.22      1003.70 o                         
 -27   7   9       8799.67       8562.30       963.39 o                         
 -25   7   9      15764.28      17003.61      1208.51 o                         
 -23   7   9      18201.38      19728.88      1338.68 o                         
 -21   7   9        971.62        610.92       696.31 o                         
 -19   7   9      18446.26      20839.94      1341.83 o                         
 -17   7   9      20299.64      21121.83      1329.31 o                         
 -15   7   9       5798.43       6035.05       746.82 o                         
 -13   7   9       7802.53       6350.09       765.60 o                         
 -11   7   9      48675.98      48351.16      2420.83 o                         
  -9   7   9      12525.58      12176.87       846.32 o                         
  -7   7   9      19889.19      19532.53      1047.38 o                         
  -5   7   9      13067.65      12959.14       910.70 o                         
  -3   7   9      40107.57      43042.51      1563.48 o                         
  -1   7   9      26831.40      27981.20      1306.21 o                         
   1   7   9      21286.02      21643.91      1170.71 o                         
   3   7   9       4978.50       3964.26       642.29 o                         
   5   7   9      34248.73      36737.82      1545.71 o                         
   7   7   9      18439.50      18298.75      1368.17 o                         
   9   7   9      11188.17      11149.03      1218.95 o                         
  11   7   9      10781.67      12118.09      1211.79 o                         
  13   7   9      16201.30      17535.18      1399.94 o                         
  15   7   9       4007.31       4353.69      2014.16 o                         
 -26   8   9        249.40      -1496.95      1496.95 o                         
 -24   8   9        207.70       -294.96      1168.38 o                         
 -22   8   9        500.64        274.70       946.63 o                         
 -20   8   9       4161.99       3088.31      1089.57 o                         
 -18   8   9          6.37       1994.44      1085.28 o                         
 -16   8   9        117.67       1137.06       945.87 o                         
 -14   8   9       1753.86       1969.28      1109.29 o                         
 -12   8   9       2244.51       3815.66       936.82 o                         
 -10   8   9       1318.77       2440.78       850.90 o                         
  -8   8   9       1977.36       2351.90       787.79 o                         
  -6   8   9        473.65       1448.25       738.19 o                         
  -4   8   9        936.93        729.38       690.59 o                         
  -2   8   9       3008.52       4316.74       875.07 o                         
   0   8   9       1403.93       2916.70       876.48 o                         
   2   8   9         17.45        343.70       809.39 o                         
   4   8   9        393.92       -340.17       761.77 o                         
   6   8   9       4993.03       4424.10       949.64 o                         
   8   8   9       1070.64        850.19      1044.88 o                         
  10   8   9        216.21         93.81       998.29 o                         
  12   8   9        505.14       -824.36      1504.05 o                         
 -17   9   9      18869.30      14649.97      3290.80 o                         
 -15   9   9      10752.75      13775.18      2575.68 o                         
 -13   9   9      19102.75      24459.26      3134.36 o                         
 -11   9   9      13423.96      15072.33      2264.19 o                         
  -9   9   9      11262.90      12861.72      2418.43 o                         
  -7   9   9       7462.17       5469.24      1892.62 o                         
  -5   9   9      12565.70      15646.82      2185.38 o                         
  -3   9   9       2510.14       4405.29      1494.08 o                         
  -1   9   9      10430.58      10802.16      1678.22 o                         
   1   9   9       4043.27       4012.96      1256.22 o                         
   3   9   9       3302.79        881.77      1599.03 o                         
 -44   0  10       1617.67       3697.81      1705.49 o                         
 -42   0  10      52099.59      50361.14      3095.95 o                         
 -40   0  10       2461.04       2676.08      1039.96 o                         
 -38   0  10      30052.46      31321.67      2120.43 o                         
 -36   0  10       1559.21       2479.73      1384.45 o                         
 -34   0  10      76087.94      77787.07      2775.75 o                         
 -32   0  10        112.39       1375.10       671.35 o                         
 -30   0  10      85220.56      91003.23      2708.63 o                         
 -28   0  10         62.83        243.20       707.61 o                         
 -26   0  10      82186.15      84945.40      2521.01 o                         
 -24   0  10       4318.27       3976.95       794.98 o                         
 -22   0  10      87802.74      88211.30      2396.68 o                         
 -20   0  10       1765.34       2004.88       609.85 o                         
 -18   0  10     214692.16     224612.94      3697.69 o                         
 -16   0  10         26.49        991.27       550.35 o                         
 -14   0  10     114211.69     119193.59      2281.70 o                         
 -12   0  10        673.53       1278.43       316.49 o                         
 -10   0  10     125618.04     133513.97      2330.98 o                         
  -8   0  10      10137.73       9842.56       767.47 o                         
  -6   0  10     225211.44     234202.88      3189.37 o                         
  -4   0  10          0.91       -144.02       426.35 o                         
  -2   0  10     105558.70     109470.01      2410.16 o                         
   0   0  10       2430.87       1977.35       461.74 o                         
   2   0  10     126254.53     128447.57      2440.49 o                         
   4   0  10       3379.24       2890.23       477.38 o                         
   6   0  10     177995.08     180336.16      3088.00 o                         
   8   0  10        379.92        710.16       613.32 o                         
  10   0  10     139939.72     144543.83      2982.75 o                         
  12   0  10        456.87       1073.60       611.82 o                         
  14   0  10      71200.97      72949.89      2223.12 o                         
  16   0  10       3268.16       4005.21       875.09 o                         
  18   0  10     112162.36     119773.50      3228.53 o                         
  20   0  10       1480.62        686.27       963.34 o                         
  22   0  10      48651.32      51295.04      2424.17 o                         
  24   0  10       1671.07       2855.19      1033.65 o                         
  26   0  10      26156.37      28436.60      3738.85 o                         
 -43   1  10       7203.39       5014.53      1332.74 o                         
 -41   1  10      11342.02       8159.94       893.66 o                         
 -39   1  10       7248.07       9242.81       952.24 o                         
 -37   1  10       8714.12       7521.76       905.52 o                         
 -35   1  10       5569.37       5905.55       765.92 o                         
 -33   1  10      24400.01      25572.29      1143.29 o                         
 -31   1  10       6522.29       6895.49       706.64 o                         
 -29   1  10       6804.48       6067.93       667.82 o                         
 -27   1  10       5873.28       6494.09       663.34 o                         
 -25   1  10      41642.09      42361.66      1143.88 o                         
 -23   1  10      15268.25      14728.28       739.73 o                         
 -21   1  10       2975.76       3949.95       481.57 o                         
 -19   1  10       8604.84       8373.61       545.25 o                         
 -17   1  10      30434.37      30553.60       800.44 o                         
 -15   1  10      34331.04      33043.54       799.17 o                         
 -13   1  10       1252.40        755.32       202.04 o                         
 -11   1  10      14078.77      13745.14       570.45 o                         
  -9   1  10      23083.42      24440.75       674.53 o                         
  -7   1  10      53638.74      53434.14       940.74 o                         
  -5   1  10       2653.19       2264.34       265.48 o                         
  -3   1  10      20317.66      19773.74       636.72 o                         
  -1   1  10      30498.86      29254.41       714.50 o                         
   1   1  10      62810.43      62827.15      1016.23 o                         
   3   1  10      14029.01      13975.72       537.65 o                         
   5   1  10       3303.86       2853.43       368.47 o                         
   7   1  10      25269.80      25519.79       911.23 o                         
   9   1  10      45619.84      44656.28      1203.86 o                         
  11   1  10      35966.81      36773.67      1121.61 o                         
  13   1  10       1140.04        127.28       444.61 o                         
  15   1  10      23791.47      23931.14       982.27 o                         
  17   1  10      26759.44      26914.15      1114.72 o                         
  19   1  10      24657.10      25529.32      1146.82 o                         
  21   1  10       7254.43       7625.19       776.83 o                         
  23   1  10      16757.80      14887.93      1028.32 o                         
  25   1  10      12506.07      11498.05      1140.87 o                         
  27   1  10       9168.94       5765.16      1403.35 o                         
 -42   2  10        968.22      -1051.34      1051.34 o                         
 -40   2  10      23766.22      25048.88      1407.82 o                         
 -38   2  10       1738.56       2928.63       715.47 o                         
 -36   2  10      43356.23      46913.64      1705.06 o                         
 -34   2  10        190.99        198.53       639.50 o                         
 -32   2  10      33187.86      34079.78      1347.65 o                         
 -30   2  10       5634.44       5563.85       665.01 o                         
 -28   2  10      82418.65      82971.27      2093.16 o                         
 -26   2  10       6564.14       5238.82       640.80 o                         
 -24   2  10     101247.48     100619.28      2196.64 o                         
 -22   2  10      53027.48      51926.96      1214.48 o                         
 -20   2  10     120914.99     119422.94      2202.14 o                         
 -18   2  10      38907.69      38730.12       893.62 o                         
 -16   2  10      91361.20      87904.09      1704.14 o                         
 -14   2  10      15685.68      14472.09       614.28 o                         
 -12   2  10     146424.62     148792.28      2045.58 o                         
 -10   2  10      14240.76      16137.26       697.28 o                         
  -8   2  10      63951.07      66213.63      1177.11 o                         
  -6   2  10       2975.92       2601.83       350.97 o                         
  -4   2  10      22699.52      23458.48       620.04 o                         
  -2   2  10        315.17        768.12       222.96 o                         
   0   2  10      78907.12      81401.56      1098.06 o                         
   2   2  10       3271.04       2959.14       318.86 o                         
   4   2  10      38878.50      41239.34       860.23 o                         
   6   2  10       1390.67       1534.72       382.43 o                         
   8   2  10      53381.33      55217.32      1252.12 o                         
  10   2  10        420.13        728.99       390.22 o                         
  12   2  10     123248.19     127013.13      2099.39 o                         
  14   2  10        135.39        662.00       451.55 o                         
  16   2  10      81859.41      85232.13      1889.75 o                         
  18   2  10       3222.14       2564.19       609.29 o                         
  20   2  10      63807.68      64030.31      2129.63 o                         
  22   2  10       3621.62       3121.48       740.22 o                         
  24   2  10      58889.43      59348.25      2345.97 o                         
  26   2  10        109.86      -1843.31      1932.89 o                         
 -41   3  10       8100.09       6287.38      1149.57 o                         
 -39   3  10       8399.82       8345.86       901.23 o                         
 -37   3  10      21892.81      24230.08      1362.76 o                         
 -35   3  10       5715.28       5784.51       824.17 o                         
 -33   3  10      15297.63      16392.83       988.87 o                         
 -31   3  10       2036.93       2853.39       594.09 o                         
 -29   3  10      32560.07      32852.76      1345.01 o                         
 -27   3  10      12592.91      13383.43       903.57 o                         
 -25   3  10      27143.22      29176.51      1193.09 o                         
 -23   3  10      15462.92      15000.50       955.39 o                         
 -21   3  10      38130.82      37062.91      1366.24 o                         
 -19   3  10      23613.79      23933.36       978.88 o                         
 -17   3  10       4855.27       5037.54       422.68 o                         
 -15   3  10      25778.76      24969.63       839.05 o                         
 -13   3  10      24028.46      23640.57       769.04 o                         
 -11   3  10     101083.64      99607.34      1642.60 o                         
  -9   3  10       3496.13       2595.75       329.97 o                         
  -7   3  10      21216.87      19915.66       667.68 o                         
  -5   3  10      19252.48      17693.11       597.13 o                         
  -3   3  10      92261.57      90130.70      1357.69 o                         
  -1   3  10      19319.88      20093.85       648.19 o                         
   1   3  10      16521.54      16769.08       543.93 o                         
   3   3  10      52228.84      52995.16      1060.14 o                         
   5   3  10      28359.42      29045.54       881.23 o                         
   7   3  10      22439.76      22589.72       811.42 o                         
   9   3  10       4182.34       3769.56       446.57 o                         
  11   3  10      36397.04      36616.02      1100.95 o                         
  13   3  10      20839.27      19595.06       947.34 o                         
  15   3  10      37400.16      36665.63      1236.36 o                         
  17   3  10       4749.22       3817.77       700.36 o                         
  19   3  10      15722.55      14157.66      1042.61 o                         
  21   3  10      16636.59      15693.26      1232.16 o                         
  23   3  10      12326.18      10981.34      1058.30 o                         
  25   3  10       9393.61       4515.74      1720.72 o                         
 -40   4  10         28.02       -976.57      1303.11 o                         
 -38   4  10      32549.54      35695.68      1705.22 o                         
 -36   4  10       1475.73       2876.55       764.38 o                         
 -34   4  10      41377.29      44301.65      1839.37 o                         
 -32   4  10       1851.07       1904.46       623.30 o                         
 -30   4  10      80467.04      81747.84      2151.13 o                         
 -28   4  10       2157.05       1224.91       649.40 o                         
 -26   4  10      36536.14      37561.75      1476.99 o                         
 -24   4  10       2140.23       2112.78       565.77 o                         
 -22   4  10      92848.04      98008.73      2248.77 o                         
 -20   4  10         82.63       -480.82       591.95 o                         
 -18   4  10      94370.65      95582.92      2201.22 o                         
 -16   4  10        814.89        962.88       500.40 o                         
 -14   4  10      86343.90      89941.71      1738.58 o                         
 -12   4  10       4710.50       4586.10       493.83 o                         
 -10   4  10      86182.80      87898.47      1484.76 o                         
  -8   4  10       1607.92        789.69       311.59 o                         
  -6   4  10     123072.05     128409.02      1782.91 o                         
  -4   4  10          0.37        447.96       358.25 o                         
  -2   4  10      88030.14      90712.28      1472.50 o                         
   0   4  10        740.16        891.12       330.37 o                         
   2   4  10      67848.01      72502.65      1282.89 o                         
   4   4  10       1218.14       1218.10       410.88 o                         
   6   4  10     135347.98     141442.02      2110.18 o                         
   8   4  10       2527.70       2315.93       446.13 o                         
  10   4  10      86045.79      85763.84      1767.98 o                         
  12   4  10       6323.48       6182.05       606.44 o                         
  14   4  10      61450.64      62186.41      1641.29 o                         
  16   4  10        135.25       1291.56       575.28 o                         
  18   4  10      60578.00      60315.78      1924.00 o                         
  20   4  10        393.38        920.01       723.03 o                         
  22   4  10      47610.12      45525.99      2586.42 o                         
  24   4  10        750.13      -1656.98      2633.33 o                         
 -37   5  10       4496.54       4779.51      1169.66 o                         
 -35   5  10       6351.93       4516.50      1103.41 o                         
 -33   5  10       4393.48       3497.83       819.46 o                         
 -31   5  10       7149.24       6256.83       788.46 o                         
 -29   5  10      13865.52      15507.63      1152.70 o                         
 -27   5  10       4367.88       5738.46       738.93 o                         
 -25   5  10        529.60       1140.41       554.75 o                         
 -23   5  10       3719.49       4086.32       604.10 o                         
 -21   5  10      15081.55      15091.85       908.04 o                         
 -19   5  10      11220.99      11761.13       766.58 o                         
 -17   5  10        937.53       1224.71       482.40 o                         
 -15   5  10       1512.85       1672.49       469.10 o                         
 -13   5  10       7598.70       8277.10       572.75 o                         
 -11   5  10       7074.56       7058.63       496.83 o                         
  -9   5  10       1735.82       1791.89       415.70 o                         
  -7   5  10       1512.27       2042.64       405.90 o                         
  -5   5  10      20945.01      21155.08       798.84 o                         
  -3   5  10      40204.52      42264.27      1136.21 o                         
  -1   5  10        605.75       1194.84       454.88 o                         
   1   5  10       1922.39       1485.59       412.40 o                         
   3   5  10      16449.20      17007.22       762.06 o                         
   5   5  10      29512.67      30345.61      1025.04 o                         
   7   5  10      11469.76      11319.35       731.96 o                         
   9   5  10       6677.19       6975.68       631.04 o                         
  11   5  10      10085.13       9751.66       749.93 o                         
  13   5  10      18963.83      18596.36      1020.65 o                         
  15   5  10      12005.53      11191.05       914.32 o                         
  17   5  10       5168.21       5739.87       866.40 o                         
  19   5  10      16551.38      16488.95      1449.51 o                         
  21   5  10      13535.07      12561.33      2216.20 o                         
 -36   6  10      20539.89      11452.95      3158.99 o                         
 -34   6  10        411.89       3709.62      1562.76 o                         
 -32   6  10      40443.78      38344.77      1821.33 o                         
 -30   6  10       1740.77       2111.80       682.10 o                         
 -28   6  10      37645.60      37506.88      1645.99 o                         
 -26   6  10       1527.79       1740.00       645.69 o                         
 -24   6  10      77230.61      81085.63      2410.13 o                         
 -22   6  10       1252.54        972.01       632.19 o                         
 -20   6  10      51540.70      55116.90      1827.01 o                         
 -18   6  10      25765.77      27017.57      1280.90 o                         
 -16   6  10      68250.20      72124.19      1980.44 o                         
 -14   6  10        133.76       -101.22       464.04 o                         
 -12   6  10      95483.25      93922.56      2537.04 o                         
 -10   6  10       2497.73       2468.25       486.31 o                         
  -8   6  10      42157.00      45067.41      1293.64 o                         
  -6   6  10        183.08         62.20       413.63 o                         
  -4   6  10      33637.21      34064.92      1302.98 o                         
  -2   6  10         49.62        619.98       554.97 o                         
   0   6  10      63732.77      67060.30      1882.31 o                         
   2   6  10       2202.48       2340.76       598.40 o                         
   4   6  10      45201.82      48888.70      1680.36 o                         
   6   6  10         97.10       1149.62       571.83 o                         
   8   6  10      40868.16      44289.60      1656.46 o                         
  10   6  10        453.73       -569.21       628.16 o                         
  12   6  10      54530.11      55613.77      2043.44 o                         
  14   6  10       2459.22       1828.54       724.13 o                         
  16   6  10      55009.19      56262.23      3550.38 o                         
  18   6  10       1857.95        143.09      1483.02 o                         
 -31   7  10       2773.44       5253.88      1316.65 o                         
 -29   7  10      16174.79      14970.42      1601.85 o                         
 -27   7  10       6258.95       3982.88      1029.86 o                         
 -25   7  10      21880.55      22841.77      1852.98 o                         
 -23   7  10       9703.12       8533.93      1058.37 o                         
 -21   7  10      13143.04      13364.83      1169.01 o                         
 -19   7  10      10612.41      10547.57      1067.08 o                         
 -17   7  10      13016.01      12917.71      1081.65 o                         
 -15   7  10      30345.36      33468.50      1524.18 o                         
 -13   7  10       8055.13       7655.91       866.46 o                         
 -11   7  10      32883.50      33752.34      1678.04 o                         
  -9   7  10      10017.30       9873.38       794.09 o                         
  -7   7  10      25066.59      24736.37      1185.11 o                         
  -5   7  10       8447.86       6496.66       720.24 o                         
  -3   7  10      22962.63      23375.48      1251.04 o                         
  -1   7  10      15642.81      15497.05      1062.31 o                         
   1   7  10      22476.48      21707.15      1223.64 o                         
   3   7  10      23188.38      24344.84      1292.53 o                         
   5   7  10       4550.90       4868.88       770.21 o                         
   7   7  10      17408.88      15890.04      1311.04 o                         
   9   7  10       6714.69       6237.45       978.20 o                         
  11   7  10      21310.07      18955.18      1607.01 o                         
  13   7  10       7704.38       4796.01      1541.69 o                         
  15   7  10      17130.47       8169.54      3209.23 o                         
 -26   8  10      21940.27      21446.91      2515.65 o                         
 -24   8  10       3453.21       2787.37      1477.61 o                         
 -22   8  10      25237.03      23977.54      3312.17 o                         
 -20   8  10         64.02       -525.69      1044.33 o                         
 -18   8  10      38352.85      37566.33      2506.55 o                         
 -16   8  10       2252.39       3366.54      1091.73 o                         
 -14   8  10      28825.77      27850.93      2044.80 o                         
 -12   8  10       2648.09       1750.77       786.60 o                         
 -10   8  10      30059.28      31907.26      1741.03 o                         
  -8   8  10       1753.71         66.36       749.77 o                         
  -6   8  10      36030.42      35730.55      1865.91 o                         
  -4   8  10        573.43        830.60       904.81 o                         
  -2   8  10      39708.79      41467.55      1900.90 o                         
   0   8  10       6589.72       4192.33      1079.07 o                         
   2   8  10      33844.81      36585.02      1946.04 o                         
   4   8  10         79.02       1862.05      1085.93 o                         
   6   8  10      39101.20      35862.69      2102.78 o                         
   8   8  10        169.86       1633.91      1264.99 o                         
 -15   9  10       3329.14       2865.60      1974.44 o                         
 -13   9  10        482.26        801.08      1599.86 o                         
 -11   9  10        456.09       2088.34      2765.87 o                         
  -9   9  10      10011.13       5606.65      3080.62 o                         
  -7   9  10       9901.89       4814.69      5294.83 o                         
  -5   9  10       4070.37       9862.34      2859.59 o                         
  -3   9  10        428.22        968.17      1506.25 o                         
  -1   9  10       5041.74       6874.90      2004.05 o                         
 -43   1  11       1777.11       2451.96      1383.69 o                         
 -41   1  11      15029.07      14996.13      1174.10 o                         
 -39   1  11      14246.19      15709.37      1169.91 o                         
 -37   1  11       7288.42       7127.90       851.96 o                         
 -35   1  11      21156.16      22997.84      1161.55 o                         
 -33   1  11      16644.86      18354.94      1017.29 o                         
 -31   1  11      23913.77      25126.14      1120.28 o                         
 -29   1  11      38856.05      39164.61      1447.49 o                         
 -27   1  11      21715.85      20889.49       933.36 o                         
 -25   1  11      40469.12      41181.44      1201.98 o                         
 -23   1  11      56913.90      56152.69      1310.42 o                         
 -21   1  11      22748.96      21692.08       862.46 o                         
 -19   1  11      55713.25      54536.34      1168.54 o                         
 -17   1  11      62984.77      59906.12      1621.29 o                         
 -15   1  11      12763.77      10760.53       650.57 o                         
 -13   1  11      24707.14      25430.34       782.95 o                         
 -11   1  11      25553.33      25655.92       727.75 o                         
  -9   1  11       4500.83       4119.97       332.47 o                         
  -7   1  11      38841.62      39262.89       915.92 o                         
  -5   1  11      22532.08      20235.94       603.86 o                         
  -3   1  11       6868.42       6618.32       512.90 o                         
  -1   1  11      33723.98      35204.75       933.45 o                         
   1   1  11      40586.63      38854.34       880.05 o                         
   3   1  11       9749.83       9004.39       456.88 o                         
   5   1  11      40013.12      35952.75       968.44 o                         
   7   1  11      16557.50      16724.46       771.36 o                         
   9   1  11      35831.21      35336.26      1111.38 o                         
  11   1  11      58097.61      58165.96      1456.06 o                         
  13   1  11      23496.88      23167.41       975.39 o                         
  15   1  11      16917.95      17193.52       984.18 o                         
  17   1  11      51724.31      54011.20      1636.89 o                         
  19   1  11      10500.67       7795.92       811.47 o                         
  21   1  11       8206.53       7352.63       790.34 o                         
  23   1  11      17946.70      14924.83      1345.34 o                         
  25   1  11       7768.88       7035.99      1434.36 o                         
 -42   2  11        226.48        483.77      1262.27 o                         
 -40   2  11       1775.18       1209.69       734.83 o                         
 -38   2  11        978.40       2163.37       676.54 o                         
 -36   2  11       6485.48       6214.63       777.08 o                         
 -34   2  11        245.83        392.26       531.19 o                         
 -32   2  11        270.36        297.42       579.88 o                         
 -30   2  11       4833.68       5286.25       691.73 o                         
 -28   2  11       6261.84       6004.80       679.21 o                         
 -26   2  11       5552.29       4721.00       563.84 o                         
 -24   2  11       4659.02       4201.33       539.70 o                         
 -22   2  11       3074.65       3430.19       505.07 o                         
 -20   2  11       1599.05       1163.46       470.85 o                         
 -18   2  11       8626.99       7830.58       439.13 o                         
 -16   2  11       1853.24       1209.99       437.61 o                         
 -14   2  11       9285.76       8129.12       549.44 o                         
 -12   2  11         68.39        960.47       461.74 o                         
 -10   2  11      30905.71      30872.15       891.01 o                         
  -8   2  11       1489.45       1761.17       352.37 o                         
  -6   2  11      10574.95      10451.30       540.27 o                         
  -4   2  11        825.25        460.07       229.28 o                         
  -2   2  11       6463.03       5668.90       444.98 o                         
   0   2  11       2817.39       2415.38       296.96 o                         
   2   2  11       7764.25       8280.25       495.42 o                         
   4   2  11         81.22        330.66       357.22 o                         
   6   2  11        416.69        802.02       381.37 o                         
   8   2  11        459.96        538.31       438.96 o                         
  10   2  11       1639.19       1365.95       458.53 o                         
  12   2  11         34.43        232.15       439.10 o                         
  14   2  11       1881.79       2353.56       521.74 o                         
  16   2  11        230.10        -40.05       539.66 o                         
  18   2  11       1355.87       1638.32       676.69 o                         
  20   2  11          0.56        276.70       644.33 o                         
  22   2  11        103.34       -361.62       689.24 o                         
  24   2  11        167.54       1897.97      1052.97 o                         
 -41   3  11      11788.86       8593.80      2165.44 o                         
 -39   3  11       2453.55       1253.78       770.49 o                         
 -37   3  11      13450.53      15299.13      1185.22 o                         
 -35   3  11      27888.75      28469.25      1512.43 o                         
 -33   3  11      11771.80      11570.50      1008.71 o                         
 -31   3  11      17100.20      16475.36      1030.04 o                         
 -29   3  11      49969.87      49239.37      1565.00 o                         
 -27   3  11      13377.54      13318.75       949.46 o                         
 -25   3  11      19625.35      20402.49      1046.32 o                         
 -23   3  11      30514.79      31448.87      1222.71 o                         
 -21   3  11      23459.55      25141.71      1109.22 o                         
 -19   3  11      23041.07      22192.90       862.07 o                         
 -17   3  11      39841.77      40173.83      1423.63 o                         
 -15   3  11       2794.26       2602.30       463.80 o                         
 -13   3  11      18435.28      18459.15       783.05 o                         
 -11   3  11      38210.33      37807.09      1021.49 o                         
  -9   3  11      13917.25      13808.66       595.05 o                         
  -7   3  11      17917.27      17401.20       625.21 o                         
  -5   3  11      15230.69      14358.98       551.68 o                         
  -3   3  11       9853.17      10370.44       533.81 o                         
  -1   3  11      43180.20      41233.41       929.68 o                         
   1   3  11      24853.79      25009.93       753.53 o                         
   3   3  11      20796.05      21153.65       734.28 o                         
   5   3  11      79231.15      82292.45      1477.78 o                         
   7   3  11      35780.35      36246.99      1043.40 o                         
   9   3  11       7233.68       6928.11       571.11 o                         
  11   3  11      36579.30      38003.35      1287.74 o                         
  13   3  11      52712.89      51302.05      1496.40 o                         
  15   3  11      17652.56      15973.66       968.08 o                         
  17   3  11      11426.31      10988.82       915.99 o                         
  19   3  11      13102.19      13781.03      1144.75 o                         
  21   3  11      17233.38      17171.74      1373.49 o                         
  23   3  11      12394.54      13225.48      2284.03 o                         
 -40   4  11         14.09      -1430.62      1430.62 o                         
 -38   4  11         44.35        358.49       826.55 o                         
 -36   4  11        299.43        547.53       801.43 o                         
 -34   4  11        656.59       1707.13       822.97 o                         
 -32   4  11         37.54        -79.76       625.95 o                         
 -30   4  11        260.50       -585.80       639.76 o                         
 -28   4  11        717.79       2599.62       645.87 o                         
 -26   4  11         97.48       -107.38       592.05 o                         
 -24   4  11        411.61       -431.21       603.47 o                         
 -22   4  11        319.20        507.57       598.50 o                         
 -20   4  11       1217.26        902.35       550.38 o                         
 -18   4  11          9.29        896.33       546.02 o                         
 -16   4  11         58.98        194.22       541.16 o                         
 -14   4  11         19.68        649.66       423.74 o                         
 -12   4  11         36.91        754.65       407.31 o                         
 -10   4  11       5428.80       4208.40       428.54 o                         
  -8   4  11         17.93        287.18       357.17 o                         
  -6   4  11         53.93        456.92       368.01 o                         
  -4   4  11         11.51        -91.91       377.97 o                         
  -2   4  11       7250.58       7144.51       532.44 o                         
   0   4  11        586.58        703.74       398.84 o                         
   2   4  11        658.66        688.01       448.44 o                         
   4   4  11       1407.48       1413.07       484.36 o                         
   6   4  11       2920.26       1997.72       537.20 o                         
   8   4  11       2012.49       1310.43       548.57 o                         
  10   4  11         38.95        325.01       515.02 o                         
  12   4  11       1119.61        730.31       576.67 o                         
  14   4  11          2.59        976.92       595.68 o                         
  16   4  11       1199.20       3202.02       686.38 o                         
  18   4  11        619.54       1676.11       774.78 o                         
  20   4  11       1441.56       2133.82       933.13 o                         
  22   4  11          7.08       3050.10      1552.15 o                         
 -37   5  11       4172.25       3104.06      1171.56 o                         
 -35   5  11      11810.12      12798.09      1211.74 o                         
 -33   5  11       7275.94       6871.25       879.82 o                         
 -31   5  11      14672.57      12562.93      1063.71 o                         
 -29   5  11      31736.12      32483.17      1599.14 o                         
 -27   5  11      35795.57      37493.92      1718.42 o                         
 -25   5  11      21745.11      22586.62      1263.29 o                         
 -23   5  11      25793.95      27052.15      1229.39 o                         
 -21   5  11      17290.97      19027.36      1032.20 o                         
 -19   5  11      43408.19      45973.23      1524.89 o                         
 -17   5  11      29557.43      30276.93      1140.37 o                         
 -15   5  11      16855.81      16183.47       819.67 o                         
 -13   5  11      26226.76      27089.07      1006.61 o                         
 -11   5  11      26781.67      28195.67       954.86 o                         
  -9   5  11      11121.73      11460.86       643.79 o                         
  -7   5  11      17515.80      18306.77       752.78 o                         
  -5   5  11       9685.47       9629.02       588.81 o                         
  -3   5  11       7589.29       8345.97       645.63 o                         
  -1   5  11      11192.56      11600.47       724.78 o                         
   1   5  11      13482.13      14245.44       763.00 o                         
   3   5  11       5116.18       5326.28       580.10 o                         
   5   5  11      31960.28      34983.70      1200.09 o                         
   7   5  11      11746.76      11661.90       790.71 o                         
   9   5  11      12855.53      11866.79       802.69 o                         
  11   5  11      26359.28      27173.37      1161.30 o                         
  13   5  11      17084.06      16278.64       966.51 o                         
  15   5  11       6436.52       4777.42       855.50 o                         
  17   5  11      20425.02      18834.42      1871.09 o                         
  19   5  11       8958.71       6720.22      2510.03 o                         
 -34   6  11        885.53       2174.47      1527.59 o                         
 -32   6  11       5563.92       5293.87      1128.64 o                         
 -30   6  11        351.14        822.23       735.76 o                         
 -28   6  11        132.67         63.38       657.73 o                         
 -26   6  11       4906.88       3070.27       715.24 o                         
 -24   6  11       5189.18       3677.29       825.87 o                         
 -22   6  11       7353.37       7447.58       992.90 o                         
 -20   6  11       1432.76       1938.17       615.76 o                         
 -18   6  11        273.33        -88.35       619.38 o                         
 -16   6  11       1794.23       1126.43       542.18 o                         
 -14   6  11      12023.55      12021.98       793.48 o                         
 -12   6  11         85.78       -147.57       483.69 o                         
 -10   6  11        392.28        745.17       454.03 o                         
  -8   6  11        270.41        393.66       443.33 o                         
  -6   6  11       4865.63       5283.22       580.34 o                         
  -4   6  11        303.66       -334.09       529.95 o                         
  -2   6  11       2700.23       2509.09       628.80 o                         
   0   6  11          7.11        588.45       590.48 o                         
   2   6  11        733.45        922.17       576.57 o                         
   4   6  11       2205.06       1357.33       656.12 o                         
   6   6  11       3931.82       3362.36       633.86 o                         
   8   6  11        167.05        247.16       583.37 o                         
  10   6  11        702.36         71.73       689.36 o                         
  12   6  11       2313.38        999.57       753.62 o                         
  14   6  11         22.83       2512.25      1152.11 o                         
  16   6  11          5.16       -228.93      1306.04 o                         
 -31   7  11       9169.93       6334.45      2116.62 o                         
 -29   7  11      13206.30      12142.42      1632.47 o                         
 -27   7  11       2984.21       1699.99       872.67 o                         
 -25   7  11      15115.63      14426.19      1340.76 o                         
 -23   7  11      10858.23      10401.00      1022.86 o                         
 -21   7  11      11467.09      11613.09      1139.20 o                         
 -19   7  11       2391.78       2702.70       794.84 o                         
 -17   7  11      12784.95      11596.11      1143.91 o                         
 -15   7  11       3166.52       2623.52       735.27 o                         
 -13   7  11      13582.96      13481.13       995.27 o                         
 -11   7  11       7384.66       6197.99       750.85 o                         
  -9   7  11       8942.25       8247.67       806.07 o                         
  -7   7  11      20644.30      19992.87      1136.18 o                         
  -5   7  11      28170.96      30198.22      1340.25 o                         
  -3   7  11       2208.95       2235.74       725.72 o                         
  -1   7  11      21115.56      22138.91      1348.82 o                         
   1   7  11      29599.33      30364.06      1479.22 o                         
   3   7  11      23585.18      24449.93      1346.06 o                         
   5   7  11       6532.50       6468.65       902.32 o                         
   7   7  11      19129.60      18421.32      1680.74 o                         
   9   7  11      23124.97      22346.60      1750.61 o                         
  11   7  11      24455.49      21941.53      2703.82 o                         
 -24   8  11       1975.43       6896.61      4456.11 o                         
 -22   8  11         18.96        -18.67      2330.42 o                         
 -20   8  11        670.29      -1149.61      2402.03 o                         
 -18   8  11        245.69       1321.94      1199.33 o                         
 -16   8  11       3262.52       4125.31      1352.12 o                         
 -14   8  11       1620.88       3011.26       935.56 o                         
 -12   8  11         32.33        786.48       846.36 o                         
 -10   8  11        125.61        186.85       800.16 o                         
  -8   8  11        285.29        668.10       798.49 o                         
  -6   8  11       8746.87       9072.97      1113.23 o                         
  -4   8  11        771.52        111.44       731.39 o                         
  -2   8  11       1464.85       3238.92       917.57 o                         
   0   8  11         53.33       -445.19       839.76 o                         
   2   8  11       3021.00       2284.35       919.94 o                         
   4   8  11        319.12       3315.47      1631.00 o                         
   6   8  11         27.39      -1771.66      2609.58 o                         
 -44   0  12      27906.16      16244.58      4080.68 o                         
 -42   0  12        241.99        133.35      1420.85 o                         
 -40   0  12      85857.09      86793.34      3607.12 o                         
 -38   0  12        492.15       1751.58       966.68 o                         
 -36   0  12      91622.42      93484.65      3340.80 o                         
 -34   0  12        123.54        654.34       893.26 o                         
 -32   0  12     104231.45     108222.77      3446.85 o                         
 -30   0  12        355.55        225.66       717.24 o                         
 -28   0  12     150242.25     153740.98      3591.40 o                         
 -26   0  12       9383.11       9324.77       976.99 o                         
 -24   0  12     144938.70     142375.78      3431.39 o                         
 -22   0  12      13529.80      12798.85      1091.52 o                         
 -20   0  12      55008.74      56644.84      1849.16 o                         
 -18   0  12      19643.13      19062.59       998.93 o                         
 -16   0  12      99663.64     101073.82      2506.71 o                         
 -14   0  12       5297.25       5502.30       969.74 o                         
 -12   0  12     142480.70     144546.67      2527.97 o                         
 -10   0  12      30486.60      30939.69      1106.29 o                         
  -8   0  12      78790.82      81611.58      1805.85 o                         
  -6   0  12      11095.40      10273.53       769.59 o                         
  -4   0  12     131622.86     139983.41      2771.01 o                         
  -2   0  12       4092.74       4382.44       684.37 o                         
   0   0  12     154734.58     165916.70      3122.09 o                         
   2   0  12      49199.08      48861.30      1721.51 o                         
   4   0  12     120663.68     124718.61      3325.52 o                         
   6   0  12      11554.30       9262.18       897.92 o                         
   8   0  12     109180.38     112443.56      2739.69 o                         
  10   0  12      25886.62      28362.03      1447.29 o                         
  12   0  12      53870.13      54647.08      1963.51 o                         
  14   0  12        209.42       1815.50       678.53 o                         
  16   0  12      58349.62      63463.16      2646.61 o                         
  18   0  12       4552.89       2957.71       871.29 o                         
  20   0  12       7715.87       6954.96      1090.37 o                         
  22   0  12         32.86      -1672.51      1875.76 o                         
  24   0  12      28932.67      31991.89      3412.03 o                         
 -43   1  12       9823.17       7551.04      1857.63 o                         
 -41   1  12      12480.82      12257.48      1282.44 o                         
 -39   1  12      24689.66      25158.55      1392.85 o                         
 -37   1  12      27131.25      25702.70      1290.94 o                         
 -35   1  12      27282.20      28505.66      1317.73 o                         
 -33   1  12       5819.53       5093.29       676.91 o                         
 -31   1  12      41748.67      43409.44      1494.69 o                         
 -29   1  12      27732.19      27470.75      1156.32 o                         
 -27   1  12      29658.11      29595.60      1101.64 o                         
 -25   1  12       7757.55       7309.19       605.16 o                         
 -23   1  12      33467.91      32074.24      1069.73 o                         
 -21   1  12      50384.04      48045.97      1244.79 o                         
 -19   1  12      39278.37      39021.72      1028.88 o                         
 -17   1  12       6772.32       5521.32       609.29 o                         
 -15   1  12      12001.13      11079.13       604.56 o                         
 -13   1  12      71374.90      72404.53      1402.51 o                         
 -11   1  12      11122.33      10129.77       466.33 o                         
  -9   1  12      19031.60      19307.35       695.84 o                         
  -7   1  12       2314.16       2741.24       391.96 o                         
  -5   1  12      36216.48      37158.77       999.26 o                         
  -3   1  12       2674.21       2995.40       391.13 o                         
  -1   1  12      15930.65      15285.97       744.92 o                         
   1   1  12      12983.58      12181.74       654.50 o                         
   3   1  12      13258.00      13847.79       660.80 o                         
   5   1  12      12856.31      12878.85       698.50 o                         
   7   1  12       4392.21       4068.96       507.12 o                         
   9   1  12       4905.53       4449.71       507.40 o                         
  11   1  12       4954.93       4291.45       541.49 o                         
  13   1  12      13678.36      12926.21       823.04 o                         
  15   1  12        649.56       1227.54       516.59 o                         
  17   1  12      11910.12      12799.90       901.60 o                         
  19   1  12       1418.78       1154.63       662.55 o                         
  21   1  12       4060.49       4151.61      1012.03 o                         
  23   1  12       2947.80       2435.32      1255.27 o                         
 -42   2  12      34590.27      30460.89      2953.61 o                         
 -40   2  12        732.03        785.44       835.36 o                         
 -38   2  12      44604.25      46164.68      1864.23 o                         
 -36   2  12         90.96         49.10       687.92 o                         
 -34   2  12      72007.30      75583.54      2053.37 o                         
 -32   2  12        110.63       -124.12       557.39 o                         
 -30   2  12     112208.77     111133.81      2693.82 o                         
 -28   2  12        568.13        872.83       493.57 o                         
 -26   2  12      90124.60      87398.42      2012.77 o                         
 -24   2  12       3774.98       3313.72       529.03 o                         
 -22   2  12      86555.73      85320.75      2142.53 o                         
 -20   2  12       1943.10       1767.01       397.54 o                         
 -18   2  12     124287.84     125758.67      2495.49 o                         
 -16   2  12       2109.43       1468.44       486.13 o                         
 -14   2  12      47133.62      47236.46      1323.54 o                         
 -12   2  12       4210.21       2680.68       449.48 o                         
 -10   2  12      67327.56      71552.53      1362.78 o                         
  -8   2  12       2208.31       2469.12       399.41 o                         
  -6   2  12      71922.14      73304.51      1299.79 o                         
  -4   2  12        321.32        126.30       242.90 o                         
  -2   2  12      53193.38      56577.62      1243.88 o                         
   0   2  12      15672.26      15077.31       609.63 o                         
   2   2  12      38850.09      39348.76       958.51 o                         
   4   2  12       9023.70       8698.48       612.29 o                         
   6   2  12      80361.05      83692.38      1674.92 o                         
   8   2  12       1183.17       1341.31       466.97 o                         
  10   2  12      43162.20      42202.80      1258.35 o                         
  12   2  12       9068.33       7478.19       688.69 o                         
  14   2  12      37758.01      36478.95      1464.27 o                         
  16   2  12       3557.77       3573.86       674.15 o                         
  18   2  12      37049.62      39603.73      1815.16 o                         
  20   2  12         27.08        267.31       848.72 o                         
  22   2  12      28100.40      25723.29      2755.29 o                         
 -41   3  12      15221.66      13907.58      2075.42 o                         
 -39   3  12      18404.46      17036.53      1361.94 o                         
 -37   3  12       9211.55       9430.63      1004.20 o                         
 -35   3  12      31888.53      32747.96      1488.66 o                         
 -33   3  12      33677.91      32170.90      1484.84 o                         
 -31   3  12      40292.69      41638.21      1645.96 o                         
 -29   3  12      12623.23      12535.41      1110.78 o                         
 -27   3  12      38735.23      37238.96      1519.02 o                         
 -25   3  12      27887.19      27595.97      1298.07 o                         
 -23   3  12      32605.21      34541.68      1426.21 o                         
 -21   3  12      40678.66      40564.73      1486.29 o                         
 -19   3  12      43551.68      44217.93      1507.63 o                         
 -17   3  12      61649.46      62913.11      1787.66 o                         
 -15   3  12      18381.46      18505.67       886.24 o                         
 -13   3  12      36011.72      36160.82      1104.27 o                         
 -11   3  12      16368.88      17012.74       762.44 o                         
  -9   3  12      31944.33      31917.94       896.48 o                         
  -7   3  12      27965.73      27480.87       817.32 o                         
  -5   3  12      21874.28      21138.71       711.18 o                         
  -3   3  12      12049.45      11836.32       683.32 o                         
  -1   3  12      22742.41      23660.96       860.73 o                         
   1   3  12       8262.55       9732.56       625.33 o                         
   3   3  12       7676.93       7203.28       574.35 o                         
   5   3  12      21913.90      21834.70       946.68 o                         
   7   3  12      10562.92       9990.80       735.89 o                         
   9   3  12       9667.00       8872.78       731.95 o                         
  11   3  12       1812.09       2330.34       597.31 o                         
  13   3  12       7169.91       6790.02       792.72 o                         
  15   3  12       5842.93       6025.56       837.95 o                         
  17   3  12       2221.11       2735.35       857.48 o                         
  19   3  12       3348.56       2596.34       849.30 o                         
  21   3  12       5989.99       4365.41      1710.07 o                         
 -40   4  12      53073.02      55886.79      3847.33 o                         
 -38   4  12        525.01        887.99      1057.38 o                         
 -36   4  12      85306.83      87689.10      2628.03 o                         
 -34   4  12         41.68        209.61       675.84 o                         
 -32   4  12      59296.16      63085.33      2219.24 o                         
 -30   4  12       1043.09       2301.56       670.35 o                         
 -28   4  12      90411.72      92587.77      2405.83 o                         
 -26   4  12       4063.84       4327.60       766.29 o                         
 -24   4  12     107114.02     109535.37      2613.71 o                         
 -22   4  12       8882.83       8241.92       839.46 o                         
 -20   4  12      47465.73      49718.57      1776.76 o                         
 -18   4  12         46.18        250.15       564.11 o                         
 -16   4  12      79562.12      82306.86      1952.86 o                         
 -14   4  12      21328.29      21151.68       864.97 o                         
 -12   4  12      61411.27      64153.57      1432.00 o                         
 -10   4  12       1229.35        505.62       377.53 o                         
  -8   4  12      78597.06      79674.91      1456.31 o                         
  -6   4  12        249.44        255.53       358.83 o                         
  -4   4  12      87424.75      91146.58      1708.37 o                         
  -2   4  12      14930.81      14162.67       777.73 o                         
   0   4  12      93197.01      98904.33      1852.22 o                         
   2   4  12         39.06        853.27       467.08 o                         
   4   4  12      94861.30      98575.28      2068.23 o                         
   6   4  12      42455.10      41030.41      1392.02 o                         
   8   4  12      37033.76      36699.20      1375.14 o                         
  10   4  12        863.47       1464.27       585.18 o                         
  12   4  12      77134.55      76171.34      2013.03 o                         
  14   4  12       7920.98       6848.68       767.47 o                         
  16   4  12      25891.24      25293.54      1468.52 o                         
  18   4  12         13.48        645.12       890.93 o                         
  20   4  12      18526.21      14787.79      2155.54 o                         
 -37   5  12       7578.16       7609.87      1982.69 o                         
 -35   5  12      16188.93      17893.30      1593.76 o                         
 -33   5  12      22011.19      20035.15      1334.50 o                         
 -31   5  12      10348.88      10839.95      1057.25 o                         
 -29   5  12        924.44        890.89       701.25 o                         
 -27   5  12      28416.69      27241.15      1503.48 o                         
 -25   5  12      24360.85      25157.91      1433.72 o                         
 -23   5  12      20789.26      22842.53      1332.82 o                         
 -21   5  12        711.21        720.63       635.32 o                         
 -19   5  12       8267.22       8261.97       918.39 o                         
 -17   5  12      18128.23      19398.40      1061.73 o                         
 -15   5  12      14953.14      15519.65       872.07 o                         
 -13   5  12       9026.05       9586.56       687.87 o                         
 -11   5  12        640.36        229.21       451.80 o                         
  -9   5  12      28548.38      28798.29       987.02 o                         
  -7   5  12       2653.28       2210.38       427.16 o                         
  -5   5  12       3523.33       2982.60       504.34 o                         
  -3   5  12        821.04        645.53       478.26 o                         
  -1   5  12      27037.83      27543.05      1093.27 o                         
   1   5  12       7177.32       6725.28       632.04 o                         
   3   5  12       6621.21       7216.66       651.81 o                         
   5   5  12       1167.55       1055.33       491.91 o                         
   7   5  12       2181.32       2504.82       531.09 o                         
   9   5  12       9946.79       8763.16       739.39 o                         
  11   5  12        960.26        952.58       643.62 o                         
  13   5  12      10954.48       9652.58      1038.82 o                         
  15   5  12       1645.71       -995.17       995.17 o                         
  17   5  12       7449.51       3356.82      1437.11 o                         
 -34   6  12      45574.28      33915.18      4911.79 o                         
 -32   6  12       3874.70       3593.23       986.22 o                         
 -30   6  12      65861.13      64244.84      2587.59 o                         
 -28   6  12         67.05        713.62       752.32 o                         
 -26   6  12      50441.70      52938.69      2263.84 o                         
 -24   6  12        363.71        646.06       787.08 o                         
 -22   6  12      71897.12      73578.33      2457.57 o                         
 -20   6  12         59.09       -322.78       674.71 o                         
 -18   6  12      71374.17      74510.52      2115.42 o                         
 -16   6  12        204.96        512.02       564.21 o                         
 -14   6  12      51342.19      52949.99      1999.94 o                         
 -12   6  12       2684.46       2329.87       581.53 o                         
 -10   6  12      37455.33      37859.97      1348.04 o                         
  -8   6  12         16.94       -478.93       518.52 o                         
  -6   6  12      77704.94      83254.30      2001.43 o                         
  -4   6  12          3.32        332.33       560.17 o                         
  -2   6  12      29512.26      29567.13      1362.62 o                         
   0   6  12       4251.89       4074.76       649.13 o                         
   2   6  12      41736.91      45663.12      1697.09 o                         
   4   6  12       1429.24       1473.79       646.73 o                         
   6   6  12      29784.70      30731.50      1423.28 o                         
   8   6  12        274.25        -73.00       654.39 o                         
  10   6  12      47895.00      47396.89      1861.18 o                         
  12   6  12       3654.94       2713.17      1224.11 o                         
  14   6  12      18614.02      14657.95      2269.81 o                         
 -29   7  12      17229.67      14922.85      1935.79 o                         
 -27   7  12      21508.00      22107.46      1823.55 o                         
 -25   7  12      20775.08      19103.26      1591.74 o                         
 -23   7  12      11403.18      11014.30      1247.48 o                         
 -21   7  12      28336.75      30484.80      1866.10 o                         
 -19   7  12      26065.53      22484.13      1616.60 o                         
 -17   7  12      25806.89      25714.33      1577.75 o                         
 -15   7  12      18434.92      17738.70      1297.02 o                         
 -13   7  12      17006.14      16961.97      1143.65 o                         
 -11   7  12      11368.97      10770.88       961.60 o                         
  -9   7  12      18407.50      18990.44      1254.49 o                         
  -7   7  12      22686.92      22632.99      1265.46 o                         
  -5   7  12      12369.20      10994.13       945.71 o                         
  -3   7  12      14640.62      14522.27      1139.88 o                         
  -1   7  12       3365.24       1652.32       748.83 o                         
   1   7  12      11324.18      10172.14       990.35 o                         
   3   7  12       4870.33       5107.45       788.46 o                         
   5   7  12       7683.26       6083.32       906.65 o                         
   7   7  12       7119.59       7069.55      1326.52 o                         
   9   7  12       6233.94       5981.21      1525.50 o                         
 -22   8  12         13.63        -81.99      2158.94 o                         
 -20   8  12      27294.26      27260.52      7371.37 o                         
 -18   8  12         85.40       -961.64      1623.99 o                         
 -16   8  12      26370.16      29588.97      2600.70 o                         
 -14   8  12        741.62        954.21      1003.08 o                         
 -12   8  12      37982.07      37881.71      2690.57 o                         
 -10   8  12       1561.94        667.74      1631.31 o                         
  -8   8  12      32300.19      32158.16      2439.00 o                         
  -6   8  12      12327.23      11066.44      1672.19 o                         
  -4   8  12      21661.39      19861.93      1867.61 o                         
  -2   8  12         20.42       1216.28      1005.86 o                         
   0   8  12      37032.57      32995.84      2459.56 o                         
   2   8  12       4240.66      -1090.95      2011.05 o                         
 -43   1  13       5497.42       2671.17      2821.23 o                         
 -41   1  13      12110.39       9919.12      1288.68 o                         
 -39   1  13       9484.57       8731.98      1127.14 o                         
 -37   1  13      18699.84      19294.62      1277.73 o                         
 -35   1  13      27474.97      25802.10      1377.04 o                         
 -33   1  13       7198.16       8315.97       865.25 o                         
 -31   1  13      12234.00      12180.28       977.63 o                         
 -29   1  13      37894.17      37178.81      1483.39 o                         
 -27   1  13       9935.29      10463.77       862.20 o                         
 -25   1  13       8103.27       7824.50       668.58 o                         
 -23   1  13      30434.78      30354.55      1107.58 o                         
 -21   1  13      14958.22      15219.04       790.36 o                         
 -19   1  13      11404.02      12664.86       841.12 o                         
 -17   1  13      11953.62      13229.73       798.02 o                         
 -15   1  13      12410.20      11868.85       700.99 o                         
 -13   1  13      60585.99      59391.71      1327.40 o                         
 -11   1  13      19488.71      19632.99       791.61 o                         
  -9   1  13       3649.60       3947.48       436.31 o                         
  -7   1  13      68659.28      70816.34      1390.90 o                         
  -5   1  13      86283.07      88907.91      1676.09 o                         
  -3   1  13       7209.46       8358.76       614.07 o                         
  -1   1  13      47994.64      51267.34      1301.51 o                         
   1   1  13      57588.79      58614.61      1439.34 o                         
   3   1  13      32462.88      31341.09      1099.08 o                         
   5   1  13      24341.20      24367.75       946.00 o                         
   7   1  13      25827.08      26493.26      1051.80 o                         
   9   1  13      18782.86      20075.25       931.45 o                         
  11   1  13      32813.98      35231.85      1215.67 o                         
  13   1  13       2228.63       2052.20       599.40 o                         
  15   1  13       6253.11       6384.51       696.23 o                         
  17   1  13      21225.99      21987.51      1326.16 o                         
  19   1  13       3191.38       5869.68      1124.37 o                         
  21   1  13        585.85        399.74      1921.28 o                         
 -42   2  13        188.13       -972.01      1734.63 o                         
 -40   2  13       1193.73       2512.71      1121.33 o                         
 -38   2  13         45.53       2209.19       728.76 o                         
 -36   2  13       2508.49       1747.51       805.50 o                         
 -34   2  13         17.13         69.53       599.10 o                         
 -32   2  13       2651.90       2469.00       627.46 o                         
 -30   2  13        327.97        389.70       623.31 o                         
 -28   2  13       1643.32       1963.98       623.43 o                         
 -26   2  13          4.78        506.74       593.11 o                         
 -24   2  13       1821.97       1746.97       557.58 o                         
 -22   2  13        461.22        786.95       583.12 o                         
 -20   2  13        169.58        320.50       566.76 o                         
 -18   2  13        198.28        579.78       655.69 o                         
 -16   2  13        536.71        766.99       472.58 o                         
 -14   2  13        877.71       1584.60       471.26 o                         
 -12   2  13       1641.84       1836.93       430.42 o                         
 -10   2  13        304.37        426.63       375.39 o                         
  -8   2  13       1364.71       1519.53       402.44 o                         
  -6   2  13        145.66        412.40       471.38 o                         
  -4   2  13         56.79        555.81       434.65 o                         
  -2   2  13         10.30        317.10       400.30 o                         
   0   2  13        108.64        776.10       449.15 o                         
   2   2  13         80.56         47.25       451.65 o                         
   4   2  13        143.39        498.07       439.38 o                         
   6   2  13         92.80        290.66       469.34 o                         
   8   2  13        276.59        952.41       505.95 o                         
  10   2  13        533.91        992.08       513.41 o                         
  12   2  13        610.99       1060.57       572.98 o                         
  14   2  13        250.28        351.78       579.75 o                         
  16   2  13        716.61        274.62       699.34 o                         
  18   2  13        322.13        186.59       873.53 o                         
  20   2  13        431.03        717.03      1453.26 o                         
 -41   3  13      17995.06      17974.32      2618.13 o                         
 -39   3  13      12852.49       9284.14      1810.74 o                         
 -37   3  13       5471.34       4060.39       866.00 o                         
 -35   3  13      24725.24      26475.00      1396.97 o                         
 -33   3  13      13739.37      13643.67      1053.11 o                         
 -31   3  13      16008.76      17348.81      1140.58 o                         
 -29   3  13      12038.22      12816.23      1006.71 o                         
 -27   3  13       9186.34       8882.92       910.13 o                         
 -25   3  13      18459.80      20285.53      1171.71 o                         
 -23   3  13      22036.04      22481.65      1170.52 o                         
 -21   3  13       1022.44       -100.97       585.44 o                         
 -19   3  13       8904.46       7893.07       815.35 o                         
 -17   3  13      32873.57      33148.44      1326.12 o                         
 -15   3  13       9450.51       9778.61       700.30 o                         
 -13   3  13       2859.29       2624.41       436.78 o                         
 -11   3  13      35091.84      34521.43      1036.22 o                         
  -9   3  13      31100.45      31053.12       977.70 o                         
  -7   3  13      29496.50      32263.26      1035.55 o                         
  -5   3  13      26058.63      25174.38       920.40 o                         
  -3   3  13      40213.78      43295.36      1207.54 o                         
  -1   3  13      71045.27      74446.80      1607.41 o                         
   1   3  13      18231.51      18434.65       822.91 o                         
   3   3  13      15767.64      16287.70       855.42 o                         
   5   3  13      76380.43      81229.09      1954.27 o                         
   7   3  13      41709.95      42167.33      1453.42 o                         
   9   3  13       6162.20       4781.52       694.69 o                         
  11   3  13      16098.22      14263.98       981.87 o                         
  13   3  13      16415.50      15684.55      1043.70 o                         
  15   3  13       8856.06       6857.15       892.84 o                         
  17   3  13       4517.06       2236.80      1419.85 o                         
  19   3  13       2228.72       2933.24      1381.02 o                         
 -38   4  13         25.82       -530.42      1663.11 o                         
 -36   4  13       2317.06       3279.56       808.64 o                         
 -34   4  13        594.33       -416.51       679.60 o                         
 -32   4  13        507.19        797.57       629.46 o                         
 -30   4  13       3030.96       3099.38       719.67 o                         
 -28   4  13       2308.53       2346.59       660.69 o                         
 -26   4  13        633.38        396.00       796.95 o                         
 -24   4  13        153.94        970.79       623.23 o                         
 -22   4  13       2080.53       1870.18       675.31 o                         
 -20   4  13        331.15        691.30       590.88 o                         
 -18   4  13        800.29       1308.77       556.94 o                         
 -16   4  13        988.52        464.21       450.44 o                         
 -14   4  13         30.12       1162.07       501.61 o                         
 -12   4  13       1125.15       1329.70       455.02 o                         
 -10   4  13       2117.40       2025.13       426.67 o                         
  -8   4  13       9673.79       9847.01       643.28 o                         
  -6   4  13        602.96        527.46       417.26 o                         
  -4   4  13       4015.75       4143.30       514.17 o                         
  -2   4  13        464.49        900.96       503.57 o                         
   0   4  13        411.50        742.56       449.73 o                         
   2   4  13       2144.64       2656.53       568.76 o                         
   4   4  13        437.46        -55.50       527.21 o                         
   6   4  13        525.17         87.89       585.66 o                         
   8   4  13       1215.38       1623.58       645.65 o                         
  10   4  13       1387.73       2570.52       621.96 o                         
  12   4  13        636.84       1005.70       650.85 o                         
  14   4  13       2581.18       2459.90       810.04 o                         
  16   4  13        385.86       1061.96      1685.95 o                         
 -37   5  13      10631.75       4165.51      2259.97 o                         
 -35   5  13       9154.21       8577.29      1410.61 o                         
 -33   5  13      11592.25      12333.87      1171.78 o                         
 -31   5  13       7944.44       8016.20      1028.62 o                         
 -29   5  13      11139.54       9365.81      1108.28 o                         
 -27   5  13      10576.12       9750.01       990.68 o                         
 -25   5  13      28145.10      24589.46      1476.82 o                         
 -23   5  13      15257.92      15627.40      1237.42 o                         
 -21   5  13       5222.84       4424.94       869.73 o                         
 -19   5  13      20533.45      21270.13      1246.40 o                         
 -17   5  13      38457.06      39577.56      1615.14 o                         
 -15   5  13       5807.28       6079.14       683.03 o                         
 -13   5  13      25439.80      25380.87      1108.20 o                         
 -11   5  13      26832.33      25877.45      1083.98 o                         
  -9   5  13      16802.70      16555.45       927.91 o                         
  -7   5  13      14875.15      13696.40       851.76 o                         
  -5   5  13      22471.84      22316.99      1057.07 o                         
  -3   5  13      20108.86      20778.38      1061.76 o                         
  -1   5  13      35290.34      37710.30      1450.93 o                         
   1   5  13       8665.13       8859.59       837.09 o                         
   3   5  13      10004.69       9662.42       828.68 o                         
   5   5  13      24830.22      22139.53      1202.34 o                         
   7   5  13      18555.20      20014.16      1166.22 o                         
   9   5  13       2088.48       2108.90       642.80 o                         
  11   5  13      15203.62      13623.07      1121.15 o                         
  13   5  13       6914.41       6484.84      2062.84 o                         
  15   5  13       4583.58      -4692.36      4692.36 o                         
 -32   6  13        224.47        661.51       919.47 o                         
 -30   6  13        303.40       1760.01       921.01 o                         
 -28   6  13       3810.06       3777.12       919.55 o                         
 -26   6  13       1848.66       1255.23       818.50 o                         
 -24   6  13       1067.86       1974.93       863.92 o                         
 -22   6  13        126.58        160.89       697.96 o                         
 -20   6  13       2102.44       2151.59       733.79 o                         
 -18   6  13       1588.77       1560.75       688.62 o                         
 -16   6  13         46.03        439.17       692.00 o                         
 -14   6  13         93.49        621.26       594.84 o                         
 -12   6  13        474.74        829.23       589.96 o                         
 -10   6  13        274.91        134.79       586.60 o                         
  -8   6  13        448.71       1568.32       587.03 o                         
  -6   6  13        227.02       1204.86       566.64 o                         
  -4   6  13       1712.33       2716.00       740.19 o                         
  -2   6  13         65.39        111.27       631.10 o                         
   0   6  13        244.74       1431.93       719.87 o                         
   2   6  13        338.46        461.02       607.29 o                         
   4   6  13       1116.38       1233.10       618.13 o                         
   6   6  13       1462.80       3402.17       760.13 o                         
   8   6  13         28.98       -674.76       828.91 o                         
  10   6  13         75.45        572.61       864.09 o                         
 -27   7  13       5889.67       4861.65      1298.13 o                         
 -25   7  13        823.98       1084.70      1527.56 o                         
 -23   7  13      10402.82      12236.81      1399.81 o                         
 -21   7  13       6170.84       5671.60       973.96 o                         
 -19   7  13       9557.56       7259.57      1456.56 o                         
 -17   7  13        646.77       1447.48       968.53 o                         
 -15   7  13      12825.42      11650.90      1044.86 o                         
 -13   7  13      12130.00      12129.92      1144.63 o                         
 -11   7  13      11052.71      12222.36      1078.48 o                         
  -9   7  13        607.25       -118.07       676.59 o                         
  -7   7  13      25590.24      27976.77      1416.88 o                         
  -5   7  13      29680.42      29020.19      1466.11 o                         
  -3   7  13      13098.42      14078.26      1126.25 o                         
  -1   7  13       9773.95       9579.54      1009.28 o                         
   1   7  13      36597.13      37164.66      1849.28 o                         
   3   7  13      26156.14      22059.77      1739.32 o                         
   5   7  13      16874.31      13968.37      2609.59 o                         
 -18   8  13        123.04        172.60      1589.41 o                         
 -16   8  13        453.07       3048.18      1396.45 o                         
 -14   8  13       4903.65       4462.22      2076.22 o                         
 -12   8  13       4716.69       5090.72      1343.52 o                         
 -10   8  13          7.27        706.42      1039.36 o                         
  -8   8  13       7319.56       6341.78      1355.89 o                         
  -6   8  13        927.17       -409.04      1099.40 o                         
  -4   8  13       1781.77      -1439.75      3216.54 o                         
 -42   0  14      49775.28      48903.72      7652.15 o                         
 -40   0  14        433.14       3774.37      1344.33 o                         
 -38   0  14      59069.22      65431.64      3926.17 o                         
 -36   0  14       3353.18       5710.34      1141.07 o                         
 -34   0  14      68186.19      66311.90      3034.76 o                         
 -32   0  14      20219.67      19272.33      1782.85 o                         
 -30   0  14      85915.49      86800.95      4615.66 o                         
 -28   0  14       2755.56       4939.27      1345.53 o                         
 -26   0  14      60860.05      60865.32      2836.63 o                         
 -24   0  14      27401.21      26957.54      1953.75 o                         
 -22   0  14     158326.67     161927.95      4216.29 o                         
 -20   0  14      16507.11      18766.12      1570.70 o                         
 -18   0  14      76217.74      82097.45      3119.21 o                         
 -16   0  14      40734.82      41370.05      1930.98 o                         
 -14   0  14     195679.75     202526.31      4276.41 o                         
 -12   0  14         12.04       -706.86       706.86 o                         
 -10   0  14      94259.19      95455.84      2383.45 o                         
  -8   0  14       3298.01       2360.20       626.70 o                         
  -6   0  14     307348.50     325417.44      5213.26 o                         
  -4   0  14       1873.49       2172.54       873.05 o                         
  -2   0  14     120925.92     129430.35      3070.32 o                         
   0   0  14        399.54        794.27       679.62 o                         
   2   0  14     144735.67     150794.91      3544.21 o                         
   4   0  14       1439.83       1307.91       659.01 o                         
   6   0  14      58530.07      65437.55      2295.41 o                         
   8   0  14         27.90       -210.51       739.88 o                         
  10   0  14      73530.02      77790.24      2776.18 o                         
  12   0  14       1026.37        597.76       791.41 o                         
  14   0  14      10608.37      12241.70      1376.54 o                         
  16   0  14        129.68         11.98       836.11 o                         
  18   0  14      27290.58      30438.92      3148.54 o                         
 -41   1  14      12558.89       6992.65      2010.43 o                         
 -39   1  14       4694.00       4858.56       868.21 o                         
 -37   1  14      10842.22      13247.97      1209.77 o                         
 -35   1  14      18489.79      17667.09      1180.69 o                         
 -33   1  14      31461.49      31991.26      1571.42 o                         
 -31   1  14      10363.48       9699.85       974.12 o                         
 -29   1  14      39609.74      37731.90      1497.23 o                         
 -27   1  14      13463.79      13280.15       948.62 o                         
 -25   1  14      37707.32      37062.44      1350.04 o                         
 -23   1  14      26345.90      26696.28      1136.93 o                         
 -21   1  14      21351.10      20937.09       979.36 o                         
 -19   1  14      36938.23      35253.27      1272.94 o                         
 -17   1  14      46474.79      47844.62      1443.30 o                         
 -15   1  14      51281.70      48317.55      1287.27 o                         
 -13   1  14      15477.30      15650.22       732.06 o                         
 -11   1  14      53210.01      52426.77      1268.36 o                         
  -9   1  14      22724.24      22880.11       842.70 o                         
  -7   1  14      48477.35      51132.77      1308.34 o                         
  -5   1  14      27836.38      28556.71      1023.53 o                         
  -3   1  14      41647.43      42290.85      1236.58 o                         
  -1   1  14       4136.08       5414.53       567.46 o                         
   1   1  14      15899.25      16885.75       862.50 o                         
   3   1  14      25888.17      24994.12      1145.68 o                         
   5   1  14      18580.96      18316.56       947.93 o                         
   7   1  14      18746.86      17577.52       941.89 o                         
   9   1  14       2233.55       1989.74       495.68 o                         
  11   1  14      15748.13      16652.97       949.42 o                         
  13   1  14      10607.60       9366.71       805.51 o                         
  15   1  14       4805.17       4708.30       748.22 o                         
  17   1  14        515.17         95.03      1079.55 o                         
  19   1  14       8239.80       5851.79      1480.65 o                         
 -40   2  14      32755.58      31140.28      2246.03 o                         
 -38   2  14        896.52       -254.15       704.15 o                         
 -36   2  14      40979.53      40213.71      1778.24 o                         
 -34   2  14        528.52        680.31       638.68 o                         
 -32   2  14      39354.52      38554.82      1653.43 o                         
 -30   2  14        263.50        996.65       729.43 o                         
 -28   2  14      49587.18      48432.71      1787.62 o                         
 -26   2  14       4537.18       3936.18       693.27 o                         
 -24   2  14     106211.77     108748.82      2730.69 o                         
 -22   2  14         15.06        793.93       572.32 o                         
 -20   2  14      88383.58      90379.88      2252.42 o                         
 -18   2  14       3315.68       3784.69       652.74 o                         
 -16   2  14     101127.84     102988.98      2118.94 o                         
 -14   2  14         32.77        377.01       440.59 o                         
 -12   2  14     157915.30     158954.27      2381.49 o                         
 -10   2  14       2496.51       2333.33       449.23 o                         
  -8   2  14     112955.41     119648.55      2042.69 o                         
  -6   2  14       3780.63       3546.81       532.17 o                         
  -4   2  14      93581.77      97190.84      1856.95 o                         
  -2   2  14        873.94        217.98       465.52 o                         
   0   2  14     108898.99     111715.29      2082.97 o                         
   2   2  14       3810.56       4015.01       571.71 o                         
   4   2  14      44135.44      46783.43      1378.53 o                         
   6   2  14        955.30       1372.58       511.51 o                         
   8   2  14      25040.11      25717.62      1121.19 o                         
  10   2  14        351.71       1411.90       588.89 o                         
  12   2  14      30055.54      29650.16      1433.48 o                         
  14   2  14        755.55       1809.11       651.50 o                         
  16   2  14      21733.86      25299.26      1791.57 o                         
  18   2  14       1068.79       2565.94      1885.77 o                         
 -39   3  14      14031.67       9507.64      1576.44 o                         
 -37   3  14      24571.10      23857.07      1431.19 o                         
 -35   3  14      10331.58      11177.89       980.58 o                         
 -33   3  14      17170.25      18162.65      1194.08 o                         
 -31   3  14      22068.39      20729.85      1327.89 o                         
 -29   3  14      45670.26      44816.67      1784.31 o                         
 -27   3  14      25805.42      26586.38      1378.81 o                         
 -25   3  14      38051.84      38205.34      1548.61 o                         
 -23   3  14      33390.36      34726.43      1517.87 o                         
 -21   3  14      47490.95      49846.72      1761.57 o                         
 -19   3  14      23644.08      23343.68      1162.95 o                         
 -17   3  14      59948.82      59638.60      1808.89 o                         
 -15   3  14      45672.04      47539.55      1455.04 o                         
 -13   3  14      41927.82      41852.30      1265.61 o                         
 -11   3  14      69276.70      70614.63      1571.09 o                         
  -9   3  14      33420.92      33895.95      1171.76 o                         
  -7   3  14      40594.84      42670.95      1336.28 o                         
  -5   3  14      16451.60      16266.41       851.44 o                         
  -3   3  14      36963.63      37560.33      1224.65 o                         
  -1   3  14      24008.41      24727.86      1078.78 o                         
   1   3  14      34543.66      34653.79      1236.14 o                         
   3   3  14       9965.71       9605.82       791.51 o                         
   5   3  14      16208.15      16953.26       973.49 o                         
   7   3  14      10430.98      10464.81       830.36 o                         
   9   3  14      13730.87      14174.86       969.39 o                         
  11   3  14       7817.97       5883.49       749.85 o                         
  13   3  14       4001.62       3973.51       721.04 o                         
  15   3  14      12287.19      14457.68      1687.01 o                         
  17   3  14       2659.60       4191.49      2524.42 o                         
 -38   4  14      30245.63      23614.57      2781.49 o                         
 -36   4  14        545.35       1498.55      1083.37 o                         
 -34   4  14      72194.38      70946.86      2425.96 o                         
 -32   4  14        113.13       1754.33       706.00 o                         
 -30   4  14      49174.31      49701.06      1925.42 o                         
 -28   4  14      13596.39      11690.85      1021.64 o                         
 -26   4  14      74073.17      76272.38      2405.36 o                         
 -24   4  14        863.66        592.36       644.51 o                         
 -22   4  14      45325.13      44870.45      1809.98 o                         
 -20   4  14      39669.36      39126.97      1546.76 o                         
 -18   4  14     134931.78     140309.59      2980.25 o                         
 -16   4  14       1354.70       1286.60       549.95 o                         
 -14   4  14      71981.82      75971.22      1764.75 o                         
 -12   4  14        859.09        469.55       522.83 o                         
 -10   4  14     129309.92     134425.62      2399.95 o                         
  -8   4  14        903.67        253.98       465.65 o                         
  -6   4  14      98383.28      97729.15      2008.59 o                         
  -4   4  14        161.90        454.40       567.70 o                         
  -2   4  14     159500.69     163814.44      2972.02 o                         
   0   4  14       5061.16       4394.43       633.06 o                         
   2   4  14      48473.54      50021.97      1569.54 o                         
   4   4  14        850.05       1320.17       568.03 o                         
   6   4  14      90279.41      94183.52      2308.95 o                         
   8   4  14          9.98        179.37       574.76 o                         
  10   4  14      27664.14      28368.24      1326.34 o                         
  12   4  14        385.09        528.81       799.97 o                         
  14   4  14      17449.32      17323.86      1964.11 o                         
 -35   5  14       2785.25       1829.57      1237.94 o                         
 -33   5  14      12851.06      11502.58      1263.35 o                         
 -31   5  14      15583.14      14260.52      1380.92 o                         
 -29   5  14      21325.14      19577.75      1660.55 o                         
 -27   5  14       2960.32       2223.18       843.40 o                         
 -25   5  14       9838.63      10109.29      1079.92 o                         
 -23   5  14      16123.06      15535.93      1250.74 o                         
 -21   5  14      17592.96      17647.14      1222.03 o                         
 -19   5  14      20973.90      21554.50      1274.56 o                         
 -17   5  14       9975.67      11890.26       979.46 o                         
 -15   5  14      32679.41      33542.48      1404.21 o                         
 -13   5  14       3282.39       2518.43       573.89 o                         
 -11   5  14      22755.79      22588.55      1172.21 o                         
  -9   5  14      12233.67      11435.23       848.15 o                         
  -7   5  14      35855.48      34837.99      1405.64 o                         
  -5   5  14       9508.38       9642.36       795.81 o                         
  -3   5  14      10231.57       9202.37       779.87 o                         
  -1   5  14      13951.55      14838.12      1189.94 o                         
   1   5  14       9875.63      10335.99      1332.32 o                         
   3   5  14       9194.99       8846.42       906.22 o                         
   5   5  14       3634.36       4278.32       701.26 o                         
   7   5  14      21702.40      20719.98      1225.94 o                         
   9   5  14       8752.38       6858.91      1056.35 o                         
  11   5  14       7780.39       5772.11      1132.97 o                         
 -32   6  14      28058.60      25412.39      2432.25 o                         
 -30   6  14        306.70        564.14      1111.38 o                         
 -28   6  14      54014.08      50440.15      2632.09 o                         
 -26   6  14       3986.85       2072.15      1084.55 o                         
 -24   6  14      53552.94      53635.32      2383.52 o                         
 -22   6  14        187.24       -267.10       762.29 o                         
 -20   6  14      75178.40      79983.02      2513.97 o                         
 -18   6  14        102.27        767.50       754.91 o                         
 -16   6  14      52499.11      54156.05      2134.89 o                         
 -14   6  14          1.60        -98.40      1021.51 o                         
 -12   6  14     125101.16     131006.26      3131.02 o                         
 -10   6  14        591.78        455.19       673.59 o                         
  -8   6  14      59901.09      58173.98      1848.88 o                         
  -6   6  14       2133.33       2471.74       679.78 o                         
  -4   6  14      57444.32      58939.13      2109.56 o                         
  -2   6  14       1724.99       1823.89       717.92 o                         
   0   6  14      59040.03      60064.92      2158.35 o                         
   2   6  14         36.05        927.02      1043.32 o                         
   4   6  14      42085.51      38374.48      2119.81 o                         
   6   6  14         10.11       -351.62       966.51 o                         
   8   6  14      22064.96      17942.05      1836.50 o                         
 -25   7  14      31757.19      25672.72      2543.67 o                         
 -23   7  14      18228.18      17259.02      2165.55 o                         
 -21   7  14      28252.26      27712.02      2412.75 o                         
 -19   7  14      17687.71      13450.97      2657.46 o                         
 -17   7  14      27998.94      28473.07      1791.68 o                         
 -15   7  14      19029.00      19629.24      1462.99 o                         
 -13   7  14      41508.80      40086.82      2047.82 o                         
 -11   7  14      26203.34      27956.42      1753.90 o                         
  -9   7  14      23282.06      23924.17      1531.59 o                         
  -7   7  14      13273.62      12590.69      1132.15 o                         
  -5   7  14      11613.92       9973.67      1178.37 o                         
  -3   7  14      29149.34      26153.20      1809.47 o                         
  -1   7  14      11814.25       9110.47      1588.18 o                         
   1   7  14      18366.87      17725.59      2170.77 o                         
 -41   1  15       8287.06        869.85      2052.79 o                         
 -39   1  15       2135.65       2924.66      1103.77 o                         
 -37   1  15       6443.49       4810.83       907.86 o                         
 -35   1  15      18886.04      19982.93      1558.46 o                         
 -33   1  15       3598.16       3831.25       920.33 o                         
 -31   1  15       5127.21       4691.08       936.00 o                         
 -29   1  15      26921.54      28124.85      1581.52 o                         
 -27   1  15       7940.00       6751.32       925.20 o                         
 -25   1  15       4352.38       6308.01       826.12 o                         
 -23   1  15      19364.89      20476.67      1163.79 o                         
 -21   1  15      25238.24      24671.92      1219.13 o                         
 -19   1  15      42407.47      40452.50      1580.32 o                         
 -17   1  15      31852.44      32851.44      1247.80 o                         
 -15   1  15      18742.56      17918.43       942.33 o                         
 -13   1  15      65657.16      64810.05      1623.90 o                         
 -11   1  15      68551.54      69310.23      1639.17 o                         
  -9   1  15       7022.45       5598.77       593.37 o                         
  -7   1  15      38471.51      38116.97      1218.71 o                         
  -5   1  15      38048.55      38897.68      1291.33 o                         
  -3   1  15      15887.72      17926.89       929.51 o                         
  -1   1  15      18397.43      18362.38       973.02 o                         
   1   1  15      23134.10      23126.46      1067.54 o                         
   3   1  15       5425.05       5885.62       651.69 o                         
   5   1  15      17188.88      17242.32      1011.38 o                         
   7   1  15       2058.10       2398.67       567.69 o                         
   9   1  15       2905.37       3186.83       550.05 o                         
  11   1  15      11156.49      11808.10       936.07 o                         
  13   1  15       5049.93       3216.95       721.72 o                         
  15   1  15       1504.11          1.81      1681.65 o                         
 -40   2  15        496.79        999.18      1675.41 o                         
 -38   2  15        365.72       1755.56      1063.35 o                         
 -36   2  15        253.97        269.95       815.76 o                         
 -34   2  15         90.53        278.99       787.53 o                         
 -32   2  15         32.99       1151.46       781.32 o                         
 -30   2  15        141.79        473.33       663.48 o                         
 -28   2  15        743.93       1353.86       673.72 o                         
 -26   2  15        563.50         54.07       574.45 o                         
 -24   2  15       1242.58       1765.33       614.34 o                         
 -22   2  15         14.51        177.62       583.34 o                         
 -20   2  15         98.02        684.39       618.29 o                         
 -18   2  15         10.41       -307.80       541.65 o                         
 -16   2  15       1049.32       1739.22       545.38 o                         
 -14   2  15       1252.93        760.37       514.94 o                         
 -12   2  15        429.27        -15.93       482.83 o                         
 -10   2  15       4445.39       4365.65       567.88 o                         
  -8   2  15        272.95        858.29       461.25 o                         
  -6   2  15       8485.62       7797.32       692.82 o                         
  -4   2  15       4171.03       3388.51       534.34 o                         
  -2   2  15        429.25        869.55       492.68 o                         
   0   2  15        162.14       -520.73       520.73 o                         
   2   2  15       4130.84       4561.48       580.27 o                         
   4   2  15         76.83        871.58       521.82 o                         
   6   2  15       3688.72       2793.43       559.62 o                         
   8   2  15         62.17        857.69       584.16 o                         
  10   2  15       1953.34       1273.18       644.64 o                         
  12   2  15        372.71        983.11       644.31 o                         
  14   2  15       2561.82       1977.58      1198.99 o                         
 -39   3  15      11878.42      11733.50      2481.06 o                         
 -37   3  15       2955.80       1504.16      1098.37 o                         
 -35   3  15       4847.94       4511.52       828.55 o                         
 -33   3  15      14864.93      14410.45      1178.51 o                         
 -31   3  15       8271.54       6720.15       867.63 o                         
 -29   3  15       6085.82       6244.25       848.60 o                         
 -27   3  15       1572.52        415.88       677.21 o                         
 -25   3  15      27965.02      27437.61      1417.92 o                         
 -23   3  15      24461.02      23853.21      1299.84 o                         
 -21   3  15       3958.69       2385.78       690.71 o                         
 -19   3  15      13978.90      12896.12       939.45 o                         
 -17   3  15      45808.37      44886.93      1490.31 o                         
 -15   3  15      12996.15      12807.24       842.97 o                         
 -13   3  15      16616.18      15574.87       958.02 o                         
 -11   3  15      33773.84      34629.94      1265.24 o                         
  -9   3  15      43922.18      44205.51      1366.70 o                         
  -7   3  15      30416.48      29909.77      1174.54 o                         
  -5   3  15      13659.56      15765.75       906.71 o                         
  -3   3  15      17936.77      17281.79      1005.79 o                         
  -1   3  15      44139.34      44845.39      1459.15 o                         
   1   3  15      14021.09      15192.24      1019.46 o                         
   3   3  15       2573.84       2136.26       578.86 o                         
   5   3  15      18888.48      19864.54      1080.19 o                         
   7   3  15       8146.65       5845.13       759.62 o                         
   9   3  15       3896.48       4350.79       674.26 o                         
  11   3  15      14030.59      13280.65      1111.35 o                         
  13   3  15       6073.79       8172.92      1561.87 o                         
 -36   4  15        611.52        257.77      1517.85 o                         
 -34   4  15       1148.38       1281.53       895.92 o                         
 -32   4  15          1.16        724.09       669.87 o                         
 -30   4  15         52.85          6.88       680.45 o                         
 -28   4  15        109.57       1286.53       766.92 o                         
 -26   4  15        267.92        407.17       708.84 o                         
 -24   4  15         39.94        238.56       686.25 o                         
 -22   4  15         31.37        430.90       642.92 o                         
 -20   4  15         53.84        930.52       627.01 o                         
 -18   4  15       2014.49       2055.95       708.17 o                         
 -16   4  15          3.73        682.09       596.24 o                         
 -14   4  15       4523.24       4361.61       653.92 o                         
 -12   4  15        718.71        616.85       552.62 o                         
 -10   4  15         34.77         21.76       482.58 o                         
  -8   4  15        637.37        347.08       525.80 o                         
  -6   4  15       1820.04       2068.31       555.14 o                         
  -4   4  15         99.03        671.57       786.18 o                         
  -2   4  15         20.85        648.87       606.86 o                         
   0   4  15       2672.96       2784.50       652.78 o                         
   2   4  15         78.98       -586.10       586.10 o                         
   4   4  15        172.40       1618.88       616.26 o                         
   6   4  15        124.68        843.91       603.38 o                         
   8   4  15       1094.63       1373.45       668.05 o                         
  10   4  15        602.30       3856.85       972.82 o                         
  12   4  15         89.64         63.84      1194.75 o                         
 -33   5  15       2728.05       -330.71      1131.44 o                         
 -31   5  15       9501.64       8605.73      1460.78 o                         
 -29   5  15       8868.23       6220.19       955.04 o                         
 -27   5  15       6628.49       5970.02       887.21 o                         
 -25   5  15      16156.37      17396.20      1464.39 o                         
 -23   5  15      29181.21      29639.27      1612.63 o                         
 -21   5  15      13243.11      13693.30      1076.81 o                         
 -19   5  15      23485.96      22421.08      1373.37 o                         
 -17   5  15      27716.61      29638.11      1555.36 o                         
 -15   5  15      17404.11      15880.62      1124.66 o                         
 -13   5  15      23486.17      22666.60      1260.21 o                         
 -11   5  15      40545.51      39928.95      1639.19 o                         
  -9   5  15      14891.25      15258.50      1019.55 o                         
  -7   5  15      32123.15      34506.13      1453.94 o                         
  -5   5  15      11865.27      10460.00       930.07 o                         
  -3   5  15      10033.43       9549.63       875.36 o                         
  -1   5  15      14014.67      14008.78      1134.20 o                         
   1   5  15      10856.87      11222.72      1039.45 o                         
   3   5  15        534.74        424.33       860.93 o                         
   5   5  15       5982.49       4438.95       876.57 o                         
   7   5  15       6012.03       4698.76      1028.45 o                         
   9   5  15       7558.27       5547.75      2716.01 o                         
 -30   6  15        617.00       1700.34      1402.61 o                         
 -28   6  15       1586.41       1301.64       905.30 o                         
 -26   6  15         25.83        946.64       968.85 o                         
 -24   6  15       1422.98        207.06       765.52 o                         
 -22   6  15       1307.65       1564.67       771.62 o                         
 -20   6  15       6471.04       5933.21      1003.50 o                         
 -18   6  15        220.06       1757.53       770.16 o                         
 -16   6  15          9.66       -755.43       755.43 o                         
 -14   6  15        400.22        536.97       801.42 o                         
 -12   6  15         79.63       1596.52       808.47 o                         
 -10   6  15       5314.89       5899.61      1051.38 o                         
  -8   6  15       2061.47       2292.07       635.64 o                         
  -6   6  15         50.22        105.47       708.80 o                         
  -4   6  15       1443.27       1677.48       703.38 o                         
  -2   6  15       6174.43       6262.07       883.60 o                         
   0   6  15        659.19        938.19       977.17 o                         
   2   6  15        254.99       1071.87       919.70 o                         
   4   6  15        153.60        454.84      1056.25 o                         
 -23   7  15       2895.45       -340.56      1630.50 o                         
 -21   7  15      17023.12      18547.67      2854.71 o                         
 -19   7  15       7139.00       6872.98      1764.72 o                         
 -17   7  15       3712.80       1969.77       963.12 o                         
 -15   7  15       3911.33       4021.37      1212.53 o                         
 -13   7  15      28149.10      25920.00      2329.68 o                         
 -11   7  15       5364.56       6727.60      1391.53 o                         
  -9   7  15       9352.08       6155.71      1617.50 o                         
  -7   7  15      14631.98      12059.11      2243.50 o                         
  -5   7  15      22689.08      19879.37      2459.45 o                         
  -3   7  15       3513.71       1651.61      1193.63 o                         
 -38   0  16        503.66       1236.58      1810.54 o                         
 -36   0  16      63570.94      62126.71      3456.74 o                         
 -34   0  16        210.80       2557.28      1195.38 o                         
 -32   0  16      20218.95      19575.11      1788.34 o                         
 -30   0  16          1.06       1633.98      1621.12 o                         
 -28   0  16      80583.02      83584.15      3737.49 o                         
 -26   0  16         36.16        208.65       888.59 o                         
 -24   0  16      51967.00      53988.09      2925.19 o                         
 -22   0  16       1343.60       1353.11       867.02 o                         
 -20   0  16     112809.65     111852.04      3387.33 o                         
 -18   0  16          2.44       -515.98      1166.25 o                         
 -16   0  16      71026.64      70742.92      3035.99 o                         
 -14   0  16        189.76       -727.51       875.44 o                         
 -12   0  16     134112.44     137126.00      3904.24 o                         
 -10   0  16       6529.20       6656.43       932.50 o                         
  -8   0  16      81250.41      84009.39      2718.83 o                         
  -6   0  16        590.93       1740.81       750.51 o                         
  -4   0  16      62988.65      67418.69      2748.78 o                         
  -2   0  16       1735.50       1668.21       751.35 o                         
   0   0  16      84567.54      90987.52      2935.70 o                         
   2   0  16       4428.32       3920.06       920.67 o                         
   4   0  16      64439.86      69002.87      2684.57 o                         
   6   0  16         78.24       1264.72       899.09 o                         
   8   0  16      40080.08      43123.27      2194.21 o                         
  10   0  16         21.09        694.30       852.71 o                         
  12   0  16      55943.61      52941.64      4490.21 o                         
  14   0  16         19.17       3628.85      2235.52 o                         
 -39   1  16       7350.16       1804.28      2487.01 o                         
 -37   1  16       1369.47       3184.21      1094.00 o                         
 -35   1  16       6085.85       6082.84      1128.49 o                         
 -33   1  16       7059.60       6023.41       995.16 o                         
 -31   1  16       5757.19       5687.51       993.89 o                         
 -29   1  16       1099.12       1676.51       790.02 o                         
 -27   1  16      25193.41      24487.96      1414.90 o                         
 -25   1  16      14502.47      15192.60      1136.71 o                         
 -23   1  16       8934.52       8578.86       837.84 o                         
 -21   1  16       3290.25       2760.75       819.70 o                         
 -19   1  16       9968.95      10425.59       871.90 o                         
 -17   1  16      23629.45      23866.11      1085.15 o                         
 -15   1  16      14561.20      15937.73       946.46 o                         
 -13   1  16      11908.71      11038.35       792.27 o                         
 -11   1  16       9561.77       8350.08       698.09 o                         
  -9   1  16      43246.35      43804.37      1376.72 o                         
  -7   1  16      13744.04      13756.03       797.29 o                         
  -5   1  16      14707.05      16505.65      1046.75 o                         
  -3   1  16      13507.99      13245.17       933.39 o                         
  -1   1  16      41521.22      41694.61      1459.78 o                         
   1   1  16      20067.69      20791.79      1087.14 o                         
   3   1  16       9412.11       9560.37       796.23 o                         
   5   1  16       5274.85       5631.28       691.86 o                         
   7   1  16      18108.72      19489.18      1147.18 o                         
   9   1  16      26508.22      27479.31      1408.44 o                         
  11   1  16       4916.77       6606.55      1131.67 o                         
  13   1  16       5979.40       3442.38      2075.32 o                         
 -38   2  16       9568.62       8176.54      1956.73 o                         
 -36   2  16         56.79        702.23       991.53 o                         
 -34   2  16      17288.92      12751.74      1753.46 o                         
 -32   2  16        732.52        731.77       855.75 o                         
 -30   2  16      43258.63      40233.04      2041.52 o                         
 -28   2  16       3582.10       3029.58       777.31 o                         
 -26   2  16      27587.57      26050.11      1515.08 o                         
 -24   2  16      15488.08      14803.45      1027.28 o                         
 -22   2  16      65028.96      65924.25      2022.47 o                         
 -20   2  16       7566.03       7066.18       914.89 o                         
 -18   2  16     121433.81     121605.59      2524.96 o                         
 -16   2  16       9046.43       8122.01       827.88 o                         
 -14   2  16      67758.95      67503.52      1838.76 o                         
 -12   2  16      10587.68       9819.93       738.08 o                         
 -10   2  16      83737.16      83181.12      1944.06 o                         
  -8   2  16        924.07        733.69       531.48 o                         
  -6   2  16      61876.69      63640.46      1750.19 o                         
  -4   2  16       3569.26       2631.37       556.46 o                         
  -2   2  16      37240.07      40509.47      1453.67 o                         
   0   2  16        910.71       1448.03       556.57 o                         
   2   2  16      29613.36      31443.38      1304.30 o                         
   4   2  16       4479.93       4522.29       695.91 o                         
   6   2  16      42765.14      42582.58      1666.38 o                         
   8   2  16       5087.40       4305.79       705.07 o                         
  10   2  16      30110.22      30634.06      1839.61 o                         
  12   2  16         69.78       5200.05      3609.13 o                         
 -37   3  16       5270.45       3583.58      1086.40 o                         
 -35   3  16      10032.72       9465.76      1410.76 o                         
 -33   3  16       3431.61       2070.01       821.24 o                         
 -31   3  16      17797.78      15471.65      1366.41 o                         
 -29   3  16       6866.79       6444.50       920.33 o                         
 -27   3  16      27633.24      27028.96      1537.09 o                         
 -25   3  16       2551.09       1489.08       761.16 o                         
 -23   3  16      18405.96      17933.70      1271.47 o                         
 -21   3  16      23821.80      24258.58      1255.24 o                         
 -19   3  16      28720.80      27797.13      1396.43 o                         
 -17   3  16      10946.19      11519.22       914.53 o                         
 -15   3  16       9592.41       8767.97       779.41 o                         
 -13   3  16      39294.52      39259.17      1490.39 o                         
 -11   3  16      14510.92      14959.16       896.36 o                         
  -9   3  16      27864.61      27716.80      1144.06 o                         
  -7   3  16       9908.40       9928.38       747.68 o                         
  -5   3  16      54451.52      56490.09      1806.81 o                         
  -3   3  16      19919.39      20937.11      1177.31 o                         
  -1   3  16      17736.75      17698.53      1118.33 o                         
   1   3  16       4895.80       4635.45       660.92 o                         
   3   3  16      21764.17      21535.14      1173.92 o                         
   5   3  16      23332.26      23001.21      1286.01 o                         
   7   3  16       9015.24       8158.03       864.84 o                         
   9   3  16      16217.07      11720.02      1428.97 o                         
  11   3  16       5280.14       6861.21      1970.82 o                         
 -36   4  16      20660.91       8676.53      2845.95 o                         
 -34   4  16         14.76      -1093.95      1438.88 o                         
 -32   4  16      39867.11      35570.88      2547.17 o                         
 -30   4  16        864.17       1608.58       784.96 o                         
 -28   4  16      25630.16      25212.45      1643.06 o                         
 -26   4  16          5.84       1370.11       727.76 o                         
 -24   4  16      85056.09      89271.44      2561.15 o                         
 -22   4  16        381.34        636.06       615.70 o                         
 -20   4  16      31828.76      31400.61      1591.42 o                         
 -18   4  16       1160.36        585.92       628.96 o                         
 -16   4  16      82488.77      85281.09      2279.72 o                         
 -14   4  16       2050.08       2571.95       607.04 o                         
 -12   4  16      70919.93      71347.17      1945.53 o                         
 -10   4  16         29.03         44.75       603.23 o                         
  -8   4  16      73115.88      74577.09      2008.59 o                         
  -6   4  16         27.99        137.36       786.66 o                         
  -4   4  16      34807.88      35946.49      1495.97 o                         
  -2   4  16        643.56        730.07       606.46 o                         
   0   4  16      75620.44      76307.73      2145.82 o                         
   2   4  16       1141.18       1483.53       660.27 o                         
   4   4  16      46975.18      48533.27      1809.51 o                         
   6   4  16        270.70        190.50       891.15 o                         
   8   4  16      29042.77      30110.00      2461.82 o                         
 -31   5  16       3853.96       4443.25      1485.62 o                         
 -29   5  16       5521.00       3706.29      1476.11 o                         
 -27   5  16       2231.64       1813.04       820.97 o                         
 -25   5  16       4787.28       2976.91       822.79 o                         
 -23   5  16       4071.62       2740.82      1084.57 o                         
 -21   5  16       9104.47      11216.37      1094.07 o                         
 -19   5  16       2423.23       2896.74       758.14 o                         
 -17   5  16        572.85       1015.88       754.16 o                         
 -15   5  16       9997.50       8770.29       926.77 o                         
 -13   5  16      26027.68      26026.87      1395.66 o                         
 -11   5  16       7773.09       6561.12       854.70 o                         
  -9   5  16       1720.04       2682.56       653.02 o                         
  -7   5  16       7177.26       6861.56       812.67 o                         
  -5   5  16      21260.83      21504.72      1302.51 o                         
  -3   5  16      13796.54      15609.56      1208.01 o                         
  -1   5  16       4488.37       4683.73       791.13 o                         
   1   5  16      11096.13       9029.01      1217.21 o                         
   3   5  16      21121.21      17613.66      1771.21 o                         
   5   5  16       9776.80       6284.18      1357.02 o                         
 -26   6  16      22573.00      22112.25      2438.00 o                         
 -24   6  16        590.66       1246.44      1244.11 o                         
 -22   6  16      49531.96      48041.89      3139.82 o                         
 -20   6  16       4424.18       3235.27       892.41 o                         
 -18   6  16      65034.12      69658.90      2790.84 o                         
 -16   6  16         81.69         60.09       851.02 o                         
 -14   6  16      47587.56      47278.52      2125.10 o                         
 -12   6  16       2362.50       2687.32       768.70 o                         
 -10   6  16      36779.73      37803.59      1923.24 o                         
  -8   6  16        111.72       -902.67       902.67 o                         
  -6   6  16      62674.42      63518.88      2962.66 o                         
  -4   6  16        826.95       -495.64      1023.10 o                         
  -2   6  16      31822.05      29217.13      2451.57 o                         
   0   6  16        348.67       2160.52      1415.52 o                         
 -37   1  17       6124.44       4305.32      1741.22 o                         
 -35   1  17      16073.26      14258.26      1434.08 o                         
 -33   1  17       3691.14       2992.82       985.78 o                         
 -31   1  17       8831.58       8615.91      1081.94 o                         
 -29   1  17      35106.44      34142.01      1815.60 o                         
 -27   1  17      22695.85      23365.71      1427.30 o                         
 -25   1  17      21474.64      21466.69      1241.50 o                         
 -23   1  17      34293.16      34443.79      1489.93 o                         
 -21   1  17      17489.19      17549.62      1089.88 o                         
 -19   1  17      20784.94      20947.86      1127.98 o                         
 -17   1  17      32589.50      33750.55      1380.44 o                         
 -15   1  17      11731.64      11511.28       846.89 o                         
 -13   1  17      20131.55      21134.20      1049.88 o                         
 -11   1  17      16329.02      16286.22      1006.90 o                         
  -9   1  17       9765.15      10357.27       837.44 o                         
  -7   1  17      12732.98      14311.40       967.22 o                         
  -5   1  17      11003.43      10847.07       869.16 o                         
  -3   1  17        904.43       1138.18       589.60 o                         
  -1   1  17      16573.62      17353.97      1071.17 o                         
   1   1  17       4009.69       4294.08       614.09 o                         
   3   1  17       2665.48       3562.40       641.51 o                         
   5   1  17      16297.00      16902.37      1116.72 o                         
   7   1  17      18329.14      17173.21      1409.86 o                         
   9   1  17       4393.33       6387.77      1543.81 o                         
 -38   2  17        349.09      -1763.66      1922.88 o                         
 -36   2  17       1103.26       -527.75      1325.15 o                         
 -34   2  17        429.82        804.95       981.83 o                         
 -32   2  17       2604.74       3100.77       922.25 o                         
 -30   2  17          3.17        457.40       904.67 o                         
 -28   2  17       1502.34       3492.13       840.21 o                         
 -26   2  17       1130.51       1601.02       753.32 o                         
 -24   2  17       3433.56       4176.51       714.59 o                         
 -22   2  17         21.05        246.49       614.23 o                         
 -20   2  17       1092.40       1476.00       610.13 o                         
 -18   2  17        493.93        220.88       612.59 o                         
 -16   2  17       1012.55       1449.08       619.39 o                         
 -14   2  17       3942.45       4276.67       652.68 o                         
 -12   2  17      10089.38       9048.16       815.28 o                         
 -10   2  17        530.98       -110.23       567.74 o                         
  -8   2  17       3018.39       3996.18       654.40 o                         
  -6   2  17       2997.95       2552.05       617.71 o                         
  -4   2  17       1569.35       1975.65       581.14 o                         
  -2   2  17       2333.09       3562.39       656.66 o                         
   0   2  17        932.18        469.14       547.95 o                         
   2   2  17       3139.44       2947.95       762.37 o                         
   4   2  17        463.65       1094.73       616.58 o                         
   6   2  17       2296.62       2947.12       800.50 o                         
   8   2  17        652.10        881.88      1120.67 o                         
 -35   3  17       8378.33       2670.47      1381.28 o                         
 -33   3  17       9238.47       8395.64      1445.97 o                         
 -31   3  17      21378.89      21440.77      1599.37 o                         
 -29   3  17      12150.50      10976.14      1076.10 o                         
 -27   3  17       8538.70       8749.54      1055.28 o                         
 -25   3  17      18618.55      17634.70      1244.69 o                         
 -23   3  17      29442.36      30602.37      1463.23 o                         
 -21   3  17       6797.96       6552.02       795.60 o                         
 -19   3  17      23456.04      22131.58      1325.99 o                         
 -17   3  17      25995.42      24374.90      1268.60 o                         
 -15   3  17       7442.77       6535.59       768.54 o                         
 -13   3  17      11589.80      10276.24       829.79 o                         
 -11   3  17       7779.13       6845.34       672.05 o                         
  -9   3  17       4204.52       4255.74       659.51 o                         
  -7   3  17      19305.62      18786.41      1149.07 o                         
  -5   3  17      12474.41      12165.67       955.94 o                         
  -3   3  17       1606.31       2240.19       657.09 o                         
  -1   3  17       8148.64       7095.42       861.94 o                         
   1   3  17      12682.96      12363.35      1004.37 o                         
   3   3  17      11535.60      10374.72       928.67 o                         
   5   3  17      14835.96      14307.57      1561.42 o                         
   7   3  17       6073.49       4147.09      1527.02 o                         
 -34   4  17          1.43        768.89      1656.11 o                         
 -32   4  17          7.38       2745.62      2061.66 o                         
 -30   4  17        270.59       -700.97      1210.43 o                         
 -28   4  17         10.01       -630.52       838.38 o                         
 -26   4  17         82.60       -143.78       886.90 o                         
 -24   4  17         18.77        491.77       848.13 o                         
 -22   4  17        408.48       -325.71       690.23 o                         
 -20   4  17        138.12       1199.78       686.43 o                         
 -18   4  17        334.28         46.41       656.72 o                         
 -16   4  17        396.62        616.22       678.54 o                         
 -14   4  17        317.77        166.94       576.02 o                         
 -12   4  17       1464.05       1822.23       629.29 o                         
 -10   4  17       1739.71       2211.51       582.91 o                         
  -8   4  17         64.34       1192.80       703.33 o                         
  -6   4  17        184.56       1087.33       658.51 o                         
  -4   4  17       2262.01       2093.70       677.21 o                         
  -2   4  17         11.53       -186.50       653.71 o                         
   0   4  17        929.64        941.33       700.59 o                         
   2   4  17        231.92       -863.43       890.65 o                         
   4   4  17       1022.47       2944.46      1302.28 o                         
 -29   5  17      15522.05      17807.54      2556.15 o                         
 -27   5  17       9079.62       7060.59      1489.49 o                         
 -25   5  17      17133.81      17393.54      1601.97 o                         
 -23   5  17      18648.46      18033.52      1492.13 o                         
 -21   5  17      17003.96      16494.57      1274.85 o                         
 -19   5  17      21024.50      20156.43      1457.71 o                         
 -17   5  17      23983.05      22603.65      1521.69 o                         
 -15   5  17      13347.47      13181.55      1199.41 o                         
 -13   5  17      20701.32      18762.93      1224.60 o                         
 -11   5  17      11411.33      11526.33      1080.79 o                         
  -9   5  17       4111.54       2738.58      1052.89 o                         
  -7   5  17       6217.42       6900.38       958.07 o                         
  -5   5  17      13405.18      18021.63      1767.02 o                         
  -3   5  17       2127.41       1977.52      1261.95 o                         
  -1   5  17       8148.62       7214.26      1749.80 o                         
   1   5  17       4858.66       4684.66      1688.91 o                         
 -22   6  17        342.36       3288.55      2722.26 o                         
 -20   6  17       1489.22         14.84      1419.20 o                         
 -18   6  17        506.53        570.67      1205.71 o                         
 -16   6  17       5345.27       1945.33      1227.16 o                         
 -14   6  17        104.62        617.94      1000.87 o                         
 -12   6  17        180.57        307.81      1008.45 o                         
 -10   6  17       3021.77       3540.14      1503.13 o                         
  -8   6  17       1640.73        477.10      1198.75 o                         
  -6   6  17        429.23      -1614.92      1614.92 o                         
 -36   0  18       5120.19       8927.40      3505.42 o                         
 -34   0  18      66746.42      59919.78      4164.70 o                         
 -32   0  18        478.93       2243.29      1163.96 o                         
 -30   0  18      62061.91      56622.97      3353.61 o                         
 -28   0  18         79.08       4527.81      1237.64 o                         
 -26   0  18      56126.43      50049.21      2796.21 o                         
 -24   0  18       3470.37       2841.12      1046.50 o                         
 -22   0  18      32056.49      32141.75      2297.43 o                         
 -20   0  18       2090.45       1965.43       983.68 o                         
 -18   0  18      56230.57      60372.95      2660.52 o                         
 -16   0  18        431.44        526.56       885.00 o                         
 -14   0  18      22500.64      24180.33      1708.87 o                         
 -12   0  18        757.16        923.41      1170.54 o                         
 -10   0  18      22306.64      20473.28      1529.83 o                         
  -8   0  18        296.42       1202.15       787.92 o                         
  -6   0  18      29449.12      30985.39      2044.57 o                         
  -4   0  18        552.83        663.21       920.16 o                         
  -2   0  18      56422.80      62739.82      2865.45 o                         
   0   0  18      14087.12      13534.16      1470.38 o                         
   2   0  18      21989.85      21490.31      1696.40 o                         
   4   0  18       2737.42       3366.64      1256.52 o                         
   6   0  18      62558.61      66978.34      4426.70 o                         
 -37   1  18      12213.34      10660.51      2539.35 o                         
 -35   1  18       2355.04       3093.49      1409.88 o                         
 -33   1  18       5735.41       6556.35      1229.67 o                         
 -31   1  18      10631.40       8105.66      1167.62 o                         
 -29   1  18      12120.45      11460.92      1261.66 o                         
 -27   1  18        480.45       1485.08       899.88 o                         
 -25   1  18       6104.80       6282.02       905.96 o                         
 -23   1  18       9857.63       9194.73      1041.49 o                         
 -21   1  18      22743.73      22550.46      1342.10 o                         
 -19   1  18       1054.83        944.77       706.58 o                         
 -17   1  18        535.57        917.45       598.75 o                         
 -15   1  18      11187.89      10734.20       869.96 o                         
 -13   1  18       8026.81       7399.52       764.99 o                         
 -11   1  18       4210.13       4436.10       827.89 o                         
  -9   1  18        414.30       1169.71       632.75 o                         
  -7   1  18      11333.43      10741.03       945.73 o                         
  -5   1  18       5750.69       7052.04       818.59 o                         
  -3   1  18       7061.18       6727.07       747.27 o                         
  -1   1  18        706.83        813.04       663.61 o                         
   1   1  18       9638.38      10489.01       944.19 o                         
   3   1  18       5672.96       5906.95       891.50 o                         
   5   1  18       7000.01       7434.63      1387.93 o                         
   7   1  18       2424.26        989.86      1183.84 o                         
 -36   2  18      27006.07      19144.31      4403.18 o                         
 -34   2  18        609.93       1497.55      1078.95 o                         
 -32   2  18      28344.00      25844.96      2033.34 o                         
 -30   2  18       6251.40       6866.04       957.50 o                         
 -28   2  18      38433.65      37178.14      1821.37 o                         
 -26   2  18       3778.63       4375.83       867.66 o                         
 -24   2  18      46708.51      45396.29      1771.83 o                         
 -22   2  18      10134.47       9614.11       915.43 o                         
 -20   2  18      30332.07      33166.43      1517.19 o                         
 -18   2  18      12924.58      12916.19      1050.73 o                         
 -16   2  18      29497.81      29907.18      1377.46 o                         
 -14   2  18       2838.26       1621.15       780.03 o                         
 -12   2  18      33491.58      33660.73      1420.07 o                         
 -10   2  18         25.78       -570.23       643.18 o                         
  -8   2  18      18552.26      18233.92      1171.25 o                         
  -6   2  18       4079.03       4688.50       726.49 o                         
  -4   2  18      24105.28      25119.11      1384.97 o                         
  -2   2  18        687.51        674.27       581.55 o                         
   0   2  18      18236.95      19197.50      1281.28 o                         
   2   2  18         37.51        646.88       793.89 o                         
   4   2  18      33858.61      29089.82      2314.44 o                         
   6   2  18       2857.13       6588.49      4294.45 o                         
 -33   3  18      13925.81      12393.21      2336.08 o                         
 -31   3  18       1332.25       1483.49      1882.99 o                         
 -29   3  18      13463.16      13003.34      1462.59 o                         
 -27   3  18      11482.70      11462.86      1127.22 o                         
 -25   3  18      17614.23      18505.59      1272.05 o                         
 -23   3  18       7234.37       5947.87       801.23 o                         
 -21   3  18       3679.89       3244.97       683.68 o                         
 -19   3  18      12701.64      14400.99      1132.63 o                         
 -17   3  18      10989.24      10151.89       914.63 o                         
 -15   3  18       7054.63       7358.11       772.97 o                         
 -13   3  18       3422.89       3061.75       889.68 o                         
 -11   3  18      14174.56      13727.03      1017.93 o                         
  -9   3  18       4968.22       4474.89       721.08 o                         
  -7   3  18       6429.62       6281.43       849.35 o                         
  -5   3  18        526.55       1474.98       681.77 o                         
  -3   3  18       8056.37       7382.17       929.77 o                         
  -1   3  18      15856.27      15121.30      1296.30 o                         
   1   3  18       5371.80       6132.30      1312.96 o                         
   3   3  18       3505.38       1415.12      1262.48 o                         
 -30   4  18      50109.77      42756.98      4198.24 o                         
 -28   4  18       1085.82       1902.81      1186.77 o                         
 -26   4  18      35494.64      31986.76      2331.87 o                         
 -24   4  18       1257.39       1041.22       768.95 o                         
 -22   4  18      32048.88      34688.43      1741.19 o                         
 -20   4  18        115.34       -434.24       757.50 o                         
 -18   4  18      25858.29      26205.07      1538.76 o                         
 -16   4  18       1685.36       1297.22       715.67 o                         
 -14   4  18      25570.20      26862.32      1379.65 o                         
 -12   4  18       1530.17       1541.09       679.91 o                         
 -10   4  18      12286.89      13690.23      1057.62 o                         
  -8   4  18        343.13       1870.85       732.92 o                         
  -6   4  18      48876.05      49408.71      2293.64 o                         
  -4   4  18        342.51        960.83       969.75 o                         
  -2   4  18      13694.65      13188.12      1854.94 o                         
   0   4  18       2365.97       2089.93      1365.35 o                         
 -25   5  18       8162.93       6746.40      1804.50 o                         
 -23   5  18        394.97        330.60      1207.93 o                         
 -21   5  18       1269.34       2932.04      1143.94 o                         
 -19   5  18       4279.15       4017.60      1070.04 o                         
 -17   5  18      10699.23       6878.06      1193.02 o                         
 -15   5  18        382.23       -995.16       995.16 o                         
 -13   5  18        410.26        -57.08       930.87 o                         
 -11   5  18       2861.24       2059.50       898.90 o                         
  -9   5  18       4766.88       2272.44      1470.45 o                         
  -7   5  18       8641.76      11407.20      2002.46 o                         
  -5   5  18        334.56        245.05      1408.08 o                         
 -35   1  19      17666.86       6037.31      2912.00 o                         
 -33   1  19      15567.90      11477.99      2378.94 o                         
 -31   1  19       9304.58       8271.51      1570.83 o                         
 -29   1  19      11398.01      10689.78      1329.36 o                         
 -27   1  19       7118.94       7685.13      1026.31 o                         
 -25   1  19      14984.19      15254.50      1151.19 o                         
 -23   1  19      18582.93      16974.74      1181.48 o                         
 -21   1  19       2971.42       1692.37       687.84 o                         
 -19   1  19       7625.66       5914.50       783.39 o                         
 -17   1  19      11767.17      10742.68       909.22 o                         
 -15   1  19       5235.73       4603.92       774.70 o                         
 -13   1  19       5246.69       3697.29       659.86 o                         
 -11   1  19      15255.17      16235.08      1111.96 o                         
  -9   1  19       6409.35       5743.27       800.82 o                         
  -7   1  19      14096.42      15115.47      1130.00 o                         
  -5   1  19       6630.76       4404.22       876.85 o                         
  -3   1  19      13261.03      12812.90      1204.84 o                         
  -1   1  19      27572.78      26670.46      1797.20 o                         
   1   1  19      17696.60      18250.16      1686.15 o                         
   3   1  19       3870.45       4811.80      1592.50 o                         
 -32   2  19       3657.79       1356.66      1896.09 o                         
 -30   2  19        256.66       2173.57      1194.29 o                         
 -28   2  19       2050.92       1519.03       991.64 o                         
 -26   2  19         97.04        347.08       749.03 o                         
 -24   2  19       1970.18       1874.31       736.40 o                         
 -22   2  19         87.23        630.37       747.82 o                         
 -20   2  19       1350.95       2938.32       811.97 o                         
 -18   2  19         23.12        -96.65       668.70 o                         
 -16   2  19        786.00       1679.50       653.91 o                         
 -14   2  19         21.15        813.26       636.83 o                         
 -12   2  19        867.87       -244.94       622.09 o                         
 -10   2  19         23.21       1014.52       709.77 o                         
  -8   2  19        706.63        664.60       661.34 o                         
  -6   2  19         47.46       1117.77       685.76 o                         
  -4   2  19        260.01        492.21       800.54 o                         
  -2   2  19        251.49        984.32      1005.49 o                         
   0   2  19         90.88      -1476.57      1476.57 o                         
 -31   3  19       9164.72      12025.60      2701.62 o                         
 -29   3  19      20911.43      16915.11      2140.93 o                         
 -27   3  19       6374.88       6968.45      1292.36 o                         
 -25   3  19       6617.10       8019.70      1181.04 o                         
 -23   3  19       5050.27       3556.95       862.88 o                         
 -21   3  19       4823.98       2857.34       790.89 o                         
 -19   3  19       8504.28       6550.75       877.54 o                         
 -17   3  19       6201.27       6538.07       852.59 o                         
 -15   3  19       1077.49        903.17       750.65 o                         
 -13   3  19      14715.46      13912.49      1093.89 o                         
 -11   3  19      11261.54      12073.42      1106.86 o                         
  -9   3  19        513.24       1408.83       751.27 o                         
  -7   3  19      11325.61       9613.52      1305.29 o                         
  -5   3  19      24984.20      25361.54      2357.42 o                         
  -3   3  19      11379.19       7212.89      1411.73 o                         
  -1   3  19       9310.20       4745.35      2248.47 o                         
 -26   4  19         13.01      -1209.40      1293.19 o                         
 -24   4  19       2255.09       1337.22      2164.31 o                         
 -22   4  19        351.37        785.03      1679.05 o                         
 -20   4  19         52.99       1047.81      1045.07 o                         
 -18   4  19         56.60       -345.92      1059.18 o                         
 -16   4  19        400.14      -1053.77      1053.77 o                         
 -14   4  19       1394.31        958.06      1352.89 o                         
 -12   4  19        644.31       -194.48      1200.74 o                         
 -10   4  19       1461.66        557.14      1164.88 o                         
  -8   4  19          4.57       -765.16      1322.71 o                         
  -6   4  19       3123.44       6891.26      2049.04 o                         
 -30   0  20         60.08      -1658.14      2976.12 o                         
 -28   0  20      35494.75      24872.13      4285.65 o                         
 -26   0  20      14053.06      12077.20      2057.86 o                         
 -24   0  20      77046.27      70769.59      5829.13 o                         
 -22   0  20       8387.44       6493.99      1194.42 o                         
 -20   0  20      13884.41      13183.43      1496.64 o                         
 -18   0  20       1532.12        273.21       970.87 o                         
 -16   0  20      43375.99      40557.13      2316.05 o                         
 -14   0  20       4311.63       1686.78      1040.58 o                         
 -12   0  20      33071.54      33511.30      2366.74 o                         
 -10   0  20       1707.27       1401.25      1112.38 o                         
  -8   0  20      69647.71      68787.35      3294.15 o                         
  -6   0  20        384.12       -164.29      1546.45 o                         
  -4   0  20      13463.30      12574.97      2153.38 o                         
  -2   0  20       7364.02       6372.51      1758.40 o                         
 -31   1  20      15434.16      11959.40      4443.87 o                         
 -29   1  20       7017.65       1876.82      1989.85 o                         
 -27   1  20      19230.67      17303.40      2001.35 o                         
 -25   1  20       9195.36       8134.29      1383.62 o                         
 -23   1  20       9806.65       5280.65       851.95 o                         
 -21   1  20       7487.82       5899.47       856.91 o                         
 -19   1  20      17048.15      16110.38      1127.66 o                         
 -17   1  20      11677.34      11637.68      1010.36 o                         
 -15   1  20       6806.47       4461.82       755.59 o                         
 -13   1  20      10533.45       8831.91       970.04 o                         
 -11   1  20       4719.31       4527.00      1119.91 o                         
  -9   1  20      12358.31      12133.69      1285.10 o                         
  -7   1  20        867.49        967.89       910.11 o                         
  -5   1  20       8736.72       5928.11      1453.24 o                         
  -3   1  20       2342.27       1118.01      1365.99 o                         
 -30   2  20      37263.13      25977.50      6202.59 o                         
 -28   2  20        337.17       -163.93      2021.96 o                         
 -26   2  20      31289.79      28264.87      2747.12 o                         
 -24   2  20         44.79       -170.23       987.02 o                         
 -22   2  20      28905.79      24436.86      2970.63 o                         
 -20   2  20          8.60        639.81       841.20 o                         
 -18   2  20      41409.73      44042.13      2013.07 o                         
 -16   2  20         97.05       1020.99       782.02 o                         
 -14   2  20      37505.41      37629.16      2042.87 o                         
 -12   2  20       7468.43       5419.27      1059.02 o                         
 -10   2  20      30066.97      30392.31      2468.81 o                         
  -8   2  20       1679.58       -368.90      1771.84 o                         
  -6   2  20      44209.05      39144.98      3438.42 o                         
  -4   2  20       2342.57      -3390.27      3390.27 o                         
 -25   3  20       8020.38       6859.85      1790.90 o                         
 -23   3  20      20860.81      19052.23      2160.01 o                         
 -21   3  20      12261.08       5822.97      1446.95 o                         
 -19   3  20      18143.96      15434.53      1864.23 o                         
 -17   3  20      16408.91      13066.02      1708.13 o                         
 -15   3  20       8533.48       6018.97      2516.83 o                         
 -13   3  20       4693.31        965.41      1105.08 o                         
 -11   3  20      10572.91       8625.74      2326.58 o                         
  -9   3  20      11376.52      13274.42      2260.99 o                         
  -7   3  20       6455.89       3907.74      1929.35 o                         
 -25   1  21       7861.94       6311.48      2137.12 o                         
 -23   1  21      17334.45      12085.02      1960.85 o                         
 -21   1  21       4569.98       3247.22      1192.37 o                         
 -19   1  21       6085.88       3776.36      1076.12 o                         
 -17   1  21      24188.45      18735.97      2257.51 o                         
 -15   1  21       9552.07       9576.30      1901.21 o                         
 -13   1  21      10653.31       6724.22      2388.22 o                         
 -11   1  21      10520.06      11474.25      2995.87 o                         
  -9   1  21      24228.48      20400.99      3680.69 o                         
 -22   2  21        483.72        768.64      1225.11 o                         
 -20   2  21        735.43       2820.45      1429.52 o                         
 -18   2  21        197.09        861.80      1197.71 o                         
 -16   2  21         11.85       -164.66      1573.17 o                         
 -14   2  21        180.88       -479.36      2359.51 o                         
 -12   2  21        375.16      -2223.76      4091.25 o                         
                                                                                
