# Supplementary material for: Crystal structures of fourteen halochalcogenylphos­pho­nium tetra­halogenidoaurates(III)
Source: Acta Crystallogr E Crystallogr Commun. 2024 Apr 23;80(Pt 5):506–21. doi: 10.1107/S2056989024002780 (PMC11074578; doi:10.1107/S2056989024002780)
Supplement: Supplementary file 5 [file e-80-00506-20asup5.hkl]

data_20a                                                                        
_shelx_title ' Dodo_5 in P2(1)/n'                                               
_shelx_refln_list_code          4                                               
_shelx_F_calc_maximum      465.93                                               
_exptl_crystal_F_000      1176.00                                               
_reflns_d_resolution_high  0.6838                                               
                                                                                
loop_                                                                           
 _space_group_symop_operation_xyz                                               
 'x, y, z'                                                                      
 '-x+1/2, y+1/2, -z+1/2'                                                        
 '-x, -y, -z'                                                                   
 'x-1/2, -y-1/2, z-1/2'                                                         
                                                                                
_cell_length_a     9.7661                                                       
_cell_length_b    12.5787                                                       
_cell_length_c    16.9776                                                       
_cell_angle_alpha  90.000                                                       
_cell_angle_beta  103.887                                                       
_cell_angle_gamma  90.000                                                       
                                                                                
_shelx_F_squared_multiplier     1.000                                           
                                                                                
loop_                                                                           
 _refln_index_h                                                                 
 _refln_index_k                                                                 
 _refln_index_l                                                                 
 _refln_F_squared_calc                                                          
 _refln_F_squared_meas                                                          
 _refln_F_squared_sigma                                                         
 _refln_observed_status                                                         
   0   0   2      48125.37      52121.45       199.35 o                         
   0   0  -4     139346.45     147404.09       302.73 o                         
   0   0   6      51228.33      51908.52       245.20 o                         
   0   0   8     102343.23     104426.53       590.33 o                         
   0   0  -8     104090.64      98666.94       537.36 o                         
   0   0 -10      64675.99      64037.46       424.91 o                         
   0   0  12      81064.05      81728.23       535.29 o                         
   0   0  14      16351.81      17185.23       351.80 o                         
   0   0 -14      16854.29      16277.98       516.07 o                         
   0   0  16      49770.08      50369.99       756.20 o                         
   0   0 -16      50275.99      48106.09       703.37 o                         
   0   0 -18      24267.98      26449.35       560.23 o                         
   0   0  20      23104.57      24536.06       567.48 o                         
   0   0  22      19231.51      20169.81       858.14 o                         
   0   1  -2         16.95         86.19        28.29 o                         
   0   1   3       2227.17       2352.96        52.09 o                         
   0  -1  -3       2229.66       2252.32       174.05 o                         
   0  -1  -4       1069.72       1812.89       138.99 o                         
   0  -1   5      22387.89      23841.46       108.69 o                         
   0   1   6       1110.98       1165.59        65.99 o                         
   0  -1  -7      10655.83      10618.27       172.74 o                         
   0   1   7      10656.37      10559.36       159.19 o                         
   0  -1  -8       2476.97       2687.71       161.51 o                         
   0  -1  -8       2479.14       2429.96       144.94 o                         
   0   1   9         36.45         44.71        84.67 o                         
   0  -1 -10        432.16        428.43        82.90 o                         
   0  -1 -11       7411.24       7262.53       187.45 o                         
   0  -1 -12        752.64        809.65       142.82 o                         
   0   1 -12       1129.43        953.42       215.57 o                         
   0  -1  13        881.21        879.67       106.04 o                         
   0   1 -14        739.56        684.26       176.21 o                         
   0   1 -14        754.48        716.99       227.62 o                         
   0   1 -15       6795.25       6776.59       240.12 o                         
   0   1 -16        116.88        128.97       197.16 o                         
   0  -1  16        123.25        241.20       336.09 o                         
   0   1  17         51.31        128.32       167.27 o                         
   0  -1 -18       1512.98       1200.83       264.53 o                         
   0  -1 -19        195.73        287.90       310.69 o                         
   0   1  20        374.69        367.25       284.83 o                         
   0  -1 -20        786.65        887.72       710.33 o                         
   0  -1  21        238.39        263.58       378.86 o                         
   0   1  21        240.99        216.78       610.78 o                         
   0   1 -22         25.65        -69.29       414.23 o                         
   0   1 -23       1043.65        999.86       786.21 o                         
   0  -2   0     217091.78     241055.02       356.38 o                         
   0  -2  -1        158.88        163.73        34.82 o                         
   0  -2   2      27343.28      28804.22        86.78 o                         
   0   2   3          4.88         29.01        46.28 o                         
   0  -2  -3          4.90         31.70       161.97 o                         
   0   2  -4     102105.99     107867.11       495.54 o                         
   0   2   4     102113.73     105766.06       212.92 o                         
   0  -2  -5        425.63        433.78        56.19 o                         
   0   2  -6      43726.64      43852.55       173.04 o                         
   0   2   7       2255.72       2234.08       168.36 o                         
   0   2  -7       2255.73       2161.65       108.47 o                         
   0  -2  -8      60130.53      59441.17       491.02 o                         
   0  -2  -8      62964.29      59662.45       301.67 o                         
   0  -2  -9          2.19          1.97        82.19 o                         
   0  -2  10      38538.91      37773.39       228.88 o                         
   0   2  11        560.52        539.57       302.48 o                         
   0   2 -11        568.53        520.38       125.57 o                         
   0  -2  12      52374.12      50301.36       345.93 o                         
   0  -2  12      52418.24      49164.62       450.36 o                         
   0   2  13       3686.37       3567.36       109.46 o                         
   0  -2 -14      10802.18      11522.28       255.56 o                         
   0  -2 -14      11580.38      10943.56       320.78 o                         
   0  -2 -15       2241.81       2243.32       187.94 o                         
   0  -2 -16      38227.23      39693.50       413.07 o                         
   0   2  16      38816.27      37063.96       590.39 o                         
   0   2 -17         17.53         47.00       166.74 o                         
   0  -2 -18      11040.79      11183.81       357.76 o                         
   0  -2  19        310.79        516.83       316.35 o                         
   0  -2 -20      16829.60      17249.04       471.68 o                         
   0   2 -20      16851.84      16731.71       722.59 o                         
   0   2 -21          0.15         98.76       354.41 o                         
   0   2  21         21.86        229.16       553.76 o                         
   0   2 -22      11592.30      11738.32       529.73 o                         
   0   2 -23         81.82         40.52       809.34 o                         
   0   3   1       3330.84       3720.06        49.70 o                         
   0   3  -2        754.53        851.64        46.83 o                         
   0  -3   3      29682.74      33248.49       110.63 o                         
   0  -3  -3      29698.26      32005.73       270.74 o                         
   0   3   4        576.34       1220.43       215.60 o                         
   0   3  -5       3231.87       3353.16        79.12 o                         
   0  -3  -6         93.10        112.57        62.10 o                         
   0  -3  -7       6618.65       7084.23       190.47 o                         
   0  -3  -7       6629.06       6967.31       148.60 o                         
   0  -3  -8       4250.67       4316.39       232.55 o                         
   0  -3  -8       4260.91       4152.81       156.38 o                         
   0  -3  -9      10599.43      10436.79       123.39 o                         
   0  -3  10        334.17        330.05        74.03 o                         
   0  -3 -11       1036.71       1073.03       182.34 o                         
   0  -3 -11       1050.49       1043.29       112.62 o                         
   0  -3  12       1720.25       1804.68       166.73 o                         
   0   3 -12       2305.93       2122.54       202.90 o                         
   0   3 -13       6489.42       6646.22       141.21 o                         
   0  -3  14        329.68        408.12       227.59 o                         
   0  -3  14        329.69        280.77       225.05 o                         
   0   3  15          2.54         30.95       170.40 o                         
   0  -3  16         72.87         57.15       196.67 o                         
   0   3 -16        125.45        132.22       369.25 o                         
   0   3 -17        504.08        478.25       186.40 o                         
   0   3 -18        996.20        828.48       283.67 o                         
   0  -3 -19        234.81        278.89       314.26 o                         
   0  -3 -20        342.15        296.03       290.13 o                         
   0  -3  20        540.99        606.70       719.42 o                         
   0   3  21        273.62        131.54       465.12 o                         
   0   3  21        284.96         76.51       538.08 o                         
   0   3 -22         88.77        277.54       482.17 o                         
   0  -3  23        478.93        567.57       684.70 o                         
   0   4   0      20493.77      20517.66       182.41 o                         
   0   4   1       1113.49       1212.44        56.77 o                         
   0   4   3         77.83         91.69        51.50 o                         
   0  -4   3        193.95        153.59       162.05 o                         
   0  -4  -4     127046.09     139047.52      1065.89 o                         
   0  -4   4     127047.84     132193.95       296.00 o                         
   0   4   5        797.90        869.45        62.67 o                         
   0  -4  -6      23450.32      23322.47       148.71 o                         
   0  -4  -7        930.46        854.80       144.92 o                         
   0  -4  -7        934.85        988.57       108.68 o                         
   0   4   8      36848.61      38074.61       367.95 o                         
   0  -4  -8      40184.21      38924.75       271.81 o                         
   0   4   9        422.84        378.20        73.20 o                         
   0   4  10      11811.94      11293.62       121.90 o                         
   0  -4 -10      11816.80      11244.10       957.35 o                         
   0  -4 -11        112.48         88.55       107.48 o                         
   0   4  11        170.09        245.85       105.98 o                         
   0  -4  12      30498.23      31135.17       322.29 o                         
   0  -4 -12      30509.80      29001.57       320.98 o                         
   0  -4 -13        234.02        197.25       113.58 o                         
   0  -4  14      10992.86      11795.57       296.32 o                         
   0   4  14      12237.57      11727.35       314.53 o                         
   0   4 -15         57.73        158.92       206.87 o                         
   0   4  16      23411.70      24140.96       398.19 o                         
   0  -4  16      24051.64      23170.93       569.16 o                         
   0  -4 -17         25.94         68.07       200.31 o                         
   0   4  18       5469.08       5631.22       328.60 o                         
   0   4 -19         28.03        -39.79       811.81 o                         
   0   4  19         35.27         95.35       308.57 o                         
   0   4  20       8401.70       8874.53       434.34 o                         
   0   4 -20       8407.11       8323.75       836.11 o                         
   0   4 -21          4.98         73.82       600.47 o                         
   0   4 -21         11.28         20.58       495.94 o                         
   0   4  22       7221.09       7458.84       665.07 o                         
   0  -4  23          9.35          9.16      1631.61 o                         
   0  -5   1        414.44        493.90        61.47 o                         
   0  -5   2       1843.72       1873.68        69.20 o                         
   0   5   3       7969.51       8863.42       115.53 o                         
   0   5   3       7996.66       8517.92       176.63 o                         
   0  -5   4         54.61         95.08       131.44 o                         
   0  -5  -4       1148.45       1362.60        83.27 o                         
   0  -5  -5       4587.85       4694.83        89.60 o                         
   0  -5  -6       2269.52       2283.56        81.23 o                         
   0  -5  -7       2244.01       2662.76       167.53 o                         
   0   5   7       2260.09       2344.79       124.02 o                         
   0  -5  -8        786.31        751.68       115.28 o                         
   0  -5   8        789.64        776.63       130.47 o                         
   0  -5  -9       6480.19       5961.58        96.89 o                         
   0   5  10        185.30        177.91        89.95 o                         
   0  -5 -10       2446.43       2926.30       855.88 o                         
   0  -5 -11       4062.04       4335.32       273.87 o                         
   0   5  11       4078.28       3904.55       160.01 o                         
   0  -5 -12          6.98         63.43       134.41 o                         
   0   5  12        741.15        854.95       198.31 o                         
   0   5  13       7308.13       7054.43       174.56 o                         
   0   5  14        843.59        895.09       240.60 o                         
   0   5  14        851.39        796.99       254.33 o                         
   0   5  15          7.45         24.75       217.70 o                         
   0  -5 -16          2.36          4.88       234.28 o                         
   0   5  16          2.47         87.05       376.31 o                         
   0  -5  17        985.90        939.50       205.69 o                         
   0   5 -18       1905.86       1763.59       325.58 o                         
   0   5  19        565.44        505.34       350.28 o                         
   0  -5  20         10.95        138.91       383.34 o                         
   0   5  20        179.04        303.31       606.74 o                         
   0  -5 -21        109.29        168.76       502.74 o                         
   0   5  21        121.07       -186.09       718.18 o                         
   0   5 -22        249.48        426.10       703.95 o                         
   0  -6   0     116647.76     117720.48       495.95 o                         
   0  -6  -1        853.71        859.70        67.70 o                         
   0  -6   1        880.10       1034.28       722.22 o                         
   0  -6   2      19984.52      20545.80       143.06 o                         
   0  -6   3        350.72        396.74        91.73 o                         
   0  -6  -3        365.38        378.44       144.72 o                         
   0  -6  -4      99708.38     101079.07       565.95 o                         
   0   6   4      99761.88      98715.91       331.58 o                         
   0  -6   5       1444.13       1395.99        74.97 o                         
   0  -6   6      45254.00      45667.41       216.87 o                         
   0  -6  -7         30.87         55.63       123.56 o                         
   0   6   7        157.44        188.38       127.90 o                         
   0  -6  -8      41900.26      44684.41       669.65 o                         
   0  -6  -8      43386.37      41755.37       267.78 o                         
   0   6   9       2395.38       2318.16        82.56 o                         
   0   6  10      16525.37      15884.33       139.25 o                         
   0  -6 -10      16598.54      16185.89      1191.23 o                         
   0  -6 -11       3182.88       3381.15       427.57 o                         
   0   6  11       3199.39       2880.96       181.99 o                         
   0   6  12      43613.09      45436.26       419.00 o                         
   0  -6 -12      43619.04      42254.00       410.92 o                         
   0  -6 -13       2190.59       2232.67       138.60 o                         
   0  -6  14      16943.87      16763.92       580.94 o                         
   0   6 -14      17813.44      17548.05       305.51 o                         
   0   6  15        742.55        598.05       246.07 o                         
   0  -6  16      31742.62      31643.94       661.99 o                         
   0   6  16      32288.31      31708.78       547.08 o                         
   0   6  17        150.33        137.21       223.57 o                         
   0   6  18      10208.39      10269.45       413.54 o                         
   0  -6  19        263.72        136.75       401.52 o                         
   0  -6 -20      12928.08      13523.86       588.11 o                         
   0   6 -20      12935.95      12588.60       899.51 o                         
   0   6 -21         79.27        -90.94       627.69 o                         
   0   6  21        105.91        285.07       988.69 o                         
   0   6  22       9856.72      10014.37      1529.82 o                         
   0  -7   1        120.80        154.12        74.60 o                         
   0  -7   1        124.53        210.26       720.68 o                         
   0   7  -2        467.87        523.89        76.42 o                         
   0  -7   3       2118.93       2074.35       103.37 o                         
   0   7   3       2124.21       1978.64       161.82 o                         
   0  -7  -4       2079.72       2055.78        98.97 o                         
   0  -7   4       3512.72       3392.16       104.99 o                         
   0   7  -5       7165.26       7042.50        96.58 o                         
   0   7   6       2211.50       2085.90        84.58 o                         
   0  -7  -7       4774.42       4725.51       164.39 o                         
   0  -7  -7       4776.74       4357.23       180.24 o                         
   0   7   8       1263.78       1354.21       161.34 o                         
   0  -7  -8       1266.34       1161.62       164.87 o                         
   0  -7  -9       1441.28       1563.38        97.19 o                         
   0   7  10          0.67        -28.59       114.77 o                         
   0  -7  10       1272.90       1322.09       503.88 o                         
   0  -7 -11       4308.33       4646.00       518.43 o                         
   0   7 -11       4330.16       4116.44       197.81 o                         
   0  -7 -12        166.95        260.32       231.21 o                         
   0  -7 -12        534.75        510.16       196.51 o                         
   0   7  13         39.47         52.84       150.28 o                         
   0  -7  14        417.11        445.91       390.05 o                         
   0   7 -14        421.51        579.13       243.58 o                         
   0   7 -15       2450.29       2560.97       288.03 o                         
   0   7  16          7.78         58.11       321.30 o                         
   0   7 -16         14.43        191.21       430.46 o                         
   0  -7  17         92.89        102.97       260.86 o                         
   0  -7 -18       1745.53       2111.19       406.32 o                         
   0  -7  19        557.43        808.66       398.93 o                         
   0   7 -20          0.06       -116.81       465.95 o                         
   0   7  20        374.29        347.21       810.41 o                         
   0  -7  21        107.80         84.78       952.24 o                         
   0   7  21        113.81        -93.89      1601.59 o                         
   0  -8   0     186461.84     189574.64       771.81 o                         
   0   8  -1        248.29        244.08        85.90 o                         
   0  -8   1        255.96        215.00       329.17 o                         
   0   8   2      47139.76      47445.77       236.40 o                         
   0  -8   3        474.27        438.38        98.58 o                         
   0  -8  -3        478.38        403.43       152.62 o                         
   0  -8   4      73605.02      69327.52       394.81 o                         
   0   8   4      73607.70      71725.16       330.36 o                         
   0  -8   5        122.07        129.40       110.84 o                         
   0  -8  -6      32563.40      32901.32       254.42 o                         
   0  -8  -7        356.08        247.12        59.04 o                         
   0  -8   7        459.48        519.06       172.59 o                         
   0  -8  -8      53018.13      56200.76       825.95 o                         
   0  -8  -8      53877.22      52606.36       391.94 o                         
   0   8  -9       1152.24       1206.94       109.84 o                         
   0  -8 -10      32304.76      32188.72       317.16 o                         
   0  -8 -10      32305.30      31054.95       724.71 o                         
   0  -8 -11        136.52        141.00       433.17 o                         
   0  -8 -11        279.34        269.61       194.83 o                         
   0   8  12      45746.19      47275.46      1646.33 o                         
   0   8  12      45773.34      44464.99       398.68 o                         
   0  -8 -13        177.24        144.02       173.49 o                         
   0   8  14      14951.05      16680.32       820.50 o                         
   0   8 -14      15353.42      15401.76       374.27 o                         
   0  -8 -15        388.32        268.29       299.13 o                         
   0  -8  16      30397.05      31232.56       845.67 o                         
   0   8  16      30762.09      30364.62       716.38 o                         
   0   8 -17         91.37        153.90       289.74 o                         
   0   8  18      14370.61      14636.67       565.37 o                         
   0   8  19        207.79        317.99       469.30 o                         
   0   8 -20      15948.46      16556.37      1074.39 o                         
   0   8 -20      15954.48      17266.77      1937.77 o                         
   0   9  -1          1.93         49.54        96.29 o                         
   0   9  -1          1.99       -109.99       333.02 o                         
   0  -9  -2          0.96         15.66        86.89 o                         
   0  -9   3       1432.47       1264.59       135.81 o                         
   0  -9   3       1496.74       1312.09       150.02 o                         
   0  -9  -4       2940.77       2850.84       149.07 o                         
   0  -9   4       3748.40       3668.11       190.14 o                         
   0   9  -5       3084.98       3172.08       132.48 o                         
   0  -9   6          2.86        -20.08       134.77 o                         
   0  -9  -7       5571.02       5309.09       706.39 o                         
   0   9   7       5571.16       5275.31       206.36 o                         
   0  -9  -8        948.15       1040.40       530.33 o                         
   0   9   8        969.56        838.69       180.88 o                         
   0  -9   9        369.15        326.02       150.25 o                         
   0   9 -10        460.08        449.45       175.73 o                         
   0  -9  10       1617.83       1834.92       478.21 o                         
   0   9  11        914.79        908.09       209.99 o                         
   0   9  12        665.98       1400.21       798.15 o                         
   0  -9  12        920.37        853.32       239.56 o                         
   0  -9  13         10.34         45.08       185.42 o                         
   0  -9  14         27.59       -236.81       962.47 o                         
   0  -9 -14         27.64        -95.45       304.44 o                         
   0  -9  15       4607.92       4403.51       402.22 o                         
   0  -9  16          6.09        144.51       405.09 o                         
   0   9 -16         18.74        513.71       629.84 o                         
   0   9  17        172.42        263.47       331.15 o                         
   0   9  18        615.55        892.63       465.99 o                         
   0   9 -19        345.52        501.61       735.92 o                         
   0   9 -20        919.73       1482.31       984.33 o                         
   0   9 -20       1282.00        951.11      1606.73 o                         
   0 -10   0      56037.95      54668.02       635.13 o                         
   0 -10   1         12.48        -57.00       166.33 o                         
   0  10   1         12.86        137.95       257.04 o                         
   0 -10   2      10248.30      10484.11       172.16 o                         
   0  10  -3        171.94        318.78       493.78 o                         
   0 -10  -3        178.53        205.44       157.38 o                         
   0 -10  -4      35941.94      35118.66      1424.66 o                         
   0 -10  -4      35943.40      35762.98       375.56 o                         
   0  10   5        108.21        141.71       135.64 o                         
   0  10  -6      10080.96      10270.55       208.81 o                         
   0 -10  -7       3937.88       3981.70       729.46 o                         
   0 -10   7       3939.28       3824.02       232.82 o                         
   0 -10  -8      36770.07      40814.18      1451.02 o                         
   0  10   8      37918.03      39019.11       415.13 o                         
   0  10  -9        412.52        480.24       160.32 o                         
   0 -10  10      17791.23      18064.97       334.37 o                         
   0  10 -10      17804.96      17190.27       627.39 o                         
   0  10  11        279.38        335.41       245.57 o                         
   0  10  12      25128.10      28348.70      1501.96 o                         
   0  10  12      25200.34      25120.50       451.19 o                         
   0  10 -13       1753.16       1797.54       240.42 o                         
   0 -10  14       7048.17       7235.91       408.88 o                         
   0  10  15        569.64        596.04       364.81 o                         
   0 -10 -16      12368.34      13320.93       691.14 o                         
   0  10 -16      12675.77      12552.73       699.32 o                         
   0 -10  17          6.24         61.40       343.43 o                         
   0  10  17          6.72       -431.36      1722.66 o                         
   0 -10  18       8389.73       8626.55      1658.47 o                         
   0  10 -18       8392.62       8345.40       791.08 o                         
   0  10 -19        120.52         63.20      1241.14 o                         
   0  11   1         62.62         74.75       185.20 o                         
   0 -11   1         64.56         62.87       273.42 o                         
   0 -11   2        405.88        422.09       145.16 o                         
   0 -11   3       1136.25       1100.31       720.23 o                         
   0  11   3       1196.37       1400.31       197.22 o                         
   0 -11  -4        157.62        582.84       714.38 o                         
   0 -11   4        898.13       1090.77       211.19 o                         
   0 -11   5       1818.56       1782.60       169.74 o                         
   0  11  -5       1820.07       1256.82      1074.99 o                         
   0  11   6        128.54        149.90       165.43 o                         
   0 -11  -7       1472.24       1658.27       681.03 o                         
   0 -11   7       1474.49       1566.77       270.44 o                         
   0 -11  -8       1305.87       1062.29       659.43 o                         
   0 -11  -8       1306.20       1073.42       278.33 o                         
   0  11   9       3073.92       3038.46       212.88 o                         
   0 -11  10         29.21         92.45       246.93 o                         
   0 -11 -10       1034.03        888.73       472.44 o                         
   0 -11  11        251.57        337.60       272.84 o                         
   0  11  12       1047.49       1171.01       324.35 o                         
   0  11  13       1457.40       1483.65       273.52 o                         
   0 -11 -14         80.04       -191.11       915.42 o                         
   0  11 -14         81.30        160.04       400.67 o                         
   0  11 -15        108.14        147.50       438.81 o                         
   0 -11 -16          5.02        122.58       877.13 o                         
   0  11  16         21.52         88.85       532.59 o                         
   0  11 -17        223.29        204.86       509.21 o                         
   0 -11  17        227.81       1611.77      1525.70 o                         
   0  11 -18        304.76        220.85      1706.03 o                         
   0  12   0       8980.04       8969.16       375.62 o                         
   0  12   1         81.85         94.67       204.48 o                         
   0 -12   1         84.38        137.59       288.61 o                         
   0  12   2       4025.54       4085.27       179.81 o                         
   0  12   3        400.68        330.29       213.88 o                         
   0 -12  -4      19953.24      20770.32      1321.58 o                         
   0 -12  -4      19978.31      20001.92       391.17 o                         
   0 -12   5        456.81        545.11       190.47 o                         
   0 -12   5        471.93        248.66       554.63 o                         
   0  12   6       8719.56       8777.27       267.77 o                         
   0 -12  -6       9668.74       9471.04       998.89 o                         
   0 -12  -7       1515.05       1575.33       775.43 o                         
   0  12  -7       1533.27       1414.84       298.50 o                         
   0 -12  -8      20691.49      22360.24      1295.34 o                         
   0  12  -8      21681.91      21530.17       483.14 o                         
   0  12  -9        346.23        295.54       236.33 o                         
   0  12  -9        365.73        -32.01      1093.67 o                         
   0  12  10       4865.78       5093.71       376.38 o                         
   0  12  10       4877.54       5029.60       567.77 o                         
   0  12 -11        274.81        278.97       356.18 o                         
   0 -12 -12      12068.67      13345.49      1625.00 o                         
   0  12 -12      12082.83      11969.05       522.72 o                         
   0 -12  13         46.69        369.26       320.24 o                         
   0  12 -14       6717.98       6447.05       500.42 o                         
   0 -12  15         19.94       -118.66       452.44 o                         
   0 -12  16       8331.53       7871.12      1580.39 o                         
   0  12  16       8633.76       8230.56       831.19 o                         
   0 -12  17        207.74        411.98      1604.41 o                         
   0  13   1         36.08        155.39       301.21 o                         
   0 -13   1         37.19         87.35       360.76 o                         
   0 -13  -2        684.84        608.64       193.55 o                         
   0 -13  -3        177.89        145.69       263.87 o                         
   0 -13  -4          1.31        270.75       822.63 o                         
   0 -13   4        577.63        860.98       260.17 o                         
   0  13   5       1968.47       1957.73       263.97 o                         
   0  13   5       1979.74       1486.63       473.58 o                         
   0 -13  -6       1129.89       1144.02       228.94 o                         
   0 -13  -6       1144.67        365.96      1424.71 o                         
   0 -13  -7        205.78        542.26       813.90 o                         
   0 -13   7        216.98        131.31       336.59 o                         
   0 -13  -8        201.36         24.90       773.07 o                         
   0 -13   8        205.00        555.59       346.98 o                         
   0 -13   9        254.94        257.91       263.71 o                         
   0  13  -9        259.36       1989.32      1378.65 o                         
   0 -13  10         52.01        117.11       377.36 o                         
   0  13  10        593.88       1135.14       628.77 o                         
   0 -13  11        998.46       1296.13       461.52 o                         
   0  13  12        385.11        166.57       481.49 o                         
   0  13 -13        708.31        530.48       410.76 o                         
   0  13  14         23.95        314.11       584.95 o                         
   0 -13 -15         94.90        439.05       719.40 o                         
   0 -13  16          7.43        -40.50      1186.82 o                         
   0 -14   0      27504.79      27507.11       844.71 o                         
   0 -14  -1         96.52        239.05       401.14 o                         
   0  14  -1         99.50        702.28       446.49 o                         
   0  14   2      11082.11      11356.12       319.70 o                         
   0 -14  -3         73.81        164.67       290.07 o                         
   0  14  -4      32295.90      33172.06       554.98 o                         
   0 -14   5        223.58        322.03       291.81 o                         
   0  14   5        243.74        314.76       625.76 o                         
   0  14  -6       9673.32      10080.80       391.03 o                         
   0 -14  -6       9955.76       8839.56       901.60 o                         
   0 -14  -7         10.05        758.63       820.54 o                         
   0 -14   7         33.38         37.86       369.42 o                         
   0 -14  -8      20203.38      22090.68      1461.62 o                         
   0 -14  -8      20580.40      21076.92       576.54 o                         
   0 -14  -9        572.11        693.66       327.96 o                         
   0  14  -9        574.84        415.90       975.80 o                         
   0 -14  10       5541.48       5683.20       663.10 o                         
   0 -14 -10       5559.43       5906.48       683.07 o                         
   0  14 -11       1295.56       1328.62       508.53 o                         
   0  14  12      12621.80      12304.14       671.36 o                         
   0  14 -13        227.59        536.92       676.01 o                         
   0 -14  14      10075.68       9952.09      1682.14 o                         
   0  14 -14      10427.30       8658.49      1911.45 o                         
   0  15   1        336.73        223.55       788.94 o                         
   0 -15  -1        347.14        600.72       417.22 o                         
   0 -15   2         14.02         32.66       283.21 o                         
   0 -15   3       1236.63        989.54       435.34 o                         
   0 -15  -4        870.21        960.14       401.71 o                         
   0 -15  -5        263.72        279.46       378.19 o                         
   0  15  -5        284.39        391.26       665.04 o                         
   0  15  -6        346.40        285.46       358.64 o                         
   0 -15  -6        349.05        -30.79       803.51 o                         
   0  15  -7       2756.20       2503.52       442.57 o                         
   0  15   8        131.63        109.83       428.88 o                         
   0  15   9       1131.51        928.80       358.19 o                         
   0  15  10         13.17        -10.61       533.34 o                         
   0 -15 -10        271.03        685.47       839.58 o                         
   0 -15  11       1543.73        826.12       793.37 o                         
   0 -15  12        257.64        247.05      1688.10 o                         
   0  15 -13        201.26       1277.37      1277.19 o                         
   0 -16   0      28362.13      28332.14      1061.34 o                         
   0  16   1         84.97          8.43       643.52 o                         
   0  16  -1         87.59        718.76       514.68 o                         
   0 -16  -2      16067.93      16638.73       512.05 o                         
   0 -16  -3        768.10        911.02       473.76 o                         
   0  16   4      19456.06      20398.05       778.41 o                         
   0 -16   5        101.85        170.85       475.43 o                         
   0  16  -5        158.23        741.41       904.09 o                         
   0  16   6       9496.46       9619.48       528.77 o                         
   0  16   6       9646.24       9280.94       981.67 o                         
   0  16   7         50.91         46.61       545.61 o                         
   0  16   8      15081.42      15198.69      1036.95 o                         
   0  16   9        327.63        469.63       837.03 o                         
   0  16   9        334.67         -1.59      1219.48 o                         
   0 -16  10       8618.48       7641.56      1468.03 o                         
   0 -16  11         73.88       1503.00      1698.68 o                         
   0  17   1          1.61        -51.79      1215.90 o                         
   0  17  -1          1.66         87.04       664.88 o                         
   0  17  -2          4.28        114.21       494.24 o                         
   0 -17   3        895.86        933.07       720.89 o                         
   0  17   4        684.52        867.55       772.03 o                         
   0  17   5        158.19        -59.77      1221.36 o                         
   0 -17   5        160.73        396.28      1121.62 o                         
   0  17   6          8.61       -131.46       681.96 o                         
   0  17   7        780.44        480.77      1108.43 o                         
   1   0 -23        109.84        -47.73       849.09 o                         
   1   0 -21        268.05         37.39       713.75 o                         
  -1   0  21        287.47        218.76       733.45 o                         
   1   0 -19       1984.79       1905.53       346.72 o                         
   1   0 -17       1793.66       1907.11       276.17 o                         
   1   0 -15       4281.08       4285.94       333.27 o                         
  -1   0  13       2598.50       2388.43       166.15 o                         
   1   0 -11       2019.97       2166.53       130.48 o                         
   1   0  -9       1102.11       1175.56        98.50 o                         
   1   0  -7       1608.82       1637.19        99.56 o                         
   1   0  -7       1658.55       1440.34       180.65 o                         
  -1   0   5      39965.52      42914.73       171.96 o                         
  -1   0   3       1080.96       1176.09        63.89 o                         
  -1   0   1       3077.13       3139.94       101.42 o                         
   1   0   1       2725.73       3251.31        91.76 o                         
   1   0   3       2844.26       3091.77        82.12 o                         
   1   0   5       4189.11       4324.04        97.05 o                         
   1   0   7       6769.45       7024.01       274.90 o                         
   1   0   7       8223.70       8314.98       170.41 o                         
  -1   0  -9       6018.84       6125.41       184.35 o                         
   1   0  11       2121.59       2069.84       166.41 o                         
  -1   0 -13       2127.64       2118.63       181.81 o                         
  -1   0 -15       4248.96       4152.41       302.29 o                         
   1   0  17        331.99        386.48       268.04 o                         
   1   0  19        602.72        561.86       363.36 o                         
  -1   0 -21        310.73        642.86       753.92 o                         
  -1   0 -21        313.41        620.34       779.10 o                         
   1   1 -23         42.11        308.21       540.27 o                         
   1   1 -22      10893.38      11343.77       553.39 o                         
   1   1 -21         21.73         87.30       422.15 o                         
  -1   1  21         40.52        464.52       512.81 o                         
   1   1 -20      17422.66      18159.61       428.76 o                         
  -1  -1  20      17422.93      17459.28      1048.50 o                         
  -1  -1  19        390.15        491.44       787.45 o                         
   1   1 -19        408.39        486.92       281.77 o                         
  -1  -1  18      19811.90      20230.57       385.04 o                         
   1  -1 -17        131.47        108.77       172.93 o                         
   1   1 -16      19255.66      19909.07       391.48 o                         
  -1   1  16      19755.90      18608.78       502.33 o                         
  -1  -1  15         25.83        160.63       219.81 o                         
   1  -1 -14      30980.47      30565.83       535.47 o                         
   1   1 -14      31966.71      30933.69       426.06 o                         
   1   1 -13        737.54        683.68        78.33 o                         
  -1   1  12      55113.13      54009.50       298.71 o                         
   1  -1 -12      55197.10      52533.59       407.13 o                         
   1   1 -11       1805.91       2163.57       178.29 o                         
   1  -1 -11       2153.81       1962.10       116.55 o                         
   1   1 -10      33323.60      32188.72       163.10 o                         
   1  -1  -9        316.05        362.65        64.66 o                         
  -1   1   8      61954.38      63940.27       253.90 o                         
   1   1  -8      63869.31      62279.79       353.05 o                         
  -1  -1   7       2688.87       2964.28       114.70 o                         
   1   1  -7       2771.98       2843.12       145.17 o                         
   1  -1  -6      49165.43      49247.87       166.06 o                         
   1   1  -5        356.62        406.41        53.51 o                         
   1  -1  -4      86395.60      91141.53       261.33 o                         
  -1   1   4      86428.66      87677.50       252.12 o                         
   1   1  -3         80.66        131.06        46.26 o                         
   1  -1  -3        149.50        332.78       195.94 o                         
  -1  -1   2     173714.77     181541.56       207.75 o                         
   1   1  -1          0.19         86.10        40.95 o                         
   1  -1   1        372.67        494.57        38.25 o                         
   1  -1   2     188308.55     196323.36       215.76 o                         
  -1   1  -3        831.52        923.17        51.95 o                         
  -1  -1  -3        887.71       1073.57       204.93 o                         
   1   1   4     151623.80     162730.12      1048.45 o                         
   1  -1   4     151627.12     157520.97       245.17 o                         
   1  -1   5         96.32        145.68        52.74 o                         
  -1   1  -6      69178.59      68927.94       190.94 o                         
  -1   1  -7        682.92        833.46       107.83 o                         
   1   1   7        692.98        780.75       121.57 o                         
   1  -1   8      47905.66      49825.76       307.89 o                         
   1   1   8      48336.31      46151.14       247.12 o                         
   1  -1   9       1146.47       1243.80        79.63 o                         
  -1  -1 -10      75963.46      74517.36       269.01 o                         
   1   1  11        183.15        346.39       332.90 o                         
   1  -1  11        183.71        221.66       115.36 o                         
   1  -1  12      25893.56      26932.88       304.28 o                         
  -1   1 -12      25899.85      24513.98       264.16 o                         
  -1  -1 -13       1381.65       1323.41       119.00 o                         
   1  -1  14      53284.76      55037.39       490.67 o                         
  -1   1 -14      54688.50      53403.05       458.05 o                         
   1  -1  15       1281.04       1332.59       206.24 o                         
  -1  -1 -16      18925.68      18961.19       382.46 o                         
   1   1  16      19383.65      18786.26       442.26 o                         
   1  -1  17         23.95         89.11       182.37 o                         
  -1   1 -18      21295.05      21330.76       436.63 o                         
   1  -1  19        293.64        653.24       313.15 o                         
   1  -1  20      24306.61      25123.12       537.06 o                         
   1  -1  20      24311.93      24388.72       875.13 o                         
   1   1  21          2.97        303.31       434.89 o                         
   1   1  21         10.94        178.61       640.27 o                         
   1   1  22      13554.55      14360.97       736.36 o                         
  -1  -1 -23         53.15        443.42      1156.15 o                         
   1   2 -23          8.76        -41.61       612.50 o                         
  -1   2  22        173.47        318.43       392.14 o                         
   1  -2 -21         74.06        210.89       457.81 o                         
  -1  -2  21         77.10        -78.33       490.64 o                         
  -1  -2  20        141.02        314.63       280.06 o                         
   1  -2 -20        489.85        328.77       651.57 o                         
   1  -2 -19        215.70        310.93       295.08 o                         
   1   2 -18        855.48        568.01       246.41 o                         
  -1   2  17        944.08        972.93       181.69 o                         
   1   2 -16         25.24         57.78       215.76 o                         
   1   2 -16         40.60         17.62       369.85 o                         
  -1   2  15        980.37        962.55       217.54 o                         
   1  -2 -14        549.49        530.65       240.46 o                         
   1   2 -14        555.69        590.15       283.29 o                         
   1  -2 -13       2214.18       2077.94       118.15 o                         
   1   2 -12       1214.52       1050.22       148.90 o                         
   1   2 -12       2653.04       2585.97       197.77 o                         
   1  -2 -11       1257.33       1323.31       150.38 o                         
  -1   2  10       1928.78       1771.52        82.81 o                         
   1  -2  -9          8.84         39.97        67.84 o                         
  -1   2   8         37.64         36.71        73.21 o                         
   1   2  -8         38.80        155.65       131.18 o                         
   1   2  -7         20.17         30.85        89.38 o                         
   1  -2  -7         20.79        112.13        99.12 o                         
   1  -2  -6      11090.75      11660.17        91.11 o                         
   1   2  -5         36.30         53.21        53.67 o                         
  -1   2   3          0.69         47.61        43.80 o                         
   1  -2  -3          0.84          4.60       173.27 o                         
   1   2  -2         63.48        176.66        47.38 o                         
  -1   2   1        578.22        645.86        48.86 o                         
  -1  -2   0        384.00        259.47        39.74 o                         
   1  -2   1       8790.67      10078.80        65.90 o                         
  -1  -2  -2        961.91       1096.41        48.80 o                         
   1  -2   3       8777.36       9404.27        84.34 o                         
   1   2   3       8789.03       9197.75       184.01 o                         
   1  -2   4        646.57        857.83       175.89 o                         
  -1  -2  -4       2857.66       3620.05        88.13 o                         
  -1  -2  -5        766.43        942.33        63.06 o                         
  -1  -2  -6       1067.89       1080.64        72.15 o                         
   1  -2   7          0.36         45.66        88.00 o                         
   1   2   7        144.83        186.48       109.89 o                         
   1  -2   8       6496.96       6413.06       182.77 o                         
  -1  -2  -8       6519.26       6021.05       127.82 o                         
  -1  -2  -9         12.46         38.41        69.88 o                         
   1  -2  10        842.07        913.83        84.36 o                         
  -1   2 -11         41.67         70.93       105.99 o                         
  -1   2 -12         42.54         79.86        97.38 o                         
  -1   2 -12       1213.13       1098.04       189.60 o                         
   1  -2  13        310.28        294.87       107.33 o                         
  -1  -2 -14        510.26        505.87       216.48 o                         
  -1  -2 -14        526.95        543.03       244.81 o                         
  -1  -2 -15        814.94        770.40       195.56 o                         
  -1   2 -16        260.45        160.67       210.47 o                         
   1  -2  16        371.83        387.71       395.25 o                         
   1   2  17        495.81        452.41       201.82 o                         
   1   2  18        892.05        718.87       288.47 o                         
  -1  -2 -19        130.84        129.44       312.75 o                         
  -1  -2 -20        846.16        828.62       343.72 o                         
   1   2  20       1443.07       1573.39       569.92 o                         
  -1  -2 -21        152.94         66.75       521.79 o                         
  -1   2 -21        160.85        168.25       465.85 o                         
  -1   2 -22        348.71        252.48       630.51 o                         
  -1   3  23         61.55        122.30       699.08 o                         
  -1  -3  22      13096.71      13373.01       567.85 o                         
   1   3 -21         31.53        216.27       352.33 o                         
   1   3 -21         61.41        102.64       758.61 o                         
   1  -3 -20       9333.96       9843.52       366.57 o                         
  -1   3  20       9334.24       8575.44       977.77 o                         
  -1  -3  19        587.72        457.01       285.84 o                         
   1   3 -18      21878.10      21592.60       402.19 o                         
   1  -3 -17        179.74        157.32       172.20 o                         
   1   3 -16      23371.37      24129.71       404.96 o                         
   1   3 -16      24533.18      23817.38       522.67 o                         
  -1   3  15         56.32        149.95       206.01 o                         
  -1   3  14      21235.90      21462.92       572.16 o                         
   1   3 -14      22555.08      21368.83       348.68 o                         
   1  -3 -13        601.50        543.44       131.84 o                         
  -1  -3  12      38301.53      36610.50       296.79 o                         
   1   3 -12      38370.09      36128.63       440.18 o                         
  -1   3  11       1981.60       2327.05       383.52 o                         
   1   3 -11       2041.35       1983.11       139.57 o                         
   1  -3 -10      29165.21      28691.65       189.11 o                         
  -1  -3   9         65.00         42.33        81.83 o                         
  -1  -3   8      68591.23      68156.49       346.49 o                         
   1   3  -8      70711.30      69471.68       337.65 o                         
   1  -3  -7       1082.78       1143.01       101.13 o                         
   1   3  -7       1116.24       1133.51       117.32 o                         
  -1   3   6      77532.06      79280.23       206.01 o                         
  -1   3   5        874.27       1039.31        54.80 o                         
  -1   3   4      56812.21      58370.51       321.99 o                         
  -1   3   4      56830.02      55899.82       223.22 o                         
  -1  -3   3        502.36        539.20        62.82 o                         
  -1   3   3       1419.81       1627.96       209.36 o                         
   1  -3  -2      49247.32      51606.89       149.39 o                         
   1   3  -1       1296.84       1378.01        46.63 o                         
  -1   3   0      53527.20      56379.83       165.17 o                         
   1   3   1        292.85        365.33        53.79 o                         
   1  -3   2      24218.01      25539.61        98.59 o                         
  -1  -3  -3       4134.56       4407.21        74.67 o                         
  -1  -3  -3       4136.92       4186.62       200.85 o                         
  -1  -3  -4      25699.21      23634.11       706.83 o                         
   1   3   4      25860.04      24755.89       157.89 o                         
   1   3   5         23.12         55.12        55.19 o                         
   1  -3   6      50400.76      49968.95       196.34 o                         
   1  -3   7       1662.79       1700.31       323.20 o                         
  -1   3  -7       1666.35       1706.09       110.75 o                         
   1   3   8      38006.79      38455.30       498.79 o                         
   1  -3   8      38707.55      37723.66       222.02 o                         
  -1  -3  -9        224.75        203.94        83.38 o                         
   1  -3  10      38501.02      38576.21       233.92 o                         
   1   3  10      38503.30      37288.61       897.76 o                         
   1  -3  11        287.51        332.43       118.47 o                         
   1   3  12      11729.06      12175.70       238.00 o                         
  -1  -3 -12      11730.28      11406.40       256.89 o                         
   1   3  13       3671.81       3609.73       125.37 o                         
   1  -3  14      32706.54      34413.38       429.83 o                         
   1   3  14      33612.41      32514.43       425.13 o                         
   1   3  15        528.85        553.35       189.14 o                         
   1   3  16      11612.42      11838.68       364.84 o                         
  -1   3 -16      11948.32      11666.51       492.37 o                         
  -1  -3 -17          0.48         90.91       204.26 o                         
  -1   3 -18      10812.34      11146.63      1511.47 o                         
  -1   3 -18      10812.37      11013.71       367.60 o                         
   1   3  19        155.29        401.16       318.37 o                         
   1   3  20       8909.40       9373.16       396.53 o                         
   1  -3  20       8909.41       8898.19       829.20 o                         
  -1   3 -21          7.08         15.07       456.13 o                         
  -1  -3 -21         22.27         44.66       490.26 o                         
   1  -3  22       6178.42       6438.48       736.08 o                         
  -1   4  23         13.17       -267.19       762.00 o                         
   1  -4 -22         40.10        411.26       524.43 o                         
   1   4 -21        964.35       1163.69       460.51 o                         
  -1  -4  21       1005.86        797.71       568.45 o                         
  -1   4  20         77.06        132.88       335.73 o                         
  -1   4  20        351.05        -70.81       729.87 o                         
   1  -4 -19         50.97        169.89       331.77 o                         
  -1   4  18        859.41        864.84       278.78 o                         
   1   4 -17       1153.91       1233.52       201.97 o                         
   1  -4 -16        248.62        331.69       224.75 o                         
  -1  -4  16        262.34        204.46       377.28 o                         
  -1   4  15        898.18        796.48       210.52 o                         
  -1  -4  14        406.50        295.27       297.53 o                         
  -1   4  14        439.97        307.89       239.82 o                         
   1   4 -13       4456.17       4511.72       166.39 o                         
  -1   4  12         28.57        178.94       138.43 o                         
   1   4 -12       1560.39       1468.12       257.23 o                         
  -1   4  11       2338.99       2262.29       359.23 o                         
   1   4 -11       2342.96       2295.81       149.97 o                         
  -1  -4  10        111.01        111.42        76.22 o                         
   1  -4  -9       1429.65       1499.72        89.81 o                         
   1  -4  -8       1028.32       1110.70       106.35 o                         
   1   4  -8       1060.11        980.51       130.20 o                         
  -1  -4   7       8372.69       8803.83       180.51 o                         
   1  -4  -7       8631.48       8846.73       142.08 o                         
   1   4  -6          3.37         38.01        57.55 o                         
   1  -4  -5       8650.48       9540.85        86.00 o                         
  -1  -4   3       3756.80       3918.62        92.49 o                         
   1  -4  -3       3759.19       3718.43       207.99 o                         
  -1  -4   2        507.76        584.15        63.84 o                         
  -1   4   1       2653.48       2727.55        55.60 o                         
   1  -4   0        436.37        533.17        70.08 o                         
  -1  -4  -1       3339.78       3741.13        73.95 o                         
  -1  -4  -2        303.97        379.07        51.35 o                         
  -1   4  -3       3313.22       3449.39        88.93 o                         
  -1  -4  -3       3332.61       3419.96       171.99 o                         
   1   4   4        165.49        825.78       166.09 o                         
   1  -4   5       9178.32       9786.68       107.02 o                         
   1   4   6        175.86        121.27        80.98 o                         
  -1   4  -7       7045.05       6193.48       199.30 o                         
  -1  -4  -7       7056.86       7031.53       154.21 o                         
   1   4   8        244.89        319.45       120.65 o                         
   1   4   8        249.36        262.15       127.63 o                         
   1   4   9       1126.54       1067.10        88.06 o                         
  -1   4 -10         65.00         50.27        94.97 o                         
  -1  -4 -10        523.74        392.14       713.71 o                         
   1  -4  11       4230.10       4702.16       328.66 o                         
   1   4  11       4235.51       4148.68       164.28 o                         
   1   4  12         76.10         28.30       137.24 o                         
  -1   4 -12        936.48        869.03       210.37 o                         
  -1  -4 -13       2039.46       2107.12       122.30 o                         
   1   4  14         13.51         26.75       372.30 o                         
  -1   4 -14         15.34        166.95       251.08 o                         
  -1   4 -15        481.12        452.06       236.23 o                         
   1   4  16         52.92         11.67       265.94 o                         
   1  -4  16         52.92        128.99       359.53 o                         
   1   4  17       2806.03       2607.85       227.85 o                         
   1  -4  17       2806.56       1343.34      1213.58 o                         
  -1   4 -18        106.08        384.40       767.18 o                         
   1   4  18        244.13        259.15       316.60 o                         
   1   4  19         53.36        140.36       315.94 o                         
  -1   4 -20         51.05        168.52       327.68 o                         
  -1   4 -20        376.17        465.28       733.23 o                         
  -1   4 -21        113.87        189.51       458.29 o                         
   1  -4  21        136.47         87.95       699.37 o                         
   1   4  22        255.90        347.51       691.23 o                         
  -1  -5  22       9880.79       9055.52       862.88 o                         
   1  -5 -21        679.43       1122.42       593.07 o                         
  -1  -5  21        701.14        417.04       565.61 o                         
   1  -5 -20      10923.97      11177.95       510.34 o                         
   1   5 -20      10925.59      10444.10       626.34 o                         
  -1  -5  19          9.14        -17.08       356.18 o                         
   1  -5 -18      16852.12      17102.26       474.07 o                         
   1   5 -17        421.31        276.97       216.42 o                         
   1  -5 -16      26813.93      26972.12       445.82 o                         
  -1   5  16      27783.40      26239.86       596.28 o                         
   1   5 -15        362.00        350.40       194.58 o                         
  -1   5  14      20273.55      20906.41       524.11 o                         
  -1  -5  14      21444.39      21530.79       326.33 o                         
   1  -5 -13        595.10        597.60       139.25 o                         
  -1  -5  12      28905.27      30497.13       327.34 o                         
  -1  -5  12      28950.37      27636.79       388.63 o                         
  -1   5  11        316.63        373.14       156.88 o                         
   1  -5 -11        383.28        331.45       147.14 o                         
   1  -5 -10      28189.14      28220.54       187.48 o                         
   1  -5 -10      28190.26      25792.20      1312.97 o                         
  -1   5   9        935.71        973.63        87.49 o                         
  -1  -5   8      51264.84      54112.06       417.10 o                         
   1  -5  -8      52849.37      50494.36       285.86 o                         
  -1  -5   7         24.39         57.82       132.78 o                         
   1  -5  -7         25.15         60.31       114.57 o                         
   1   5  -6      68896.18      67740.22       244.77 o                         
  -1  -5   5       2608.03       2564.60        88.55 o                         
  -1   5   4      35389.37      34499.52       460.41 o                         
   1  -5  -4      35391.05      34118.63       230.03 o                         
   1  -5  -3        878.23        974.78        92.90 o                         
  -1  -5   3       1124.57       1015.38       178.14 o                         
   1   5  -2      69604.99      71300.27       252.43 o                         
   1   5  -1       3179.60       3446.68        64.08 o                         
  -1  -5   1       3179.69       2413.70       676.12 o                         
  -1  -5   0      28056.59      28491.34       188.66 o                         
  -1   5  -1          2.91          1.70        63.71 o                         
  -1  -5  -2      42565.80      43358.54       160.19 o                         
  -1   5  -3        564.17        632.26        84.97 o                         
  -1  -5  -3        571.60        694.05       173.97 o                         
  -1  -5  -4      21415.03      20566.91       794.86 o                         
   1   5   4      21531.28      20421.71       170.26 o                         
  -1  -5  -5         23.84         41.78        70.35 o                         
   1   5   6      51785.27      51923.07       237.33 o                         
  -1  -5  -7        819.22        797.15       315.61 o                         
  -1   5  -7        834.93        817.68       129.89 o                         
   1   5   8      27788.86      28692.69       674.65 o                         
  -1   5  -8      28296.79      28107.00       243.87 o                         
  -1   5  -9        466.98        492.79       109.55 o                         
   1   5  10      38570.24      37827.88       217.04 o                         
  -1  -5 -10      38608.27      37021.05      1064.77 o                         
   1  -5  11        254.69        337.63       205.04 o                         
   1   5  11        416.38        486.87       137.51 o                         
  -1  -5 -12      10530.18      10895.42       307.44 o                         
   1  -5  12      10539.42      10298.01       226.88 o                         
  -1   5 -13        185.41        182.67       126.42 o                         
  -1  -5 -14      25072.28      24586.62       852.57 o                         
  -1   5 -14      25846.42      25571.20       365.62 o                         
  -1  -5 -15       1130.46       1129.91       241.71 o                         
  -1  -5 -16      13454.99      13883.92       373.39 o                         
   1  -5  16      13753.26      13224.22       475.69 o                         
   1   5  17        839.51        975.10       214.24 o                         
   1  -5  17        940.53        871.33      1142.98 o                         
  -1   5 -18      12358.24      12431.12       461.14 o                         
  -1  -5 -19         64.22        357.01       378.23 o                         
  -1   5 -20       8194.74       8624.21       484.62 o                         
   1  -5  20       8199.05       8134.33       771.76 o                         
  -1   5 -21         98.96        -52.00       706.64 o                         
   1   5  21         99.83       -239.57       934.18 o                         
  -1   5 -22       6020.76       5974.41      1184.81 o                         
  -1   6  22         27.83        -78.42      1584.29 o                         
   1  -6 -21        120.54        382.26       778.63 o                         
  -1   6  21        121.01       -218.83       823.80 o                         
   1  -6 -20        225.77        151.45       322.13 o                         
  -1  -6  20        470.62       1300.66       970.11 o                         
  -1  -6  19        109.73        272.10       380.72 o                         
   1   6 -18        699.09        588.39       342.00 o                         
   1  -6 -17        756.69        680.66       244.50 o                         
   1  -6 -16        124.26          1.68       334.45 o                         
  -1   6  16        171.29        364.62       391.66 o                         
  -1  -6  15       1780.09       1693.33       250.45 o                         
   1  -6 -14          7.92         78.62       235.59 o                         
  -1  -6  14         13.78        109.63       238.04 o                         
   1   6 -13        745.89        812.54       138.64 o                         
  -1  -6  12       1842.79       1907.70       182.84 o                         
   1  -6 -12       2972.07       2565.75       291.71 o                         
   1  -6 -11        290.22        208.02       262.72 o                         
   1  -6 -11        321.39        302.83       152.59 o                         
  -1  -6  10       2050.51       2211.59       105.05 o                         
   1  -6  -9       2334.45       2469.78       114.29 o                         
  -1   6   8       1627.21       1617.89       266.32 o                         
   1  -6  -8       1677.51       1607.82       140.29 o                         
   1  -6  -7        112.10        109.23        89.18 o                         
  -1   6   7        115.57        185.77       125.79 o                         
  -1  -6   6        213.84        193.51        90.12 o                         
  -1  -6   5        117.79        105.74        71.92 o                         
   1  -6  -4       4812.88       5603.81       143.35 o                         
   1  -6  -3        474.29        436.08       101.29 o                         
   1  -6  -3        485.13        271.18       200.11 o                         
  -1   6   2        392.78        442.82        57.66 o                         
   1  -6  -1       2865.08       2847.90        68.61 o                         
  -1  -6   1       2881.63       2897.36       725.16 o                         
   1   6   0         27.83         70.51        75.08 o                         
   1  -6   1        535.61        622.99        79.23 o                         
   1  -6   1        624.16        510.68       342.52 o                         
  -1  -6  -2       1036.31       1133.88        64.19 o                         
   1  -6   3        346.28        386.17        75.09 o                         
  -1  -6  -3        347.60        536.49       160.53 o                         
  -1  -6  -4        286.74        990.87       490.27 o                         
  -1  -6  -4       2093.59       2394.74       100.34 o                         
   1   6   5       1472.78       1571.42        83.83 o                         
   1   6   6       8000.18       8002.45       118.13 o                         
  -1  -6  -7       1139.06       1187.28       449.88 o                         
   1   6   7       1240.00       1156.62       135.56 o                         
  -1  -6  -8        149.66        157.89       419.35 o                         
  -1   6  -8        156.16        155.83       143.47 o                         
  -1   6  -9        390.60        390.54       114.92 o                         
   1  -6  10       3317.36       3328.10       134.29 o                         
  -1  -6 -10       4202.66       4330.29       717.01 o                         
  -1  -6 -11         16.03         38.20       414.76 o                         
  -1  -6 -11         19.27         41.46       157.65 o                         
   1   6  12          0.28         97.36       215.73 o                         
  -1   6 -12        774.91        866.99       188.82 o                         
   1  -6  13         18.61          2.33       142.30 o                         
  -1  -6 -14        786.01        711.55       452.33 o                         
  -1  -6 -14        901.24        777.70       247.19 o                         
   1   6  15        600.02        540.97       235.06 o                         
  -1  -6 -16         66.81        166.56       333.39 o                         
   1   6  16         89.23        311.51       355.99 o                         
   1  -6  17        118.42         28.07       247.04 o                         
   1   6  18        395.90        391.59       377.68 o                         
  -1   6 -19         44.14        309.40       403.80 o                         
   1  -6  20        546.26        451.73       359.04 o                         
  -1   6 -20       1008.03       1313.92      1513.34 o                         
  -1   6 -21        225.83        852.65      1047.30 o                         
   1   6  21        231.09        709.17      1490.00 o                         
   1   6  22        605.10        540.28      1651.31 o                         
  -1   7  22       7883.48       7515.88      1968.56 o                         
   1  -7 -21        374.02        257.08       754.96 o                         
  -1   7  21        405.72        211.46      1583.10 o                         
  -1  -7  20      12574.90      12613.85       670.20 o                         
   1   7 -20      12575.89      12538.87       842.21 o                         
  -1  -7  19        209.32        316.13       395.65 o                         
   1  -7 -18      16634.77      16864.90       529.03 o                         
  -1  -7  17       2289.33       2307.31       280.61 o                         
  -1   7  17       2290.86       2230.09      1503.67 o                         
   1  -7 -16      14965.92      15934.75       565.82 o                         
   1   7 -16      15221.94      14744.96       512.37 o                         
  -1   7  15         27.17         88.49       247.44 o                         
  -1  -7  14      25812.14      26880.73       755.38 o                         
  -1  -7  14      26584.22      26522.67       403.89 o                         
   1   7 -13        888.59        843.93       168.83 o                         
   1  -7 -12      29645.72      29597.53       755.66 o                         
   1   7 -12      29706.41      29079.30       363.04 o                         
  -1   7  11         17.09        122.67       218.65 o                         
  -1   7  11        224.26        205.02       162.76 o                         
  -1   7  10      28618.95      28709.73       239.00 o                         
   1  -7 -10      28621.70      27645.48       808.93 o                         
   1  -7  -9          1.03         -0.27        88.29 o                         
   1  -7  -8      37057.52      37289.51       587.76 o                         
  -1  -7   8      38202.96      37312.41       279.64 o                         
   1  -7  -7         20.86        -14.21       409.68 o                         
   1  -7  -7         21.51         92.96       115.65 o                         
   1  -7  -6      23588.88      22688.02       189.37 o                         
   1  -7  -5       2795.56       2928.40       114.65 o                         
   1   7  -4      46362.30      50944.43      1064.73 o                         
  -1   7   4      46426.53      45623.19       324.53 o                         
  -1  -7   3        170.87        175.42       145.89 o                         
  -1   7   3        236.36        201.68       161.72 o                         
   1   7  -2      69872.12      71392.70       264.19 o                         
   1   7  -1         57.30         65.90        68.66 o                         
  -1  -7   1         60.23         94.80       528.18 o                         
   1  -7   0      68324.95      69168.19       316.38 o                         
   1  -7   1         94.53        102.33        60.82 o                         
   1  -7   1         96.30        189.90       358.53 o                         
  -1  -7  -2      93951.75      94953.90       300.23 o                         
  -1   7  -3        625.00        643.14        93.59 o                         
  -1  -7  -3        625.01        691.03       163.61 o                         
  -1  -7  -4      68815.72      70555.31      1575.17 o                         
  -1  -7  -4      68824.54      69278.55       315.70 o                         
  -1  -7  -5        845.42        805.91        76.08 o                         
   1  -7   6      39488.64      39121.41       218.66 o                         
   1   7   7        551.23        478.00       181.08 o                         
  -1   7  -7        551.24        567.87       128.96 o                         
  -1  -7  -8      35902.96      35294.62      1149.58 o                         
  -1  -7  -8      36193.53      35406.30       280.65 o                         
   1  -7   9        761.65        675.00       129.66 o                         
  -1   7 -10      47440.83      48191.83       326.67 o                         
  -1  -7 -10      47453.85      46303.51       814.72 o                         
  -1  -7 -11        471.02        557.08       455.20 o                         
  -1  -7 -11        486.75        526.88       167.89 o                         
  -1  -7 -12      21205.75      22645.12       486.02 o                         
   1   7  12      21206.59      20482.55       286.70 o                         
  -1  -7 -13        527.32        502.64       165.77 o                         
  -1  -7 -14      33305.12      35302.21      1618.82 o                         
   1   7  14      34207.36      34228.03       427.33 o                         
   1  -7  15       1183.16       1160.04       299.52 o                         
  -1   7 -16      15396.21      16683.43       611.91 o                         
   1   7  16      15761.54      15134.68       518.38 o                         
   1  -7  17         24.49         75.36       269.13 o                         
  -1  -7 -18      21393.20      22318.86       618.30 o                         
  -1   7 -19        273.84        505.48       424.83 o                         
  -1  -7 -20      16656.63      16072.63      1046.98 o                         
   1   7  20      16661.94      16181.13      1511.53 o                         
  -1  -7 -21        509.94       -377.71      1416.83 o                         
   1   8 -21         34.68       -229.54      1544.43 o                         
   1   8 -20         28.34        238.18       622.49 o                         
   1   8 -20        300.76        271.22      1572.13 o                         
  -1  -8  19        725.01        616.14       416.20 o                         
  -1   8  18        507.61        516.96       384.16 o                         
  -1   8  17        476.05        449.03       274.12 o                         
  -1   8  16        211.10        298.10       400.50 o                         
  -1  -8  16        229.44        356.22       447.01 o                         
  -1   8  15        995.53        991.42       291.05 o                         
  -1   8  14        285.85        314.81       270.84 o                         
   1   8 -13        159.29        118.52       179.34 o                         
  -1   8  12        215.10        369.25       318.78 o                         
  -1   8  12       1030.07        960.77       245.23 o                         
   1  -8 -11        555.57        551.22       402.98 o                         
   1  -8 -11        559.18        561.82       200.02 o                         
  -1  -8  10         79.88        206.56       137.83 o                         
   1  -8 -10        560.96        353.75       628.18 o                         
  -1   8   9       1505.53       1314.33       131.94 o                         
   1  -8  -8        324.51        298.59       463.18 o                         
   1   8  -8        334.55        344.93       144.43 o                         
   1  -8  -7        713.03        800.67       177.34 o                         
   1   8  -7        735.08        851.11       170.72 o                         
   1  -8  -6       1594.40       1621.51       111.78 o                         
  -1  -8   5       7185.19       7156.72       146.59 o                         
  -1  -8   4       2363.14       2835.29       161.66 o                         
   1   8  -3        132.84        190.54       194.45 o                         
  -1   8   3        147.50        136.34       169.18 o                         
   1  -8  -2        439.67        424.66        77.95 o                         
  -1  -8   1        968.73       1083.73        87.04 o                         
   1   8  -1        988.71        866.73       367.20 o                         
  -1  -8   0       2846.68       2932.98       111.43 o                         
  -1  -8  -1        646.27        609.44        65.78 o                         
   1  -8   1        676.20        588.42       246.46 o                         
  -1  -8  -2        361.56        352.63        78.88 o                         
   1  -8   3        437.85        379.48       117.01 o                         
  -1  -8  -3        463.16        371.78       144.39 o                         
   1   8   4        241.00        236.65       215.01 o                         
   1  -8   4        676.03        819.63       138.77 o                         
   1  -8   5       1056.73       1128.42       102.86 o                         
   1   8   6        371.47        401.33        88.64 o                         
  -1  -8  -7       4757.34       5407.60       338.19 o                         
  -1   8  -7       5050.51       5360.97       171.01 o                         
  -1  -8  -8        397.39        309.52       516.72 o                         
  -1  -8  -8        398.11        376.08       149.88 o                         
   1   8   9       2357.05       2499.22       139.45 o                         
   1   8  10        976.35        964.00       133.69 o                         
  -1  -8 -10       2188.87       2286.81       573.97 o                         
  -1  -8 -11       2568.88       2755.39       558.87 o                         
  -1   8 -11       2569.70       2402.89       219.39 o                         
   1   8  12         37.80        209.83       430.30 o                         
  -1   8 -12        838.02        700.70       238.68 o                         
  -1  -8 -13        648.44        710.07       192.30 o                         
  -1  -8 -14        119.46         97.01       468.64 o                         
   1   8  14        134.02        151.89       302.30 o                         
  -1   8 -15       1338.09       1213.65       323.48 o                         
   1   8  16        159.49        202.98       382.99 o                         
  -1   8 -16        159.53        503.49       487.77 o                         
  -1   8 -17       1407.09       1567.10       343.77 o                         
   1   8  17       1407.32        960.11      1124.15 o                         
  -1  -8 -18        608.31        938.42       452.53 o                         
   1  -8  19        279.95        708.82       556.69 o                         
   1  -8  20         16.62        -40.74       780.09 o                         
  -1   8 -20        530.58       2340.30      1512.88 o                         
   1   9 -20      13605.07      13088.13      1965.38 o                         
   1   9 -19        978.26        812.00       532.38 o                         
   1  -9 -18      10667.85      10625.92      1432.05 o                         
  -1  -9  18      10668.78      10895.21       596.11 o                         
  -1   9  17        426.54        408.33       291.85 o                         
  -1  -9  16      11562.77      12086.86       531.60 o                         
   1   9 -16      11860.41      12062.30       636.22 o                         
  -1   9  15         47.11         93.63       328.70 o                         
   1   9 -14      16608.18      16785.03       403.65 o                         
   1   9 -13        191.12        175.22       211.68 o                         
   1  -9 -12      24276.85      24711.47       791.86 o                         
   1   9 -12      24282.67      23075.19       460.15 o                         
  -1   9  11       1234.69        998.00       223.09 o                         
  -1   9  10      29500.95      30215.91       334.23 o                         
   1  -9 -10      29513.98      28264.62       849.54 o                         
   1  -9  -9        118.08         95.49       143.61 o                         
   1  -9  -8      25321.41      26569.71      1091.58 o                         
   1  -9  -8      26104.06      25678.46       322.47 o                         
   1  -9  -7        116.10          0.88       525.42 o                         
  -1   9   7        119.69        175.31       181.42 o                         
  -1   9   6      25926.02      26055.28       257.08 o                         
  -1  -9   5        517.28        529.91       133.38 o                         
  -1  -9   4      26220.71      25321.91       307.61 o                         
  -1  -9   3       2079.40       2287.06       370.86 o                         
   1   9  -3       2123.67       1875.70       182.68 o                         
  -1   9   2      53775.30      54609.95       260.96 o                         
  -1   9   1         31.33         55.01        96.51 o                         
  -1  -9   1         35.19         58.25       361.63 o                         
  -1  -9   0      35178.04      35356.98       265.37 o                         
   1  -9   1        124.92         78.59        70.42 o                         
  -1   9  -1        125.88        150.82       294.93 o                         
  -1   9  -2      70921.41      70427.02       288.83 o                         
  -1  -9  -3          0.12        -17.07       122.74 o                         
   1  -9   3          6.94         15.64       152.19 o                         
  -1  -9  -4      28606.36      28587.70       544.22 o                         
   1   9   4      28615.07      28584.81       303.20 o                         
  -1   9  -5        955.45        986.57       117.51 o                         
  -1  -9  -6      37523.05      38337.34       260.36 o                         
   1   9   7        155.28         93.00       295.35 o                         
   1   9   7        158.23        190.49       156.80 o                         
  -1  -9  -8      24540.86      25901.18      1174.09 o                         
  -1   9  -8      25017.40      24160.00       329.54 o                         
   1  -9   9        104.96        113.64       148.36 o                         
   1   9  10      35126.31      35673.66       368.68 o                         
   1   9  10      35128.30      33925.98       769.19 o                         
  -1  -9 -11        531.80        313.59       544.14 o                         
   1  -9  11        534.82        467.38       209.81 o                         
  -1   9 -12      18767.84      18331.29       329.65 o                         
  -1   9 -13        898.71        955.49       211.37 o                         
  -1  -9 -14      26725.63      25773.64      1481.44 o                         
  -1   9 -14      27426.02      27757.70       476.68 o                         
  -1  -9 -15        752.29        941.34       356.90 o                         
  -1  -9 -16      11090.90      11685.55       668.89 o                         
  -1   9 -16      11435.19      11069.86       582.61 o                         
   1   9  17        186.79        344.81       313.62 o                         
   1  -9  18      13127.13      12783.94      1760.81 o                         
  -1  -9 -18      13129.12      13547.93       618.97 o                         
   1  -9  19        533.30        807.73       736.08 o                         
   1  -9  20      13028.45      14158.80      1750.83 o                         
   1  10 -19         92.22        360.48      1128.82 o                         
   1  10 -18        450.85        508.01       500.44 o                         
  -1  10  17        554.27        720.85       368.33 o                         
  -1  10  17        581.19         83.77       918.09 o                         
  -1  10  16        473.52        530.44       422.00 o                         
  -1 -10  16        474.40        701.80       599.04 o                         
   1  10 -15         45.02        182.15       358.50 o                         
  -1  10  14       1469.67       1260.85       598.95 o                         
  -1  10  14       1489.53       1499.67       376.46 o                         
   1 -10 -13       1302.38       1639.30       231.04 o                         
  -1  10  12        519.93        232.21       843.01 o                         
  -1  10  12       1273.22       1190.99       309.40 o                         
   1 -10 -11       1236.63       1272.57       264.94 o                         
  -1 -10  10         63.99         62.29       212.12 o                         
   1 -10 -10        601.73        564.88       408.44 o                         
   1 -10  -9        272.71        230.36       159.73 o                         
   1 -10  -8        282.43        185.48       553.20 o                         
  -1  10   8        291.16        345.54       206.26 o                         
   1 -10  -7       1747.97       1653.00       607.95 o                         
   1  10  -7       1801.99       1717.10       215.96 o                         
   1  10  -6       2382.53       2409.63       156.52 o                         
  -1 -10   5        924.28        853.93       141.14 o                         
   1 -10  -4       1158.27       1338.14       189.55 o                         
  -1  10   3        213.10         94.92       479.37 o                         
   1 -10  -3        218.42        220.36       178.75 o                         
  -1 -10   2         14.74         21.12       127.00 o                         
   1  10  -1          1.88        -13.85       136.09 o                         
  -1 -10   1          7.20        -16.84       325.37 o                         
   1 -10   0         26.47        132.92       122.47 o                         
  -1  10  -1        172.24        159.16        73.16 o                         
  -1  10  -1        172.30        202.65       282.45 o                         
   1 -10   2        751.37        720.98       129.31 o                         
  -1  10  -3        936.13        843.81       316.95 o                         
  -1 -10  -3        959.72        854.41       177.26 o                         
  -1 -10  -4        417.42        785.93       689.15 o                         
   1 -10   4       1472.65       1642.59       179.26 o                         
   1  10   5         39.39         70.47       154.30 o                         
  -1 -10  -6        129.36         93.06       142.48 o                         
  -1 -10  -7         52.22         13.39       616.48 o                         
   1  10   7         68.55        211.46       215.24 o                         
  -1 -10  -8       4014.20       4477.03       764.01 o                         
  -1  10  -8       4014.54       4023.39       248.19 o                         
   1 -10   9        233.37        253.28       167.09 o                         
   1 -10  10         23.60         41.47       210.32 o                         
  -1  10 -10        659.50        945.21       420.06 o                         
  -1 -10 -11         82.48        175.88       242.29 o                         
   1  10  12        777.23        790.24       263.99 o                         
  -1 -10 -13          8.69        -33.48       228.61 o                         
   1 -10  14        124.55        411.81       329.99 o                         
  -1 -10 -15        174.41        220.85       363.82 o                         
  -1 -10 -16        191.48        208.70       590.59 o                         
   1  10  16        248.54        579.38       514.59 o                         
   1 -10  17         65.66        -25.30       330.20 o                         
  -1 -10 -18        736.56        701.48       692.05 o                         
   1  10  19         35.69       -314.43      1295.31 o                         
  -1  11  18       8332.01       7836.08      1155.79 o                         
   1  11 -17          0.02        -93.22       437.31 o                         
  -1 -11  17          9.95        168.97      1496.84 o                         
   1 -11 -16      10729.41      11167.67       691.21 o                         
   1  11 -16      11170.36      10080.59       694.83 o                         
   1  11 -15        166.66        215.46       405.69 o                         
   1 -11 -14      13626.66      13592.70       474.54 o                         
  -1  11  13        143.12        189.07       258.60 o                         
   1 -11 -12      11907.58      13016.74       961.51 o                         
   1  11 -12      11924.54      12050.85       437.64 o                         
  -1 -11  11        106.25          3.10       291.73 o                         
  -1  11  10      20898.39      21065.20       444.19 o                         
   1 -11 -10      20913.85      19422.92       651.55 o                         
  -1  11   9        235.39        216.44       201.30 o                         
   1  11  -8      23139.21      23134.44       427.38 o                         
   1 -11  -7        257.34        313.40       224.09 o                         
  -1 -11   6      25834.51      26471.97       303.47 o                         
   1 -11  -6      26633.10      25267.21      1695.00 o                         
   1 -11  -5         48.88         62.81       150.12 o                         
  -1 -11   5        105.09        -90.83       738.79 o                         
  -1  11   4      23962.93      23706.75       362.51 o                         
   1  11  -3       1980.13       2034.79       192.08 o                         
  -1  11   2      19256.10      18820.89       269.29 o                         
   1 -11  -1        618.20        518.42       195.76 o                         
  -1 -11   1        619.09        671.88       340.90 o                         
  -1  11   0      12837.51      13005.43       282.32 o                         
   1 -11   1         29.14         63.35       169.00 o                         
  -1 -11  -1         48.25        227.53       312.03 o                         
  -1  11  -2      13412.69      13491.86       211.15 o                         
  -1 -11  -3       1494.21       1811.53       733.41 o                         
   1 -11   3       1500.18       1547.36       202.81 o                         
  -1 -11  -4       8934.65      10117.63      1003.97 o                         
  -1  11  -4       9010.06       9249.90       267.21 o                         
   1 -11   5         12.62         10.98       162.85 o                         
  -1  11  -5         12.68       -431.61      1075.32 o                         
  -1  11  -6      22870.56      23049.95       306.82 o                         
  -1 -11  -6      24529.62      24878.05      1690.02 o                         
  -1 -11  -7         17.93         -7.02       703.88 o                         
   1 -11   7         18.18         64.23       242.75 o                         
  -1 -11  -8      12315.17      12937.62      1056.38 o                         
   1  11   8      12910.49      13180.01       350.85 o                         
  -1  11  -9         38.77         78.32       183.71 o                         
  -1  11 -10      16551.71      16719.36       400.47 o                         
   1 -11  10      16559.75      15970.27       612.76 o                         
   1  11  11        173.50        382.08       281.27 o                         
   1  11  12       8736.21       8646.76       400.11 o                         
  -1 -11 -13       1400.86       1645.94       276.76 o                         
   1  11  14      11892.37      12308.35       488.68 o                         
  -1  11 -15        685.50        859.48       419.09 o                         
   1 -11  16       6353.10       6673.72       841.38 o                         
  -1  11 -16       6662.65       6450.42       643.13 o                         
  -1  11 -17        128.40        131.16       642.38 o                         
   1  11  18       6927.07       7438.08      2092.38 o                         
  -1  12  17        130.17       -166.59      1267.94 o                         
  -1 -12  17        130.70        -31.90      1601.41 o                         
  -1 -12  16        201.40        316.80       725.40 o                         
   1  12 -16        206.33        236.59       711.92 o                         
  -1 -12  15         38.53        334.70       461.45 o                         
  -1  12  14        334.39        459.02       433.63 o                         
  -1  12  13        686.52        708.81       297.70 o                         
  -1  12  12         42.21        763.11       999.64 o                         
  -1 -12  12        735.25        973.57       379.14 o                         
  -1  12  11        207.27        313.64       339.12 o                         
  -1  12  10         29.64        169.45       369.93 o                         
   1  12 -10        427.76        384.91       475.48 o                         
   1  12  -9        240.71        304.11       242.34 o                         
  -1 -12   8        737.69        633.77       321.48 o                         
   1 -12  -7       1853.70       2014.53       332.69 o                         
   1  12  -6        302.11        272.57       217.32 o                         
  -1  12   6        311.45        -73.80       768.34 o                         
  -1  12   5        489.19        405.00       215.36 o                         
   1  12  -5        503.31        641.29       613.63 o                         
   1 -12  -4       1427.80       1403.73       251.14 o                         
  -1  12   3        448.73        318.54       239.60 o                         
  -1  12   2       1031.16       1101.54       184.17 o                         
   1 -12  -1         79.11         47.82       255.09 o                         
  -1  12   1         80.02         91.55       301.26 o                         
   1 -12   0        437.92        336.13       204.01 o                         
   1  12   1         29.27        -53.68       238.80 o                         
  -1  12  -1         31.72        135.36       290.10 o                         
   1  12   2         11.34        -53.80       157.80 o                         
  -1 -12  -3        237.85        -42.32       783.38 o                         
   1  12   3        265.28        137.31       229.66 o                         
  -1 -12  -4         11.80       1181.13       818.06 o                         
   1  12   4       1380.79       1484.19       248.08 o                         
  -1  12  -5       2098.35       2116.00       215.62 o                         
   1 -12   5       2105.08       2200.98       619.30 o                         
   1 -12   6        577.97        482.50       203.34 o                         
  -1 -12  -6        578.36        374.27      1263.02 o                         
  -1 -12  -7        431.64        329.29       753.95 o                         
   1 -12   7        460.05        461.90       264.06 o                         
  -1 -12  -8        948.62       1027.27       778.75 o                         
  -1  12  -8        954.35        880.62       282.92 o                         
   1  12   9       1581.93       1487.35       216.65 o                         
   1  12  10         62.82        -71.65       324.81 o                         
  -1 -12 -10        339.22        254.28       441.97 o                         
  -1  12 -11        898.56        720.53       305.90 o                         
   1  12  12        315.72        300.61       361.80 o                         
  -1 -12 -13         82.59        143.49       312.20 o                         
  -1  12 -13         82.77        186.75      1389.05 o                         
   1 -12  14         17.12        118.78       462.58 o                         
  -1  12 -15        404.70        400.26       596.81 o                         
   1 -12  16         19.99       -518.31      1261.38 o                         
  -1 -12 -16         27.48        606.00      1149.11 o                         
  -1  13  16      11599.73      11256.93      1528.39 o                         
  -1 -13  16      11915.79      11160.50      1909.13 o                         
   1  13 -15        389.10        732.14       664.82 o                         
   1 -13 -14      12541.78      12744.56      1500.68 o                         
   1 -13 -14      13088.87      12607.78       598.24 o                         
  -1  13  13        337.14        141.07       350.23 o                         
  -1 -13  12       8814.46       8961.85       526.40 o                         
   1  13 -11        123.33        200.35       401.05 o                         
  -1  13  10      13908.23      13399.50       645.63 o                         
   1 -13 -10      13913.78      13691.82       701.60 o                         
  -1  13   9        143.95        246.90       294.71 o                         
   1  13  -9        148.39        773.05      1205.83 o                         
  -1  13   8      11597.30      11859.44       470.40 o                         
  -1 -13   7        112.94        172.64       347.16 o                         
  -1 -13   6      21802.04      22215.39       448.28 o                         
   1 -13  -6      22475.92      21896.72       970.94 o                         
  -1  13   5        364.52        279.52       260.18 o                         
  -1 -13   5        425.37        371.30       604.90 o                         
   1 -13  -4      18646.05      18543.46       438.34 o                         
   1 -13  -3        113.91        156.37       259.17 o                         
  -1  13   2      16827.93      17097.29       304.72 o                         
  -1  13   1        717.74        589.99       309.69 o                         
  -1 -13   1        717.78        567.15       324.04 o                         
  -1 -13   0       9659.99       9358.95       386.11 o                         
  -1  13  -1          1.39         -8.30       307.89 o                         
   1  13   1         23.57         78.29       373.49 o                         
  -1 -13  -2      18050.37      18108.84       329.14 o                         
  -1 -13  -3         34.89        111.29       595.51 o                         
   1  13   3         46.34         19.53       286.30 o                         
  -1 -13  -4       9125.70       9163.40      1124.95 o                         
  -1  13  -4       9203.82       9061.46       368.81 o                         
   1 -13   5        373.10        275.57       252.61 o                         
   1  13   5        374.18         11.61       555.13 o                         
   1 -13   6      23419.88      24427.35       399.60 o                         
  -1 -13  -6      24461.17      24026.94      1822.64 o                         
  -1 -13  -7        101.43        176.58       802.95 o                         
   1 -13   7        103.38        273.12       310.85 o                         
  -1 -13  -8       8626.82       9537.12      1082.40 o                         
  -1  13  -8       8877.20       9276.80       407.44 o                         
  -1  13  -9         52.15         99.27       285.90 o                         
  -1  13  -9         52.93       -120.29      1211.42 o                         
   1 -13  10      10976.21      11073.72       496.05 o                         
   1  13  10      10976.57      10238.00       771.42 o                         
  -1  13 -11        202.99        329.86       403.43 o                         
  -1  13 -12       8252.77       8800.58       573.50 o                         
  -1  13 -13         48.89         36.96       389.27 o                         
  -1  13 -13         59.23       1052.02      1494.18 o                         
   1 -13  14       8366.84       9301.43      1613.15 o                         
   1 -13  14       8690.86       9209.96      1099.14 o                         
  -1 -13 -15        753.74        243.20      1751.37 o                         
   1  14 -14         21.41       -262.36      1166.01 o                         
   1  14 -13        177.28        183.70       552.71 o                         
   1  14 -13        178.86        993.57      1613.37 o                         
  -1  14  12        868.11        974.24       523.67 o                         
  -1  14  11        302.98        363.19       482.03 o                         
  -1  14  10         99.01        300.17       495.76 o                         
   1 -14 -10        313.07        699.93       620.89 o                         
  -1  14   9       2972.76       3266.69       352.57 o                         
   1  14  -9       3064.65       2694.19      1292.58 o                         
   1  14  -8        183.41        244.48       385.91 o                         
  -1 -14   7        185.43        286.70       370.74 o                         
   1  14  -6         60.79        255.12       324.26 o                         
  -1  14   6         62.67         94.30       750.96 o                         
  -1  14   5        652.35        581.15       328.27 o                         
  -1  14   5        659.26        345.69       659.40 o                         
  -1 -14   4       1314.66       1539.25       350.09 o                         
  -1 -14   3          4.87         68.02       313.20 o                         
   1 -14  -2         10.82        -21.09       238.01 o                         
   1 -14  -1        272.86        166.88       414.17 o                         
  -1 -14   1        273.32        302.64       409.01 o                         
   1 -14   0          1.04        188.89       316.58 o                         
   1  14   1         15.17         30.14       381.83 o                         
  -1  14  -1         23.60       -132.30       382.47 o                         
   1 -14   2          1.74         29.93       224.37 o                         
  -1 -14  -3          4.48         42.33       914.75 o                         
  -1 -14  -3          4.56        -79.26       318.45 o                         
  -1 -14  -4         43.19        674.78       920.57 o                         
   1  14   4        515.06        554.29       324.07 o                         
  -1 -14  -5          3.00        -22.19       284.21 o                         
  -1  14  -5          3.09       -222.37       665.25 o                         
  -1  14  -6       2101.55       2036.36       314.59 o                         
  -1 -14  -6       2101.83       2694.64       717.76 o                         
  -1 -14  -7        405.04        626.77       898.74 o                         
  -1  14  -7        406.87        774.25       397.33 o                         
  -1 -14  -8          0.68         87.35       828.98 o                         
   1  14   8          0.78        238.41       434.56 o                         
  -1 -14  -9        304.31        392.60       329.00 o                         
  -1  14  -9        322.42        348.87      1562.07 o                         
  -1  14 -10        914.01        897.77       507.04 o                         
   1  14  10       1233.61        819.68       582.40 o                         
  -1  14 -11        117.05        280.76       491.39 o                         
   1 -14  12        336.54        325.94       616.14 o                         
   1 -14  13        600.61        709.37       870.93 o                         
  -1  14 -13        612.51        207.25      1565.96 o                         
  -1  14 -14         57.80          4.59      1695.77 o                         
   1  15 -13         26.15       -365.94      1692.58 o                         
   1  15 -12       7296.56       5904.54      1274.63 o                         
  -1 -15  11        130.41        510.44       942.97 o                         
   1  15 -10      11540.01      12671.30       956.91 o                         
   1  15 -10      11546.08      12362.29       882.24 o                         
  -1 -15   9        234.34        166.03       417.24 o                         
  -1  15   9        241.57        959.23      1065.88 o                         
  -1  15   8       8093.39       8195.58      1257.16 o                         
  -1  15   8       8343.55       8611.72       569.80 o                         
  -1  15   7          3.54        -24.95       427.59 o                         
   1  15  -6      11590.86      11665.82       551.13 o                         
  -1  15   6      11949.11      11860.96       846.43 o                         
  -1 -15   5        668.48       1024.02       438.07 o                         
  -1  15   5        676.63        839.72       594.92 o                         
  -1 -15   4      13766.31      14303.51       663.42 o                         
   1  15  -3         61.98        267.84       419.36 o                         
  -1 -15   2      16949.51      17747.33       461.51 o                         
  -1  15   1        160.29        441.55       612.87 o                         
   1  15  -1        160.29        690.07       457.03 o                         
  -1 -15   0      15598.68      15620.83       505.80 o                         
   1  15   1          0.08         72.14       465.90 o                         
   1 -15   1          5.04        225.53       416.65 o                         
  -1 -15  -2      31570.26      31313.33       480.68 o                         
  -1 -15  -3        212.60        492.53       980.68 o                         
   1  15   3        214.15        466.46       356.97 o                         
  -1 -15  -4      13395.00      13704.24      1410.50 o                         
   1  15   4      13395.07      13335.76       498.92 o                         
   1 -15   5        458.05        466.03       361.26 o                         
   1 -15   5        460.16        274.99       587.56 o                         
   1 -15   6      19680.90      20463.30       539.23 o                         
  -1  15  -6      19916.91      19776.84       976.66 o                         
  -1 -15  -7         15.88         78.04       983.26 o                         
   1 -15   7         17.16        302.26       428.00 o                         
   1  15   8      10774.01      11494.62       587.93 o                         
  -1 -15  -9        108.32        142.13       380.87 o                         
   1 -15   9        109.37         46.33      1507.52 o                         
  -1 -15 -10      11957.73      13432.12       913.87 o                         
   1  15  10      11957.89      11595.26      1135.57 o                         
   1 -15  11         24.87       -116.16      1202.49 o                         
  -1  15 -12       9689.10      11024.89      2146.09 o                         
  -1 -16  10        115.20        284.31      1237.03 o                         
  -1  16  10        295.01         58.80      1207.25 o                         
  -1 -16   9        415.32        -31.18      1250.31 o                         
  -1  16   9        428.15       -500.90      1145.21 o                         
  -1 -16   8         88.38        137.28       642.04 o                         
  -1  16   7          9.79         32.38      1091.34 o                         
  -1  16   7         10.10       -154.85       580.59 o                         
  -1 -16   6        288.48        372.30       429.76 o                         
   1  16  -6        297.39        428.61      1187.21 o                         
  -1 -16   5       1823.95       1789.64       712.57 o                         
  -1  16   5       1827.09       1936.74       646.13 o                         
   1  16  -4        617.34        652.52       510.81 o                         
  -1  16   3        285.49        425.84       510.31 o                         
  -1 -16   2       1229.48       1228.23       351.95 o                         
  -1  16   1         59.98        -45.25       831.21 o                         
   1 -16  -1         62.36         93.72       512.16 o                         
   1  16   0        126.98        345.64       418.89 o                         
   1  16   1         77.05        600.66       863.15 o                         
  -1  16  -1         78.90        128.16       479.20 o                         
   1 -16   2         71.92         41.69       317.47 o                         
  -1 -16  -2        230.36        546.31      1464.45 o                         
  -1 -16  -3         20.91         46.42      1084.93 o                         
   1 -16   3         27.88        -27.76       444.35 o                         
  -1 -16  -4        279.48        589.84      1087.93 o                         
   1  16   4        432.05        620.70       465.16 o                         
   1 -16   5        452.86        366.51       503.31 o                         
   1  16   5        453.82        543.00       538.30 o                         
  -1  16  -6         67.65        190.81       389.32 o                         
  -1  16  -6         73.20        904.26       861.49 o                         
   1  16   7       1856.74       2234.04       581.79 o                         
   1  16   8         15.92        179.22       587.77 o                         
   1  16   9        209.14         17.85       544.68 o                         
   1  16   9        228.55         -0.72      1766.62 o                         
   1 -16  10        320.97        900.83       896.69 o                         
  -1 -17   7          0.92       -273.96      1604.57 o                         
  -1  17   6       7035.56       6967.65       984.30 o                         
  -1  17   5         82.28       -264.38      1179.21 o                         
   1  17  -5         87.17       -259.14       932.38 o                         
  -1 -17   4       7821.77       7598.52       951.82 o                         
   1  17  -3        175.13        281.60       791.25 o                         
   1  17  -2      11492.06      11707.49       658.97 o                         
  -1  17   1         15.44        274.92       815.30 o                         
  -1 -17   1         16.51        550.45       661.35 o                         
   1 -17   0       8964.36       9249.69       654.61 o                         
  -1 -17  -1         34.67        311.95       909.15 o                         
  -1  17  -1         35.15        540.37       710.98 o                         
  -1  17  -2      15019.28      15544.48       714.60 o                         
   1 -17   3         27.44        109.15       675.76 o                         
   1  17   4       6783.15       6608.06       861.77 o                         
   1  17   5        119.21        524.92      1249.28 o                         
   1 -17   5        119.94       -417.57      1133.18 o                         
   1  17   6       9734.05       9483.66      1094.14 o                         
   1  17   7        269.34       1600.12       957.36 o                         
  -1  18   3         24.92       -169.40      1313.39 o                         
   2   0 -24       7202.75       7621.28      1099.35 o                         
   2   0 -22       5837.92       5580.90       684.84 o                         
   2   0 -20      11344.53      12436.64       525.91 o                         
   2   0 -18      15324.19      16610.10       564.40 o                         
   2   0 -16      16522.99      16682.32       580.12 o                         
  -2   0  16      17033.70      16491.81       822.35 o                         
   2   0 -14      12860.31      13024.33       724.69 o                         
   2   0 -14      13257.80      13139.45       443.53 o                         
   2   0 -12      36142.39      35753.53       325.82 o                         
   2   0 -10      35105.97      34462.76       257.13 o                         
  -2   0   8      56534.62      55527.34       940.81 o                         
  -2   0   8      59697.91      55834.08       419.47 o                         
   2   0  -6       1865.75       1752.66        80.83 o                         
  -2   0   4      18187.31      18820.68       129.13 o                         
   2   0  -2      35366.05      35932.94       178.24 o                         
   2   0   0     137492.62     145123.72       392.95 o                         
  -2   0  -2      95846.01      98491.73       329.36 o                         
   2   0   4      47607.80      45267.34       280.63 o                         
   2   0   6      43037.64      43054.07       270.04 o                         
  -2   0  -8      59783.04      58774.92       379.32 o                         
   2   0  10      26900.54      26520.80       282.14 o                         
  -2   0 -12      38192.67      38829.91       395.28 o                         
  -2   0 -14      23145.40      22643.19      1617.21 o                         
   2   0  14      23671.79      23074.98       403.95 o                         
   2   0  16      12404.54      12617.57       446.78 o                         
   2   0  16      13366.03      13777.14       856.14 o                         
   2   0  18      20458.66      22703.13       572.58 o                         
  -2   0 -20      14674.38      14433.74       594.90 o                         
   2   1 -24        238.31        228.43      1439.18 o                         
   2  -1 -23         60.35        109.08       607.15 o                         
  -2   1  22        448.25        188.44       402.32 o                         
   2  -1 -21       1082.68        936.28       315.56 o                         
  -2   1  21       1093.88        792.89       664.81 o                         
   2  -1 -20          0.64        120.46       287.13 o                         
  -2  -1  20        495.73        -74.98       780.51 o                         
   2  -1 -19         43.97          7.64       318.52 o                         
  -2   1  18       1192.99       1027.48       305.45 o                         
  -2  -1  17       2028.82       1969.81       216.23 o                         
   2   1 -16         68.27         26.02       218.83 o                         
  -2   1  16         70.38        -90.95       411.25 o                         
   2  -1 -15        417.30        382.97       224.61 o                         
   2   1 -14        580.03        441.55       311.42 o                         
   2  -1 -14        597.96        623.17       266.88 o                         
   2  -1 -13        215.03        283.15       110.51 o                         
  -2   1  12       2716.61       2933.18       152.12 o                         
   2  -1 -12       4420.08       4150.28       243.10 o                         
   2   1 -11      11255.23      12779.25       517.33 o                         
   2   1 -11      11311.04      11224.99       185.45 o                         
   2  -1 -10        254.87        199.65        77.39 o                         
   2   1  -9        145.40        189.32        75.34 o                         
   2  -1  -8         70.17        110.86        87.40 o                         
   2  -1  -8        146.73        239.82       131.14 o                         
   2   1  -7         17.23         43.52       110.50 o                         
  -2   1   7        346.58        382.07       110.18 o                         
  -2   1   6        230.43        274.27        64.55 o                         
  -2   1   5       1352.68       1674.08        70.94 o                         
   2   1  -4        106.81        792.77       233.65 o                         
   2   1  -3       1817.92       2047.76        70.71 o                         
  -2   1   3       1843.62       2032.09       224.80 o                         
  -2   1   2         50.57         67.22        60.06 o                         
   2  -1  -1         93.25        240.94        52.04 o                         
   2  -1   1      25950.74      28671.99       115.63 o                         
   2  -1   2        948.50       1146.51        76.00 o                         
  -2   1  -3        220.84        210.78        71.21 o                         
   2   1   3        223.40        309.99       212.62 o                         
   2   1   4       8637.83       8924.26       143.97 o                         
  -2   1  -5      12973.34      13826.81       100.91 o                         
   2  -1   6       2684.74       2949.99        81.27 o                         
   2  -1   7       5397.50       4603.52       175.61 o                         
   2   1   7       5436.91       5398.83       128.21 o                         
   2   1   8       2235.26       1641.36       169.74 o                         
   2   1   8       2247.36       2219.11       121.10 o                         
   2   1   9        757.43        673.80        82.54 o                         
  -2  -1 -10        418.79        274.40        81.96 o                         
   2  -1  11         27.53        103.72       107.07 o                         
   2  -1  12        179.32        214.75       423.36 o                         
  -2   1 -12       1165.12       1072.61       176.90 o                         
  -2  -1 -13          6.87        -25.00       134.40 o                         
  -2  -1 -14        151.10        248.94       258.16 o                         
  -2   1 -14        162.47        209.83       229.34 o                         
  -2  -1 -15       1566.28       1526.11       222.08 o                         
  -2   1 -16          0.92        -10.90       229.33 o                         
  -2  -1 -16          0.93        186.71       417.17 o                         
  -2   1 -17         11.68        -67.07       193.50 o                         
  -2   1 -18         12.02       -371.80      1217.51 o                         
   2   1  18        447.66        451.16       311.86 o                         
   2  -1  19        900.79        648.35       339.72 o                         
  -2   1 -20         14.40         97.73       442.67 o                         
  -2   1 -20        523.88        601.04       552.95 o                         
  -2   1 -21       1040.12       1082.28       563.20 o                         
  -2   1 -21       1087.51       1485.85       573.85 o                         
  -2  -1 -22          6.58        796.76      1044.86 o                         
   2  -2 -24      13321.21      10773.74      1967.93 o                         
  -2   2  23        111.67        393.61      1090.82 o                         
  -2  -2  23        125.24        445.19       648.36 o                         
   2  -2 -22       7257.50       7509.33       490.88 o                         
   2  -2 -21        352.72        520.04       406.97 o                         
  -2   2  21        368.04        771.14       514.76 o                         
   2   2 -20      23359.42      23889.40       508.97 o                         
   2  -2 -20      23360.25      22385.08       900.61 o                         
   2   2 -19       1697.85       1870.71       317.54 o                         
   2  -2 -18      16228.88      16614.93       418.40 o                         
   2   2 -17       1648.10       1626.52       212.88 o                         
  -2  -2  16      24425.25      24795.13       390.25 o                         
  -2  -2  16      25180.20      23483.88       759.18 o                         
  -2  -2  15        591.74        635.10       218.35 o                         
   2  -2 -14      25291.43      26093.63       545.50 o                         
  -2   2  14      26073.15      25347.44       395.05 o                         
   2  -2 -13       1158.56       1303.57       143.71 o                         
   2  -2 -12      46540.91      47113.03       398.06 o                         
   2  -2 -12      46578.45      44072.10       417.20 o                         
   2   2 -11       1620.59       1615.17       149.25 o                         
  -2   2  10      28789.15      27658.24       192.41 o                         
   2  -2  -9        272.57        334.50        82.72 o                         
   2   2  -8      91681.70      90659.38       425.85 o                         
   2  -2  -8      93540.23      89746.82       396.45 o                         
   2  -2  -7          0.17         11.11       108.94 o                         
  -2   2   7         69.90        221.39       120.05 o                         
   2  -2  -6      40013.41      40997.10       174.97 o                         
  -2   2   5        368.93        395.89        65.04 o                         
  -2   2   4      71536.03      75797.58       575.41 o                         
   2   2  -4      71556.03      71568.59       271.07 o                         
   2   2  -3        377.73        461.55        65.84 o                         
  -2   2   3        649.03        817.61       313.35 o                         
  -2   2   2     101563.02     107640.17       206.18 o                         
  -2  -2   1          3.07         42.58        52.98 o                         
   2   2   1       5540.86       5949.48        74.33 o                         
   2   2   2      95737.86      99184.95       211.90 o                         
   2   2   3       3044.16       3137.33        74.43 o                         
   2  -2   3       3142.26       2943.25       275.69 o                         
   2   2   4      53760.06      55068.71       237.38 o                         
  -2   2  -5          5.55         50.16        72.24 o                         
   2  -2   6      46068.63      45161.25       203.49 o                         
  -2  -2  -7       3066.14       2890.20       193.07 o                         
  -2   2  -7       3066.90       3074.81       123.59 o                         
   2   2   8      57182.54      56113.78       526.65 o                         
  -2  -2  -8      58406.62      56611.52       277.30 o                         
   2   2   9       4440.97       4432.88        97.57 o                         
  -2   2 -10      29549.16      29100.14       187.47 o                         
   2   2  11         16.59         38.90       126.20 o                         
   2   2  12      37327.68      37248.33       794.48 o                         
  -2  -2 -12      37328.71      35408.44       294.45 o                         
  -2   2 -13        321.83        406.84       136.45 o                         
   2  -2  14      23995.34      24575.44       588.58 o                         
  -2   2 -14      24705.99      24270.84       365.17 o                         
   2  -2  15        273.88        432.35       217.94 o                         
  -2  -2 -16      15470.96      15583.66       426.65 o                         
  -2  -2 -16      16222.59      15295.19       499.83 o                         
  -2   2 -17        650.45        746.01       228.99 o                         
   2  -2  17        670.50        659.83      1282.13 o                         
  -2   2 -18      20622.37      21690.54      1878.30 o                         
  -2  -2 -18      20643.05      20814.19       462.64 o                         
   2  -2  19         78.81        161.81       318.60 o                         
  -2  -2 -20       9786.59      10313.39       459.59 o                         
  -2  -2 -20       9806.66      10213.65       766.52 o                         
  -2  -2 -21          6.93        135.79       460.93 o                         
  -2   2 -21          9.89        182.41       788.78 o                         
  -2  -2 -22      10358.31      10127.50      1195.79 o                         
  -2   3  23        444.88       1081.60       621.68 o                         
   2   3 -22        858.89        947.30       427.79 o                         
   2  -3 -21          9.08        102.89       379.70 o                         
  -2   3  21         16.91        -32.60       622.63 o                         
   2  -3 -20         68.26        112.73       307.65 o                         
  -2  -3  20        591.33        -13.43       558.11 o                         
   2  -3 -19       1911.68       1876.16       319.75 o                         
   2  -3 -18       2196.59       2029.47       304.48 o                         
   2  -3 -17        785.83        735.41       201.17 o                         
   2  -3 -16         47.91         15.04       266.03 o                         
   2   3 -16         49.39         71.07       353.66 o                         
  -2   3  15        373.81        506.88       217.13 o                         
   2  -3 -14        960.62        951.95       405.08 o                         
   2  -3 -14        990.31        732.18       248.71 o                         
   2  -3 -13       3651.65       3730.58       182.53 o                         
  -2   3  12       2218.42       2383.12       188.13 o                         
   2  -3 -12       3402.27       3308.93       247.85 o                         
   2  -3 -11       1993.99       2044.94       150.05 o                         
  -2   3  10        800.81        808.98        98.19 o                         
  -2   3   9       5839.90       5576.56       118.46 o                         
   2  -3  -8        331.36        358.75        94.48 o                         
   2  -3  -8        462.74        429.65       139.57 o                         
   2  -3  -7        336.54        422.65        86.37 o                         
  -2   3   7        541.11        563.69       114.40 o                         
  -2   3   6       1075.73       1151.14        59.23 o                         
  -2   3   5         13.17         40.16        59.16 o                         
  -2   3   4       5203.42       5759.98       226.77 o                         
   2   3  -4       5997.75       6397.12       125.71 o                         
  -2  -3   3         76.36        118.69        81.67 o                         
   2  -3  -3        204.16        356.86       181.45 o                         
   2  -3  -2        273.87        303.44        66.03 o                         
  -2   3   1       3934.28       4286.74        76.31 o                         
   2   3   0        363.37        209.40        51.13 o                         
   2   3   1       2310.52       2430.26        70.47 o                         
  -2  -3  -2       8111.92       8930.47        97.73 o                         
  -2  -3  -3      15333.19      16120.92       122.08 o                         
  -2  -3  -3      15391.22      15618.76       242.70 o                         
  -2  -3  -4       1083.94       1478.12       200.73 o                         
  -2  -3  -4       4523.23       5042.02        91.34 o                         
  -2  -3  -5       3164.02       3207.31        71.62 o                         
  -2   3  -6        920.38        895.59        84.63 o                         
  -2   3  -7       4352.15       3887.01       149.93 o                         
  -2  -3  -7       4489.13       4161.32       151.68 o                         
   2   3   8       3926.60       3965.48       146.26 o                         
  -2  -3  -8       3927.16       3851.70       158.98 o                         
   2   3   9       1292.52       1332.98        86.06 o                         
  -2   3 -10         53.01         41.66        87.59 o                         
   2  -3  11        401.03        322.13       107.67 o                         
  -2   3 -12         60.16        -15.24       219.64 o                         
  -2   3 -12        660.88        609.26       187.66 o                         
   2  -3  13        272.81        259.65       131.90 o                         
   2   3  14        222.39        232.44       367.04 o                         
  -2   3 -14        223.15        307.33       232.41 o                         
  -2   3 -15         69.90        237.32       238.93 o                         
  -2   3 -16         47.89        117.14       268.88 o                         
   2  -3  16         49.54        302.40       362.51 o                         
  -2  -3 -17        769.43        835.01       244.92 o                         
   2  -3  17        769.83        895.79      1233.32 o                         
  -2   3 -18         59.65        902.71      1265.05 o                         
  -2  -3 -18        331.91        382.56       317.03 o                         
  -2   3 -19        384.07        484.98       330.04 o                         
  -2   3 -20         76.10         -8.03       355.17 o                         
  -2   3 -20        472.19        375.67       618.13 o                         
  -2  -3 -21        161.11        226.87       666.24 o                         
   2   3  21        166.22         43.30       659.23 o                         
   2   3  22         71.22        318.39      1184.32 o                         
  -2   4  23         45.77        616.30       694.03 o                         
   2  -4 -22      11947.61      12795.12       627.76 o                         
   2  -4 -21          0.06        183.37       401.74 o                         
  -2  -4  21          2.76         68.10       643.70 o                         
   2  -4 -20      25805.28      27001.02       543.28 o                         
  -2  -4  20      25806.66      26321.53      1116.34 o                         
   2   4 -19          1.88         82.07       324.42 o                         
   2  -4 -18      21220.92      21817.81       443.75 o                         
   2  -4 -17         73.86        128.55       201.97 o                         
  -2   4  16      27754.93      27848.20       483.64 o                         
   2   4 -16      28612.82      26979.78       665.46 o                         
   2  -4 -15        150.48        183.06       231.39 o                         
   2   4 -14      46305.30      47188.21       680.05 o                         
   2  -4 -14      47736.52      44978.67       523.09 o                         
   2  -4 -13        135.20        142.91       154.14 o                         
   2  -4 -12      49559.70      49792.93       505.33 o                         
  -2   4  12      49560.58      46470.78       429.05 o                         
   2   4 -11        200.87        216.08       143.10 o                         
  -2   4  10      22810.51      22638.98       210.95 o                         
  -2  -4   9         28.21         48.19        82.49 o                         
  -2   4   8     107918.04     107495.32       652.75 o                         
  -2  -4   8     109057.05     106984.20       345.51 o                         
   2  -4  -7        142.07        144.13       120.43 o                         
   2   4  -7        170.83        270.53        98.34 o                         
  -2   4   6      84106.11      86225.54       253.87 o                         
   2   4  -5        386.54        405.83        60.02 o                         
  -2  -4   4     186802.56     186622.42      2170.76 o                         
   2  -4  -4     186807.67     177521.58       382.49 o                         
  -2  -4   3        627.80        668.45        69.12 o                         
   2  -4  -3        730.21        900.64       212.70 o                         
  -2  -4   2      95383.19      96313.44       256.89 o                         
   2  -4  -1        402.16        439.42        71.41 o                         
   2   4   1       2474.95       2786.05        85.03 o                         
  -2  -4  -2      57133.82      57094.36       183.15 o                         
   2   4   3        518.69        540.59        77.56 o                         
  -2  -4  -3        576.11        634.67       154.52 o                         
  -2  -4  -4      74545.72      69833.12       418.31 o                         
  -2  -4  -4      74586.05      77907.59       293.92 o                         
  -2  -4  -5          2.35         11.58        74.48 o                         
  -2  -4  -6      37567.75      36495.17       192.80 o                         
  -2  -4  -7       1688.26       1622.87       161.34 o                         
   2   4   7       1699.99       1677.05       139.25 o                         
   2  -4   8      59938.80      54996.63       520.66 o                         
  -2  -4  -8      60994.65      59390.75       330.11 o                         
   2  -4   9        590.60        616.60        95.20 o                         
   2  -4  10      27617.13      27609.40       214.37 o                         
  -2  -4 -10      27635.82      28081.00      1146.94 o                         
  -2  -4 -11        891.06        872.67       522.23 o                         
  -2   4 -11        967.96       1009.41       137.83 o                         
   2  -4  12      29082.75      30094.37       574.02 o                         
   2   4  12      29092.45      28786.36       290.79 o                         
  -2  -4 -13         44.41         50.90       146.52 o                         
  -2   4 -14      26238.84      25687.91       791.73 o                         
   2  -4  14      27002.43      26331.46       377.25 o                         
   2   4  15         35.85         30.55       249.83 o                         
  -2  -4 -16      18573.90      18961.46       433.70 o                         
  -2  -4 -16      19198.63      18784.54       551.99 o                         
  -2  -4 -17          4.50         44.32       222.81 o                         
  -2  -4 -18      18521.03      19013.47       483.16 o                         
   2   4  19          7.30         21.18       354.09 o                         
  -2   4 -20       6280.87       7079.47       454.82 o                         
   2   4  20       6280.89       6609.26       678.16 o                         
  -2   4 -21         33.14        -39.82       527.00 o                         
   2   4  21         36.93       -372.69      1606.10 o                         
   2   4  22       5330.69       5281.49      1884.71 o                         
   2  -5 -23        243.23        644.62      1044.47 o                         
   2  -5 -22        184.68        265.83       590.66 o                         
   2  -5 -21        110.76        -35.85       547.10 o                         
  -2   5  21        113.70         77.54       560.63 o                         
   2  -5 -20        375.14        517.27       443.95 o                         
   2   5 -20        854.39        915.13       536.97 o                         
   2  -5 -19       1819.89       2003.96       341.73 o                         
   2   5 -18          1.35        137.70       990.81 o                         
  -2   5  18        517.47        554.13       329.38 o                         
   2  -5 -17         49.70        138.09       229.14 o                         
  -2  -5  16        430.49        590.48       272.18 o                         
   2   5 -16        443.80        567.20       414.22 o                         
  -2   5  15        287.54        449.42       242.40 o                         
   2   5 -14        646.58        678.94       325.62 o                         
   2  -5 -14        666.56        699.77       261.95 o                         
   2  -5 -13       1903.96       2057.67       166.22 o                         
   2  -5 -12       1459.15       1775.19       246.00 o                         
   2  -5 -12       2352.57       2239.82       231.58 o                         
  -2   5  11       2166.10       2148.80       161.99 o                         
   2  -5 -10         36.06          4.17        97.85 o                         
   2  -5  -9       1511.12       1492.91        81.56 o                         
  -2   5   8        108.04         86.52       252.19 o                         
  -2   5   8        132.34        120.51        95.85 o                         
  -2   5   7        520.38        619.35       114.44 o                         
  -2   5   7        589.73        565.35       117.99 o                         
  -2   5   6       1133.98       1173.78        75.00 o                         
  -2   5   5         33.19         78.79        90.09 o                         
  -2  -5   4       3761.17       3937.35       589.00 o                         
  -2  -5   4       4423.07       4509.20       145.27 o                         
   2   5  -3        240.48        291.78        61.87 o                         
  -2   5   3        257.91        371.24       159.07 o                         
  -2  -5   2          0.82         20.12        67.95 o                         
   2   5  -1       1701.58       1830.22        92.04 o                         
   2  -5  -1       1735.44       2137.99       720.24 o                         
   2   5   0        728.60        681.76       105.10 o                         
   2   5   1       1095.88       1126.69        72.12 o                         
   2   5   2       1707.63       1795.79        83.74 o                         
  -2   5  -3       9601.78       9922.43       136.81 o                         
  -2  -5  -3       9613.80       9614.79       196.81 o                         
  -2  -5  -4         26.10       1030.43       485.97 o                         
  -2  -5  -4       2362.35       2796.52       100.13 o                         
  -2  -5  -5       1186.79       1189.26        81.80 o                         
  -2  -5  -6        294.54        299.21        83.93 o                         
  -2  -5  -7        993.30       1123.03       306.93 o                         
   2  -5   7       1114.92       1002.04       127.87 o                         
  -2  -5  -8       2426.55       2726.11       192.56 o                         
   2   5   8       2432.47       2447.51       152.74 o                         
  -2  -5  -9       1764.59       1711.89        97.34 o                         
  -2   5 -10        781.29        752.53        88.37 o                         
  -2  -5 -10       1603.61       1422.48       817.33 o                         
  -2  -5 -11       2490.60       2378.97       580.81 o                         
  -2  -5 -11       2495.72       2302.85       188.78 o                         
  -2  -5 -12        654.47        534.79       384.27 o                         
  -2  -5 -12       1303.03       1332.73       190.75 o                         
  -2   5 -13        151.20        221.11       142.24 o                         
  -2  -5 -14         42.34         44.93       584.35 o                         
   2   5  14         45.01         96.39       246.16 o                         
  -2  -5 -15        224.01        318.18       253.38 o                         
  -2  -5 -16        333.09        578.21       311.36 o                         
  -2   5 -16        340.93        399.71       350.65 o                         
  -2  -5 -17        651.69        649.67       224.10 o                         
  -2  -5 -18        304.82        319.02       387.13 o                         
  -2  -5 -19        428.47        854.87       437.38 o                         
  -2  -5 -20        204.92        -32.91       402.12 o                         
   2   5  20        555.11       -185.99      1379.38 o                         
   2   5  21        109.80       -149.44       697.06 o                         
   2   6 -22       7210.61       6929.10      1005.82 o                         
   2  -6 -21          9.66         24.41       675.16 o                         
  -2   6  21         11.36         57.20       560.76 o                         
   2  -6 -20      12820.25      13713.06       540.93 o                         
  -2  -6  20      12827.31      12333.52       882.33 o                         
   2  -6 -19       1817.92       1733.02       432.89 o                         
   2  -6 -18      12326.73      11915.66       446.23 o                         
   2  -6 -17       2515.24       2477.48       253.96 o                         
   2  -6 -16      23212.48      23475.60       476.14 o                         
   2   6 -16      23929.94      22605.32       606.33 o                         
   2   6 -15          6.81        121.70       257.11 o                         
  -2   6  14      21686.94      23000.07       510.28 o                         
   2  -6 -14      22357.26      21836.91       439.67 o                         
  -2  -6  13        163.55        240.48       152.37 o                         
  -2   6  12      36535.90      37572.53       482.07 o                         
  -2  -6  12      36592.90      34397.86       404.78 o                         
   2   6 -11       1017.53        934.23       172.46 o                         
   2  -6 -10      18840.56      18883.04       188.96 o                         
   2   6  -9        408.99        409.14        80.48 o                         
   2  -6  -8      48080.62      49406.24       866.02 o                         
   2   6  -8      49375.72      47867.50       271.12 o                         
   2  -6  -7       4096.18       4031.44       163.45 o                         
  -2  -6   6      28626.40      28600.46       219.11 o                         
   2   6  -5        443.56        462.14       113.15 o                         
  -2  -6   4      58457.78      55798.00      1482.09 o                         
   2   6  -4      58466.64      56944.13       333.79 o                         
   2   6  -3         42.94          5.09       116.82 o                         
   2   6  -3         53.64        -18.90       155.95 o                         
   2  -6  -2      45530.05      46721.79       214.67 o                         
  -2   6   1        170.43        189.43        80.26 o                         
  -2  -6   1        197.78        -64.35       501.41 o                         
   2  -6   0      39900.69      39401.94       278.96 o                         
   2   6   1        885.08        942.43        83.74 o                         
  -2   6  -1        890.35       1078.62       492.57 o                         
  -2  -6  -2      50719.56      51560.46       246.37 o                         
  -2  -6  -3       3003.80       2912.48        95.64 o                         
  -2  -6  -3       3033.95       2933.90       178.94 o                         
  -2  -6  -4      53759.74      53817.88      1406.08 o                         
  -2   6  -4      53769.98      55169.28       301.92 o                         
  -2  -6  -5          0.67        -10.51        74.68 o                         
  -2  -6  -6      39273.36      38430.39       230.62 o                         
  -2  -6  -7       4450.19       4254.83       397.45 o                         
  -2  -6  -7       4450.90       4097.49       152.46 o                         
  -2  -6  -8      44418.02      47298.37       767.96 o                         
  -2  -6  -8      45430.93      44418.37       294.92 o                         
  -2   6  -9        500.88        560.67       110.50 o                         
  -2   6 -10      18664.79      18947.67       192.91 o                         
  -2  -6 -10      18676.88      19125.29      1249.64 o                         
  -2  -6 -11        208.81        305.73       521.63 o                         
  -2  -6 -11        212.10        212.04       172.85 o                         
   2  -6  12      23364.96      23954.03       579.98 o                         
  -2  -6 -12      23422.43      23137.41       324.85 o                         
  -2  -6 -13        336.33        461.68       158.98 o                         
  -2  -6 -14      20971.82      21781.04      1493.09 o                         
  -2  -6 -14      21656.44      21686.41       368.05 o                         
   2   6  15        654.16        737.05       252.67 o                         
  -2   6 -16      16862.77      17420.58       541.57 o                         
  -2  -6 -16      17439.37      16968.10       549.38 o                         
   2   6  17          0.82         -1.32       260.81 o                         
  -2  -6 -18      13759.63      14473.19       527.36 o                         
   2   6  19         61.87        326.75       479.78 o                         
  -2   6 -20       9063.57       9960.57       703.67 o                         
   2   7 -22        822.83       1060.27      1244.82 o                         
  -2   7  22        834.27       -195.49      1642.95 o                         
   2   7 -21        503.98        464.13       779.97 o                         
  -2  -7  21        507.68        128.95       899.68 o                         
  -2  -7  20         81.99          4.48       421.87 o                         
  -2   7  20        363.10        467.93       792.64 o                         
   2   7 -19         71.56         70.53       429.15 o                         
  -2  -7  18        436.23        164.65       383.37 o                         
  -2   7  17       1394.10       1307.41       254.14 o                         
  -2   7  16        487.18        549.07       270.97 o                         
   2   7 -16        502.24        848.11       494.60 o                         
  -2   7  15        763.55        739.57       275.81 o                         
   2   7 -14       1059.07       1036.44       271.51 o                         
  -2  -7  13         99.22        172.83       188.44 o                         
  -2   7  12       1962.72       2347.08       250.47 o                         
  -2  -7  12       2879.03       2721.95       291.36 o                         
  -2   7  11       6703.09       6659.01       254.70 o                         
   2   7 -10         89.00         12.04       137.30 o                         
   2  -7 -10        973.57       1065.16       720.91 o                         
  -2   7   9        551.44        561.47       143.43 o                         
   2  -7  -8        122.04        143.40       157.67 o                         
   2   7  -7        222.54        257.93       146.38 o                         
  -2  -7   6          1.13         42.57        92.26 o                         
   2  -7  -5        395.80        345.03        87.31 o                         
  -2  -7   4        285.47       1524.64       623.87 o                         
   2  -7  -4       2412.48       2657.97       130.53 o                         
   2   7  -3          0.34        -18.51        92.23 o                         
   2  -7  -3         19.66          2.07       190.50 o                         
  -2   7   2       5816.02       5756.49        91.81 o                         
   2  -7  -1        400.46        445.92        87.53 o                         
  -2  -7   1        673.14        973.65       499.52 o                         
   2  -7   0       1591.61       1516.23       106.17 o                         
  -2  -7  -1       8822.55       9155.19       148.16 o                         
  -2   7  -1       8834.94       8095.78       353.22 o                         
   2   7   2        534.60        482.05        84.07 o                         
   2   7   3        233.63        231.65        94.43 o                         
   2  -7   3        270.64        318.72       162.61 o                         
  -2  -7  -4         31.64         82.93       531.80 o                         
  -2  -7  -4        198.40        160.78       110.97 o                         
  -2  -7  -5       3460.27       3586.63       111.25 o                         
  -2  -7  -6         53.03         69.36        88.40 o                         
  -2  -7  -7        287.87        301.39       503.50 o                         
   2   7   7        299.43        258.14       132.20 o                         
  -2  -7  -8       2889.98       2725.04       620.67 o                         
   2   7   8       2897.75       2714.85       155.23 o                         
  -2  -7  -9        423.26        348.28       113.59 o                         
  -2  -7 -10        996.55        951.11       136.55 o                         
   2   7  10       2444.09       2402.91       438.22 o                         
  -2  -7 -11        809.79        334.75       544.21 o                         
  -2  -7 -11        809.99        806.36       185.37 o                         
  -2  -7 -12       1302.02       1572.84       487.03 o                         
  -2   7 -12       2158.93       2087.88       210.61 o                         
  -2   7 -13         19.78         77.91       172.25 o                         
   2  -7  14        276.23        429.47       513.46 o                         
  -2  -7 -14        276.54        521.41       330.52 o                         
  -2  -7 -15       1167.36        902.94       313.72 o                         
   2  -7  16         14.58        -45.97       488.87 o                         
  -2   7 -16         17.95        138.56       392.63 o                         
  -2  -7 -17         23.03         41.36       282.86 o                         
   2   7  18        308.86        440.41       437.69 o                         
  -2  -7 -19        556.35        713.55       661.19 o                         
  -2   7 -20        300.19        132.15      1021.29 o                         
   2  -8 -21        191.75       -129.23      1409.07 o                         
  -2   8  21        191.79       -135.39      1124.35 o                         
  -2   8  20       8076.53       9019.52       523.44 o                         
  -2  -8  20       8077.39       8034.66      1211.56 o                         
   2  -8 -19         77.04        299.33       443.45 o                         
   2   8 -18       7771.13       7634.73       481.56 o                         
   2   8 -17        232.92         88.51       273.29 o                         
   2  -8 -16      13451.48      13693.96       476.22 o                         
  -2  -8  16      13867.26      13471.64       535.46 o                         
  -2   8  15        355.47        173.98       274.15 o                         
   2   8 -14       8153.92       7898.29       330.21 o                         
   2   8 -13        571.12        502.80       207.86 o                         
   2  -8 -12      26366.90      27920.77       492.22 o                         
  -2  -8  12      26373.59      25399.86       514.38 o                         
  -2   8  11        133.74        136.54       208.45 o                         
  -2   8  10      15564.60      15947.58       246.73 o                         
   2   8 -10      15567.08      14048.29       843.40 o                         
  -2  -8   9         30.08        -17.64       133.46 o                         
  -2  -8   8      29433.11      29885.10       296.25 o                         
  -2  -8   7       3355.95       3144.37       185.44 o                         
   2   8  -6       8335.81       8390.65       172.52 o                         
   2   8  -5         56.48         46.42       116.27 o                         
  -2  -8   4      14074.77      12410.98       939.24 o                         
   2   8  -4      14082.22      13373.63       221.38 o                         
   2   8  -3        818.71        835.46       123.67 o                         
   2  -8  -3        832.24        649.97       222.99 o                         
  -2  -8   2      17360.75      17293.80       147.96 o                         
   2  -8  -1        244.23        229.78        87.49 o                         
   2   8  -1        245.28        720.12       464.26 o                         
   2   8   0      53993.44      53290.55       343.80 o                         
   2   8   1         34.05         28.18       114.91 o                         
   2  -8   1         41.60       -104.47       195.82 o                         
  -2  -8  -2      33668.46      33606.20       217.63 o                         
  -2  -8  -3        569.90        607.61       127.70 o                         
   2   8   3        619.72        577.86       167.78 o                         
  -2  -8  -4      37489.55      37807.32      1352.55 o                         
   2  -8   4      37492.92      37319.86       310.27 o                         
  -2  -8  -5        288.11        295.52        99.63 o                         
   2  -8   6      27777.16      27808.12       237.17 o                         
  -2  -8  -7        401.86        267.83       196.04 o                         
  -2   8  -7        404.15        361.61       160.42 o                         
  -2  -8  -8      25030.69      27246.72      1190.66 o                         
  -2  -8  -8      25958.46      26575.43       270.23 o                         
   2  -8   9       2990.71       2952.20       139.09 o                         
  -2  -8 -10      19235.58      19268.89       264.28 o                         
  -2   8 -10      19238.12      17762.44       637.87 o                         
  -2  -8 -11        522.94        551.05       555.15 o                         
   2  -8  11        561.01        454.89       211.97 o                         
  -2  -8 -12      25645.76      27808.68      1209.40 o                         
  -2   8 -12      25680.45      25164.79       356.64 o                         
  -2  -8 -13        625.65        671.89       201.40 o                         
  -2  -8 -14      13173.75      13564.97      1308.81 o                         
  -2   8 -14      13559.10      13680.99       416.46 o                         
  -2  -8 -15          7.48         12.92       326.22 o                         
  -2  -8 -16      11388.65      11546.77       598.09 o                         
  -2  -8 -16      12078.76      11843.30       550.69 o                         
  -2  -8 -17         32.98        126.57       301.81 o                         
   2  -8  18      12032.71      10616.47      1604.10 o                         
  -2  -8 -18      12033.08      12632.26       599.25 o                         
  -2  -8 -19         75.83        -93.35       876.06 o                         
   2  -9 -20         11.29       -270.54       743.58 o                         
   2   9 -20        344.30         78.89      1658.84 o                         
  -2  -9  19         79.22        164.15       447.30 o                         
   2  -9 -18        964.89       1222.54       409.90 o                         
  -2  -9  17        143.29        181.12       306.00 o                         
   2   9 -17        199.21       -161.36      1431.66 o                         
  -2   9  16        336.58        357.78       368.48 o                         
   2   9 -16        346.98        638.51       469.97 o                         
  -2   9  15         42.72          4.13       313.70 o                         
  -2  -9  14         61.14         25.25       762.22 o                         
  -2  -9  14         63.03         97.09       320.22 o                         
  -2   9  13        480.65        485.30       211.13 o                         
  -2   9  12        187.17        129.21       490.02 o                         
   2   9 -12        937.54        951.68       291.61 o                         
  -2   9  11       1328.88       1231.35       236.53 o                         
  -2   9  10        421.68        501.23       164.30 o                         
  -2   9  10       1333.51        900.85       858.88 o                         
  -2   9   9       1144.32       1017.78       152.47 o                         
   2   9  -8        721.84        649.22       188.13 o                         
   2  -9  -7        176.54        197.56       175.18 o                         
  -2  -9   6        253.88        192.20       134.21 o                         
  -2   9   5          1.49        -44.76       130.83 o                         
   2   9  -4       1165.84       1097.82       157.14 o                         
  -2  -9   3        220.86        226.05       135.26 o                         
   2   9  -3        220.86         96.49       199.21 o                         
  -2   9   2       5330.64       5253.76       104.49 o                         
   2  -9  -1        117.48         88.24        88.50 o                         
   2   9  -1        268.98        409.10       380.08 o                         
   2  -9   0        142.83        149.60       141.22 o                         
  -2  -9  -1       4901.63       5042.16       170.04 o                         
  -2   9  -1       4905.26       4555.47       256.53 o                         
   2   9   2        557.18        499.03        93.11 o                         
  -2   9  -3         92.55         34.68       219.48 o                         
   2   9   3        132.73        240.92       171.58 o                         
  -2  -9  -4        824.99       1193.92       668.08 o                         
   2  -9   4        981.29       1073.97       176.26 o                         
  -2  -9  -5        665.81        676.27       132.93 o                         
  -2   9  -5        667.47        366.87       973.98 o                         
   2  -9   6         52.98         37.51       130.11 o                         
  -2  -9  -6         75.32        574.76      1025.18 o                         
  -2  -9  -7       2021.33       1851.52       637.26 o                         
   2  -9   7       2028.67       2004.27       191.86 o                         
  -2  -9  -8        362.44         54.47       606.88 o                         
  -2  -9  -8        401.35        469.73       203.00 o                         
  -2   9  -9        556.76        497.25       153.97 o                         
   2   9  10         68.38         50.57       193.09 o                         
  -2   9 -10       1075.41        703.53       456.10 o                         
  -2  -9 -11          3.04       -100.63       609.58 o                         
   2  -9  11          5.25        156.67       231.57 o                         
  -2  -9 -12        636.91        528.75       282.46 o                         
  -2  -9 -13        268.42         42.17       229.60 o                         
  -2  -9 -14        909.55       1174.07       647.49 o                         
   2  -9  14        920.78       1100.81       361.90 o                         
  -2  -9 -15       2448.72       2173.64       359.91 o                         
  -2  -9 -16         49.17        -44.46       655.70 o                         
  -2   9 -16         49.45        -67.47       458.85 o                         
  -2  -9 -17         17.54       -148.10       356.89 o                         
  -2   9 -17         18.72        209.36      1097.74 o                         
   2   9  18        426.37        292.75       756.38 o                         
  -2   9 -19        110.90       -100.23      1535.29 o                         
   2  10 -19        934.41       1105.72       698.32 o                         
  -2  10  18      11277.59      11916.56       596.17 o                         
   2  10 -17        583.11        668.28       355.66 o                         
  -2 -10  17        594.24         11.41      1511.65 o                         
  -2 -10  16      13744.29      15046.19       942.40 o                         
   2  10 -16      14169.10      13855.50       612.19 o                         
  -2  10  15        598.62        591.63       343.09 o                         
  -2 -10  14      11060.05      11019.16      1158.74 o                         
  -2  10  14      11401.86      10770.98       430.01 o                         
  -2 -10  13        671.38        746.89       237.62 o                         
  -2  10  12      24371.41      27142.63       863.23 o                         
  -2 -10  12      24387.50      24439.14       515.87 o                         
  -2  10  11        622.71        646.09       277.86 o                         
   2 -10 -10      17397.82      17931.02       335.43 o                         
   2 -10 -10      17399.79      17512.39       936.09 o                         
   2  10  -9        131.30        204.33       153.45 o                         
  -2  10   8      38276.78      38182.35       385.46 o                         
  -2 -10   7        166.93        180.63       187.09 o                         
   2 -10  -6      24640.42      24368.93       267.90 o                         
  -2 -10   5       1410.80       1367.56       146.18 o                         
   2  10  -4      34153.48      33330.02       351.03 o                         
  -2  10   3        763.21        583.22       233.98 o                         
  -2 -10   3        792.15        759.14       199.90 o                         
  -2 -10   2      24768.80      24929.71       238.26 o                         
  -2  10   1         34.39         39.68       108.63 o                         
   2  10  -1        130.00        176.37       386.72 o                         
  -2  10   0      41424.89      40733.06       375.52 o                         
   2  10   1       3093.14       3198.68       234.49 o                         
   2 -10   1       3094.20       2793.99       245.61 o                         
  -2 -10  -2      22150.95      22380.38       238.92 o                         
  -2 -10  -3         70.64        -31.31       245.36 o                         
  -2  10  -3         72.45        186.49       181.06 o                         
  -2 -10  -4      28457.51      27952.98      1367.11 o                         
   2 -10   4      28458.76      28004.16       358.78 o                         
   2 -10   5         31.79         34.21       135.87 o                         
   2 -10   5        108.24          8.82       723.81 o                         
  -2 -10  -6      15107.19      14873.26       271.44 o                         
  -2 -10  -6      15829.89      15934.61       804.61 o                         
  -2 -10  -7         24.11        -50.77       645.40 o                         
  -2 -10  -7         24.92         22.90       215.62 o                         
  -2 -10  -8      22970.84      23751.58      1260.49 o                         
   2  10   8      23694.69      24278.43       355.23 o                         
  -2  10  -9       3664.24       3635.74       211.40 o                         
  -2 -10 -10      20116.47      20504.21       405.93 o                         
  -2  10 -10      20150.01      20207.26       580.24 o                         
  -2 -10 -11        371.30        277.18       659.55 o                         
  -2  10 -11        372.74        371.50       282.22 o                         
  -2  10 -12      22819.85      22449.98       423.64 o                         
   2  10  13        167.94        178.14       235.77 o                         
  -2 -10 -14      11072.16       9596.44      1222.90 o                         
   2  10  14      11331.07      11316.52       436.56 o                         
  -2  10 -15          9.40        159.78       372.76 o                         
  -2 -10 -16      10188.60      10453.62       796.91 o                         
  -2  10 -16      10668.37      10081.76       550.16 o                         
  -2 -10 -17        494.29        376.65       511.14 o                         
  -2  10 -17        495.27        861.86      1578.00 o                         
   2  10  18       8577.21       9370.75      1638.39 o                         
   2 -10  18       8591.43       8250.21      1861.75 o                         
   2  11 -19        598.28       -236.62      1725.80 o                         
   2 -11 -18        942.74       1118.01      1313.43 o                         
   2  11 -18       1472.73       1369.30       868.17 o                         
   2 -11 -17        965.24       1186.39       395.49 o                         
   2  11 -17        979.21        731.34      1159.28 o                         
   2 -11 -16        228.06        521.34       581.46 o                         
   2  11 -16        235.11        691.84       558.95 o                         
  -2  11  15        601.78        855.70       421.51 o                         
  -2  11  14        178.08        310.13       388.75 o                         
  -2  11  13       1280.19       1253.91       280.25 o                         
  -2  11  12        547.96        560.26       633.69 o                         
   2  11 -12        916.01        747.81       356.55 o                         
  -2  11  11       2362.78       2349.93       330.85 o                         
  -2  11  10        500.05        645.58       222.89 o                         
   2  11 -10       1145.99        869.67       561.12 o                         
  -2  11   9        803.19        867.92       195.06 o                         
   2 -11  -8         50.98         83.52       222.26 o                         
  -2 -11   7        118.13        200.56       217.99 o                         
  -2 -11   6        673.00        623.86       167.81 o                         
  -2  11   6        676.97        720.44      1020.05 o                         
   2 -11  -5          1.67        -74.23       167.63 o                         
   2  11  -5          2.06        251.17       616.64 o                         
  -2 -11   4       2716.77       2501.30       221.97 o                         
  -2 -11   3        192.97        191.66       425.37 o                         
  -2  11   3        239.15        322.94       227.38 o                         
   2 -11  -2         14.85          1.58       167.20 o                         
  -2  11   1       3262.20       3148.67       214.78 o                         
   2  11  -1       3274.57       2765.63       432.44 o                         
  -2 -11   0        211.70        222.92       173.79 o                         
  -2 -11  -1        400.57        342.68       245.83 o                         
   2  11   1        501.40        405.40       225.82 o                         
  -2  11  -2         31.16         54.79       154.11 o                         
  -2 -11  -3       1004.86        927.58       374.60 o                         
  -2 -11  -3       1010.64        803.17       248.41 o                         
  -2 -11  -4        671.48       1191.77       748.31 o                         
   2  11   4       1608.22       1733.13       242.56 o                         
   2 -11   5        464.34        378.81       182.41 o                         
  -2  11  -5        468.57        695.21       537.26 o                         
  -2 -11  -6        687.61        600.63       179.48 o                         
  -2 -11  -6        692.79        839.53       816.89 o                         
  -2 -11  -7        954.03        665.11       753.01 o                         
  -2  11  -7        991.84        994.60       244.58 o                         
  -2 -11  -8        484.77        338.12       741.32 o                         
   2 -11   8        484.89        376.29       242.12 o                         
  -2 -11  -9        406.37        318.82       204.41 o                         
  -2  11  -9        419.18         68.08      1160.64 o                         
   2 -11  10         98.77        131.12       257.59 o                         
   2 -11  10        470.97        567.45       441.06 o                         
   2 -11  11        266.84        402.49       303.44 o                         
   2 -11  12        337.06        271.52       331.12 o                         
  -2 -11 -13       1052.99       1044.65       263.40 o                         
  -2 -11 -14        370.34        393.07       990.13 o                         
   2  11  14        371.67        607.68       411.93 o                         
   2 -11  15        121.73        135.99       406.79 o                         
   2  11  16        127.14       -117.54       858.06 o                         
   2 -11  16        127.55       -126.07       605.50 o                         
  -2 -11 -17         53.68        123.89       655.94 o                         
   2 -12 -17          0.57        463.53       739.05 o                         
   2  12 -17         37.15        500.60      1183.81 o                         
  -2  12  16      18385.90      18980.99      1053.80 o                         
   2  12 -16      18954.20      18540.15       747.26 o                         
  -2  12  15        269.08        367.08       440.29 o                         
  -2  12  14      12586.88      12814.64      1502.19 o                         
  -2 -12  14      12975.95      13222.57       536.40 o                         
  -2 -12  13        267.38        352.77       282.10 o                         
  -2  12  12      22422.37      23907.40      1685.90 o                         
   2  12 -12      22423.71      21945.00       528.53 o                         
  -2  12  11         13.22        137.47       335.78 o                         
   2 -12 -10      12880.37      13215.81       487.31 o                         
  -2 -12  10      12881.29      13267.89       624.97 o                         
   2  12  -9        630.98        538.40       219.45 o                         
  -2  12   8      32682.85      31562.76       514.78 o                         
  -2  12   7        636.04        486.47       257.95 o                         
   2 -12  -6      30709.20      30746.48       415.67 o                         
   2 -12  -6      30978.71      27862.62      1867.29 o                         
   2 -12  -5        217.82        272.76       222.27 o                         
  -2 -12   5        282.68        689.93       846.82 o                         
  -2  12   4      44291.91      43929.25       555.51 o                         
  -2 -12   3        887.42        977.52       892.06 o                         
  -2  12   3        894.78        854.76       268.05 o                         
  -2 -12   2      27723.27      28089.34       359.48 o                         
   2 -12  -1        310.77        221.46       313.19 o                         
   2  12  -1        350.95        529.85       311.94 o                         
  -2  12   0      22611.40      22530.82       396.47 o                         
  -2 -12  -1       1299.90       1184.61       307.27 o                         
  -2 -12  -1       1309.51       1148.67       327.11 o                         
   2 -12   2      15857.37      16012.28       294.53 o                         
  -2 -12  -3        100.46         80.84       816.43 o                         
  -2 -12  -3        109.17        108.38       245.34 o                         
  -2 -12  -4      25028.28      26395.96      1504.60 o                         
   2  12   4      25044.01      25001.79       437.60 o                         
   2 -12   5          0.12         46.05       215.08 o                         
   2 -12   5         16.65        -16.62       702.99 o                         
  -2 -12  -6      14891.90      14959.28       319.88 o                         
  -2 -12  -6      15377.85      14778.55      1625.60 o                         
  -2 -12  -7        669.54        816.63       824.81 o                         
   2 -12   7        688.15        712.62       268.69 o                         
  -2 -12  -8      21184.93      23180.79      1422.96 o                         
   2  12   8      21782.72      22332.38       443.82 o                         
   2  12   9        125.55        198.56       214.63 o                         
   2 -12   9        126.11        241.89      1333.78 o                         
  -2  12 -10      14395.46      15493.23       482.99 o                         
  -2 -12 -10      14418.56      14738.06       540.88 o                         
  -2 -12 -11       1709.12       1778.52       330.42 o                         
  -2 -12 -12      11085.37      11118.77       439.97 o                         
   2  12  13         32.28        120.12       283.46 o                         
  -2 -12 -14      11188.50      11501.38       540.14 o                         
  -2  12 -15         68.81        107.03       600.35 o                         
   2  12  16      11676.12      12822.22      1224.49 o                         
   2 -12  16      11881.61      12030.44      1404.62 o                         
   2 -13 -16         54.85        129.08      1275.99 o                         
  -2 -13  16         56.55       -410.47      1145.55 o                         
   2  13 -15          1.01        203.28       718.96 o                         
   2  13 -14        158.95        115.52       483.54 o                         
  -2  13  13         62.88        -33.85       354.23 o                         
   2  13 -13         73.30       -322.29      1486.56 o                         
  -2  13  12         40.92        469.22      1058.65 o                         
   2 -13 -12        313.33        458.59       457.11 o                         
  -2  13  11       2562.65       2688.10       440.95 o                         
   2  13 -10        179.40        332.22       427.95 o                         
   2  13 -10        609.29        294.40       620.56 o                         
  -2 -13   9        142.93        192.78       290.06 o                         
   2  13  -9        150.81        570.13      1254.99 o                         
  -2  13   8        124.15        109.80       339.67 o                         
  -2 -13   7        368.71        197.13       334.28 o                         
  -2 -13   6        478.25        556.48       241.43 o                         
  -2  13   6        513.18        451.14       847.07 o                         
   2 -13  -5         34.97        -33.39       321.55 o                         
  -2  13   5         46.50        -70.81       464.35 o                         
   2  13  -4       2808.74       2792.61       323.88 o                         
   2  13  -3        371.54        167.09       271.17 o                         
  -2  13   2        342.16        364.85       222.85 o                         
  -2 -13   1       1566.71       1737.39       423.99 o                         
  -2  13   1       1585.16       1035.72       391.76 o                         
   2 -13   0       2212.65       2215.29       267.16 o                         
  -2 -13  -1        596.78        517.56       322.35 o                         
  -2  13  -1        645.21        336.74       347.96 o                         
   2  13   2          0.38         51.57       203.11 o                         
  -2 -13  -3        444.63        570.81       871.31 o                         
  -2 -13  -3        458.48        568.64       281.09 o                         
  -2 -13  -4          9.73       1208.60       906.66 o                         
  -2 -13  -4        561.75        685.41       294.41 o                         
   2 -13   5        100.15        -29.04       270.90 o                         
  -2  13  -5        129.64        236.37       579.34 o                         
  -2  13  -6        153.29        181.46       232.62 o                         
  -2 -13  -6        162.99        872.68       956.40 o                         
  -2 -13  -7         28.54        429.55       829.53 o                         
   2 -13   7         43.85        -52.23       310.76 o                         
  -2 -13  -8        127.43          0.83       806.71 o                         
   2  13   8        134.94        192.52       331.96 o                         
   2 -13   9         69.58        -11.09       247.38 o                         
   2  13  10        856.85        933.74       439.06 o                         
  -2  13 -10       1269.13       1298.75       534.51 o                         
   2  13  11       2220.42       2253.28       424.74 o                         
   2  13  12        571.94        787.90       444.79 o                         
   2 -13  13        396.68        354.22       548.77 o                         
  -2  13 -13        401.31        356.11      1517.46 o                         
  -2 -13 -14         34.09        274.48       951.46 o                         
  -2 -14  15          3.68        149.97      1635.45 o                         
  -2 -14  14       7895.80       7693.71      1030.37 o                         
   2  14 -13         51.11         -8.88       493.49 o                         
  -2  14  12      13464.80      16515.95      1698.46 o                         
  -2 -14  12      13478.76      13205.81       684.60 o                         
  -2  14  11        153.49        489.11       992.73 o                         
   2  14 -11        162.71        291.56       473.69 o                         
  -2  14  10       6925.54       7374.76       626.26 o                         
   2  14 -10       6928.63       7495.47       733.28 o                         
  -2  14   9         88.23         71.87       388.74 o                         
   2  14  -9        105.91         96.62       944.48 o                         
  -2  14   8      12822.42      12573.42       584.99 o                         
  -2  14   7        755.05        882.70       394.62 o                         
  -2 -14   6       9138.58       9506.29       459.73 o                         
   2  14  -6       9437.56      10006.30       759.19 o                         
   2 -14  -5          3.07         79.37       376.55 o                         
   2  14  -5          3.16        -87.64       465.54 o                         
   2 -14  -4      15267.86      15473.36       491.94 o                         
  -2 -14   3          2.80         18.30       358.31 o                         
   2 -14  -2      10643.72      10718.29       352.84 o                         
   2 -14  -1         98.11        102.50       437.11 o                         
  -2 -14   1        103.88        183.48       453.01 o                         
  -2  14   0      21484.01      20885.99       522.63 o                         
   2  14   1        186.73         95.84       412.39 o                         
  -2 -14  -1        189.76        395.35       383.36 o                         
   2  14   2       7008.91       7354.82       284.98 o                         
  -2 -14  -3        252.34        370.25       941.01 o                         
  -2  14  -3        261.73        795.49       334.30 o                         
  -2 -14  -4      23016.48      24781.41      1661.02 o                         
  -2 -14  -4      23020.14      23358.69       532.80 o                         
  -2 -14  -5         63.21        227.54       319.43 o                         
  -2  14  -5         63.28        486.03       562.18 o                         
  -2  14  -6      13893.13      13783.70       392.72 o                         
  -2 -14  -6      14175.01      14406.01      1252.62 o                         
  -2 -14  -7        657.44        608.93       929.02 o                         
   2 -14   7        657.55        529.27       369.94 o                         
  -2 -14  -8      13271.44      14793.87      1377.16 o                         
   2 -14   8      13674.13      13847.22       542.41 o                         
  -2 -14  -9          0.04        115.59       346.28 o                         
   2 -14   9          0.76        157.03      1046.68 o                         
   2 -14  10       8290.82       9042.62       510.69 o                         
   2  14  10       8296.67       8515.43       832.17 o                         
  -2  14 -11        373.65        448.84       490.19 o                         
   2 -14  12       7620.82       8777.48       855.31 o                         
  -2  14 -13        305.89        713.75      1264.27 o                         
  -2  14 -13        307.14        218.07      1599.50 o                         
   2  15 -13        732.94        616.34       861.65 o                         
  -2  15  12        395.23        539.51       833.41 o                         
   2  15 -11        132.98         88.63       705.03 o                         
  -2  15  10        196.26        125.82       634.65 o                         
   2  15 -10        552.95        259.51       724.96 o                         
  -2  15   9        581.55        437.87       485.66 o                         
  -2  15   9        616.52        264.88       880.44 o                         
  -2  15   8        188.92        373.69       507.03 o                         
  -2  15   7        127.18        357.16       470.89 o                         
   2  15  -6         86.02        310.08       407.01 o                         
  -2  15   6         96.73        463.79       793.28 o                         
  -2  15   5         68.54        -35.85       633.15 o                         
   2  15  -5         82.70        243.98       592.41 o                         
  -2 -15   4        416.41        611.78       366.12 o                         
   2 -15  -3         56.69        168.78       382.05 o                         
  -2 -15   2       1353.71       1271.65       287.83 o                         
  -2 -15   1         51.04       -272.85       466.00 o                         
  -2 -15   1         64.97         17.38       445.45 o                         
  -2 -15   0          4.57         -3.06       331.30 o                         
  -2 -15  -1        450.73        472.68       541.96 o                         
  -2  15  -1        452.31         22.34       446.51 o                         
  -2 -15  -2         15.57         76.16       268.94 o                         
  -2 -15  -3         19.36       -149.83      1058.42 o                         
  -2 -15  -3         24.95         -0.19       383.21 o                         
  -2 -15  -4         37.00        209.93       996.71 o                         
   2  15   4        124.90        315.05       372.57 o                         
  -2 -15  -5        425.81        284.98       306.17 o                         
   2 -15   5        428.29        103.57       846.43 o                         
   2 -15   6          2.09        -90.79       336.52 o                         
  -2  15  -6         24.16        818.22       707.88 o                         
  -2 -15  -7         37.08       -123.23      1006.76 o                         
  -2 -15  -7         37.20        -13.11       420.42 o                         
  -2 -15  -8        746.04        836.66       462.75 o                         
  -2 -15  -9         18.09        108.87       417.19 o                         
   2 -15   9         25.73        212.99      1546.24 o                         
  -2 -15 -10        264.92        599.81       847.18 o                         
  -2  15 -10        809.36       1145.51      1726.78 o                         
  -2  16  10       5817.52       5914.33       991.38 o                         
  -2  16  10       5821.08       4805.95      1222.01 o                         
  -2  16   9        227.55         34.14       683.71 o                         
  -2  16   9        237.68        -43.57      1097.19 o                         
  -2  16   8       6322.44       6151.12       740.68 o                         
  -2 -16   7       1646.25       1557.39       957.42 o                         
  -2 -16   6       4845.91       4875.70       539.56 o                         
   2  16  -6       5139.43       5452.59      1280.35 o                         
  -2 -16   5         31.10        -53.44       867.97 o                         
  -2 -16   5         45.10        326.35       629.90 o                         
   2  16  -4       4944.59       4782.67       551.70 o                         
  -2 -16   3        226.06       -111.42       457.89 o                         
  -2 -16   2       5126.07       5564.36       354.31 o                         
  -2  16   1          0.13       -139.85       839.88 o                         
   2  16  -1          1.05        185.31       443.31 o                         
   2  16   0      16871.97      17256.07       546.41 o                         
  -2 -16  -1         29.89         67.50       682.57 o                         
   2 -16   1         29.89        578.71       466.93 o                         
  -2  16  -2       6510.90       7217.35       390.90 o                         
  -2 -16  -3        575.10        288.16      1101.14 o                         
  -2  16  -3        584.51        672.20       454.14 o                         
  -2 -16  -4      11513.23      12213.16      1507.56 o                         
  -2  16  -4      11517.14      12092.79       625.14 o                         
  -2 -16  -5        123.50         70.57       427.86 o                         
   2  16   5        123.59        677.27       782.37 o                         
  -2  16  -6       8329.76       8860.52       565.69 o                         
   2  16   6       8514.91       8061.15      1317.75 o                         
  -2 -16  -7        102.08        -72.31      1105.78 o                         
   2  16   7        119.27        523.03       618.58 o                         
  -2 -16  -8       7668.73       7387.52       782.08 o                         
  -2 -16  -9        874.51        664.18      1188.93 o                         
   2 -16   9        876.36        482.15      1676.83 o                         
  -2  17   5         27.19         -1.59      1122.04 o                         
  -2  17   4        232.85         54.88      1016.21 o                         
  -2  17   3          8.81       -116.88       902.38 o                         
   2 -17  -2        856.25        866.16       490.08 o                         
  -2  17   1        100.58       -135.17      1229.36 o                         
  -2  17   1        120.90        291.04       835.86 o                         
  -2 -17   0          0.14        309.47       650.20 o                         
  -2 -17  -1        657.58        499.17       902.52 o                         
  -2  17  -1        660.69        299.20       728.38 o                         
  -2 -17  -2        382.92        569.66       555.45 o                         
  -2 -17  -3          8.80        -14.82      1191.35 o                         
   2 -17   3         17.73        269.98       981.37 o                         
  -2 -17  -4          8.45          4.89      1174.36 o                         
  -2  17  -4         83.81       -518.18      1752.81 o                         
  -2 -17  -5        227.43       -263.77      1178.51 o                         
  -2 -17  -6         62.90       -225.08      1185.10 o                         
   2  17   6         80.31        901.54      1715.47 o                         
  -3   0  23        750.53        563.62       935.12 o                         
   3   0 -21       2145.57       1922.90       559.64 o                         
  -3   0  21       2211.89       2223.56       887.51 o                         
   3   0 -19       8014.40       7817.11       481.84 o                         
   3   0 -17         73.20        181.27       299.31 o                         
   3   0 -15       1357.41       1496.32       375.58 o                         
   3   0 -13       2163.79       2083.70       212.66 o                         
   3   0 -11       9511.07       9908.70       185.65 o                         
  -3   0   9       6513.18       6342.27       124.34 o                         
  -3   0   7      47049.93      50329.77       348.35 o                         
   3   0  -7      47259.16      49447.48       376.96 o                         
  -3   0   5      18132.68      19776.98       176.40 o                         
   3   0  -3       2619.24       3054.76       126.26 o                         
   3   0  -1       8435.44       9155.61       129.60 o                         
  -3   0  -1      18453.37      19667.17       161.22 o                         
   3   0   3      27104.05      29522.34       299.30 o                         
  -3   0  -5       3273.81       3232.47       170.65 o                         
   3   0   7       1635.59       1676.21       147.91 o                         
  -3   0  -9       6551.62       6443.60       200.53 o                         
  -3   0 -11       2923.89       3022.76       229.80 o                         
  -3   0 -13          1.82        -15.32       202.66 o                         
  -3   0 -15       1975.29       1856.82       388.63 o                         
  -3   0 -17       2506.05       2508.66       336.37 o                         
  -3   0 -19       1974.13       1950.63       535.10 o                         
  -3   0 -21          0.27         35.40       628.60 o                         
   3   1 -23         19.39        146.80      1350.01 o                         
  -3  -1  23         19.98        206.50       620.49 o                         
   3   1 -22       9491.71       9883.66       574.81 o                         
   3   1 -21          8.41        153.40       413.59 o                         
  -3   1  21          8.67        -24.29       546.12 o                         
   3  -1 -20      16017.73      16890.22       431.62 o                         
  -3   1  20      16017.75      15006.59      1191.70 o                         
   3  -1 -19        205.64        242.42       314.62 o                         
   3  -1 -18      11103.29      11273.90       380.91 o                         
   3  -1 -17       1702.05       1789.98       230.77 o                         
   3   1 -16      16184.75      16630.87       342.78 o                         
   3   1 -16      16779.92      15618.01       970.51 o                         
   3  -1 -15        573.93        611.71       229.02 o                         
   3   1 -14      31907.51      32080.64       600.30 o                         
  -3   1  14      32865.04      31335.06       453.37 o                         
   3  -1 -13        132.63        147.02       152.76 o                         
   3   1 -12      12190.73      12644.95       237.47 o                         
   3   1 -12      12214.00      11954.01       257.52 o                         
   3  -1 -11        238.34        261.31       128.99 o                         
  -3   1  10      74854.49      75122.29       257.04 o                         
   3  -1  -9       1609.81       1642.17        75.07 o                         
   3  -1  -8      13933.15      13877.23       179.47 o                         
  -3   1   8      15413.84      14932.30       192.35 o                         
   3   1  -7        325.16        460.06       148.66 o                         
   3   1  -7        346.27        397.01        99.47 o                         
  -3  -1   6      71934.40      73220.59       232.49 o                         
  -3   1   5        349.39        382.17        83.00 o                         
   3   1  -3         82.92         63.93       116.12 o                         
   3  -1  -3         89.75        165.63       176.92 o                         
  -3   1   2      25583.79      25767.78       128.55 o                         
   3  -1  -1        722.11        811.49        69.69 o                         
  -3   1   0      17523.32      16953.54       153.05 o                         
  -3   1  -1        627.48        712.10        79.79 o                         
  -3   1  -2     135646.48     138778.52       347.19 o                         
  -3   1  -3       1256.92       1339.99       172.10 o                         
  -3   1  -3       1264.23       1246.91       206.69 o                         
  -3   1  -4      13506.10      13262.92       189.79 o                         
   3   1   5         52.67         86.85        70.28 o                         
  -3  -1  -6      59175.37      55571.21       213.93 o                         
   3  -1   7        152.87        102.85       547.31 o                         
  -3   1  -7        159.84        140.53       105.42 o                         
  -3  -1  -8      12465.89      11630.65       161.78 o                         
  -3  -1  -9       2138.23       2103.33       118.15 o                         
   3  -1  10      45051.24      43351.57       277.31 o                         
   3  -1  11       1303.39       1343.21       175.61 o                         
  -3  -1 -12      18727.37      18576.09       252.27 o                         
  -3  -1 -13        526.27        591.87       151.66 o                         
  -3  -1 -14      18549.14      18997.12       921.31 o                         
  -3   1 -14      18855.44      18239.89       304.80 o                         
  -3   1 -15        441.92        444.85       233.17 o                         
  -3  -1 -16       6523.67       6583.48       316.65 o                         
  -3   1 -16       7443.49       7253.70       491.26 o                         
  -3  -1 -17        149.90         51.12       250.21 o                         
  -3   1 -18      16941.04      17107.43      1875.73 o                         
  -3  -1 -18      16951.25      17365.33       527.58 o                         
  -3  -1 -19         11.25        120.56       413.06 o                         
  -3   1 -20       5649.03       5657.10       365.28 o                         
   3   1  20       5658.70       5722.90      1790.99 o                         
  -3   1 -21         21.83         10.02       778.88 o                         
   3  -1  21         21.89       -265.55       960.73 o                         
  -3   2  24        177.71        533.88       860.19 o                         
   3   2 -23       1352.94       1235.72       600.36 o                         
  -3  -2  22        188.26        489.21       483.34 o                         
   3  -2 -21       2913.26       3329.38       427.57 o                         
  -3   2  21       3003.30       2637.04       609.48 o                         
   3  -2 -20         26.58        188.99       294.91 o                         
  -3  -2  20        748.59        167.83       798.59 o                         
   3  -2 -19       2356.54       2110.11       345.79 o                         
   3  -2 -18        637.12        658.11       289.34 o                         
   3  -2 -17        731.70        816.82       207.82 o                         
   3  -2 -16        496.97        459.42       246.89 o                         
   3   2 -16        497.75        350.05       440.20 o                         
   3  -2 -15         31.52         18.64       224.16 o                         
   3   2 -14        200.84        197.54       217.80 o                         
   3  -2 -14        217.83        359.96       270.28 o                         
   3   2 -13        332.47        418.64       137.29 o                         
   3  -2 -12       1427.50       1243.73       163.19 o                         
   3   2 -12       3046.31       2951.03       221.13 o                         
   3  -2 -11        259.17        348.01       170.84 o                         
   3  -2 -11        276.49        336.60       137.93 o                         
   3  -2 -10       2551.59       2652.94       110.36 o                         
   3   2  -9       1350.16       1358.71        90.83 o                         
  -3  -2   8        721.41        646.93        86.58 o                         
   3   2  -8        922.22        908.55       139.08 o                         
   3   2  -7       4674.04       5201.23       267.83 o                         
   3  -2  -7       4674.06       4914.43       137.35 o                         
  -3   2   6          7.50         17.86        75.48 o                         
  -3   2   5       9291.95       9669.01       116.29 o                         
  -3   2   3       3173.65       3449.03       110.86 o                         
  -3   2   3       3267.74       3199.07       183.56 o                         
  -3   2   2         97.09        157.63        63.10 o                         
  -3   2   1         29.21         84.03        65.95 o                         
  -3   2   0        231.37        253.42        89.15 o                         
   3  -2   1        628.48        729.22        68.80 o                         
  -3  -2  -2       5703.29       5884.53        91.63 o                         
   3   2   3        459.04        605.37        87.36 o                         
  -3   2  -3        582.39        814.36       174.05 o                         
  -3   2  -4       1115.97       1297.62       149.48 o                         
  -3  -2  -4       2425.21       2363.41       111.72 o                         
  -3   2  -5        837.04        848.80        78.10 o                         
  -3  -2  -6       1517.46       1604.90       104.97 o                         
  -3  -2  -7        216.37        299.01       224.55 o                         
  -3  -2  -7        233.66        245.72       144.66 o                         
  -3  -2  -8        197.57        207.76       132.72 o                         
  -3   2  -9        157.81        156.72       119.93 o                         
   3   2  10       1989.24       2162.38       112.44 o                         
  -3  -2 -10       2920.23       3270.21       589.78 o                         
  -3  -2 -11         76.62         71.48       119.90 o                         
   3  -2  12        373.09        168.64       555.00 o                         
  -3   2 -12       1170.01       1070.62       199.20 o                         
  -3  -2 -13       1066.88       1082.11       150.07 o                         
  -3  -2 -14       2082.92       2058.81       415.26 o                         
  -3   2 -14       2100.36       1959.13       258.75 o                         
  -3  -2 -15       1786.72       1870.18       291.42 o                         
  -3  -2 -16       1306.09       1542.28       322.66 o                         
  -3   2 -16       1308.60       1358.79       467.78 o                         
  -3  -2 -17       2279.58       2402.62       260.70 o                         
  -3   2 -18         33.17        671.64      1312.43 o                         
  -3  -2 -18        503.00        655.93       370.20 o                         
  -3  -2 -19        949.34        974.42       378.34 o                         
  -3   2 -20          0.28         -9.55       351.85 o                         
   3  -2  20        365.37        181.32      1035.93 o                         
   3   2  21        384.51        203.92       864.35 o                         
  -3  -2 -21        389.89         10.24       925.42 o                         
   3   3 -23         63.74        744.35       587.44 o                         
   3   3 -22      20613.69      20869.58       709.48 o                         
   3  -3 -21         20.93        217.89       466.03 o                         
  -3  -3  21         21.58        406.54       676.74 o                         
   3   3 -20      16923.28      18780.33       626.16 o                         
  -3   3  20      16925.40      17570.82       744.20 o                         
   3  -3 -19         87.34        118.25       313.92 o                         
   3   3 -18      21451.44      21228.67       439.58 o                         
   3   3 -17       2182.64       2064.55       221.04 o                         
   3  -3 -16      37588.58      38058.12       505.99 o                         
   3   3 -16      38311.01      36257.96       678.53 o                         
   3  -3 -15        116.79        259.24       225.65 o                         
   3  -3 -14      42679.17      44576.60      1006.24 o                         
   3  -3 -14      43335.55      41695.91       433.66 o                         
   3  -3 -13         25.85         82.40       105.45 o                         
   3  -3 -12      18948.64      18482.76       587.23 o                         
  -3   3  12      19001.81      17906.67       292.18 o                         
   3  -3 -11        446.04        284.84       125.57 o                         
   3  -3 -11        478.09        461.61       169.34 o                         
  -3  -3  10     102105.32     100683.83       447.94 o                         
  -3   3  10     102115.61     100890.07      1009.12 o                         
  -3   3   9        134.48         74.72        65.25 o                         
  -3  -3   8      22671.42      21663.09       216.91 o                         
  -3   3   8      23846.17      22704.44       242.24 o                         
  -3  -3   7        115.17        423.55       391.32 o                         
  -3   3   7        166.56        200.30        98.65 o                         
  -3  -3   6     138937.27     138273.59       376.66 o                         
   3  -3  -5        807.78        847.73        82.07 o                         
  -3   3   3       1910.76       2008.43        89.32 o                         
  -3   3   3       2351.18       2353.78       223.81 o                         
   3   3  -2     182835.14     186656.91       356.07 o                         
  -3   3   1        391.54        444.64        69.93 o                         
  -3   3  -1        553.00        618.35        77.51 o                         
  -3  -3  -2     112574.77     114397.86       271.26 o                         
  -3   3  -3       1525.05       1444.09       103.20 o                         
  -3  -3  -3       1525.42       1599.79       200.65 o                         
   3   3   4      24561.45      24139.30       221.10 o                         
  -3   3  -5        567.47        494.78        77.73 o                         
  -3   3  -6     130269.45     129353.48       365.53 o                         
   3  -3   7       1203.64       1114.57       142.62 o                         
  -3  -3  -7       1205.94       1207.31       131.80 o                         
  -3  -3  -8      28294.85      27790.81       277.58 o                         
  -3   3  -9       1003.77        879.29       129.93 o                         
  -3  -3 -10      54664.14      52630.50       337.44 o                         
  -3  -3 -10      54667.36      54410.73      1309.02 o                         
  -3  -3 -11        968.80        983.41       179.80 o                         
   3  -3  12      27904.20      29477.23       910.35 o                         
  -3  -3 -12      27911.76      27237.34       307.72 o                         
  -3  -3 -13        182.74        251.12       153.58 o                         
  -3  -3 -14      36533.36      34793.78       892.76 o                         
  -3   3 -14      36993.26      36447.09       479.64 o                         
   3  -3  15        219.95        294.84       272.40 o                         
  -3  -3 -16      20136.10      20403.91       547.69 o                         
  -3  -3 -16      21083.38      21141.07       555.45 o                         
  -3  -3 -17          3.10        -82.36       258.34 o                         
  -3   3 -17         33.95       -282.97      1454.90 o                         
  -3   3 -18      25526.24      29751.00      2207.35 o                         
  -3   3 -18      25530.52      25698.32       564.01 o                         
  -3  -3 -19        145.43        260.48       371.84 o                         
  -3  -3 -20       6815.48       6901.78       445.67 o                         
  -3   3 -20       6828.60       7531.06       996.19 o                         
   3   3  21          4.69        683.03      1389.65 o                         
  -3  -3 -21          5.06         26.09      1151.35 o                         
  -3   4  23       1548.77        114.67      1277.81 o                         
   3   4 -23       1596.64       1599.34       711.68 o                         
  -3  -4  22          0.12        272.01       449.82 o                         
   3  -4 -21       3199.18       3184.69       511.48 o                         
   3   4 -21       3298.07       4065.82       600.50 o                         
   3  -4 -20         45.13        301.84       424.56 o                         
   3   4 -20        842.74        447.38       561.40 o                         
   3  -4 -19         52.53        106.33       349.19 o                         
   3   4 -18        655.92        666.43       325.96 o                         
   3  -4 -17       3021.02       3089.42       232.03 o                         
   3  -4 -16        443.83        547.63       283.66 o                         
   3   4 -16        451.52        336.51       352.91 o                         
   3  -4 -15        295.29        309.74       233.36 o                         
  -3   4  14       1082.41        847.01       488.84 o                         
   3  -4 -14       1094.98       1008.22       252.37 o                         
   3  -4 -13       3943.55       4041.21       178.19 o                         
   3  -4 -12        373.32        319.11       292.15 o                         
  -3   4  12       1315.98       1170.93       227.02 o                         
   3  -4 -11       1863.97       1371.53       181.40 o                         
  -3   4  11       1867.45       1793.50       184.99 o                         
  -3  -4  10        157.48        170.98        73.90 o                         
  -3   4  10        522.57        720.00       569.32 o                         
   3  -4  -9      29265.30      27056.62       187.60 o                         
  -3   4   8        144.52        120.05       129.65 o                         
  -3   4   8        152.09        205.04       138.91 o                         
  -3   4   7        382.29        378.35       115.74 o                         
   3  -4  -7        600.05        580.14       129.17 o                         
  -3   4   6        388.12        534.27        80.09 o                         
  -3   4   5       4029.20       3980.82        93.59 o                         
  -3   4   4       3609.07       4006.56       118.25 o                         
  -3   4   3       1857.71       1954.98        90.98 o                         
   3  -4  -3       1873.74       1729.68       235.20 o                         
   3   4  -2          9.16         50.51        74.93 o                         
   3  -4  -1       6051.02       6034.61        87.89 o                         
  -3   4   0        473.58        449.70        96.33 o                         
  -3  -4  -1      18186.97      18812.41       152.71 o                         
  -3  -4  -2        432.05        571.12        83.11 o                         
  -3  -4  -3      11041.03      11557.74       176.10 o                         
  -3  -4  -3      11044.61      11306.59       172.16 o                         
  -3  -4  -4         77.42        627.90       573.19 o                         
  -3   4  -4       2478.26       2573.85       107.17 o                         
  -3  -4  -5       4688.43       4662.86       106.32 o                         
  -3   4  -6         40.71         70.74        65.02 o                         
  -3  -4  -7       2268.94       2429.82       596.52 o                         
  -3   4  -7       2345.25       2271.20       161.12 o                         
  -3  -4  -8        420.44        179.40       563.51 o                         
  -3  -4  -8        420.65        363.71       160.44 o                         
  -3   4  -9       3637.20       3462.91       153.70 o                         
  -3  -4 -10        678.64        643.62       151.95 o                         
  -3  -4 -10        816.30       1353.48       685.71 o                         
  -3  -4 -11       1442.79       1391.42       194.99 o                         
  -3  -4 -12        110.82        169.50       360.99 o                         
  -3  -4 -12        745.43        592.40       212.67 o                         
  -3  -4 -13       3175.00       3141.33       174.57 o                         
   3  -4  14          3.19        -20.78       325.37 o                         
   3   4  14          9.66        140.31       295.15 o                         
  -3   4 -15        886.12        928.71       266.32 o                         
   3   4  16         34.78         43.74       361.11 o                         
  -3  -4 -16         35.91         13.67       369.94 o                         
  -3  -4 -17        968.63        945.55       270.15 o                         
   3  -4  17        971.16       1300.40      1269.01 o                         
  -3   4 -18        451.17        556.72       386.14 o                         
  -3   4 -19        174.73        221.66       421.51 o                         
  -3   4 -20        236.52         76.32       551.65 o                         
   3   4  21       1449.85       1567.44       882.27 o                         
  -3  -5  23          0.04        285.74      1325.42 o                         
   3  -5 -22      15462.75      15622.49       818.65 o                         
  -3  -5  21          7.72         27.16       502.30 o                         
  -3  -5  21          7.96          4.67       541.22 o                         
   3   5 -20      15505.53      15219.46       670.18 o                         
  -3  -5  20      15517.12      15405.83       676.27 o                         
   3  -5 -19       1004.01        870.27       367.84 o                         
   3  -5 -18      16698.33      17169.09       485.50 o                         
   3  -5 -17        343.55        294.74       228.36 o                         
   3  -5 -16      31365.68      31460.19       643.76 o                         
   3   5 -16      32194.47      30494.65       578.99 o                         
  -3  -5  15        938.33        866.95       241.21 o                         
   3  -5 -14      37880.81      39694.47       997.71 o                         
   3   5 -14      38507.39      37882.16       446.96 o                         
  -3   5  13        103.07         16.07       158.56 o                         
   3  -5 -12      23752.68      22779.76       363.48 o                         
  -3   5  12      23752.89      22064.68       372.40 o                         
   3  -5 -11        525.44        459.91       115.56 o                         
  -3   5  11        650.99        563.79       130.20 o                         
   3  -5 -10      73155.26      70595.32       271.42 o                         
  -3   5   9          0.77         -0.60        80.58 o                         
  -3   5   8      16431.62      16958.92       426.68 o                         
  -3   5   8      17290.54      16712.81       204.35 o                         
  -3   5   7        507.90        508.09       118.00 o                         
  -3   5   7        533.22        566.05       167.97 o                         
  -3   5   6     111202.07     110906.23       353.65 o                         
  -3   5   5         87.44        109.87        83.18 o                         
   3  -5  -4      75586.60      75501.66       323.22 o                         
   3   5  -3        389.86        421.13       108.64 o                         
  -3   5   3        686.63        690.70       165.13 o                         
   3   5  -2     129861.88     129396.94       356.95 o                         
   3  -5  -1        748.86        785.52        77.59 o                         
  -3  -5   1        779.02        771.44       551.77 o                         
   3   5   0      54895.44      55309.99       331.82 o                         
   3   5   1        975.81        939.26        74.06 o                         
  -3  -5  -2      76877.98      75878.97       275.05 o                         
  -3   5  -3        221.53        255.20       127.04 o                         
  -3  -5  -3        229.81        345.25       134.10 o                         
  -3   5  -4      21487.60      21306.07       457.64 o                         
  -3  -5  -4      21532.55      21347.31       206.71 o                         
  -3  -5  -5          0.01          3.56        77.13 o                         
  -3  -5  -6     120278.81     113640.49       369.22 o                         
  -3  -5  -7        102.83        194.66       545.63 o                         
   3   5   7        109.56        204.13       123.64 o                         
  -3  -5  -8      26560.61      25494.49      1171.65 o                         
  -3  -5  -8      26852.82      26620.75       279.32 o                         
  -3   5  -9        796.50        773.34       135.78 o                         
  -3  -5 -10      39457.82      39383.45       325.44 o                         
  -3  -5 -10      39473.08      40491.84      1421.23 o                         
  -3   5 -11       4824.69       4591.85       229.35 o                         
  -3  -5 -12      21913.04      21901.68      1166.01 o                         
  -3  -5 -12      21928.25      21441.05       301.30 o                         
  -3  -5 -13         72.76        127.79       163.39 o                         
  -3  -5 -14      31257.21      32333.16       819.94 o                         
  -3  -5 -14      31815.25      31106.82       455.69 o                         
  -3  -5 -15         49.42        168.88       274.43 o                         
   3   5  16      17127.43      16687.56       577.70 o                         
  -3   5 -16      17825.23      17037.00       502.20 o                         
  -3  -5 -17          2.72        -10.23       276.30 o                         
  -3   5 -18      25351.58      25029.11       677.33 o                         
  -3  -5 -19         47.41        186.26       501.09 o                         
   3   5  20       5660.00       6024.10       751.54 o                         
   3   6 -22          0.07        681.89      1183.21 o                         
   3  -6 -22          0.07       -109.91       760.67 o                         
   3  -6 -21       1650.87       1618.16       586.96 o                         
  -3   6  21       1701.90       1369.87       584.74 o                         
   3  -6 -20        228.02         61.98       366.69 o                         
   3   6 -20        624.27        788.51       852.39 o                         
   3  -6 -19        833.91        819.69       415.13 o                         
   3  -6 -18        512.62        512.86       359.39 o                         
   3  -6 -17       1384.23       1408.45       234.40 o                         
   3  -6 -16       1521.49       1553.23       348.54 o                         
   3   6 -16       1525.34       1021.79       386.42 o                         
   3  -6 -15        884.64        685.33       266.53 o                         
  -3   6  14        189.83        317.67       266.58 o                         
  -3   6  13        632.48        558.21       176.79 o                         
  -3   6  12        192.60        224.50       305.38 o                         
  -3   6  12       1540.62       1259.43       269.22 o                         
  -3   6  11        533.98        667.39       189.57 o                         
  -3   6  11        632.36        480.64       199.58 o                         
  -3  -6  10       2367.23       2383.39       121.79 o                         
  -3   6  10       2878.00       2408.08       470.55 o                         
   3  -6  -9       3701.63       3798.29       101.98 o                         
  -3   6   8        210.05        154.20        75.78 o                         
  -3   6   8        214.68        261.44       147.60 o                         
  -3  -6   7       3265.64       3015.29        99.58 o                         
  -3   6   7       3300.84       3535.24       209.24 o                         
  -3   6   6        145.53        153.33        62.10 o                         
  -3   6   5        513.17        508.27        61.55 o                         
  -3  -6   4        330.01       1206.91       578.53 o                         
  -3  -6   4       1991.65       1858.72        86.14 o                         
   3   6  -3        975.60       1102.49       112.36 o                         
   3  -6  -3       1068.44       1157.04       184.31 o                         
   3  -6  -2        254.25        312.95        73.20 o                         
   3   6  -1        257.79        264.69        88.40 o                         
  -3  -6   1        262.97        166.54       485.95 o                         
   3   6   0       2282.84       2183.92       158.10 o                         
   3   6   1        167.29        145.82        88.81 o                         
  -3   6  -1        175.26        -95.23       714.64 o                         
  -3  -6  -2        100.45        138.60       112.16 o                         
   3  -6   3        656.81        761.49       133.74 o                         
  -3  -6  -3        686.82        690.30       163.45 o                         
  -3  -6  -4       6477.49       7115.89       740.05 o                         
  -3  -6  -4       7514.54       7542.17       125.69 o                         
  -3  -6  -5        630.51        594.82        87.08 o                         
  -3  -6  -6        106.37        164.26        74.80 o                         
  -3  -6  -7        211.37        158.63       132.09 o                         
  -3  -6  -7        219.79        282.24       142.28 o                         
   3   6   8         83.42         26.96       164.97 o                         
  -3  -6  -8         87.07        148.10       168.94 o                         
  -3  -6  -9         77.98         21.54       127.35 o                         
  -3  -6 -10        185.14         61.55       141.26 o                         
   3   6  10        772.97       1276.68       712.46 o                         
  -3   6 -11         80.32        104.88       191.33 o                         
  -3  -6 -12        790.89        822.34       601.43 o                         
  -3   6 -12       1711.38       1550.12       218.75 o                         
  -3  -6 -13        555.90        648.65       166.13 o                         
  -3  -6 -14       1018.38        814.90       621.46 o                         
  -3   6 -14       1018.64        983.32       298.76 o                         
  -3  -6 -15        908.42        896.80       296.86 o                         
  -3  -6 -16       1574.13       1695.94       449.96 o                         
  -3  -6 -16       1574.14       1673.28       437.18 o                         
  -3   6 -17        897.55        975.65       322.51 o                         
  -3   6 -17        908.79        711.92      1505.10 o                         
  -3   6 -18        358.90        364.35       477.15 o                         
   3   6  19        624.35        811.21       783.48 o                         
  -3   6 -20          4.20        -50.17       969.34 o                         
   3  -7 -22       7621.80       6790.92      1017.58 o                         
   3   7 -21         68.81         28.11       768.58 o                         
   3   7 -21         70.94        759.24       894.67 o                         
  -3  -7  20       9094.88       9223.76       526.17 o                         
  -3   7  20       9097.42       9265.49       907.94 o                         
  -3  -7  19        704.53        544.71       459.52 o                         
  -3  -7  18       9961.76      10085.63       552.92 o                         
  -3   7  17          3.52        -27.34       256.12 o                         
  -3  -7  17         46.61        381.75      1305.36 o                         
   3   7 -16       8282.62       8232.21       482.84 o                         
   3  -7 -16       8745.19       8494.19       481.64 o                         
  -3   7  15        827.08       1041.92       293.69 o                         
  -3   7  14      25777.30      25377.10       403.43 o                         
  -3   7  13          7.18         32.79       176.62 o                         
  -3   7  12      11899.60      11661.06       518.77 o                         
   3   7 -12      11904.74      11503.66       320.07 o                         
  -3   7  11        705.79       1026.32       358.51 o                         
   3  -7 -11        838.95        646.26       210.81 o                         
  -3  -7  10      41161.11      41128.85       325.13 o                         
   3   7 -10      41161.13      37314.69      1153.47 o                         
  -3   7   9         84.08        117.23       107.50 o                         
  -3   7   8      10510.79      10267.52       249.98 o                         
  -3   7   7          0.20        121.88       337.41 o                         
  -3   7   7         17.24         11.82       153.04 o                         
  -3   7   6      30628.49      29849.43       233.65 o                         
  -3  -7   5        226.88        338.04        96.22 o                         
  -3  -7   4       5395.18       4322.73       191.29 o                         
  -3  -7   4       5396.15       5259.58       150.93 o                         
  -3  -7   3       1197.42       1285.13       122.34 o                         
   3  -7  -3       1204.63       1267.30       162.07 o                         
   3   7  -2      25846.11      26033.90       218.48 o                         
  -3   7   1       3023.03       2950.28       114.46 o                         
  -3  -7   1       3024.52       2549.55       473.60 o                         
   3  -7   0      10426.25       9850.28       194.44 o                         
   3   7   1         48.64         40.01       129.66 o                         
   3  -7   1        142.07        -33.08       388.12 o                         
  -3  -7  -2      55624.73      54263.81       312.06 o                         
   3   7   3        696.88        597.77       115.07 o                         
  -3  -7  -3        713.98        785.59       162.96 o                         
  -3  -7  -4      10840.53       9927.81       885.22 o                         
  -3  -7  -4      10846.85      10740.57       210.30 o                         
  -3  -7  -5        348.36        342.97       101.62 o                         
  -3  -7  -6      39847.88      39182.18       245.44 o                         
  -3  -7  -7         98.57        -46.81       607.17 o                         
   3   7   7        152.36        257.22       152.11 o                         
  -3  -7  -8      10237.27      11016.33       471.48 o                         
  -3  -7  -8      11751.95      11520.83       222.96 o                         
  -3  -7  -9        803.67        807.34       137.79 o                         
  -3  -7 -10      27559.36      27824.20       323.82 o                         
  -3   7 -10      27567.35      26463.14       698.12 o                         
  -3   7 -11       1741.57       1630.22       222.61 o                         
  -3  -7 -12       8154.28       8410.66       870.80 o                         
  -3   7 -12       8154.93       8289.39       273.58 o                         
   3   7  13        372.75        318.26       185.10 o                         
  -3  -7 -14      15364.23      14970.86      1031.50 o                         
  -3  -7 -14      15607.68      15335.34       439.16 o                         
  -3  -7 -15         75.03         85.55       320.74 o                         
  -3   7 -16       5240.00       5906.08       468.41 o                         
  -3  -7 -16       5810.63       5628.33       551.29 o                         
  -3  -7 -17         39.28        108.32       315.51 o                         
  -3   7 -17         61.45        381.09      1527.46 o                         
   3  -7  18      12626.13      12279.44      1661.86 o                         
  -3  -7 -18      12630.54      12558.39       651.18 o                         
  -3   7 -19         15.16        388.13      1225.50 o                         
   3   8 -21        746.77        824.69       803.80 o                         
   3   8 -21        769.85        738.15      1146.65 o                         
   3  -8 -20         27.63         49.04       462.89 o                         
  -3   8  20        277.26        510.91       851.78 o                         
   3  -8 -19       2286.58       1880.91       486.67 o                         
  -3   8  18        443.72        648.68       401.27 o                         
  -3  -8  17        138.68        135.00       266.16 o                         
  -3   8  16        593.62        525.30       337.62 o                         
   3   8 -16        600.15        363.37       515.97 o                         
  -3  -8  15       2549.92       2071.42       362.99 o                         
   3  -8 -14        518.90        604.32       323.12 o                         
   3   8 -13        552.87        415.26       231.08 o                         
  -3   8  12        878.41        640.25       461.64 o                         
  -3  -8  12       2292.37       2249.16       310.15 o                         
   3   8 -11       4625.06       4608.75       294.42 o                         
  -3  -8  10         17.58         20.39       152.35 o                         
  -3  -8  10       1016.08       1100.22       793.11 o                         
  -3   8   9       2771.21       2638.53       168.58 o                         
  -3   8   8         23.17         19.92       208.47 o                         
  -3   8   8         35.45        -33.89       183.20 o                         
  -3   8   7       9485.19       9859.80       570.06 o                         
  -3   8   7       9632.23       9223.21       223.86 o                         
   3   8  -6        871.05        877.66       115.26 o                         
  -3  -8   5       1053.12       1004.04       124.19 o                         
  -3  -8   4        108.78        942.69       667.91 o                         
  -3  -8   4       1267.53       1433.63       181.63 o                         
  -3   8   3       1611.90       1678.20       115.16 o                         
   3  -8  -3       1629.51       1697.49       247.03 o                         
  -3  -8   2         18.73         69.91        94.47 o                         
  -3  -8   1        697.29        572.45        99.09 o                         
  -3  -8   1        822.35        535.47       507.24 o                         
  -3  -8   0        536.22        520.40       142.27 o                         
   3   8   1       4046.25       4176.48       182.20 o                         
  -3  -8  -1       4067.80       3683.72       383.67 o                         
   3   8   2        598.35        565.63       112.90 o                         
  -3  -8  -3      10973.47      10713.66       198.59 o                         
   3   8   3      10979.89      10669.04       229.43 o                         
  -3  -8  -4         29.33         53.20       111.23 o                         
   3  -8   4        523.26        650.11       148.80 o                         
  -3  -8  -5       1823.27       1791.40       149.46 o                         
  -3  -8  -6        308.22        327.16       144.74 o                         
  -3  -8  -6        325.05        118.17       982.28 o                         
  -3  -8  -7       1101.11       1425.46       665.73 o                         
  -3  -8  -7       1106.80        999.82       183.58 o                         
  -3  -8  -8        963.13       1186.98       354.69 o                         
  -3  -8  -8        963.48        988.76       199.07 o                         
  -3  -8  -9       1376.46       1370.40       157.36 o                         
   3   8  10        259.36        268.87       190.53 o                         
  -3  -8 -10       1353.59       1172.09       496.79 o                         
  -3  -8 -11       2262.45       2469.35       740.26 o                         
   3  -8  11       2289.40       2134.66       260.43 o                         
  -3  -8 -12        307.49        397.29       654.81 o                         
  -3  -8 -12       1187.28        822.03       279.40 o                         
  -3  -8 -13          1.30        -32.04       218.76 o                         
  -3  -8 -14          0.31         42.61       662.70 o                         
  -3  -8 -14          2.27        175.00       359.33 o                         
  -3  -8 -15       1275.21       1174.58       367.17 o                         
  -3  -8 -16         78.04        134.68       461.44 o                         
  -3  -8 -16         80.07         13.58       480.44 o                         
  -3  -8 -17       1273.02       1339.48       337.71 o                         
  -3   8 -17       1302.23       2414.06      1470.51 o                         
   3   8  18        676.39        506.18       763.34 o                         
   3  -9 -21        162.21        283.71      1391.44 o                         
   3   9 -20      10774.16      11289.00       836.04 o                         
   3   9 -20      10774.50      11070.14      1329.13 o                         
   3   9 -19          7.74        279.34       455.81 o                         
   3   9 -18      10654.12      10432.17       512.16 o                         
  -3   9  17       1809.13       1850.79       323.89 o                         
  -3   9  17       1813.56       1300.54       741.91 o                         
  -3   9  16       9629.63       9940.15       526.54 o                         
   3   9 -16       9987.02      10019.96       606.21 o                         
  -3  -9  15         31.90       -170.75       330.73 o                         
  -3   9  14      15099.09      15771.20       414.96 o                         
  -3   9  13         97.71        151.01       234.20 o                         
  -3   9  12       8230.44       8289.88       578.11 o                         
   3   9 -12       8251.03       8028.18       367.51 o                         
  -3   9  11         31.67         67.98       254.80 o                         
  -3   9  10      37457.11      38621.74       446.96 o                         
   3   9 -10      37471.37      37374.29       736.87 o                         
  -3   9   9        582.35        599.53       163.29 o                         
  -3   9   8      16175.31      15578.96       270.60 o                         
  -3  -9   7         95.57        276.45       761.17 o                         
  -3   9   7        100.37        113.27       169.90 o                         
   3  -9  -6      28637.60      28581.36       268.86 o                         
   3   9  -5         54.08         68.84        97.96 o                         
  -3  -9   4       5056.76       5149.56       873.25 o                         
   3  -9  -4       5082.27       5187.16       242.12 o                         
   3   9  -3       1299.70       1079.27       163.59 o                         
  -3   9   3       1302.56       1290.09       215.79 o                         
   3  -9  -2      30522.13      30262.19       251.88 o                         
  -3   9   1       1962.87       1950.13       159.50 o                         
  -3  -9   1       1972.36       2001.16       392.15 o                         
   3   9   0      10360.82      10433.13       240.91 o                         
  -3   9  -1        306.77        418.51       181.10 o                         
   3  -9   1        367.44        502.66       333.52 o                         
  -3  -9  -2      53387.42      52936.76       332.19 o                         
  -3  -9  -3        363.46        319.58       235.47 o                         
   3   9   3        414.99        670.43       199.23 o                         
  -3  -9  -4      11062.57      10812.30       981.28 o                         
   3   9   4      11066.89      11322.80       267.91 o                         
  -3   9  -5         76.05         68.66       153.87 o                         
  -3   9  -5        102.49        180.65       731.53 o                         
   3  -9   6      21168.23      21289.51       269.82 o                         
  -3  -9  -6      22538.97      22872.47      1355.14 o                         
  -3  -9  -7        595.28        838.40       698.06 o                         
   3  -9   7        623.29        558.06       194.71 o                         
  -3  -9  -8       9158.36       8318.64       897.09 o                         
  -3  -9  -8      10286.12      10159.98       269.43 o                         
  -3  -9  -9        926.35        979.03       177.90 o                         
  -3  -9 -10      28430.31      29051.09       426.52 o                         
  -3  -9 -10      28432.93      27997.26       798.31 o                         
  -3  -9 -11        542.73        300.76       680.00 o                         
  -3  -9 -11        604.79        629.87       275.92 o                         
  -3  -9 -12       9228.04       9278.04       343.48 o                         
  -3  -9 -13       1426.19       1450.57       246.03 o                         
  -3  -9 -14      15558.92      16115.19      1063.75 o                         
  -3  -9 -14      15839.45      16044.15       480.44 o                         
  -3  -9 -15        496.09        558.82       349.06 o                         
  -3  -9 -16       4772.69       4699.22       589.15 o                         
   3   9  16       5130.85       5306.91       516.71 o                         
  -3  -9 -17         44.82         56.83       573.58 o                         
  -3   9 -17         83.16        262.18      1480.01 o                         
  -3   9 -18       9544.44      10478.80      1869.55 o                         
   3 -10 -20          0.69       -558.89      1364.04 o                         
  -3 -10  20        345.96        340.82      1573.12 o                         
  -3 -10  19        799.61       1145.76       693.74 o                         
   3 -10 -18        443.16        537.23       446.62 o                         
  -3  10  17        360.05        461.50       340.01 o                         
  -3  10  17        378.07        753.35       922.36 o                         
  -3  10  16         28.41        142.43       426.52 o                         
   3  10 -16         43.05        165.08       488.43 o                         
  -3  10  15          2.75         26.21       333.20 o                         
  -3 -10  14        642.61        426.33       926.80 o                         
  -3  10  14        688.03        823.92       361.16 o                         
  -3  10  13       3579.74       3789.19       276.64 o                         
  -3  10  12       2337.19       2198.80       638.62 o                         
   3  10 -12       3113.87       2677.28       351.08 o                         
  -3  10  11         60.64        279.17       266.97 o                         
  -3  10  10        444.16        502.77       231.53 o                         
  -3  10  10        994.06        820.14       429.96 o                         
  -3  10   9        239.21        281.30       169.37 o                         
  -3  10   8        134.82        173.29       211.54 o                         
  -3 -10   7        528.20        477.80       779.92 o                         
   3  10  -7        529.82        405.66       213.64 o                         
   3 -10  -6        126.78         52.30       153.70 o                         
   3 -10  -5       2473.25       2569.05       168.83 o                         
  -3 -10   5       2474.25       1787.42      1143.63 o                         
  -3 -10   4         39.13       1175.14       811.44 o                         
  -3 -10   4        918.72       1164.92       219.21 o                         
  -3  10   3         58.38        244.55       284.19 o                         
   3 -10  -3         60.56        160.88       224.68 o                         
   3  10  -2         32.15         37.29       141.20 o                         
  -3  10   1         74.90         10.95       147.23 o                         
  -3 -10   1         74.93        252.58       450.10 o                         
   3 -10   0        117.92        171.78       150.89 o                         
   3  10   1          0.94         38.52       202.58 o                         
  -3 -10  -1          3.26        125.91       262.28 o                         
  -3  10  -2       3664.48       3816.34       158.12 o                         
  -3 -10  -3        386.61        273.63       716.32 o                         
   3  10   3        439.68        397.12       206.00 o                         
  -3 -10  -4        522.95       1335.33       771.29 o                         
   3  10   4       1395.57       1484.44       204.38 o                         
   3  10   5        627.12        748.09       160.78 o                         
  -3  10  -5        629.30         84.48       759.68 o                         
  -3 -10  -6        277.56        302.15       161.52 o                         
  -3 -10  -6        285.22        145.07      1185.78 o                         
  -3 -10  -7        449.27        526.72       725.32 o                         
  -3  10  -7        449.31        382.41       238.09 o                         
  -3 -10  -8         20.17        396.75       706.34 o                         
  -3 -10  -8         35.34         69.49       247.75 o                         
  -3  10  -9        348.42        419.17       187.90 o                         
  -3 -10 -10        677.74        549.20       288.10 o                         
  -3  10 -10        991.53       1014.63       417.82 o                         
  -3 -10 -11        279.58        459.78       741.70 o                         
   3 -10  11        283.56        186.12       294.27 o                         
  -3 -10 -12        473.01        422.46       306.96 o                         
  -3 -10 -13        393.43        456.84       258.45 o                         
  -3 -10 -14        454.10        483.91       730.27 o                         
  -3 -10 -14        455.33        383.72       393.95 o                         
  -3 -10 -15        215.74        230.34       377.52 o                         
   3 -10  16        283.01        264.30       723.56 o                         
  -3  10 -16        286.33        917.64       656.01 o                         
   3 -10  17        656.99        924.87       871.30 o                         
   3 -11 -19         97.32        249.77      1769.50 o                         
   3  11 -18      17175.94      17648.35      1021.30 o                         
   3  11 -17        452.05        539.22       472.15 o                         
  -3 -11  17        481.88        968.94       834.28 o                         
   3 -11 -16      14266.51      14757.10       799.71 o                         
  -3 -11  16      14598.16      14414.49       654.55 o                         
  -3  11  15          7.37        174.54       388.09 o                         
  -3  11  14      19002.29      19810.78       534.62 o                         
  -3  11  13         59.67        151.57       266.01 o                         
  -3  11  12      12965.08      13629.05       901.63 o                         
  -3  11  12      12985.08      13050.54       472.75 o                         
  -3  11  11         19.69         98.96       281.85 o                         
  -3  11  10      32509.42      32781.45       605.47 o                         
   3  11 -10      32510.31      31869.50       615.79 o                         
   3  11  -9        389.11        394.89       176.17 o                         
  -3  11   8      19641.44      19668.41       345.54 o                         
  -3 -11   7          8.47         54.94       227.75 o                         
   3 -11  -6      53676.64      54194.70       442.70 o                         
  -3  11   6      54383.54      53527.83      1918.40 o                         
  -3  11   5        136.63        128.77       184.07 o                         
  -3 -11   5        150.98        453.10       797.42 o                         
  -3 -11   4      30306.80      28550.53      1600.62 o                         
  -3 -11   4      30327.56      30111.75       459.63 o                         
  -3  11   3        186.83        144.74       543.68 o                         
   3 -11  -3        217.89        448.23       220.42 o                         
  -3 -11   2      58757.24      58360.50       476.87 o                         
  -3  11   1         13.05         77.90       293.87 o                         
   3  11  -1         62.26        253.52       303.43 o                         
  -3 -11   0      29912.98      29483.23       437.32 o                         
   3  11   1       1592.25       1419.09       298.58 o                         
   3  11   1       1592.65       1839.01       316.55 o                         
   3  11   2      42839.93      42729.81       378.56 o                         
  -3 -11  -3        781.15        751.89       571.84 o                         
   3  11   3        790.72        723.54       230.31 o                         
  -3 -11  -4      15044.16      12839.12      1161.54 o                         
  -3 -11  -4      15083.43      15122.68       347.37 o                         
  -3 -11  -5        547.57        550.02       185.38 o                         
   3 -11   5        549.38       1210.04       816.15 o                         
  -3  11  -6      38372.15      39187.14       423.44 o                         
  -3 -11  -6      38914.61      37498.58      1097.36 o                         
  -3 -11  -7         43.93        181.92       757.52 o                         
   3  11   7         45.49          3.37       282.26 o                         
  -3 -11  -8      14128.10      14286.06      1213.75 o                         
  -3 -11  -8      14251.74      14532.31       369.03 o                         
  -3 -11  -9       1139.28       1051.56       214.40 o                         
  -3  11  -9       1139.36       1176.32      1140.50 o                         
  -3 -11 -10      28455.00      29072.75       590.63 o                         
  -3  11 -10      28463.27      28405.40       612.66 o                         
  -3 -11 -11         11.11        225.38       319.83 o                         
   3  11  12      14226.12      14248.12       439.46 o                         
  -3 -11 -13        359.19        389.71       276.76 o                         
  -3 -11 -14      20722.46      22766.79      1797.81 o                         
  -3  11 -14      21069.31      21635.15       560.86 o                         
  -3  11 -15        858.96        942.54       539.29 o                         
   3 -11  16       8233.18       8659.87      1090.07 o                         
   3 -11  16       8633.41       7896.29      1304.03 o                         
   3  12 -17       1183.53       1004.36       630.91 o                         
  -3 -12  17       1183.55        525.89      1614.36 o                         
   3 -12 -16        159.54        167.37       682.75 o                         
   3  12 -16        165.77        685.92       663.63 o                         
  -3  12  15        140.21        229.05       416.65 o                         
  -3  12  14        622.17        619.85       423.20 o                         
  -3  12  13       2861.42       3476.91       323.88 o                         
  -3  12  12        457.62       -285.53      1002.29 o                         
   3  12 -12        830.65        762.62       407.54 o                         
  -3  12  11        460.28        520.17       355.52 o                         
  -3  12  10        380.46        404.76       341.14 o                         
   3  12 -10        530.86        590.37       470.13 o                         
   3  12  -9       6094.93       6482.75       282.49 o                         
  -3  12   8        185.18        141.55       668.99 o                         
  -3  12   8        214.50        195.16       262.40 o                         
   3  12  -7        932.12        942.77       261.50 o                         
  -3 -12   6         12.67         58.00       248.44 o                         
  -3  12   6         30.54         53.15       668.47 o                         
  -3  12   5        534.57        592.98       265.51 o                         
  -3  12   5        534.57        714.95       505.53 o                         
  -3 -12   4        508.86        902.99       942.46 o                         
  -3  12   4       1282.45       1542.10       304.65 o                         
  -3 -12   3        281.71         11.76       880.36 o                         
  -3 -12   3        284.82        365.65       282.52 o                         
   3 -12  -2        326.81        280.00       196.28 o                         
  -3  12   1        940.06        867.57       351.29 o                         
  -3 -12   1        983.36        724.56       302.74 o                         
   3  12   0        705.67        776.23       256.76 o                         
  -3  12  -1       1401.14       1424.84       343.90 o                         
   3 -12   1       1430.20       1688.49       373.51 o                         
  -3 -12  -2          2.64        -18.72       206.28 o                         
  -3 -12  -3       6362.66       7040.98       728.43 o                         
  -3 -12  -3       6374.48       6479.47       333.72 o                         
  -3 -12  -4         12.23       1057.58       846.51 o                         
  -3 -12  -4       1057.56       1270.28       266.81 o                         
   3  12   5       1843.61       1786.87       240.32 o                         
   3 -12   5       1844.79       1956.90       569.62 o                         
  -3  12  -6          6.17         12.26       202.01 o                         
  -3 -12  -6         34.07       1464.07      1332.76 o                         
  -3 -12  -7        271.40        890.56       811.02 o                         
  -3 -12  -7        272.91        443.16       295.08 o                         
  -3 -12  -8        154.23         68.64       836.24 o                         
   3  12   8        173.38        296.34       296.02 o                         
  -3 -12  -9       2535.04       2565.96       238.49 o                         
  -3 -12 -10        593.59        504.70       358.64 o                         
  -3  12 -10        677.70        962.40       456.76 o                         
   3  12  11         63.53        226.33       331.10 o                         
  -3 -12 -12        509.16        738.86       371.45 o                         
  -3 -12 -13       1822.51       1944.82       326.71 o                         
  -3  12 -13       1839.81       2719.91      1538.91 o                         
  -3 -12 -14         12.02         50.15      1117.64 o                         
   3 -12  14         17.37        411.72       599.83 o                         
   3 -12  15         34.96        839.09       778.44 o                         
   3 -13 -16      10225.45      10014.58      1675.85 o                         
  -3 -13  16      10584.00      10534.53      1853.21 o                         
  -3 -13  15        935.00        795.99       654.68 o                         
  -3 -13  14      18087.85      17319.60       623.16 o                         
  -3  13  13          8.51        167.89       369.06 o                         
   3  13 -13         30.40       -561.73      1516.87 o                         
  -3  13  12      12270.37      11185.47      1485.87 o                         
   3 -13 -12      12270.55      12177.43       638.57 o                         
  -3 -13  11         73.22        205.21       419.37 o                         
  -3  13  10      17531.46      17636.28       741.35 o                         
   3 -13 -10      17533.07      17047.42       712.24 o                         
  -3  13   9         25.11        -48.88       278.10 o                         
  -3  13   8       8366.71       8369.75       474.93 o                         
  -3  13   7         66.00        244.76       332.33 o                         
  -3  13   6      33689.69      33968.27       551.46 o                         
   3  13  -6      34413.59      32449.94      1064.37 o                         
  -3  13   5        953.96        890.12       279.43 o                         
   3  13  -5        957.05        872.62       553.55 o                         
  -3 -13   4      17860.01      17938.67      1514.73 o                         
  -3  13   4      17860.30      18278.94       470.49 o                         
  -3 -13   3        447.93        279.80       957.84 o                         
  -3  13   3        461.67        610.14       310.41 o                         
  -3 -13   2      36224.41      36890.82       483.05 o                         
  -3 -13   1        129.65        358.56       372.65 o                         
   3  13  -1        151.06        360.90       369.29 o                         
   3  13   0      12266.34      12379.53       385.65 o                         
  -3  13  -1        692.90        658.87       367.97 o                         
  -3 -13  -1        696.91        741.21       392.80 o                         
   3  13   2      25777.55      26424.10       391.18 o                         
  -3 -13  -3          3.14        -11.30       933.66 o                         
  -3 -13  -3          5.44         99.88       317.73 o                         
  -3 -13  -4      11686.68      11249.62      1253.75 o                         
  -3 -13  -4      11704.97      11941.11       436.18 o                         
   3  13   5          0.03         13.98       291.81 o                         
   3 -13   5          3.81        281.12       547.80 o                         
  -3 -13  -6      30343.28      30789.52       519.60 o                         
   3  13   6      30806.14      29423.36      1152.79 o                         
  -3 -13  -7        294.38        145.89       893.96 o                         
   3  13   7        308.87        234.22       320.69 o                         
  -3 -13  -8      12645.43      12151.35      1298.63 o                         
   3  13   8      12736.92      13277.13       444.23 o                         
   3  13   9        300.18        255.73       264.62 o                         
   3 -13   9        314.15        186.02      1349.05 o                         
  -3 -13 -10      15396.07      16206.38       622.28 o                         
   3  13  10      15417.01      15420.52       600.91 o                         
  -3 -13 -11        824.39        795.04       394.27 o                         
  -3 -13 -12       7245.38       7164.45       520.71 o                         
  -3 -13 -13         48.99        135.03       558.50 o                         
  -3  13 -13        109.02       -291.59      1592.06 o                         
  -3 -13 -14      14202.89      13925.58      1557.79 o                         
  -3 -14  15       1098.14        430.09      1368.40 o                         
   3  14 -14        119.00        608.73      1205.51 o                         
  -3  14  13          4.57        -47.84       497.04 o                         
  -3  14  12          7.01        -98.06      1148.59 o                         
   3  14 -12        397.12        571.39       590.04 o                         
  -3  14  11        976.74        312.46       980.10 o                         
  -3  14  11       1015.85        764.77       486.73 o                         
  -3  14  10        581.23        710.44       585.38 o                         
   3  14 -10        752.51       1084.62       548.69 o                         
   3  14  -9        586.11        546.74       348.89 o                         
  -3 -14   9        595.52        660.33      1470.72 o                         
  -3  14   8          3.30        262.57       412.67 o                         
  -3  14   7         72.11        279.80       372.37 o                         
  -3 -14   6          8.95        194.68       293.78 o                         
  -3  14   6         73.91       -159.45       840.47 o                         
  -3  14   5          2.30        -38.55       356.42 o                         
   3  14  -5          4.26        266.20       473.48 o                         
  -3 -14   4        118.48        392.29      1069.43 o                         
   3  14  -4        829.89        904.88       353.20 o                         
  -3 -14   3        303.77        -69.49      1028.64 o                         
  -3  14   3        311.57        157.61       386.75 o                         
  -3 -14   2          1.06         46.09       247.71 o                         
  -3  14   1        316.95        202.87       372.99 o                         
   3  14  -1        319.78        237.29       411.12 o                         
  -3 -14   0         56.80        242.11       286.58 o                         
  -3  14  -1         91.48         72.21       360.73 o                         
  -3 -14  -1        101.28        314.87       424.06 o                         
  -3 -14  -2        102.23        177.79       241.46 o                         
  -3 -14  -3         13.85       -208.48       967.66 o                         
  -3 -14  -3         18.07         58.11       340.92 o                         
  -3 -14  -4       1129.20        798.67       949.65 o                         
  -3 -14  -4       1577.74       1852.64       360.23 o                         
   3  14   5        188.25        248.78       312.89 o                         
  -3  14  -5        190.85        242.96       835.55 o                         
   3  14   6         51.42        -79.50       327.27 o                         
  -3 -14  -6         52.32        180.78       771.30 o                         
  -3 -14  -7        553.77        467.48       982.64 o                         
   3  14   7        553.84        325.55       391.46 o                         
  -3 -14  -8        172.03         92.53       986.55 o                         
  -3 -14  -8        172.15        279.97       409.44 o                         
   3  14   9         10.75         69.99       348.39 o                         
   3 -14   9         11.30       -275.15      1648.80 o                         
  -3 -14 -10          0.71       -141.13       549.06 o                         
  -3 -14 -10        248.07        943.25       873.46 o                         
  -3 -14 -11         42.21       -143.21       812.46 o                         
  -3 -14 -12        646.70        391.47       943.39 o                         
   3  15 -13         10.19       -313.46      1805.66 o                         
  -3  15  12       6006.56       5737.94      1437.04 o                         
  -3  15  12       6008.79       5657.21      1065.03 o                         
  -3  15  11         94.56       -130.49       715.62 o                         
  -3  15  10       8342.51       9169.33      1053.57 o                         
   3  15 -10       8342.94       9134.02       796.09 o                         
  -3 -15   9         33.89       -215.01       460.79 o                         
  -3  15   9         37.24         38.80       874.60 o                         
  -3  15   8       4954.71       4733.82       519.06 o                         
   3  15  -7         41.96       -168.87       453.03 o                         
   3  15  -6       7635.54       8074.53       488.55 o                         
   3 -15  -6       8243.85       8075.98      1003.22 o                         
  -3  15   5         80.53         46.58       361.26 o                         
   3  15  -5         93.69        263.60       860.61 o                         
  -3 -15   4       2843.86       2409.98      1166.78 o                         
  -3  15   4       2845.00       2859.52       428.46 o                         
  -3 -15   3        181.13        -50.32      1082.55 o                         
   3  15  -3        181.73        116.83       408.95 o                         
   3 -15  -2      10054.24      10623.23       396.07 o                         
   3 -15  -2      10054.72      10145.43      1717.90 o                         
   3 -15  -1        947.52        915.55       486.10 o                         
  -3 -15   1        947.53       1196.15       471.17 o                         
  -3 -15   0       1542.50       1913.34       354.03 o                         
  -3  15  -1          0.49        141.52       625.52 o                         
  -3 -15  -1         29.77        248.32       403.61 o                         
  -3 -15  -2      13224.64      13984.28       392.42 o                         
  -3 -15  -3         28.56        563.87      1043.19 o                         
   3 -15   3         52.51        322.86       387.42 o                         
  -3 -15  -4       6876.97       7317.02      1325.12 o                         
  -3 -15  -4       6882.56       6953.93       451.23 o                         
  -3  15  -5        496.22        568.80       417.86 o                         
  -3 -15  -5        516.69        820.64       627.34 o                         
  -3 -15  -6      10089.94      10156.33       533.35 o                         
  -3  15  -6      10647.02      11325.28       763.51 o                         
  -3 -15  -7         74.03       -119.30      1053.42 o                         
  -3 -15  -7         76.33        173.54       445.29 o                         
  -3 -15  -8       5512.60       5619.84       650.75 o                         
  -3 -15  -9         22.65         19.05       885.07 o                         
   3 -15   9         33.09        389.11      1621.83 o                         
  -3 -15 -10       8223.29       8647.25      1554.92 o                         
  -3  16  10          4.00        103.04       883.91 o                         
  -3  16  10        270.39        423.36      1159.51 o                         
  -3  16   9        628.00        391.22       596.49 o                         
  -3  16   8        150.65       -404.35       994.51 o                         
   3  16  -7        662.77        -48.99      1175.77 o                         
   3  16  -6        179.45        262.91       718.51 o                         
   3 -16  -6        181.54        505.09      1198.88 o                         
  -3 -16   5          2.95       -185.92       733.75 o                         
  -3 -16   5          6.77         66.02       652.09 o                         
  -3 -16   4        126.02        822.26      1215.86 o                         
   3  16  -4        481.88        390.54       454.16 o                         
  -3 -16   3        304.66        693.89      1178.49 o                         
  -3 -16   3        322.43        467.05       434.37 o                         
  -3 -16   2        292.06        339.81       303.19 o                         
  -3 -16   1         32.39        217.66       580.26 o                         
  -3 -16   1         53.86         72.00       506.69 o                         
  -3 -16   0        242.14        240.04       384.38 o                         
  -3 -16  -1        694.84        355.84       684.48 o                         
  -3 -16  -1        695.84        943.72       482.46 o                         
  -3 -16  -2         63.52         48.52       309.54 o                         
  -3 -16  -3        985.52        846.24      1118.87 o                         
  -3 -16  -3        986.67       1009.79       478.51 o                         
  -3 -16  -4          0.48         80.68      1125.95 o                         
  -3 -16  -4        251.39        523.60       516.18 o                         
   3  16   5        658.82        803.05       476.17 o                         
  -3 -16  -5        660.07        105.25      1207.98 o                         
  -3 -16  -6          6.57        251.27       554.21 o                         
   3  16   6         22.87       1087.16      1719.17 o                         
  -3 -16  -7        296.61        264.44       840.69 o                         
   3  16   7        299.49       -162.59      1259.22 o                         
   3 -16   8         17.29        -30.75      1774.08 o                         
   3  17  -5         19.80        948.65      1735.15 o                         
  -3  17   4       2438.47       2099.03      1182.87 o                         
  -3  17   3        288.82        160.18      1145.32 o                         
  -3  17   3        289.09        773.54       964.09 o                         
  -3  17   2      11298.57      11793.92       818.50 o                         
  -3  17   1        498.25        865.88       839.82 o                         
  -3  17   0       3785.33       4148.29       683.15 o                         
  -3 -17  -1         34.28       -292.17      1306.96 o                         
  -3  17  -1         49.65        585.86       827.63 o                         
   3 -17   2      11173.45      11381.16       738.94 o                         
   3 -17   3        209.39        664.58       864.47 o                         
   3 -17   4       5149.77       5246.99      1980.46 o                         
   3  17   5         63.21        304.33      1347.81 o                         
   4   0 -24       5880.45       7208.80      1421.04 o                         
   4   0 -22      19145.70      20246.99       970.39 o                         
   4   0 -20      10952.54      11756.32       552.20 o                         
   4   0 -18      27729.80      31090.61       653.85 o                         
   4   0 -16      16367.97      17067.56       529.03 o                         
  -4   0  16      17906.30      18606.23      1072.28 o                         
   4   0 -14      16257.17      17184.75       710.33 o                         
   4   0 -14      16762.58      16114.23       562.34 o                         
  -4   0  12      42998.05      41424.83       308.60 o                         
   4   0 -10      80514.09      80666.67       368.69 o                         
  -4   0   8      45788.58      46625.43       603.15 o                         
  -4   0   8      47592.64      45177.46       372.45 o                         
  -4   0   6      36424.82      35974.67       259.73 o                         
  -4   0   4      14981.17      15953.92       245.39 o                         
   4   0  -2      41883.14      41187.20       307.22 o                         
   4   0   0      52131.27      53874.65       460.04 o                         
  -4   0  -2       8778.92       8033.49       191.34 o                         
  -4   0  -4      50067.55      49907.08       429.63 o                         
  -4   0  -6      30040.88      29736.24       297.61 o                         
  -4   0  -8      24716.02      23850.77       288.92 o                         
  -4   0 -10      27641.79      27767.91       402.90 o                         
  -4   0 -12      16488.16      17082.87       364.04 o                         
   4   0  14      10273.37      10664.35       573.03 o                         
  -4   0 -14      10373.85      10652.41       601.35 o                         
   4   0  16      13022.36      12785.12       526.19 o                         
  -4   0 -16      13519.54      12744.69       975.76 o                         
  -4   0 -18       2510.94       2462.66       544.81 o                         
  -4   0 -20      10541.68      10782.92       757.44 o                         
   4   1 -24        282.77        -61.43      1694.79 o                         
   4  -1 -23        901.17       1178.07       828.88 o                         
  -4   1  22        289.16        289.37       442.49 o                         
   4   1 -21        362.58        304.59       451.03 o                         
  -4  -1  21        396.05        218.73       563.04 o                         
   4  -1 -20          8.70         80.17       324.59 o                         
  -4  -1  20        547.21        444.15       900.37 o                         
   4   1 -19        602.18        649.26       367.90 o                         
   4  -1 -18       1240.13       1155.39       339.19 o                         
   4   1 -17         60.11        200.91       211.46 o                         
   4   1 -16        206.21         75.84       228.62 o                         
  -4   1  16        209.82        182.51       577.69 o                         
   4  -1 -15        718.22        689.77       251.86 o                         
   4   1 -14        482.93        423.66       269.65 o                         
   4  -1 -14        505.79        253.98       269.61 o                         
   4  -1 -13        500.41        466.75        97.51 o                         
   4  -1 -12        203.36         88.59        62.88 o                         
   4   1 -12       1003.69        987.37       214.02 o                         
  -4  -1  11         18.17         32.12       110.22 o                         
   4  -1 -11         23.83        137.64       151.55 o                         
   4   1 -10         79.26         60.17        68.59 o                         
   4   1  -9       9015.73       9318.95       120.46 o                         
  -4   1   8        391.37        394.89       143.11 o                         
  -4   1   8        460.46        428.11       136.47 o                         
   4   1  -7       1274.81       1676.68       265.88 o                         
  -4   1   7       1441.64       1547.76       121.84 o                         
  -4   1   6         51.64         19.48        86.93 o                         
   4  -1  -5       2665.85       3042.13        96.48 o                         
  -4   1   4        419.79        350.79       112.05 o                         
   4   1  -3        236.33        264.49       170.15 o                         
  -4  -1   3        275.18        396.56       140.17 o                         
   4   1  -2       5294.14       5692.72       106.96 o                         
   4  -1  -1         22.89         43.92        80.91 o                         
   4   1   0        891.10       1000.22       116.46 o                         
  -4   1  -1       1636.48       1989.63        82.85 o                         
  -4   1  -2        355.65        301.14       100.34 o                         
  -4   1  -3       6091.08       6495.29       261.42 o                         
  -4   1  -3       6091.75       5696.13       201.97 o                         
  -4   1  -4       6745.20       6470.92       163.17 o                         
  -4   1  -5        355.51        299.87        81.00 o                         
  -4   1  -6        883.65        831.62        83.92 o                         
   4  -1   7       9797.23       9346.47       174.99 o                         
  -4  -1  -8        234.87        247.60       122.03 o                         
  -4   1  -9         98.43         99.17        81.76 o                         
  -4   1 -10        183.63        195.12       127.04 o                         
  -4  -1 -10       1111.98       1398.50       723.00 o                         
  -4   1 -11       2455.65       2193.24       193.58 o                         
  -4  -1 -12       1186.10       1044.32       213.01 o                         
  -4   1 -13       2045.20       2003.65       188.37 o                         
  -4  -1 -14          4.00         68.17       442.20 o                         
  -4   1 -14          4.36         77.74       292.67 o                         
  -4  -1 -15        248.43        411.71       266.96 o                         
  -4  -1 -16        128.45        150.19       305.40 o                         
  -4   1 -16        128.67        -27.38       542.84 o                         
  -4  -1 -17        286.69        158.32       254.89 o                         
  -4  -1 -18        474.11        788.90      1037.58 o                         
   4  -1  18       1060.09       1106.03       437.45 o                         
  -4  -1 -19         17.40        188.16       443.56 o                         
  -4   1 -20         22.16        165.09       521.96 o                         
   4  -1  20        356.62        952.26      1661.22 o                         
   4   1  21          5.16        253.69      1281.07 o                         
   4  -2 -24       7671.92       7074.98      1573.33 o                         
   4  -2 -23        442.64       1007.38       820.32 o                         
   4   2 -22      15930.80      16940.02       695.77 o                         
   4   2 -21        495.84        664.89       382.90 o                         
  -4  -2  21        506.74        689.43       699.81 o                         
   4  -2 -20      11285.85      11828.26       450.89 o                         
  -4  -2  20      11290.20      10691.25      1244.77 o                         
   4  -2 -19         49.59        275.81       341.58 o                         
   4   2 -18      26350.83      26369.95       513.95 o                         
   4  -2 -17        557.69        522.39       224.81 o                         
   4  -2 -16      19057.42      19999.22       439.79 o                         
  -4  -2  16      20238.97      19671.03       585.71 o                         
   4   2 -15        643.72        627.14       250.42 o                         
   4   2 -14      25177.56      26423.68       591.14 o                         
   4  -2 -14      25511.41      25227.42       409.55 o                         
   4  -2 -13        894.18        776.88       135.90 o                         
  -4  -2  12      37872.57      37768.63       448.35 o                         
   4  -2 -12      37873.91      35436.86       389.96 o                         
  -4  -2  11       1343.98       1569.07       418.93 o                         
   4   2 -11       1343.98       1231.21       139.61 o                         
  -4   2  10      41020.67      38958.62       214.02 o                         
   4   2  -9        443.04        430.45        76.87 o                         
  -4  -2   8      39603.05      38398.32       460.93 o                         
  -4   2   8      41370.48      39679.22       313.06 o                         
  -4  -2   7         24.41        106.54       393.18 o                         
  -4   2   7        119.18        236.42       136.60 o                         
  -4   2   6      71638.23      72032.12       320.89 o                         
  -4   2   5          5.63         41.66        90.98 o                         
  -4  -2   3       3990.74       4283.83       135.33 o                         
  -4   2   3       4004.93       4264.09       158.22 o                         
  -4   2   2      61463.89      61280.38       269.15 o                         
  -4  -2   1        818.63        843.71        80.98 o                         
   4   2   0      92378.51      93110.83       394.40 o                         
  -4   2  -1        229.57        286.24        81.52 o                         
  -4  -2  -2      28474.53      27930.90       204.70 o                         
   4  -2   3       2574.06       2536.74       166.60 o                         
  -4  -2  -3       2612.15       2439.11       184.79 o                         
  -4   2  -4      75095.69      75533.39       392.69 o                         
  -4  -2  -5       2332.81       2489.89        94.83 o                         
  -4  -2  -6      30002.25      28284.21       223.60 o                         
   4   2   7        139.93        120.64       149.68 o                         
  -4  -2  -7        142.73        174.79       127.85 o                         
  -4  -2  -8      40999.92      40457.63       267.94 o                         
  -4  -2  -9       3552.33       3497.86       138.25 o                         
  -4  -2 -10      33525.79      33683.46       299.02 o                         
  -4  -2 -10      33528.88      32340.96       669.42 o                         
  -4  -2 -11       2188.64       2206.43       204.27 o                         
   4  -2  12      22134.40      24067.57      1035.57 o                         
  -4  -2 -12      22137.05      21341.31       327.73 o                         
  -4  -2 -13         74.16         69.48       179.66 o                         
  -4  -2 -14      17772.48      18101.11       583.05 o                         
  -4   2 -14      18312.65      18071.31       455.77 o                         
  -4  -2 -15        319.20        449.15       306.92 o                         
  -4  -2 -16      23526.49      24439.83       520.77 o                         
  -4   2 -16      24072.68      23624.94       845.30 o                         
  -4  -2 -17         91.47         92.95       277.88 o                         
  -4   2 -18       7543.77       7811.11      1023.59 o                         
  -4  -2 -18       7544.64       7441.32       485.96 o                         
  -4  -2 -19        275.87        521.71       426.17 o                         
  -4  -2 -20      14861.03      14809.32       772.94 o                         
   4  -2  20      14870.37      13857.57      1899.56 o                         
   4   3 -23        161.70        -59.50       922.02 o                         
   4   3 -22        397.98        537.99       478.88 o                         
   4  -3 -21        253.20         37.35       589.88 o                         
  -4  -3  21        253.48        297.60       567.20 o                         
   4   3 -20          8.81        -67.67       329.51 o                         
  -4  -3  20        297.31       -442.69      1411.24 o                         
   4  -3 -19         52.26         78.60       344.56 o                         
   4  -3 -18        807.09        577.70       333.61 o                         
   4  -3 -17        350.63        199.37       218.17 o                         
   4  -3 -16       1701.30       1753.79       265.20 o                         
   4  -3 -16       1703.55       1497.92       492.69 o                         
   4   3 -15          4.77        103.00       217.83 o                         
  -4  -3  14          0.29        -95.58       373.19 o                         
   4   3 -14         10.48        177.95       244.88 o                         
   4   3 -13        440.68        431.10       140.35 o                         
   4   3 -12         39.43         19.05       257.87 o                         
  -4   3  12        401.96        456.57       203.09 o                         
  -4  -3  11       8207.66       7112.02       260.83 o                         
   4   3 -11       8208.71       8335.54       214.77 o                         
  -4   3  10         73.61         50.67        82.33 o                         
   4  -3 -10       1263.63        851.72       391.21 o                         
   4   3  -9          0.97         -0.60        73.44 o                         
   4   3  -8         18.17         93.78       116.09 o                         
  -4   3   8        139.54        236.69       203.03 o                         
  -4  -3   7       4431.04       4541.38       584.98 o                         
  -4   3   7       4565.56       4212.42       215.15 o                         
  -4   3   6        358.62        352.58        79.38 o                         
  -4   3   5        928.48       1017.25       125.71 o                         
  -4   3   4        774.67        285.62        79.98 o                         
  -4   3   3         11.87         40.08        82.36 o                         
  -4   3   3         59.01         94.38       149.14 o                         
  -4   3   2       3367.65       3685.46        96.45 o                         
  -4  -3   1        404.52        512.56        90.44 o                         
  -4   3   0         54.34         82.36       106.87 o                         
  -4   3  -1       1307.35       1202.73        82.69 o                         
  -4  -3  -1       1319.85        991.99       778.14 o                         
  -4   3  -2       3661.78       3771.57       109.06 o                         
  -4   3  -3          0.10         38.22       112.69 o                         
  -4  -3  -3         23.54         20.52       170.19 o                         
  -4   3  -4       3099.83       2893.36       146.37 o                         
  -4  -3  -5      11593.93      11649.48       154.84 o                         
  -4  -3  -6       2127.28       2031.93       108.76 o                         
  -4  -3  -7        222.35        188.55        87.69 o                         
  -4   3  -7        228.01        330.15       169.68 o                         
  -4   3  -8        894.25        836.00       122.30 o                         
  -4  -3  -9       4708.64       4571.75       157.32 o                         
  -4  -3 -10         21.12          7.04       145.51 o                         
  -4  -3 -10        782.66        716.67       600.58 o                         
   4  -3  12        757.94        900.47       562.45 o                         
  -4  -3 -12       2172.07       1877.11       250.14 o                         
  -4  -3 -13         55.42         68.32       184.40 o                         
  -4  -3 -14         18.82         85.38       421.59 o                         
  -4   3 -14         20.85        127.94       331.37 o                         
   4  -3  15       1273.83       1308.96       319.91 o                         
  -4  -3 -16        379.91        450.24       328.07 o                         
   4  -3  16        380.77        523.51       684.44 o                         
  -4  -3 -17          6.71        109.84       310.00 o                         
  -4   3 -17          7.73        677.88      1051.35 o                         
  -4   3 -18        106.67        590.62       833.47 o                         
  -4  -3 -18        474.86        341.45       409.77 o                         
  -4   3 -19         42.34        283.74       448.71 o                         
  -4  -3 -20         47.09        227.35       628.12 o                         
  -4   4  23         62.36        126.87      1115.04 o                         
   4   4 -22      13812.82      13650.29       739.46 o                         
   4  -4 -21         87.24        104.80       522.55 o                         
  -4  -4  21         87.24          6.67       647.15 o                         
   4  -4 -20       8864.61       9253.69       454.35 o                         
  -4  -4  20       8866.99       9057.59       942.50 o                         
   4  -4 -19         79.56        191.13       363.80 o                         
   4   4 -18      22209.75      23061.54       535.26 o                         
  -4  -4  17          0.19        190.62       232.37 o                         
   4   4 -16      20704.47      20991.05       573.45 o                         
   4   4 -16      21428.09      20703.48       536.17 o                         
   4   4 -15        171.57        246.43       218.80 o                         
  -4   4  14      40270.79      42376.57       852.17 o                         
   4   4 -14      40610.59      39768.76       445.09 o                         
   4   4 -13          8.11         40.40       142.19 o                         
   4  -4 -12      27835.94      28113.62       455.37 o                         
  -4   4  12      27838.29      27355.50       429.89 o                         
  -4  -4  11        175.29        303.62       481.97 o                         
  -4   4  11        306.04        282.70       127.86 o                         
   4  -4 -10      14841.84      13532.34       141.63 o                         
  -4   4  10      14843.85      14000.15       916.69 o                         
  -4   4   9        102.31        122.73        86.01 o                         
  -4  -4   8      34161.53      32556.51      1133.27 o                         
  -4   4   8      36014.12      34588.50       388.79 o                         
  -4   4   7        379.69        313.48       105.17 o                         
  -4   4   7        431.87        382.14       158.29 o                         
  -4   4   6      84449.46      85058.45       331.74 o                         
  -4   4   5        208.09        213.26        73.00 o                         
  -4   4   4      77675.17      78203.50       881.24 o                         
  -4   4   4      77677.56      75308.52       358.64 o                         
  -4  -4   3        116.01        153.01       112.97 o                         
  -4   4   3        457.28        402.09       165.19 o                         
   4   4  -2      91376.87      92027.89       303.77 o                         
  -4  -4   1        209.02        213.97        70.68 o                         
  -4   4  -1       1542.53       1553.11       102.01 o                         
  -4  -4  -2      55809.26      56101.02       258.79 o                         
  -4   4  -3        488.44        505.66       137.89 o                         
  -4  -4  -3        512.78        496.98       180.91 o                         
  -4  -4  -4      85463.14      80021.05      1908.45 o                         
  -4   4  -4      85464.91      85888.23       473.62 o                         
  -4  -4  -5        156.54        134.38        97.14 o                         
  -4  -4  -6      35061.42      34862.34       235.57 o                         
  -4  -4  -7         12.97         86.07       154.78 o                         
  -4   4  -7         13.23        142.46       162.56 o                         
  -4  -4  -8      47246.02      46822.91       331.86 o                         
  -4  -4  -9         11.57         79.40       132.64 o                         
  -4  -4 -10      44307.82      43888.14       381.53 o                         
  -4  -4 -10      44307.89      44765.32      1122.46 o                         
  -4   4 -11        345.48         57.36        85.78 o                         
  -4  -4 -12      23329.32      22979.04       335.27 o                         
  -4  -4 -13         97.96         68.38       194.93 o                         
  -4  -4 -14      25117.40      25266.53       719.42 o                         
  -4  -4 -14      25954.11      24939.99       509.30 o                         
  -4  -4 -15        361.59        177.53       319.12 o                         
  -4  -4 -16      33504.87      33586.55       601.40 o                         
  -4  -4 -16      34274.21      33314.02       837.19 o                         
  -4  -4 -17        188.67        186.96       311.55 o                         
  -4  -4 -18      13142.57      13857.23       560.47 o                         
   4  -4  19          3.80       -533.51      1300.63 o                         
  -4  -4 -19         59.57        146.83       621.10 o                         
  -4   4 -20      19089.28      18961.67      1107.82 o                         
   4  -5 -22        603.58       1032.69       752.04 o                         
   4  -5 -21         95.24         39.12       452.66 o                         
  -4  -5  21         98.67        271.12       716.68 o                         
   4  -5 -20         51.90        152.30       382.95 o                         
  -4  -5  20        389.54        434.87       639.67 o                         
  -4  -5  19        145.03        233.97       363.34 o                         
   4  -5 -18        919.82       1179.21       358.72 o                         
   4  -5 -17        443.76        575.38       251.81 o                         
  -4   5  16          3.64        -50.66       383.59 o                         
   4   5 -16          3.72         88.99       379.35 o                         
  -4  -5  15         48.46        122.90       256.93 o                         
  -4   5  14        252.63        173.06       334.23 o                         
  -4   5  14        278.70        368.90       273.97 o                         
  -4   5  13        396.51        354.77       166.93 o                         
   4  -5 -12        298.64        350.01       314.83 o                         
  -4   5  12        624.12        579.48       251.17 o                         
  -4  -5  11       5231.38       5303.24       712.02 o                         
  -4   5  11       5239.23       4931.99       224.34 o                         
  -4   5  10       1230.34       1238.39       110.57 o                         
  -4   5  10       2422.49       2047.94       608.47 o                         
  -4   5   9        193.02        216.14        93.06 o                         
  -4   5   8        191.62        173.36       122.86 o                         
  -4   5   8        266.62        227.88       144.99 o                         
  -4  -5   7       3934.72       3561.16       228.13 o                         
  -4   5   7       3965.43       3936.94       154.23 o                         
  -4   5   6         44.31         51.61        75.19 o                         
   4   5  -5        230.63        235.55        82.05 o                         
   4   5  -4       2119.11       2021.95       103.10 o                         
   4   5  -3        268.13        340.51       130.91 o                         
  -4  -5   3        274.98        327.99       184.74 o                         
  -4  -5   2        162.59        186.59        79.78 o                         
  -4   5   1          0.63         35.36       118.03 o                         
  -4  -5   1        106.66        260.26       286.23 o                         
  -4  -5   0       1089.15       1003.08       126.68 o                         
  -4  -5  -1       3430.46       3346.15       129.52 o                         
  -4  -5  -1       3430.48       3334.35       314.13 o                         
  -4   5  -2       2053.78       2129.59       108.75 o                         
  -4   5  -3          1.03          1.87       196.25 o                         
  -4  -5  -3         22.04        118.77       139.83 o                         
  -4  -5  -4       1776.11       2433.92       675.05 o                         
  -4   5  -4       2822.96       2832.01       114.92 o                         
  -4   5  -5       5007.11       5003.90       119.15 o                         
  -4   5  -6        467.98        471.87       101.80 o                         
  -4  -5  -7        281.61        170.41       112.13 o                         
  -4   5  -7        284.89        321.67       204.37 o                         
  -4  -5  -8         30.66        122.19       666.69 o                         
  -4  -5  -8         50.91        244.29       199.58 o                         
  -4  -5  -9       2831.12       2718.48       166.86 o                         
  -4  -5 -10         26.57         35.55       177.92 o                         
   4  -5  10        907.30        913.73       557.84 o                         
  -4  -5 -12         39.78         -1.68       747.61 o                         
  -4  -5 -12       1121.56        955.03       239.55 o                         
  -4  -5 -13        397.85        358.22       190.67 o                         
  -4  -5 -14        287.81        239.04       558.38 o                         
  -4  -5 -14        291.77        319.49       335.83 o                         
  -4  -5 -15        510.40        815.25       333.85 o                         
  -4   5 -16         14.92         12.14       363.34 o                         
  -4  -5 -16         16.82        182.12       547.01 o                         
  -4  -5 -17          0.45        -38.87       301.27 o                         
  -4  -5 -18        994.97        833.75       467.84 o                         
  -4  -5 -19         27.75       -100.72       787.48 o                         
  -4  -6  22      12119.71      12415.26      1109.23 o                         
   4  -6 -21         55.09        -62.08       517.60 o                         
  -4  -6  21         55.39        111.48       733.19 o                         
   4  -6 -20       7921.66       8469.70       486.57 o                         
   4   6 -20       7928.63       7532.92       972.40 o                         
  -4  -6  19          5.84        153.20       398.52 o                         
   4  -6 -18      15792.37      16268.53       497.14 o                         
   4  -6 -17        354.86        348.86       257.24 o                         
  -4   6  16      17656.17      17791.47       527.70 o                         
  -4  -6  16      18637.29      18136.15       574.10 o                         
  -4   6  15       2692.15       2670.44       320.39 o                         
   4   6 -14      28133.52      29062.75      1634.55 o                         
  -4   6  14      28657.24      28232.61       466.60 o                         
  -4  -6  13        712.85        718.16       175.71 o                         
   4  -6 -12      25062.00      26253.24       674.81 o                         
  -4   6  12      25062.01      24229.18       367.33 o                         
  -4  -6  11        104.77        230.12       657.09 o                         
  -4   6  11        105.26        108.88       194.28 o                         
  -4   6  10      28642.65      28459.68       308.12 o                         
  -4   6  10      28745.18      28224.20       776.55 o                         
  -4   6   9        861.12        851.05       103.19 o                         
  -4  -6   8      32770.87      33024.52       634.90 o                         
  -4   6   8      34143.78      34394.20       262.31 o                         
  -4  -6   7         22.94         82.37       223.49 o                         
   4   6  -7        160.49         66.97       130.74 o                         
  -4   6   6      43670.68      43730.39       255.68 o                         
  -4   6   5          2.01        -21.02        88.34 o                         
   4   6  -4      33752.42      32779.65       254.01 o                         
  -4  -6   3        970.83       1061.77       148.27 o                         
   4  -6  -3        991.13        942.46       170.55 o                         
   4   6  -2      38231.62      37468.71       229.35 o                         
   4   6  -1       3537.82       3680.72       117.57 o                         
  -4  -6   1       3626.02       3606.41       377.12 o                         
   4   6   1       2853.81       2702.12       120.15 o                         
  -4  -6  -1       2963.16       2752.40       234.48 o                         
  -4  -6  -2      23048.95      22542.27       193.86 o                         
  -4  -6  -3          3.74        -30.37       234.11 o                         
  -4  -6  -3         23.62         -6.02       142.47 o                         
  -4  -6  -4      58614.56      55641.63      1709.43 o                         
  -4  -6  -4      58617.25      59857.03       374.22 o                         
  -4  -6  -5       1547.02       1429.99        87.20 o                         
   4   6   6      22793.33      21600.25       212.85 o                         
  -4  -6  -7         20.70        189.54       675.53 o                         
  -4   6  -7         38.19        -23.68       214.09 o                         
  -4  -6  -8      26422.28      26381.88      1330.18 o                         
  -4   6  -8      27824.66      27680.65       348.34 o                         
  -4  -6  -9       4733.64       4707.55       186.84 o                         
  -4  -6 -10      24845.17      24811.41       364.66 o                         
   4  -6  10      24860.53      24180.89       642.61 o                         
  -4  -6 -11         63.37         34.91        74.50 o                         
  -4  -6 -12      18597.82      17930.39      1223.92 o                         
  -4  -6 -12      18601.25      18171.47       342.25 o                         
  -4  -6 -13        922.60        959.68       200.81 o                         
  -4  -6 -14      12282.01      12182.19       925.08 o                         
  -4  -6 -14      12617.45      12505.00       410.60 o                         
  -4  -6 -15        211.80        407.95       324.11 o                         
  -4  -6 -16      16690.83      16954.85       681.27 o                         
  -4  -6 -16      17158.82      17131.29       651.73 o                         
  -4  -6 -17          8.18        -38.77       347.73 o                         
   4  -6  18       5786.86       5938.62      1477.48 o                         
  -4  -6 -18       5795.99       5622.90       865.14 o                         
   4   6  19        446.15         85.23      1732.81 o                         
   4   7 -22        395.27        902.46      1203.86 o                         
   4   7 -21        119.67         38.49       575.79 o                         
  -4  -7  21        135.25        347.39       952.29 o                         
   4   7 -20         31.77         62.01       430.66 o                         
  -4  -7  20        420.44        309.44       792.57 o                         
  -4  -7  19        751.88        974.52       437.47 o                         
   4   7 -18       1565.56       1474.81       384.46 o                         
  -4   7  17         48.98        108.11       269.71 o                         
   4   7 -17        119.74         29.40      1218.25 o                         
  -4   7  16        214.98        140.36       368.54 o                         
  -4  -7  16        215.22        276.29       445.32 o                         
  -4   7  15       1141.45       1080.36       300.26 o                         
  -4   7  14        155.12        295.04       300.15 o                         
  -4   7  13        238.83        259.99       189.79 o                         
  -4   7  12        682.50        733.25       248.48 o                         
  -4  -7  11        508.82        405.18       667.17 o                         
  -4   7  11        523.37        489.85       243.41 o                         
  -4   7  10        422.33        429.37       164.34 o                         
   4  -7 -10       1888.67       1577.56       469.92 o                         
  -4   7   9       6310.71       6246.85       163.76 o                         
  -4   7   8        251.12        228.61       119.03 o                         
   4   7  -8        340.45        362.96       160.34 o                         
  -4  -7   7        374.01        339.44        74.07 o                         
  -4   7   7        382.91        375.52       173.26 o                         
  -4   7   6        526.71        542.23        77.61 o                         
  -4  -7   5        930.06        938.85        84.06 o                         
   4  -7  -4        539.44        632.55       126.36 o                         
  -4  -7   3        553.41        576.67       143.61 o                         
  -4  -7   3        574.95        737.57       175.55 o                         
   4  -7  -2         30.67         46.03        72.06 o                         
   4   7  -1        390.69        385.00       132.16 o                         
  -4  -7   1        394.92        233.90       415.15 o                         
   4   7   0       1442.51       1245.49       179.55 o                         
  -4   7  -1        136.84        138.76       151.70 o                         
  -4  -7  -1        148.91        171.15       377.92 o                         
   4   7   2       1885.21       1700.61       113.17 o                         
  -4  -7  -3       2270.91       1926.98       157.64 o                         
  -4  -7  -3       2308.08       2203.36       217.09 o                         
  -4  -7  -4       2925.69       2457.62       153.45 o                         
  -4  -7  -4       3724.22       3720.83       236.38 o                         
  -4  -7  -5        249.16        216.22       121.10 o                         
  -4  -7  -6         36.63         35.69       119.75 o                         
  -4  -7  -7       5179.68       5255.50       869.70 o                         
  -4  -7  -7       5267.66       5081.92       249.07 o                         
  -4  -7  -8          3.13        327.61       665.43 o                         
  -4   7  -8         17.25         13.97       214.26 o                         
  -4  -7  -9        148.65        213.88       161.27 o                         
  -4   7 -10          2.64        -29.42       222.26 o                         
  -4   7 -10        648.36        643.15       383.23 o                         
  -4  -7 -12         25.77        108.21       747.42 o                         
  -4  -7 -12        644.10        459.87       263.98 o                         
  -4  -7 -13       1096.38        982.12       208.64 o                         
  -4  -7 -14       1175.04        997.49      1095.89 o                         
  -4  -7 -14       1178.25       1381.78       393.43 o                         
  -4  -7 -15         67.31        187.45       382.00 o                         
  -4  -7 -16         42.50        -16.44       479.79 o                         
  -4  -7 -16         44.24        -60.28       507.69 o                         
  -4  -7 -17        411.51        319.59       338.27 o                         
  -4  -7 -18        490.89        737.88      1035.36 o                         
   4  -8 -21          1.51          1.53       778.10 o                         
  -4   8  21          7.43       -377.30      1158.43 o                         
  -4   8  20       8813.66       8917.43       623.60 o                         
   4   8 -20       8814.55       7314.89      1247.63 o                         
  -4   8  19        346.76        319.04       458.20 o                         
  -4   8  18      16227.30      16650.04       552.12 o                         
   4  -8 -17         26.01         50.15       278.13 o                         
   4   8 -17         40.72       -160.64      1224.75 o                         
  -4   8  16      11811.76      12845.33       632.41 o                         
   4   8 -16      12751.30      12222.54       569.70 o                         
  -4   8  15        216.36        282.84       337.64 o                         
   4   8 -14      13016.75      13153.32      1346.32 o                         
  -4   8  14      13478.88      13657.81       444.44 o                         
  -4   8  13       1164.68       1133.51       223.68 o                         
  -4   8  12      25890.99      25599.96       408.29 o                         
  -4   8  11        106.01        106.07       231.18 o                         
  -4   8  10      39229.25      39432.63       428.65 o                         
   4   8 -10      39259.42      37371.87       713.14 o                         
  -4   8   9          6.67         67.38       160.88 o                         
  -4  -8   8      30016.59      32551.89       808.92 o                         
  -4   8   8      30790.22      30230.88       370.99 o                         
  -4  -8   7         74.01        118.38       676.96 o                         
  -4   8   7         86.43         94.37       170.57 o                         
  -4   8   6      23383.44      21155.42       189.23 o                         
  -4  -8   5        896.82        828.25        74.88 o                         
  -4  -8   4      15981.50      15984.41       216.29 o                         
  -4  -8   3        207.67        139.65       223.88 o                         
   4  -8  -3        546.85        675.47       183.87 o                         
   4   8  -2      11519.16      11432.68       184.85 o                         
  -4  -8   1        857.71        902.32       133.23 o                         
  -4  -8   1        860.47        584.12       378.05 o                         
   4   8   0      28796.17      28007.26       359.12 o                         
   4   8   1         89.17         51.25       160.98 o                         
   4  -8   1        115.68        -50.07       386.36 o                         
  -4  -8  -2      13122.14      12639.23       184.21 o                         
  -4  -8  -3       1175.21       1132.62       394.63 o                         
   4   8   3       1310.66       1132.54       222.96 o                         
  -4  -8  -4      27458.21      28452.92      1389.71 o                         
  -4  -8  -4      27489.37      27252.38       388.25 o                         
  -4  -8  -5        297.31        243.54       162.15 o                         
   4  -8   5        324.35        342.84      1056.01 o                         
   4   8   6      16612.33      16320.47       262.89 o                         
  -4  -8  -7          4.03        -16.58       718.88 o                         
  -4  -8  -7          4.29        171.89       220.35 o                         
  -4  -8  -8      15647.56      16282.81      1178.21 o                         
  -4  -8  -8      17627.63      17969.99       333.93 o                         
  -4  -8  -9        329.92        386.97       169.42 o                         
   4   8  10      11544.95      11587.95       290.58 o                         
  -4   8 -10      11607.73      11247.06       582.20 o                         
  -4  -8 -11         59.37         16.74        94.42 o                         
  -4  -8 -12      15859.88      17635.04      1267.68 o                         
  -4  -8 -12      15860.78      16150.92       383.03 o                         
  -4  -8 -13         40.47        167.68       231.73 o                         
  -4  -8 -14       7729.21       7366.55      1339.97 o                         
  -4  -8 -14       7869.17       8065.91       457.21 o                         
  -4  -8 -15        115.84         79.95       400.44 o                         
  -4  -8 -16       6893.46       7016.15       581.95 o                         
  -4  -8 -16       7258.80       7190.45       610.53 o                         
  -4  -8 -17         36.35        222.77       558.57 o                         
   4   8  18       2972.98       1562.47      1830.77 o                         
  -4   9  21        359.90        501.57      1679.40 o                         
   4   9 -20         49.80        139.55       654.62 o                         
  -4  -9  20        470.26        134.67      1545.44 o                         
  -4   9  19        370.83        533.89       483.14 o                         
  -4   9  18        359.12        660.78       467.41 o                         
  -4   9  17         62.53         11.25       340.11 o                         
  -4  -9  17         75.71         87.25       957.00 o                         
  -4   9  16        409.11        396.64       515.62 o                         
  -4  -9  16        409.30        527.08       482.33 o                         
  -4   9  15       2393.47       2245.69       375.93 o                         
  -4   9  14          2.48         97.36       344.33 o                         
  -4  -9  13        106.39        100.50       237.35 o                         
  -4   9  12        586.53        605.39       274.03 o                         
  -4   9  11        114.33        231.66       259.43 o                         
  -4   9  10         64.59         87.69       227.63 o                         
   4   9 -10       1150.30       1216.14       433.30 o                         
  -4   9   9       1624.72       1641.63       175.00 o                         
  -4  -9   8       1258.70       1573.41       429.54 o                         
  -4   9   8       1269.91       1362.03       235.40 o                         
  -4  -9   7        237.50        126.76       765.98 o                         
  -4   9   7        299.97        234.35       206.09 o                         
  -4  -9   6        722.85        729.73       167.66 o                         
  -4  -9   5        855.67        863.02       143.78 o                         
   4  -9  -4        481.86        580.00       197.20 o                         
  -4  -9   3       1667.33       1702.90       174.84 o                         
  -4  -9   3       1678.57       1242.28       255.05 o                         
   4   9  -2       1997.77       1833.71       126.78 o                         
  -4   9   1        339.57        360.58       175.17 o                         
  -4  -9   1        365.01        370.33       404.00 o                         
  -4   9   0        728.24        695.58       195.37 o                         
  -4   9  -1        822.70        717.98       210.45 o                         
  -4  -9  -1        833.19        689.53       301.13 o                         
   4   9   2        274.08        252.63       157.08 o                         
  -4  -9  -3        581.55        643.52       443.21 o                         
   4   9   3        582.83        610.02       215.04 o                         
  -4  -9  -4        283.35        690.65       735.88 o                         
   4   9   4        825.52        788.64       221.65 o                         
  -4  -9  -5        217.28        219.33       169.88 o                         
   4  -9   5        218.26       -377.49      1128.58 o                         
  -4  -9  -6       1455.76       1500.60       169.97 o                         
  -4  -9  -7       1652.79       1400.29       786.58 o                         
  -4  -9  -7       1677.38       1611.84       245.35 o                         
  -4  -9  -8         28.52       -142.36       745.43 o                         
  -4  -9  -8         51.63        -12.40       242.06 o                         
  -4  -9  -9          0.23         55.64       180.06 o                         
  -4  -9 -10         95.88         86.04       308.81 o                         
  -4   9 -10        610.84        450.73       378.06 o                         
  -4  -9 -11        788.28        905.39       279.58 o                         
  -4  -9 -12        752.20        631.72       311.06 o                         
  -4  -9 -13        283.48        153.06       260.07 o                         
  -4  -9 -14        409.23        620.32      1147.96 o                         
  -4  -9 -14        411.06        641.09       422.58 o                         
  -4  -9 -15         12.55        191.68       414.44 o                         
  -4  -9 -16        743.82        881.21       663.81 o                         
  -4   9 -16        744.25        635.31       801.00 o                         
   4  -9  17         45.38       -123.70       684.47 o                         
  -4 -10  19          9.18       -456.47       693.35 o                         
  -4  10  18      14566.08      16710.53      1852.47 o                         
  -4  10  18      14566.10      15820.45       633.96 o                         
  -4  10  17        871.00        953.27       349.79 o                         
   4  10 -17        888.14        731.93      1013.01 o                         
  -4  10  16       9945.69      10180.26       589.45 o                         
   4  10 -16      10327.98      10208.20       632.00 o                         
   4  10 -15         38.56        164.07       366.77 o                         
  -4 -10  14      15589.77      15172.28       468.07 o                         
  -4  10  13        406.23        422.16       236.43 o                         
  -4  10  12      15468.43      17001.76       666.85 o                         
   4  10 -12      15477.67      14971.07       457.98 o                         
  -4  10  11       1377.27       1317.17       280.46 o                         
  -4  10  10      20573.53      21045.06       433.49 o                         
   4  10 -10      20574.29      19919.14       690.23 o                         
  -4  10   9         62.07        132.43       197.02 o                         
  -4 -10   8      23419.10      23135.89      1483.10 o                         
  -4  10   8      24129.08      23641.63       425.54 o                         
  -4 -10   7         26.19        -95.71       828.13 o                         
  -4  10   7         26.94       -104.45       228.75 o                         
   4 -10  -6      23382.00      23739.44       339.88 o                         
   4 -10  -5         70.55         70.16       169.85 o                         
  -4 -10   5         89.93        117.24       746.47 o                         
   4 -10  -4      28248.50      27436.06       445.39 o                         
   4  10  -3       1716.76       1601.06       562.74 o                         
  -4 -10   3       1728.71       1431.98       287.34 o                         
   4 -10  -2      28336.96      28033.34       370.06 o                         
  -4  10   1          6.04         17.25       177.66 o                         
  -4 -10   1         16.84          9.13       453.69 o                         
  -4 -10   0      37983.12      37368.29       454.78 o                         
   4  10   1        349.28        441.16       272.95 o                         
  -4  10  -1        349.46        403.77       267.41 o                         
  -4 -10  -2      24100.97      24061.98       302.60 o                         
  -4 -10  -3       2302.50       2454.09       537.06 o                         
   4  10   3       2304.69       2101.59       234.18 o                         
  -4 -10  -4      25427.21      25342.88      1455.63 o                         
   4  10   4      25458.38      26130.39       396.64 o                         
   4  10   5         57.50         -0.37       194.87 o                         
   4 -10   5         57.57        148.00       593.90 o                         
  -4 -10  -6      15487.98      15809.00       287.30 o                         
  -4 -10  -6      15732.25      16401.10      1506.09 o                         
  -4 -10  -7        165.82        559.54       826.89 o                         
  -4 -10  -7        169.90         96.45       277.94 o                         
  -4 -10  -8      23192.59      23887.88      1465.50 o                         
  -4 -10  -8      23990.61      23890.02       446.27 o                         
  -4 -10  -9        120.23        105.33       218.02 o                         
  -4 -10 -10      14437.92      14808.35       481.31 o                         
  -4  10 -10      14444.34      13789.22       515.93 o                         
  -4 -10 -11       1980.19       2242.87       321.92 o                         
  -4 -10 -12      16408.22      16580.38       423.88 o                         
  -4 -10 -13         29.00         68.38       269.23 o                         
  -4 -10 -14      11994.30      12285.93       527.77 o                         
  -4 -10 -15        279.31        335.81       513.35 o                         
   4  10  16      12529.60      12699.51      1697.80 o                         
  -4 -10 -16      13018.11      12705.45      1118.73 o                         
  -4 -11  18        380.18        285.72       842.56 o                         
  -4  11  17        321.17        175.46       417.01 o                         
   4  11 -17        321.17        160.98       940.13 o                         
  -4  11  16        533.72        677.06       530.26 o                         
   4  11 -16        533.87        534.15       561.24 o                         
   4  11 -15         84.24        237.08       403.61 o                         
  -4  11  14         43.35        344.51       412.83 o                         
  -4  11  13         55.16         41.41       277.89 o                         
  -4  11  12         93.61       -220.34       585.20 o                         
  -4  11  12        363.55        543.96       360.52 o                         
  -4  11  11       2705.95       2521.58       343.15 o                         
  -4  11  10        260.15        209.50       268.76 o                         
   4  11 -10        771.74        595.57       467.25 o                         
  -4  11   9        414.26        338.96       210.94 o                         
  -4 -11   8          3.92         42.56       897.45 o                         
  -4  11   8         18.90        -31.66       292.90 o                         
  -4 -11   7       1222.63       1242.71       888.48 o                         
  -4  11   7       1252.11       1243.43       292.55 o                         
  -4  11   6        167.54        165.14       208.39 o                         
   4 -11  -6        188.79        121.80      1100.66 o                         
  -4 -11   5         58.35        106.19       220.11 o                         
  -4 -11   5         75.27         46.52       584.85 o                         
  -4 -11   4       1735.56       1631.56       273.44 o                         
  -4 -11   3        309.76        133.13       841.27 o                         
  -4 -11   3        333.91        189.46       288.37 o                         
   4 -11  -2       2048.13       1822.89       212.47 o                         
  -4 -11   1         95.90         74.23       293.40 o                         
  -4 -11   1        134.73        322.57       392.56 o                         
  -4 -11   0        539.96        533.70       251.89 o                         
   4  11   1       1256.29       1377.40       333.66 o                         
   4 -11   1       1259.25       1051.95       273.92 o                         
   4  11   2         17.70         92.65       173.60 o                         
  -4 -11  -3        114.04        163.41       840.20 o                         
   4  11   3        114.75        208.04       239.68 o                         
  -4 -11  -4       1381.00       1749.67       861.51 o                         
   4 -11   4       1812.29       1708.14       273.01 o                         
   4  11   5       2891.42       2796.14       256.78 o                         
  -4 -11  -5       2897.09       2870.11       508.38 o                         
   4  11   6        692.43        716.03       228.98 o                         
   4 -11   6        692.83       1571.06       856.85 o                         
  -4 -11  -7       1057.16       1399.17       849.86 o                         
   4  11   7       1058.41       1100.99       299.69 o                         
  -4 -11  -8          7.47         64.45       808.27 o                         
  -4 -11  -8         14.11        141.32       303.40 o                         
  -4 -11  -9        924.41        937.10       241.08 o                         
   4 -11   9        989.59       2069.81      1445.38 o                         
  -4 -11 -10        127.02         33.83       373.99 o                         
  -4  11 -10        472.84        571.19       433.63 o                         
  -4 -11 -11        816.52        888.78       349.42 o                         
  -4  11 -12       1360.56       1440.81       368.52 o                         
  -4  11 -13        510.37        423.03       304.50 o                         
  -4 -11 -14         24.36        397.74       615.15 o                         
  -4 -11 -15        343.79         59.89      1048.03 o                         
  -4  12  18       8494.75       8686.22      2128.07 o                         
  -4 -12  17         17.30        -89.04       621.45 o                         
   4  12 -17         21.32      -1106.94      1642.31 o                         
  -4  12  16       9778.31       9578.16      1130.65 o                         
   4  12 -16      10035.83      10072.38       850.89 o                         
  -4  12  15        490.31        852.73       456.24 o                         
  -4  12  14      18259.00      18598.58       588.05 o                         
  -4  12  13          5.94        -74.62       334.58 o                         
  -4  12  12      10106.58      10547.64      1240.17 o                         
   4  12 -12      10106.67       9781.99       535.66 o                         
  -4  12  11       1279.30       1285.38       357.72 o                         
  -4  12  10       8942.46       9521.39       478.10 o                         
   4  12 -10       8944.40       9188.58       600.25 o                         
  -4  12   9         17.88         -9.11       261.83 o                         
  -4 -12   9         21.76        -49.77      1281.05 o                         
  -4 -12   8      19340.30      19361.12      1577.04 o                         
  -4  12   8      19995.11      19613.78       521.17 o                         
  -4 -12   7        602.33        635.56      1002.02 o                         
  -4  12   7        623.02        687.10       334.66 o                         
  -4  12   6      15722.11      15782.24       398.67 o                         
  -4  12   6      16182.40      15859.50      1582.99 o                         
  -4  12   5         38.13         61.24       266.56 o                         
  -4 -12   5         95.11        261.75       609.66 o                         
  -4 -12   4      33820.35      33927.43       563.74 o                         
  -4 -12   3        382.46        176.30       885.76 o                         
  -4 -12   3        579.13        773.96       282.49 o                         
  -4  12   2      31373.39      31810.80       392.13 o                         
  -4  12   1          3.42        -58.54       366.79 o                         
  -4 -12   1         50.67        167.35       355.55 o                         
  -4 -12   0      28579.62      28298.28       508.12 o                         
   4  12   1       1528.77       1774.97       436.13 o                         
  -4 -12  -1       1528.87       1649.88       333.41 o                         
   4  12   2      19651.90      20029.71       370.17 o                         
  -4 -12  -3        151.02        262.42       568.13 o                         
  -4  12  -3        194.34        456.46       338.92 o                         
  -4 -12  -4      29476.20      30936.38      1721.74 o                         
  -4 -12  -4      29486.47      29559.32       506.55 o                         
  -4 -12  -5        211.71        310.35       269.82 o                         
  -4 -12  -5        221.66        370.68       536.29 o                         
  -4 -12  -6      13863.23      14126.93       384.66 o                         
  -4 -12  -6      13939.53      13876.75       767.74 o                         
  -4 -12  -7         35.17        122.76       906.32 o                         
   4  12   7         36.60        100.66       322.10 o                         
  -4 -12  -8      25246.01      26589.85      1653.75 o                         
   4  12   8      25550.74      26613.99       507.05 o                         
   4  12   9          0.05         -8.64       270.58 o                         
   4 -12   9          8.26        -50.25       772.35 o                         
  -4 -12 -10      13853.44      14725.30       554.83 o                         
  -4  12 -10      13860.37      14092.92       580.25 o                         
  -4 -12 -11        109.64        214.85       361.51 o                         
  -4 -12 -12      13408.10      13864.40       493.05 o                         
  -4 -12 -13        197.06        200.16       432.14 o                         
  -4 -12 -13        197.07       -843.67      1614.24 o                         
   4  12  14      10512.17      10698.97      1690.31 o                         
  -4 -12 -14      10950.73      12874.86      1982.08 o                         
  -4  13  16          2.53        173.68      1330.66 o                         
  -4 -13  16          2.76       -244.66      1170.11 o                         
   4  13 -15         14.24         91.97       712.55 o                         
  -4  13  14         54.52        208.02       584.66 o                         
  -4  13  13        334.58        334.07       408.10 o                         
   4  13 -13        336.09         50.82      1594.80 o                         
  -4  13  12          3.44        443.85      1099.94 o                         
   4 -13 -12        258.52        232.02       500.79 o                         
  -4  13  11        948.19       1035.08       424.45 o                         
  -4  13  10         11.86        -73.64       559.63 o                         
   4  13 -10        351.11        303.67       523.59 o                         
  -4 -13   9         52.94         68.71       332.47 o                         
  -4 -13   9         55.09        -40.37      1408.06 o                         
  -4 -13   8        242.72         46.28      1026.62 o                         
  -4  13   8        246.66        150.54       392.72 o                         
  -4 -13   7        495.39        232.59      1010.36 o                         
  -4  13   7        496.28        356.00       356.57 o                         
   4 -13  -6        313.67        251.55       285.45 o                         
  -4  13   6        318.41        180.78       626.25 o                         
  -4  13   5        122.22        133.89       286.60 o                         
   4  13  -5        122.22       -140.09       619.80 o                         
   4  13  -4        952.95       1130.80       297.44 o                         
  -4 -13   3         74.50         60.23       943.99 o                         
  -4 -13   3         74.60        353.65       333.56 o                         
   4 -13  -2         28.23         77.14       235.44 o                         
  -4  13   1         27.01         18.52       388.75 o                         
   4  13  -1         83.27        212.92       384.15 o                         
  -4 -13   0         68.84        125.55       276.64 o                         
   4  13   1       1820.35       2066.06       472.65 o                         
  -4 -13  -1       1821.19       1783.64       384.94 o                         
  -4 -13  -2        449.47        379.33       250.09 o                         
  -4 -13  -3         23.17       -216.94       945.06 o                         
  -4 -13  -3         25.68        152.75       340.36 o                         
  -4 -13  -4        310.07        529.97       941.02 o                         
  -4 -13  -4        690.20        762.92       332.07 o                         
  -4 -13  -5          2.19        -12.99       286.22 o                         
   4 -13   5         16.12        387.47      1034.04 o                         
   4  13   6          1.18        117.64       311.86 o                         
   4  13   6          4.74        390.18       839.92 o                         
  -4 -13  -7        191.12        218.85       966.94 o                         
   4  13   7        200.95         75.13       393.37 o                         
  -4 -13  -8        168.02        245.17       944.16 o                         
   4  13   8        169.09         92.83       356.33 o                         
   4  13   9        350.56        351.19       299.84 o                         
   4 -13   9        365.29        807.61       700.99 o                         
  -4 -13 -10          0.14        122.11       430.70 o                         
   4  13  10        330.40        281.18       555.65 o                         
   4  13  11        229.01        544.18       492.56 o                         
   4  13  12        252.82        284.74      1302.00 o                         
  -4 -13 -12        617.16        795.44       621.39 o                         
  -4 -13 -13        213.69        354.93       642.89 o                         
  -4  14  15        503.18        107.41      1581.01 o                         
  -4  14  14      11687.40      11056.48      1402.91 o                         
  -4  14  13        385.23        354.65       512.25 o                         
  -4  14  13        392.26        808.73      1728.11 o                         
  -4  14  12      10001.32       9535.67       770.29 o                         
  -4  14  11         78.89       -194.94      1057.22 o                         
  -4  14  11         82.44        337.19       533.48 o                         
  -4 -14  10      10339.94      10557.71       912.93 o                         
  -4  14  10      10368.19       9872.70       663.20 o                         
  -4  14   9         23.32        214.67       373.66 o                         
  -4 -14   9         23.32        435.61       994.72 o                         
  -4 -14   8      13026.96      13014.88      1550.65 o                         
  -4  14   8      13437.16      13363.14       575.85 o                         
  -4 -14   7          3.50        365.39      1079.51 o                         
  -4  14   7         23.82        166.77       387.32 o                         
   4  14  -6       9121.79       9264.59       427.37 o                         
   4  14  -6       9551.20       8934.26       690.07 o                         
  -4  14   5         83.95         82.97       358.94 o                         
   4  14  -5         89.77        448.50       641.67 o                         
  -4 -14   4      14511.85      13727.00      1530.66 o                         
  -4  14   4      14546.78      14723.86       560.47 o                         
  -4 -14   3        136.48        296.55      1046.03 o                         
  -4  14   3        136.90        281.52       359.41 o                         
  -4 -14   2       8616.93       9117.46       331.30 o                         
  -4 -14   1        838.94        814.14       457.34 o                         
  -4 -14   1        863.61       1303.82       401.21 o                         
  -4 -14   0      10674.18      10862.72       416.75 o                         
  -4  14  -1        798.44        678.36       458.16 o                         
  -4 -14  -1        824.38        974.74       422.87 o                         
  -4 -14  -2       8991.34       9195.89       341.89 o                         
  -4 -14  -3         91.95       -133.96      1012.98 o                         
  -4  14  -3         92.01        496.71       369.70 o                         
  -4 -14  -4      13192.43      13125.93      1479.42 o                         
  -4 -14  -4      13192.80      13514.48       510.29 o                         
   4  14   5        119.28        201.80       397.45 o                         
  -4 -14  -5        124.54        475.96       574.04 o                         
  -4 -14  -6      10330.57      10472.93       451.55 o                         
   4 -14   6      10650.12      11080.28       913.53 o                         
  -4 -14  -7          5.00        329.22       994.56 o                         
   4  14   7          8.34        325.41       416.77 o                         
  -4 -14  -8      12334.54      14056.71      1477.67 o                         
   4  14   8      12839.28      13574.49       550.87 o                         
   4  14   9        578.88        652.94       396.55 o                         
   4 -14   9        590.49        250.34      1684.68 o                         
  -4 -14 -10       5984.97       6117.89       724.79 o                         
   4  14  10       5989.20       6155.73      1332.55 o                         
   4  14  11         80.05       -153.47      1798.85 o                         
  -4  15  12        101.92        127.55       872.96 o                         
  -4  15  11        251.26        -61.43       906.02 o                         
  -4  15  10          5.10        184.39       897.96 o                         
  -4  15  10        374.70        145.00       889.56 o                         
  -4  15   9        247.18        263.63       472.23 o                         
  -4  15   9        247.74        580.74       925.73 o                         
   4  15  -8        216.00        333.50       477.13 o                         
  -4 -15   7          4.00       -415.74      1258.03 o                         
  -4  15   7          5.15        234.27       505.36 o                         
  -4 -15   6        714.20        574.29       404.95 o                         
   4  15  -6        714.26        976.09       920.62 o                         
   4  15  -5        662.22        720.25       357.71 o                         
   4  15  -5        677.56        643.73       913.59 o                         
  -4 -15   4        180.96        771.23      1116.57 o                         
  -4  15   4        393.52        441.88       420.21 o                         
  -4 -15   3        774.88       1084.98      1148.97 o                         
  -4  15   3        775.76       1099.40       428.49 o                         
   4  15  -2        275.72        332.96       299.03 o                         
   4 -15  -2        684.48        410.94      1547.56 o                         
  -4 -15   1        192.75        181.18       499.46 o                         
  -4 -15   1        192.77        300.35       473.84 o                         
  -4 -15   0        295.00        489.95       333.29 o                         
  -4 -15  -1          0.79       -103.15       797.40 o                         
  -4 -15  -1          6.75        418.28       403.25 o                         
  -4 -15  -2        396.44        385.46       288.12 o                         
  -4 -15  -3        260.36        429.30      1091.21 o                         
  -4 -15  -3        264.41        100.65       417.48 o                         
  -4 -15  -4        133.40         41.63      1145.86 o                         
  -4 -15  -4        438.56        466.21       452.86 o                         
  -4 -15  -5        753.88        802.63       388.98 o                         
   4 -15   5        761.06       1449.82       805.47 o                         
  -4 -15  -6        434.69        453.78       410.85 o                         
   4  15   6        441.63       1070.75      1174.17 o                         
  -4 -15  -7        543.45        531.53       857.56 o                         
  -4 -15  -7        599.17        932.40       639.30 o                         
  -4 -15  -8         72.66       -529.64      1093.69 o                         
  -4  15  -8         76.51        871.64       846.19 o                         
   4 -15   9         94.05        184.23      1623.09 o                         
  -4  16  10       9956.48      10281.66      1610.22 o                         
  -4  16   9         59.76       -510.49      1270.37 o                         
  -4  16   8      10993.98      11945.18      2085.04 o                         
   4 -16  -7        559.50        130.19       937.81 o                         
   4 -16  -6       5990.43       6164.76       839.45 o                         
  -4  16   6       6247.90       6239.81      1848.50 o                         
  -4  16   5         40.41         14.02       551.57 o                         
   4  16  -5         60.78        -38.58      1595.23 o                         
   4 -16  -4       8117.84       8139.44       686.84 o                         
  -4 -16   3         37.37       -359.07      1217.08 o                         
  -4  16   3         67.83        157.39       534.17 o                         
  -4  16   2       3153.11       3778.20       443.71 o                         
  -4 -16   1        357.76        314.67       736.79 o                         
   4 -16  -1        358.48        339.65       661.59 o                         
  -4 -16   0       8832.26       8744.02       509.17 o                         
  -4 -16  -1         23.48        -10.52       839.09 o                         
  -4 -16  -1         34.53        100.46       488.32 o                         
  -4  16  -2       6276.00       6440.81       519.69 o                         
  -4 -16  -3        572.46        169.06      1176.18 o                         
  -4  16  -3        574.94        544.11       761.81 o                         
  -4 -16  -4       6980.60       8911.84      1503.86 o                         
   4 -16   4       6992.09       7149.82      1176.40 o                         
  -4 -16  -5         57.98       -282.96       737.71 o                         
  -4 -16  -6       4437.94       4024.19       941.62 o                         
   4  17  -5         78.91        962.02      1741.93 o                         
   4  17  -4        161.30         49.40      1143.10 o                         
  -4  17   3        686.72        427.93      1115.28 o                         
  -4  17   2        158.51         78.46       734.68 o                         
   4 -17  -1        138.07        343.84      1317.33 o                         
  -4  17   1        139.85        434.27      1227.10 o                         
   4 -17   0        102.99        732.96       950.55 o                         
  -4 -17  -1         57.42        258.94      1400.39 o                         
   4 -17   1         61.69        111.41      1771.66 o                         
  -4 -17  -2        222.89        197.00      1307.76 o                         
  -4  17  -3          0.52       -749.08      1379.01 o                         
  -5   0  23       1228.62       1146.65       939.69 o                         
   5   0 -21        628.61       1111.64       565.03 o                         
  -5   0  21        636.89          9.26      1148.59 o                         
  -5   0  19        508.12        621.15       511.09 o                         
   5   0 -17       2335.62       2642.36       371.96 o                         
   5   0 -15       2455.20       2446.40       429.51 o                         
   5   0 -13       9276.45       9553.19       275.09 o                         
   5   0 -11        393.65        404.74       105.69 o                         
  -5   0   9       2321.23       2446.75       142.98 o                         
  -5   0   7        127.14         52.04       429.50 o                         
  -5   0   7        177.57        102.67       146.70 o                         
  -5   0   5          1.02         20.71       118.86 o                         
  -5   0   3      19446.65      19917.21       328.41 o                         
  -5   0   1       1297.48       1401.79       152.32 o                         
  -5   0  -1       4302.19       4685.62       145.27 o                         
  -5   0  -3        963.08       1165.24       182.20 o                         
  -5   0  -5        805.05        892.78       146.75 o                         
  -5   0  -7         41.50         95.39       208.11 o                         
  -5   0  -9        347.68        258.68       239.15 o                         
  -5   0 -11       3075.80       3013.56       326.04 o                         
  -5   0 -13          0.05        -42.59       308.91 o                         
  -5   0 -15        836.11        873.06       491.37 o                         
  -5   0 -17        456.54        491.28       462.52 o                         
  -5   0 -19        141.49        759.13      1122.92 o                         
   5  -1 -24      14041.64      12962.52      1843.78 o                         
   5  -1 -23        700.13       1305.04       813.87 o                         
   5   1 -22      16438.37      17131.98       674.27 o                         
   5   1 -21        607.76        871.30       471.03 o                         
  -5  -1  21        608.43       1358.97       640.87 o                         
   5  -1 -20      13328.11      14049.05       496.44 o                         
  -5  -1  20      13339.68      13254.78      1215.33 o                         
   5   1 -19        241.98        586.70       396.30 o                         
  -5  -1  18      36039.69      35547.22       668.65 o                         
  -5  -1  17        153.38        261.43       266.22 o                         
   5  -1 -16      14816.90      14745.93       365.00 o                         
  -5  -1  16      15401.87      15237.11       852.12 o                         
   5  -1 -15        873.75        910.05       271.98 o                         
   5  -1 -14      45415.65      48058.43       772.85 o                         
   5  -1 -14      47062.61      46428.91       583.38 o                         
   5   1 -13         46.27         79.26       112.90 o                         
  -5   1  12      31893.81      32958.99       329.60 o                         
  -5  -1  12      31899.34      31105.09       466.49 o                         
   5   1 -11         30.57         44.48       183.99 o                         
  -5   1  11         31.39         94.47       144.03 o                         
  -5   1  10      52168.09      51432.24       338.79 o                         
  -5   1  10      52181.04      45551.52      1635.03 o                         
  -5   1   9         28.70         40.03        83.40 o                         
  -5  -1   8      91005.40      88793.55      1579.18 o                         
  -5   1   8      91303.76      87802.35       367.18 o                         
  -5   1   7        225.33        198.33       123.04 o                         
  -5   1   7        230.05        302.76       109.33 o                         
   5  -1  -6      90282.16      86246.23       310.50 o                         
  -5   1   5        685.14        749.13        99.87 o                         
   5   1  -4      36865.76      37263.37       327.80 o                         
  -5  -1   3         21.59        -56.16       330.21 o                         
   5  -1  -3        209.85        243.80       153.46 o                         
   5   1  -2      56434.48      54155.38       266.62 o                         
  -5   1   1       2604.84       2635.08       122.16 o                         
   5  -1   0      30640.68      30443.95       302.31 o                         
  -5   1  -1         19.28         50.50        93.61 o                         
  -5   1  -2      87648.38      84045.86       345.38 o                         
  -5   1  -3       2020.44       2511.48       236.84 o                         
  -5   1  -3       2588.96       2572.56       204.80 o                         
  -5   1  -4      45846.82      44537.84       389.50 o                         
  -5   1  -5       1028.96        823.81       100.48 o                         
  -5  -1  -6      28302.35      25773.51       168.42 o                         
  -5  -1  -7        151.00        143.92        95.20 o                         
  -5   1  -7        205.66        300.87       174.96 o                         
  -5  -1  -8      33575.58      33107.84       285.03 o                         
  -5  -1  -9         10.10         19.45       118.21 o                         
  -5  -1 -10      30782.81      30053.19       331.85 o                         
  -5  -1 -11        266.04        259.74       235.00 o                         
  -5  -1 -12      22689.75      22458.12       360.96 o                         
  -5  -1 -13        140.93         64.80       233.40 o                         
  -5  -1 -14      24939.53      26825.34       814.30 o                         
  -5   1 -14      25518.23      26072.32       529.07 o                         
  -5  -1 -15          9.31        170.11       326.53 o                         
  -5  -1 -16       8506.73       9067.80       411.60 o                         
  -5  -1 -16       8788.21       8605.03      1163.66 o                         
  -5  -1 -17         34.25        121.69       327.78 o                         
  -5  -1 -18       7487.92       8466.94       942.05 o                         
  -5   1 -18       7493.53       8079.91       582.97 o                         
   5   1  19         39.49       -560.63      1204.82 o                         
  -5   1 -19         42.88        313.25       776.64 o                         
  -5   2  23        133.20        565.90       797.73 o                         
  -5  -2  22        128.90        331.67       504.51 o                         
  -5   2  21         98.14        254.24       493.75 o                         
  -5  -2  21        100.43       -238.37       682.73 o                         
  -5  -2  20        720.43        694.05       350.22 o                         
  -5   2  20       1240.61       1319.35      1000.09 o                         
  -5  -2  19         21.99        236.74       398.75 o                         
  -5  -2  18        367.27        500.15       379.26 o                         
  -5  -2  17         63.75         70.08       238.35 o                         
  -5   2  16       3603.40       3626.58       345.93 o                         
   5  -2 -16       3611.45       3423.33       491.58 o                         
   5  -2 -15        460.88        357.96       260.53 o                         
  -5  -2  14        539.83        507.49       444.97 o                         
   5  -2 -14        555.59        550.36       276.27 o                         
   5   2 -13        983.20       1183.81       135.68 o                         
   5   2 -12         33.55         46.58       158.57 o                         
   5  -2 -12       1187.30        832.83       239.93 o                         
  -5   2  11        351.63        512.29       201.93 o                         
   5  -2 -11        351.80        428.51       129.82 o                         
  -5   2  10        356.02        394.02       113.85 o                         
  -5  -2  10       1269.34       1823.71       875.66 o                         
  -5   2   9         79.14        114.11       117.87 o                         
  -5  -2   8        583.65        347.10       139.72 o                         
  -5   2   8        589.20        594.31       176.79 o                         
  -5   2   7        559.25        349.20       123.87 o                         
  -5   2   7        565.93        456.43       152.33 o                         
  -5   2   6          3.09         45.01       104.11 o                         
   5  -2  -5       1091.79       1070.75       116.52 o                         
  -5  -2   4       3636.07       3024.78       120.05 o                         
  -5  -2   3       1232.02       1069.57       261.35 o                         
  -5  -2   3       1311.58       1328.68       130.21 o                         
  -5  -2   2        637.11        530.34       100.28 o                         
  -5  -2   1       1948.01       2107.02       107.24 o                         
   5  -2   0       3413.77       3501.41       150.97 o                         
  -5  -2  -1        474.47        566.42        72.19 o                         
  -5  -2  -2        130.05        104.65       108.80 o                         
   5  -2   3        145.24         31.86       462.86 o                         
  -5  -2  -3        162.04        278.95       166.14 o                         
  -5  -2  -4       7416.68       6984.14       184.95 o                         
  -5  -2  -5         78.87         98.34       102.20 o                         
  -5  -2  -6       1080.86        978.12        84.67 o                         
   5  -2   7        544.01        708.61       170.97 o                         
  -5  -2  -8         20.66         70.03       151.76 o                         
  -5  -2  -9       1919.50       2079.38       146.01 o                         
  -5  -2 -10        341.45        210.11       192.92 o                         
  -5   2 -10        891.98        214.31       812.11 o                         
  -5  -2 -11       2083.46       2134.40       268.24 o                         
  -5  -2 -12       1897.12       1362.57       267.75 o                         
  -5  -2 -13       1366.85       1428.69       223.67 o                         
  -5  -2 -14        385.78        336.01       602.40 o                         
  -5   2 -14        385.78        355.72       381.60 o                         
  -5  -2 -15        488.12        495.57       339.83 o                         
  -5  -2 -16        330.51        228.81       319.10 o                         
  -5  -2 -16        337.03        148.18      1136.72 o                         
  -5  -2 -17        170.21         83.80       342.92 o                         
  -5   2 -17        170.34          6.33      1073.64 o                         
  -5  -2 -18        261.79        792.40      1098.09 o                         
  -5  -2 -18        624.41        572.05       615.02 o                         
  -5  -2 -19         22.09        -71.29       851.59 o                         
   5  -3 -23        796.78         70.77      1160.98 o                         
  -5  -3  22      10221.52       9738.26       656.13 o                         
   5  -3 -21        966.67       1066.60       551.09 o                         
  -5   3  21        967.65       1575.22       641.66 o                         
  -5  -3  20       6432.76       6571.28       537.24 o                         
  -5  -3  20       6443.34       5829.88       778.79 o                         
   5   3 -19         61.43         44.51       422.48 o                         
  -5   3  18      22172.84      22498.20       549.65 o                         
  -5   3  17         96.10        199.42       242.12 o                         
  -5  -3  16      10866.89      10937.50       515.71 o                         
  -5   3  16      11225.81      10618.48       476.39 o                         
   5  -3 -15        590.15        611.62       285.50 o                         
  -5  -3  14      29310.07      31559.45      1101.67 o                         
  -5   3  14      30320.96      29948.28       453.69 o                         
  -5   3  13          1.30         13.99       152.34 o                         
   5  -3 -12      19435.27      20530.21       341.19 o                         
   5  -3 -12      19437.13      19038.79       343.37 o                         
  -5   3  11       1423.33       1180.32       205.12 o                         
   5   3 -11       1434.36       1409.91       144.56 o                         
   5  -3 -10      20874.25      19815.54       221.92 o                         
   5   3 -10      20875.87      20230.30      1081.28 o                         
  -5   3   9        611.88        490.32        75.09 o                         
  -5  -3   8      13325.03      12469.96       808.65 o                         
  -5   3   8      14186.85      13974.01       300.79 o                         
  -5   3   7         74.15         44.54        75.07 o                         
  -5   3   7        111.35        155.36       169.50 o                         
  -5   3   6      27685.71      26415.62       212.02 o                         
  -5   3   5        244.68        198.90       112.23 o                         
  -5   3   4      33587.18      32441.32       278.74 o                         
  -5  -3   3        758.49        790.00       236.44 o                         
  -5  -3   3        758.49        822.27       115.52 o                         
   5   3  -2      82063.62      81082.60       324.36 o                         
  -5  -3   1       2358.08       2407.94       112.33 o                         
   5  -3   0      32206.97      31971.79       278.31 o                         
   5   3   1          0.62         21.06        70.08 o                         
  -5  -3  -1         73.51        -43.93       802.11 o                         
  -5  -3  -2      46183.89      45758.39       260.18 o                         
   5  -3   3       1201.07       1141.99       181.66 o                         
  -5  -3  -3       1202.65       1220.19       193.20 o                         
  -5  -3  -4      27900.99      27771.57       314.10 o                         
  -5  -3  -5        488.09        463.25       108.60 o                         
  -5   3  -6      44760.68      43990.85       314.82 o                         
  -5  -3  -7         84.49        126.50       190.17 o                         
  -5  -3  -8      25058.42      25001.65       300.56 o                         
  -5  -3  -9         20.60         71.33       153.58 o                         
  -5  -3 -10      22528.15      22453.29       327.58 o                         
   5  -3  10      22528.26      21279.79       875.08 o                         
  -5  -3 -11        525.15        335.37       248.88 o                         
  -5   3 -12      16753.50      15978.76      1552.39 o                         
  -5  -3 -12      16756.28      16289.36       351.09 o                         
  -5  -3 -13         12.44        -23.31       214.39 o                         
  -5  -3 -14      19381.48      20174.22       810.36 o                         
  -5   3 -14      20492.25      20478.06       517.60 o                         
  -5  -3 -15        176.02        314.18       337.04 o                         
  -5  -3 -16      12991.37      13312.17       517.32 o                         
   5  -3  16      13379.82      13492.34      1027.57 o                         
  -5  -3 -17          0.04          4.32       339.85 o                         
  -5  -3 -18      16639.74      17590.34       833.36 o                         
  -5  -3 -19         25.63        668.78       874.73 o                         
  -5   4  23        393.18        -60.70      1477.19 o                         
   5  -4 -22         58.00         45.43       578.20 o                         
   5   4 -21       1343.13        847.51       561.17 o                         
  -5  -4  21       1372.94       1529.42       652.89 o                         
   5   4 -20        174.96        213.37       467.65 o                         
  -5  -4  20        434.65        243.69       708.98 o                         
   5  -4 -19        234.92        466.04       431.10 o                         
  -5   4  18        241.74        344.38       364.34 o                         
  -5  -4  17        652.29        678.42       263.39 o                         
   5   4 -16          0.07        123.41       341.14 o                         
  -5   4  16          1.71        389.75       472.51 o                         
  -5   4  15       6438.75       6026.56       298.66 o                         
  -5  -4  14         59.25        201.58       560.35 o                         
  -5   4  14         59.67        188.48       276.12 o                         
  -5   4  13       1431.55       1456.82       190.25 o                         
  -5   4  12        314.31        416.60       245.57 o                         
  -5   4  12       1213.22       1111.06       274.10 o                         
  -5  -4  11       2488.46       2668.21       597.90 o                         
   5   4 -11       2516.00       2612.91       173.50 o                         
  -5   4  10        604.60        632.81       176.70 o                         
  -5  -4  10       1458.21        695.71       855.68 o                         
   5  -4  -9        310.81        339.87       171.15 o                         
  -5  -4   8          6.65        -43.78       521.67 o                         
  -5   4   8         19.64         72.33       227.23 o                         
  -5   4   7       2469.13       1762.30       196.66 o                         
   5  -4  -7       2539.26       2278.07       203.44 o                         
  -5   4   6        990.91        986.50       129.97 o                         
  -5   4   5       8700.91       8753.96       187.71 o                         
  -5   4   4       2695.72       2361.76       127.89 o                         
  -5   4   3        787.44        897.36       167.91 o                         
  -5   4   3        802.54        838.47       128.84 o                         
  -5   4   2          7.78          6.44        90.97 o                         
   5  -4  -1      10502.60      10558.33       151.40 o                         
   5  -4  -1      10508.52      11255.20      1095.56 o                         
  -5  -4   0        415.87        520.94       109.01 o                         
  -5   4  -1        191.81        194.15        97.80 o                         
  -5  -4  -1        516.43        573.20       435.31 o                         
  -5  -4  -2        607.35        625.76        89.46 o                         
  -5   4  -3         18.23         36.25       242.73 o                         
  -5  -4  -3         20.86         17.24       145.96 o                         
  -5  -4  -4       2057.08       1968.03       176.13 o                         
  -5  -4  -5          0.23        -42.11       151.64 o                         
  -5   4  -6         24.27         95.05       135.21 o                         
  -5  -4  -7       1720.25       1659.70       208.12 o                         
  -5  -4  -8         15.10         22.89       195.27 o                         
  -5   4  -9       1336.37       1341.49       170.26 o                         
  -5  -4 -10         11.39         66.52       186.22 o                         
  -5   4 -10        819.41        716.87       490.87 o                         
  -5  -4 -11         64.41         43.77       132.38 o                         
  -5  -4 -12       1696.25       1214.05       267.59 o                         
  -5  -4 -13       2888.42       2864.14       245.54 o                         
  -5  -4 -14        119.26         96.18       668.54 o                         
  -5   4 -14        125.39        249.79       375.25 o                         
  -5  -4 -15         15.19         22.23       379.89 o                         
  -5  -4 -16         82.27        276.62       343.95 o                         
   5  -4  16         82.27        233.68       830.11 o                         
  -5  -4 -17         86.40        119.54       363.50 o                         
  -5   4 -17         88.39        377.45      1624.34 o                         
   5  -4  18         54.74        -72.27      1282.29 o                         
  -5  -4 -18        321.93        487.96       695.03 o                         
  -5  -4 -19         68.40        688.53      1475.19 o                         
   5   4  19         79.29        272.88       972.39 o                         
   5  -5 -22      10906.06       9380.41      1496.24 o                         
   5  -5 -21        702.22        533.11       590.91 o                         
  -5  -5  21        723.22        765.74       750.52 o                         
   5  -5 -20       5438.29       5684.26       493.14 o                         
  -5  -5  20       5438.62       5676.77       893.25 o                         
   5  -5 -19        380.07        450.40       423.30 o                         
  -5   5  18      18972.67      19370.91       524.99 o                         
  -5   5  17        434.37        421.07       250.98 o                         
  -5   5  16       9649.28      10174.68       492.52 o                         
  -5   5  16      10065.15      10158.61       508.51 o                         
  -5  -5  15        124.99        196.77       239.51 o                         
  -5  -5  14      25045.29      26590.33      1236.95 o                         
  -5   5  14      25820.24      25423.31       425.57 o                         
  -5   5  13        203.64        223.69       192.95 o                         
  -5  -5  12      20983.14      21544.66       865.88 o                         
   5  -5 -12      21003.35      20049.10       404.79 o                         
  -5  -5  11        165.84        -47.41       560.74 o                         
  -5   5  11        242.82        204.88       230.95 o                         
  -5   5  10      26604.99      26106.25       365.38 o                         
  -5   5  10      26629.14      27130.22      1305.57 o                         
  -5   5   9        100.63         61.18        98.59 o                         
  -5  -5   8       9454.21       9756.47       305.24 o                         
  -5   5   8      10275.16       9822.27       197.29 o                         
  -5  -5   7        217.72        381.96       578.13 o                         
  -5   5   7        220.90        360.53       165.58 o                         
  -5   5   6      25451.91      25266.46       224.05 o                         
  -5   5   5        101.64        127.20       100.12 o                         
  -5   5   4      33924.02      33186.06       247.29 o                         
   5   5  -3        679.78        719.95       196.34 o                         
  -5   5   3        679.81        577.69       159.11 o                         
   5   5  -2      62034.96      60374.91       306.43 o                         
  -5   5   1        117.32        175.19       123.89 o                         
  -5  -5   1        165.05        183.52       333.89 o                         
  -5  -5  -1       1543.96       1427.17       132.68 o                         
  -5  -5  -1       1547.58       1708.79       541.88 o                         
  -5  -5  -2      33461.71      33350.57       240.89 o                         
  -5  -5  -3       2002.36       1864.42       436.48 o                         
  -5  -5  -3       2018.17       1868.11       178.41 o                         
  -5  -5  -4      21803.00      20178.50      1231.75 o                         
  -5  -5  -4      21806.17      21319.58       288.36 o                         
  -5   5  -5       2600.06       2468.50       145.49 o                         
  -5  -5  -6      38904.68      38688.50       323.36 o                         
  -5  -5  -7         37.35         19.29       731.03 o                         
  -5  -5  -7         38.19        147.09       204.36 o                         
  -5  -5  -8      32980.77      29068.41      1501.56 o                         
  -5  -5  -8      33294.34      33458.52       361.01 o                         
  -5  -5  -9         59.55        113.14       165.63 o                         
  -5  -5 -10      17442.84      17520.74       336.80 o                         
  -5   5 -10      17443.63      16904.71       623.79 o                         
  -5  -5 -11        265.70         82.20       116.71 o                         
  -5  -5 -12      12858.46      12470.65      1202.70 o                         
  -5  -5 -12      12860.94      12733.24       354.20 o                         
  -5   5 -13        638.65        492.67       231.33 o                         
  -5  -5 -14      15968.68      16252.60       928.81 o                         
  -5   5 -14      17027.35      16523.05       496.05 o                         
  -5  -5 -15        542.83        562.47       376.88 o                         
  -5  -5 -16      13066.96      13536.83       546.07 o                         
  -5  -5 -16      13287.51      12673.86       753.93 o                         
  -5  -5 -17        172.83        323.89       334.52 o                         
  -5  -5 -18      15674.31      14482.30      1344.27 o                         
  -5  -6  22        286.74       -107.70      1788.09 o                         
   5  -6 -21         15.26        358.68       788.43 o                         
  -5  -6  21         18.98        392.37       739.92 o                         
   5   6 -20        253.83        248.84       442.59 o                         
  -5  -6  20        653.42       1104.21       888.09 o                         
  -5  -6  19        338.57        582.42       393.57 o                         
  -5   6  18        562.00        581.76       355.94 o                         
  -5   6  17        498.64        413.74       259.62 o                         
  -5   6  16        725.38        803.51       399.07 o                         
  -5  -6  16        727.45        831.05       467.84 o                         
  -5   6  15        331.22        191.22       277.54 o                         
  -5  -6  14       3728.12       3342.09       745.76 o                         
  -5   6  14       3752.41       3689.75       314.86 o                         
  -5   6  13        123.70        138.63       201.49 o                         
  -5  -6  12       1860.53       2157.27       554.43 o                         
  -5   6  12       2582.71       2322.00       306.61 o                         
  -5  -6  11        106.28        279.66       644.21 o                         
  -5   6  11        112.73        115.58       238.67 o                         
  -5   6  10        391.09        425.33       216.47 o                         
  -5   6  10        967.99        858.25       515.49 o                         
  -5   6   9         18.52         29.65       144.62 o                         
  -5  -6   8        118.04        111.06       636.30 o                         
  -5   6   8        120.62        349.13       201.38 o                         
  -5  -6   7        272.43        246.17       642.61 o                         
   5   6  -7        278.96        299.16       119.22 o                         
  -5   6   6         35.26        101.88       102.83 o                         
  -5   6   5        920.46        942.41        93.26 o                         
  -5   6   4       1898.80       1697.83       150.30 o                         
  -5  -6   3        643.17        631.94       201.65 o                         
  -5   6   3        643.28        798.55       157.80 o                         
  -5  -6   2       1656.87       1636.41       131.36 o                         
  -5   6   1         40.70        113.65       152.93 o                         
   5  -6  -1         51.55        149.04       378.19 o                         
  -5   6  -1        350.94        356.86       107.36 o                         
   5  -6   1        352.20        470.32       552.68 o                         
  -5  -6  -2        433.89        458.25       109.50 o                         
   5   6   3        102.89        125.24       135.41 o                         
  -5   6  -3        102.90        158.28       227.48 o                         
  -5  -6  -4        423.16        881.91       769.99 o                         
  -5   6  -4       2417.97       2339.65       229.08 o                         
  -5   6  -5        628.14        557.02       170.24 o                         
  -5  -6  -6       1511.50       1488.44       174.82 o                         
  -5  -6  -7       1277.08       1496.08       807.16 o                         
  -5  -6  -7       1298.60       1399.35       240.05 o                         
  -5  -6  -8        129.04         69.49       755.60 o                         
  -5  -6  -8        144.40        309.47       228.27 o                         
  -5  -6  -9         80.62         64.88       171.37 o                         
  -5  -6 -10       1149.81       1110.12       237.35 o                         
  -5   6 -10       1587.74       1528.17       461.05 o                         
  -5  -6 -11        356.72         92.87       108.22 o                         
  -5  -6 -12        109.56        435.85       797.11 o                         
  -5  -6 -12        821.44        691.36       295.35 o                         
  -5  -6 -13        929.65        907.27       235.13 o                         
  -5  -6 -14        153.44       -265.30       767.94 o                         
  -5  -6 -14        158.36        387.71       374.07 o                         
  -5  -6 -15        533.54        375.98       372.43 o                         
  -5   6 -16          0.62        139.97       547.37 o                         
  -5  -6 -16          3.87       -108.89       605.22 o                         
  -5  -6 -17        108.71         -2.18       539.75 o                         
  -5  -6 -18         30.17        186.57      1412.66 o                         
  -5  -7  22      14015.57      13424.05      2399.57 o                         
  -5  -7  21       1037.09        660.57       844.07 o                         
  -5   7  20      12107.43      13242.43       604.87 o                         
  -5  -7  20      12107.46      12085.69       951.46 o                         
  -5   7  19        121.80        -76.44       409.34 o                         
   5   7 -18      22779.18      23387.52       622.66 o                         
  -5   7  17        502.59        726.06       326.36 o                         
  -5  -7  17        505.46        159.57      1373.73 o                         
  -5   7  16      11820.44      12168.74       712.95 o                         
  -5  -7  16      12296.33      11880.07       616.49 o                         
  -5   7  15         37.14         93.01       316.15 o                         
  -5  -7  14      29190.49      30064.85      1131.46 o                         
  -5   7  14      30219.90      30182.25       500.37 o                         
  -5   7  13          3.51         36.84       197.56 o                         
  -5  -7  12      27723.65      27991.67      1417.74 o                         
  -5   7  12      27763.91      26124.81       454.84 o                         
  -5  -7  11          6.42       -246.99       705.29 o                         
  -5   7  11         31.45        122.07       276.69 o                         
  -5   7  10      46832.86      47423.77       543.22 o                         
   5   7 -10      46863.68      43390.05       986.28 o                         
  -5   7   9       1626.51       1596.77       186.29 o                         
  -5  -7   8      49004.89      45388.39      1670.72 o                         
  -5   7   8      49321.31      48665.84       425.26 o                         
  -5  -7   7       1740.55       1198.74       702.35 o                         
  -5   7   7       1743.59       1692.86       174.41 o                         
  -5   7   6      54921.11      54068.68       342.68 o                         
  -5   7   5         48.06         82.69       121.18 o                         
  -5  -7   4      25925.53      25758.40       266.08 o                         
  -5   7   3       1202.76       1166.72       159.28 o                         
  -5  -7   3       1272.95       1343.76       187.10 o                         
   5  -7  -2      44404.68      43153.81       323.01 o                         
   5   7  -1        155.66        130.39       111.30 o                         
  -5  -7   1        200.92        123.25       347.14 o                         
   5   7   0      21396.08      20884.75       242.10 o                         
   5   7   1       1464.35       1472.52       215.21 o                         
   5  -7   1       1469.17       1093.10       342.58 o                         
  -5  -7  -2      46900.86      46597.42       360.72 o                         
  -5  -7  -3       1116.01       1027.36       299.21 o                         
  -5   7  -3       1356.79       1071.41       236.49 o                         
  -5  -7  -4      19491.44      19172.47      1266.81 o                         
  -5   7  -4      19491.76      19948.80       346.03 o                         
  -5   7  -5        837.16        824.35       178.36 o                         
  -5  -7  -6      31175.10      30671.98       346.37 o                         
  -5  -7  -7        158.21        290.55       776.68 o                         
  -5  -7  -7        158.75        247.28       240.76 o                         
  -5  -7  -8      22936.60      24597.59      1454.38 o                         
  -5  -7  -8      24074.37      23989.14       376.69 o                         
  -5  -7  -9         87.79         29.31       177.91 o                         
  -5  -7 -10      25900.67      26774.29       410.42 o                         
  -5   7 -10      25927.46      25750.88       843.91 o                         
  -5  -7 -11         32.75         32.27       109.00 o                         
  -5  -7 -12      12249.01      12915.62      1236.64 o                         
  -5  -7 -12      12251.17      11965.39       379.59 o                         
  -5  -7 -13        556.77        498.95       237.84 o                         
  -5  -7 -14      15595.24      14626.46      1724.15 o                         
  -5  -7 -14      15907.38      15881.22       538.80 o                         
  -5  -7 -15        298.77        276.14       425.09 o                         
  -5   7 -16       8752.84       9109.74       541.64 o                         
  -5  -7 -16       8951.92       8785.62       809.67 o                         
  -5  -7 -17        318.58       -161.63       970.85 o                         
  -5  -8  21       1043.11       2219.55      1545.94 o                         
   5  -8 -20        194.98        128.95       567.22 o                         
  -5  -8  20        687.93        268.41      1251.87 o                         
  -5   8  19        116.38        434.41       425.39 o                         
  -5   8  18        512.36        738.55       424.91 o                         
  -5   8  17       2568.34       2645.63       324.79 o                         
  -5   8  16          1.34        -47.24       526.97 o                         
  -5  -8  16          6.27        162.74       456.27 o                         
  -5   8  15        990.57        767.41       340.18 o                         
  -5  -8  14        470.97        591.75       605.19 o                         
  -5   8  14        474.67        434.61       338.77 o                         
  -5   8  13       3199.03       3387.65       243.63 o                         
  -5  -8  12       1121.04        931.59       800.52 o                         
  -5   8  12       1913.72       1652.35       299.34 o                         
  -5  -8  11       1231.54       1014.75       807.03 o                         
  -5   8  11       1247.71       1206.81       299.65 o                         
  -5   8  10         82.35        209.29       234.29 o                         
  -5   8  10        676.90        496.15       528.71 o                         
  -5   8   9        142.92        252.38       196.90 o                         
  -5  -8   8         11.33         15.45       746.40 o                         
  -5   8   8         41.10        118.05       229.28 o                         
  -5  -8   7        184.12        111.15       756.22 o                         
  -5   8   7        218.15        204.70       198.07 o                         
  -5   8   6        544.69        615.61       118.02 o                         
  -5   8   5        875.03        853.61       123.20 o                         
  -5  -8   4       1856.67       1767.40       166.57 o                         
  -5  -8   3       4382.12       3704.44       256.33 o                         
   5  -8  -3       4418.46       4529.57       222.50 o                         
  -5  -8   2          0.29         62.39       150.38 o                         
  -5  -8   1        976.59        936.72       264.37 o                         
  -5  -8   1       1051.31       1139.38       307.09 o                         
   5   8   0        584.20        626.16       201.90 o                         
   5   8   1       2417.54       2277.40       270.32 o                         
  -5  -8  -1       2447.72       2242.07       300.07 o                         
   5   8   2       1861.64       1676.26       179.89 o                         
  -5  -8  -3        799.29        982.17       778.61 o                         
   5   8   3        809.77        673.25       236.33 o                         
  -5  -8  -4        896.18       1874.14       861.17 o                         
  -5  -8  -4       3097.72       3298.40       256.69 o                         
  -5  -8  -5        598.55        481.35       185.20 o                         
  -5   8  -6        619.24        625.35       179.78 o                         
  -5  -8  -7         73.56        519.52       797.04 o                         
  -5  -8  -7        125.09        244.35       252.99 o                         
  -5  -8  -8         12.13        222.21       834.09 o                         
  -5  -8  -8         16.43        173.57       250.87 o                         
  -5  -8  -9        208.75        173.56       192.16 o                         
  -5  -8 -10        124.88        193.70       244.21 o                         
  -5   8 -10        306.04        268.75       520.66 o                         
  -5  -8 -12        342.89        203.94       830.88 o                         
  -5  -8 -12        566.02        884.66       358.11 o                         
  -5  -8 -13          3.11         83.07       286.31 o                         
  -5  -8 -14        149.67        -11.03       886.36 o                         
  -5  -8 -14        155.44        405.76       463.76 o                         
  -5  -8 -15        583.36        405.11       421.07 o                         
   5   8  16         53.75        280.89      1392.78 o                         
  -5  -8 -16         70.96       -150.60       930.09 o                         
  -5  -8 -17        778.87       1774.37      1459.88 o                         
  -5   9  20      11720.59      13138.76       988.66 o                         
  -5  -9  20      11749.03      10640.55      1791.06 o                         
  -5   9  19         78.53        672.84       545.53 o                         
  -5   9  18      19831.65      20387.29       673.53 o                         
  -5   9  17        114.35         65.06       335.73 o                         
  -5   9  16      11138.94      11667.76       661.97 o                         
   5   9 -16      11481.73      11024.68       590.43 o                         
  -5   9  15        431.96        412.94       347.35 o                         
  -5  -9  14      22658.85      23860.84      1536.44 o                         
  -5   9  14      23484.90      22853.57       518.63 o                         
  -5   9  13        243.57        301.14       236.41 o                         
  -5  -9  12      14897.39      14235.15      1280.97 o                         
  -5   9  12      14902.84      14708.82       398.10 o                         
  -5  -9  11         71.26        264.62       857.57 o                         
  -5   9  11         71.35        131.22       270.66 o                         
  -5   9  10      32580.72      32669.08       513.36 o                         
   5  -9 -10      32582.84      31759.27       796.20 o                         
  -5   9   9        755.84        832.95       195.39 o                         
  -5  -9   8      36487.19      33530.68      1646.58 o                         
  -5   9   8      36770.25      36747.42       460.30 o                         
  -5  -9   7        906.16        864.05       799.42 o                         
  -5   9   7        924.56        991.37       257.19 o                         
  -5   9   6      44348.66      44622.06       402.74 o                         
  -5  -9   5         31.56         24.29       184.49 o                         
   5  -9  -4      17549.66      16989.55       353.90 o                         
  -5  -9   3         41.19        236.52       798.38 o                         
  -5   9   3         59.17        137.78       221.65 o                         
   5   9  -2      29912.87      29535.66       370.64 o                         
  -5  -9   1        806.86        797.53       241.11 o                         
  -5  -9   1        810.92        867.66       365.39 o                         
   5   9   0      23670.06      23418.56       384.60 o                         
   5   9   1        131.42        184.23       240.73 o                         
  -5  -9  -1        156.36        258.14       303.28 o                         
  -5  -9  -2      37765.06      37455.47       386.34 o                         
  -5  -9  -3        153.72        287.02       455.01 o                         
   5   9   3        279.92        245.31       260.18 o                         
  -5  -9  -4      24889.97      24195.31      1474.39 o                         
   5   9   4      24890.19      25186.99       432.06 o                         
   5   9   5        963.06        922.43       202.42 o                         
   5  -9   5        963.99       1423.55      1261.14 o                         
   5   9   6      19320.86      19149.56       330.90 o                         
  -5  -9  -6      20282.13      19562.95      1363.22 o                         
  -5  -9  -7        990.96       1652.53       897.93 o                         
  -5  -9  -7       1041.69        934.98       265.80 o                         
  -5  -9  -8      11965.39      13771.70      1282.65 o                         
  -5  -9  -8      12724.97      13293.82       355.90 o                         
  -5  -9  -9         11.57         90.32       200.79 o                         
  -5  -9 -10      19972.46      19751.60       476.07 o                         
  -5   9 -10      19983.14      19315.80       663.18 o                         
  -5  -9 -11        726.24        585.15       300.31 o                         
  -5  -9 -12      16670.22      16189.07       456.84 o                         
  -5  -9 -13        105.68        138.07       310.74 o                         
  -5  -9 -14      12464.57      12612.33      1217.33 o                         
  -5  -9 -14      12787.98      12999.50       603.79 o                         
  -5  -9 -15        127.90        470.00       725.95 o                         
   5   9  16       7265.17       7207.83      1636.17 o                         
  -5  -9 -16       7497.69       7848.70      1053.67 o                         
  -5  10  20        284.89        151.85      1329.78 o                         
  -5  10  19        647.25        560.89       781.27 o                         
  -5  10  18        352.61        281.72       591.72 o                         
  -5  10  17         15.82        138.54       366.74 o                         
  -5  10  16       1846.04       2292.87       559.68 o                         
   5  10 -16       1851.96       1959.11       581.12 o                         
  -5  10  15         70.24        106.60       374.23 o                         
  -5  10  14         67.03        618.29       368.73 o                         
  -5  10  13        219.26        321.44       248.55 o                         
  -5 -10  12       1304.69       1313.10       519.96 o                         
  -5  10  12       2008.78       2154.93       358.34 o                         
  -5 -10  11         46.63        449.89       918.24 o                         
  -5  10  11         58.10        112.69       308.60 o                         
  -5  10  10       1084.83        856.45       271.40 o                         
   5  10 -10       1706.59       1421.34       630.85 o                         
  -5  10   9         32.57        -18.76       214.21 o                         
  -5 -10   8        490.82        492.70       860.83 o                         
  -5  10   8        491.45        641.60       327.34 o                         
  -5 -10   7          1.48        146.29       860.32 o                         
  -5  10   7         15.37        139.03       285.39 o                         
  -5  10   6        247.93        287.84       223.39 o                         
   5 -10  -5          2.13       -129.08       218.16 o                         
  -5 -10   5          3.90       -261.14      1200.01 o                         
  -5 -10   4       1794.64       1811.35       284.30 o                         
  -5 -10   3         70.71       -147.73       828.88 o                         
  -5 -10   3        141.88        114.34       282.32 o                         
  -5 -10   2        362.81        349.17       214.18 o                         
  -5 -10   1        355.88        320.18       265.11 o                         
  -5 -10   1        360.92        433.35       330.90 o                         
  -5 -10   0         57.17         53.17       216.89 o                         
   5  10   1        163.16        367.40       331.40 o                         
  -5 -10  -1        174.16        298.32       279.00 o                         
   5  10   2        381.23        370.73       178.09 o                         
  -5 -10  -3       1134.25       1314.18       592.86 o                         
   5  10   3       1148.69       1042.84       273.15 o                         
  -5 -10  -4       2414.38       2662.81       959.68 o                         
   5  10   4       3139.41       2924.62       282.71 o                         
   5  10   5        110.36         75.19       215.06 o                         
   5 -10   5        117.68        214.42       891.47 o                         
   5  10   6        224.02        228.47       214.06 o                         
   5 -10   6        225.64        110.64       819.40 o                         
  -5 -10  -7        170.02         41.46       878.91 o                         
  -5  10  -7        173.79        199.36       301.15 o                         
  -5 -10  -8         30.38         92.32       902.95 o                         
  -5  10  -8         33.10        160.19       311.52 o                         
  -5  10  -9        971.73        933.03       239.43 o                         
  -5  10 -10          1.67         94.92       372.36 o                         
  -5 -10 -10        353.32        210.54       475.81 o                         
  -5 -10 -11        171.72        173.88       331.70 o                         
  -5 -10 -12        804.45        750.11       377.09 o                         
  -5 -10 -13          9.32         -4.67       340.38 o                         
   5  10  14         97.06        683.65      1299.38 o                         
  -5 -10 -14         97.86         93.98       683.37 o                         
  -5 -10 -15         50.05       -141.51       984.73 o                         
  -5  11  18       9608.26       9836.48      1027.73 o                         
  -5  11  17        146.16        -62.37       406.62 o                         
  -5  11  16      10015.08       9489.04       694.99 o                         
   5  11 -16      10211.46       9437.17       693.82 o                         
  -5  11  15        241.58        329.56       453.00 o                         
  -5  11  14      10673.47      10770.09       505.81 o                         
  -5  11  13          2.83        -31.03       286.07 o                         
  -5 -11  12       7499.23       7201.14       661.27 o                         
  -5  11  12       7502.47       7996.59       492.40 o                         
  -5 -11  11        922.58        827.42       986.30 o                         
  -5  11  11        929.94        746.37       371.74 o                         
  -5  11  10      12041.70      11757.98       575.87 o                         
   5  11 -10      12044.76      10922.11       658.97 o                         
  -5  11   9          2.38        -39.87       271.72 o                         
  -5 -11   8       4000.29       5009.64      1114.10 o                         
  -5  11   8       4436.96       4529.78       386.69 o                         
  -5 -11   7         50.53        597.86       933.94 o                         
  -5  11   7         51.89         98.01       338.95 o                         
  -5  11   6      17552.17      17405.82       388.87 o                         
   5 -11  -6      18738.20      16399.24      1552.25 o                         
  -5 -11   5        183.27         24.59       264.10 o                         
   5  11  -5        272.64        483.64       860.95 o                         
  -5 -11   4      13996.12      13915.24       405.34 o                         
  -5 -11   3         23.05         86.79       892.73 o                         
  -5 -11   3         26.57        159.71       307.51 o                         
   5  11  -2      21613.36      21839.54       396.43 o                         
  -5  11   1       4161.05       3722.32       440.94 o                         
  -5 -11   1       4161.09       3870.60       418.80 o                         
  -5 -11   0      17520.95      17614.34       422.93 o                         
   5  11   1          1.08        -21.13       399.63 o                         
  -5 -11  -1        129.69        254.14       339.55 o                         
  -5 -11  -2      25414.91      25657.14       359.67 o                         
  -5 -11  -3         23.27       -105.22       900.91 o                         
   5  11   3         23.44        -41.26       275.71 o                         
  -5 -11  -4      11248.87      10473.76      1217.83 o                         
   5  11   4      11251.46      11515.18       386.16 o                         
   5  11   5        109.42        111.17       259.39 o                         
  -5  11  -5        156.52         80.41       615.29 o                         
  -5 -11  -6      22889.58      22514.89       412.06 o                         
  -5 -11  -6      23181.27      22436.53      1199.62 o                         
  -5 -11  -7          6.79        -70.82       907.23 o                         
   5  11   7         72.66        192.17       321.35 o                         
  -5 -11  -8       6911.01       6785.01      1139.83 o                         
   5  11   8       7171.88       7234.39       386.43 o                         
  -5 -11  -9        246.32        293.77       252.76 o                         
  -5 -11 -10      13581.13      13768.80       589.82 o                         
  -5  11 -10      13582.70      13291.13       574.74 o                         
  -5  11 -11        662.14        652.58       388.96 o                         
  -5  11 -12      10546.82      10560.40       487.82 o                         
  -5 -11 -13        137.42        -10.65       474.63 o                         
  -5 -11 -14       9869.03       9246.18      1619.40 o                         
   5  11  14      10324.71      10789.81      2047.95 o                         
  -5  12  17        194.01        175.67       954.43 o                         
   5  12 -17        200.25       -249.74      1142.98 o                         
  -5  12  16        242.30        818.69      1420.67 o                         
   5  12 -16        242.92         75.86       817.88 o                         
  -5  12  15       1506.20       1297.57       561.54 o
[truncated: 322,788 more chars]
