# Supplementary material for: Crystal structures of fourteen halochalcogenylphos­pho­nium tetra­halogenidoaurates(III)
Source: Acta Crystallogr E Crystallogr Commun. 2024 Apr 23;80(Pt 5):506–21. doi: 10.1107/S2056989024002780 (PMC11074578; doi:10.1107/S2056989024002780)
Supplement: Supplementary file 6 [file e-80-00506-21asup6.hkl]

data_21a                                                                        
_shelx_title ' kaktus in P-1'                                                   
_shelx_refln_list_code          4                                               
_shelx_F_calc_maximum      262.70                                               
_exptl_crystal_F_000       576.00                                               
_reflns_d_resolution_high  0.6923                                               
                                                                                
loop_                                                                           
 _space_group_symop_operation_xyz                                               
 'x, y, z'                                                                      
 '-x, -y, -z'                                                                   
                                                                                
_cell_length_a     7.4202                                                       
_cell_length_b     8.5966                                                       
_cell_length_c    15.3980                                                       
_cell_angle_alpha  97.497                                                       
_cell_angle_beta  100.128                                                       
_cell_angle_gamma 109.324                                                       
                                                                                
_shelx_F_squared_multiplier     1.000                                           
                                                                                
loop_                                                                           
 _refln_index_h                                                                 
 _refln_index_k                                                                 
 _refln_index_l                                                                 
 _refln_F_squared_calc                                                          
 _refln_F_squared_meas                                                          
 _refln_F_squared_sigma                                                         
 _refln_observed_status                                                         
   1   0   0       2887.19       2838.67        11.31 o                         
   2   0   0        169.33        248.88         4.59 o                         
   3   0   0       4838.54       4873.97        29.89 o                         
   4   0   0      40254.54      40169.55       171.08 o                         
   5   0   0       2179.22       2137.96        24.50 o                         
   6   0   0       3879.26       3821.54        42.16 o                         
   7   0   0       2450.74       2459.52        37.94 o                         
   8   0   0       3798.90       3883.73        50.29 o                         
   9   0   0         15.31          2.18        11.68 o                         
 -10   1   0       4145.39       4215.66       304.79 o                         
  -9   1   0         30.45         36.81        11.37 o                         
  -8   1   0       1018.22       1020.81        26.12 o                         
  -7   1   0        289.24        305.24        13.81 o                         
  -6   1   0      11954.44      11798.79        81.70 o                         
  -5   1   0        515.29        531.93        14.00 o                         
  -4   1   0       5091.35       5149.74        38.09 o                         
  -3   1   0       3247.32       3189.97        25.29 o                         
  -2   1   0      24713.56      25355.44        75.19 o                         
  -1   1   0         63.37         79.77         1.84 o                         
   0   1   0      10216.03      10223.51        70.52 o                         
   1   1   0       3021.61       3048.11        12.03 o                         
   2   1   0       3888.22       3732.75        17.71 o                         
   3   1   0        112.38        128.00         5.40 o                         
   4   1   0      10945.24      10949.19        60.55 o                         
   5   1   0        525.88        493.90        13.56 o                         
   6   1   0       2004.39       2103.24        29.55 o                         
   7   1   0          8.00         -4.97         8.49 o                         
   8   1   0       2820.44       2835.43        46.30 o                         
   9   1   0          8.69         13.69        11.14 o                         
 -10   2   0        158.54        128.46        64.98 o                         
  -9   2   0        787.45        806.60        26.69 o                         
  -8   2   0       3691.42       3726.51        50.00 o                         
  -7   2   0       1861.93       1910.66        30.92 o                         
  -6   2   0       2488.88       2455.50        33.15 o                         
  -5   2   0       1721.64       1695.58        23.11 o                         
  -4   2   0      13020.57      12781.03        68.52 o                         
  -3   2   0       8161.55       8304.05        44.01 o                         
  -2   2   0      13976.50      14130.95        44.96 o                         
   0   2   0      16201.90      15794.41        84.09 o                         
   1   2   0       8311.99       8369.82        29.80 o                         
   2   2   0      10120.58       9922.34        35.76 o                         
   3   2   0        327.13        338.54         7.66 o                         
   4   2   0      10717.46      10673.33        57.57 o                         
   5   2   0       3349.44       3328.28        33.85 o                         
   6   2   0       3790.91       3860.70        43.91 o                         
   7   2   0        535.18        565.89        19.60 o                         
   8   2   0       1241.36       1147.47        48.59 o                         
 -10   3   0       1969.59       1909.54        92.59 o                         
  -9   3   0        497.10        508.86        21.49 o                         
  -8   3   0       5609.00       5573.62        59.05 o                         
  -7   3   0         89.95         82.47         9.90 o                         
  -6   3   0       5757.32       5659.34        54.72 o                         
  -5   3   0         76.13         83.41         8.04 o                         
  -4   3   0      13249.24      13352.45        67.81 o                         
  -3   3   0         82.13         98.52         3.93 o                         
  -2   3   0      14916.02      14963.56        49.64 o                         
  -1   3   0       2391.45       2476.40        12.38 o                         
   0   3   0      10145.14       9964.64       101.65 o                         
   1   3   0        279.73        249.11         2.84 o                         
   2   3   0      14731.32      14864.96        53.31 o                         
   3   3   0        102.99        103.66         5.05 o                         
   4   3   0       5996.97       6101.59        42.92 o                         
   5   3   0        842.64        850.48        17.21 o                         
   6   3   0       2655.21       2667.03        37.20 o                         
   7   3   0         16.48         20.15        28.08 o                         
   8   3   0       2636.69       2634.79       259.86 o                         
 -10   4   0       1697.00       1776.17        97.59 o                         
  -9   4   0        833.13        802.41        26.43 o                         
  -8   4   0       3923.46       3860.90        49.94 o                         
  -7   4   0         54.96         50.69         9.51 o                         
  -6   4   0       6654.00       6713.30        58.17 o                         
  -5   4   0       3851.36       3768.93        33.72 o                         
  -4   4   0      12386.59      12365.24        63.49 o                         
  -3   4   0       2575.11       2547.27        20.24 o                         
  -2   4   0      30555.92      30924.39       117.38 o                         
  -1   4   0       8963.98       9193.20        34.21 o                         
   0   4   0       6800.61       6722.15        75.27 o                         
   1   4   0       3782.60       3670.84        46.13 o                         
   2   4   0      44122.35      43909.20       161.39 o                         
   3   4   0        605.08        626.53        11.58 o                         
   4   4   0        388.40        414.83        10.81 o                         
   5   4   0         25.23         54.30        17.63 o                         
   6   4   0      10495.24      10571.91       214.97 o                         
   7   4   0         31.85          9.83        27.88 o                         
 -10   5   0       1237.56       1209.41       160.85 o                         
  -9   5   0        228.22        188.94        17.79 o                         
  -8   5   0       8350.35       8301.11        78.16 o                         
  -7   5   0         31.02          7.22         9.50 o                         
  -6   5   0       1164.90       1179.82        22.65 o                         
  -5   5   0          1.75         11.28         6.77 o                         
  -4   5   0      23189.66      23287.98       107.02 o                         
  -3   5   0       1675.39       1670.16        17.30 o                         
  -2   5   0       2432.97       2438.68        20.79 o                         
  -1   5   0       2388.09       2245.36        12.92 o                         
   0   5   0      14313.06      14137.29       134.05 o                         
   1   5   0       2264.99       2171.46        41.92 o                         
   2   5   0       2755.62       2750.43        49.27 o                         
   3   5   0       1778.02       1779.38        38.65 o                         
   4   5   0       2076.41       2006.61        60.88 o                         
   5   5   0        559.49        538.45        38.22 o                         
   6   5   0       2995.81       2979.51       103.06 o                         
 -10   6   0       2738.22       2612.71       233.52 o                         
  -9   6   0         34.56         10.84        13.38 o                         
  -8   6   0        170.15        165.76        12.73 o                         
  -7   6   0        524.06        533.67        18.41 o                         
  -6   6   0      10272.37      10423.63        74.16 o                         
  -5   6   0       2807.90       2809.76        33.23 o                         
  -4   6   0       2514.73       2508.08        28.26 o                         
  -3   6   0       1382.08       1349.96        16.30 o                         
  -2   6   0      12004.76      11887.77        55.04 o                         
  -1   6   0       4267.59       4239.93        59.22 o                         
   0   6   0       7031.54       6866.20        88.67 o                         
   1   6   0         67.24         71.24        13.91 o                         
   2   6   0       5587.19       5659.86        83.82 o                         
   3   6   0       1035.60       1029.05        38.22 o                         
   4   6   0       4371.98       4328.05       105.04 o                         
   5   6   0         33.72         36.12        23.62 o                         
   6   6   0       1825.86       1942.24       121.77 o                         
 -10   7   0       1816.99       2088.53       149.49 o                         
  -9   7   0        669.92        672.28        26.45 o                         
  -8   7   0       4290.51       4330.10        58.07 o                         
  -7   7   0       1153.24       1118.39        27.09 o                         
  -6   7   0       9605.45       9858.51        79.90 o                         
  -5   7   0       2219.88       2148.90        31.78 o                         
  -4   7   0       3147.25       3252.88        34.67 o                         
  -3   7   0         34.60         58.90         5.34 o                         
  -2   7   0      15942.03      15773.57        77.98 o                         
  -1   7   0        478.63        479.65        22.54 o                         
   0   7   0       2190.19       2208.19        61.59 o                         
   1   7   0        566.58        600.16        30.51 o                         
   2   7   0       7751.66       7812.44       133.20 o                         
   3   7   0        186.37        229.86        24.91 o                         
   4   7   0       1819.21       1913.53        80.67 o                         
   5   7   0         79.71         35.48        25.68 o                         
  -9   8   0         22.40         14.72        12.99 o                         
  -8   8   0       3545.82       3524.75        52.90 o                         
  -7   8   0       1035.45       1052.71        26.83 o                         
  -6   8   0       5148.27       5114.57        55.83 o                         
  -5   8   0          7.17         -0.16         7.32 o                         
  -4   8   0       6342.83       6346.03        50.87 o                         
  -3   8   0        581.29        572.29        29.65 o                         
  -2   8   0       9796.39       9850.15       127.97 o                         
  -1   8   0        848.87        830.38        35.97 o                         
   0   8   0       8196.08       8220.66       141.01 o                         
   1   8   0        681.29        665.21        35.52 o                         
   2   8   0       4659.84       4790.85        99.71 o                         
   3   8   0       1196.52       1302.14        78.24 o                         
   4   8   0       4491.13       4900.40       171.59 o                         
  -9   9   0         27.07         -7.46        13.04 o                         
  -8   9   0       2506.27       2519.98        44.15 o                         
  -7   9   0        425.11        407.93        17.34 o                         
  -6   9   0       5448.36       5369.37        56.94 o                         
  -5   9   0         46.19         72.42        20.54 o                         
  -4   9   0        971.30        975.56        40.38 o                         
  -3   9   0        429.79        421.17        27.80 o                         
  -2   9   0      11206.74      11315.80       163.25 o                         
  -1   9   0         27.42         35.29        17.57 o                         
   0   9   0         90.03         81.13        17.66 o                         
   1   9   0        284.85        278.06        30.70 o                         
   2   9   0       4175.11       4218.18       146.61 o                         
   3   9   0        334.21        357.71        69.10 o                         
  -8  10   0       3445.49       3173.08       273.70 o                         
  -7  10   0          0.12          1.18        21.95 o                         
  -6  10   0        370.28        361.14        34.09 o                         
  -5  10   0          9.59          3.16        19.94 o                         
  -4  10   0       7507.50       7222.41       146.57 o                         
  -3  10   0        138.46        123.24        21.51 o                         
  -2  10   0        901.63        935.89        47.33 o                         
  -1  10   0         44.04          8.62        20.44 o                         
   0  10   0       5174.46       4973.75       199.86 o                         
   1  10   0        690.70        630.39        51.65 o                         
   2  10   0       1920.26       1883.40       116.12 o                         
  -7  11   0        637.53        598.79        85.87 o                         
  -6  11   0       4432.15       4190.56       141.47 o                         
  -5  11   0        622.32        736.67        54.95 o                         
  -4  11   0       5862.76       5703.14       165.78 o                         
  -3  11   0       1056.95        950.88        55.43 o                         
  -2  11   0       1861.81       1715.72        89.56 o                         
  -1  11   0        131.28        119.28        29.13 o                         
   0  11   0       4788.60       4639.52       220.02 o                         
  -4  12   0       1341.97       1393.20       184.79 o                         
  -3  12   0         40.01        -40.98        40.98 o                         
   2 -12   1         12.45         43.71        42.75 o                         
   3 -12   1       1667.77       1614.09       163.20 o                         
   4 -12   1         56.44        154.16        75.20 o                         
   0 -11   1        221.31        252.01        88.17 o                         
   1 -11   1       1816.54       1810.87        88.99 o                         
   2 -11   1        678.48        579.70        48.99 o                         
   3 -11   1       8192.60       7797.23       174.84 o                         
   4 -11   1        780.01        756.97        61.20 o                         
   5 -11   1       2805.75       2669.76       118.27 o                         
   6 -11   1       1522.71       1513.17        90.76 o                         
   7 -11   1       3159.45       3209.31       190.93 o                         
  -2 -10   1        223.73        215.73        65.69 o                         
  -1 -10   1       2253.75       2336.31       111.26 o                         
   0 -10   1        169.48        160.01        30.69 o                         
   1 -10   1       2165.35       2157.09        74.83 o                         
   2 -10   1         39.23         23.34        18.56 o                         
   3 -10   1       2639.21       2479.03        75.84 o                         
   4 -10   1        165.94        143.24        21.83 o                         
   5 -10   1       1657.40       1659.34        64.59 o                         
   6 -10   1         86.11         84.13        22.69 o                         
   7 -10   1       3220.65       3135.27       102.09 o                         
   8 -10   1         15.70         92.84        75.33 o                         
  -3  -9   1       2705.27       2675.56       137.54 o                         
  -2  -9   1          9.85         12.04        21.68 o                         
  -1  -9   1       2164.86       2181.92        88.75 o                         
   0  -9   1        920.43        898.12        47.73 o                         
   1  -9   1       6717.13       6732.79       121.13 o                         
   2  -9   1          5.11         11.63        15.65 o                         
   3  -9   1       2306.21       2208.43        58.93 o                         
   4  -9   1       1483.83       1517.77        53.08 o                         
   5  -9   1       9624.73       9502.26       157.82 o                         
   6  -9   1         21.64         24.66         8.07 o                         
   7  -9   1        715.85        678.59        22.19 o                         
   8  -9   1         91.38         56.17        11.23 o                         
   9  -9   1       4596.67       4583.30        75.96 o                         
  -4  -8   1         83.19        134.19        32.96 o                         
  -3  -8   1       1854.70       1762.49        91.58 o                         
  -2  -8   1        143.65        154.72        26.06 o                         
  -1  -8   1       6694.22       6669.08       114.82 o                         
   0  -8   1         97.54        100.77        14.45 o                         
   1  -8   1       2574.71       2632.83        60.21 o                         
   2  -8   1       1176.41       1199.45        40.67 o                         
   3  -8   1       8978.07       8909.54       119.11 o                         
   4  -8   1          0.38         -1.66         5.96 o                         
   5  -8   1       4296.02       4328.79        45.97 o                         
   6  -8   1       1525.04       1530.41        29.48 o                         
   7  -8   1       4041.32       3946.18        52.13 o                         
   8  -8   1         44.52         44.57        12.00 o                         
   9  -8   1       2613.46       2556.02        54.79 o                         
  -5  -7   1       1430.38       1438.36        74.23 o                         
  -4  -7   1         72.19         33.66        19.77 o                         
  -3  -7   1       7757.61       7581.93       178.32 o                         
  -2  -7   1         25.82         38.17        16.83 o                         
  -1  -7   1       3308.13       3235.83        77.60 o                         
   0  -7   1         13.86         20.57        10.08 o                         
   1  -7   1      25545.18      25507.05       213.16 o                         
   2  -7   1        563.44        546.44        10.50 o                         
   3  -7   1       3928.72       4024.70        34.50 o                         
   4  -7   1        604.43        628.32        14.85 o                         
   5  -7   1      19191.06      19776.02       111.77 o                         
   6  -7   1       1180.33       1204.36        24.79 o                         
   7  -7   1       2542.77       2580.15        39.48 o                         
   8  -7   1       1002.31       1075.93        28.18 o                         
   9  -7   1       3972.08       4081.43        63.23 o                         
  10  -7   1        199.82        224.68        75.18 o                         
  -6  -6   1         11.08         -0.52        39.49 o                         
  -5  -6   1       5360.95       5518.38       140.48 o                         
  -4  -6   1       1141.10       1187.76        54.43 o                         
  -3  -6   1       2266.17       2248.02        79.32 o                         
  -2  -6   1        933.34        909.01        33.45 o                         
  -1  -6   1       5133.39       5202.06        80.42 o                         
   0  -6   1       2144.89       2096.62        45.46 o                         
   1  -6   1       7065.57       6624.81        38.47 o                         
   2  -6   1       2191.40       2202.01        20.49 o                         
   3  -6   1       1824.84       1850.89        19.76 o                         
   4  -6   1        517.72        529.07        10.73 o                         
   5  -6   1       5962.62       6041.12        48.33 o                         
   6  -6   1        782.14        795.59        18.78 o                         
   7  -6   1        543.91        581.69        18.26 o                         
   8  -6   1        144.08        164.41        14.29 o                         
   9  -6   1       4220.81       4129.37        60.08 o                         
  10  -6   1        102.98        113.36        58.86 o                         
  -6  -5   1        677.78        584.70        52.20 o                         
  -5  -5   1       2568.00       2678.83        82.55 o                         
  -4  -5   1       1637.90       1683.79        53.62 o                         
  -3  -5   1       2441.64       2408.00        48.92 o                         
  -2  -5   1       3006.59       3003.16        48.99 o                         
  -1  -5   1      13582.65      13249.85       121.10 o                         
   0  -5   1        837.67        880.51        28.29 o                         
   1  -5   1       7664.04       7340.36        39.25 o                         
   2  -5   1       2932.56       2947.78        22.17 o                         
   3  -5   1      15774.00      16188.30        74.91 o                         
   4  -5   1         82.66         83.80         5.33 o                         
   5  -5   1       7743.76       7767.59        52.03 o                         
   6  -5   1       2307.07       2319.99        31.17 o                         
   7  -5   1       9855.55      10005.39        82.94 o                         
   8  -5   1        597.64        657.30        21.61 o                         
   9  -5   1       1050.03       1018.58        28.85 o                         
  10  -5   1        218.48        270.12        85.04 o                         
  -7  -4   1       3853.98       3999.04       158.18 o                         
  -6  -4   1         59.38         41.63        19.15 o                         
  -5  -4   1       4827.99       4619.27       122.27 o                         
  -4  -4   1        149.77        149.46         7.13 o                         
  -3  -4   1      14739.07      14871.64       102.96 o                         
  -2  -4   1        648.60        655.66         6.37 o                         
  -1  -4   1       8817.38       8631.46        96.39 o                         
   0  -4   1        914.11        969.29        23.46 o                         
   1  -4   1      30604.29      31936.86       132.89 o                         
   2  -4   1         32.42         63.51         3.59 o                         
   3  -4   1       5481.70       5442.85        33.53 o                         
   4  -4   1       3817.77       3878.11        32.57 o                         
   5  -4   1      18029.59      18079.71        95.68 o                         
   6  -4   1          4.96          5.12         7.89 o                         
   7  -4   1       2257.49       2250.85        34.39 o                         
   8  -4   1       1758.07       1813.35        33.98 o                         
   9  -4   1       3494.03       3506.54        53.25 o                         
  10  -4   1          0.38          5.43        27.75 o                         
  -8  -3   1         56.96        130.58       109.29 o                         
  -7  -3   1        569.98        524.93        43.65 o                         
  -6  -3   1        656.37        665.28        18.21 o                         
  -5  -3   1       6591.06       6779.77        56.73 o                         
  -4  -3   1        421.83        440.87        11.14 o                         
  -3  -3   1       5448.14       5376.01        38.48 o                         
  -2  -3   1        114.61        123.18         3.11 o                         
  -1  -3   1      26138.49      24567.05       140.22 o                         
   0  -3   1          2.07         11.14         4.27 o                         
   1  -3   1       7486.71       7511.58        27.29 o                         
   2  -3   1        288.48        324.47         5.98 o                         
   3  -3   1      40800.70      41871.53       160.23 o                         
   4  -3   1         28.87         56.02         4.88 o                         
   5  -3   1       3457.65       3343.33        35.77 o                         
   6  -3   1         30.28         37.23         8.03 o                         
   7  -3   1      11181.24      11176.76        82.15 o                         
   8  -3   1         44.95         42.28        10.61 o                         
   9  -3   1       1077.68       1105.75        30.51 o                         
  10  -3   1         93.89        131.03        37.63 o                         
  -9  -2   1       1348.87       1231.27       182.99 o                         
  -8  -2   1        388.23        390.52        17.37 o                         
  -7  -2   1       3566.25       3589.79        47.28 o                         
  -6  -2   1         12.14         14.21         7.43 o                         
  -5  -2   1       3907.62       3896.98        36.76 o                         
  -4  -2   1        996.23        953.72        13.82 o                         
  -3  -2   1      19526.42      19377.54        89.44 o                         
  -2  -2   1       3336.24       3330.12        17.38 o                         
  -1  -2   1       3407.13       3287.57        13.65 o                         
   0  -2   1        871.35        859.56        11.08 o                         
   1  -2   1      24641.57      25610.71        69.19 o                         
   2  -2   1       5790.57       5928.11        29.57 o                         
   3  -2   1       7582.19       7607.81        44.91 o                         
   4  -2   1       3435.20       3299.99        33.70 o                         
   5  -2   1       1916.07       1865.60        24.20 o                         
   6  -2   1       1579.24       1576.38        26.21 o                         
   7  -2   1       5595.66       5629.74        56.15 o                         
   8  -2   1        722.90        701.45        22.04 o                         
   9  -2   1        381.12        394.98        18.76 o                         
  10  -2   1        127.29        186.04        79.82 o                         
  -9  -1   1       1969.93       1973.18        44.28 o                         
  -8  -1   1        344.96        339.41        16.57 o                         
  -7  -1   1       1355.00       1317.21        27.53 o                         
  -6  -1   1       3271.60       3299.70        38.38 o                         
  -5  -1   1       6071.87       6164.57        51.06 o                         
  -4  -1   1       4597.28       4552.41        33.71 o                         
  -3  -1   1      10111.35      10162.01        53.52 o                         
  -2  -1   1       9740.65       9683.51        35.04 o                         
  -1  -1   1      15180.97      14974.73        49.69 o                         
   0  -1   1       5324.60       5415.45        63.12 o                         
   1  -1   1      29656.82      31496.91        90.16 o                         
   2  -1   1       2525.09       2620.94        14.67 o                         
   3  -1   1      10175.05       9991.60        57.23 o                         
   4  -1   1       1531.74       1454.72        18.22 o                         
   5  -1   1      14937.86      14811.21        83.34 o                         
   6  -1   1         86.37         98.73         8.83 o                         
   7  -1   1       5143.53       5244.97        54.96 o                         
   8  -1   1        132.78        130.40        12.89 o                         
   9  -1   1       2850.38       2939.38        48.34 o                         
  -9   0   1       3130.81       3009.26        49.69 o                         
  -8   0   1        722.10        701.29        22.82 o                         
  -7   0   1       4515.97       4469.81        50.79 o                         
  -6   0   1        732.18        682.24        18.11 o                         
  -5   0   1      18992.59      18376.03        99.14 o                         
  -4   0   1       1289.43       1256.02        18.60 o                         
  -3   0   1      11392.70      11380.48        57.05 o                         
  -2   0   1       1124.84       1189.69         8.43 o                         
  -1   0   1      49695.06      49066.75       282.57 o                         
   1   0   1      10571.08      10983.81        34.89 o                         
   2   0   1       1901.11       2012.77        12.18 o                         
   3   0   1      34151.09      34579.08       146.38 o                         
   4   0   1        253.67        229.93         7.52 o                         
   5   0   1       1919.58       1975.28        23.63 o                         
   6   0   1       1781.46       1805.95        28.20 o                         
   7   0   1       8459.76       8580.96        77.06 o                         
   8   0   1         11.25         -1.17        10.05 o                         
   9   0   1        396.29        386.54        18.87 o                         
 -10   1   1        708.97        822.57       134.88 o                         
  -9   1   1        178.16        155.65        13.68 o                         
  -8   1   1          5.12         -2.10        10.10 o                         
  -7   1   1       9969.73      10034.95        81.09 o                         
  -6   1   1        469.80        459.69        15.09 o                         
  -5   1   1        921.06        902.40        16.38 o                         
  -4   1   1       1144.77       1162.03        17.50 o                         
  -3   1   1      28606.39      28639.34       118.17 o                         
  -2   1   1       1127.22       1183.89         9.20 o                         
  -1   1   1       9756.76       9701.52        33.99 o                         
   1   1   1      39018.07      40476.93       138.75 o                         
   2   1   1       2030.04       2199.10        13.23 o                         
   3   1   1       9468.39       9594.28        48.41 o                         
   4   1   1         50.68         51.15         5.20 o                         
   5   1   1      12146.46      12294.49        76.96 o                         
   6   1   1        175.01        203.05         9.98 o                         
   7   1   1       2497.92       2535.84        39.72 o                         
   8   1   1        101.00         80.38        11.18 o                         
   9   1   1       2376.37       2349.67        56.60 o                         
 -10   2   1         58.63          2.90        31.11 o                         
  -9   2   1       2242.81       2173.19        43.91 o                         
  -8   2   1        635.21        648.63        22.16 o                         
  -7   2   1       5439.59       5420.77        55.39 o                         
  -6   2   1         53.66         62.71         7.82 o                         
  -5   2   1       7343.71       7191.05        52.48 o                         
  -4   2   1        706.93        687.47        13.36 o                         
  -3   2   1      12533.62      12565.20        58.76 o                         
  -2   2   1       4137.14       4325.13        20.48 o                         
  -1   2   1      26773.47      26876.95        77.10 o                         
   0   2   1        822.57        834.61         5.26 o                         
   1   2   1        963.63        940.65         6.79 o                         
   2   2   1       1275.03       1371.82        10.40 o                         
   3   2   1      15894.15      16013.25        72.45 o                         
   4   2   1       1752.36       1712.27        20.80 o                         
   5   2   1        977.46        992.09        18.19 o                         
   6   2   1       2140.12       2176.06        32.19 o                         
   7   2   1       1202.86       1243.70        27.24 o                         
   8   2   1        333.60        291.24        70.50 o                         
 -10   3   1        179.13        174.06        33.63 o                         
  -9   3   1        175.43        147.63        14.67 o                         
  -8   3   1        586.89        581.14        19.02 o                         
  -7   3   1      10060.48       9824.19        78.18 o                         
  -6   3   1         96.18         93.85         8.68 o                         
  -5   3   1       1428.81       1460.98        20.39 o                         
  -4   3   1       4661.01       4485.67        31.51 o                         
  -3   3   1      23390.71      23433.34        92.26 o                         
  -2   3   1       3651.51       3699.20        20.69 o                         
  -1   3   1       9317.69       9085.18        35.20 o                         
   0   3   1       9066.52       8763.50        30.36 o                         
   1   3   1      20429.59      20744.46        62.51 o                         
   2   3   1       2184.25       2232.08        14.29 o                         
   3   3   1      11877.98      12240.81        67.57 o                         
   4   3   1        858.97        863.13        14.89 o                         
   5   3   1       5053.92       5203.27        46.07 o                         
   6   3   1        621.78        651.42        17.75 o                         
   7   3   1       6499.36       6278.10       169.22 o                         
 -10   4   1        189.09        227.82        34.94 o                         
  -9   4   1       4841.74       4762.71        66.29 o                         
  -8   4   1        367.20        327.07        16.05 o                         
  -7   4   1       8927.42       8721.25        76.36 o                         
  -6   4   1       1828.66       1782.02        27.51 o                         
  -5   4   1      10991.41      10913.43        60.86 o                         
  -4   4   1       3249.08       3218.51        29.58 o                         
  -3   4   1      33809.65      34282.98       134.10 o                         
  -2   4   1       4256.79       4405.19        30.13 o                         
  -1   4   1       9067.88       8855.02        37.84 o                         
   0   4   1        195.80        182.68         9.96 o                         
   1   4   1      28970.37      27224.25       111.22 o                         
   2   4   1        355.56        349.41         5.23 o                         
   3   4   1       3389.93       3508.01        28.59 o                         
   4   4   1         37.63         36.26         5.24 o                         
   5   4   1       7694.89       7748.04       157.98 o                         
   6   4   1        781.92        899.26        55.88 o                         
   7   4   1        391.64        375.22        40.35 o                         
 -10   5   1        313.27        335.92        92.51 o                         
  -9   5   1       2829.40       2820.39        51.91 o                         
  -8   5   1       2480.63       2453.53        43.01 o                         
  -7   5   1        923.45        909.42        22.97 o                         
  -6   5   1        734.34        736.73        18.40 o                         
  -5   5   1      11135.52      11189.00        67.90 o                         
  -4   5   1       2703.43       2760.30        27.52 o                         
  -3   5   1        631.22        609.16        12.62 o                         
  -2   5   1         32.56         48.35         4.11 o                         
  -1   5   1      19215.19      18803.16        61.57 o                         
   0   5   1        551.62        560.14        23.73 o                         
   1   5   1       2066.38       1937.43        44.06 o                         
   2   5   1        347.87        339.96         6.01 o                         
   3   5   1       7682.08       7648.41       106.01 o                         
   4   5   1        592.74        591.55        35.55 o                         
   5   5   1       2753.01       2814.55        94.48 o                         
   6   5   1          4.25        -34.68        34.69 o                         
   7   5   1       1507.27       1585.37       177.58 o                         
 -10   6   1        345.30        319.54        97.85 o                         
  -9   6   1        350.19        329.22        19.57 o                         
  -8   6   1        656.61        686.34        23.11 o                         
  -7   6   1       6689.75       6822.18        74.32 o                         
  -6   6   1       3863.65       3838.86        48.30 o                         
  -5   6   1       7674.94       7674.86        58.31 o                         
  -4   6   1        224.75        235.03         9.40 o                         
  -3   6   1       9314.21       9135.28        51.67 o                         
  -2   6   1       3774.56       3660.39        29.17 o                         
  -1   6   1       9336.27       8797.51        39.32 o                         
   0   6   1        126.47        121.83        14.09 o                         
   1   6   1       9313.12       9000.53       120.52 o                         
   2   6   1        193.55        199.75        19.82 o                         
   3   6   1       1698.27       1643.50        51.08 o                         
   4   6   1         27.55         39.81        19.09 o                         
   5   6   1       3175.45       3166.47       108.46 o                         
   6   6   1         59.15         74.82        39.32 o                         
 -10   7   1         43.42         78.97        57.84 o                         
  -9   7   1       3446.96       3419.43        56.57 o                         
  -8   7   1        303.11        294.98        16.30 o                         
  -7   7   1       2482.45       2539.89        40.99 o                         
  -6   7   1        214.67        192.44        12.26 o                         
  -5   7   1       9868.06      10032.91        77.51 o                         
  -4   7   1        291.75        286.26        11.20 o                         
  -3   7   1       2566.78       2559.93        27.58 o                         
  -2   7   1        913.63        907.87        13.31 o                         
  -1   7   1      12677.43      12741.84       131.99 o                         
   0   7   1         34.27         24.36        11.09 o                         
   1   7   1       3168.43       3103.55        70.97 o                         
   2   7   1        928.57        887.07        40.38 o                         
   3   7   1       4945.83       4929.67       132.07 o                         
   4   7   1        180.74        156.08        29.35 o                         
   5   7   1       2818.12       2870.56       235.62 o                         
  -9   8   1       3512.32       3421.77        58.00 o                         
  -8   8   1        734.51        775.81        24.81 o                         
  -7   8   1       5318.99       5318.94        60.37 o                         
  -6   8   1        716.83        704.92        20.21 o                         
  -5   8   1       8154.75       8198.50        66.73 o                         
  -4   8   1       1807.71       1837.92        26.11 o                         
  -3   8   1       7152.12       7274.75       108.42 o                         
  -2   8   1       1694.39       1664.77        44.84 o                         
  -1   8   1      12577.19      12730.51       147.79 o                         
   0   8   1       1207.54       1206.14        44.44 o                         
   1   8   1       2379.32       2335.16        72.40 o                         
   2   8   1        444.15        492.94        35.27 o                         
   3   8   1       6158.83       6031.54       260.74 o                         
   4   8   1        152.32         17.58        40.30 o                         
  -9   9   1       2509.24       2422.50        53.06 o                         
  -8   9   1        857.42        784.93        25.29 o                         
  -7   9   1       1874.88       1856.09        35.24 o                         
  -6   9   1       1632.43       1675.23        30.93 o                         
  -5   9   1       1902.03       2006.71        67.64 o                         
  -4   9   1       1200.85       1131.95        46.41 o                         
  -3   9   1       5523.63       5429.69       103.08 o                         
  -2   9   1        714.26        626.83        36.57 o                         
  -1   9   1        528.78        503.10        39.66 o                         
   0   9   1        257.61        257.07        25.87 o                         
   1   9   1       5790.01       5665.60       135.60 o                         
   2   9   1        132.21         84.99        44.13 o                         
   3   9   1        399.30        435.50        75.23 o                         
  -8  10   1         11.47         69.69        52.70 o                         
  -7  10   1         81.20        111.02        25.03 o                         
  -6  10   1        183.29        143.17        24.97 o                         
  -5  10   1       9844.60       9509.71       164.34 o                         
  -4  10   1       1901.13       1903.91        63.58 o                         
  -3  10   1       1561.93       1605.43        62.47 o                         
  -2  10   1        311.42        306.80        31.06 o                         
  -1  10   1       5513.75       5344.54       135.70 o                         
   0  10   1       1103.60       1064.67        67.21 o                         
   1  10   1       1778.18       1846.66       119.23 o                         
   2  10   1        124.44         24.82        38.94 o                         
  -7  11   1       3052.74       3146.37       191.41 o                         
  -6  11   1         53.42         15.38        26.77 o                         
  -5  11   1       3416.43       3347.94        97.74 o                         
  -4  11   1        162.83        116.30        28.13 o                         
  -3  11   1       3122.15       3091.26        99.33 o                         
  -2  11   1        321.70        281.98        36.59 o                         
  -1  11   1       2082.94       2009.39       121.35 o                         
   0  11   1         68.56         64.92        31.24 o                         
  -4  12   1        315.73        285.11        83.78 o                         
  -3  12   1       2923.79       3199.32       267.84 o                         
   2 -12   2       1517.36       1491.43       190.91 o                         
   3 -12   2         72.10        -17.54        32.32 o                         
   4 -12   2       5158.57       4296.94       321.17 o                         
   0 -11   2       2327.39       2323.83       217.34 o                         
   1 -11   2          4.30          1.20        26.94 o                         
   2 -11   2       7423.08       6981.39       202.41 o                         
   3 -11   2         35.02         42.28        25.59 o                         
   4 -11   2       1050.54       1000.85        61.66 o                         
   5 -11   2        738.53        722.59        61.58 o                         
   6 -11   2       6391.68       6238.53       201.72 o                         
   7 -11   2        134.44        243.10        91.76 o                         
  -2 -10   2        154.32         89.81        92.94 o                         
  -1 -10   2        538.98        568.70        54.39 o                         
   0 -10   2       5498.30       5854.73       218.80 o                         
   1 -10   2       1202.11       1193.25        54.21 o                         
   2 -10   2       1390.94       1357.49        68.49 o                         
   3 -10   2       1045.88        996.09        52.13 o                         
   4 -10   2       4107.49       3984.89       107.74 o                         
   5 -10   2       2022.41       2008.20        72.57 o                         
   6 -10   2       3659.50       3616.83       127.26 o                         
   7 -10   2        387.55        462.97        41.33 o                         
  -3  -9   2         10.13         -7.58        41.86 o                         
  -2  -9   2       1812.05       1773.24        82.20 o                         
  -1  -9   2        890.32        884.97        56.12 o                         
   0  -9   2       6847.64       6904.67       114.19 o                         
   1  -9   2         26.74          6.55        15.88 o                         
   2  -9   2       1735.35       1747.37        89.17 o                         
   3  -9   2        303.63        292.61        24.47 o                         
   4  -9   2       6064.33       5930.67       106.78 o                         
   5  -9   2         72.68         57.90        15.09 o                         
   6  -9   2       1280.70       1323.75        27.38 o                         
   7  -9   2          6.28          2.57         9.36 o                         
   8  -9   2       2974.52       2844.04        49.95 o                         
  -5  -8   2        909.45        931.73       141.16 o                         
  -4  -8   2       1114.00       1058.67        75.32 o                         
  -3  -8   2        172.07        160.98        56.23 o                         
  -2  -8   2       5969.43       6069.57       143.63 o                         
  -1  -8   2       1145.87       1116.25        44.78 o                         
   0  -8   2       2378.71       2363.06        53.15 o                         
   1  -8   2          3.70          3.56        12.40 o                         
   2  -8   2       9425.16       9313.50       112.07 o                         
   3  -8   2        655.83        649.09        14.60 o                         
   4  -8   2       6831.19       7031.58        53.97 o                         
   5  -8   2         45.28         46.61         7.26 o                         
   6  -8   2       7820.82       8001.34        67.36 o                         
   7  -8   2        203.90        192.78        13.40 o                         
   8  -8   2       3301.72       3224.72        49.54 o                         
   9  -8   2          9.53         29.67        13.41 o                         
  -5  -7   2         75.95         65.94        27.69 o                         
  -4  -7   2       5846.17       5783.99       137.10 o                         
  -3  -7   2        163.22        138.62        23.41 o                         
  -2  -7   2       4944.24       4982.69       107.16 o                         
  -1  -7   2        262.83        286.40        20.72 o                         
   0  -7   2      10837.83      10629.88       120.50 o                         
   1  -7   2         86.51         96.87        13.72 o                         
   2  -7   2       9471.56       9646.45        54.57 o                         
   3  -7   2        239.86        231.81         8.16 o                         
   4  -7   2      10777.20      11125.28        68.75 o                         
   5  -7   2         14.66         20.39         7.13 o                         
   6  -7   2       2078.46       2104.68        31.81 o                         
   7  -7   2        557.81        575.43        19.30 o                         
   8  -7   2       6714.79       6802.82        74.45 o                         
   9  -7   2         14.65          5.33        11.92 o                         
  -6  -6   2       2507.23       2572.02       111.25 o                         
  -5  -6   2        206.71        250.72        34.29 o                         
  -4  -6   2        255.27        245.70        32.55 o                         
  -3  -6   2        201.89        214.69        26.99 o                         
  -2  -6   2      11727.16      11524.29       164.12 o                         
  -1  -6   2         32.36         35.87        13.60 o                         
   0  -6   2        235.12        297.22        17.54 o                         
   1  -6   2        118.92        140.99         3.81 o                         
   2  -6   2      22393.11      22754.79       103.12 o                         
   3  -6   2       3911.26       3888.29        32.46 o                         
   4  -6   2       1329.97       1341.25        19.27 o                         
   5  -6   2       1300.75       1325.72        21.56 o                         
   6  -6   2       8111.84       8239.68        64.44 o                         
   7  -6   2       2411.21       2409.66        37.13 o                         
   8  -6   2       3378.09       3386.83        50.33 o                         
   9  -6   2        182.33        170.32        14.60 o                         
  -7  -5   2        434.50        528.66       122.08 o                         
  -6  -5   2       1710.39       1665.81        76.52 o                         
  -5  -5   2        147.98        139.66        23.34 o                         
  -4  -5   2       4220.92       4236.22        80.33 o                         
  -3  -5   2       2726.83       2709.12        57.08 o                         
  -2  -5   2      12879.54      12851.30       139.43 o                         
  -1  -5   2        651.64        606.55        21.89 o                         
   0  -5   2       6344.06       6133.56        64.16 o                         
   1  -5   2       5929.48       5866.47        24.91 o                         
   2  -5   2      19132.03      19532.38        93.22 o                         
   3  -5   2       2612.10       2661.69        24.66 o                         
   4  -5   2       1912.74       1975.57        21.11 o                         
   5  -5   2        594.03        625.43        13.92 o                         
   6  -5   2      11389.94      11376.60        78.45 o                         
   7  -5   2        774.54        785.45        22.14 o                         
   8  -5   2        377.05        421.59        17.97 o                         
   9  -5   2         25.69         47.99        10.96 o                         
  10  -5   2       2702.22       2863.93       237.40 o                         
  -7  -4   2        559.74        529.55        46.59 o                         
  -6  -4   2       3984.18       3887.82       111.98 o                         
  -5  -4   2        210.63        200.40        10.05 o                         
  -4  -4   2       5260.14       5381.79        41.60 o                         
  -3  -4   2       6551.60       6408.61        47.68 o                         
  -2  -4   2       7377.90       7078.96        33.92 o                         
  -1  -4   2       1416.96       1368.62        27.81 o                         
   0  -4   2      19406.02      19300.23       182.77 o                         
   1  -4   2       9154.04       9447.80        36.16 o                         
   2  -4   2       9326.11       9450.70        47.55 o                         
   3  -4   2          6.04         16.10         3.57 o                         
   4  -4   2      20913.60      21019.35        99.92 o                         
   5  -4   2        514.86        508.01        12.58 o                         
   6  -4   2       6884.78       6846.73        59.60 o                         
   7  -4   2          4.63         -3.33         9.07 o                         
   8  -4   2       7584.36       7602.94        72.86 o                         
   9  -4   2         25.00          9.50        11.07 o                         
  10  -4   2       1977.96       1868.66       115.94 o                         
  -8  -3   2        933.18        977.45        70.28 o                         
  -7  -3   2         57.91         70.84        22.96 o                         
  -6  -3   2      10447.86      10784.20        78.93 o                         
  -5  -3   2         60.14         52.69         6.36 o                         
  -4  -3   2       3771.53       3742.70        34.00 o                         
  -3  -3   2        184.44        183.70         6.28 o                         
  -2  -3   2      33804.84      33603.88       111.27 o                         
  -1  -3   2        538.10        510.66         4.73 o                         
   0  -3   2       9267.03       9248.90        31.72 o                         
   1  -3   2       1084.94       1107.66         8.67 o                         
   2  -3   2      40341.05      43094.66       152.84 o                         
   3  -3   2       3565.50       3771.70        26.81 o                         
   4  -3   2       8252.31       8175.53        53.31 o                         
   5  -3   2        798.86        805.29        17.75 o                         
   6  -3   2       8219.24       8360.61        65.32 o                         
   7  -3   2          1.27         -6.51         8.48 o                         
   8  -3   2       1290.32       1266.87        28.54 o                         
   9  -3   2        282.61        282.02        16.92 o                         
  10  -3   2       2240.38       2075.63       148.74 o                         
  -9  -2   2          2.74        -73.65        73.65 o                         
  -8  -2   2       2753.05       2851.26        45.60 o                         
  -7  -2   2         15.51         13.73         8.65 o                         
  -6  -2   2       1561.56       1573.09        26.58 o                         
  -5  -2   2         13.60          9.86         5.99 o                         
  -4  -2   2       4169.11       4115.98        34.80 o                         
  -3  -2   2       1112.92       1115.46        14.11 o                         
  -2  -2   2       4183.50       4264.50        22.06 o                         
  -1  -2   2       3752.82       3743.85        16.75 o                         
   0  -2   2      22993.66      23217.73        93.56 o                         
   1  -2   2       3235.03       3502.88        15.27 o                         
   2  -2   2        175.88        267.59        10.09 o                         
   3  -2   2        496.97        497.89        10.70 o                         
   4  -2   2      22050.02      22310.15       108.15 o                         
   5  -2   2        703.83        703.41        15.16 o                         
   6  -2   2        596.68        622.38        17.22 o                         
   7  -2   2        543.43        551.86        18.21 o                         
   8  -2   2       5377.82       5363.60        61.44 o                         
   9  -2   2        763.29        726.74        24.67 o                         
  10  -2   2       1110.01        878.95        98.42 o                         
  -9  -1   2          0.05        -11.97        12.37 o                         
  -8  -1   2        309.57        329.71        15.84 o                         
  -7  -1   2        527.90        516.16        17.55 o                         
  -6  -1   2       9314.50       9501.83        75.17 o                         
  -5  -1   2       2980.75       2968.25        30.51 o                         
  -4  -1   2       7247.83       7206.23        45.89 o                         
  -3  -1   2       1503.68       1462.73        16.25 o                         
  -2  -1   2      29197.81      29091.02       106.50 o                         
  -1  -1   2      10811.42      10688.03        41.35 o                         
   0  -1   2      35891.26      36379.02       111.58 o                         
   1  -1   2        909.93       1051.28         7.88 o                         
   2  -1   2      24391.06      24833.45       100.52 o                         
   3  -1   2       8537.51       8641.85        47.72 o                         
   4  -1   2      14303.64      14095.19        74.83 o                         
   5  -1   2       4252.78       4206.84        38.31 o                         
   6  -1   2       4106.00       4217.50        43.24 o                         
   7  -1   2        950.82        966.00        23.36 o                         
   8  -1   2       5439.69       5443.37        62.11 o                         
   9  -1   2        608.18        624.50        23.07 o                         
  -9   0   2        177.08        156.68        14.66 o                         
  -8   0   2       4124.74       4136.01        54.01 o                         
  -7   0   2          4.74         -2.21         9.99 o                         
  -6   0   2       6021.42       6031.30        55.36 o                         
  -5   0   2       1461.26       1410.15        22.90 o                         
  -4   0   2      14744.74      14364.63        86.41 o                         
  -3   0   2        272.76        316.27         7.90 o                         
  -2   0   2      23243.36      22601.84        69.13 o                         
  -1   0   2       7876.64       7662.04        26.39 o                         
   0   0   2      13084.98      13373.48        59.20 o                         
   1   0   2        583.08        650.94         6.08 o                         
   2   0   2      16192.35      16340.24        72.02 o                         
   3   0   2       5577.87       5650.38        36.45 o                         
   4   0   2       9299.80       9319.58        58.49 o                         
   5   0   2         24.33         27.37         5.67 o                         
   6   0   2       8872.64       8976.22        69.34 o                         
   7   0   2        271.67        259.84        13.48 o                         
   8   0   2       1888.92       1911.05        36.97 o                         
   9   0   2         10.82         -7.89        10.59 o                         
 -10   1   2        683.24        669.33       124.75 o                         
  -9   1   2         44.59         39.91        11.21 o                         
  -8   1   2       4086.80       4158.08        56.33 o                         
  -7   1   2       1674.58       1690.35        32.31 o                         
  -6   1   2       2632.18       2579.86        33.52 o                         
  -5   1   2       1837.66       1771.63        23.06 o                         
  -4   1   2      33340.30      32867.46       145.13 o                         
  -3   1   2       2032.26       2057.32        21.03 o                         
  -2   1   2        636.10        636.19         9.43 o                         
  -1   1   2       3039.21       2975.27        14.15 o                         
   0   1   2      69013.61      70466.12       293.79 o                         
   1   1   2        518.03        546.97         5.36 o                         
   2   1   2       4917.07       5051.67        28.97 o                         
   3   1   2         85.25         99.62         5.27 o                         
   4   1   2      21945.34      22054.37       105.72 o                         
   5   1   2       1501.03       1505.27        22.68 o                         
   6   1   2       1918.17       1985.46        29.59 o                         
   7   1   2        289.16        304.10        14.80 o                         
   8   1   2       2698.06       2723.04        44.39 o                         
   9   1   2          0.51         -4.18        23.20 o                         
 -10   2   2       2583.79       2447.59       119.91 o                         
  -9   2   2         25.10         10.53        11.58 o                         
  -8   2   2       1714.87       1702.78        36.24 o                         
  -7   2   2        124.21         99.71         9.66 o                         
  -6   2   2       8356.33       8205.87        63.06 o                         
  -5   2   2        120.98        103.20         7.80 o                         
  -4   2   2       3880.17       3759.34        29.75 o                         
  -3   2   2          1.68         11.92         3.58 o                         
  -2   2   2       8117.64       7791.11        34.67 o                         
  -1   2   2       1332.77       1347.39         9.61 o                         
   0   2   2      19359.03      19521.63        57.18 o                         
   1   2   2         19.92         49.22         2.92 o                         
   2   2   2       6308.15       6440.86        36.77 o                         
   3   2   2         49.93         53.28         5.34 o                         
   4   2   2       3248.10       3327.58        30.87 o                         
   5   2   2         22.22         29.01         5.96 o                         
   6   2   2       4769.29       4946.15        50.47 o                         
   7   2   2          9.07         16.75         8.43 o                         
   8   2   2        706.21        555.62        53.93 o                         
 -10   3   2        277.59        278.27        39.26 o                         
  -9   3   2        222.91        180.39        14.75 o                         
  -8   3   2       7048.45       6980.96        73.70 o                         
  -7   3   2         24.03         29.34         8.68 o                         
  -6   3   2        754.67        744.87        18.12 o                         
  -5   3   2        751.90        694.68        12.70 o                         
  -4   3   2      31187.03      30978.50       134.85 o                         
  -3   3   2       2838.85       2799.13        23.66 o                         
  -2   3   2       7373.62       7025.92        42.85 o                         
  -1   3   2       5481.23       5475.90        23.45 o                         
   0   3   2      41756.17      42078.44       119.71 o                         
   1   3   2       7457.90       7439.84        29.18 o                         
   2   3   2       7204.10       7064.64        34.02 o                         
   3   3   2       3158.59       3258.95        26.86 o                         
   4   3   2      11927.51      11953.00        71.26 o                         
   5   3   2       1212.42       1241.75        22.12 o                         
   6   3   2       3275.07       3386.39        43.99 o                         
   7   3   2       1215.19       1232.74        75.74 o                         
 -10   4   2       4557.58       4569.64       161.23 o                         
  -9   4   2         68.06         66.38        12.65 o                         
  -8   4   2       3577.95       3543.48        52.83 o                         
  -7   4   2        900.98        905.88        23.18 o                         
  -6   4   2       9459.31       9195.08        70.32 o                         
  -5   4   2         43.23         53.96         5.87 o                         
  -4   4   2      16736.31      16536.57        85.49 o                         
  -3   4   2       2517.25       2443.93        26.13 o                         
  -2   4   2      12920.02      13181.57        68.20 o                         
  -1   4   2         74.03         93.10         3.72 o                         
   0   4   2      14630.39      14189.27        48.03 o                         
   1   4   2       2127.85       2157.21        12.65 o                         
   2   4   2       6559.29       6543.53        35.83 o                         
   3   4   2         66.52         74.53         4.77 o                         
   4   4   2       7679.14       7883.05        53.90 o                         
   5   4   2        512.68        545.24        39.55 o                         
   6   4   2       1845.10       1882.89        79.76 o                         
   7   4   2          3.00        -26.78        30.40 o                         
 -10   5   2       1495.92       1606.52       138.27 o                         
  -9   5   2        668.92        653.51        25.02 o                         
  -8   5   2       2216.02       2166.31        40.42 o                         
  -7   5   2        693.39        664.60        20.10 o                         
  -6   5   2       7913.31       7938.14        64.97 o                         
  -5   5   2       2347.30       2318.98        27.12 o                         
  -4   5   2       5758.08       5700.41        41.50 o                         
  -3   5   2       6457.19       6455.60        46.14 o                         
  -2   5   2      19019.00      18847.92        87.91 o                         
  -1   5   2       2133.21       2107.88        13.28 o                         
   0   5   2       2986.71       2887.93        16.12 o                         
   1   5   2       4661.62       4260.57        21.99 o                         
   2   5   2      19574.42      19546.44        96.33 o                         
   3   5   2         44.08         49.00        13.10 o                         
   4   5   2        893.17        898.84        45.98 o                         
   5   5   2        312.13        345.92        39.53 o                         
   6   5   2       4677.54       4653.05       132.91 o                         
 -10   6   2        966.22       1115.22       159.56 o                         
  -9   6   2        200.96        167.81        16.14 o                         
  -8   6   2       5038.74       4965.93        62.98 o                         
  -7   6   2          5.37          5.78         9.69 o                         
  -6   6   2       2375.73       2370.65        34.33 o                         
  -5   6   2         82.61         81.61         7.44 o                         
  -4   6   2       7561.84       7503.88        55.09 o                         
  -3   6   2         37.71         43.68         4.37 o                         
  -2   6   2       2585.36       2589.23        23.98 o                         
  -1   6   2        257.56        252.13         3.96 o                         
   0   6   2       6778.18       6750.97        87.85 o                         
   1   6   2        357.22        339.40        20.51 o                         
   2   6   2       2910.37       2859.98        63.82 o                         
   3   6   2        596.57        645.33        33.11 o                         
   4   6   2       1451.74       1498.48        62.46 o                         
   5   6   2         78.35         93.64        25.91 o                         
   6   6   2       1350.88       1288.96       165.04 o                         
 -10   7   2       2631.79       2462.31       227.18 o                         
  -9   7   2        157.32        171.20        15.24 o                         
  -8   7   2       1217.89       1230.28        31.69 o                         
  -7   7   2        349.79        349.26        16.71 o                         
  -6   7   2       8621.75       8572.24        72.48 o                         
  -5   7   2        103.32         92.41         8.01 o                         
  -4   7   2       3880.35       3894.52        38.50 o                         
  -3   7   2          4.30          9.56         4.53 o                         
  -2   7   2      21816.94      21800.09       106.10 o                         
  -1   7   2        111.96        100.53        14.42 o                         
   0   7   2       3646.74       3580.74        62.05 o                         
   1   7   2        131.34        120.58        17.07 o                         
   2   7   2      13828.45      13618.89       176.67 o                         
   3   7   2        691.72        686.18        46.31 o                         
   4   7   2       1738.88       1806.09        77.90 o                         
   5   7   2        343.54        247.07        80.51 o                         
  -9   8   2        254.86        227.20        16.94 o                         
  -8   8   2       7913.01       7860.57        80.17 o                         
  -7   8   2        400.24        382.16        17.51 o                         
  -6   8   2       4986.14       5063.25        57.05 o                         
  -5   8   2       1302.87       1271.63        25.75 o                         
  -4   8   2       6731.87       6924.87        57.75 o                         
  -3   8   2        199.84        200.80        20.11 o                         
  -2   8   2       8855.14       8756.28       122.66 o                         
  -1   8   2       1080.91       1061.24        42.64 o                         
   0   8   2       2621.10       2532.32        64.81 o                         
   1   8   2         27.98         41.02        17.47 o                         
   2   8   2       3410.17       3435.13       111.52 o                         
   3   8   2        533.31        460.68        57.89 o                         
  -9   9   2        163.48        148.17        17.05 o                         
  -8   9   2       1639.57       1595.31        35.21 o                         
  -7   9   2        999.39        962.22        25.60 o                         
  -6   9   2       1829.61       1818.15        31.74 o                         
  -5   9   2        903.37        898.59        49.16 o                         
  -4   9   2       4977.68       4872.45        98.89 o                         
  -3   9   2        517.30        477.84        31.47 o                         
  -2   9   2       2145.55       2174.19        64.23 o                         
  -1   9   2       1475.04       1569.13        62.55 o                         
   0   9   2       4698.33       4697.69       104.70 o                         
   1   9   2         39.21         28.24        19.82 o                         
   2   9   2       2116.57       2183.67        96.23 o                         
   3   9   2        797.60        812.11        95.21 o                         
  -8  10   2       1353.37       1607.29       189.90 o                         
  -7  10   2        347.81        301.66        32.94 o                         
  -6  10   2       6011.15       5903.40       130.39 o                         
  -5  10   2          3.08          1.62        20.26 o                         
  -4  10   2       1109.31       1085.82        49.35 o                         
  -3  10   2        104.40        127.51        22.17 o                         
  -2  10   2       6194.18       5982.03       132.28 o                         
  -1  10   2         50.28         74.70        28.61 o                         
   0  10   2        820.81        754.75        66.15 o                         
   1  10   2        179.43        168.85        55.47 o                         
   2  10   2       2622.38       2568.42       225.72 o                         
  -7  11   2        281.77        269.49        67.87 o                         
  -6  11   2       1279.93       1075.28        79.49 o                         
  -5  11   2        198.39        179.23        29.98 o                         
  -4  11   2       4630.40       4561.96       151.51 o                         
  -3  11   2        134.23         88.28        22.85 o                         
  -2  11   2       2480.30       2550.91       119.36 o                         
  -1  11   2         13.78         16.82        32.23 o                         
   0  11   2       4673.75       4171.02       220.81 o                         
   3 -12   3       6136.66       5314.57       325.53 o                         
   4 -12   3        445.11        375.11        70.00 o                         
   5 -12   3        582.71        390.10        71.39 o                         
  -1 -11   3        694.79        502.15       106.09 o                         
   0 -11   3         17.71         -4.70        44.67 o                         
   1 -11   3       5773.91       5961.69       186.18 o                         
   2 -11   3        268.02        216.87        34.29 o                         
   3 -11   3       1081.06       1021.13        61.74 o                         
   4 -11   3        396.38        405.55        53.84 o                         
   5 -11   3       5003.75       4881.51       136.71 o                         
   6 -11   3          4.23         62.55        35.12 o                         
   7 -11   3       2565.31       2868.22       253.17 o                         
  -2 -10   3         84.56        138.35        62.14 o                         
  -1 -10   3       6479.60       6409.36       263.66 o                         
   0 -10   3       1498.38       1526.06        98.82 o                         
   1 -10   3       1496.14       1480.12        66.09 o                         
   2 -10   3        307.83        313.11        34.37 o                         
   3 -10   3       6947.72       6916.12       153.29 o                         
   4 -10   3       2712.64       2650.25        93.01 o                         
   5 -10   3       3310.89       3394.19        90.85 o                         
   6 -10   3        549.87        561.06        42.98 o                         
   7 -10   3       2618.42       2641.25       100.36 o                         
   8 -10   3        782.54        649.37        61.40 o                         
  -3  -9   3       1365.46       1317.95       118.02 o                         
  -2  -9   3        146.73        155.04        38.64 o                         
  -1  -9   3       2447.94       2393.12        89.11 o                         
   0  -9   3         10.80          3.89        14.37 o                         
   1  -9   3       1648.47       1642.78        56.25 o                         
   2  -9   3        208.29        207.03        24.91 o                         
   3  -9   3       2745.41       2770.97        68.49 o                         
   4  -9   3         68.12         66.37        19.48 o                         
   5  -9   3       3677.62       3759.99        43.48 o                         
   6  -9   3         44.43         61.04         8.81 o                         
   7  -9   3        911.41        869.79        24.49 o                         
   8  -9   3        128.15        136.68        12.85 o                         
  -5  -8   3       1805.83       1691.16       192.89 o                         
  -4  -8   3         10.06          6.73        26.70 o                         
  -3  -8   3       2788.73       2765.59       128.68 o                         
  -2  -8   3         34.87        -21.13        21.13 o                         
  -1  -8   3       7816.63       7858.59       116.34 o                         
   0  -8   3        944.92        903.52        32.67 o                         
   1  -8   3       9581.65       9261.80       124.18 o                         
   2  -8   3       1391.20       1351.49        40.50 o                         
   3  -8   3       8859.63       9169.67        58.63 o                         
   4  -8   3       2721.74       2828.76        33.72 o                         
   5  -8   3      11340.93      11718.97        79.69 o                         
   6  -8   3       2549.03       2648.58        37.70 o                         
   7  -8   3       2451.14       2461.67        39.86 o                         
   8  -8   3        769.05        755.84        25.08 o                         
   9  -8   3       7130.81       7246.00        91.26 o                         
  -5  -7   3       2273.86       2275.48        89.59 o                         
  -4  -7   3        412.08        486.92        44.48 o                         
  -3  -7   3       4606.72       4580.46       134.96 o                         
  -2  -7   3        451.45        468.27        29.63 o                         
  -1  -7   3       8599.51       8398.80       110.02 o                         
   0  -7   3       3464.05       3445.83        67.52 o                         
   1  -7   3       2584.14       2541.43        51.66 o                         
   2  -7   3         12.56         26.61         3.70 o                         
   3  -7   3      13143.56      13504.21        76.78 o                         
   4  -7   3        940.62        943.77        16.88 o                         
   5  -7   3       1817.62       1831.28        26.65 o                         
   6  -7   3        622.52        678.67        18.87 o                         
   7  -7   3       6290.82       6361.40        66.75 o                         
   8  -7   3          1.66         12.02        11.73 o                         
   9  -7   3       1660.63       1605.29        38.33 o                         
  -6  -6   3        104.99         68.42        24.81 o                         
  -5  -6   3        491.86        460.76        41.38 o                         
  -4  -6   3        129.62         81.69        23.06 o                         
  -3  -6   3       9744.92      10068.50       133.63 o                         
  -2  -6   3          3.06         14.75        10.94 o                         
  -1  -6   3        440.31        487.43        24.76 o                         
   0  -6   3        118.04        121.17        11.09 o                         
   1  -6   3      26393.05      26283.64        86.75 o                         
   2  -6   3       3191.64       3221.79        26.60 o                         
   3  -6   3       1291.11       1293.96        17.92 o                         
   4  -6   3        328.47        345.37        10.40 o                         
   5  -6   3      16350.28      16791.55        90.94 o                         
   6  -6   3       4011.27       4092.45        44.35 o                         
   7  -6   3       2148.74       2222.66        35.86 o                         
   8  -6   3        568.26        613.49        21.20 o                         
   9  -6   3       2673.12       2638.46        49.50 o                         
  -7  -5   3        314.76        370.26       110.35 o                         
  -6  -5   3         26.70         46.59        25.70 o                         
  -5  -5   3       8090.97       8146.91       168.84 o                         
  -4  -5   3       1616.06       1544.20        49.10 o                         
  -3  -5   3       2348.43       2408.85        21.37 o                         
  -2  -5   3       1764.27       1765.23        10.55 o                         
  -1  -5   3       8291.34       7934.29       100.83 o                         
   0  -5   3       4114.06       3929.31        28.20 o                         
   1  -5   3      13920.41      14193.07        50.72 o                         
   2  -5   3       1369.69       1315.30        16.67 o                         
   3  -5   3       2945.11       3028.43        28.59 o                         
   4  -5   3         58.44         59.34         5.08 o                         
   5  -5   3      10732.86      10737.85        66.57 o                         
   6  -5   3        174.77        185.23        11.14 o                         
   7  -5   3       1195.19       1263.55        27.15 o                         
   8  -5   3        172.60        152.90        12.24 o                         
   9  -5   3       2672.54       2614.82        45.31 o                         
  -8  -4   3       1409.28       1157.52       178.97 o                         
  -7  -4   3       1312.46       1249.08        68.15 o                         
  -6  -4   3         89.07         89.30        26.67 o                         
  -5  -4   3       6462.46       6464.50        52.17 o                         
  -4  -4   3       1656.50       1660.77        22.32 o                         
  -3  -4   3       4801.95       4747.81        38.05 o                         
  -2  -4   3         22.87         34.69         2.43 o                         
  -1  -4   3      18759.86      17928.92        82.77 o                         
   0  -4   3        102.04        110.45         2.67 o                         
   1  -4   3      24150.12      24760.90        79.23 o                         
   2  -4   3         12.75         31.51         3.94 o                         
   3  -4   3      14562.65      14795.67        70.88 o                         
   4  -4   3       2098.49       2119.29        24.54 o                         
   5  -4   3      14178.23      14335.84        83.13 o                         
   6  -4   3       1431.21       1427.41        25.52 o                         
   7  -4   3       7044.57       6993.91        64.41 o                         
   8  -4   3       2041.78       2037.10        36.59 o                         
   9  -4   3       2664.26       2633.56        46.19 o                         
  10  -4   3        164.15        124.26        49.34 o                         
  -8  -3   3         51.62         32.41        25.28 o                         
  -7  -3   3       3372.31       3425.88       144.52 o                         
  -6  -3   3        185.25        160.97         9.99 o                         
  -5  -3   3       6899.60       6876.68        55.55 o                         
  -4  -3   3        397.24        379.61         9.59 o                         
  -3  -3   3      13008.38      12693.86        73.43 o                         
  -2  -3   3        259.74        238.39         4.42 o                         
  -1  -3   3      14094.76      13658.52        50.16 o                         
   0  -3   3         10.49         19.94         1.79 o                         
   1  -3   3      19912.63      20768.47        75.76 o                         
   2  -3   3       4591.40       4752.41        30.17 o                         
   3  -3   3       4567.91       4728.99        35.48 o                         
   4  -3   3        400.19        410.20        11.02 o                         
   5  -3   3      14128.07      14036.62        96.88 o                         
   6  -3   3        701.56        686.18        18.29 o                         
   7  -3   3        895.04        878.19        22.57 o                         
   8  -3   3        161.37        169.84        12.47 o                         
   9  -3   3       4587.78       4557.11        62.86 o                         
  10  -3   3         54.92          7.94        30.33 o                         
  -9  -2   3       1261.83       1082.44       134.29 o                         
  -8  -2   3        240.41        195.35        12.98 o                         
  -7  -2   3       1029.73        981.89        23.73 o                         
  -6  -2   3        430.82        433.83        15.21 o                         
  -5  -2   3       6235.88       6342.57        50.76 o                         
  -4  -2   3        873.44        865.71        15.88 o                         
  -3  -2   3       1872.32       1934.94        20.31 o                         
  -2  -2   3       3899.03       4040.61        22.01 o                         
  -1  -2   3      37453.46      37040.12       138.63 o                         
   0  -2   3       1225.85       1306.58         9.30 o                         
   1  -2   3        341.34        389.07         5.48 o                         
   2  -2   3       6943.70       7178.07        42.88 o                         
   3  -2   3      38028.40      38301.43       163.38 o                         
   4  -2   3        805.58        832.32        15.34 o                         
   5  -2   3       1294.82       1261.84        18.03 o                         
   6  -2   3         21.40         37.20         8.46 o                         
   7  -2   3      10725.47      10809.90        84.64 o                         
   8  -2   3        837.57        883.99        25.12 o                         
   9  -2   3        408.36        396.66        18.97 o                         
  -9  -1   3       1449.27       1325.66        36.10 o                         
  -8  -1   3        571.88        536.56        20.04 o                         
  -7  -1   3       6730.71       6664.00        65.52 o                         
  -6  -1   3         59.66         60.78         8.17 o                         
  -5  -1   3       1605.74       1560.44        21.92 o                         
  -4  -1   3         15.23         12.79         4.49 o                         
  -3  -1   3      35552.63      35074.68       168.66 o                         
  -2  -1   3        915.99        894.12         9.47 o                         
  -1  -1   3        676.87        658.33         6.10 o                         
   0  -1   3       6092.70       6213.83        24.43 o                         
   1  -1   3      33428.84      34631.12       101.64 o                         
   2  -1   3       8978.21       9157.58        47.48 o                         
   3  -1   3      11268.20      11408.92        65.89 o                         
   4  -1   3      10479.75      10479.60        64.03 o                         
   5  -1   3       3247.44       3330.72        32.54 o                         
   6  -1   3       1067.06       1112.18        22.15 o                         
   7  -1   3       5661.43       5743.22        58.75 o                         
   8  -1   3       1551.93       1580.07        33.83 o                         
   9  -1   3        504.06        520.19        21.63 o                         
  -9   0   3       4356.54       4297.56        62.45 o                         
  -8   0   3        269.19        246.47        15.09 o                         
  -7   0   3        822.91        820.55        21.73 o                         
  -6   0   3       8036.36       7883.85        64.02 o                         
  -5   0   3      12705.54      12322.93        79.91 o                         
  -4   0   3       2882.03       2809.35        26.43 o                         
  -3   0   3      19116.95      18819.69        85.32 o                         
  -2   0   3       7381.64       7188.96        43.11 o                         
  -1   0   3      19785.72      18983.14        69.87 o                         
   0   0   3        378.16        424.16         5.90 o                         
   1   0   3      53131.93      55019.49       165.47 o                         
   2   0   3        293.73        302.07         7.16 o                         
   3   0   3      21211.25      21776.21        99.27 o                         
   4   0   3         23.26         38.51         5.16 o                         
   5   0   3       9163.48       9190.98        64.42 o                         
   6   0   3         97.90        101.93         9.13 o                         
   7   0   3       8218.17       8267.79        74.96 o                         
   8   0   3        133.44        129.27        12.36 o                         
   9   0   3       2163.67       2177.96        46.50 o                         
 -10   1   3          3.06        145.92        66.65 o                         
  -9   1   3       2679.81       2629.96        46.48 o                         
  -8   1   3         22.85         10.31        11.61 o                         
  -7   1   3       6517.30       6487.64        64.01 o                         
  -6   1   3        187.42        164.46        10.11 o                         
  -5   1   3      12856.26      12699.56        84.18 o                         
  -4   1   3        117.43        142.17         6.27 o                         
  -3   1   3      11998.38      11581.97        60.96 o                         
  -2   1   3         28.65         62.65         4.30 o                         
  -1   1   3      38608.09      37980.03       133.95 o                         
   1   1   3       7289.88       7144.59        30.55 o                         
   2   1   3        476.99        583.45         9.96 o                         
   3   1   3       8694.69       8574.22        51.86 o                         
   4   1   3        553.70        595.63        13.61 o                         
   5   1   3       2324.31       2383.85        28.79 o                         
   6   1   3         33.21         34.88         7.54 o                         
   7   1   3       3554.08       3660.48        48.11 o                         
   8   1   3        536.70        526.87        21.80 o                         
 -10   2   3        466.84        553.54        57.77 o                         
  -9   2   3        274.19        248.57        17.76 o                         
  -8   2   3          8.17          1.34         9.76 o                         
  -7   2   3       4419.44       4354.88        49.51 o                         
  -6   2   3        348.08        330.41        13.74 o                         
  -5   2   3       1848.74       1775.38        27.06 o                         
  -4   2   3        737.23        758.75        14.22 o                         
  -3   2   3      11567.70      11240.75        64.29 o                         
  -2   2   3       4043.48       4145.63        27.18 o                         
  -1   2   3       3517.32       3269.46        16.54 o                         
   0   2   3       6044.13       6247.55        25.26 o                         
   1   2   3      21573.95      22508.72        75.58 o                         
   2   2   3         89.95         86.68         3.91 o                         
   3   2   3       3313.74       3360.73        29.42 o                         
   4   2   3       1974.40       2055.40        26.02 o                         
   5   2   3      10478.92      10753.18        74.05 o                         
   6   2   3         25.35         20.68         7.90 o                         
   7   2   3       1733.47       1779.68        35.64 o                         
   8   2   3        201.40        198.59        47.61 o                         
 -10   3   3          0.64         71.28        27.78 o                         
  -9   3   3       3363.32       3394.15        56.51 o                         
  -8   3   3         78.24         63.58        11.56 o                         
  -7   3   3       6874.99       6704.20        62.93 o                         
  -6   3   3        394.61        368.06        13.39 o                         
  -5   3   3      14136.78      13499.30        78.96 o                         
  -4   3   3        278.40        297.72         8.72 o                         
  -3   3   3      11585.62      11637.07        62.25 o                         
  -2   3   3       1274.10       1339.96        16.16 o                         
  -1   3   3      41990.02      42470.57       135.77 o                         
   0   3   3         47.17         74.01         3.34 o                         
   1   3   3       2161.50       2040.92        13.74 o                         
   2   3   3       1964.62       2008.78        20.46 o                         
   3   3   3      20760.14      20945.05       111.24 o                         
   4   3   3       1537.60       1520.98        21.64 o                         
   5   3   3       1998.17       2059.28        28.62 o                         
   6   3   3       4312.96       4405.88        55.75 o                         
   7   3   3       1618.13       1598.79        85.52 o                         
 -10   4   3        208.69        200.21        45.67 o                         
  -9   4   3         70.16         27.66        13.56 o                         
  -8   4   3       1568.11       1578.76        34.18 o                         
  -7   4   3      15795.38      15584.46       104.44 o                         
  -6   4   3         22.25         21.93         6.12 o                         
  -5   4   3        444.35        458.75        10.66 o                         
  -4   4   3      11179.46      11282.85        65.26 o                         
  -3   4   3      26692.79      26685.78       131.75 o                         
  -2   4   3       3383.09       3376.44        28.82 o                         
  -1   4   3       9278.18       9007.24        36.80 o                         
   0   4   3       8968.06       8895.50        35.86 o                         
   1   4   3      12258.94      12082.17        50.69 o                         
   2   4   3       1221.83       1219.85        15.79 o                         
   3   4   3      12342.75      12633.39        77.84 o                         
   4   4   3       1002.27        992.94        17.58 o                         
   5   4   3       3063.73       3238.46        87.81 o                         
   6   4   3         99.02         91.30        26.61 o                         
 -10   5   3        429.02        524.77        68.88 o                         
  -9   5   3       2833.94       2825.02        52.14 o                         
  -8   5   3        628.07        589.29        21.39 o                         
  -7   5   3       6610.61       6574.74        62.76 o                         
  -6   5   3        300.88        326.36        12.66 o                         
  -5   5   3       6551.88       6528.28        49.44 o                         
  -4   5   3       2825.90       2869.29        32.49 o                         
  -3   5   3      21477.27      21606.22       108.02 o                         
  -2   5   3         26.82         27.58         4.32 o                         
  -1   5   3       4254.45       4163.51        22.66 o                         
   0   5   3        442.94        425.05         5.75 o                         
   1   5   3      15238.45      14449.78        59.30 o                         
   2   5   3         17.08         18.42         3.83 o                         
   3   5   3       1539.50       1514.79        46.15 o                         
   4   5   3         57.23         22.04        17.73 o                         
   5   5   3       3082.06       3165.95        91.94 o                         
   6   5   3         48.80         27.72        24.98 o                         
 -10   6   3        513.42        528.14        83.67 o                         
  -9   6   3       2066.43       2025.70        43.72 o                         
  -8   6   3       1061.77       1029.15        27.36 o                         
  -7   6   3       1387.73       1452.91        30.21 o                         
  -6   6   3        874.25        896.80        21.99 o                         
  -5   6   3       6984.76       6865.56        56.17 o                         
  -4   6   3        625.27        637.00        15.32 o                         
  -3   6   3       1815.93       1829.84        21.53 o                         
  -2   6   3        229.84        243.69         7.76 o                         
  -1   6   3       8502.93       8309.35        40.46 o                         
   0   6   3        284.66        252.53        16.06 o                         
   1   6   3       2491.91       2445.50        51.50 o                         
   2   6   3        710.45        743.44        32.70 o                         
   3   6   3       5079.27       5125.26       119.87 o                         
   4   6   3         19.43         -7.02        19.16 o                         
   5   6   3       1761.35       1761.74        80.34 o                         
 -10   7   3         26.43         50.95        48.63 o                         
  -9   7   3       1859.06       1815.02        41.04 o                         
  -8   7   3        135.30        130.54        12.61 o                         
  -7   7   3       6711.29       6787.91        68.62 o                         
  -6   7   3         68.13         48.19         9.01 o                         
  -5   7   3       6745.64       6908.94        57.60 o                         
  -4   7   3         71.13         66.56         6.70 o                         
  -3   7   3      11444.42      11486.49        70.06 o                         
  -2   7   3        115.15        126.58         5.62 o                         
  -1   7   3       7089.63       7136.12       117.04 o                         
   0   7   3        254.65        215.12        16.32 o                         
   1   7   3      10971.74      10823.36       139.34 o                         
   2   7   3        247.46        245.16        29.32 o                         
   3   7   3       1370.33       1439.20        66.10 o                         
   4   7   3        163.15         93.74        23.93 o                         
   5   7   3       4447.29       4675.12       306.99 o                         
  -9   8   3       4600.61       4506.70        68.09 o                         
  -8   8   3        991.74        969.24        28.88 o                         
  -7   8   3        721.06        706.58        22.80 o                         
  -6   8   3         87.21         92.48         9.48 o                         
  -5   8   3      14225.44      14365.62        94.14 o                         
  -4   8   3        407.96        421.40        13.47 o                         
  -3   8   3        705.71        702.34        34.13 o                         
  -2   8   3        781.21        734.93        34.48 o                         
  -1   8   3      13242.08      13309.90       155.35 o                         
   0   8   3        373.02        355.87        27.69 o                         
   1   8   3       1973.83       1939.78        80.76 o                         
   2   8   3       1256.15       1222.84        67.72 o                         
   3   8   3       4007.81       4239.99       150.55 o                         
   4   8   3        551.35        546.80       105.15 o                         
  -9   9   3       1020.38        917.68        33.08 o                         
  -8   9   3        652.51        584.68        21.67 o                         
  -7   9   3       3788.03       3754.44        53.24 o                         
  -6   9   3       1893.99       1870.76        53.38 o                         
  -5   9   3       4846.40       4798.99       108.81 o                         
  -4   9   3        334.00        319.25        39.98 o                         
  -3   9   3       3015.60       2955.93        76.72 o                         
  -2   9   3       2363.93       2351.65        71.46 o                         
  -1   9   3       6920.51       7084.96       131.17 o                         
   0   9   3        118.98        120.75        21.55 o                         
   1   9   3        981.67        950.47        51.63 o                         
   2   9   3        287.43        364.21        44.86 o                         
  -8  10   3        239.96        196.72        83.36 o                         
  -7  10   3       1654.84       1439.65        77.64 o                         
  -6  10   3        527.00        597.82        42.28 o                         
  -5  10   3       1503.40       1470.05        63.20 o                         
  -4  10   3        243.59        252.40        27.29 o                         
  -3  10   3       3812.79       3995.07        95.02 o                         
  -2  10   3        264.95        244.79        31.62 o                         
  -1  10   3        857.08        887.94        60.72 o                         
   0  10   3          3.41          1.70        22.25 o                         
   1  10   3       2771.47       2460.01       137.23 o                         
  -7  11   3       1319.93       1145.27       171.73 o                         
  -6  11   3         81.83         89.61        28.19 o                         
  -5  11   3       7292.80       7179.59       157.51 o                         
  -4  11   3         26.66         13.60        20.02 o                         
  -3  11   3       2625.97       2505.84        96.91 o                         
  -2  11   3         38.92         15.76        30.18 o                         
  -1  11   3       5464.03       5107.14       246.71 o                         
   3 -12   4        180.28        114.38        62.65 o                         
   5 -12   4         17.58        -38.30        40.26 o                         
  -1 -11   4          4.63        111.08        68.48 o                         
   0 -11   4       5796.69       5782.84       361.69 o                         
   1 -11   4        134.74        196.43        36.45 o                         
   2 -11   4       1352.01       1310.14        74.66 o                         
   3 -11   4         14.87          7.63        24.49 o                         
   4 -11   4       7390.06       7398.80       169.81 o                         
   5 -11   4        143.43        162.02        28.85 o                         
   6 -11   4       1941.67       1891.95       151.45 o                         
   7 -11   4          8.38         34.05        58.61 o                         
  -2 -10   4       2760.43       2691.48       215.74 o                         
  -1 -10   4         80.38        123.42        48.32 o                         
   0 -10   4       2174.30       2200.32        98.71 o                         
   1 -10   4         49.02         27.44        21.56 o                         
   2 -10   4       4620.47       4661.90       122.04 o                         
   3 -10   4         29.84         40.24        21.89 o                         
   4 -10   4       1607.86       1511.67        70.41 o                         
   5 -10   4         42.37         38.04        24.20 o                         
   6 -10   4       3157.07       3176.76       108.12 o                         
   7 -10   4         62.56         82.28        35.70 o                         
   8 -10   4        907.39        851.88        43.39 o                         
  -4  -9   4       1662.31       1774.64       207.19 o                         
  -3  -9   4          7.96         -5.80        33.77 o                         
  -2  -9   4        280.62        333.08        37.49 o                         
  -1  -9   4         22.18         52.44        19.92 o                         
   0  -9   4       7055.77       6989.68       113.06 o                         
   1  -9   4        504.07        563.40        42.91 o                         
   2  -9   4        697.72        724.45        45.24 o                         
   3  -9   4        332.41        369.89        27.50 o                         
   4  -9   4       8361.37       8404.47       136.37 o                         
   5  -9   4       2025.85       2071.81        32.62 o                         
   6  -9   4       2634.44       2690.69        41.46 o                         
   7  -9   4        135.12        118.13        12.85 o                         
   8  -9   4       3312.29       3210.26        53.43 o                         
  -5  -8   4         57.99         25.89        48.84 o                         
  -4  -8   4       2195.88       2168.54       106.15 o                         
  -3  -8   4         14.96         23.52        23.51 o                         
  -2  -8   4       6712.29       6916.20       167.83 o                         
  -1  -8   4         59.74         66.56        17.03 o                         
   0  -8   4       4736.55       4662.20        84.71 o                         
   1  -8   4        498.66        498.21        32.00 o                         
   2  -8   4      10553.14      10318.44       122.41 o                         
   3  -8   4        381.13        385.01        10.69 o                         
   4  -8   4       5783.93       5911.87        51.32 o                         
   5  -8   4       2386.00       2430.83        32.71 o                         
   6  -8   4       3318.36       3278.57        44.81 o                         
   7  -8   4         24.25         21.54         9.57 o                         
   8  -8   4       4548.02       4622.19        61.85 o                         
   9  -8   4       1453.83       1670.83       206.29 o                         
  -5  -7   4       2245.19       2133.96       103.46 o                         
  -4  -7   4       3317.31       3413.36       113.51 o                         
  -3  -7   4       1094.15       1037.27        47.22 o                         
  -2  -7   4       6425.50       6362.37       115.15 o                         
  -1  -7   4       4504.09       4368.22        77.58 o                         
   0  -7   4       3653.83       3746.33        64.14 o                         
   1  -7   4       1346.41       1342.74        14.16 o                         
   2  -7   4      17070.37      17303.69        84.27 o                         
   3  -7   4       1439.27       1534.18        20.67 o                         
   4  -7   4       3243.04       3282.33        35.12 o                         
   5  -7   4        261.99        294.35        12.27 o                         
   6  -7   4      13085.59      13270.71        92.18 o                         
   7  -7   4        177.26        168.69        12.56 o                         
   8  -7   4       1872.19       1974.79        39.57 o                         
   9  -7   4        135.84        151.48        15.33 o                         
  -6  -6   4        809.31        790.66        68.60 o                         
  -5  -6   4        141.37        147.34        31.35 o                         
  -4  -6   4       7915.06       8084.13       131.47 o                         
  -3  -6   4        595.74        602.48        32.87 o                         
  -2  -6   4       3289.97       3244.67        68.33 o                         
  -1  -6   4         72.15         63.71        11.32 o                         
   0  -6   4      12090.14      11550.78        58.95 o                         
   1  -6   4       1277.04       1298.52        11.48 o                         
   2  -6   4       3661.52       3745.05        30.41 o                         
   3  -6   4         49.57         48.44         5.79 o                         
   4  -6   4       8895.50       9271.86        61.41 o                         
   5  -6   4         97.95        115.21         8.00 o                         
   6  -6   4       1239.29       1276.60        24.51 o                         
   7  -6   4         36.77         35.53         9.09 o                         
   8  -6   4       3026.47       3036.78        45.94 o                         
   9  -6   4          3.66         12.38        12.95 o                         
  -7  -5   4          0.07         -3.41        31.52 o                         
  -6  -5   4       2921.57       2984.13       111.92 o                         
  -5  -5   4         94.70         67.27        16.42 o                         
  -4  -5   4       1093.35       1063.36        44.18 o                         
  -3  -5   4          0.78          9.86         3.32 o                         
  -2  -5   4       6896.45       6849.25        28.88 o                         
  -1  -5   4        291.65        281.66         4.12 o                         
   0  -5   4       1687.48       1720.03        12.04 o                         
   1  -5   4         17.27         28.58         3.70 o                         
   2  -5   4      21191.91      21705.26       107.94 o                         
   3  -5   4         19.17         32.34         5.06 o                         
   4  -5   4       1868.30       1866.69        22.78 o                         
   5  -5   4         19.92         23.96         6.81 o                         
   6  -5   4      12121.29      12357.68        87.30 o                         
   7  -5   4        804.24        872.39        22.42 o                         
   8  -5   4       3138.28       3183.98        47.51 o                         
   9  -5   4        178.12        179.60        15.30 o                         
  10  -5   4       2228.76       2449.75       240.36 o                         
  -8  -4   4       2020.40       1985.95       226.29 o                         
  -7  -4   4        118.67         98.16        38.44 o                         
  -6  -4   4       4964.76       5078.15       121.50 o                         
  -5  -4   4        383.24        347.79        12.38 o                         
  -4  -4   4       7187.23       7100.96        53.36 o                         
  -3  -4   4       1009.88        963.18        15.47 o                         
  -2  -4   4      19072.36      18680.66        69.27 o                         
  -1  -4   4        695.21        710.83         7.96 o                         
   0  -4   4      22038.28      22188.35        74.51 o                         
   1  -4   4        347.33        380.69         8.32 o                         
   2  -4   4      20473.60      21116.33       100.45 o                         
   3  -4   4        334.96        314.93         9.34 o                         
   4  -4   4      16076.16      16511.45        92.41 o                         
   5  -4   4        128.04        146.86         9.53 o                         
   6  -4   4       6588.59       6617.79        59.33 o                         
   7  -4   4       2985.22       3071.82        41.57 o                         
   8  -4   4       2784.87       2799.88        43.23 o                         
   9  -4   4         34.22         35.78        11.36 o                         
  -8  -3   4        630.28        654.50        52.32 o                         
  -7  -3   4        273.18        269.52        16.13 o                         
  -6  -3   4       7980.23       8168.79        70.65 o                         
  -5  -3   4         73.31         68.74         6.86 o                         
  -4  -3   4        498.40        478.46        11.41 o                         
  -3  -3   4       7978.52       7890.68        52.96 o                         
  -2  -3   4      22809.46      22110.85        80.51 o                         
  -1  -3   4       3468.73       3436.67        19.66 o                         
   0  -3   4       7414.66       7479.08        31.62 o                         
   1  -3   4       9509.74       9834.22        47.38 o                         
   2  -3   4       8775.17       8762.10        50.30 o                         
   3  -3   4       1492.37       1408.47        20.22 o                         
   4  -3   4      14742.74      14648.00        84.81 o                         
   5  -3   4       2312.68       2346.49        30.00 o                         
   6  -3   4       2979.52       2972.88        38.08 o                         
   7  -3   4        421.74        423.65        16.66 o                         
   8  -3   4       6237.86       6232.79        66.15 o                         
   9  -3   4         60.66         62.82        11.83 o                         
  -9  -2   4        484.35        336.11        70.91 o                         
  -8  -2   4        913.00        919.34        25.67 o                         
  -7  -2   4       1311.30       1352.08        29.64 o                         
  -6  -2   4       6933.85       6957.77        60.37 o                         
  -5  -2   4        546.72        528.23        14.34 o                         
  -4  -2   4       1871.56       1861.60        24.45 o                         
  -3  -2   4       4176.12       4046.03        34.13 o                         
  -2  -2   4      50264.26      49729.56       279.03 o                         
  -1  -2   4       4135.94       4276.62        20.40 o                         
   0  -2   4        232.60        320.70         4.74 o                         
   1  -2   4         13.11         37.72         3.69 o                         
   2  -2   4      46748.43      48581.36       218.73 o                         
   3  -2   4       3615.05       3726.49        31.08 o                         
   4  -2   4       1453.72       1494.73        20.55 o                         
   5  -2   4        193.18        202.63        10.01 o                         
   6  -2   4       8717.89       8860.36        70.54 o                         
   7  -2   4        400.58        425.20        16.66 o                         
   8  -2   4        788.68        814.14        24.96 o                         
   9  -2   4         50.79         65.55        12.37 o                         
  -9  -1   4        335.76        309.36        18.36 o                         
  -8  -1   4       4329.57       4229.82        58.04 o                         
  -7  -1   4        326.21        340.81        14.86 o                         
  -6  -1   4       1591.32       1583.93        27.26 o                         
  -5  -1   4        153.48        147.76         8.20 o                         
  -4  -1   4      15280.32      14993.44        78.98 o                         
  -3  -1   4        783.91        791.40        12.53 o                         
  -2  -1   4       1347.51       1248.95        12.58 o                         
  -1  -1   4         68.68         93.02         2.95 o                         
   0  -1   4      28610.55      28843.58        88.39 o                         
   1  -1   4       1559.84       1667.39        14.95 o                         
   2  -1   4       5380.58       5296.68        37.25 o                         
   3  -1   4         41.44         50.14         5.28 o                         
   4  -1   4      15783.30      15870.44        94.55 o                         
   5  -1   4         20.67         30.64         6.08 o                         
   6  -1   4       2813.75       2892.22        36.64 o                         
   7  -1   4         72.50         92.70        10.82 o                         
   8  -1   4       4684.54       4722.69        59.78 o                         
   9  -1   4         23.90         21.67        11.70 o                         
  -9   0   4          4.35         -7.67        12.17 o                         
  -8   0   4       1480.13       1486.25        33.02 o                         
  -7   0   4       1855.15       1845.11        32.07 o                         
  -6   0   4      10261.25      10215.15        78.48 o                         
  -5   0   4        962.20        954.49        16.87 o                         
  -4   0   4      12271.97      12046.70        68.91 o                         
  -3   0   4       4837.04       4803.63        34.79 o                         
  -2   0   4      28541.86      27632.15       159.91 o                         
  -1   0   4       2626.62       2657.97        15.18 o                         
   0   0   4      33180.37      33340.72       110.55 o                         
   1   0   4       6033.69       6203.54        35.18 o                         
   2   0   4      27605.97      27468.87       120.30 o                         
   3   0   4       1881.69       1882.05        20.98 o                         
   4   0   4      13225.05      13375.62        76.46 o                         
   5   0   4       1567.90       1499.34        24.64 o                         
   6   0   4       6017.09       6145.32        57.34 o                         
   7   0   4         48.60         63.55         9.76 o                         
   8   0   4       2761.83       2787.63        49.03 o                         
   9   0   4        910.81        896.40        32.50 o                         
 -10   1   4       1891.21       2009.86       208.11 o                         
  -9   1   4        108.51         91.89        12.51 o                         
  -8   1   4       3524.86       3597.69        51.65 o                         
  -7   1   4         39.03         19.88         9.37 o                         
  -6   1   4       4286.17       4257.17        43.97 o                         
  -5   1   4         16.83         20.94         4.85 o                         
  -4   1   4      18974.16      18642.07       100.28 o                         
  -3   1   4        807.27        878.72        14.21 o                         
  -2   1   4       1234.00       1183.84        15.11 o                         
  -1   1   4        208.43        229.07         4.34 o                         
   0   1   4      59400.45      60365.22       203.01 o                         
   1   1   4       1684.53       1761.69        17.90 o                         
   2   1   4       1240.82       1280.45        18.03 o                         
   3   1   4       2567.36       2585.99        25.65 o                         
   4   1   4       9609.68       9852.53        68.22 o                         
   5   1   4       1258.68       1294.98        22.85 o                         
   6   1   4       4359.67       4573.76        49.97 o                         
   7   1   4        587.96        599.13        21.83 o                         
   8   1   4       1266.89       1245.90        32.84 o                         
 -10   2   4       1558.78       1570.83        94.89 o                         
  -9   2   4         84.43         68.10        12.81 o                         
  -8   2   4        833.94        807.74        24.11 o                         
  -7   2   4       1073.66       1028.56        23.90 o                         
  -6   2   4       5784.48       5662.93        52.38 o                         
  -5   2   4       5533.37       5382.29        47.33 o                         
  -4   2   4      12037.09      11747.02        67.59 o                         
  -3   2   4       2535.43       2530.85        23.66 o                         
  -2   2   4       6320.61       6227.94        36.74 o                         
  -1   2   4      14537.66      14491.72        50.78 o                         
   0   2   4      36522.88      36023.70       106.59 o                         
   1   2   4         40.21         57.87         4.15 o                         
   2   2   4        404.76        426.67         9.51 o                         
   3   2   4        850.69        811.25        13.20 o                         
   4   2   4      20571.29      21047.24       106.23 o                         
   5   2   4         53.23         51.61         7.10 o                         
   6   2   4        166.67        194.86        11.33 o                         
   7   2   4          3.07          4.58         9.29 o                         
   8   2   4       3017.15       2632.00       230.36 o                         
 -10   3   4       2321.46       2346.39       123.45 o                         
  -9   3   4        456.10        449.55        21.72 o                         
  -8   3   4       2291.83       2234.50        39.55 o                         
  -7   3   4        606.34        619.02        18.05 o                         
  -6   3   4      11235.54      10836.42        74.34 o                         
  -5   3   4       1352.17       1355.25        19.96 o                         
  -4   3   4       4452.30       4465.27        38.11 o                         
  -3   3   4          1.07          8.61         3.27 o                         
  -2   3   4      18968.26      18849.10        84.44 o                         
  -1   3   4        874.10        908.84        11.16 o                         
   0   3   4       4006.21       3761.77        20.24 o                         
   1   3   4       1253.62       1304.35        15.51 o                         
   2   3   4      15167.52      15321.77        77.78 o                         
   3   3   4        148.65        128.60         6.86 o                         
   4   3   4       3927.49       4087.07        39.36 o                         
   5   3   4         57.82         76.03         7.32 o                         
   6   3   4       4074.95       4214.11       143.33 o                         
   7   3   4         25.57         10.63        23.75 o                         
 -10   4   4        223.25        213.04        52.76 o                         
  -9   4   4        169.94        154.51        14.82 o                         
  -8   4   4      11305.61      10988.04        92.42 o                         
  -7   4   4          3.42         -5.81         9.62 o                         
  -6   4   4       2052.52       2035.33        29.11 o                         
  -5   4   4       2805.30       2800.37        32.52 o                         
  -4   4   4      26205.36      26267.21       142.29 o                         
  -3   4   4       2759.17       2635.78        26.91 o                         
  -2   4   4      11170.24      10932.53        62.77 o                         
  -1   4   4       3577.95       3580.14        28.17 o                         
   0   4   4      28194.47      27956.47        88.82 o                         
   1   4   4       2174.00       2095.23        21.08 o                         
   2   4   4       9994.08      10028.25        63.77 o                         
   3   4   4        869.84        957.66        16.65 o                         
   4   4   4       7970.21       8260.48        71.71 o                         
   5   4   4        580.03        631.58        39.98 o                         
   6   4   4       3455.74       3291.60       124.38 o                         
 -10   5   4       3571.28       3495.23       221.29 o                         
  -9   5   4        467.93        454.21        22.14 o                         
  -8   5   4       3186.03       3192.60        48.80 o                         
  -7   5   4       1189.57       1201.55        28.02 o                         
  -6   5   4       3266.55       3376.54        38.05 o                         
  -5   5   4        572.85        543.98        14.78 o                         
  -4   5   4      10286.21      10252.95        70.08 o                         
  -3   5   4        124.56        139.55         7.57 o                         
  -2   5   4       4417.22       4421.41        36.03 o                         
  -1   5   4        594.96        571.62        10.53 o                         
   0   5   4       5483.12       5297.93        25.78 o                         
   1   5   4        200.31        211.19         6.65 o                         
   2   5   4       5389.80       5549.77        44.30 o                         
   3   5   4         93.02         97.37        18.10 o                         
   4   5   4        860.02        871.73        46.29 o                         
   5   5   4        228.63        186.08        28.94 o                         
   6   5   4       2008.96       2030.40       106.09 o                         
 -10   6   4        832.17        610.70       117.69 o                         
  -9   6   4        199.92        179.04        16.14 o                         
  -8   6   4       2664.12       2689.49        44.45 o                         
  -7   6   4        343.32        318.67        15.95 o                         
  -6   6   4       1582.98       1621.59        29.65 o                         
  -5   6   4        768.41        759.39        18.06 o                         
  -4   6   4      10829.04      10870.95        73.89 o                         
  -3   6   4       5380.59       5426.62        45.10 o                         
  -2   6   4       7667.08       7423.08        52.00 o                         
  -1   6   4       1043.29       1080.21        14.33 o                         
   0   6   4       5775.30       5612.02        75.27 o                         
   1   6   4       5042.68       4965.71        76.49 o                         
   2   6   4       9554.85       9660.59       132.87 o                         
   3   6   4        312.88        325.37        28.49 o                         
   4   6   4       1378.54       1453.93        67.40 o                         
   5   6   4        797.39        780.64        55.59 o                         
 -10   7   4       2642.30       2080.59       205.83 o                         
  -9   7   4        245.90        220.43        16.10 o                         
  -8   7   4       3713.49       3789.79        53.81 o                         
  -7   7   4        632.03        613.43        21.02 o                         
  -6   7   4       6988.75       7033.96        65.98 o                         
  -5   7   4        685.49        697.40        17.84 o                         
  -4   7   4      10754.12      10769.39        75.53 o                         
  -3   7   4       1807.64       1767.45        24.24 o                         
  -2   7   4       2313.86       2332.03        25.36 o                         
  -1   7   4         19.83         36.40        13.43 o                         
   0   7   4      11953.57      11929.60       131.07 o                         
   1   7   4        316.41        321.53        23.08 o                         
   2   7   4        927.83        911.68        40.65 o                         
   3   7   4        810.81        801.48        50.27 o                         
   4   7   4       3923.80       3695.05       127.29 o                         
   5   7   4          0.03        -14.34        51.65 o                         
  -9   8   4       1189.49       1102.19        36.23 o                         
  -8   8   4        642.03        641.17        23.57 o                         
  -7   8   4         18.49         10.77        10.27 o                         
  -6   8   4      11682.86      11724.60        90.29 o                         
  -5   8   4        665.45        642.40        17.84 o                         
  -4   8   4        576.60        576.65        15.18 o                         
  -3   8   4        164.44        165.21        24.27 o                         
  -2   8   4      18027.88      18170.41       206.20 o                         
  -1   8   4        146.81        149.77        17.29 o                         
   0   8   4       1594.93       1594.24        55.00 o                         
   1   8   4        225.54        202.71        32.20 o                         
   2   8   4       9352.23       9052.41       263.70 o                         
   3   8   4        556.53        629.59        73.07 o                         
   4   8   4       1308.81       1373.73       165.54 o                         
  -9   9   4         22.63        -13.16        13.16 o                         
  -8   9   4       5418.46       5317.68        68.49 o                         
  -7   9   4        999.53        978.75        27.60 o                         
  -6   9   4       2099.96       2113.90        73.41 o                         
  -5   9   4        581.26        645.45        37.64 o                         
  -4   9   4       3144.84       3275.97        77.38 o                         
  -3   9   4       1494.15       1468.01        54.03 o                         
  -2   9   4       5599.16       5591.42       102.52 o                         
  -1   9   4        135.54        148.38        26.66 o                         
   0   9   4        948.29        908.69        55.68 o                         
   1   9   4         43.62         33.32        24.86 o                         
   2   9   4       2366.81       2194.17       109.54 o                         
  -8  10   4       1590.11       1613.85       196.76 o                         
  -7  10   4        270.70        204.70        29.48 o                         
  -6  10   4       1660.89       1675.95        68.95 o                         
  -5  10   4         60.82         99.88        22.64 o                         
  -4  10   4       2173.46       2217.28        71.52 o                         
  -3  10   4         36.22         21.42        21.60 o                         
  -2  10   4       4655.78       4727.63       127.59 o                         
  -1  10   4        381.91        355.42        57.27 o                         
   0  10   4       1541.20       1441.91        80.54 o                         
   1  10   4         64.63        229.52        88.97 o                         
  -6  11   4       3415.82       3308.28       154.33 o                         
  -5  11   4        117.87        111.89        30.66 o                         
  -4  11   4       4380.81       4336.65       159.85 o                         
  -3  11   4         13.54         12.29        28.31 o                         
  -2  11   4       3419.99       3463.66       160.36 o                         
   2 -12   5        372.10        192.74        79.91 o                         
   3 -12   5       4572.92       4082.22       279.61 o                         
   5 -12   5       1058.44       1173.23       156.31 o                         
  -1 -11   5       3334.61       3541.68       287.85 o                         
   0 -11   5        569.77        736.91       135.59 o                         
   1 -11   5       2842.56       3015.89       115.09 o                         
   2 -11   5        838.97        821.25        60.30 o                         
   3 -11   5       9853.52       9943.67       217.57 o                         
   4 -11   5        260.95        223.58        32.70 o                         
   5 -11   5       1452.77       1450.42        78.50 o                         
   6 -11   5          3.74        -18.36        42.91 o                         
   7 -11   5       6207.75       5555.29       354.99 o                         
  -3 -10   5       1631.63       1648.83       193.93 o                         
  -2 -10   5         93.11        112.53       120.28 o                         
  -1 -10   5        982.92       1028.08       116.03 o                         
   0 -10   5         18.96         -0.48        22.39 o                         
   1 -10   5       3206.74       3253.43       107.48 o                         
   2 -10   5         97.18         81.73        24.11 o                         
   3 -10   5       1479.05       1634.72        77.76 o                         
   4 -10   5          7.75         -1.13        22.60 o                         
   5 -10   5       2240.49       2198.80        78.02 o                         
   6 -10   5         23.66         45.93        27.00 o                         
   7 -10   5       1486.08       1424.86       103.29 o                         
   8 -10   5         18.47         30.19        15.49 o                         
  -4  -9   5         32.38         29.10        34.11 o                         
  -3  -9   5        636.05        514.09        55.10 o                         
  -2  -9   5        110.30         34.36        34.27 o                         
  -1  -9   5       6533.36       6672.10       154.16 o                         
   0  -9   5        637.97        705.49        41.24 o                         
   1  -9   5       2261.74       2190.94        68.91 o                         
   2  -9   5         66.68         44.74        16.94 o                         
   3  -9   5       8637.57       8673.18       163.29 o                         
   4  -9   5       1092.38       1076.66        45.88 o                         
   5  -9   5       1762.41       1811.32        29.53 o                         
   6  -9   5         45.62         31.44         8.77 o                         
   7  -9   5       6190.72       6270.17        72.37 o                         
   8  -9   5        430.43        415.34        21.23 o                         
  -5  -8   5       1091.40       1030.62       109.06 o                         
  -4  -8   5         36.93        -23.05        30.47 o                         
  -3  -8   5       4126.01       4150.18       126.42 o                         
  -2  -8   5         56.01         56.81        21.14 o                         
  -1  -8   5       3496.16       3472.96        84.10 o                         
   0  -8   5        307.82        293.10        23.25 o                         
   1  -8   5       6498.58       6259.42       104.42 o                         
   2  -8   5        393.32        337.10        20.56 o                         
   3  -8   5       2826.90       3013.32        30.77 o                         
   4  -8   5        696.94        695.97        17.77 o                         
   5  -8   5       9614.45       9692.96        77.78 o                         
   6  -8   5         24.80         26.23         9.70 o                         
   7  -8   5       2040.36       2062.07        37.95 o                         
   8  -8   5        836.81        859.43        28.72 o                         
   9  -8   5       3101.20       3124.96       280.66 o                         
  -6  -7   5        372.72        449.00       108.65 o                         
  -5  -7   5       2722.87       2678.89       153.27 o                         
  -4  -7   5         35.00         23.08        23.53 o                         
  -3  -7   5       3352.09       3451.20       112.11 o                         
  -2  -7   5       1466.97       1411.53        52.07 o                         
  -1  -7   5       9294.98       9114.88       123.60 o                         
   0  -7   5       2590.78       2545.78        51.87 o                         
   1  -7   5       8750.29       8846.62        51.27 o                         
   2  -7   5       3684.55       3814.89        36.34 o                         
   3  -7   5      11010.98      11379.46        76.72 o                         
   4  -7   5       4688.63       4699.61        44.93 o                         
   5  -7   5      12629.93      12927.05        87.06 o                         
   6  -7   5       2556.85       2632.18        38.16 o                         
   7  -7   5       1251.60       1263.36        29.39 o                         
   8  -7   5        621.41        610.16        23.10 o                         
   9  -7   5       6634.05       6337.13       223.94 o                         
  -6  -6   5        721.20        628.01        61.93 o                         
  -5  -6   5       2626.82       2793.37        95.93 o                         
  -4  -6   5        638.55        554.14        35.68 o                         
  -3  -6   5       2405.36       2307.29        72.48 o                         
  -2  -6   5       1837.45       1827.85        50.21 o                         
  -1  -6   5       8320.17       8250.46        60.41 o                         
   0  -6   5        202.72        221.95         4.24 o                         
   1  -6   5       3158.41       3181.74        26.72 o                         
   2  -6   5         90.03         96.91         5.84 o                         
   3  -6   5       8054.50       8394.12        55.99 o                         
   4  -6   5         41.09         49.87         7.03 o                         
   5  -6   5       1588.59       1565.67        25.39 o                         
   6  -6   5         59.96         77.82         8.90 o                         
   7  -6   5       3572.77       3693.18        50.01 o                         
   8  -6   5         23.49         39.12        11.51 o                         
   9  -6   5       1114.64       1105.68       108.48 o                         
  -7  -5   5       1235.18       1257.51       207.13 o                         
  -6  -5   5        187.27        221.93        39.68 o                         
  -5  -5   5       1075.92       1018.36        45.80 o                         
  -4  -5   5        672.29        674.61        35.72 o                         
  -3  -5   5       9853.25       9978.54        62.47 o                         
  -2  -5   5         75.30         84.52         4.68 o                         
  -1  -5   5       1783.43       1756.07        13.44 o                         
   0  -5   5        287.34        316.29         5.39 o                         
   1  -5   5      27479.36      28292.01       131.17 o                         
   2  -5   5        804.13        792.46        13.16 o                         
   3  -5   5       1768.19       1810.01        24.45 o                         
   4  -5   5          4.10         22.68         4.98 o                         
   5  -5   5      17045.46      17618.04       102.12 o                         
   6  -5   5        248.45        249.83        12.31 o                         
   7  -5   5       1487.95       1471.53        29.18 o                         
   8  -5   5         36.77         39.48        10.54 o                         
   9  -5   5       5403.86       5291.08        69.66 o                         
  -8  -4   5         95.22        127.10        59.11 o                         
  -7  -4   5       1267.85       1282.06        76.39 o                         
  -6  -4   5         98.72        132.38        22.56 o                         
  -5  -4   5       9389.67       9541.87        76.01 o                         
  -4  -4   5        113.75         91.06         6.86 o                         
  -3  -4   5       5486.25       5408.77        45.16 o                         
  -2  -4   5        414.25        402.74         9.31 o                         
  -1  -4   5      19039.93      18345.75        69.28 o                         
   0  -4   5        381.87        453.36         8.12 o                         
   1  -4   5       8992.75       9019.60        51.24 o                         
   2  -4   5       2345.37       2355.39        23.35 o                         
   3  -4   5      13206.18      13752.21        86.38 o                         
   4  -4   5        328.31        385.14        11.50 o                         
   5  -4   5       8110.56       8006.03        61.40 o                         
   6  -4   5        687.17        711.65        19.96 o                         
   7  -4   5       5465.97       5474.55        59.79 o                         
   8  -4   5        160.46        136.75        12.53 o                         
   9  -4   5       2120.88       2120.03        43.44 o                         
  -8  -3   5        471.99        481.83        47.02 o                         
  -7  -3   5       2549.79       2560.54        41.21 o                         
  -6  -3   5         35.48         21.80         7.47 o                         
  -5  -3   5       4602.08       4594.85        43.48 o                         
  -4  -3   5       1550.57       1503.11        22.98 o                         
  -3  -3   5      10414.55      10240.42        61.12 o                         
  -2  -3   5        377.11        432.13        21.14 o                         
  -1  -3   5      12838.86      12696.10        62.67 o                         
   0  -3   5        767.12        742.63        10.78 o                         
   1  -3   5      33476.71      34367.94       141.33 o                         
   2  -3   5       5219.47       5355.57        38.84 o                         
   3  -3   5       9026.03       9053.55        62.05 o                         
   4  -3   5       2358.68       2338.00        26.80 o                         
   5  -3   5      16161.52      16059.87        97.71 o                         
   6  -3   5       4337.80       4341.54        50.29 o                         
   7  -3   5       4263.07       4236.62        51.22 o                         
   8  -3   5       1735.46       1766.54        35.39 o                         
   9  -3   5       1388.23       1348.37        37.06 o                         
  -9  -2   5       2423.57       2397.52       177.66 o                         
  -8  -2   5        503.40        537.81        20.44 o                         
  -7  -2   5       1608.71       1534.39        30.82 o                         
  -6  -2   5        348.00        361.15        14.28 o                         
  -5  -2   5       7250.35       7172.01        56.75 o                         
  -4  -2   5       3025.03       3020.37        33.93 o                         
  -3  -2   5       6704.10       6506.02        49.69 o                         
  -2  -2   5       2004.59       2044.47        18.74 o                         
  -1  -2   5       5733.45       5360.33        35.94 o                         
   0  -2   5       5357.37       5290.91        30.24 o                         
   1  -2   5      15750.47      15929.74        74.85 o                         
   2  -2   5        591.27        565.02        11.84 o                         
   3  -2   5       2016.21       2060.19        28.22 o                         
   4  -2   5          7.56         38.44         6.37 o                         
   5  -2   5       6531.74       6640.49        54.20 o                         
   6  -2   5          6.61         21.12         8.76 o                         
   7  -2   5        500.44        543.07        18.78 o                         
   8  -2   5        218.72        226.50        15.10 o                         
   9  -2   5       2462.97       2449.97        60.38 o                         
  -9  -1   5       2299.41       2286.43        44.38 o                         
  -8  -1   5        355.95        340.18        16.37 o                         
  -7  -1   5        436.25        422.40        16.15 o                         
  -6  -1   5         52.75         53.42         8.43 o                         
  -5  -1   5       8648.82       8613.15        59.73 o                         
  -4  -1   5        284.11        278.30         8.75 o                         
  -3  -1   5       5186.94       5179.85        36.08 o                         
  -2  -1   5       2182.52       2307.08        18.36 o                         
  -1  -1   5      36721.42      36361.54       174.97 o                         
   0  -1   5        729.24        774.78        11.06 o                         
   1  -1   5       5960.71       5863.15        36.48 o                         
   2  -1   5        450.24        456.35         9.99 o                         
   3  -1   5      33480.96      33632.29       160.61 o                         
   4  -1   5        456.59        465.22        13.43 o                         
   5  -1   5       2990.90       3000.82        34.45 o                         
   6  -1   5          2.03         10.34         7.75 o                         
   7  -1   5      10561.08      10584.26        89.68 o                         
   8  -1   5         30.82         22.05        11.84 o                         
   9  -1   5       1173.76        998.66       109.75 o                         
 -10   0   5        193.04        173.08        69.50 o                         
  -9   0   5       1979.44       1915.23        43.71 o                         
  -8   0   5        158.20        119.38        12.39 o                         
  -7   0   5      10309.77      10389.84        84.23 o                         
  -6   0   5        179.62        167.33        10.00 o                         
  -5   0   5       6891.60       6780.90        51.47 o                         
  -4   0   5        129.67        135.11         7.04 o                         
  -3   0   5      32817.33      31738.47       136.28 o                         
  -2   0   5       1204.56       1193.81        14.20 o                         
  -1   0   5      13074.18      12841.65        58.32 o                         
   0   0   5       2909.36       2884.09        21.98 o                         
   1   0   5      31431.54      31456.39       134.01 o                         
   2   0   5         41.55         45.14         4.49 o                         
   3   0   5       5003.52       4914.95        36.47 o                         
   4   0   5       4966.16       5001.37        43.65 o                         
   5   0   5       8355.29       8411.80        64.75 o                         
   6   0   5         14.54         18.37         8.35 o                         
   7   0   5       3338.66       3404.32        49.29 o                         
   8   0   5        925.46        898.61        27.93 o                         
 -10   1   5        238.04        140.57       112.39 o                         
  -9   1   5       4125.50       4022.39        61.23 o                         
  -8   1   5         20.18         10.10         9.91 o                         
  -7   1   5        357.87        359.47        15.40 o                         
  -6   1   5       2292.36       2230.23        32.40 o                         
  -5   1   5      11380.83      11092.54        73.98 o                         
  -4   1   5        531.61        547.68        14.16 o                         
  -3   1   5       7211.93       7127.28        51.29 o                         
  -2   1   5       5860.60       5778.42        37.73 o                         
  -1   1   5      13264.28      12592.09        57.45 o                         
   0   1   5       2314.16       2263.24        19.50 o                         
   1   1   5       9546.26       9558.58        54.40 o                         
   2   1   5        142.71        145.29         5.28 o                         
   3   1   5      20549.74      21119.13       112.94 o                         
   4   1   5       1538.46       1592.58        23.05 o                         
   5   1   5       3318.51       3408.80        37.55 o                         
   6   1   5        152.71        140.44        10.16 o                         
   7   1   5       5298.60       5328.88        62.10 o                         
   8   1   5        888.37        901.24        27.96 o                         
 -10   2   5          3.55         33.42        31.51 o                         
  -9   2   5        916.16        874.87        29.03 o                         
  -8   2   5        130.57        115.92        11.99 o                         
  -7   2   5       8645.64       8407.96        76.51 o                         
  -6   2   5       1517.45       1494.47        22.54 o                         
  -5   2   5       4888.42       4705.76        42.44 o                         
  -4   2   5        314.50        351.02        10.49 o                         
  -3   2   5      15368.11      14977.34        77.82 o                         
  -2   2   5      12305.41      12684.12        66.63 o                         
  -1   2   5      13271.37      13178.97        59.08 o                         
   0   2   5        848.80        914.65        11.78 o                         
   1   2   5       8978.21       8949.61        55.53 o                         
   2   2   5       3092.26       3100.93        29.85 o                         
   3   2   5       8443.48       8552.30        57.03 o                         
   4   2   5        916.67        999.18        19.17 o                         
   5   2   5        817.70        823.80        19.59 o                         
   6   2   5        173.23        155.60        10.80 o                         
   7   2   5       3183.88       3214.20        47.51 o                         
 -10   3   5       1333.97       1286.73       101.71 o                         
  -9   3   5        922.47        875.04        27.87 o                         
  -8   3   5        371.06        362.01        17.19 o                         
  -7   3   5       6200.63       6181.28        60.42 o                         
  -6   3   5       4229.89       4135.42        41.36 o                         
  -5   3   5       1683.13       1754.49        23.63 o                         
  -4   3   5        763.16        764.10        15.71 o                         
  -3   3   5      18936.30      18381.22        86.97 o                         
  -2   3   5       3121.59       3323.31        27.35 o                         
  -1   3   5       6817.64       6547.33        38.89 o                         
   0   3   5        188.29        204.84         6.37 o                         
   1   3   5      19408.72      19213.80        91.20 o                         
   2   3   5        728.37        711.77        13.56 o                         
   3   3   5       4678.83       4924.84        41.45 o                         
   4   3   5        121.59        141.20         8.61 o                         
   5   3   5       8960.92       9143.54        69.27 o                         
   6   3   5         20.27          9.34        22.20 o                         
   7   3   5       1603.11       1734.13       184.98 o                         
 -10   4   5        182.78        132.40       120.00 o                         
  -9   4   5       4022.38       3969.78        63.23 o                         
  -8   4   5         62.78         56.47        10.98 o                         
  -7   4   5       7017.05       6956.36        63.82 o                         
  -6   4   5         48.69         45.17         7.13 o                         
  -5   4   5      14962.51      14819.84        93.71 o                         
  -4   4   5        187.56        177.43         7.24 o                         
  -3   4   5      13679.64      13376.28        71.59 o                         
  -2   4   5          5.28         14.52         3.56 o                         
  -1   4   5      24909.76      24785.46       105.86 o                         
   0   4   5        131.40        136.30         5.41 o                         
   1   4   5       5216.28       5118.77        37.05 o                         
   2   4   5        610.58        667.51        14.82 o                         
   3   4   5      12017.56      11993.13        79.32 o                         
   4   4   5         25.47         34.06        14.28 o                         
   5   4   5       1469.92       1479.09        69.41 o                         
   6   4   5        834.02        906.04        58.06 o                         
 -10   5   5         62.81         76.70        59.82 o                         
  -9   5   5        378.95        409.05        19.91 o                         
  -8   5   5         46.90         31.33        11.03 o                         
  -7   5   5       8259.15       8333.23        78.15 o                         
  -6   5   5         29.16         24.17         8.21 o                         
  -5   5   5        777.98        798.17        17.98 o                         
  -4   5   5        767.82        771.12        18.50 o                         
  -3   5   5      14444.30      14340.14        79.87 o                         
  -2   5   5        448.01        442.60        10.42 o                         
  -1   5   5       2382.86       2339.95        24.17 o                         
   0   5   5        442.89        428.21         9.59 o                         
   1   5   5       8698.36       8791.76        65.21 o                         
   2   5   5        943.53       1003.49        28.64 o                         
   3   5   5       3761.39       3729.66        84.12 o                         
   4   5   5          7.87        -13.24        17.64 o                         
   5   5   5       3490.26       3500.31       111.49 o                         
   6   5   5        104.66        171.02        68.39 o                         
 -10   6   5          8.18        -36.55        47.89 o                         
  -9   6   5       2067.95       2099.34        42.36 o                         
  -8   6   5         64.51         69.28        11.62 o                         
  -7   6   5       3381.60       3402.03        48.38 o                         
  -6   6   5         28.24         26.80         8.41 o                         
  -5   6   5       6515.25       6470.54        57.87 o                         
  -4   6   5        903.96        883.60        20.96 o                         
  -3   6   5       6016.47       5909.01        47.41 o                         
  -2   6   5         25.01         27.38         5.08 o                         
  -1   6   5       7087.40       7068.87        44.93 o                         
   0   6   5       1943.51       1886.31        42.07 o                         
   1   6   5       5408.00       5187.06        90.07 o                         
   2   6   5        514.15        527.41        31.42 o                         
   3   6   5       2368.19       2432.75        75.93 o                         
   4   6   5        326.90        353.81        35.87 o                         
   5   6   5       1739.14       1729.88       112.72 o                         
 -10   7   5        237.34        129.23        64.86 o                         
  -9   7   5        971.69        962.67        29.12 o                         
  -8   7   5       3404.16       3452.09        51.68 o                         
  -7   7   5       4019.08       3998.67        53.33 o                         
  -6   7   5       1307.25       1325.94        27.70 o                         
  -5   7   5       6462.43       6374.51        56.90 o                         
  -4   7   5       5067.90       5022.23        48.17 o                         
  -3   7   5       3520.36       3590.26        37.23 o                         
  -2   7   5       1036.56       1053.28        24.36 o                         
  -1   7   5      11598.51      11300.11       137.70 o                         
   0   7   5       1504.53       1476.69        48.22 o                         
   1   7   5       3083.92       3077.71        68.61 o                         
   2   7   5         25.32         43.55        16.92 o                         
   3   7   5       5619.97       5732.80       174.77 o                         
   4   7   5         10.45        -24.88        24.88 o                         
  -9   8   5       1207.36       1153.29        37.93 o                         
  -8   8   5         65.06         53.22        11.35 o                         
  -7   8   5       8754.18       8792.57        83.13 o                         
  -6   8   5         33.32         33.92         8.48 o                         
  -5   8   5       4746.35       4738.66        50.68 o                         
  -4   8   5          2.32          4.61        11.09 o                         
  -3   8   5      11247.59      11275.58       147.64 o                         
  -2   8   5          3.61          7.50        15.01 o                         
  -1   8   5       4084.07       4109.73        82.85 o                         
   0   8   5         78.70         58.86        18.06 o                         
   1   8   5       6947.58       6839.75       163.82 o                         
   2   8   5         25.64         15.38        21.76 o                         
   3   8   5        923.66       1026.14       103.97 o                         
  -9   9   5       3762.14       3609.13        70.83 o                         
  -8   9   5         74.81         64.41        11.97 o                         
  -7   9   5        322.70        320.57        16.06 o                         
  -6   9   5          1.16        -13.28        18.76 o                         
  -5   9   5       4708.81       4618.46       100.79 o                         
  -4   9   5        131.25         86.37        17.17 o                         
  -3   9   5        500.03        501.51        33.98 o                         
  -2   9   5          7.04         33.54        18.30 o                         
  -1   9   5       5049.36       5086.35       107.17 o                         
   0   9   5         77.65         70.40        23.77 o                         
   1   9   5        464.99        506.89        40.62 o                         
   2   9   5         20.74         97.51        64.40 o                         
  -7  10   5       2607.55       2498.49       109.18 o                         
  -6  10   5        376.72        380.79        34.50 o                         
  -5  10   5       3821.56       3772.42       102.99 o                         
  -4  10   5          5.73         39.58        17.89 o                         
  -3  10   5       3528.22       3587.00        92.53 o                         
  -2  10   5        561.71        560.47        43.69 o                         
  -1  10   5       3318.70       3129.96       101.08 o                         
   0  10   5         10.99        -18.86        30.85 o                         
   1  10   5       2826.86       3011.98       264.78 o                         
  -6  11   5       1490.01       1487.40       176.89 o                         
  -5  11   5       4459.02       4338.82       194.03 o                         
  -4  11   5        263.40        133.73        52.20 o                         
  -3  11   5       1880.85       1942.78       120.84 o                         
  -2  11   5       1704.72       1792.99       201.27 o                         
   2 -12   6       4829.52       4725.43       326.33 o                         
   3 -12   6        487.17        436.13        93.22 o                         
   0 -11   6       2692.46       2733.94       251.99 o                         
   1 -11   6         10.82         42.07        28.87 o                         
   2 -11   6       3943.38       3876.37       116.87 o                         
   3 -11   6        333.48        345.16        42.16 o                         
   4 -11   6       2907.43       2788.33       111.43 o                         
   5 -11   6          7.33         -9.72        28.70 o                         
   6 -11   6       3087.40       2952.53       183.99 o                         
  -2 -10   6        484.62        411.78        70.93 o                         
  -1 -10   6         51.32         59.01        35.49 o                         
   0 -10   6       4271.58       4235.16       142.02 o                         
   1 -10   6          5.34         -6.93        20.01 o                         
   2 -10   6       2732.92       2828.02       102.99 o                         
   3 -10   6        512.21        494.61        41.00 o                         
   4 -10   6       3280.86       3340.26       103.90 o                         
   5 -10   6         36.78         25.08        19.23 o                         
   6 -10   6       3883.65       3919.30       118.77 o                         
   7 -10   6       1140.21       1070.97        89.94 o                         
   8 -10   6       2430.21       2290.73        62.52 o                         
  -4  -9   6       2640.58       2701.05       142.07 o                         
  -3  -9   6        213.95        221.74        53.21 o                         
  -2  -9   6       1517.80       1437.81        74.05 o                         
  -1  -9   6         33.68         31.79        23.09 o                         
   0  -9   6       4072.10       3983.41       117.96 o                         
   1  -9   6       1546.65       1544.06        54.42 o                         
   2  -9   6       4029.60       4021.64        94.06 o                         
   3  -9   6        463.05        460.70        39.21 o                         
   4  -9   6       1250.32       1197.09        53.70 o                         
   5  -9   6        116.32        106.75         9.11 o                         
   6  -9   6       4817.51       4804.48        56.49 o                         
   7  -9   6        108.82        101.47        11.44 o                         
   8  -9   6        144.19        120.38        13.89 o                         
  -5  -8   6         11.75        -22.40        40.77 o                         
  -4  -8   6       4626.14       4524.99       140.77 o                         
  -3  -8   6        486.33        422.04        35.50 o                         
  -2  -8   6        335.67        382.98        37.98 o                         
  -1  -8   6          1.72         15.95        20.57 o                         
   0  -8   6      16186.38      16113.50       190.35 o                         
   1  -8   6          2.66          5.14        14.28 o                         
   2  -8   6        818.17        807.75        35.85 o                         
   3  -8   6       1054.88       1061.72        19.45 o                         
   4  -8   6      18078.22      18565.49       108.80 o                         
   5  -8   6        899.31        934.63        21.80 o                         
   6  -8   6       2599.03       2673.84        42.32 o                         
   7  -8   6        951.95        979.48        27.99 o                         
   8  -8   6       6549.52       6599.08        79.43 o                         
  -6  -7   6       4116.08       3726.94       293.41 o                         
  -5  -7   6          8.91         43.00        27.90 o                         
  -4  -7   6       2304.44       2185.37        74.76 o                         
  -3  -7   6         22.20         38.39        18.76 o                         
  -2  -7   6      10105.89      10261.51       153.84 o                         
  -1  -7   6        621.16        611.25        33.95 o                         
   0  -7   6       7530.16       7407.98        93.59 o                         
   1  -7   6       1541.16       1523.57        18.70 o                         
   2  -7   6       7098.15       7283.50        50.31 o                         
   3  -7   6        388.05        426.35        12.34 o                         
   4  -7   6       9349.83       9496.29        68.15 o                         
   5  -7   6       1266.15       1228.89        25.75 o                         
   6  -7   6       2439.75       2503.69        39.24 o                         
   7  -7   6         18.20         17.79         9.74 o                         
   8  -7   6       3794.74       3789.38        58.77 o                         
   9  -7   6        819.02       1074.38       162.97 o                         
  -7  -6   6        198.89        243.58        91.47 o                         
  -6  -6   6        368.25        394.09        59.95 o                         
  -5  -6   6       1906.47       1989.08        70.94 o                         
  -4  -6   6       1792.90       1741.17        62.67 o                         
  -3  -6   6       2302.73       2239.74        72.46 o                         
  -2  -6   6       4518.79       4597.04       103.64 o                         
  -1  -6   6       4499.84       4462.56        38.85 o                         
   0  -6   6       1007.52       1057.70        15.65 o                         
   1  -6   6       2746.98       2740.98        25.56 o                         
   2  -6   6      14153.42      14287.68        79.34 o                         
   3  -6   6        118.29        143.52         7.99 o                         
   4  -6   6       2550.88       2626.07        32.98 o                         
   5  -6   6        795.96        755.56        20.02 o                         
   6  -6   6       5803.46       5886.77        60.80 o                         
   7  -6   6         11.19         14.29         9.73 o                         
   8  -6   6       3250.21       3285.82        51.29 o                         
   9  -6   6        387.01        417.97       102.79 o                         
  -7  -5   6         24.07         62.28        31.41 o                         
  -6  -5   6       1187.12       1235.00        59.21 o                         
  -5  -5   6         70.92         96.52        18.83 o                         
  -4  -5   6       6630.55       6672.72       129.91 o                         
  -3  -5   6        952.07        961.12        18.32 o                         
  -2  -5   6       8546.00       8429.73        64.55 o                         
  -1  -5   6        174.29        165.64         6.62 o                         
   0  -5   6      10533.50      10490.76        57.26 o                         
   1  -5   6        620.25        638.21        12.14 o                         
   2  -5   6      12268.64      12526.95        70.47 o                         
   3  -5   6        534.90        585.71        14.59 o                         
   4  -5   6       7615.44       7874.02        61.73 o                         
   5  -5   6        370.24        360.53        12.88 o                         
   6  -5   6       3047.68       3050.03        43.41 o                         
   7  -5   6          1.88          9.63         9.39 o                         
   8  -5   6       3751.42       3642.21        57.34 o                         
   9  -5   6        191.97        161.82        31.51 o                         
  -8  -4   6        971.41        876.25       149.55 o                         
  -7  -4   6          0.78         21.20        19.93 o                         
  -6  -4   6       3200.07       3289.94        92.36 o                         
  -5  -4   6       1766.03       1746.42        27.03 o                         
  -4  -4   6       3113.41       3066.59        36.46 o                         
  -3  -4   6        111.28        118.83         7.32 o                         
  -2  -4   6      16859.11      16673.75       110.10 o                         
  -1  -4   6       6494.39       6409.40        42.52 o                         
   0  -4   6       1591.10       1617.99        17.90 o                         
   1  -4   6        330.62        363.05         8.81 o                         
   2  -4   6      37418.05      38179.92       176.64 o                         
   3  -4   6       2663.86       2837.44        30.46 o                         
   4  -4   6        727.25        702.85        16.97 o                         
   5  -4   6        617.41        635.60        17.70 o                         
   6  -4   6      19631.13      19771.27       132.95 o                         
   7  -4   6        239.56        239.98        14.58 o                         
   8  -4   6       1239.03       1247.49        32.36 o                         
   9  -4   6        582.46        574.03        50.50 o                         
  -8  -3   6       2620.79       2798.75       113.87 o                         
  -7  -3   6          5.60         -6.78         8.28 o                         
  -6  -3   6       3308.96       3304.65        41.94 o                         
  -5  -3   6          1.20          0.36         7.39 o                         
  -4  -3   6      14713.51      14715.68        91.49 o                         
  -3  -3   6         66.70         69.79         5.67 o                         
  -2  -3   6       7311.60       7148.28        45.41 o                         
  -1  -3   6        140.11        185.76         6.46 o                         
   0  -3   6      33021.56      33575.03       135.97 o                         
   1  -3   6        937.53        913.49        13.59 o                         
   2  -3   6       9136.92       9233.72        54.31 o                         
   3  -3   6       2572.89       2464.02        28.31 o                         
   4  -3   6      12309.50      12473.90        79.27 o                         
   5  -3   6       2747.10       2817.68        37.23 o                         
   6  -3   6       5386.75       5362.00        60.18 o                         
   7  -3   6       1723.94       1774.42        34.30 o                         
   8  -3   6       1853.89       1854.85        39.33 o                         
   9  -3   6        123.20        125.26        70.01 o                         
  -9  -2   6          4.36         11.26        47.54 o                         
  -8  -2   6        213.90        186.12        13.44 o                         
  -7  -2   6         95.70         98.20        10.08 o                         
  -6  -2   6       8969.38       8971.38        70.31 o                         
  -5  -2   6        931.01        905.50        19.75 o                         
  -4  -2   6        328.45        360.00        13.50 o                         
  -3  -2   6       2288.07       2189.58        24.03 o                         
  -2  -2   6      12213.57      11926.15        66.44 o                         
  -1  -2   6       4384.96       4251.18        28.47 o                         
   0  -2   6       5480.07       5437.42        33.69 o                         
   1  -2   6       6869.43       6968.86        45.63 o                         
   2  -2   6       6847.00       6813.71        50.09 o                         
   3  -2   6       8495.86       8514.23        58.91 o                         
   4  -2   6       9778.35       9619.72        70.72 o                         
   5  -2   6        902.29        925.19        23.44 o                         
   6  -2   6       2140.09       2183.16        36.46 o                         
   7  -2   6        596.01        580.36        20.67 o                         
   8  -2   6       3940.67       3931.78        59.56 o                         
   9  -2   6          7.69        -28.01        54.90 o                         
  -9  -1   6        817.13        793.34        28.05 o                         
  -8  -1   6       1568.95       1565.15        34.73 o                         
  -7  -1   6       1111.01       1126.06        25.88 o                         
  -6  -1   6       8391.26       8524.94        68.21 o                         
  -5  -1   6        853.89        845.00        17.83 o                         
  -4  -1   6       1026.25        997.94        16.87 o                         
  -3  -1   6        476.00        462.19        10.07 o                         
  -2  -1   6      49642.18      48349.86       243.98 o                         
  -1  -1   6       1417.58       1416.19        16.39 o                         
   0  -1   6       5129.24       5001.53        34.48 o                         
   1  -1   6        251.43        288.76         8.29 o                         
   2  -1   6      22859.75      22925.49       108.87 o                         
   3  -1   6        899.72        930.52        16.93 o                         
   4  -1   6       8781.89       8699.35        61.16 o                         
   5  -1   6        231.93        232.11        10.92 o                         
   6  -1   6       4512.58       4507.05        53.90 o                         
   7  -1   6        223.16        220.46        14.02 o                         
   8  -1   6       1689.54       1690.15        36.55 o                         
  -9   0   6          3.28         10.36        11.63 o                         
  -8   0   6       3433.49       3434.05        50.64 o                         
  -7   0   6        576.04        564.45        18.61 o                         
  -6   0   6       4872.02       4820.25        45.65 o                         
  -5   0   6         43.97         59.48         8.16 o                         
  -4   0   6      13183.90      12959.83        72.96 o                         
  -3   0   6       3299.46       3122.59        29.25 o                         
  -2   0   6      16959.51      16485.78        80.34 o                         
  -1   0   6        213.24        255.65         7.79 o                         
   0   0   6      18675.77      18747.19        88.02 o                         
   1   0   6       5975.78       5815.41        36.33 o                         
   2   0   6      10979.51      11011.42        61.99 o                         
   3   0   6        131.03        145.16         7.50 o                         
   4   0   6      15380.75      15438.81        90.48 o                         
   5   0   6       1365.17       1414.94        23.95 o                         
   6   0   6       2372.15       2448.74        36.74 o                         
   7   0   6         20.40         32.14        10.26 o                         
   8   0   6       6361.24       6266.59        73.91 o                         
 -10   1   6       2109.15       2224.55       133.25 o                         
  -9   1   6         20.13         14.33        13.30 o                         
  -8   1   6        990.61        972.74        27.05 o                         
  -7   1   6        290.99        260.21        13.12 o                         
  -6   1   6      11884.53      11898.31        77.08 o                         
  -5   1   6        373.75        353.61        12.66 o                         
  -4   1   6       6824.05       6652.47        55.87 o                         
  -3   1   6         16.04         28.24         6.13 o                         
  -2   1   6      26626.28      25442.38       118.31 o                         
  -1   1   6       1692.58       1573.58        18.58 o                         
   0   1   6       8087.73       7807.54        42.90 o                         
   1   1   6        301.70        313.12         8.58 o                         
   2   1   6      24276.91      24324.15       110.79 o                         
   3   1   6       1765.68       1754.10        20.17 o                         
   4   1   6       2785.93       2838.41        32.35 o                         
   5   1   6       1069.41       1126.99        21.75 o                         
   6   1   6       5132.30       5277.44        57.63 o                         
   7   1   6        797.51        838.19        24.99 o                         
   8   1   6       1022.20        994.58        31.10 o                         
 -10   2   6        474.07        445.42        82.07 o                         
  -9   2   6         67.01         59.61        11.81 o                         
  -8   2   6       5832.54       5806.65        69.85 o                         
  -7   2   6         20.51         16.76         9.09 o                         
  -6   2   6        477.90        505.45        13.86 o                         
  -5   2   6         63.07         66.32         6.93 o                         
  -4   2   6      16031.73      15687.50        90.25 o                         
  -3   2   6         66.15         74.27         6.45 o                         
  -2   2   6        218.90        272.09         7.95 o                         
  -1   2   6       1615.88       1680.92        18.33 o                         
   0   2   6      18811.20      18267.02        82.11 o                         
   1   2   6       1599.19       1614.79        21.49 o                         
   2   2   6       1817.43       1888.93        21.39 o                         
   3   2   6       1760.59       1709.74        23.75 o                         
   4   2   6       5413.75       5507.84        47.71 o                         
   5   2   6       2162.97       2219.00        33.01 o                         
   6   2   6       3010.94       3029.06        41.81 o                         
   7   2   6        540.34        505.07        32.46 o                         
 -10   3   6       2471.71       2250.94       171.06 o                         
  -9   3   6         65.07         61.33        12.25 o                         
  -8   3   6       1314.75       1294.55        30.46 o                         
  -7   3   6       2118.15       2113.29        36.83 o                         
  -6   3   6       8038.54       7915.16        62.69 o                         
  -5   3   6       5342.49       5275.10        48.15 o                         
  -4   3   6      16635.36      16449.23        92.71 o                         
  -3   3   6       8261.27       8209.53        52.09 o                         
  -2   3   6       5419.81       5309.82        36.09 o                         
  -1   3   6       9177.50       9163.98        51.08 o                         
   0   3   6      52652.54      52474.20       241.20 o                         
   1   3   6        549.25        553.42        12.91 o                         
   2   3   6       1348.17       1302.75        21.17 o                         
   3   3   6        258.01        263.47        10.60 o                         
   4   3   6      16254.77      16361.44       100.79 o                         
   5   3   6          4.62         18.16         7.46 o                         
   6   3   6       1756.27       1699.22        76.46 o                         
   7   3   6        105.45         45.10        51.54 o                         
 -10   4   6       3431.82       3585.94       162.63 o                         
  -9   4   6        557.40        561.42        23.89 o                         
  -8   4   6       3046.49       3025.21        45.14 o                         
  -7   4   6          3.22          0.03         9.60 o                         
  -6   4   6       8286.76       8329.06        66.76 o                         
  -5   4   6       1557.84       1502.50        20.27 o                         
  -4   4   6       8905.33       8834.92        62.78 o                         
  -3   4   6         49.78         42.14         4.69 o                         
  -2   4   6      12944.82      12721.33        70.16 o                         
  -1   4   6       2403.68       2421.59        24.63 o                         
   0   4   6       7201.83       7036.70        41.77 o                         
   1   4   6         97.84         91.32         6.90 o                         
   2   4   6       6296.51       6429.22        50.81 o                         
   3   4   6       1124.16       1169.63        21.46 o                         
   4   4   6       4318.90       4311.68        87.88 o                         
   5   4   6         78.61        114.88        27.44 o                         
   6   4   6       2079.63       2235.15       121.01 o                         
 -10   5   6        328.13        288.07        59.62 o                         
  -9   5   6         78.54         69.68        11.73 o                         
  -8   5   6       4830.58       4810.96        61.48 o                         
  -7   5   6          7.08          2.27         9.88 o                         
  -6   5   6       1895.43       1940.72        31.17 o                         
  -5   5   6         19.40         17.27         8.19 o                         
  -4   5   6      14963.59      14786.21       110.02 o                         
  -3   5   6        510.49        494.15        13.14 o                         
  -2   5   6       4189.36       4081.16        33.69 o                         
  -1   5   6        321.43        321.25         9.39 o                         
   0   5   6      15996.32      15795.45        83.59 o                         
   1   5   6        593.17        605.20        13.79 o                         
   2   5   6       2504.51       2451.82        68.60 o                         
   3   5   6          8.49         14.02        15.07 o                         
   4   5   6       7875.64       7782.29       184.76 o                         
   5   5   6        835.46        889.92        58.28 o                         
   6   5   6        580.12        413.12       100.41 o                         
 -10   6   6       3146.97       3143.98       258.30 o                         
  -9   6   6        171.65        179.77        15.07 o                         
  -8   6   6       1763.24       1734.43        36.13 o                         
  -7   6   6         73.26         68.57        10.85 o                         
  -6   6   6       6624.61       6667.26        61.73 o                         
  -5   6   6          5.98         13.41         7.92 o                         
  -4   6   6       2723.83       2729.17        35.85 o                         
  -3   6   6        333.37        346.77        11.70 o                         
  -2   6   6       6980.15       6981.02        53.43 o                         
  -1   6   6        349.38        334.72         9.38 o                         
   0   6   6       1373.84       1337.32        37.44 o                         
   1   6   6          6.15          1.51        13.44 o                         
   2   6   6       5947.77       5793.70       109.30 o                         
   3   6   6         28.68         28.13        17.74 o                         
   4   6   6        471.34        463.39        40.52 o                         
   5   6   6        214.19        140.76        85.64 o                         
  -9   7   6        603.70        589.89        23.39 o                         
  -8   7   6       4700.82       4566.83        59.98 o                         
  -7   7   6          2.60          7.50         9.79 o                         
  -6   7   6       1619.74       1567.81        30.58 o                         
  -5   7   6       2232.43       2208.46        34.90 o                         
  -4   7   6       9334.37       9317.14        80.71 o                         
  -3   7   6       1744.58       1763.33        27.29 o                         
  -2   7   6       7622.01       7644.88       109.00 o                         
  -1   7   6       3653.54       3609.69        78.75 o                         
   0   7   6       5655.69       5392.02       137.38 o                         
   1   7   6       3011.81       3066.48        87.30 o                         
   2   7   6       9510.65       9336.87       196.76 o                         
   3   7   6        903.99        938.46        63.61 o                         
   4   7   6       1062.99       1165.47       151.54 o                         
  -9   8   6        335.67        341.79        20.69 o                         
  -8   8   6       4732.07       4607.57        60.92 o                         
  -7   8   6        883.57        878.21        24.93 o                         
  -6   8   6       3005.82       3087.76        44.84 o                         
  -5   8   6        142.87        147.85        10.64 o                         
  -4   8   6      10714.83      10691.88       138.50 o                         
  -3   8   6        386.63        372.04        25.78 o                         
  -2   8   6       2969.65       2987.74        82.61 o                         
  -1   8   6         24.91         54.76        19.28 o                         
   0   8   6       6059.04       5773.15       117.44 o                         
   1   8   6         55.46         74.33        22.34 o                         
   2   8   6       1716.20       1817.25        88.07 o                         
   3   8   6        208.57        197.46        54.06 o                         
  -8   9   6        392.14        368.26        19.61 o                         
  -7   9   6         22.70         27.14        10.16 o                         
  -6   9   6       5575.92       5648.11       117.62 o                         
  -5   9   6          9.22          4.95        18.41 o                         
  -4   9   6        824.15        787.12        37.35 o                         
  -3   9   6         66.10         48.88        35.27 o                         
  -2   9   6       6429.32       6469.75       123.49 o                         
  -1   9   6        204.25        199.20        26.57 o                         
   0   9   6       1200.80       1112.76        59.48 o                         
   1   9   6         47.81         15.93        27.74 o                         
   2   9   6       3487.64       3743.40       274.31 o                         
  -7  10   6        108.70        115.27        30.91 o                         
  -6  10   6       1483.20       1439.55        61.84 o                         
  -5  10   6          7.69         15.14        21.45 o                         
  -4  10   6       3471.44       3440.21        87.61 o                         
  -3  10   6         67.37        106.69        21.80 o                         
  -2  10   6       1895.20       1952.36        74.76 o                         
  -1  10   6         23.63         41.98        26.44 o                         
   0  10   6       1933.91       1666.50       141.45 o                         
  -6  11   6       4320.55       4100.16       298.88 o                         
  -5  11   6          5.34         17.18        57.67 o                         
  -4  11   6       1325.14       1258.67       178.68 o                         
  -3  11   6        396.67        280.42        59.09 o                         
   3 -12   7       2510.30       2403.68       184.97 o                         
   4 -12   7        110.89         20.02        47.67 o                         
  -1 -11   7       3196.83       3117.38       254.23 o                         
   0 -11   7        261.76        244.86        76.37 o                         
   1 -11   7        938.08        895.64        66.56 o                         
   2 -11   7        161.74        192.77        37.09 o                         
   3 -11   7       5466.39       5195.96       197.24 o                         
   4 -11   7        185.46        105.27        27.94 o                         
   5 -11   7        809.38        833.15        68.71 o                         
   6 -11   7        452.07        485.94       116.69 o                         
  -2 -10   7        220.62        261.17        60.37 o                         
  -1 -10   7       1977.83       2116.18       103.75 o                         
   0 -10   7         14.40         -5.41        25.20 o                         
   1 -10   7       3884.40       3754.65       124.58 o                         
   2 -10   7       1380.37       1472.37        74.31 o                         
   3 -10   7       4514.12       4414.74       131.75 o                         
   4 -10   7        159.39        231.62        32.34 o                         
   5 -10   7       2143.41       2129.58       103.87 o                         
   6 -10   7       1076.47       1090.06        65.35 o                         
   7 -10   7       4427.71       4040.13       171.84 o                         
  -4  -9   7        451.42        429.85       107.21 o                         
  -3  -9   7        970.18        970.89        75.26 o                         
  -2  -9   7        620.06        646.72        50.69 o                         
  -1  -9   7       1777.10       1909.19       104.14 o                         
   0  -9   7       1087.78       1026.39        65.99 o                         
   1  -9   7       2787.60       2759.30        84.06 o                         
   2  -9   7       1031.87       1123.54        51.12 o                         
   3  -9   7       1935.71       1890.13        71.31 o                         
   4  -9   7        852.82        890.74        50.28 o                         
   5  -9   7       3949.67       4015.75        47.45 o                         
   6  -9   7        622.30        656.02        21.23 o                         
   7  -9   7       1128.48       1149.90        29.75 o                         
   8  -9   7        389.50        353.16        20.31 o                         
  -5  -8   7       1888.92       1969.13       189.11 o                         
  -4  -8   7        639.93        685.62        56.49 o                         
  -3  -8   7       1096.36       1028.38        56.15 o                         
  -2  -8   7        244.77        345.25        36.60 o                         
  -1  -8   7      13146.10      13514.19       276.75 o                         
   0  -8   7          2.79         -0.97        15.40 o                         
   1  -8   7       1850.61       1916.62        59.98 o                         
   2  -8   7        285.21        267.98        24.34 o                         
   3  -8   7      18672.79      19232.22       108.12 o                         
   4  -8   7        751.75        796.21        19.79 o                         
   5  -8   7       2705.99       2642.57        37.19 o                         
   6  -8   7        994.83       1020.23        25.64 o                         
   7  -8   7       6420.67       6444.02        71.30 o                         
   8  -8   7         40.39         51.33        11.39 o                         
  -6  -7   7         65.60        -28.53        53.38 o                         
  -5  -7   7       1263.31       1347.90        77.16 o                         
  -4  -7   7        360.52        366.07        33.28 o                         
  -3  -7   7       5423.59       5334.49       123.50 o                         
  -2  -7   7         12.85         26.99        17.68 o                         
  -1  -7   7       4607.58       4601.12        81.83 o                         
   0  -7   7        392.46        404.23        21.21 o                         
   1  -7   7       9543.98       9726.20        61.59 o                         
   2  -7   7        346.16        386.96        12.17 o                         
   3  -7   7       3201.55       3272.84        36.40 o                         
   4  -7   7        182.90        185.97         9.94 o                         
   5  -7   7       6967.91       7004.95        63.57 o                         
   6  -7   7        249.70        283.42        14.58 o                         
   7  -7   7       2567.91       2573.35        42.94 o                         
   8  -7   7         57.24         79.25        13.18 o                         
   9  -7   7       3261.38       3142.00       272.69 o                         
  -6  -6   7        168.28        151.64        36.21 o                         
  -5  -6   7       1811.96       1818.25        68.87 o                         
  -4  -6   7        368.28        358.97        32.75 o                         
  -3  -6   7       3946.53       3838.97        97.45 o                         
  -2  -6   7          4.71         -4.07        13.03 o                         
  -1  -6   7       8013.94       8172.70        56.56 o                         
   0  -6   7        887.66        908.10        14.75 o                         
   1  -6   7       4153.30       4288.48        36.83 o                         
   2  -6   7         16.71         31.64         4.78 o                         
   3  -6   7      10113.41      10522.89        72.87 o                         
   4  -6   7       3082.06       3294.98        38.95 o                         
   5  -6   7       5517.88       5673.18        54.17 o                         
   6  -6   7        740.83        736.85        23.90 o                         
   7  -6   7       2268.50       2299.11        40.15 o                         
   8  -6   7       1514.61       1475.23        35.52 o                         
   9  -6   7       2778.15       2498.72       135.34 o                         
  -7  -5   7       2017.28       2149.82       128.97 o                         
  -6  -5   7        373.54        333.56        35.47 o                         
  -5  -5   7       1918.13       1822.49        65.89 o                         
  -4  -5   7        249.52        250.79        33.79 o                         
  -3  -5   7       6262.46       6318.71        52.71 o                         
  -2  -5   7        479.86        472.02        11.34 o                         
  -1  -5   7       3237.08       3214.79        30.86 o                         
   0  -5   7        862.32        843.94        13.67 o                         
   1  -5   7       6429.29       6510.28        44.76 o                         
   2  -5   7        396.67        420.14        12.14 o                         
   3  -5   7       6749.65       6809.45        52.78 o                         
   4  -5   7       1361.75       1392.92        23.76 o                         
   5  -5   7       3882.86       3880.53        41.77 o                         
   6  -5   7        356.14        333.61        16.20 o                         
   7  -5   7       3697.57       3630.03        55.81 o                         
   8  -5   7        525.43        567.10        23.56 o                         
   9  -5   7       1319.68       1340.36        79.00 o                         
  -8  -4   7          7.42        134.43        82.97 o                         
  -7  -4   7       1312.26       1317.58        63.16 o                         
  -6  -4   7       1319.04       1296.67        58.78 o                         
  -5  -4   7       4851.41       4833.01        57.39 o                         
  -4  -4   7        665.41        682.84        17.59 o                         
  -3  -4   7      10481.06      10586.95        75.84 o                         
  -2  -4   7       3827.70       3775.82        37.66 o                         
  -1  -4   7       5705.19       5617.42        39.39 o                         
   0  -4   7       3425.59       3405.13        29.39 o                         
   1  -4   7      50428.79      51676.98       219.19 o                         
   2  -4   7       1029.16        995.81        15.62 o                         
   3  -4   7       2319.97       2364.68        27.19 o                         
   4  -4   7         99.53        124.81         8.79 o                         
   5  -4   7      28179.13      28489.50       152.46 o                         
   6  -4   7         50.96         56.50        10.31 o                         
   7  -4   7       1261.39       1260.44        32.54 o                         
   8  -4   7        513.66        528.50        22.34 o                         
   9  -4   7       5578.53       5293.68       277.62 o                         
  -8  -3   7        811.77        836.79        56.56 o                         
  -7  -3   7        935.98        900.34        25.19 o                         
  -6  -3   7        313.99        300.66        14.68 o                         
  -5  -3   7      14628.96      14520.41        96.54 o                         
  -4  -3   7         29.01         35.39         6.73 o                         
  -3  -3   7       1491.93       1465.78        20.24 o                         
  -2  -3   7        725.38        722.29        12.40 o                         
  -1  -3   7      25132.13      24529.85       111.58 o                         
   0  -3   7        173.39        177.58         5.95 o                         
   1  -3   7       4816.55       4775.42        36.99 o                         
   2  -3   7       2504.69       2438.86        26.16 o                         
   3  -3   7       9382.20       9518.11        66.83 o                         
   4  -3   7          2.97         19.69         6.55 o                         
   5  -3   7       3326.78       3278.28        40.19 o                         
   6  -3   7       1178.10       1201.21        27.91 o                         
   7  -3   7       2748.03       2664.53        46.44 o                         
   8  -3   7          1.33         20.57        11.48 o                         
   9  -3   7       1812.37       1889.91       202.43 o                         
  -9  -2   7        135.76         82.98        35.79 o                         
  -8  -2   7        541.10        557.13        21.19 o                         
  -7  -2   7       3121.31       3073.69        44.24 o                         
  -6  -2   7        695.26        705.61        19.59 o                         
  -5  -2   7       1082.97       1147.81        25.06 o                         
  -4  -2   7       1452.62       1387.41        23.94 o                         
  -3  -2   7       9948.62       9656.04        66.13 o                         
  -2  -2   7       4243.18       4160.99        31.75 o                         
  -1  -2   7       8935.22       8998.76        48.36 o                         
   0  -2   7         67.91         71.05         4.24 o                         
   1  -2   7      13710.04      13542.22        77.78 o                         
   2  -2   7       2701.32       2653.29        29.14 o                         
   3  -2   7       5771.30       5978.40        54.73 o                         
   4  -2   7         36.01         35.18         7.02 o                         
   5  -2   7      12554.41      12528.34        85.51 o                         
   6  -2   7       2426.20       2408.64        37.17 o                         
   7  -2   7       2302.84       2341.42        40.27 o                         
   8  -2   7        345.97        361.64        19.49 o                         
  -9  -1   7       2933.41       2892.20        52.14 o                         
  -8  -1   7        353.48        331.34        16.81 o                         
  -7  -1   7       2493.02       2544.90        39.34 o                         
  -6  -1   7         12.08         19.29         7.89 o                         
  -5  -1   7      11050.75      10834.53        75.35 o                         
  -4  -1   7        611.44        576.76        13.02 o                         
  -3  -1   7       8698.08       8602.47        54.63 o                         
  -2  -1   7        122.15        138.67         6.27 o                         
  -1  -1   7      14279.27      13556.35        71.45 o                         
   0  -1   7         16.27         33.84         5.43 o                         
   1  -1   7       9793.70       9881.19        61.08 o                         
   2  -1   7        412.31        425.24        11.23 o                         
   3  -1   7       8558.98       8477.63        62.29 o                         
   4  -1   7         62.21         81.31         7.97 o                         
   5  -1   7       5268.21       5253.48        50.11 o                         
   6  -1   7        699.42        717.32        20.55 o                         
   7  -1   7       1929.88       1888.17        37.56 o                         
   8  -1   7          1.07          2.48        12.01 o                         
  -9   0   7       2263.00       2229.83        44.87 o                         
  -8   0   7        423.52        411.20        18.19 o                         
  -7   0   7       2449.06       2429.67        39.33 o                         
  -6   0   7        729.21        720.94        18.96 o                         
  -5   0   7       5406.64       5570.18        47.43 o                         
  -4   0   7       3181.15       3022.17        33.91 o                         
  -3   0   7      13628.08      13227.14        78.51 o                         
  -2   0   7        622.16        650.27        13.51 o                         
  -1   0   7      18886.57      17889.82        93.32 o                         
   0   0   7       7408.34       7432.68        48.00 o                         
   1   0   7      14205.36      14038.11        71.86 o                         
   2   0   7       3303.54       3304.52        30.07 o                         
   3   0   7      28281.89      28571.30       138.21 o                         
   4   0   7       2471.74       2438.50        30.42 o                         
   5   0   7       2513.13       2554.63        33.37 o                         
   6   0   7        825.84        846.69        23.28 o                         
   7   0   7       9648.59       9731.51        87.92 o                         
   8   0   7        279.56        294.80        18.22 o                         
 -10   1   7        252.30        256.27        65.68 o                         
  -9   1   7       3834.58       3829.65        60.80 o                         
  -8   1   7       1044.16       1050.08        27.88 o                         
  -7   1   7       4793.15       4815.71        55.12 o                         
  -6   1   7       1964.57       1946.75        29.46 o                         
  -5   1   7       7053.11       6990.38        61.11 o                         
  -4   1   7       5048.29       4771.89        47.79 o                         
  -3   1   7      27302.52      26413.43       132.12 o                         
  -2   1   7        911.83        874.58        14.96 o                         
  -1   1   7       2886.92       2943.04        28.00 o                         
   0   1   7         96.85        112.11         5.03 o                         
   1   1   7      32519.95      32296.12       143.53 o                         
   2   1   7        479.93        493.02        10.50 o                         
   3   1   7       1356.02       1344.21        18.63 o                         
   4   1   7       1251.51       1285.96        22.30 o                         
   5   1   7       4860.26       4898.33        49.81 o                         
   6   1   7        279.63        262.72        14.35 o                         
   7   1   7       1757.67       1744.25        36.35 o                         
   8   1   7        535.70        550.53        23.90 o                         
 -10   2   7         67.11        109.52        37.77 o                         
  -9   2   7       3820.53       3832.13        59.08 o                         
  -8   2   7         11.12         19.91        10.98 o                         
  -7   2   7         73.47         72.59        10.17 o                         
  -6   2   7       1091.74       1090.77        24.46 o                         
  -5   2   7      12172.82      11934.13        79.98 o                         
  -4   2   7       2692.16       2630.62        33.61 o                         
  -3   2   7       1036.78        966.10        18.12 o                         
  -2   2   7       3202.37       3212.85        28.21 o                         
  -1   2   7      17311.86      16715.70        82.03 o                         
   0   2   7       4707.66       4725.63        35.36 o                         
   1   2   7       3762.57       3699.95        36.24 o                         
   2   2   7        595.55        633.07        15.94 o                         
   3   2   7       7626.49       7880.59        57.91 o                         
   4   2   7       1454.35       1507.59        25.46 o                         
   5   2   7       3738.07       3833.68        44.86 o                         
   6   2   7         14.69         17.16         8.48 o                         
   7   2   7       3056.88       3015.02       241.11 o                         
 -10   3   7          5.72        -37.67        48.41 o                         
  -9   3   7        920.08        909.57        29.18 o                         
  -8   3   7        230.07        216.57        14.82 o                         
  -7   3   7       8811.65       8693.57        79.72 o                         
  -6   3   7       1300.02       1247.02        25.51 o                         
  -5   3   7       7674.07       7489.56        61.99 o                         
  -4   3   7        744.19        749.32        16.79 o                         
  -3   3   7      12690.49      12520.39        71.12 o                         
  -2   3   7        231.03        238.10         8.48 o                         
  -1   3   7      13345.13      12869.82        68.33 o                         
   0   3   7        271.08        272.97         7.78 o                         
   1   3   7       8016.95       8064.96        58.25 o                         
   2   3   7          9.63          8.61         6.11 o                         
   3   3   7       8422.03       8345.12        66.56 o                         
   4   3   7        525.13        554.33        16.42 o                         
   5   3   7       2223.00       2264.75        35.87 o                         
   6   3   7         21.26         10.64        27.23 o                         
 -10   4   7       1374.18       1497.34       103.32 o                         
  -9   4   7       1510.34       1438.52        36.49 o                         
  -8   4   7        148.44        121.75        13.42 o                         
  -7   4   7       7212.83       7153.99        69.42 o                         
  -6   4   7       2858.13       2864.02        38.18 o                         
  -5   4   7       3548.64       3503.79        37.83 o                         
  -4   4   7        163.41        190.17         8.61 o                         
  -3   4   7      13955.54      13613.95        72.09 o                         
  -2   4   7        820.11        808.04        14.88 o                         
  -1   4   7       9879.86       9895.95        59.87 o                         
   0   4   7         67.89         72.27         4.60 o                         
   1   4   7      11770.19      11734.02        74.06 o                         
   2   4   7       1007.76       1011.35        20.45 o                         
   3   4   7       7195.98       7404.45        61.21 o                         
   4   4   7        928.27       1010.50        46.52 o                         
   5   4   7       5171.65       5198.62       135.03 o                         
   6   4   7        486.40        373.35        49.04 o                         
 -10   5   7          5.31        -10.12        53.27 o                         
  -9   5   7       1427.87       1411.28        36.42 o                         
  -8   5   7         41.85         45.57        11.56 o                         
  -7   5   7       7957.97       8050.05        76.08 o                         
  -6   5   7        593.30        634.09        18.75 o                         
  -5   5   7       3748.18       3810.32        44.91 o                         
  -4   5   7        580.48        573.06        15.49 o                         
  -3   5   7       9075.36       9122.64        60.91 o                         
  -2   5   7       4043.44       4015.09        38.10 o                         
  -1   5   7      12493.17      12413.48        70.16 o                         
   0   5   7       1247.49       1277.92        19.94 o                         
   1   5   7       1065.60       1026.01        19.39 o                         
   2   5   7        447.76        383.92        29.46 o                         
   3   5   7       7980.27       7978.56       142.92 o                         
   4   5   7          5.77         -5.32        19.76 o                         
   5   5   7        123.43        124.63        36.40 o                         
 -10   6   7        700.92        633.49       116.70 o                         
  -9   6   7        145.66        154.22        14.10 o                         
  -8   6   7        128.43        102.65        14.43 o                         
  -7   6   7       6954.74       7175.44        72.17 o                         
  -6   6   7        191.05        224.56        12.92 o                         
  -5   6   7         92.73        101.05        10.30 o                         
  -4   6   7          1.10          5.14         7.29 o                         
  -3   6   7      15677.81      16028.08        96.14 o                         
  -2   6   7        169.01        173.46         8.61 o                         
  -1   6   7        317.37        294.68        10.12 o                         
   0   6   7        219.01        255.52        23.01 o                         
   1   6   7      10440.00      10385.94       147.97 o                         
   2   6   7       1092.81       1125.29        47.94 o                         
   3   6   7       1166.43       1117.24        50.82 o                         
   4   6   7        120.08        109.66        28.83 o                         
  -9   7   7       5024.07       5003.91        67.31 o                         
  -8   7   7         29.16         28.65        10.83 o                         
  -7   7   7       2259.62       2394.49        40.94 o                         
  -6   7   7        251.48        236.40        13.21 o                         
  -5   7   7      11993.55      12285.46        87.94 o                         
  -4   7   7        976.06        969.79        22.32 o                         
  -3   7   7       6783.11       6850.78        58.06 o                         
  -2   7   7       1001.74       1035.52        42.57 o                         
  -1   7   7       6720.36       6681.79       107.91 o                         
   0   7   7        244.73        234.53        23.49 o                         
   1   7   7       5550.18       5638.19       115.69 o                         
   2   7   7        335.84        338.02        42.44 o                         
   3   7   7       2686.46       2912.88       112.88 o                         
   4   7   7          4.76        -79.86        79.86 o                         
  -9   8   7       1048.32       1029.73        34.40 o                         
  -8   8   7       2393.47       2306.32        43.76 o                         
  -7   8   7       3478.66       3451.84        52.12 o                         
  -6   8   7        265.10        259.56        13.78 o                         
  -5   8   7       4195.64       4173.76        47.83 o                         
  -4   8   7       3488.83       3687.60        87.24 o                         
  -3   8   7       1995.28       1951.37        67.91 o                         
  -2   8   7         17.02         35.51        19.47 o                         
  -1   8   7       6737.81       6784.51       139.57 o                         
   0   8   7        152.63        125.86        21.89 o                         
   1   8   7       2309.78       2288.12        76.58 o                         
   2   8   7         45.74         -7.26        35.37 o                         
  -8   9   7         67.71         54.09        14.26 o                         
  -7   9   7       3327.06       3208.68        96.91 o                         
  -6   9   7        490.90        499.10        37.23 o                         
  -5   9   7       4328.24       4192.64        93.71 o                         
  -4   9   7        113.10        102.51        21.31 o                         
  -3   9   7       3278.20       3241.66        95.38 o                         
  -2   9   7        191.91        184.89        34.88 o                         
  -1   9   7       3958.87       4001.87       105.69 o                         
   0   9   7        626.76        607.95        46.65 o                         
   1   9   7       2976.16       2276.65       233.25 o                         
  -7  10   7        772.31        624.77        84.35 o                         
  -6  10   7        287.13        256.61        35.01 o                         
  -5  10   7       3431.86       3417.17       102.27 o                         
  -4  10   7        572.41        578.08        38.22 o                         
  -3  10   7        403.77        389.53        33.64 o                         
  -2  10   7        103.75        158.04        40.92 o                         
  -1  10   7       4644.52       4551.04       332.31 o                         
  -4  11   7        252.42        158.23        51.39 o                         
   2 -12   8        692.67        702.28       133.09 o                         
  -1 -11   8          0.74          2.67        57.67 o                         
   0 -11   8       1638.40       1950.06       205.12 o                         
   1 -11   8        192.45        201.28        57.62 o                         
   2 -11   8       5769.68       5786.65       163.61 o                         
   3 -11   8        234.72        229.78        36.18 o                         
   4 -11   8       2994.16       2910.49       124.61 o                         
   5 -11   8        200.01        237.77        79.13 o                         
  -2 -10   8       1048.83       1062.28       112.03 o                         
  -1 -10   8         14.37         23.61        31.66 o                         
   0 -10   8       4214.44       4354.83       148.06 o                         
   1 -10   8        166.82        156.01        26.90 o                         
   2 -10   8       1162.22       1211.93        67.69 o                         
   3 -10   8        112.38        110.12        27.63 o                         
   4 -10   8       3839.18       3817.38       144.25 o                         
   5 -10   8         30.32         52.02        26.82 o                         
   6 -10   8        585.91        532.38        49.07 o                         
   7 -10   8        271.04        131.22        50.67 o                         
  -4  -9   8        723.68        607.86       119.95 o                         
  -3  -9   8        323.96        333.39        36.24 o                         
  -2  -9   8       1385.94       1445.14        75.78 o                         
  -1  -9   8        792.15        797.08        54.70 o                         
   0  -9   8       2596.48       2587.78       121.83 o                         
   1  -9   8        508.67        547.16        36.07 o                         
   2  -9   8       3284.98       3212.80        92.26 o                         
   3  -9   8       1540.56       1533.98        71.63 o                         
   4  -9   8       4496.65       4466.47       103.13 o                         
   5  -9   8        174.04        145.82        10.51 o                         
   6  -9   8       2591.70       2547.70        41.71 o                         
   7  -9   8       1398.79       1378.48        34.27 o                         
  -5  -8   8          4.52         40.88        53.10 o                         
  -4  -8   8       3545.50       3622.21       104.10 o                         
  -3  -8   8        391.36        300.15        34.91 o                         
  -2  -8   8       3747.33       3719.72       115.91 o                         
  -1  -8   8        685.79        673.65        64.48 o                         
   0  -8   8       7011.58       6908.93       125.22 o                         
   1  -8   8        735.16        714.01        36.22 o                         
   2  -8   8       8284.99       8579.12        88.86 o                         
   3  -8   8       1345.95       1327.16        23.82 o                         
   4  -8   8       2255.54       2311.20        33.92 o                         
   5  -8   8          1.90         11.70         8.40 o                         
   6  -8   8       8876.61       8893.49        81.14 o                         
   7  -8   8        381.85        386.55        18.14 o                         
   8  -8   8        571.09        652.45        89.53 o                         
  -5  -7   8          1.85        -17.41        18.58 o                         
  -4  -7   8       4558.64       4841.91       131.50 o                         
  -3  -7   8       1074.76       1085.58        62.19 o                         
  -2  -7   8        836.79        755.04        44.03 o                         
  -1  -7   8        209.64        202.68        23.17 o                         
   0  -7   8      12797.25      12974.12       111.21 o                         
   1  -7   8         25.04         30.19         5.38 o                         
   2  -7   8       1950.44       2010.86        28.42 o                         
   3  -7   8        281.05        319.47        12.08 o                         
   4  -7   8      15064.16      15351.58        99.53 o                         
   5  -7   8        143.81        104.00         9.39 o                         
   6  -7   8       2423.84       2415.07        40.15 o                         
   7  -7   8        161.89        149.95        12.68 o                         
   8  -7   8       5284.57       5217.68        69.63 o                         
  -6  -6   8       1883.26       1957.79        84.04 o                         
  -5  -6   8         15.51         20.60        21.53 o                         
  -4  -6   8       3778.04       3801.77       103.47 o                         
  -3  -6   8        525.00        482.37        35.87 o                         
  -2  -6   8       7318.35       7202.98        74.31 o                         
  -1  -6   8        665.08        633.18        13.45 o                         
   0  -6   8       5332.63       5289.32        40.55 o                         
   1  -6   8        338.52        350.09        10.98 o                         
   2  -6   8       9998.29      10300.37        70.81 o                         
   3  -6   8        332.30        378.29        13.23 o                         
   4  -6   8       2430.53       2541.50        35.08 o                         
   5  -6   8         69.59         65.14         8.96 o                         
   6  -6   8       3950.90       4101.08        50.11 o                         
   7  -6   8        144.38        151.06        13.46 o                         
   8  -6   8        999.16       1034.15        29.38 o                         
   9  -6   8        221.68        177.13        41.71 o                         
  -7  -5   8         74.34         60.71        44.81 o                         
  -6  -5   8        218.77        178.74        32.23 o                         
  -5  -5   8       1377.71       1374.85        61.54 o                         
  -4  -5   8       4818.73       4716.10        73.58 o                         
  -3  -5   8       1854.18       1880.57        27.00 o                         
  -2  -5   8       2179.21       2234.61        27.21 o                         
  -1  -5   8       3037.75       2941.93        29.38 o                         
   0  -5   8       6870.46       6908.93        48.76 o                         
   1  -5   8       1440.87       1477.24        19.70 o                         
   2  -5   8       4846.53       5010.05        43.16 o                         
   3  -5   8       1423.80       1465.02        22.82 o                         
   4  -5   8       7496.49       7511.12        61.04 o                         
   5  -5   8       1380.43       1355.83        25.93 o                         
   6  -5   8       4288.91       4390.83        55.05 o                         
   7  -5   8        442.63        435.23        19.60 o                         
   8  -5   8       3213.01       3218.51        54.56 o                         
  -7  -4   8        174.66        229.59        42.66 o                         
  -6  -4   8       3901.80       3891.88       133.19 o                         
  -5  -4   8        210.22        196.26        10.70 o                         
  -4  -4   8       8583.90       8595.09        68.03 o                         
  -3  -4   8        110.53        100.12         8.60 o                         
  -2  -4   8       9553.08       9494.21        68.46 o                         
  -1  -4   8         10.06         28.21         4.80 o                         
   0  -4   8      17620.15      17778.83        91.28 o                         
   1  -4   8        147.97        172.05         7.52 o                         
   2  -4   8      13366.50      13620.25        81.78 o                         
   3  -4   8         15.41         30.45         4.95 o                         
   4  -4   8      11614.23      11959.38        83.01 o                         
   5  -4   8        845.29        887.80        22.36 o                         
   6  -4   8       3620.49       3535.82        49.90 o                         
   7  -4   8          7.92         16.28        11.25 o                         
   8  -4   8       6007.96       5971.69        73.86 o                         
   9  -4   8        540.30        405.11        93.36 o                         
  -8  -3   8       1132.26       1125.93        65.50 o                         
  -7  -3   8        248.68        256.90        16.01 o                         
  -6  -3   8       4640.10       4608.21        53.48 o                         
  -5  -3   8       2824.90       2856.51        40.59 o                         
  -4  -3   8       1351.89       1346.37        23.82 o                         
  -3  -3   8        936.82        942.96        15.68 o                         
  -2  -3   8      22208.86      22076.95       116.76 o                         
  -1  -3   8       4640.90       4607.57        36.56 o                         
   0  -3   8        922.23        891.94        14.30 o                         
   1  -3   8        333.96        326.68        10.93 o                         
   2  -3   8      30182.70      30442.34       147.08 o                         
   3  -3   8          8.32         38.51         6.07 o                         
   4  -3   8       1554.48       1568.75        25.37 o                         
   5  -3   8         89.42         78.70         9.43 o                         
   6  -3   8      11737.10      11646.89        97.53 o                         
   7  -3   8         74.54         61.97        11.63 o                         
   8  -3   8       1253.42       1223.46        32.94 o                         
   9  -3   8          3.67         82.89        66.08 o                         
  -9  -2   8         21.60         66.13        42.70 o                         
  -8  -2   8       2238.94       2191.08        43.53 o                         
  -7  -2   8        152.17        158.77        12.85 o                         
  -6  -2   8       2521.65       2499.79        40.39 o                         
  -5  -2   8         17.83         28.96         8.33 o                         
  -4  -2   8       6770.11       6851.46        58.49 o                         
  -3  -2   8        452.71        442.23        11.00 o                         
  -2  -2   8       9929.61       9614.43        59.64 o                         
  -1  -2   8        700.36        709.59        12.61 o                         
   0  -2   8      13509.14      13325.75        69.32 o                         
   1  -2   8       2394.00       2323.31        25.94 o                         
   2  -2   8       6055.95       6116.19        51.39 o                         
   3  -2   8        202.93        203.24        10.83 o                         
   4  -2   8       7742.35       7773.15        63.35 o                         
   5  -2   8        688.68        681.86        19.07 o                         
   6  -2   8       1926.27       1932.05        34.67 o                         
   7  -2   8        310.39        318.90        17.64 o                         
   8  -2   8       1301.77       1283.16        34.93 o                         
  -9  -1   8         63.93         52.70        15.64 o                         
  -8  -1   8        355.63        389.92        20.09 o                         
  -7  -1   8          8.98         38.01        10.54 o                         
  -6  -1   8       9129.40       9315.15        85.32 o                         
  -5  -1   8          2.61          6.89         8.29 o                         
  -4  -1   8        529.22        535.19        13.22 o                         
  -3  -1   8       1485.76       1520.43        20.40 o                         
  -2  -1   8      24947.22      24271.74       115.75 o                         
  -1  -1   8       2282.23       2289.49        25.81 o                         
   0  -1   8       1343.00       1422.33        20.43 o                         
   1  -1   8       5910.38       5729.98        39.96 o                         
   2  -1   8      20140.55      20367.28       110.66 o                         
   3  -1   8       1597.50       1555.59        25.03 o                         
   4  -1   8       3474.53       3497.90        38.42 o                         
   5  -1   8       1148.87       1132.58        23.24 o                         
   6  -1   8       6664.00       6647.42        70.98 o                         
   7  -1   8        709.80        666.42        24.33 o                         
   8  -1   8       3028.04       2959.95        54.48 o                         
  -9   0   8        313.45        312.81        19.58 o                         
  -8   0   8       4520.37       4579.12        59.31 o                         
  -7   0   8         62.34         60.37        11.08 o                         
  -6   0   8       6351.26       6592.40        63.20 o                         
  -5   0   8        930.17        938.35        20.17 o                         
  -4   0   8      13254.89      12925.33        82.39 o                         
  -3   0   8       1359.48       1332.57        20.07 o                         
  -2   0   8      23473.47      22392.02       112.74 o                         
  -1   0   8       1501.07       1537.41        21.24 o                         
   0   0   8      15435.31      15262.32        82.63 o                         
   1   0   8         38.32         50.66         5.18 o                         
   2   0   8      21706.94      21373.84       109.44 o                         
   3   0   8         66.62         81.33         7.05 o                         
   4   0   8       6350.30       6360.12        53.74 o                         
   5   0   8         46.00         55.34         8.30 o                         
   6   0   8       6225.03       6376.14        67.22 o                         
   7   0   8        563.98        570.08        22.32 o                         
   8   0   8       1110.65       1144.42        35.52 o                         
 -10   1   8       1631.28       1473.17       136.39 o                         
  -9   1   8        100.90        123.92        14.73 o                         
  -8   1   8       2811.89       2909.32        45.42 o                         
  -7   1   8       1306.34       1322.81        28.62 o                         
  -6   1   8       3908.47       3967.72        47.89 o                         
  -5   1   8        773.69        818.32        21.57 o                         
  -4   1   8       5643.78       5405.34        49.13 o                         
  -3   1   8       7732.61       7679.84        57.49 o                         
  -2   1   8       6545.72       6367.81        47.63 o                         
  -1   1   8       2634.91       2632.00        27.69 o                         
   0   1   8      14878.21      14747.41        76.17 o                         
   1   1   8       4301.63       4320.49        37.18 o                         
   2   1   8       1409.37       1430.50        21.54 o                         
   3   1   8       1045.66       1063.57        18.75 o                         
   4   1   8      13168.36      13322.61        88.51 o                         
   5   1   8        260.02        251.16        12.89 o                         
   6   1   8        615.24        618.10        21.17 o                         
   7   1   8         30.25         53.45        10.87 o                         
 -10   2   8       2477.88       2291.20       234.00 o                         
  -9   2   8        213.43        199.94        16.17 o                         
  -8   2   8        119.01         89.47        11.61 o                         
  -7   2   8         13.12         16.30         9.69 o                         
  -6   2   8      10255.67      10045.01        80.69 o                         
  -5   2   8       1175.03       1162.86        24.29 o                         
  -4   2   8       4908.51       4773.42        47.57 o                         
  -3   2   8          3.41         31.35         6.99 o                         
  -2   2   8      15400.33      14988.05        77.68 o                         
  -1   2   8       4624.92       4580.90        36.09 o                         
   0   2   8       9011.49       8784.34        55.06 o                         
   1   2   8        217.49        259.25        10.65 o                         
   2   2   8      12456.87      12435.66        82.11 o                         
   3   2   8       1398.87       1405.14        24.55 o                         
   4   2   8       2931.87       3025.81        37.98 o                         
   5   2   8        119.94        116.32        10.08 o                         
   6   2   8       3337.67       3457.62        49.12 o                         
   7   2   8        309.00        189.90        74.44 o                         
 -10   3   8        991.75       1023.83       106.96 o                         
  -9   3   8          1.76          7.87        13.13 o                         
  -8   3   8       4277.08       4212.98        57.35 o                         
  -7   3   8         87.99         76.38        11.46 o                         
  -6   3   8       3217.38       3235.00        40.46 o                         
  -5   3   8        119.33        110.38         9.79 o                         
  -4   3   8      11940.59      11871.69        77.57 o                         
  -3   3   8        188.25        191.54         9.25 o                         
  -2   3   8       3238.07       3246.44        31.74 o                         
  -1   3   8        449.36        452.72        11.39 o                         
   0   3   8      14937.40      14521.75        88.54 o                         
   1   3   8        361.06        347.74        11.90 o                         
   2   3   8       1494.34       1560.36        25.46 o                         
   3   3   8       1166.45       1239.10        25.09 o                         
   4   3   8       8247.03       8300.14        72.84 o                         
   5   3   8         46.72         53.07         8.63 o                         
   6   3   8       1142.88       1115.73        65.41 o                         
 -10   4   8       1975.95       1890.73       145.71 o                         
  -9   4   8        116.17        110.52        14.13 o                         
  -8   4   8       1869.41       1838.24        38.89 o                         
  -7   4   8       1391.93       1404.93        30.17 o                         
  -6   4   8       9867.55       9873.38        77.91 o                         
  -5   4   8        813.93        792.74        19.75 o                         
  -4   4   8       8739.80       8415.45        63.74 o                         
  -3   4   8       3249.10       3370.19        36.02 o                         
  -2   4   8      11913.32      11828.41        74.81 o                         
  -1   4   8       2010.55       2006.45        23.27 o                         
   0   4   8      18113.92      17495.60        94.89 o                         
   1   4   8       1119.99       1119.82        20.63 o                         
   2   4   8       6037.58       6269.43        57.51 o                         
   3   4   8        442.79        473.98        15.42 o                         
   4   4   8       8064.30       8162.68       149.84 o                         
   5   4   8         40.15         33.12        25.31 o                         
   6   4   8       1669.79       1840.51       193.61 o                         
 -10   5   8       1466.59       1415.23       174.83 o                         
  -9   5   8        120.28        127.65        13.89 o                         
  -8   5   8       5159.49       5083.59        64.87 o                         
  -7   5   8        757.85        756.38        23.36 o                         
  -6   5   8       3124.77       3165.39        44.72 o                         
  -5   5   8       1223.05       1209.02        24.87 o                         
  -4   5   8       6059.52       6226.62        54.21 o                         
  -3   5   8       1071.56       1160.41        19.98 o                         
  -2   5   8       5247.99       5302.10        45.44 o                         
  -1   5   8       1712.97       1725.21        23.13 o                         
   0   5   8       3761.38       3715.58        37.32 o                         
   1   5   8        678.84        676.78        16.88 o                         
   2   5   8       4025.23       3964.38        88.23 o                         
   3   5   8        371.22        328.89        30.71 o                         
   4   5   8       1014.77        973.82        48.45 o                         
   5   5   8        110.25        140.95        43.95 o                         
  -9   6   8        292.22        281.13        17.56 o                         
  -8   6   8       3331.66       3336.06        52.54 o                         
  -7   6   8       1165.38       1176.32        30.04 o                         
  -6   6   8        185.39        198.50        12.75 o                         
  -5   6   8        603.84        573.90        17.83 o                         
  -4   6   8      15095.76      15287.53        98.55 o                         
  -3   6   8         45.46         50.79         7.58 o                         
  -2   6   8        681.64        680.80        16.24 o                         
  -1   6   8         51.17         39.73         6.04 o                         
   0   6   8      13707.16      13627.32       155.41 o                         
   1   6   8       1315.72       1343.46        50.49 o                         
   2   6   8       1209.38       1166.90        50.16 o                         
   3   6   8         59.03         59.96        18.01 o                         
   4   6   8       4700.78       4757.88       142.39 o                         
  -9   7   8          7.09          5.52        12.14 o                         
  -8   7   8       1547.93       1518.99        36.30 o                         
  -7   7   8         63.51         42.57        11.26 o                         
  -6   7   8       7067.97       7171.39        67.80 o                         
  -5   7   8         24.15         26.21         8.59 o                         
  -4   7   8       4992.85       5016.80        51.40 o                         
  -3   7   8         75.42         85.73         8.61 o                         
  -2   7   8       6784.44       6867.30       127.65 o                         
  -1   7   8        162.03        175.43        20.90 o                         
   0   7   8       3093.78       3077.91        83.11 o                         
   1   7   8        192.39        166.05        27.53 o                         
   2   7   8       4468.72       4404.79       115.24 o                         
   3   7   8        147.73        120.85        39.96 o                         
  -9   8   8        461.17        324.09        87.88 o                         
  -8   8   8       3299.69       3293.68        54.09 o                         
  -7   8   8         13.02         17.02        10.35 o                         
  -6   8   8       3050.23       3022.05        44.01 o                         
  -5   8   8        631.14        632.48        19.12 o                         
  -4   8   8       7323.36       7354.59       131.37 o                         
  -3   8   8        387.07        367.07        31.56 o                         
  -2   8   8       3481.46       3458.39        93.15 o                         
  -1   8   8        932.99        968.92        53.93 o                         
   0   8   8       6373.80       6581.80       135.63 o                         
   1   8   8        757.10        768.31        49.53 o                         
   2   8   8       3060.56       3095.36       246.68 o                         
  -8   9   8       1556.24       1487.96        38.04 o                         
  -7   9   8         18.97         24.26        20.95 o                         
  -6   9   8       3594.43       3584.70        94.72 o                         
  -5   9   8        187.37        159.79        27.67 o                         
  -4   9   8       1352.60       1362.89        54.41 o                         
  -3   9   8        165.58        161.47        25.54 o                         
  -2   9   8       3030.07       3042.51        86.54 o                         
  -1   9   8        118.59        119.08        24.66 o                         
   0   9   8       1402.44       1551.57       138.05 o                         
  -6  10   8       2254.80       2194.60       170.42 o                         
  -5  10   8        583.10        589.18        73.01 o                         
  -4  10   8       1198.20       1332.56        66.64 o                         
  -3  10   8        840.63        882.54        64.58 o                         
  -2  10   8       6240.79       6428.40       281.07 o                         
  -1 -11   9       2068.92       2039.30       214.61 o                         
   0 -11   9          1.88         27.41        43.91 o                         
   1 -11   9       3978.13       3683.81       288.04 o                         
   2 -11   9          2.04         -2.35        34.95 o                         
   3 -11   9       4071.47       4174.88       230.65 o                         
   4 -11   9          0.83        -35.25        35.25 o                         
   5 -11   9       4248.57       4093.69       285.31 o                         
  -2 -10   9        282.19        293.04        57.43 o                         
  -1 -10   9       2393.75       2347.79        99.25 o                         
   0 -10   9        715.12        659.31        69.87 o                         
   1 -10   9        391.10        434.13        40.51 o                         
   2 -10   9        297.28        318.24        34.39 o                         
   3 -10   9       7936.06       8006.99       182.93 o                         
   4 -10   9          7.64        -16.02        29.51 o                         
   5 -10   9         83.45        109.86        32.46 o                         
   6 -10   9        183.02         82.02        68.60 o                         
  -4  -9   9          2.85         49.81        46.37 o                         
  -3  -9   9       2988.95       3064.32       114.90 o                         
  -2  -9   9        727.34        757.62        68.36 o                         
  -1  -9   9       1810.17       1858.09        83.88 o                         
   0  -9   9        153.66        106.62        25.81 o                         
   1  -9   9       5234.70       5164.21       105.83 o                         
   2  -9   9       2943.19       2797.62        86.75 o                         
   3  -9   9       3675.23       3643.77       111.82 o                         
   4  -9   9        847.01        839.47        81.26 o                         
   5  -9   9       2169.57       2204.66        38.28 o                         
   6  -9   9       1437.66       1427.02        32.61 o                         
   7  -9   9       4069.75       4062.26        61.48 o                         
  -5  -8   9       2651.14       2803.23       175.83 o                         
  -4  -8   9        503.80        588.70        47.10 o                         
  -3  -8   9       2163.90       2186.01        83.71 o                         
  -2  -8   9       2115.94       2023.65        86.12 o                         
  -1  -8   9       3289.62       3259.81       105.97 o                         
   0  -8   9        546.67        552.17        35.85 o                         
   1  -8   9       6046.99       6146.82       109.58 o                         
   2  -8   9       1926.47       1981.39        29.94 o                         
   3  -8   9       3210.24       3267.36        41.04 o                         
   4  -8   9          7.94         21.61         7.93 o                         
   5  -8   9       5290.87       5306.99        56.72 o                         
   6  -8   9        661.57        649.85        23.12 o                         
   7  -8   9       3501.94       3507.95        54.30 o                         
  -5  -7   9       3347.62       3260.65       100.19 o                         
  -4  -7   9        424.00        470.39        41.10 o                         
  -3  -7   9       1887.49       1989.98        81.79 o                         
  -2  -7   9        102.43        106.83        22.59 o                         
  -1  -7   9      13449.91      13532.42       196.70 o                         
   0  -7   9          8.09         15.96         5.23 o                         
   1  -7   9       2986.14       3075.13        36.75 o                         
   2  -7   9         54.57         47.83         6.45 o                         
   3  -7   9      15353.82      15846.65        99.69 o                         
   4  -7   9        304.35        316.55        13.61 o                         
   5  -7   9       4157.08       4202.64        48.87 o                         
   6  -7   9         87.71         89.06        10.77 o                         
   7  -7   9       5392.71       5370.11        69.00 o                         
   8  -7   9          1.82        -11.77        36.22 o                         
  -6  -6   9          5.30        -17.93        23.27 o                         
  -5  -6   9        928.69        855.49        52.52 o                         
  -4  -6   9          3.69         -0.27        20.68 o                         
  -3  -6   9       3317.58       3210.85        90.95 o                         
  -2  -6   9         89.22         85.57         6.73 o                         
  -1  -6   9       2621.80       2531.11        30.37 o                         
   0  -6   9        603.99        578.16        13.85 o                         
   1  -6   9       4798.87       4996.52        44.76 o                         
   2  -6   9       1674.35       1696.35        28.16 o                         
   3  -6   9       1794.67       1821.00        28.84 o                         
   4  -6   9       1259.68       1241.66        25.37 o                         
   5  -6   9       6818.54       6949.75        65.36 o                         
   6  -6   9        337.44        357.53        15.46 o                         
   7  -6   9        158.61        156.26        14.50 o                         
   8  -6   9          9.40         39.79        24.52 o                         
  -7  -5   9        773.45        842.37        67.65 o                         
  -6  -5   9         43.68         -4.53        23.50 o                         
  -5  -5   9       2940.54       3160.63        98.04 o                         
  -4  -5   9         27.20         35.05         7.02 o                         
  -3  -5   9       1828.03       1889.22        28.50 o                         
  -2  -5   9        369.60        412.14        12.85 o                         
  -1  -5   9      16049.85      15973.72       101.13 o                         
   0  -5   9       1254.88       1221.14        19.47 o                         
   1  -5   9       4469.85       4457.73        38.82 o                         
   2  -5   9        196.27        208.24        10.11 o                         
   3  -5   9      16230.84      16662.53       103.26 o                         
   4  -5   9       4579.96       4687.42        48.96 o                         
   5  -5   9       3368.95       3349.80        43.37 o                         
   6  -5   9       2046.79       2011.85        38.63 o                         
   7  -5   9       5082.98       5011.41        66.65 o                         
   8  -5   9       1669.20       1604.03       107.74 o                         
  -8  -4   9         65.53        160.77        56.48 o                         
  -7  -4   9       4404.43       4450.47       138.04 o                         
  -6  -4   9         90.47        104.56        25.14 o                         
  -5  -4   9       1694.94       1706.95        31.81 o                         
  -4  -4   9        770.85        825.12        20.14 o                         
  -3  -4   9      14342.73      14081.04        96.42 o                         
  -2  -4   9        495.25        442.81        13.02 o                         
  -1  -4   9       5405.48       5319.47        42.28 o                         
   0  -4   9       6713.15       6685.62        53.81 o                         
   1  -4   9      10935.21      11064.03        71.10 o                         
   2  -4   9        565.58        604.30        15.68 o                         
   3  -4   9       7113.07       7284.18        63.24 o                         
   4  -4   9       4334.61       4333.15        45.98 o                         
   5  -4   9       4880.45       4788.69        54.68 o                         
   6  -4   9         68.30         86.40        11.84 o                         
   7  -4   9       3765.70       3735.99        56.90 o                         
   8  -4   9        383.17        405.85        21.54 o                         
  -8  -3   9         40.57         66.32        23.76 o                         
  -7  -3   9       1231.66       1195.01        30.54 o                         
  -6  -3   9        845.01        871.63        23.58 o                         
  -5  -3   9       3966.12       3988.49        48.11 o                         
  -4  -3   9        359.77        399.90        14.74 o                         
  -3  -3   9      11924.30      12348.03        90.02 o                         
  -2  -3   9       2486.35       2375.37        27.91 o                         
  -1  -3   9       3672.03       3585.20        32.27 o                         
   0  -3   9       2006.86       2000.71        23.37 o                         
   1  -3   9      29738.22      29577.02       152.13 o                         
   2  -3   9        143.14        183.07         8.82 o                         
   3  -3   9       3062.15       2963.86        36.91 o                         
   4  -3   9        112.12        121.53         9.26 o                         
   5  -3   9      17682.52      17686.13       119.49 o                         
   6  -3   9        546.68        597.46        21.60 o                         
   7  -3   9       1528.16       1498.85        36.22 o                         
   8  -3   9         32.53         66.07        16.87 o                         
  -9  -2   9       2567.80       2418.52       166.90 o                         
  -8  -2   9         50.57         31.91        10.72 o                         
  -7  -2   9        756.71        777.58        24.32 o                         
  -6  -2   9        716.77        712.10        22.71 o                         
  -5  -2   9      12419.84      12653.12        91.62 o                         
  -4  -2   9         48.95         41.18         7.69 o                         
  -3  -2   9       1249.21       1190.61        18.76 o                         
  -2  -2   9        178.02        191.41         7.93 o                         
  -1  -2   9      12937.59      12468.46        70.91 o                         
   0  -2   9        428.90        431.63        10.06 o                         
   1  -2   9       5762.66       5639.57        45.72 o                         
   2  -2   9          2.69         20.19         7.47 o                         
   3  -2   9       4567.86       4527.34        46.61 o                         
   4  -2   9          2.28         11.69         7.45 o                         
   5  -2   9       2989.02       2975.82        40.83 o                         
   6  -2   9         56.23         53.93        10.69 o                         
   7  -2   9       1841.80       1862.29        40.11 o                         
   8  -2   9        207.60        329.76        66.46 o                         
  -9  -1   9        234.81        170.84        24.46 o                         
  -8  -1   9        523.67        523.77        22.94 o                         
  -7  -1   9       2670.47       2660.60        46.45 o                         
  -6  -1   9         24.02         26.67         9.45 o                         
  -5  -1   9       2350.69       2414.52        35.30 o                         
  -4  -1   9        164.24        144.70         8.87 o                         
  -3  -1   9       7371.14       7259.45        51.50 o                         
  -2  -1   9         95.22         98.56         6.98 o                         
  -1  -1   9       8270.66       8218.80        59.41 o                         
   0  -1   9        149.37        186.65         9.08 o                         
   1  -1   9      23744.19      23128.67       111.03 o                         
   2  -1   9        328.31        356.77        11.68 o                         
   3  -1   9       3139.78       3159.44        37.82 o                         
   4  -1   9        267.25        287.42        12.23 o                         
   5  -1   9      13716.84      13761.71        97.51 o                         
   6  -1   9       1044.83       1083.03        29.25 o                         
   7  -1   9       1499.14       1509.79        36.68 o                         
   8  -1   9        853.94        756.42       123.28 o                         
  -9   0   9       5572.34       5631.75        78.87 o                         
  -8   0   9          0.70          2.25        11.70 o                         
  -7   0   9       1671.39       1695.25        36.02 o                         
  -6   0   9        148.12        151.00        11.37 o                         
  -5   0   9      16592.89      16514.62       105.06 o                         
  -4   0   9        255.16        236.15        10.66 o                         
  -3   0   9       8571.93       8244.57        56.94 o                         
  -2   0   9       1364.46       1299.87        21.00 o                         
  -1   0   9      26509.96      25605.60       125.18 o                         
   0   0   9        139.61        178.71         8.38 o                         
   1   0   9       6074.06       5961.41        43.88 o                         
   2   0   9       4053.30       3989.78        36.06 o                         
   3   0   9      11519.90      11723.78        77.13 o                         
   4   0   9        365.82        379.12        15.00 o                         
   5   0   9       4477.03       4611.08        52.02 o                         
   6   0   9       2147.38       2153.90        39.70 o                         
   7   0   9       2113.98       2121.77        43.61 o                         
  -9   1   9        830.95        801.32        29.31 o                         
  -8   1   9        633.57        645.72        22.93 o                         
  -7   1   9       3727.10       3725.10        52.85 o                         
  -6   1   9        172.51        195.53        12.73 o                         
  -5   1   9       4128.88       4135.48        45.98 o                         
  -4   1   9       3394.84       3315.10        37.42 o                         
  -3   1   9       8410.70       8047.40        56.12 o                         
  -2   1   9       3163.69       3124.63        34.11 o                         
  -1   1   9      12953.18      12438.17        74.70 o                         
   0   1   9       3560.70       3535.01        31.63 o                         
   1   1   9       5156.26       5151.85        42.81 o                         
   2   1   9       3914.69       3869.59        41.37 o                         
   3   1   9      14254.11      14389.19        97.95 o                         
   4   1   9        644.30        651.60        18.24 o                         
   5   1   9       1846.39       1948.15        33.68 o                         
   6   1   9        726.74        729.23        23.29 o                         
   7   1   9       5237.34       5268.59        73.96 o                         
 -10   2   9        120.02         95.08        64.99 o                         
  -9   2   9       2765.37       2649.48        51.22 o                         
  -8   2   9       1400.73       1432.16        33.97 o                         
  -7   2   9       3515.72       3537.42        49.50 o                         
  -6   2   9        908.77        905.66        22.81 o                         
  -5   2   9       3425.45       3274.93        41.09 o                         
  -4   2   9       3998.60       3998.06        41.56 o                         
  -3   2   9      15672.61      15549.81        90.38 o                         
  -2   2   9        389.64        398.86        11.67 o                         
  -1   2   9        872.79        877.16        15.61 o                         
   0   2   9        308.58        314.94        11.57 o                         
   1   2   9      14732.19      14660.82        87.32 o                         
   2   2   9        303.76        304.47        12.44 o                         
   3   2   9       1799.98       1851.68        33.10 o                         
   4   2   9        391.74        422.83        15.25 o                         
   5   2   9       2482.50       2612.47        40.87 o                         
   6   2   9        123.08        120.42        11.67 o                         
 -10   3   9         95.51         43.81        38.29 o                         
  -9   3   9       3949.08       3834.78        60.70 o                         
  -8   3   9         32.93         39.88        10.64 o                         
  -7   3   9        546.00        562.42        22.08 o                         
  -6   3   9       1074.84       1045.72        25.64 o                         
  -5   3   9       9594.86       9472.95        74.94 o                         
  -4   3   9         18.23         20.67         7.39 o                         
  -3   3   9       4686.90       4716.36        44.88 o                         
  -2   3   9        275.50        262.15        10.31 o                         
  -1   3   9      14636.34      14211.93        78.39 o                         
   0   3   9          0.54         25.32         6.28 o                         
   1   3   9       7974.52       8013.53        62.39 o                         
   2   3   9         47.27         56.03         7.69 o                         
   3   3   9      10525.77      10773.99        81.94 o                         
   4   3   9         10.86         23.65         8.38 o                         
   5   3   9       2066.58       1990.41        81.49 o                         
   6   3   9          4.50        -50.11        50.11 o                         
 -10   4   9        341.94        265.07       123.29 o                         
  -9   4   9       1750.17       1687.59        41.28 o                         
  -8   4   9         18.13         28.28        11.40 o                         
  -7   4   9       9553.99       9686.89        89.50 o                         
  -6   4   9        135.69        151.29        10.96 o                         
  -5   4   9       5187.51       5317.77        57.31 o                         
  -4   4   9          8.00         14.82         7.45 o                         
  -3   4   9      16901.90      17383.76       102.60 o                         
  -2   4   9         38.15         41.59         6.26 o                         
  -1   4   9       8358.58       8150.20        56.99 o                         
   0   4   9        405.43        434.62        13.82 o                         
   1   4   9       8867.17       8837.78        67.17 o                         
   2   4   9         34.45         28.80         7.39 o                         
   3   4   9       2380.40       2544.87        36.53 o                         
   4   4   9        948.26        979.84        51.85 o                         
   5   4   9       3338.80       3294.82       166.05 o                         
 -10   5   9        822.58        708.87       129.32 o                         
  -9   5   9       1600.83       1585.36        39.37 o                         
  -8   5   9         61.66         65.56        12.47 o                         
  -7   5   9       1795.94       1814.64        37.02 o                         
  -6   5   9       1166.98       1212.82        26.66 o                         
  -5   5   9       4618.02       4590.46        50.40 o                         
  -4   5   9        612.04        578.17        16.84 o                         
  -3   5   9       4094.70       4033.29        41.84 o                         
  -2   5   9       2117.92       2185.12        29.06 o                         
  -1   5   9       4722.46       4763.21        43.19 o                         
   0   5   9       2290.70       2339.75        30.95 o                         
   1   5   9       4912.40       4936.94        50.12 o                         
   2   5   9        512.41        529.80        33.53 o                         
   3   5   9       3473.59       3454.74       102.86 o                         
   4   5   9       1092.11       1174.71        55.35 o                         
  -9   6   9       1404.65       1430.97        39.46 o                         
  -8   6   9         21.15         21.36        12.18 o                         
  -7   6   9       5386.80       5489.05        66.66 o                         
  -6   6   9       1140.00       1147.93        27.32 o                         
  -5   6   9       3989.50       4097.70        48.30 o                         
  -4   6   9        313.40        327.74        14.06 o                         
  -3   6   9       5112.10       5217.99        53.50 o                         
  -2   6   9       2999.60       3025.99        36.98 o                         
  -1   6   9       8139.53       8254.58        64.74 o                         
   0   6   9        302.70        250.31        36.34 o                         
   1   6   9        927.59        856.64        45.49 o                         
   2   6   9         95.42         77.47        18.33 o                         
   3   6   9       5847.77       5968.26       119.09 o                         
   4   6   9         59.61         59.90        40.86 o                         
  -9   7   9        122.38        198.25        56.68 o                         
  -8   7   9         62.65         54.98        11.91 o                         
  -7   7   9       7828.27       7845.95        79.42 o                         
  -6   7   9        622.59        591.21        19.92 o                         
  -5   7   9        228.32        222.29        12.71 o                         
  -4   7   9        652.23        687.13        19.27 o                         
  -3   7   9      10220.37      10408.96        80.46 o                         
  -2   7   9         40.08         45.92        20.16 o                         
  -1   7   9       1754.60       1794.02        54.01 o                         
   0   7   9        426.98        392.91        42.89 o                         
   1   7   9       6963.90       7033.26       157.37 o                         
   2   7   9          7.37         10.86        21.81 o                         
   3   7   9       1732.54       1880.91       198.67 o                         
  -8   8   9        138.53        117.90        13.12 o                         
  -7   8   9       2978.60       2958.24        47.64 o                         
  -6   8   9         16.96         26.66         8.95 o                         
  -5   8   9       7381.15       7423.88       106.13 o                         
  -4   8   9          4.89         21.71        19.06 o                         
  -3   8   9       5433.09       5631.56       123.10 o                         
  -2   8   9          8.29         21.54        24.04 o                         
  -1   8   9       6364.52       6511.79       135.90 o                         
   0   8   9         13.47         28.29        21.13 o                         
   1   8   9       2834.82       2559.48       118.08 o                         
   2   8   9         29.14        -42.52        49.78 o                         
  -8   9   9        383.67        373.76        47.38 o                         
  -7   9   9       3071.41       3010.96       130.59 o                         
  -6   9   9        317.37        263.89        34.90 o                         
  -5   9   9        978.01       1044.05        51.66 o                         
  -4   9   9        695.48        689.71        46.31 o                         
  -3   9   9       2713.21       2689.73        88.06 o                         
  -2   9   9        371.61        378.50        34.70 o                         
  -1   9   9       1145.98        975.79        80.25 o                         
  -6  10   9          9.46        -23.32        67.78 o                         
  -5  10   9       3115.32       3163.18       181.71 o                         
  -4  10   9        245.48        309.66        53.88 o                         
  -3  10   9       2272.81       2332.16       320.79 o                         
   2 -11  10       2481.33       2840.84       260.28 o                         
   3 -11  10        141.72         81.86        33.26 o                         
   4 -11  10       3300.33       3248.57       153.78 o                         
   5 -11  10       1121.31       1239.58       160.60 o                         
  -2 -10  10       2902.09       2623.25       168.38 o                         
  -1 -10  10         33.63         17.43        28.21 o                         
   0 -10  10        380.59        486.27        53.33 o                         
   1 -10  10          9.97        -25.35        25.35 o                         
   2 -10  10       6499.40       6500.47       164.42 o                         
   3 -10  10        235.16        231.35        51.78 o                         
   4 -10  10        798.83        764.17        75.69 o                         
   5 -10  10         53.46         52.60        40.16 o                         
   6 -10  10       6165.50       6412.49       413.18 o                         
  -3  -9  10         60.46         24.28        25.21 o                         
  -2  -9  10        549.71        582.44        52.56 o                         
  -1  -9  10         35.36         45.51        24.17 o                         
   0  -9  10       5943.82       5884.48       162.97 o                         
   1  -9  10        492.46        507.42        33.64 o                         
   2  -9  10       1482.62       1510.60        59.73 o                         
   3  -9  10         18.05        -12.47        25.22 o                         
   4  -9  10       3522.95       3354.95       125.09 o                         
   5  -9  10         69.00         79.52        10.22 o                         
   6  -9  10       1734.36       1626.42        37.13 o                         
   7  -9  10        192.30        232.71        16.98 o                         
  -5  -8  10        121.93        153.45        47.72 o                         
  -4  -8  10       1761.86       1735.50        78.98 o                         
  -3  -8  10       1647.98       1705.40        75.42 o                         
  -2  -8  10       1407.88       1316.90        71.59 o                         
  -1  -8  10        135.47        197.63        32.52 o                         
   0  -8  10       6549.43       6607.91       151.90 o                         
   1  -8  10        466.85        452.34        29.17 o                         
   2  -8  10       4143.92       4367.19        47.66 o                         
   3  -8  10         23.11         27.00         8.16 o                         
   4  -8  10       6608.76       6715.69        65.23 o                         
   5  -8  10        473.11        457.38        17.71 o                         
   6  -8  10       4779.66       4690.23        61.80 o                         
   7  -8  10        303.45        302.26        18.11 o                         
  -5  -7  10         10.61         -9.00        25.03 o                         
  -4  -7  10       5796.73       5897.29       141.57 o                         
  -3  -7  10        170.14        214.37        28.78 o                         
  -2  -7  10       3389.06       3474.67        96.64 o                         
  -1  -7  10         67.64         71.41        18.94 o                         
   0  -7  10      10917.68      11112.26        79.07 o                         
   1  -7  10        270.20        296.75        12.22 o                         
   2  -7  10       5191.03       5331.03        51.72 o                         
   3  -7  10       1183.81       1247.62        25.11 o                         
   4  -7  10       5631.40       5778.52        59.09 o                         
   5  -7  10        277.51        301.21        15.07 o                         
   6  -7  10       3679.18       3741.73        54.32 o                         
   7  -7  10        936.56        966.44        30.67 o                         
   8  -7  10       1479.91       1411.36       101.31 o                         
  -6  -6  10       1060.94       1099.99        69.96 o                         
  -5  -6  10        105.67         57.39        30.51 o                         
  -4  -6  10       1827.78       1705.11        70.72 o                         
  -3  -6  10        721.84        685.74        43.49 o                         
  -2  -6  10        994.24        993.35        21.19 o                         
  -1  -6  10        872.38        891.87        18.90 o                         
   0  -6  10      11220.62      11394.85        77.23 o                         
   1  -6  10        641.35        621.97        15.36 o                         
   2  -6  10        148.83        172.39        10.40 o                         
   3  -6  10        618.65        627.13        17.83 o                         
   4  -6  10      13802.89      14193.29       100.15 o                         
   5  -6  10        195.63        192.33        13.10 o                         
   6  -6  10        706.90        724.31        23.42 o                         
   7  -6  10         46.67         47.90        11.83 o                         
   8  -6  10       5199.06       4892.05       237.33 o                         
  -7  -5  10        272.57        274.60        54.63 o                         
  -6  -5  10       2270.29       2310.87        97.70 o                         
  -5  -5  10         82.86         79.47        22.48 o                         
  -4  -5  10       2162.90       2169.46        34.85 o                         
  -3  -5  10       1552.53       1571.29        27.13 o                         
  -2  -5  10      12685.04      12960.51        94.68 o                         
  -1  -5  10        308.19        326.60        12.15 o                         
   0  -5  10       1030.44       1024.08        20.24 o                         
   1  -5  10        679.81        712.23        16.96 o                         
   2  -5  10      18433.23      18687.36       116.37 o                         
   3  -5  10        283.05        317.41        13.49 o                         
   4  -5  10       1533.93       1613.79        29.51 o                         
   5  -5  10        791.05        833.05        22.36 o                         
   6  -5  10       5201.47       5189.69        65.06 o                         
   7  -5  10        221.52        204.21        15.64 o                         
   8  -5  10       1449.73       1314.00        99.43 o                         
  -8  -4  10       3792.15       3457.92       198.42 o                         
  -7  -4  10          0.75         23.53        25.31 o                         
  -6  -4  10         79.85         69.84        15.84 o                         
  -5  -4  10       2607.88       2699.66        39.79 o                         
  -4  -4  10      10693.83      10816.34        83.42 o                         
  -3  -4  10        782.20        796.94        20.65 o                         
  -2  -4  10       3420.09       3419.96        37.86 o                         
  -1  -4  10       5511.44       5434.42        45.57 o                         
   0  -4  10      11072.29      10911.09        65.95 o                         
   1  -4  10       1481.53       1489.56        23.65 o                         
   2  -4  10      12086.87      12062.75        85.79 o                         
   3  -4  10       2766.89       2902.44        39.04 o                         
   4  -4  10       8076.38       7968.05        68.83 o                         
   5  -4  10        459.42        500.52        18.60 o                         
   6  -4  10       6364.39       6222.30        71.71 o                         
   7  -4  10        640.54        660.26        25.17 o                         
   8  -4  10       3421.52       2948.73       174.34 o                         
  -8  -3  10       1523.47       1538.91        94.09 o                         
  -7  -3  10        269.87        299.00        16.08 o                         
  -6  -3  10       3687.00       3646.35        51.56 o                         
  -5  -3  10         90.30         83.59         9.54 o                         
  -4  -3  10       9054.46       9093.65        90.05 o                         
  -3  -3  10         62.26         70.30         8.49 o                         
  -2  -3  10       9170.59       8997.69        61.25 o                         
  -1  -3  10          9.80         24.35         4.83 o                         
   0  -3  10      12176.31      12090.72        77.04 o                         
   1  -3  10         55.78         77.24         7.83 o                         
   2  -3  10      11414.46      11324.48        84.71 o                         
   3  -3  10         27.30         31.04         8.90 o                         
   4  -3  10       3953.32       3961.77        48.61 o                         
   5  -3  10        398.97        414.16        17.30 o                         
   6  -3  10       4013.32       3962.94        57.85 o                         
   7  -3  10         69.81         87.24        12.78 o                         
   8  -3  10       1559.77       1332.97       328.60 o                         
  -8  -2  10        956.14        987.11        29.11 o                         
  -7  -2  10         88.83         98.17        11.75 o                         
  -6  -2  10       2344.35       2451.11        40.50 o                         
  -5  -2  10        356.95        375.77        15.33 o                         
  -4  -2  10       2679.66       2675.14        35.44 o                         
  -3  -2  10        681.19        687.94        15.32 o                         
  -2  -2  10       4913.95       4814.22        40.82 o                         
  -1  -2  10       1848.14       1759.96        21.09 o                         
   0  -2  10       3445.73       3508.36        31.86 o                         
   1  -2  10       2664.09       2607.94        31.04 o                         
   2  -2  10      10686.68      10354.14        78.23 o                         
   3  -2  10        891.01        906.52        21.58 o                         
   4  -2  10       1197.69       1175.47        25.75 o                         
   5  -2  10       1611.35       1627.09        33.26 o                         
   6  -2  10       8270.05       8203.82        84.58 o                         
   7  -2  10          1.72         12.11        11.34 o                         
   8  -2  10        928.38        772.64       128.20 o                         
  -9  -1  10          5.53        -10.70        12.32 o                         
  -8  -1  10       2032.01       1993.34        41.63 o                         
  -7  -1  10         43.59         59.22        11.21 o                         
  -6  -1  10       4624.52       4690.26        56.83 o                         
  -5  -1  10        213.45        223.55        11.51 o                         
  -4  -1  10       7547.43       7620.64        57.43 o                         
  -3  -1  10          6.29         20.68         6.16 o                         
  -2  -1  10      11668.55      11383.97        74.46 o                         
  -1  -1  10       1534.11       1535.68        25.25 o                         
   0  -1  10      18488.04      18328.99       102.90 o                         
   1  -1  10        150.97        169.25         9.86 o                         
   2  -1  10       4532.75       4527.00        43.42 o                         
   3  -1  10        394.13        375.99        14.40 o                         
   4  -1  10      14468.43      14575.00        99.01 o                         
   5  -1  10          3.10         15.39        10.42 o                         
   6  -1  10       1100.28       1091.21        30.13 o                         
   7  -1  10        670.52        676.07        25.55 o                         
  -9   0  10        773.97        701.74        28.70 o                         
  -8   0  10        456.36        419.69        20.84 o                         
  -7   0  10         40.49         47.55        11.27 o                         
  -6   0  10      14315.83      14387.51        99.44 o                         
  -5   0  10       1358.90       1352.60        25.45 o                         
  -4   0  10        159.50        195.75        10.00 o                         
  -3   0  10       3350.27       3314.95        35.97 o                         
  -2   0  10      34790.72      33490.47       162.66 o                         
  -1   0  10        304.23        315.53        10.15 o                         
   0   0  10        977.75       1012.15        19.15 o                         
   1   0  10       6560.85       6493.28        54.54 o                         
   2   0  10      17750.91      17582.55       103.01 o                         
   3   0  10        718.45        758.90        19.32 o                         
   4   0  10       4834.54       4866.12        51.33 o                         
   5   0  10       2241.59       2239.36        36.93 o                         
   6   0  10       4231.18       4243.76        59.74 o                         
   7   0  10        356.53        324.62        23.35 o                         
  -9   1  10        466.13        494.05        24.98 o                         
  -8   1  10       4068.43       4046.25        60.46 o                         
  -7   1  10        476.63        508.02        20.55 o                         
  -6   1  10       3615.14       3610.95        46.25 o                         
  -5   1  10       1522.09       1529.96        28.18 o                         
  -4   1  10       9633.03       9316.66        69.67 o                         
  -3   1  10       4613.49       4554.76        42.06 o                         
  -2   1  10      20666.31      20159.21       112.48 o                         
  -1   1  10        170.26        193.63         9.18 o                         
   0   1  10       4849.68       4863.86        39.81 o                         
   1   1  10        790.88        821.61        21.05 o                         
   2   1  10      18331.22      18297.65       109.24 o                         
   3   1  10         71.42         77.74         9.29 o                         
   4   1  10       2431.92       2476.35        37.29 o                         
   5   1  10         34.12         56.22         9.61 o                         
   6   1  10       3204.89       3193.76        52.10 o                         
   7   1  10         19.77          2.62        11.74 o                         
  -9   2  10        551.49        545.39        26.16 o                         
  -8   2  10       1811.13       1746.02        37.36 o                         
  -7   2  10        797.28        800.54        25.76 o                         
  -6   2  10       3554.99       3564.23        44.84 o                         
  -5   2  10       1502.39       1461.09        28.06 o                         
  -4   2  10       4097.83       4050.94        42.94 o                         
  -3   2  10       1518.40       1451.62        23.96 o                         
  -2   2  10       3425.08       3407.00        35.20 o                         
  -1   2  10       1096.92       1049.59        16.94 o                         
   0   2  10       5879.93       5858.54        49.25 o                         
   1   2  10       1845.56       1806.60        26.42 o                         
   2   2  10       2384.34       2428.32        34.75 o                         
   3   2  10       1047.23       1085.21        25.44 o                         
   4   2  10       3575.31       3640.76        48.16 o                         
   5   2  10        420.38        416.37        18.61 o                         
   6   2  10       1363.66       1371.94        35.10 o                         
 -10   3  10       1514.85       1443.23       192.79 o                         
  -9   3  10        209.60        201.68        16.96 o                         
  -8   3  10       1567.11       1570.95        38.86 o                         
  -7   3  10        121.19        131.33        13.59 o                         
  -6   3  10       5655.28       5762.82        59.69 o                         
  -5   3  10         70.81         64.96         9.36 o                         
  -4   3  10       7052.19       6901.37        57.89 o                         
  -3   3  10         34.95         51.49         7.19 o                         
  -2   3  10      12215.18      11808.31        73.20 o                         
  -1   3  10          2.83         33.41         6.00 o                         
   0   3  10       9008.32       8884.44        69.11 o                         
   1   3  10        291.29        313.84        12.78 o                         
   2   3  10      11158.04      11313.31        82.78 o                         
   3   3  10          1.66         13.21         7.92 o                         
   4   3  10       3166.42       3235.79        44.31 o                         
   5   3  10          0.76        -22.19        22.19 o                         
 -10   4  10       2157.45       2385.04       220.15 o                         
  -9   4  10          3.49         38.71        13.59 o                         
  -8   4  10       3892.32       3850.38        60.84 o                         
  -7   4  10        898.21        902.87        27.79 o                         
  -6   4  10       3830.57       3882.61        48.10 o                         
  -5   4  10        401.90        431.42        15.69 o                         
  -4   4  10      14726.32      15094.53        95.11 o                         
  -3   4  10       4625.41       4635.90        47.29 o                         
  -2   4  10        824.87        835.72        17.93 o                         
  -1   4  10        216.75        229.55        10.14 o                         
   0   4  10      23429.45      23034.44       132.16 o                         
   1   4  10        451.08        448.97        14.94 o                         
   2   4  10        243.84        260.96        14.95 o                         
   3   4  10        748.44        728.95        36.46 o                         
   4   4  10       8613.05       8413.36       160.92 o                         
   5   4  10        104.26        120.56        34.78 o                         
  -9   5  10        114.20         81.93        14.34 o                         
  -8   5  10        186.02        189.83        16.05 o                         
  -7   5  10        495.84        461.52        19.16 o                         
  -6   5  10       8300.67       8319.00        74.37 o                         
  -5   5  10        808.90        801.66        21.56 o                         
  -4   5  10       2659.86       2751.21        36.99 o                         
  -3   5  10        769.77        796.67        19.55 o                         
  -2   5  10       8178.02       8170.84        62.97 o                         
  -1   5  10       3484.10       3444.33        39.02 o                         
   0   5  10       7171.22       7166.60        61.37 o                         
   1   5  10        586.61        557.95        17.24 o                         
   2   5  10       2278.23       2218.72        69.41 o                         
   3   5  10       1016.54        987.77        49.53 o                         
   4   5  10       4507.94       4494.54       134.55 o                         
  -9   6  10        270.63        223.08        44.71 o                         
  -8   6  10       3316.25       3396.06        56.10 o                         
  -7   6  10       1023.09       1050.45        29.47 o                         
  -6   6  10       2561.32       2559.28        40.20 o                         
  -5   6  10        682.43        726.39        20.80 o                         
  -4   6  10       3338.80       3469.18        43.97 o                         
  -3   6  10       1020.31       1046.77        24.05 o                         
  -2   6  10       4169.61       4197.01        47.63 o                         
  -1   6  10        550.43        581.43        17.10 o                         
   0   6  10       2111.73       2209.04        79.50 o                         
   1   6  10         94.34         94.45        22.43 o                         
   2   6  10       2494.96       2247.15        95.18 o                         
   3   6  10        106.58        127.60        31.10 o                         
  -8   7  10       4346.73       4264.77        61.77 o                         
  -7   7  10        398.67        427.84        19.33 o                         
  -6   7  10       1511.20       1491.34        32.10 o                         
  -5   7  10         17.76         42.44         9.11 o                         
  -4   7  10       9525.96       9684.42        84.29 o                         
  -3   7  10          6.57          8.86         7.98 o                         
  -2   7  10       3292.12       3205.73        84.45 o                         
  -1   7  10         90.56         84.89        26.69 o                         
   0   7  10       8215.69       8313.09       158.98 o                         
   1   7  10         80.75         71.46        25.73 o                         
   2   7  10       2750.10       2739.02       139.39 o                         
  -8   8  10       1936.28       1932.48        45.59 o                         
  -7   8  10        147.39        179.44        13.93 o                         
  -6   8  10       3534.80       3698.38        50.94 o                         
  -5   8  10        230.13        237.56        28.09 o                         
  -4   8  10       4035.84       4163.90       107.15 o                         
  -3   8  10          0.08         22.61        21.45 o                         
  -2   8  10       3762.55       3936.06       119.71 o                         
  -1   8  10       1227.08       1223.08        59.22 o                         
   0   8  10       1534.36       1528.48        71.61 o                         
   1   8  10        165.90        210.71        80.07 o                         
  -6   9  10        266.81        290.66        39.81 o                         
  -5   9  10          8.82         15.42        21.09 o                         
  -4   9  10       7029.49       7152.89       163.66 o                         
  -3   9  10        685.16        689.32        49.09 o                         
  -2   9  10        887.60        853.43        65.39 o                         
  -6  10  10       4188.50       4073.93       322.90 o                         
  -5  10  10        552.85        620.35       121.42 o                         
  -4  10  10       1148.09       1187.75       158.50 o                         
   3 -11  11       2573.13       2297.89       155.95 o                         
   4 -11  11        954.51        929.29       153.93 o                         
  -1 -10  11       2190.08       2099.49       196.67 o                         
   0 -10  11        497.72        552.24        50.34 o                         
   1 -10  11       3618.42       3781.94       126.76 o                         
   2 -10  11         33.05         23.99        20.69 o                         
   3 -10  11       1728.23       1690.08        93.09 o                         
   4 -10  11         75.55         42.19        35.78 o                         
   5 -10  11       3755.35       3646.37       195.74 o                         
  -3  -9  11        845.47        741.95       157.94 o                         
  -2  -9  11        139.00        133.78        30.76 o                         
  -1  -9  11       2514.84       2559.16       102.05 o                         
   0  -9  11        225.71        262.52        35.68 o                         
   1  -9  11        230.67        206.38        24.39 o                         
   2  -9  11         82.27         76.52        26.57 o                         
   3  -9  11       7343.42       7033.69       185.72 o                         
   4  -9  11         15.81        -16.21        25.63 o                         
   5  -9  11        152.98        159.98        14.04 o                         
   6  -9  11          1.19         -5.03        12.37 o                         
  -4  -8  11          4.60        -30.39        32.40 o                         
  -3  -8  11       4291.06       4435.94       138.87 o                         
  -2  -8  11        104.22         57.48        28.34 o                         
  -1  -8  11       3010.23       2905.82       103.33 o                         
   0  -8  11        131.07        129.37        24.69 o                         
   1  -8  11       9103.25       9097.45       144.14 o                         
   2  -8  11        408.19        434.80        15.75 o                         
   3  -8  11       6338.71       6422.52        65.96 o                         
   4  -8  11        147.60        158.59        12.06 o                         
   5  -8  11       4985.97       5005.48        63.15 o                         
   6  -8  11         49.64         32.65        10.62 o                         
   7  -8  11       3928.64       4057.17       222.27 o                         
  -5  -7  11       2407.73       2303.58        98.88 o                         
  -4  -7  11          1.78          9.33        20.12 o                         
  -3  -7  11       1315.37       1383.12        65.12 o                         
  -2  -7  11        913.65        975.24        59.30 o                         
  -1  -7  11       6917.29       6947.46       157.01 o                         
   0  -7  11         33.09         44.89         7.94 o                         
   1  -7  11       2409.65       2467.01        34.24 o                         
   2  -7  11       1860.10       1833.44        31.50 o                         
   3  -7  11       5973.94       6027.70        65.75 o                         
   4  -7  11        159.73        159.34        11.87 o                         
   5  -7  11       2567.70       2635.59        43.60 o                         
   6  -7  11       1370.50       1396.83        35.73 o                         
   7  -7  11       3087.29       3049.89        57.51 o                         
  -6  -6  11        342.75        252.56        43.93 o                         
  -5  -6  11       1422.76       1476.81        70.84 o                         
  -4  -6  11        402.13        379.84        41.47 o                         
  -3  -6  11       2773.79       2849.51       104.80 o                         
  -2  -6  11       1680.41       1664.69        27.67 o                         
  -1  -6  11       8594.58       8610.39        69.47 o                         
   0  -6  11         11.55         23.67         6.92 o                         
   1  -6  11       3279.69       3398.91        38.94 o                         
   2  -6  11       1655.33       1669.59        31.09 o                         
   3  -6  11      10576.76      10739.61        91.81 o                         
   4  -6  11         93.20        107.56        11.21 o                         
   5  -6  11       1625.75       1639.18        33.84 o                         
   6  -6  11        223.19        217.60        15.43 o                         
   7  -6  11       5511.85       5406.93        70.08 o                         
  -7  -5  11       2346.44       2314.82       188.07 o                         
  -6  -5  11         68.96         74.71        26.87 o                         
  -5  -5  11       1139.15       1120.06        58.40 o                         
  -4  -5  11        288.34        318.27        13.89 o                         
  -3  -5  11       6133.30       6005.06        57.94 o                         
  -2  -5  11        177.02        206.97        11.28 o                         
  -1  -5  11       1968.07       1979.53        30.39 o                         
   0  -5  11        126.94        134.24         9.17 o                         
   1  -5  11       6709.05       6810.23        56.52 o                         
   2  -5  11        975.28        969.76        22.54 o                         
   3  -5  11       1271.74       1290.63        28.79 o                         
   4  -5  11         43.80         39.10         9.90 o                         
   5  -5  11       7705.43       7599.95        73.02 o                         
   6  -5  11        287.05        298.85        16.70 o                         
   7  -5  11        418.73        474.80        22.57 o                         
  -7  -4  11        690.13        601.98        48.85 o                         
  -6  -4  11        178.21        194.29        19.37 o                         
  -5  -4  11       5417.26       5448.43        59.91 o                         
  -4  -4  11        103.92        111.53        10.55 o                         
  -3  -4  11       3001.51       3087.74        41.94 o                         
  -2  -4  11        318.20        289.85        12.14 o                         
  -1  -4  11      16042.63      16056.76       103.26 o                         
   0  -4  11        199.75        212.37        10.86 o                         
   1  -4  11       5838.91       5834.76        53.07 o                         
   2  -4  11        862.69        846.12        20.54 o                         
   3  -4  11      19875.26      19650.63       131.25 o                         
   4  -4  11       1371.14       1337.62        28.79 o                         
   5  -4  11       4783.93       4860.54        58.97 o                         
   6  -4  11        953.17        968.74        29.80 o                         
   7  -4  11       5023.00       4914.64        69.80 o                         
   8  -4  11        240.39        199.80        78.45 o                         
  -8  -3  11         22.66         32.13        33.93 o                         
  -7  -3  11       5118.05       5192.70        66.12 o                         
  -6  -3  11         98.21         90.61        10.93 o                         
  -5  -3  11       2435.45       2498.87        39.95 o                         
  -4  -3  11        224.26        244.62        13.03 o                         
  -3  -3  11      10114.85       9956.69        79.11 o                         
  -2  -3  11         76.51         81.73         7.29 o                         
  -1  -3  11       4480.25       4374.24        39.42 o                         
   0  -3  11        483.33        499.90        14.18 o                         
   1  -3  11      14361.13      14088.95        99.64 o                         
   2  -3  11         11.75         26.03         6.60 o                         
   3  -3  11       2099.63       2215.01        35.00 o                         
   4  -3  11        521.72        556.90        18.51 o                         
   5  -3  11       6209.10       6175.66        69.00 o                         
   6  -3  11         17.51         26.10        11.51 o                         
   7  -3  11       1524.95       1478.62        37.08 o                         
  -9  -2  11        796.71        808.81        77.45 o                         
  -8  -2  11        282.80        279.73        16.90 o                         
  -7  -2  11        253.00        219.61        14.92 o                         
  -6  -2  11        158.88        162.70        12.86 o                         
  -5  -2  11       4589.71       4643.11        55.52 o                         
  -4  -2  11       1081.88       1096.65        22.36 o                         
  -3  -2  11       3059.73       3173.96        36.26 o                         
  -2  -2  11       1421.68       1423.86        21.84 o                         
  -1  -2  11       6842.56       6697.46        48.02 o                         
   0  -2  11       4593.29       4481.77        38.53 o                         
   1  -2  11      11346.75      11261.45        75.93 o                         
   2  -2  11        201.84        199.04        10.19 o                         
   3  -2  11       2652.62       2700.64        38.60 o                         
   4  -2  11       1676.12       1661.41        32.90 o                         
   5  -2  11       8538.30       8621.95        86.45 o                         
   6  -2  11        116.59        114.64        13.94 o                         
   7  -2  11        799.51        761.48        27.23 o                         
  -9  -1  11       1359.27       1282.29        39.61 o                         
  -8  -1  11        356.76        347.48        18.84 o                         
  -7  -1  11       2831.36       2870.58        51.37 o                         
  -6  -1  11       2063.25       2113.43        37.78 o                         
  -5  -1  11       6607.76       6649.44        61.83 o                         
  -4  -1  11       1624.66       1644.55        26.11 o                         
  -3  -1  11       5400.80       5429.01        48.21 o                         
  -2  -1  11       1729.33       1677.34        23.74 o                         
  -1  -1  11      13842.03      13379.89        91.35 o                         
   0  -1  11        918.07        919.04        18.45 o                         
   1  -1  11       3127.05       3156.35        35.55 o                         
   2  -1  11          3.03         14.53         6.81 o                         
   3  -1  11       8687.99       8634.15        72.80 o                         
   4  -1  11        445.91        443.90        17.00 o                         
   5  -1  11       2678.22       2697.82        45.49 o                         
   6  -1  11          2.67         17.67        11.93 o                         
   7  -1  11       2731.98       2699.19        53.66 o                         
  -9   0  11        577.66        565.30        26.52 o                         
  -8   0  11        177.85        197.89        16.04 o                         
  -7   0  11       4389.32       4465.09        62.97 o                         
  -6   0  11        316.13        312.60        17.00 o                         
  -5   0  11       3920.98       3904.75        45.01 o                         
  -4   0  11        660.73        653.59        18.25 o                         
  -3   0  11      13127.82      12845.96        85.99 o                         
  -2   0  11         77.47         91.88         7.62 o                         
  -1   0  11       5725.77       5667.52        50.34 o                         
   0   0  11        333.66        360.33        12.33 o                         
   1   0  11      24386.72      24047.16       128.66 o                         
   2   0  11        147.72        157.53        10.83 o                         
   3   0  11       3837.98       3831.92        48.01 o                         
   4   0  11        358.46        382.21        16.04 o                         
   5   0  11      11781.87      11967.47       101.27 o                         
   6   0  11        490.70        475.87        21.34 o                         
   7   0  11       1569.33       1516.65        54.15 o                         
  -9   1  11       5191.87       5275.50        75.16 o                         
  -8   1  11         39.40         42.14        12.74 o                         
  -7   1  11       1136.43       1164.12        28.44 o                         
  -6   1  11        359.53        346.78        16.73 o                         
  -5   1  11      10748.01      10470.15        84.67 o                         
  -4   1  11        658.07        659.57        18.01 o                         
  -3   1  11       3955.89       3967.09        40.08 o                         
  -2   1  11        479.87        486.74        14.56 o                         
  -1   1  11      11811.79      11521.96        78.83 o                         
   0   1  11         82.64         85.41         6.10 o                         
   1   1  11       4471.79       4536.64        45.13 o                         
   2   1  11        119.77        105.11         9.43 o                         
   3   1  11       5318.32       5423.15        60.00 o                         
   4   1  11         30.67         43.04         9.40 o                         
   5   1  11       1434.63       1442.95        32.87 o                         
   6   1  11        115.39        110.61        15.58 o                         
  -9   2  11       1414.09       1504.53        42.53 o                         
  -8   2  11        167.16        129.44        13.90 o                         
  -7   2  11       1073.44       1113.13        28.67 o                         
  -6   2  11          4.84          5.90         9.32 o                         
  -5   2  11       2496.14       2499.73        36.47 o                         
  -4   2  11         37.12         34.50         8.45 o                         
  -3   2  11       7697.69       7623.14        59.21 o                         
  -2   2  11       1171.08       1149.73        20.50 o                         
  -1   2  11       5365.64       5114.64        44.70 o                         
   0   2  11        247.62        246.27        11.12 o                         
   1   2  11       6728.50       6769.06        60.70 o                         
   2   2  11       2969.11       3010.76        40.02 o                         
   3   2  11       6303.93       6234.74        64.47 o                         
   4   2  11        133.22        126.03        11.12 o                         
   5   2  11       2254.07       2302.09        43.98 o                         
   6   2  11        806.31        770.48       130.01 o                         
 -10   3  11        226.01        347.83       104.72 o                         
  -9   3  11       3463.91       3589.79        62.70 o                         
  -8   3  11        670.34        721.48        26.34 o                         
  -7   3  11       2632.30       2621.24        46.42 o                         
  -6   3  11        859.44        823.05        23.05 o                         
  -5   3  11       9852.02       9829.29        78.56 o                         
  -4   3  11       2394.90       2361.94        33.29 o                         
  -3   3  11       8136.74       8141.67        65.82 o                         
  -2   3  11       2865.73       2813.47        32.71 o                         
  -1   3  11       5710.78       5587.64        50.01 o                         
   0   3  11       1064.95       1086.35        24.36 o                         
   1   3  11       9520.07       9500.29        74.94 o                         
   2   3  11       1403.34       1454.64        27.93 o                         
   3   3  11       1354.58       1392.23        28.97 o                         
   4   3  11         96.00        104.02        14.09 o                         
   5   3  11       4054.99       4094.99       135.36 o                         
  -9   4  11       2601.26       2571.81        51.66 o                         
  -8   4  11       1304.16       1304.07        34.07 o                         
  -7   4  11       1114.44       1060.29        29.23 o                         
  -6   4  11        135.67        135.91        12.29 o                         
  -5   4  11       9592.06       9733.15        79.75 o                         
  -4   4  11        894.04        916.33        21.29 o                         
  -3   4  11       2420.96       2433.93        36.30 o                         
  -2   4  11        257.71        291.08        12.35 o                         
  -1   4  11      12811.12      12754.36        86.64 o                         
   0   4  11        144.70        138.72         9.78 o                         
   1   4  11       2911.31       2988.53        39.58 o                         
   2   4  11          3.11          5.07         7.71 o                         
   3   4  11      11349.87      11371.76       175.48 o                         
   4   4  11         35.13         41.57        21.41 o                         
   5   4  11       1009.18       1346.38       170.55 o                         
  -9   5  11        746.84        620.07        56.97 o                         
  -8   5  11        521.83        508.25        23.10 o                         
  -7   5  11       9812.21       9980.21        97.38 o                         
  -6   5  11         13.96         13.31         9.49 o                         
  -5   5  11       1101.69       1132.27        26.07 o                         
  -4   5  11          0.98         -4.83         8.63 o                         
  -3   5  11      12181.82      12703.48        91.21 o                         
  -2   5  11       1092.28       1106.00        23.50 o                         
  -1   5  11       2814.28       2825.87        36.64 o                         
   0   5  11        118.64        138.54         9.63 o                         
   1   5  11       5959.66       5840.52       113.15 o                         
   2   5  11        223.38        141.54        30.32 o                         
   3   5  11       1425.59       1481.88        61.92 o                         
   4   5  11         53.05         47.03        29.07 o                         
  -9   6  11       1291.37       1399.08       170.63 o                         
  -8   6  11        165.82        161.59        15.36 o                         
  -7   6  11       1246.63       1243.87        33.51 o                         
  -6   6  11       1174.96       1212.62        29.06 o                         
  -5   6  11       1554.81       1575.59        31.27 o                         
  -4   6  11        263.98        257.24        13.73 o                         
  -3   6  11       3230.95       3255.00        43.90 o                         
  -2   6  11        239.57        264.07        13.58 o                         
  -1   6  11       3631.78       3768.75        85.79 o                         
   0   6  11        158.32        166.77        27.49 o                         
   1   6  11       2262.25       2119.46        84.16 o                         
   2   6  11         13.34          2.17        22.67 o                         
   3   6  11       2612.66       2260.40       158.57 o                         
  -8   7  11         12.99         33.17        14.01 o                         
  -7   7  11       5716.11       5792.54        71.09 o                         
  -6   7  11         71.09         43.61        10.98 o                         
  -5   7  11       3379.60       3427.72        48.50 o                         
  -4   7  11        128.39        155.67        12.63 o                         
  -3   7  11       9230.77       9449.62       155.14 o                         
  -2   7  11        357.06        407.69        34.39 o                         
  -1   7  11       4096.04       3982.04       110.02 o                         
   0   7  11        432.22        439.32        38.72 o                         
   1   7  11       3351.42       3336.90       111.14 o                         
   2   7  11        101.68         90.86        36.42 o                         
  -8   8  11          5.96          5.54        12.87 o                         
  -7   8  11       3337.40       3370.93        57.89 o                         
  -6   8  11       1182.45       1159.10        31.00 o                         
  -5   8  11       1684.97       1718.83        65.56 o                         
  -4   8  11          8.28          4.43        20.49 o                         
  -3   8  11       5454.80       5672.11       129.06 o                         
  -2   8  11        654.86        588.13        41.72 o                         
  -1   8  11       1037.58       1004.80        63.72 o                         
   0   8  11          1.14         88.20        72.67 o                         
   1   8  11       4631.69       4650.52       342.13 o                         
  -6   9  11        350.44        440.62        79.81 o                         
  -5   9  11       4349.46       4319.68       179.93 o                         
  -4   9  11          0.73         21.24        30.12 o                         
  -3   9  11        843.27        682.91        76.70 o                         
  -2   9  11         54.03         40.28        66.67 o                         
   3 -11  12        357.26        266.82        78.39 o                         
  -1 -10  12       1665.26       1599.81       193.38 o                         
   0 -10  12       2091.05       2067.07       122.98 o                         
   1 -10  12        825.60        829.97        61.33 o                         
   2 -10  12       1539.88       1535.67        80.41 o                         
   3 -10  12       1029.98        941.41        70.41 o                         
   4 -10  12       3559.83       3487.88       155.85 o                         
   5 -10  12        345.85        568.18       118.34 o                         
  -3  -9  12        142.52         71.71        64.17 o                         
  -2  -9  12       2466.55       2573.41       107.65 o                         
  -1  -9  12         68.80         51.33        30.08 o                         
   0  -9  12        546.43        558.10        50.30 o                         
   1  -9  12         95.07         61.45        21.31 o                         
   2  -9  12       6080.57       5799.78       139.76 o                         
   3  -9  12        156.94        137.19        33.39 o                         
   4  -9  12       1030.37        929.60        68.84 o                         
   5  -9  12          2.47         16.37        11.30 o                         
   6  -9  12       3936.04       3780.11        63.73 o                         
  -4  -8  12       3479.42       3418.46       173.88 o                         
  -3  -8  12          2.28         -7.47        24.16 o                         
  -2  -8  12       2806.78       2954.84       110.83 o                         
  -1  -8  12         52.59         81.27        26.10 o                         
   0  -8  12       6321.64       6433.29       138.26 o                         
   1  -8  12        260.27        259.67        25.82 o                         
   2  -8  12       2955.86       2972.07        42.26 o                         
   3  -8  12          2.97          4.55         8.73 o                         
   4  -8  12       6297.44       6432.87        75.19 o                         
   5  -8  12        200.49        206.06        14.33 o                         
   6  -8  12       1643.76       1605.41        38.54 o                         
   7  -8  12        181.13        302.27        96.99 o                         
  -5  -7  12         30.83         17.55        44.70 o                         
  -4  -7  12       1756.02       1748.74        87.10 o                         
  -3  -7  12        873.38        934.47        62.58 o                         
  -2  -7  12       2691.80       2771.84       108.99 o                         
  -1  -7  12         48.81         47.87        24.32 o                         
   0  -7  12       4564.67       4656.07        53.07 o                         
   1  -7  12         44.47         46.88         7.76 o                         
   2  -7  12       7805.69       8074.33        75.34 o                         
   3  -7  12         18.34         37.32         9.24 o                         
   4  -7  12       2363.69       2430.02        41.97 o                         
   5  -7  12        251.40        226.86        14.76 o                         
   6  -7  12       8913.29       8939.70        96.73 o                         
   7  -7  12        711.41        703.03        96.63 o                         
  -6  -6  12        443.54        338.10        81.19 o                         
  -5  -6  12        103.28         97.09        24.68 o                         
  -4  -6  12       6250.01       6404.60       144.15 o                         
  -3  -6  12        242.04        247.08        28.84 o                         
  -2  -6  12        944.83        972.23        23.97 o                         
  -1  -6  12         43.21         54.13         8.19 o                         
   0  -6  12       8989.48       8957.30        72.65 o                         
   1  -6  12       2235.42       2254.12        33.62 o                         
   2  -6  12       2167.79       2233.00        35.14 o                         
   3  -6  12        960.69        968.64        26.29 o                         
   4  -6  12       4163.72       4238.49        55.63 o                         
   5  -6  12        983.70        961.48        27.13 o                         
   6  -6  12       2037.50       2036.26        41.97 o                         
   7  -6  12        551.68        506.01        58.39 o                         
  -7  -5  12        300.21        249.79        79.66 o                         
  -6  -5  12        703.16        684.28        55.40 o                         
  -5  -5  12        206.32        260.45        31.18 o                         
  -4  -5  12       3353.04       3459.62        45.89 o                         
  -3  -5  12       1209.81       1271.83        27.62 o                         
  -2  -5  12        768.27        780.73        20.22 o                         
  -1  -5  12       1662.27       1678.55        30.46 o                         
   0  -5  12      12823.64      12768.43        90.01 o                         
   1  -5  12        774.75        761.99        19.69 o                         
   2  -5  12        902.42        902.05        22.28 o                         
   3  -5  12        337.61        395.40        18.44 o                         
   4  -5  12      12714.85      12748.61       101.49 o                         
   5  -5  12         86.88         95.30        11.29 o                         
   6  -5  12       1088.09       1081.38        31.45 o                         
   7  -5  12          0.99          9.46        28.15 o                         
  -7  -4  12        157.25        175.96        34.03 o                         
  -6  -4  12       4111.67       4098.26        57.11 o                         
  -5  -4  12        407.30        433.68        18.48 o                         
  -4  -4  12       3852.36       3883.54        51.44 o                         
  -3  -4  12        854.12        867.33        22.27 o                         
  -2  -4  12      13657.88      13681.23        93.12 o                         
  -1  -4  12        414.21        462.90        15.11 o                         
   0  -4  12       6534.86       6553.62        59.49 o                         
   1  -4  12         34.32         33.94         7.91 o                         
   2  -4  12      11382.96      11459.28        95.66 o                         
   3  -4  12         99.19        114.75        13.94 o                         
   4  -4  12       4024.32       3905.26        52.69 o                         
   5  -4  12        503.53        505.69        21.43 o                         
   6  -4  12       4899.33       4891.11        68.97 o                         
   7  -4  12        120.73        116.34        32.66 o                         
  -7  -3  12         59.66         69.80        11.20 o                         
  -6  -3  12        178.21        184.96        13.32 o                         
  -5  -3  12        953.50        979.77        26.00 o                         
  -4  -3  12       8403.71       8559.91        80.20 o                         
  -3  -3  12        167.58        188.90        11.30 o                         
  -2  -3  12       2000.48       2040.21        31.50 o                         
  -1  -3  12       4167.08       4037.87        43.26 o                         
   0  -3  12       8455.41       8429.30        68.22 o                         
   1  -3  12        890.18        943.28        21.19 o                         
   2  -3  12       5402.25       5255.69        54.22 o                         
   3  -3  12        559.47        591.91        22.06 o                         
   4  -3  12       8294.77       8208.33        75.47 o                         
   5  -3  12        267.39        255.29        16.26 o                         
   6  -3  12       2357.42       2327.13        47.10 o                         
   7  -3  12         30.36         38.26        40.91 o                         
  -8  -2  12        969.36        942.03        30.18 o                         
  -7  -2  12        158.22        148.20        15.00 o                         
  -6  -2  12       3928.41       4003.59        55.25 o                         
  -5  -2  12         12.99          4.20         9.86 o                         
  -4  -2  12       3345.16       3360.45        44.07 o                         
  -3  -2  12        931.72        924.18        20.19 o                         
  -2  -2  12      13272.90      12911.06        83.09 o                         
  -1  -2  12        575.81        563.36        14.37 o                         
   0  -2  12       2917.57       2889.25        32.62 o                         
   1  -2  12        334.87        344.25        13.51 o                         
   2  -2  12      13532.60      13370.95        91.00 o                         
   3  -2  12       1005.36        989.20        24.58 o                         
   4  -2  12       1733.59       1773.42        35.35 o                         
   5  -2  12        297.34        263.86        16.65 o                         
   6  -2  12       3016.17       2992.22        52.68 o                         
   7  -2  12        294.02        253.41        83.13 o                         
  -8  -1  12       1845.21       1892.68        42.20 o                         
  -7  -1  12         82.32         87.44        12.87 o                         
  -6  -1  12       1477.59       1478.61        32.58 o                         
  -5  -1  12       2226.33       2316.00        35.19 o                         
  -4  -1  12       4015.71       4079.05        45.78 o                         
  -3  -1  12       1369.42       1401.07        24.75 o                         
  -2  -1  12       5057.82       4859.18        44.46 o                         
  -1  -1  12       5771.95       5652.02        53.70 o                         
   0  -1  12       3632.12       3695.26        42.66 o                         
   1  -1  12       2499.36       2486.94        34.68 o                         
   2  -1  12      11876.45      11687.81        84.45 o                         
   3  -1  12       3257.27       3143.78        44.65 o                         
   4  -1  12        937.26       1000.89        25.57 o                         
   5  -1  12        537.05        540.80        22.16 o                         
   6  -1  12       7759.27       7680.32        87.40 o                         
  -9   0  12         27.85         25.86        17.96 o                         
  -8   0  12       2687.29       2670.13        50.25 o                         
  -7   0  12        335.52        310.16        17.12 o                         
  -6   0  12       5334.10       5460.02        60.79 o                         
  -5   0  12        266.55        255.11        14.30 o                         
  -4   0  12       9444.00       9509.71        76.11 o                         
  -3   0  12        520.26        513.23        16.28 o                         
  -2   0  12      12058.92      11631.05        77.97 o                         
  -1   0  12        818.89        816.12        20.29 o                         
   0   0  12      17939.11      17569.36       110.24 o                         
   1   0  12        476.88        510.57        16.75 o                         
   2   0  12       6095.22       5966.49        58.25 o                         
   3   0  12          0.62          6.08         8.67 o                         
   4   0  12       9284.97       9369.41        85.73 o                         
   5   0  12          0.42         -0.63        11.12 o                         
   6   0  12       2153.74       2159.44        45.14 o                         
  -9   1  12        311.09        295.81        21.84 o                         
  -8   1  12        728.37        738.01        27.28 o                         
  -7   1  12         65.95         73.24        11.32 o                         
  -6   1  12       8510.13       8605.86        80.22 o                         
  -5   1  12        232.34        244.51        13.68 o                         
  -4   1  12        567.47        581.32        18.37 o                         
  -3   1  12        367.93        376.20        13.64 o                         
  -2   1  12      14753.70      14494.48        89.15 o                         
  -1   1  12          0.23          9.69         6.49 o                         
   0   1  12        777.80        772.55        20.24 o                         
   1   1  12       1229.78       1210.75        23.63 o                         
   2   1  12       9286.22       9171.25        74.96 o                         
   3   1  12        725.54        745.60        22.63 o                         
   4   1  12       1698.95       1715.46        34.90 o                         
   5   1  12        428.70        428.04        20.49 o                         
   6   1  12       3435.85       3383.35        65.06 o                         
  -9   2  12        118.55         71.30        19.19 o                         
  -8   2  12       2687.43       2598.64        48.91 o                         
  -7   2  12        343.91        345.45        18.23 o                         
  -6   2  12       2254.54       2229.61        38.35 o                         
  -5   2  12        168.65        152.70        11.93 o                         
  -4   2  12       4089.07       4072.34        48.73 o                         
  -3   2  12        680.75        692.60        19.62 o                         
  -2   2  12       9590.14       9354.13        66.14 o                         
  -1   2  12        579.63        593.15        16.61 o                         
   0   2  12       5747.15       5644.78        55.09 o                         
   1   2  12        239.32        263.15        13.12 o                         
   2   2  12       4537.35       4550.73        52.10 o                         
   3   2  12        264.44        258.81        15.11 o                         
   4   2  12       5278.86       5221.47        60.89 o                         
   5   2  12         51.56         54.03        10.62 o                         
  -9   3  12          7.79         18.73        27.11 o                         
  -8   3  12        775.51        768.54        29.14 o                         
  -7   3  12        499.36        525.73        21.72 o                         
  -6   3  12       6945.58       6883.62        71.70 o                         
  -5   3  12        348.94        351.80        16.36 o                         
  -4   3  12       2953.89       3067.94        41.77 o                         
  -3   3  12       2633.96       2662.50        36.57 o                         
  -2   3  12       7655.52       7662.01        60.26 o                         
  -1   3  12       1122.87       1099.38        22.40 o                         
   0   3  12       4821.63       4788.37        56.17 o                         
   1   3  12       2759.09       2778.39        39.33 o                         
   2   3  12       5222.99       5184.96        56.63 o                         
   3   3  12        512.03        508.78        18.38 o                         
   4   3  12       3452.77       3608.87        50.26 o                         
   5   3  12        820.87        891.13       139.83 o                         
  -9   4  12        762.16        813.83        69.97 o                         
  -8   4  12       1810.75       1871.18        42.84 o                         
  -7   4  12          3.33          1.63        11.45 o                         
  -6   4  12       6783.13       6938.38        71.11 o                         
  -5   4  12        516.04        527.95        19.18 o                         
  -4   4  12       5283.32       5417.52        55.84 o                         
  -3   4  12        266.89        288.46        13.75 o                         
  -2   4  12      12555.16      12504.70        88.40 o                         
  -1   4  12        323.12        316.29        13.33 o                         
   0   4  12       5037.68       5092.04        53.98 o                         
   1   4  12         19.90         31.94         8.34 o                         
   2   4  12       8690.39       8780.94        77.31 o                         
   3   4  12          8.49        -10.60        17.84 o                         
   4   4  12       1567.70       1527.37        69.48 o                         
  -9   5  12        151.64        165.42        42.61 o                         
  -8   5  12       3758.98       3794.74        61.51 o                         
  -7   5  12        552.17        518.32        21.13 o                         
  -6   5  12       1176.28       1191.64        29.20 o                         
  -5   5  12        612.38        631.72        21.21 o                         
  -4   5  12       7558.13       7707.74        75.66 o                         
  -3   5  12       1036.77       1076.69        25.61 o                         
  -2   5  12        542.13        510.43        17.24 o                         
  -1   5  12         61.66         58.48         8.76 o                         
   0   5  12       8080.83       8017.84        70.89 o                         
   1   5  12         22.69         73.76        18.74 o                         
   2   5  12        242.39        299.15        29.11 o                         
   3   5  12         36.04         10.56        17.96 o                         
  -9   6  12         28.71         57.70        59.40 o                         
  -8   6  12        395.88        376.39        20.32 o                         
  -7   6  12         12.85         19.80        12.04 o                         
  -6   6  12       5165.07       5221.90        62.64 o                         
  -5   6  12        589.24        609.07        21.54 o                         
  -4   6  12       2256.98       2279.02        40.71 o                         
  -3   6  12        344.39        339.76        15.69 o                         
  -2   6  12       4755.12       4742.74        56.98 o                         
  -1   6  12       1880.55       1910.16        73.04 o                         
   0   6  12       5152.30       5286.37       153.80 o                         
   1   6  12          4.99        -18.37        24.79 o                         
   2   6  12       2464.53       2472.86       118.40 o                         
  -8   7  12       3278.28       3289.81        60.28 o                         
  -7   7  12         98.12        106.09        13.55 o                         
  -6   7  12       1252.59       1291.49        31.87 o                         
  -5   7  12        364.33        381.19        17.76 o                         
  -4   7  12       7051.09       7282.88        73.91 o                         
  -3   7  12          8.07         -9.50        19.65 o                         
  -2   7  12       1324.66       1403.00        61.90 o                         
  -1   7  12       1030.55        978.07        61.85 o                         
   0   7  12       4664.77       4659.30       169.05 o                         
   1   7  12         16.24         60.99        35.22 o                         
  -7   8  12        577.29        565.72        24.95 o                         
  -6   8  12       2828.28       2758.39        81.26 o                         
  -5   8  12         75.70         11.32        23.52 o                         
  -4   8  12       4866.74       4905.23       122.02 o                         
  -3   8  12        204.43        228.13        34.95 o                         
  -2   8  12       3297.82       3293.66       106.59 o                         
  -1   8  12        316.17        235.90        86.08 o                         
  -5   9  12         78.51        104.94        50.91 o                         
  -4   9  12       1311.96       1339.84       186.20 o                         
  -3   9  12        223.29        309.28        94.91 o                         
  -2   9  12       2128.94       1823.35       213.28 o                         
   0 -10  13        816.24        624.23       123.28 o                         
   1 -10  13       1422.86       1493.42       175.45 o                         
   2 -10  13        405.28        424.24        70.72 o                         
   3 -10  13       2018.32       1923.65       137.86 o                         
   4 -10  13        355.89        348.35        85.05 o                         
  -2  -9  13        145.25        122.79        53.71 o                         
  -1  -9  13       1828.32       1821.32        89.95 o                         
   0  -9  13         74.53         43.61        25.97 o                         
   1  -9  13       3981.22       4104.82       125.46 o                         
   2  -9  13        531.71        532.16        47.19 o                         
   3  -9  13       3575.34       3460.68       146.84 o                         
   4  -9  13        257.36        263.27        48.46 o                         
   5  -9  13       2406.56       2428.43        52.23 o                         
   6  -9  13         12.12        -83.10        83.10 o                         
  -3  -8  13       1751.36       1836.54       116.01 o                         
  -2  -8  13         39.37         36.76        27.43 o                         
  -1  -8  13       3547.25       3780.92       124.10 o                         
   0  -8  13       1802.52       1783.78        82.61 o                         
   1  -8  13       1394.81       1445.58        61.32 o                         
   2  -8  13        405.83        426.21        17.01 o                         
   3  -8  13       6946.62       6933.82        73.87 o                         
   4  -8  13       2251.03       2221.92        43.82 o                         
   5  -8  13        566.60        609.74        32.92 o                         
   6  -8  13         15.22         26.40        11.14 o                         
  -5  -7  13       1373.41       1639.06       183.43 o                         
  -4  -7  13        158.67        159.17        38.04 o                         
  -3  -7  13       5825.01       5726.40       157.04 o                         
  -2  -7  13        186.33        186.67        31.03 o                         
  -1  -7  13       2266.64       2161.55        88.36 o                         
   0  -7  13        232.22        225.16        12.93 o                         
   1  -7  13      11759.60      12010.48        92.42 o                         
   2  -7  13         71.09         76.83        10.51 o                         
   3  -7  13       3313.22       3395.78        49.54 o                         
   4  -7  13        193.96        210.41        15.04 o                         
   5  -7  13       6833.37       6766.24        79.00 o                         
   6  -7  13        529.85        561.62        25.68 o                         
  -5  -6  13       4464.82       4397.98       177.36 o                         
  -4  -6  13        152.74        139.36        30.71 o                         
  -3  -6  13        175.16        202.72        33.49 o                         
  -2  -6  13        374.86        402.93        16.83 o                         
  -1  -6  13       6735.01       6696.08        64.91 o                         
   0  -6  13        849.73        850.57        23.34 o                         
   1  -6  13        665.65        669.94        20.54 o                         
   2  -6  13       1763.81       1800.55        32.85 o                         
   3  -6  13       4797.36       4792.59        61.89 o                         
   4  -6  13       1389.89       1393.20        34.22 o                         
   5  -6  13       1162.74       1191.91        33.23 o                         
   6  -6  13        811.80        794.69        28.41 o                         
   7  -6  13       2202.01       1993.53       151.14 o                         
  -7  -5  13       1855.92       1876.95       196.38 o                         
  -6  -5  13        182.19        210.28        36.51 o                         
  -5  -5  13        648.53        737.06        48.72 o                         
  -4  -5  13        713.80        756.62        22.19 o                         
  -3  -5  13       2435.87       2482.08        41.47 o                         
  -2  -5  13       1243.00       1254.58        27.55 o                         
  -1  -5  13       9186.91       9128.89        79.77 o                         
   0  -5  13         54.66         41.04         8.66 o                         
   1  -5  13       2453.99       2427.44        37.08 o                         
   2  -5  13        333.47        341.92        14.45 o                         
   3  -5  13      10968.92      10972.23       103.27 o                         
   4  -5  13        487.22        507.71        19.90 o                         
   5  -5  13       3010.26       2953.14        50.40 o                         
   6  -5  13         10.59         14.59        12.02 o                         
   7  -5  13       3125.19       2783.40       250.17 o                         
  -7  -4  13       3446.17       3405.50       140.83 o                         
  -6  -4  13          8.36         10.60        10.07 o                         
  -5  -4  13       2017.88       2031.26        39.76 o                         
  -4  -4  13         52.35         54.02        10.06 o                         
  -3  -4  13       6978.71       6932.14        67.48 o                         
  -2  -4  13        370.92        420.32        16.91 o                         
  -1  -4  13       6331.07       6372.96        61.77 o                         
   0  -4  13         23.95         22.38         8.42 o                         
   1  -4  13       7463.08       7468.20        65.64 o                         
   2  -4  13       1973.32       1998.58        34.80 o                         
   3  -4  13       4401.29       4441.29        58.21 o                         
   4  -4  13         72.09         92.32        11.46 o                         
   5  -4  13       5380.67       5397.05        71.07 o                         
   6  -4  13       1631.16       1544.71        39.75 o                         
   7  -4  13       1790.99       1525.03       188.72 o                         
  -7  -3  13        951.37        956.19        30.82 o                         
  -6  -3  13        125.25        119.20        12.60 o                         
  -5  -3  13       3123.78       3161.52        47.91 o                         
  -4  -3  13        273.62        313.29        16.31 o                         
  -3  -3  13       5804.18       5821.84        59.21 o                         
  -2  -3  13        370.38        330.55        14.06 o                         
  -1  -3  13       9700.60       9779.92        79.41 o                         
   0  -3  13        377.18        366.72        15.38 o                         
   1  -3  13       3986.94       4018.52        44.78 o                         
   2  -3  13        344.36        341.19        14.78 o                         
   3  -3  13      13901.99      13869.44       109.87 o                         
   4  -3  13         64.56         59.41        11.08 o                         
   5  -3  13       1813.45       1805.88        40.60 o                         
   6  -3  13        192.60        200.17        19.07 o                         
  -8  -2  13         66.42         67.67        13.49 o                         
  -7  -2  13       4053.65       4044.21        64.02 o                         
  -6  -2  13         40.33         58.41        11.46 o                         
  -5  -2  13       1054.97       1043.25        27.65 o                         
  -4  -2  13         77.95         73.00        10.08 o                         
  -3  -2  13       9547.76       9639.85        73.09 o                         
  -2  -2  13         57.93         51.34         7.31 o                         
  -1  -2  13        413.95        443.31        14.46 o                         
   0  -2  13         35.67         33.12         8.60 o                         
   1  -2  13      11770.79      11664.83        85.22 o                         
   2  -2  13        294.80        303.77        13.36 o                         
   3  -2  13        483.93        480.47        19.19 o                         
   4  -2  13        575.62        601.02        23.12 o                         
   5  -2  13       5147.87       4974.29        67.22 o                         
   6  -2  13        841.72        790.56        27.97 o                         
  -8  -1  13        118.27         77.14        13.30 o                         
  -7  -1  13        144.03        132.01        15.01 o                         
  -6  -1  13        385.41        401.68        18.99 o                         
  -5  -1  13       8677.02       8905.50        75.58 o                         
  -4  -1  13       1074.40       1110.86        27.66 o                         
  -3  -1  13       1744.34       1830.76        30.66 o                         
  -2  -1  13       2786.75       2752.87        35.71 o                         
  -1  -1  13       9199.15       8967.30        73.07 o                         
   0  -1  13       4487.87       4497.63        49.35 o                         
   1  -1  13      13481.95      13417.00        94.83 o                         
   2  -1  13       1233.76       1223.68        26.78 o                         
   3  -1  13       2888.97       2965.49        45.28 o                         
   4  -1  13       1437.14       1456.24        32.69 o                         
   5  -1  13       9274.85       9387.46       100.55 o                         
   6  -1  13         99.81        109.23        14.52 o                         
  -9   0  13       1391.66        971.99       155.46 o                         
  -8   0  13       1363.40       1350.89        39.02 o                         
  -7   0  13       3081.76       3205.34        54.83 o                         
  -6   0  13        905.19        940.48        25.70 o                         
  -5   0  13       8113.15       8239.42        74.80 o                         
  -4   0  13       1764.85       1752.49        32.62 o                         
  -3   0  13       3852.59       3803.19        43.55 o                         
  -2   0  13         37.35         42.65         8.10 o                         
  -1   0  13      14666.36      14378.02       102.13 o                         
   0   0  13        979.64        994.38        22.57 o                         
   1   0  13       4137.45       4125.27        48.36 o                         
   2   0  13        112.11        117.11        11.58 o                         
   3   0  13       5670.90       5673.73        61.90 o                         
   4   0  13        891.15        842.03        25.53 o                         
   5   0  13       2809.03       2843.65        51.59 o                         
   6   0  13         96.02        106.98        16.47 o                         
  -9   1  13        610.28        550.66       117.38 o                         
  -8   1  13        115.34         99.52        14.28 o                         
  -7   1  13       2650.81       2732.64        46.83 o                         
  -6   1  13        122.72        127.68        13.29 o                         
  -5   1  13       2242.75       2244.73        37.65 o                         
  -4   1  13        121.90        147.15        10.97 o                         
  -3   1  13       8420.83       8436.92        71.56 o                         
  -2   1  13          6.12         20.52         8.14 o                         
  -1   1  13       5979.88       5813.64        55.41 o                         
   0   1  13        438.32        410.56        15.75 o                         
   1   1  13       8723.42       8676.65        74.69 o                         
   2   1  13         41.58         39.42         9.22 o                         
   3   1  13       3427.41       3391.08        48.19 o                         
   4   1  13        513.84        515.58        19.73 o                         
   5   1  13       6914.37       6718.90        78.18 o                         
  -9   2  13       2498.93       2655.37       223.15 o                         
  -8   2  13          7.47         17.82        13.22 o                         
  -7   2  13       1580.02       1570.00        37.81 o                         
  -6   2  13        562.69        596.11        20.36 o                         
  -5   2  13       8351.89       8532.90        76.11 o                         
  -4   2  13          1.43         -3.52         9.31 o                         
  -3   2  13       2068.27       2079.27        33.05 o                         
  -2   2  13        610.29        598.08        16.53 o                         
  -1   2  13       7751.92       7777.64        67.09 o                         
   0   2  13        136.21        137.05        11.71 o                         
   1   2  13       1341.59       1364.88        28.25 o                         
   2   2  13         48.83         43.78         9.41 o                         
   3   2  13       5093.29       5134.31        61.11 o                         
   4   2  13         16.32          3.23        10.02 o                         
   5   2  13        337.58        362.09        23.47 o                         
  -9   3  13       1148.65        943.92       101.64 o                         
  -8   3  13         62.00         89.38        15.37 o                         
  -7   3  13       2702.18       2656.15        47.63 o                         
  -6   3  13        746.44        779.25        24.72 o                         
  -5   3  13        904.05        902.55        24.24 o                         
  -4   3  13        250.51        279.56        14.21 o                         
  -3   3  13      10399.27      10533.20        81.05 o                         
  -2   3  13        115.33        108.29         9.33 o                         
  -1   3  13       2354.17       2262.87        35.73 o                         
   0   3  13       1766.59       1772.08        33.93 o                         
   1   3  13       9638.48       9533.00        80.95 o                         
   2   3  13       2078.90       2051.79        36.13 o                         
   3   3  13       4502.71       4515.80        55.66 o                         
   4   3  13        917.65        886.42        46.40 o                         
  -9   4  13       5550.25       5691.42       210.73 o                         
  -8   4  13        389.40        407.23        22.23 o                         
  -7   4  13       1651.11       1653.47        36.73 o                         
  -6   4  13       1578.86       1506.18        33.22 o                         
  -5   4  13       9323.33       9719.88        83.84 o                         
  -4   4  13       2132.12       2167.02        36.90 o                         
  -3   4  13       8157.95       8313.31        73.25 o                         
  -2   4  13       2421.05       2447.16        37.85 o                         
  -1   4  13       4678.38       4681.86        51.52 o                         
   0   4  13        571.31        587.52        19.53 o                         
   1   4  13       9033.35       9085.36        82.89 o                         
   2   4  13        374.70        351.35        15.80 o                         
   3   4  13       1369.62       1321.18        59.49 o                         
   4   4  13        104.70         47.77        36.96 o                         
  -9   5  13       1967.16       2013.98       211.52 o                         
  -8   5  13        362.56        388.76        21.18 o                         
  -7   5  13        364.15        365.46        18.75 o                         
  -6   5  13         67.35         57.51        13.37 o                         
  -5   5  13       5486.48       5677.10        66.03 o                         
  -4   5  13         67.30         65.89        12.50 o                         
  -3   5  13        956.70       1007.79        26.33 o                         
  -2   5  13         29.58         46.96         9.05 o                         
  -1   5  13       6741.15       6611.59        69.48 o                         
   0   5  13         56.02         61.88         9.09 o                         
   1   5  13       1304.54       1407.85        69.16 o                         
   2   5  13          6.79         13.09        29.39 o                         
   3   5  13       3473.31       3030.96       187.21 o                         
  -8   6  13        212.75        243.19        19.53 o                         
  -7   6  13       4766.07       4858.09        66.86 o                         
  -6   6  13         34.46         26.99        10.69 o                         
  -5   6  13       2115.86       2131.25        40.27 o                         
  -4   6  13        328.52        327.30        16.92 o                         
  -3   6  13       5667.88       5780.44        64.81 o                         
  -2   6  13          4.43         18.44         9.28 o                         
  -1   6  13       2057.97       1958.17        83.53 o                         
   0   6  13        201.76        206.47        35.53 o                         
   1   6  13       3591.32       3874.82       120.53 o                         
   2   6  13         13.93        -17.26        47.31 o                         
  -8   7  13          2.05         50.20        63.25 o                         
  -7   7  13       1801.30       1863.49        46.88 o                         
  -6   7  13        477.44        479.34        20.67 o                         
  -5   7  13       2942.30       2972.93        52.15 o                         
  -4   7  13        157.46        165.05        12.93 o                         
  -3   7  13       2182.03       2252.22        80.38 o                         
  -2   7  13        120.15        103.04        25.62 o                         
  -1   7  13       5295.55       5240.51       146.06 o                         
   0   7  13         10.54         11.81        62.90 o                         
  -7   8  13       6436.41       6321.33        87.57 o                         
  -6   8  13         22.00         10.42        40.66 o                         
  -5   8  13        790.47        830.40        71.00 o                         
  -4   8  13        532.94        454.78        67.92 o                         
  -3   8  13       7115.23       7189.50       248.71 o                         
  -2   8  13        694.69        578.82       117.30 o                         
   0 -10  14       1883.99       2319.55       232.39 o                         
   1 -10  14         38.36          9.17        51.44 o                         
   3 -10  14         12.45         10.22        48.05 o                         
  -1  -9  14        927.38        829.07        81.44 o                         
   0  -9  14       1003.70       1019.03        87.45 o                         
   1  -9  14        355.68        365.39        42.60 o                         
   2  -9  14       2338.90       2377.95        89.81 o                         
   3  -9  14        470.33        456.34        51.32 o                         
   4  -9  14       1882.90       1875.91       115.56 o                         
   5  -9  14        193.63        224.14        18.06 o                         
  -3  -8  14          4.21         -3.23        31.23 o                         
  -2  -8  14       2012.36       1877.38       104.93 o                         
  -1  -8  14        391.40        493.86        48.00 o                         
   0  -8  14       2474.21       2343.70       144.85 o                         
   1  -8  14        104.72        130.18        24.01 o                         
   2  -8  14       7464.84       7477.61        75.60 o                         
   3  -8  14        109.14        102.36        11.78 o                         
   4  -8  14       2503.49       2535.53        49.34 o                         
   5  -8  14         35.51          9.06        12.83 o                         
   6  -8  14       6102.37       5772.17       262.89 o                         
  -4  -7  14       4113.31       4117.98       175.60 o                         
  -3  -7  14        436.94        526.27        49.89 o                         
  -2  -7  14       1424.22       1405.35        75.94 o                         
  -1  -7  14        395.76        434.33        43.89 o                         
   0  -7  14       9909.65       9958.49        89.20 o                         
   1  -7  14        449.93        473.41        17.87 o                         
   2  -7  14       1255.00       1237.94        30.11 o                         
   3  -7  14          1.48         10.56         9.86 o                         
   4  -7  14       7077.06       7060.86        85.04 o                         
   5  -7  14        306.99        291.66        19.74 o                         
   6  -7  14        535.04        497.96       116.36 o                         
  -5  -6  14         26.79         52.67        37.60 o                         
  -4  -6  14        547.17        588.68        52.19 o                         
  -3  -6  14        171.21        193.58        33.99 o                         
  -2  -6  14       3385.93       3475.64        52.53 o                         
  -1  -6  14        260.69        245.44        13.98 o                         
   0  -6  14       2183.14       2181.39        38.76 o                         
   1  -6  14         41.30         41.34         9.25 o                         
   2  -6  14       5134.06       5090.07        58.99 o                         
   3  -6  14        630.68        669.78        23.84 o                         
   4  -6  14       2020.83       2042.87        45.88 o                         
   5  -6  14          3.96         15.64        11.68 o                         
   6  -6  14       4318.61       3988.84       148.66 o                         
  -6  -5  14        992.11        978.01       204.25 o                         
  -5  -5  14        147.58        129.50        30.70 o                         
  -4  -5  14       5550.60       5493.81        64.77 o                         
  -3  -5  14        191.60        183.26        13.01 o                         
  -2  -5  14       1611.02       1651.75        32.76 o                         
  -1  -5  14          3.98         14.55         9.09 o                         
   0  -5  14      10499.92      10472.06        85.41 o                         
   1  -5  14        625.60        624.41        20.03 o                         
   2  -5  14       1298.93       1321.47        29.15 o                         
   3  -5  14        533.68        551.94        21.74 o                         
   4  -5  14       5382.15       5381.16        68.55 o                         
   5  -5  14        260.84        272.49        17.36 o                         
   6  -5  14       1926.05       1791.31        99.60 o                         
  -7  -4  14        442.21        408.88        91.15 o                         
  -6  -4  14       1311.90       1214.44        32.45 o                         
  -5  -4  14         45.77         31.16         9.85 o                         
  -4  -4  14       2688.64       2750.07        45.38 o                         
  -3  -4  14       1445.63       1472.98        32.08 o                         
  -2  -4  14       3967.24       3921.09        49.73 o                         
  -1  -4  14         11.89         18.47         9.06 o                         
   0  -4  14       5834.27       5812.32        61.92 o                         
   1  -4  14       1156.40       1116.38        25.90 o                         
   2  -4  14       5429.49       5444.94        59.75 o                         
   3  -4  14        166.94        172.60        12.15 o                         
   4  -4  14       9023.07       9140.99        92.58 o                         
   5  -4  14        495.46        487.37        22.60 o                         
   6  -4  14       2398.44       2277.49       114.49 o                         
  -7  -3  14        126.28        123.01        13.66 o                         
  -6  -3  14       1742.27       1757.46        38.16 o                         
  -5  -3  14        519.14        509.96        21.30 o                         
  -4  -3  14       7388.15       7506.65        82.55 o                         
  -3  -3  14       1876.69       1866.96        34.82 o                         
  -2  -3  14       7593.36       7556.83        71.74 o                         
  -1  -3  14        667.62        670.08        20.62 o                         
   0  -3  14       5987.25       6013.92        61.44 o                         
   1  -3  14       1454.73       1387.28        28.85 o                         
   2  -3  14      11815.27      11708.12        92.68 o                         
   3  -3  14        509.96        558.58        22.92 o                         
   4  -3  14       1490.17       1442.40        36.23 o                         
   5  -3  14         86.09         98.25        14.75 o                         
   6  -3  14       4384.64       4316.80       326.27 o                         
  -8  -2  14       2366.88       2436.37        53.38 o                         
  -7  -2  14        263.64        277.20        17.92 o                         
  -6  -2  14         60.61         57.35        12.04 o                         
  -5  -2  14         59.51         60.44        11.44 o                         
  -4  -2  14       7052.07       7196.46        74.86 o                         
  -3  -2  14        218.42        217.68        12.39 o                         
  -2  -2  14        215.84        247.82        14.76 o                         
  -1  -2  14        775.27        792.51        22.08 o                         
   0  -2  14       9069.86       9054.63        81.05 o                         
   1  -2  14        545.20        547.51        18.55 o                         
   2  -2  14        898.19        908.04        25.00 o                         
   3  -2  14        171.08        176.31        13.64 o                         
   4  -2  14       5275.15       5127.77        72.19 o                         
   5  -2  14        422.80        441.29        22.86 o                         
  -8  -1  14        561.95        521.12        27.31 o                         
  -7  -1  14          1.28         13.67        12.75 o                         
  -6  -1  14       5156.94       5305.42        67.98 o                         
  -5  -1  14        388.63        406.67        17.27 o                         
  -4  -1  14       3653.24       3751.40        48.12 o                         
  -3  -1  14          1.95         11.57         8.57 o                         
  -2  -1  14      10087.94       9906.84        79.58 o                         
  -1  -1  14        142.69        143.44        11.41 o                         
   0  -1  14       5669.11       5647.28        58.04 o                         
   1  -1  14         92.67         83.12        10.20 o                         
   2  -1  14       8899.16       8749.35        80.34 o                         
   3  -1  14         30.14         38.21        10.37 o                         
   4  -1  14       2962.34       2932.41        47.85 o                         
   5  -1  14        152.05        137.74        14.91 o                         
  -8   0  14       2607.05       2621.31        56.64 o                         
  -7   0  14        200.14        230.04        17.59 o                         
  -6   0  14       2303.13       2328.99        42.35 o                         
  -5   0  14       3109.62       3181.01        45.92 o                         
  -4   0  14       5133.83       5203.31        59.71 o                         
  -3   0  14        307.92        321.14        14.54 o                         
  -2   0  14       6979.52       6687.56        61.85 o                         
  -1   0  14       3599.97       3554.78        46.67 o                         
   0   0  14       4177.29       4234.17        51.73 o                         
   1   0  14        161.39        192.39        12.66 o                         
   2   0  14       8593.59       8657.75        76.88 o                         
   3   0  14       1047.67       1036.28        26.26 o                         
   4   0  14       3503.83       3476.23        51.49 o                         
   5   0  14         97.52        118.96        14.12 o                         
  -9   1  14         61.52        169.89        81.91 o                         
  -8   1  14       1320.03       1279.91        40.44 o                         
  -7   1  14         17.21         18.89        12.00 o                         
  -6   1  14       5923.27       5994.27        71.46 o                         
  -5   1  14          4.81         35.89        11.34 o                         
  -4   1  14       2137.29       2244.62        39.84 o                         
  -3   1  14        156.99        144.77        10.85 o                         
  -2   1  14      11245.65      11087.58        83.34 o                         
  -1   1  14       1800.44       1763.99        31.79 o                         
   0   1  14       6357.56       6289.59        64.20 o                         
   1   1  14        347.51        375.72        18.31 o                         
   2   1  14       4325.75       4296.96        54.36 o                         
   3   1  14        490.16        501.27        19.72 o                         
   4   1  14       4580.59       4519.84        58.62 o                         
   5   1  14         82.34         74.70        13.62 o                         
  -8   2  14       1018.15        955.25        30.66 o                         
  -7   2  14        531.15        579.65        23.65 o                         
  -6   2  14       4075.97       4181.86        56.11 o                         
  -5   2  14        866.57        860.19        24.78 o                         
  -4   2  14        366.98        408.04        18.37 o                         
  -3   2  14        869.48        861.71        23.08 o                         
  -2   2  14      11969.81      11937.47        88.79 o                         
  -1   2  14        234.28        244.48        12.82 o                         
   0   2  14        104.95        146.02        14.14 o                         
   1   2  14          2.36          8.44         9.76 o                         
   2   2  14      10520.92      10456.62        87.91 o                         
   3   2  14        135.42        137.85        12.45 o                         
   4   2  14        196.07        190.41        13.43 o                         
   5   2  14         29.66         39.00        17.68 o                         
  -9   3  14          1.48          9.57        78.85 o                         
  -8   3  14       3648.44       3682.42        60.15 o                         
  -7   3  14         76.01         58.30        13.51 o                         
  -6   3  14       1572.49       1623.76        35.65 o                         
  -5   3  14          4.50         24.92         9.96 o                         
  -4   3  14       9615.35      10110.07        88.67 o                         
  -3   3  14        129.90        110.72        11.02 o                         
  -2   3  14       4784.69       4759.04        51.82 o                         
  -1   3  14         53.03         72.40        10.55 o                         
   0   3  14       7914.64       7784.66        77.93 o                         
   1   3  14         41.71         45.00         9.56 o                         
   2   3  14       3988.70       4132.04        54.08 o                         
   3   3  14          5.80          8.05         9.79 o                         
   4   3  14       3542.13       3185.32       130.68 o                         
  -8   4  14       1052.90       1068.80        34.94 o                         
  -7   4  14        816.10        838.11        27.56 o                         
  -6   4  14       5777.82       6006.46        69.09 o                         
  -5   4  14         91.89         78.79        11.14 o                         
  -4   4  14       2124.48       2117.90        39.99 o                         
  -3   4  14       3426.16       3492.37        48.20 o                         
  -2   4  14       5963.62       5954.69        62.80 o                         
  -1   4  14        308.20        316.45        15.93 o                         
   0   4  14       3501.53       3425.47        48.49 o                         
   1   4  14       1747.75       1763.36        35.74 o                         
   2   4  14       2945.28       2966.45        87.64 o                         
   3   4  14        120.19         45.47        23.66 o                         
  -8   5  14        771.67        697.57        57.39 o                         
  -7   5  14         12.22         18.73        11.10 o                         
  -6   5  14       4360.10       4411.38        60.87 o                         
  -5   5  14         63.61         69.81        11.57 o                         
  -4   5  14       3821.89       3966.81        54.91 o                         
  -3   5  14          7.70         17.31        10.61 o                         
  -2   5  14       3842.27       3858.01        52.87 o                         
  -1   5  14        446.46        453.07        18.88 o                         
   0   5  14       5688.23       5688.20        76.04 o                         
   1   5  14        272.23        278.42        39.41 o                         
   2   5  14       2968.31       2822.78       128.14 o                         
  -8   6  14       1311.70       1162.51       135.39 o                         
  -7   6  14        211.16        191.59        16.58 o                         
  -6   6  14       1921.65       1988.63        41.08 o                         
  -5   6  14        276.07        250.77        16.63 o                         
  -4   6  14       2435.31       2588.19        45.95 o                         
  -3   6  14        555.40        560.71        20.93 o                         
  -2   6  14       1224.04       1241.28        34.88 o                         
  -1   6  14        380.98        347.46        57.80 o                         
   0   6  14       3882.93       3800.84       134.44 o                         
   1   6  14        701.92        809.31       136.59 o                         
  -7   7  14          1.72         24.89        14.66 o                         
  -6   7  14       5234.85       5268.07        76.89 o                         
  -5   7  14         25.32         28.64        11.33 o                         
  -4   7  14       1644.69       1699.06        86.79 o                         
  -3   7  14         42.59         35.56        24.23 o                         
  -2   7  14       7322.55       7433.39       186.96 o                         
  -6   8  14        665.41        627.11       122.56 o                         
  -5   8  14        449.81        294.66        87.04 o                         
   1 -10  15       1643.30       1427.21       182.13 o                         
   0  -9  15        116.98        123.77        75.39 o                         
   1  -9  15       1838.43       1916.36       117.21 o                         
   2  -9  15         48.84         47.95        24.19 o                         
   3  -9  15        784.34        637.24        71.32 o                         
   4  -9  15        275.92        144.65        71.18 o                         
  -2  -8  15          5.09        -12.66        27.22 o                         
  -1  -8  15       4171.05       4117.43       135.70 o                         
   0  -8  15         58.12         38.89        25.51 o                         
   1  -8  15       3434.57       3433.01       106.85 o                         
   2  -8  15         48.55         59.90        10.81 o                         
   3  -8  15       6615.83       6526.39        74.41 o                         
   4  -8  15        148.39        133.58        16.08 o                         
   5  -8  15       2633.94       2669.26       174.81 o                         
  -4  -7  15        318.40        207.01        69.01 o                         
  -3  -7  15       2635.04       2741.79       111.49 o                         
  -2  -7  15        260.33        181.62        50.00 o                         
  -1  -7  15       2799.44       2641.47       110.89 o                         
   0  -7  15       2839.14       2927.62        44.97 o                         
   1  -7  15       1790.47       1825.54        35.94 o                         
   2  -7  15        687.09        651.31        23.22 o                         
   3  -7  15       7413.06       7341.44        78.97 o                         
   4  -7  15        918.97        982.21        29.84 o                         
   5  -7  15        318.27        346.42        22.24 o                         
  -5  -6  15        381.08        472.36       101.49 o                         
  -4  -6  15        106.93        114.17        32.72 o                         
  -3  -6  15       3891.76       4047.26       130.23 o                         
  -2  -6  15          2.13         -4.87        10.00 o                         
  -1  -6  15       1831.58       1829.21        37.14 o                         
   0  -6  15        323.46        330.40        16.49 o                         
   1  -6  15       7149.55       7213.10        74.01 o                         
   2  -6  15        628.85        650.99        21.90 o                         
   3  -6  15       1684.91       1650.86        37.47 o                         
   4  -6  15          2.86         19.68        11.58 o                         
   5  -6  15       4608.77       4556.56        74.52 o                         
   6  -6  15        420.57        494.15       108.89 o                         
  -5  -5  15       4259.88       4351.47       150.33 o                         
  -4  -5  15         59.32         60.40        10.94 o                         
  -3  -5  15        710.95        733.05        23.55 o                         
  -2  -5  15        174.19        192.47        13.26 o                         
  -1  -5  15       5974.09       6080.74        67.64 o                         
   0  -5  15        348.18        354.24        16.31 o                         
   1  -5  15       1214.54       1205.69        28.88 o                         
   2  -5  15        457.13        460.00        18.80 o                         
   3  -5  15       5883.77       5811.70        71.00 o                         
   4  -5  15         31.59         36.95        12.24 o                         
   5  -5  15        814.65        822.72        31.08 o                         
   6  -5  15        201.70        132.50        63.49 o                         
  -6  -4  15         26.54         33.54        11.16 o                         
  -5  -4  15       1381.53       1310.68        33.34 o                         
  -4  -4  15        523.89        550.94        23.01 o                         
  -3  -4  15       5589.44       5658.67        66.67 o                         
  -2  -4  15        392.57        379.99        17.52 o                         
  -1  -4  15       6748.97       6904.26        72.49 o                         
   0  -4  15        426.99        420.32        18.03 o                         
   1  -4  15       6748.37       6875.55        71.09 o                         
   2  -4  15         22.29         38.57         8.94 o                         
   3  -4  15       7161.93       7035.40        78.18 o                         
   4  -4  15         20.51         12.56        10.98 o                         
   5  -4  15       4968.16       4934.06        74.14 o                         
   6  -4  15          8.86        120.64        65.22 o                         
  -7  -3  15       2163.75       2212.00        49.43 o                         
  -6  -3  15        163.94        160.72        14.70 o                         
  -5  -3  15       3101.94       3107.62        51.46 o                         
  -4  -3  15        132.51        117.46        13.65 o                         
  -3  -3  15       2531.67       2527.63        43.87 o                         
  -2  -3  15       1437.88       1403.91        30.72 o                         
  -1  -3  15       6463.15       6344.88        67.21 o                         
   0  -3  15        531.72        555.90        19.37 o                         
   1  -3  15       3140.15       3161.99        45.20 o                         
   2  -3  15       2790.34       2797.69        46.19 o                         
   3  -3  15       3493.50       3523.55        52.40 o                         
   4  -3  15       1137.85       1160.53        33.07 o                         
   5  -3  15       3844.80       3734.26        65.86 o                         
  -7  -2  15       1158.05       1102.01        33.67 o                         
  -6  -2  15        286.04        264.14        16.82 o                         
  -5  -2  15       1866.31       1858.62        40.65 o                         
  -4  -2  15        349.92        347.48        17.31 o                         
  -3  -2  15       2802.81       2797.70        43.59 o                         
  -2  -2  15       1115.14       1129.84        27.46 o                         
  -1  -2  15       8495.45       8422.26        77.96 o                         
   0  -2  15         48.96         45.62         9.87 o                         
   1  -2  15       2512.63       2529.22        41.84 o                         
   2  -2  15        699.43        716.99        22.86 o                         
   3  -2  15       9249.31       8918.46        90.19 o                         
   4  -2  15        513.27        494.97        23.01 o                         
   5  -2  15       1080.70       1095.99        35.50 o                         
  -8  -1  15         11.35         25.43        16.60 o                         
  -7  -1  15       3387.27       3443.47        59.65 o                         
  -6  -1  15          5.55         12.89        11.42 o                         
  -5  -1  15       1302.32       1295.00        32.04 o                         
  -4  -1  15         11.10          9.37         9.59 o                         
  -3  -1  15       9713.67       9638.22        82.62 o                         
  -2  -1  15          5.71         23.21         8.93 o                         
  -1  -1  15       1090.56       1097.72        25.87 o                         
   0  -1  15        237.03        240.50        14.83 o                         
   1  -1  15       8690.75       8640.53        79.61 o                         
   2  -1  15         11.83         54.01        12.59 o                         
   3  -1  15        956.54        959.44        26.89 o                         
   4  -1  15        521.32        528.07        21.73 o                         
   5  -1  15       4209.16       4312.13        71.44 o                         
  -8   0  15        458.10        517.05        28.69 o                         
  -7   0  15        941.67        940.07        32.02 o                         
  -6   0  15        192.26        187.90        14.55 o                         
  -5   0  15       6482.03       6731.70        72.35 o                         
  -4   0  15         37.81         44.41        10.47 o                         
  -3   0  15       3505.51       3428.06        46.24 o                         
  -2   0  15        787.15        757.16        21.65 o                         
  -1   0  15       9555.56       9384.06        80.83 o                         
   0   0  15        570.66        535.79        19.10 o                         
   1   0  15       8273.09       8489.49        81.29 o                         
   2   0  15        621.79        663.29        21.80 o                         
   3   0  15       5423.83       5378.51        64.62 o                         
   4   0  15        275.37        276.83        16.92 o                         
   5   0  15       5395.21       5130.83       103.51 o                         
  -8   1  15        284.25        290.85        22.18 o                         
  -7   1  15       3368.88       3429.63        58.58 o                         
  -6   1  15        797.49        860.14        28.17 o                         
  -5   1  15       4814.74       4838.88        64.40 o                         
  -4   1  15        482.37        492.64        20.52 o                         
  -3   1  15       4395.60       4446.96        54.89 o                         
  -2   1  15        508.00        524.31        19.09 o                         
  -1   1  15       4436.06       4479.90        51.21 o                         
   0   1  15        782.80        783.74        24.86 o                         
   1   1  15       4801.91       4797.62        61.68 o                         
   2   1  15        230.01        216.43        13.70 o                         
   3   1  15       1790.42       1773.65        37.38 o                         
   4   1  15        474.32        426.76        19.21 o                         
  -8   2  15          1.46         -2.84        23.47 o                         
  -7   2  15        800.22        880.86        30.26 o                         
  -6   2  15        500.53        513.71        21.45 o                         
  -5   2  15       1778.04       1763.63        36.31 o                         
  -4   2  15        290.26        319.84        18.77 o                         
  -3   2  15       2964.50       2990.59        44.38 o                         
  -2   2  15        522.72        491.39        18.40 o                         
  -1   2  15       3161.35       3291.37        47.16 o                         
   0   2  15       1197.04       1197.72        30.82 o                         
   1   2  15       6719.69       6712.12        71.51 o                         
   2   2  15          3.95         10.52         9.91 o                         
   3   2  15       1126.24       1112.07        30.16 o                         
   4   2  15        196.38        174.72        16.36 o                         
  -9   3  15       3642.67       3682.90       308.28 o                         
  -8   3  15        157.54        101.90        41.17 o                         
  -7   3  15        767.69        783.40        29.89 o                         
  -6   3  15        172.85        201.62        16.64 o                         
  -5   3  15       9170.15       9470.41        89.05 o                         
  -4   3  15         22.45         18.53        10.26 o                         
  -3   3  15       2844.70       2818.88        42.74 o                         
  -2   3  15         66.83         66.05        11.02 o                         
  -1   3  15       9851.50       9794.09        88.99 o                         
   0   3  15         44.23         29.31         9.60 o                         
   1   3  15       1264.45       1311.52        32.33 o                         
   2   3  15         91.83         86.79        11.09 o                         
   3   3  15       5799.06       5788.44        68.91 o                         
  -8   4  15        155.42        202.56        44.33 o                         
  -7   4  15       3199.15       3248.73        57.40 o                         
  -6   4  15        346.47        349.32        20.31 o                         
  -5   4  15       1993.17       2041.98        41.29 o                         
  -4   4  15        476.36        486.88        20.02 o                         
  -3   4  15       6365.90       6549.39        71.47 o                         
  -2   4  15          3.23         -0.45         9.90 o                         
  -1   4  15       2647.68       2618.58        45.89 o                         
   0   4  15        496.02        489.30        19.98 o                         
   1   4  15       6255.81       6233.79        70.37 o                         
   2   4  15        119.80        118.91        23.52 o                         
   3   4  15       2285.67       1967.53       208.98 o                         
  -7   5  15       1016.87        996.17        33.11 o                         
  -6   5  15        186.11        207.26        15.99 o                         
  -5   5  15       5609.12       5771.81        75.05 o                         
  -4   5  15       1051.53       1084.22        30.52 o                         
  -3   5  15       2545.85       2565.58        47.25 o                         
  -2   5  15        425.52        394.87        17.97 o                         
  -1   5  15       3247.52       3232.21        49.82 o                         
   0   5  15        314.64        283.13        41.02 o                         
   1   5  15       2535.86       2608.24       139.45 o                         
   2   5  15         34.69         13.08        55.26 o                         
  -7   6  15       1189.99       1178.87        56.83 o                         
  -6   6  15          1.91          5.10        13.07 o                         
  -5   6  15       1375.73       1386.63        35.99 o                         
  -4   6  15        186.40        177.11        14.11 o                         
  -3   6  15       2386.87       2344.63        43.85 o                         
  -2   6  15        251.99        200.13        33.04 o                         
  -1   6  15       2704.91       2546.26       100.60 o                         
   1   6  15       1823.17       2000.90       215.28 o                         
  -6   7  15        543.79        513.15        25.76 o                         
  -5   7  15       1786.43       1798.63        47.22 o                         
  -4   7  15        170.92        197.81        64.36 o                         
  -3   7  15       5794.53       5923.69       387.46 o                         
   1  -9  16         36.07         23.02        53.79 o                         
   2  -9  16       1093.40       1184.74       112.51 o                         
  -1  -8  16         90.54        121.41        51.21 o                         
   0  -8  16        893.04        826.20        92.55 o                         
   1  -8  16        834.57        831.72        55.03 o                         
   2  -8  16       5585.55       5582.42        68.34 o                         
   3  -8  16        317.28        310.85        17.18 o                         
   4  -8  16       1240.58       1179.21        34.20 o                         
  -3  -7  16         22.86         40.36        62.76 o                         
  -2  -7  16       3056.59       3153.46       118.50 o                         
  -1  -7  16        714.93        787.22        59.10 o                         
   0  -7  16       1841.28       1795.56        36.50 o                         
   1  -7  16        176.73        155.79        13.46 o                         
   2  -7  16       6068.87       5923.57        73.87 o                         
   3  -7  16        142.48        150.29        15.02 o                         
   4  -7  16       2365.44       2356.90        49.62 o                         
   5  -7  16        136.82         64.95        45.87 o                         
  -5  -6  16        943.55        903.23       138.20 o                         
  -4  -6  16       3982.21       3785.20       192.55 o                         
  -3  -6  16        166.25        159.90        31.44 o                         
  -2  -6  16        886.05        889.82        27.35 o                         
  -1  -6  16        757.13        737.97        24.91 o                         
   0  -6  16       5632.42       5628.66        68.62 o                         
   1  -6  16          3.61         15.07         9.96 o                         
   2  -6  16       1606.04       1576.35        34.48 o                         
   3  -6  16         98.61         93.70        12.81 o                         
   4  -6  16       2748.54       2688.10        51.93 o                         
   5  -6  16         40.60         33.72        47.59 o                         
  -5  -5  16         13.48         27.20        30.46 o                         
  -4  -5  16        896.50        917.48        27.98 o                         
  -3  -5  16        389.08        394.89        18.72 o                         
  -2  -5  16       1519.06       1567.48        34.72 o                         
  -1  -5  16         10.17          6.62         9.66 o                         
   0  -5  16       3542.12       3571.99        53.56 o                         
   1  -5  16          5.55          5.98         9.93 o                         
   2  -5  16       4154.12       4066.21        54.18 o                         
   3  -5  16          0.38         15.31        12.37 o                         
   4  -5  16       2247.06       2117.35        46.07 o                         
   5  -5  16         37.59         99.70        46.39 o                         
  -6  -4  16       1094.35       1075.21        34.35 o                         
  -5  -4  16        186.38        162.04        14.29 o                         
  -4  -4  16       8026.05       8156.18        90.33 o                         
  -3  -4  16         49.59         42.92        11.22 o                         
  -2  -4  16       1980.61       1952.21        38.72 o                         
  -1  -4  16         81.71        100.62        12.28 o                         
   0  -4  16      15871.00      15826.81       119.91 o                         
   1  -4  16          3.48         10.07        10.27 o                         
   2  -4  16       1258.68       1265.20        32.58 o                         
   3  -4  16        428.49        410.48        20.33 o                         
   4  -4  16       8818.12       8661.84        95.19 o                         
   5  -4  16         86.61         11.04        43.05 o                         
  -7  -3  16         90.22         92.06        15.54 o                         
  -6  -3  16       2613.26       2647.67        52.91 o                         
  -5  -3  16         20.54         27.16        11.64 o                         
  -4  -3  16        936.16        943.23        29.93 o                         
  -3  -3  16       1279.35       1336.56        32.96 o                         
  -2  -3  16       4962.13       4873.41        60.24 o                         
  -1  -3  16        445.50        455.63        18.95 o                         
   0  -3  16       4065.63       4085.53        53.41 o                         
   1  -3  16       2161.72       2110.20        39.62 o                         
   2  -3  16       2159.02       2078.11        40.31 o                         
   3  -3  16        828.82        775.45        26.80 o                         
   4  -3  16       6077.06       6032.18        78.20 o                         
  -7  -2  16        371.90        408.60        23.65 o                         
  -6  -2  16        855.99        859.99        30.16 o                         
  -5  -2  16        367.29        363.77        19.90 o                         
  -4  -2  16       5205.57       5384.57        67.39 o                         
  -3  -2  16       3334.42       3324.50        49.25 o                         
  -2  -2  16       4555.41       4547.00        58.01 o                         
  -1  -2  16       1244.14       1249.30        29.43 o                         
   0  -2  16       2145.05       2151.13        40.72 o                         
   1  -2  16       3018.48       2957.44        47.05 o                         
   2  -2  16       7981.39       7856.51        84.32 o                         
   3  -2  16        144.55        139.68        16.55 o                         
   4  -2  16       1098.81        997.23        32.30 o                         
  -8  -1  16       2607.62       2585.90       171.97 o                         
  -7  -1  16        162.27        155.29        16.04 o                         
  -6  -1  16        187.30        218.11        16.57 o                         
  -5  -1  16        263.58        256.80        17.22 o                         
  -4  -1  16       6081.21       6153.36        84.99 o                         
  -3  -1  16         29.55         42.06        11.59 o                         
  -2  -1  16       1262.46       1246.93        29.09 o                         
  -1  -1  16        468.78        473.38        19.91 o                         
   0  -1  16       6129.30       6122.79        70.11 o                         
   1  -1  16         39.78         52.87        11.70 o                         
   2  -1  16       3547.59       3592.52        56.83 o                         
   3  -1  16         72.43         67.31        11.52 o                         
   4  -1  16       4379.85       4332.57        62.96 o                         
  -8   0  16       1137.62       1088.43       151.61 o                         
  -7   0  16         65.60         84.57        15.08 o                         
  -6   0  16       4151.97       4312.44        61.26 o                         
  -5   0  16         76.12         69.75        12.57 o                         
  -4   0  16       4687.19       4705.52        58.17 o                         
  -3   0  16        153.20        141.62        12.36 o                         
  -2   0  16       8354.30       8367.55        77.16 o                         
  -1   0  16        518.34        557.08        21.65 o                         
   0   0  16       5608.05       5647.30        64.49 o                         
   1   0  16        266.43        307.49        17.16 o                         
   2   0  16       8913.25       9065.53        88.36 o                         
   3   0  16        405.24        381.55        19.04 o                         
   4   0  16        965.88        953.39        30.05 o                         
  -8   1  16       2207.60       2399.59       267.12 o                         
  -7   1  16          4.68         36.85        14.43 o                         
  -6   1  16       1043.39       1109.29        33.31 o                         
  -5   1  16        231.40        214.58        15.29 o                         
  -4   1  16       4869.69       4918.19        60.38 o                         
  -3   1  16         20.81         18.67        10.02 o                         
  -2   1  16       1991.70       2069.14        39.09 o                         
  -1   1  16        966.15        974.09        24.97 o                         
   0   1  16       5145.48       5092.80        62.94 o                         
   1   1  16        620.15        610.94        21.78 o                         
   2   1  16       2237.29       2277.08        41.60 o                         
   3   1  16        723.02        729.46        26.17 o                         
   4   1  16       2716.55       2613.74        55.77 o                         
  -8   2  16        677.00        691.49        72.15 o                         
  -7   2  16         24.08         10.19        15.49 o                         
  -6   2  16       4364.09       4374.25        64.19 o                         
  -5   2  16        376.44        381.36        18.91 o                         
  -4   2  16       1883.08       1930.16        38.32 o                         
  -3   2  16         78.28         88.19        11.33 o                         
  -2   2  16       6852.64       7051.02        72.36 o                         
  -1   2  16       2192.42       2251.87        40.45 o                         
   0   2  16       3191.11       3157.66        51.94 o                         
   1   2  16        443.45        432.25        18.48 o                         
   2   2  16       2734.62       2691.69        46.03 o                         
   3   2  16       1055.85       1036.16        31.16 o                         
  -8   3  16        998.21        941.03        94.84 o                         
  -7   3  16        528.01        538.42        24.66 o                         
  -6   3  16       4846.27       4950.45        70.84 o                         
  -5   3  16       2223.87       2327.03        46.02 o                         
  -4   3  16        175.15        168.63        13.74 o                         
  -3   3  16         25.89         24.12        10.45 o                         
  -2   3  16      10032.42      10053.35        90.33 o                         
  -1   3  16        323.03        348.30        17.58 o                         
   0   3  16        445.66        434.10        19.38 o                         
   1   3  16        235.65        247.86        16.41 o                         
   2   3  16       6304.67       6305.33        71.28 o                         
   3   3  16          0.73         82.68        42.68 o                         
  -8   4  16       3074.31       2690.76       307.76 o                         
  -7   4  16        142.96        143.13        17.75 o                         
  -6   4  16       1951.44       1963.41        44.59 o                         
  -5   4  16         39.23         27.69        12.67 o                         
  -4   4  16       6818.62       7110.38        83.78 o                         
  -3   4  16         78.67         67.31        11.63 o                         
  -2   4  16       5642.55       5685.15        66.56 o                         
  -1   4  16          0.50          4.89        10.77 o                         
   0   4  16       5234.54       5181.03        70.92 o                         
   1   4  16          2.21         20.97        11.25 o                         
   2   4  16       4224.68       4559.50       324.81 o                         
  -7   5  16         50.05         95.28        39.05 o                         
  -6   5  16       3767.30       3877.63        65.57 o                         
  -5   5  16         10.79         24.68        12.94 o                         
  -4   5  16        716.30        737.68        26.30 o                         
  -3   5  16        275.18        288.43        17.77 o                         
  -2   5  16       4156.34       4134.47        58.34 o                         
  -1   5  16         33.06         40.69        11.24 o                         
   0   5  16        659.21        754.55        75.97 o                         
   1   5  16        387.19        243.91        84.99 o                         
  -7   6  16          3.58         22.24        69.28 o                         
  -6   6  16       1144.31       1233.58        39.46 o                         
  -5   6  16         56.70         60.42        13.12 o                         
  -4   6  16       4039.10       4047.49        62.10 o                         
  -3   6  16         81.06         73.15        12.76 o                         
  -2   6  16       1726.87       1652.39       138.32 o                         
   0  -8  17        685.34        605.04        86.26 o                         
   1  -8  17       4123.02       4046.83       191.14 o                         
   2  -8  17         82.22         72.59        12.45 o                         
   3  -8  17       1389.56       1301.10        36.63 o                         
  -2  -7  17         43.81         45.99        40.74 o                         
  -1  -7  17       4492.90       4579.52       189.72 o                         
   0  -7  17         90.04         73.20        11.97 o                         
   1  -7  17       3297.95       3338.47        51.34 o                         
   2  -7  17          5.86         12.57        11.17 o                         
   3  -7  17       4649.32       4522.38        67.66 o                         
   4  -7  17         10.35         40.42        49.00 o                         
  -4  -6  17          4.91         12.68        55.84 o                         
  -3  -6  17       2152.19       2098.25       135.22 o                         
  -2  -6  17        178.54        181.20        14.42 o                         
  -1  -6  17       1234.45       1209.57        32.23 o                         
   0  -6  17        552.55        590.31        23.31 o                         
   1  -6  17       1747.31       1718.14        37.36 o                         
   2  -6  17        616.31        618.88        23.02 o                         
   3  -6  17       3169.48       3077.35        58.38 o                         
   4  -6  17        542.09        492.17        60.91 o                         
  -5  -5  17       1474.83       1360.79       168.24 o                         
  -4  -5  17        271.16        266.22        16.72 o                         
  -3  -5  17       2146.58       2141.20        42.83 o
[truncated: 33,537 more chars]
