# Supplementary material for: Crystal structures of fourteen halochalcogenylphos­pho­nium tetra­halogenidoaurates(III)
Source: Acta Crystallogr E Crystallogr Commun. 2024 Apr 23;80(Pt 5):506–21. doi: 10.1107/S2056989024002780 (PMC11074578; doi:10.1107/S2056989024002780)
Supplement: Supplementary file 7 [file e-80-00506-22asup7.hkl]

data_22a                                                                        
_shelx_title ' Helge in P-1'                                                    
_shelx_refln_list_code          4                                               
_shelx_F_calc_maximum      289.04                                               
_exptl_crystal_F_000       592.00                                               
_reflns_d_resolution_high  0.6925                                               
                                                                                
loop_                                                                           
 _space_group_symop_operation_xyz                                               
 'x, y, z'                                                                      
 '-x, -y, -z'                                                                   
                                                                                
_cell_length_a     7.5836                                                       
_cell_length_b     8.7603                                                       
_cell_length_c    15.4719                                                       
_cell_angle_alpha  84.445                                                       
_cell_angle_beta   78.641                                                       
_cell_angle_gamma  67.128                                                       
                                                                                
_shelx_F_squared_multiplier     1.000                                           
                                                                                
loop_                                                                           
 _refln_index_h                                                                 
 _refln_index_k                                                                 
 _refln_index_l                                                                 
 _refln_F_squared_calc                                                          
 _refln_F_squared_meas                                                          
 _refln_F_squared_sigma                                                         
 _refln_observed_status                                                         
   1   0   0       4338.12       4414.36        17.78 o                         
   2   0   0       4511.09       4567.54        20.79 o                         
   3   0   0       2106.43       2238.86        19.29 o                         
   4   0   0       3855.25       3879.95        30.82 o                         
   5   0   0       2163.96       2169.58        26.48 o                         
   6   0   0      14310.28      14147.81       105.79 o                         
   7   0   0       1939.41       1898.72        36.42 o                         
   8   0   0       7226.34       7429.67        85.59 o                         
   9   0   0        530.18        523.42        23.02 o                         
  -9   1   0        448.19        409.35        22.78 o                         
  -8   1   0        271.54        296.32        16.81 o                         
  -7   1   0         27.61         24.19         8.49 o                         
  -6   1   0      10454.00      10486.31        93.46 o                         
  -5   1   0         16.26         16.60         4.35 o                         
  -4   1   0      17517.51      17373.55        91.77 o                         
  -3   1   0          8.34         10.88         2.79 o                         
  -2   1   0        977.44        978.71         8.50 o                         
  -1   1   0       4548.75       4710.25        19.22 o                         
   0   1   0       8541.92       8984.28        82.97 o                         
   1   1   0       2066.44       2060.61         9.96 o                         
   2   1   0      22561.33      23110.92        75.46 o                         
   3   1   0       4991.94       5164.72        34.25 o                         
   4   1   0      26201.22      26776.67       129.22 o                         
   5   1   0       1776.59       1721.05        24.48 o                         
   6   1   0       3482.39       3523.19        42.95 o                         
   7   1   0         94.69         77.30         9.03 o                         
   8   1   0        585.83        576.29        21.54 o                         
   9   1   0        517.36        521.35        23.66 o                         
  -9   2   0         81.26         61.73        11.62 o                         
  -8   2   0       3985.81       4138.21        62.27 o                         
  -7   2   0         15.28          8.16         8.04 o                         
  -6   2   0       1330.82       1370.56        28.74 o                         
  -5   2   0        238.76        246.58        10.40 o                         
  -4   2   0       9713.40       9691.32        66.73 o                         
  -3   2   0       1858.34       1891.92        21.06 o                         
  -2   2   0      22642.95      22627.69        78.09 o                         
  -1   2   0       1374.61       1532.10         9.25 o                         
   0   2   0      36436.33      35870.76       231.04 o                         
   1   2   0          5.61         13.85         1.17 o                         
   2   2   0       3147.54       3137.59        15.65 o                         
   3   2   0        336.31        369.54         8.80 o                         
   4   2   0      11183.27      11253.43        65.44 o                         
   5   2   0       2552.07       2573.55        28.54 o                         
   6   2   0      12626.33      12670.44        89.01 o                         
   7   2   0       1816.42       1880.22        33.06 o                         
   8   2   0       4148.95       4227.46        58.97 o                         
   9   2   0         40.89         44.83        10.85 o                         
  10   2   0       2788.07       3061.62       302.84 o                         
  -7   3   0        256.40        254.16        17.51 o                         
  -6   3   0       7864.29       7959.62        79.87 o                         
  -5   3   0        233.93        231.41        10.19 o                         
  -4   3   0      11437.50      11548.66        78.07 o                         
  -3   3   0        125.29         98.03         4.98 o                         
  -2   3   0       3511.05       3487.11        26.34 o                         
  -1   3   0         61.95         64.54         2.14 o                         
   0   3   0      12592.64      12792.86        65.35 o                         
   1   3   0         96.29        124.69         2.63 o                         
   2   3   0      44456.39      46321.26       138.53 o                         
   3   3   0       2381.44       2429.49        20.11 o                         
   4   3   0      23751.57      23932.02       120.25 o                         
   5   3   0          5.62          9.99         4.06 o                         
   6   3   0       1351.75       1401.67        25.11 o                         
   7   3   0        195.48        222.78        12.17 o                         
   8   3   0       3784.41       3875.13        54.74 o                         
   9   3   0          7.59         15.59        10.69 o                         
  10   3   0       7574.08       7935.27       258.29 o                         
  -7   4   0         17.21         16.71        24.80 o                         
  -6   4   0        360.12        348.68        17.88 o                         
  -5   4   0        380.23        406.62        15.41 o                         
  -4   4   0       8513.70       8745.32        65.86 o                         
  -3   4   0         50.30         45.63         4.21 o                         
  -2   4   0      22934.49      22933.00       115.54 o                         
  -1   4   0       1784.17       1819.25        12.87 o                         
   0   4   0       4332.41       4405.18        21.27 o                         
   1   4   0       2810.40       2863.61        17.48 o                         
   2   4   0       2081.31       2051.90        14.60 o                         
   3   4   0       2536.69       2606.79        21.28 o                         
   4   4   0      18484.61      18506.29        94.23 o                         
   5   4   0       1412.04       1428.46        22.32 o                         
   6   4   0      12904.29      13054.76        91.37 o                         
   7   4   0        493.36        516.26        18.01 o                         
   8   4   0       2177.62       2216.17        39.97 o                         
   9   4   0       1183.60       1221.01        34.31 o                         
  10   4   0        703.45        647.05        70.70 o                         
  -7   5   0        426.54        573.08       111.98 o                         
  -6   5   0       8037.26       8044.98       207.20 o                         
  -5   5   0        167.28        142.16        26.24 o                         
  -4   5   0       2088.02       2206.70        33.19 o                         
  -3   5   0        186.20        195.79         8.15 o                         
  -2   5   0       5970.35       5948.13        45.32 o                         
  -1   5   0        557.28        554.29         7.63 o                         
   0   5   0      28450.25      28009.31       120.30 o                         
   1   5   0       1654.57       1604.05        12.56 o                         
   2   5   0      24533.35      24348.82       112.91 o                         
   3   5   0         82.67         78.84         4.32 o                         
   4   5   0       3127.92       3148.08        26.92 o                         
   5   5   0         11.01          6.20         4.07 o                         
   6   5   0       8809.40       8898.41        72.58 o                         
   7   5   0        113.60        110.92         9.43 o                         
   8   5   0      10046.94      10501.42        96.22 o                         
   9   5   0        491.40        538.21        22.33 o                         
  10   5   0       3523.89       3544.12       181.21 o                         
  -6   6   0       2510.73       2401.57       138.45 o                         
  -5   6   0         18.27         23.50        22.92 o                         
  -4   6   0       7636.98       7764.89       165.38 o                         
  -3   6   0        271.84        264.57        37.20 o                         
  -2   6   0       4005.04       4086.50        86.37 o                         
  -1   6   0        896.27        898.46        11.90 o                         
   0   6   0       1884.20       1869.86        11.58 o                         
   1   6   0        720.62        733.53         8.13 o                         
   2   6   0       8673.92       8612.57        54.05 o                         
   3   6   0        472.44        454.44         9.96 o                         
   4   6   0      10494.71      10462.26        74.86 o                         
   5   6   0        500.43        499.17        13.63 o                         
   6   6   0       4942.67       5003.86        52.33 o                         
   7   6   0        348.50        352.42        14.48 o                         
   8   6   0       2791.19       2814.15        46.55 o                         
   9   6   0         88.40         89.01        11.04 o                         
  -5   7   0          3.76          8.35        24.58 o                         
  -4   7   0        743.99        754.23        76.52 o                         
  -3   7   0         89.86         79.41        20.34 o                         
  -2   7   0       7379.05       7711.14       173.50 o                         
  -1   7   0        225.40        231.34        20.91 o                         
   0   7   0      16385.65      16678.55       262.07 o                         
   1   7   0       1892.95       1916.79        20.69 o                         
   2   7   0       4854.40       4872.95        41.46 o                         
   3   7   0          5.75          9.98         4.40 o                         
   4   7   0       3775.11       3744.58        41.02 o                         
   5   7   0       2196.73       2274.51        33.51 o                         
   6   7   0       5032.66       5056.29        56.06 o                         
   7   7   0        330.21        339.49        15.51 o                         
   8   7   0       7943.00       7885.19        88.61 o                         
   9   7   0        766.37        826.64        28.67 o                         
  10   7   0       1703.47       1840.14       188.78 o                         
  -4   8   0       3002.05       3378.20       158.61 o                         
  -3   8   0        927.61        955.34        80.44 o                         
  -2   8   0       4412.26       4425.99       165.35 o                         
  -1   8   0        728.77        676.17        51.69 o                         
   0   8   0       2910.76       2945.03        81.01 o                         
   1   8   0         33.98         44.81        18.34 o                         
   2   8   0       9276.29       9330.74       155.09 o                         
   3   8   0        743.79        768.94        18.62 o                         
   4   8   0      17135.81      17273.06       112.64 o                         
   5   8   0       1202.74       1231.49        25.23 o                         
   6   8   0       2559.35       2561.36        41.50 o                         
   7   8   0        317.92        324.61        16.24 o                         
   8   8   0       2763.56       2833.19        50.37 o                         
   9   8   0         23.47         35.49        10.27 o                         
  -3   9   0          9.82          9.15        32.11 o                         
  -2   9   0       8319.34       8454.28       249.01 o                         
  -1   9   0         12.09          1.30        44.26 o                         
   0   9   0       3654.97       3842.18       127.05 o                         
   1   9   0        111.78         63.85        25.82 o                         
   2   9   0        269.54        274.83        28.49 o                         
   3   9   0       2641.03       2708.42        99.44 o                         
   4   9   0       7139.08       7130.95       152.64 o                         
   5   9   0         11.12         25.87        19.46 o                         
   6   9   0       2989.22       3030.26        44.83 o                         
   7   9   0        676.51        662.18        22.09 o                         
   8   9   0       3210.40       3187.81        57.89 o                         
   9   9   0        472.95        532.50        26.08 o                         
  -2  10   0       1464.94       1416.65       172.64 o                         
  -1  10   0        234.97        265.87        57.77 o                         
   0  10   0       4435.34       4554.09       220.39 o                         
   1  10   0       1795.72       1868.12        83.42 o                         
   2  10   0       8375.35       8520.26       196.20 o                         
   3  10   0         15.34         45.67        22.75 o                         
   4  10   0       6022.57       6022.41       159.21 o                         
   5  10   0         76.24        100.42        33.69 o                         
   6  10   0        864.92        823.51        63.86 o                         
   7  10   0         11.95         11.07        29.99 o                         
   8  10   0       4989.50       5023.40       183.03 o                         
   9  10   0          6.68         15.54        16.21 o                         
   1  11   0         66.34         41.35        40.14 o                         
   2  11   0       1525.74       1376.65        78.85 o                         
   3  11   0        737.17        672.65        55.53 o                         
   4  11   0       4464.66       4638.19       200.49 o                         
   5  11   0        376.07        379.70        51.33 o                         
   6  11   0       2350.76       2272.92       122.37 o                         
   7  11   0        354.46        446.81        76.51 o                         
   8  11   0       3449.01       3488.21       275.69 o                         
   2  12   0       4022.59       3943.74       207.55 o                         
   3  12   0         15.13          5.16        71.25 o                         
   4  12   0       1441.75       1408.90       179.13 o                         
  -4 -12   1          8.86         13.08        49.24 o                         
  -3 -12   1       1175.75       1036.78       107.18 o                         
  -2 -12   1         17.69        -38.33        70.03 o                         
  -8 -11   1        130.21        143.33        58.34 o                         
  -7 -11   1       1121.84       1166.05       116.04 o                         
  -6 -11   1        144.91        131.18        30.36 o                         
  -5 -11   1       1794.30       1916.41       111.65 o                         
  -4 -11   1        239.31        262.93        80.43 o                         
  -3 -11   1       3754.26       3804.34       148.83 o                         
  -2 -11   1         24.73         10.13        20.27 o                         
  -1 -11   1       4554.00       4472.38       191.55 o                         
  -9 -10   1       2881.66       2930.73        63.02 o                         
  -8 -10   1        479.03        522.82        52.18 o                         
  -7 -10   1       6587.44       6960.50       200.16 o                         
  -6 -10   1        388.05        399.34        45.53 o                         
  -5 -10   1       4806.08       4840.23       156.14 o                         
  -4 -10   1        409.48        481.90        58.79 o                         
  -3 -10   1        635.02        620.86        49.47 o                         
  -2 -10   1         40.25         21.21        20.43 o                         
  -1 -10   1       5841.29       5815.54       140.95 o                         
   0 -10   1        392.76        265.70        42.96 o                         
   1 -10   1       5768.72       6069.34       267.81 o                         
   2 -10   1        310.95        185.55        63.42 o                         
  -9  -9   1       1585.71       1561.52        45.10 o                         
  -8  -9   1        203.78        201.77        15.46 o                         
  -7  -9   1        730.17        736.38        24.50 o                         
  -6  -9   1        223.48        220.11        13.08 o                         
  -5  -9   1      10076.56      10466.02       110.24 o                         
  -4  -9   1        688.67        696.98        43.93 o                         
  -3  -9   1      10771.40      11234.45       197.85 o                         
  -2  -9   1          3.05         32.23        18.60 o                         
  -1  -9   1       1333.03       1306.41        59.99 o                         
   0  -9   1        502.30        486.24        36.44 o                         
   1  -9   1       1953.81       1918.38       111.61 o                         
   2  -9   1         40.01         52.95        33.19 o                         
   3  -9   1       5866.87       6470.36       485.08 o                         
  -9  -8   1       4527.83       4718.02        75.72 o                         
  -8  -8   1         54.16         58.20        11.68 o                         
  -7  -8   1       2293.33       2309.92        44.17 o                         
  -6  -8   1       1023.77       1018.49        25.38 o                         
  -5  -8   1       1916.12       1856.73        33.23 o                         
  -4  -8   1        664.90        710.58        18.41 o                         
  -3  -8   1       4916.08       4927.02        51.82 o                         
  -2  -8   1        398.15        396.24        36.56 o                         
  -1  -8   1       6881.35       6989.09       149.25 o                         
   0  -8   1         41.99         29.38        14.81 o                         
   1  -8   1       5399.41       5518.04       133.04 o                         
   2  -8   1        130.81         89.66        28.10 o                         
   3  -8   1        796.56        827.66        64.40 o                         
   4  -8   1        212.55        183.23        38.23 o                         
 -10  -7   1         49.19         54.62        46.04 o                         
  -9  -7   1       1045.31       1045.58        32.81 o                         
  -8  -7   1       1045.15       1072.60        30.86 o                         
  -7  -7   1       8055.00       8145.73        82.43 o                         
  -6  -7   1        292.89        303.17        14.40 o                         
  -5  -7   1      17250.41      17489.77       122.60 o                         
  -4  -7   1        653.30        613.89        15.38 o                         
  -3  -7   1       7555.50       7491.51        56.70 o                         
  -2  -7   1         75.84         79.62         5.78 o                         
  -1  -7   1       5340.42       5331.40        39.77 o                         
   0  -7   1          5.17         -0.19        12.08 o                         
   1  -7   1       9342.34       9487.75       138.99 o                         
   2  -7   1        111.59        129.53        23.28 o                         
   3  -7   1       9346.88       9922.09       214.05 o                         
   4  -7   1       1670.99       1728.77        78.91 o                         
   5  -7   1       3144.24       3186.57       130.75 o                         
  -9  -6   1       3329.13       3491.13        57.80 o                         
  -8  -6   1         20.03         22.59         9.31 o                         
  -7  -6   1       4293.05       4401.47        54.50 o                         
  -6  -6   1       1399.67       1405.04        27.12 o                         
  -5  -6   1        817.18        847.79        18.81 o                         
  -4  -6   1         52.01         65.72         6.31 o                         
  -3  -6   1      12082.87      11755.52        70.16 o                         
  -2  -6   1        508.74        534.38        11.56 o                         
  -1  -6   1      22859.77      22745.72        88.25 o                         
   0  -6   1        211.82        202.22         4.51 o                         
   1  -6   1       1688.57       1709.73        19.98 o                         
   2  -6   1       1379.95       1466.43        21.66 o                         
   3  -6   1       1923.10       1693.11        75.28 o                         
   4  -6   1        546.84        543.44        42.39 o                         
   5  -6   1       4604.22       4544.99       149.47 o                         
   6  -6   1        712.27        716.05        75.76 o                         
 -10  -5   1         61.16         45.44        40.11 o                         
  -9  -5   1        405.77        415.49        20.13 o                         
  -8  -5   1        109.85        104.01        10.60 o                         
  -7  -5   1      19542.30      20151.18       136.21 o                         
  -6  -5   1         43.03         52.62         7.49 o                         
  -5  -5   1       7684.45       7784.04        56.67 o                         
  -4  -5   1        764.60        792.46        14.15 o                         
  -3  -5   1       1545.32       1596.36        20.07 o                         
  -2  -5   1       8430.16       8351.17        50.36 o                         
  -1  -5   1      13633.29      13346.96        74.02 o                         
   0  -5   1       1134.23       1172.31        11.36 o                         
   1  -5   1      17277.21      16606.08       147.66 o                         
   2  -5   1       1882.77       1915.76        23.65 o                         
   3  -5   1       8565.17       8729.88        66.82 o                         
   4  -5   1        403.24        423.43        13.45 o                         
   5  -5   1       1305.07       1374.92        65.05 o                         
   6  -5   1        201.50        244.98        37.07 o                         
   7  -5   1       1802.82       1836.30       180.97 o                         
 -10  -4   1        380.14        370.97        55.98 o                         
  -9  -4   1       2278.49       2337.39        48.11 o                         
  -8  -4   1        606.14        613.14        21.66 o                         
  -7  -4   1       3988.66       4137.12        52.48 o                         
  -6  -4   1         84.18        103.45         8.47 o                         
  -5  -4   1       7203.41       7008.41        54.90 o                         
  -4  -4   1       5922.18       5892.15        43.42 o                         
  -3  -4   1      32871.48      32672.52       146.56 o                         
  -2  -4   1       3065.29       3167.29        25.31 o                         
  -1  -4   1      13581.16      13469.93        54.08 o                         
   0  -4   1        735.16        723.64         8.45 o                         
   1  -4   1       1137.07       1167.96        11.60 o                         
   2  -4   1         81.19         77.93         4.33 o                         
   3  -4   1      25370.72      25237.43       140.31 o                         
   4  -4   1         19.11         14.05         4.71 o                         
   5  -4   1       5153.54       5316.49        55.23 o                         
   6  -4   1       1335.74       1397.93        31.71 o                         
   7  -4   1       2637.69       2651.67       115.44 o                         
 -10  -3   1        107.77        143.79        42.16 o                         
  -9  -3   1       3389.44       3485.15        59.03 o                         
  -8  -3   1        143.93        147.20        13.17 o                         
  -7  -3   1      13258.54      13422.37       104.80 o                         
  -6  -3   1        348.03        323.01        11.54 o                         
  -5  -3   1       1484.22       1596.53        21.85 o                         
  -4  -3   1        209.66        227.97         7.93 o                         
  -3  -3   1       7119.63       7152.91        41.34 o                         
  -2  -3   1       8635.06       8839.77        47.23 o                         
  -1  -3   1      28623.00      28669.93        98.43 o                         
   0  -3   1       1632.30       1751.53        14.04 o                         
   1  -3   1       7536.60       7658.82        37.90 o                         
   2  -3   1        262.38        287.48         6.98 o                         
   3  -3   1      11839.59      11875.97        71.41 o                         
   4  -3   1       2240.87       2189.83        28.56 o                         
   5  -3   1       1192.62       1177.85        22.80 o                         
   6  -3   1        145.21        132.23         9.55 o                         
   7  -3   1       3775.04       3852.29        57.57 o                         
   8  -3   1          7.15         43.18        57.61 o                         
 -10  -2   1         24.20         58.73        50.84 o                         
  -9  -2   1       1715.51       1703.73        40.90 o                         
  -8  -2   1        109.81         84.88        10.13 o                         
  -7  -2   1       5822.68       5900.51        62.86 o                         
  -6  -2   1         34.99         23.30         5.66 o                         
  -5  -2   1      18919.26      19053.63       107.52 o                         
  -4  -2   1       3210.95       3255.92        30.49 o                         
  -3  -2   1      35822.82      36478.60       155.86 o                         
  -2  -2   1       1601.86       1666.03        14.49 o                         
  -1  -2   1      22213.23      22596.54        68.68 o                         
   0  -2   1         52.02         79.61         3.05 o                         
   1  -2   1       5266.98       5297.92        23.88 o                         
   2  -2   1       1657.55       1730.15        15.74 o                         
   3  -2   1      42135.93      42063.06       187.73 o                         
   4  -2   1       5397.87       5371.74        44.00 o                         
   5  -2   1       7956.28       7849.48        64.05 o                         
   6  -2   1       2287.98       2278.25        35.68 o                         
   7  -2   1       3939.69       4042.03        57.63 o                         
   8  -2   1       2221.86       2234.33        44.80 o                         
   9  -2   1       2144.62       2118.72        50.83 o                         
  -9  -1   1       3661.15       3667.33        63.09 o                         
  -8  -1   1        659.84        665.42        23.26 o                         
  -7  -1   1       5253.00       5248.00        62.05 o                         
  -6  -1   1       1260.22       1301.94        23.81 o                         
  -5  -1   1       1542.55       1515.42        23.37 o                         
  -4  -1   1       2557.14       2565.39        26.24 o                         
  -3  -1   1       9005.50       9036.40        52.82 o                         
  -2  -1   1        140.45        169.64         3.55 o                         
  -1  -1   1      29350.10      30899.45        92.10 o                         
   0  -1   1        917.68        979.36         9.71 o                         
   1  -1   1      14182.68      14479.98        47.56 o                         
   2  -1   1       3631.36       3790.45        19.79 o                         
   3  -1   1       4021.40       4028.91        31.79 o                         
   4  -1   1       2771.54       2794.52        27.76 o                         
   5  -1   1       6687.58       6513.84        55.01 o                         
   6  -1   1        568.91        574.46        17.45 o                         
   7  -1   1       8162.79       8402.71        83.45 o                         
   8  -1   1         65.27         43.97         9.34 o                         
   9  -1   1       1689.78       1658.13        43.21 o                         
  -9   0   1        315.41        336.32        20.68 o                         
  -8   0   1          0.23         -4.39         9.41 o                         
  -7   0   1       7683.21       7748.83        78.05 o                         
  -6   0   1        598.01        612.59        17.98 o                         
  -5   0   1      28497.95      28650.07       149.37 o                         
  -4   0   1       1579.59       1575.00        20.17 o                         
  -3   0   1       1523.52       1454.70        16.71 o                         
  -2   0   1       4911.53       5143.36        24.41 o                         
  -1   0   1      14094.80      14473.71        46.31 o                         
   1   0   1      35208.98      35557.18       115.03 o                         
   2   0   1       1034.31       1089.24         8.91 o                         
   3   0   1      18121.21      18287.21        87.60 o                         
   4   0   1        409.00        398.02         8.70 o                         
   5   0   1       2864.45       2759.63        29.50 o                         
   6   0   1        565.90        533.80        16.50 o                         
   7   0   1       6590.76       6533.09        77.29 o                         
   8   0   1        393.42        365.34        17.83 o                         
   9   0   1       2448.73       2480.17        48.67 o                         
  -9   1   1       2986.69       3012.81        60.67 o                         
  -8   1   1          2.53         -2.42         9.40 o                         
  -7   1   1       2093.92       2134.36        40.67 o                         
  -6   1   1        187.39        163.86         9.78 o                         
  -5   1   1       7460.61       7643.48        62.42 o                         
  -4   1   1         95.03        106.39         6.10 o                         
  -3   1   1      29564.62      29933.89       136.72 o                         
  -2   1   1      10450.87      11123.31        42.66 o                         
  -1   1   1      39608.02      40959.85       120.15 o                         
   0   1   1        768.03        798.98        11.62 o                         
   1   1   1      24205.19      25201.69        78.03 o                         
   2   1   1        433.27        473.06         5.73 o                         
   3   1   1      14076.55      14250.56        72.41 o                         
   4   1   1        620.94        602.16        10.38 o                         
   5   1   1      15724.68      15669.24        97.19 o                         
   6   1   1       2093.25       2102.24        30.26 o                         
   7   1   1       9121.78       9074.95        89.14 o                         
   8   1   1        897.85        881.48        27.38 o                         
   9   1   1       3636.58       3700.73        59.36 o                         
  10   1   1         39.58         18.19        41.76 o                         
  -8   2   1         28.00         35.48         9.93 o                         
  -7   2   1       6738.27       6813.69        76.02 o                         
  -6   2   1          8.64          4.72         6.71 o                         
  -5   2   1       2532.77       2553.76        35.30 o                         
  -4   2   1         13.27          7.89         4.24 o                         
  -3   2   1       6319.57       6226.60        41.19 o                         
  -2   2   1       6575.11       6759.95        30.29 o                         
  -1   2   1      12521.61      12603.70        43.92 o                         
   0   2   1        281.29        325.17         8.26 o                         
   1   2   1      20466.58      20879.27        62.22 o                         
   2   2   1      11269.01      11615.47        41.39 o                         
   3   2   1      16484.59      16853.53        82.48 o                         
   4   2   1        619.06        615.41        12.20 o                         
   5   2   1       5698.31       5653.06        44.76 o                         
   6   2   1       5227.77       5155.10        49.95 o                         
   7   2   1       1642.02       1636.78        31.67 o                         
   8   2   1         60.88         49.84         9.30 o                         
   9   2   1       4001.70       4138.85        66.08 o                         
  10   2   1        403.70        407.29        83.71 o                         
  -7   3   1       2158.04       2242.30        41.92 o                         
  -6   3   1         56.23         42.64         7.29 o                         
  -5   3   1       5491.02       5586.36        56.03 o                         
  -4   3   1        685.14        659.07        14.94 o                         
  -3   3   1      31213.33      31204.60       139.46 o                         
  -2   3   1       2326.37       2322.81        15.62 o                         
  -1   3   1      10213.50      10169.08        39.88 o                         
   0   3   1         38.65         57.01         5.06 o                         
   1   3   1       9037.87       9133.13        31.21 o                         
   2   3   1       6915.66       7017.42        28.75 o                         
   3   3   1      22989.41      22904.79       106.88 o                         
   4   3   1       5343.84       5360.10        44.03 o                         
   5   3   1      22311.39      22069.57       127.15 o                         
   6   3   1       2044.51       2031.29        30.49 o                         
   7   3   1       5032.33       5015.57        55.99 o                         
   8   3   1        354.15        329.00        15.67 o                         
   9   3   1       2527.69       2572.17        49.16 o                         
  10   3   1         58.27         66.14        34.25 o                         
  -7   4   1       5154.16       5087.64       164.43 o                         
  -6   4   1        541.87        484.37        45.89 o                         
  -5   4   1        317.72        318.67        13.03 o                         
  -4   4   1       3748.63       3735.84        41.19 o                         
  -3   4   1       6229.98       6439.22        46.49 o                         
  -2   4   1       1111.95       1086.37        10.20 o                         
  -1   4   1      16312.95      16287.14        95.11 o                         
   0   4   1       9468.76       9682.28        80.96 o                         
   1   4   1      17686.67      17682.90        60.21 o                         
   2   4   1        749.52        764.01         8.03 o                         
   3   4   1       7319.06       7532.31        42.85 o                         
   4   4   1       2737.29       2761.89        27.95 o                         
   5   4   1       4038.57       3943.33        39.77 o                         
   6   4   1        424.74        409.96        13.48 o                         
   7   4   1       8783.19       8808.14        77.11 o                         
   8   4   1       1274.08       1263.31        29.65 o                         
   9   4   1       2798.41       2826.09        51.58 o                         
  10   4   1          5.62         29.11        18.46 o                         
  -7   5   1       2821.06       2615.18       234.51 o                         
  -6   5   1        983.39        933.86        68.15 o                         
  -5   5   1       6434.98       6392.81       169.58 o                         
  -4   5   1        103.74        109.29        28.00 o                         
  -3   5   1      10490.95      10630.00        76.84 o                         
  -2   5   1         87.31         99.05         5.78 o                         
  -1   5   1        638.06        608.12         6.74 o                         
   0   5   1        383.17        414.44        12.75 o                         
   1   5   1      25868.14      25489.08        87.71 o                         
   2   5   1        427.43        399.41         6.16 o                         
   3   5   1      14587.95      14505.63        77.23 o                         
   4   5   1       6468.48       6571.40        44.11 o                         
   5   5   1       5891.67       5850.01        47.88 o                         
   6   5   1        129.40        137.16         8.57 o                         
   7   5   1       9518.13       9566.23        79.56 o                         
   8   5   1       1592.18       1598.13        33.61 o                         
   9   5   1        634.78        677.07        25.32 o                         
  10   5   1        130.68        138.64        16.50 o                         
  -6   6   1          3.03        -27.37        34.32 o                         
  -5   6   1       2750.98       2853.42       116.65 o                         
  -4   6   1         85.41        100.53        23.97 o                         
  -3   6   1      10502.58      10415.44       209.23 o                         
  -2   6   1        688.24        740.83        38.45 o                         
  -1   6   1       6319.59       5860.22       202.16 o                         
   0   6   1       3232.99       3145.62        44.18 o                         
   1   6   1      18407.83      17378.71        65.88 o                         
   2   6   1       2760.41       2793.47        19.05 o                         
   3   6   1       7750.56       7707.08        53.44 o                         
   4   6   1        643.67        653.99        13.21 o                         
   5   6   1       6082.75       6158.18        50.24 o                         
   6   6   1         57.21         52.85         6.71 o                         
   7   6   1      15542.05      15761.90       111.52 o                         
   8   6   1       2220.11       2297.19        40.80 o                         
   9   6   1       3550.56       3627.07        57.40 o                         
  -5   7   1       2832.84       2931.15       124.25 o                         
  -4   7   1         14.86          7.56        20.30 o                         
  -3   7   1       3308.20       3449.45       118.33 o                         
  -2   7   1        895.48        884.99        54.40 o                         
  -1   7   1        815.13        866.21        38.76 o                         
   0   7   1       1850.21       1927.36        46.55 o                         
   1   7   1       8636.65       8593.45       126.22 o                         
   2   7   1        195.70        203.65         7.19 o                         
   3   7   1       9785.40       9723.63        66.04 o                         
   4   7   1       1443.50       1433.46        22.62 o                         
   5   7   1       1652.23       1720.66        27.05 o                         
   6   7   1       6418.10       6504.12        63.75 o                         
   7   7   1       4316.31       4311.17        54.03 o                         
   8   7   1        146.41        113.59        11.42 o                         
   9   7   1        966.20        978.53        30.63 o                         
  10   7   1        945.05       1071.32       143.51 o                         
  -4   8   1         40.47        -45.85        92.34 o                         
  -3   8   1       6961.28       7415.24       228.35 o                         
  -2   8   1       1951.53       2075.84       109.57 o                         
  -1   8   1       7368.25       7594.55       198.87 o                         
   0   8   1         70.16         61.55        16.98 o                         
   1   8   1       5197.12       5440.38       116.85 o                         
   2   8   1       2037.39       2105.73        59.96 o                         
   3   8   1       3930.44       3955.49        85.38 o                         
   4   8   1        865.36        849.59        18.19 o                         
   5   8   1      10946.80      11234.26        90.33 o                         
   6   8   1       1318.44       1320.13        27.47 o                         
   7   8   1       8154.34       8185.33        79.68 o                         
   8   8   1         24.67         29.04         9.28 o                         
   9   8   1       1257.70       1291.01        35.96 o                         
  10   8   1        116.73         98.94        54.41 o                         
  -3   9   1       1510.87       1669.28       144.50 o                         
  -2   9   1        539.18        635.92        82.07 o                         
  -1   9   1       5198.96       5366.20       229.48 o                         
   0   9   1        840.19        763.75        63.25 o                         
   1   9   1       4706.77       4741.85       125.70 o                         
   2   9   1        296.86        274.69        32.40 o                         
   3   9   1       5014.99       4922.68       122.52 o                         
   4   9   1        643.17        618.11        40.77 o                         
   5   9   1       4048.27       4079.48       107.97 o                         
   6   9   1        251.98        252.82        12.89 o                         
   7   9   1       2677.21       2689.54        45.87 o                         
   8   9   1        387.02        431.12        20.24 o                         
   9   9   1       2901.48       2968.92        55.76 o                         
  -2  10   1          4.80        -47.35        47.35 o                         
  -1  10   1       2266.08       2182.68       121.40 o                         
   0  10   1        159.09        164.50        57.42 o                         
   1  10   1       2604.68       2495.89        99.70 o                         
   2  10   1         91.04         94.74        24.98 o                         
   3  10   1       3887.58       3813.94       128.30 o                         
   4  10   1        174.13        128.20        26.19 o                         
   5  10   1       4797.85       4911.46       147.70 o                         
   6  10   1        128.02        102.65        29.85 o                         
   7  10   1       3105.12       3361.16       126.51 o                         
   8  10   1        110.06        104.41        33.11 o                         
   0  11   1        858.25        808.75       173.27 o                         
   1  11   1       4930.57       4617.31       189.86 o                         
   2  11   1        211.19        149.05        33.41 o                         
   3  11   1       4302.34       4418.54       143.12 o                         
   4  11   1        755.22        784.17        73.28 o                         
   5  11   1       1358.69       1365.96       100.79 o                         
   6  11   1         78.02         52.63        29.09 o                         
   7  11   1       3236.11       3298.29       224.67 o                         
   8  11   1        647.34        534.96        79.72 o                         
   2  12   1         18.19        -31.28        40.67 o                         
   3  12   1       2458.56       2333.85       157.65 o                         
   4  12   1        505.36        308.43        89.21 o                         
  -3 -12   2        397.29        297.78        62.49 o                         
  -2 -12   2       3177.97       3266.00       190.47 o                         
  -7 -11   2         37.48         45.89        28.84 o                         
  -6 -11   2       2203.04       2249.36       149.35 o                         
  -5 -11   2         29.26          7.05        29.27 o                         
  -4 -11   2        936.39        998.65        80.27 o                         
  -3 -11   2        200.43        201.30        33.33 o                         
  -2 -11   2       4489.99       4607.51       141.54 o                         
  -1 -11   2        156.70        120.36        33.85 o                         
  -8 -10   2       1282.80       1188.24        36.61 o                         
  -7 -10   2         79.25         46.02        26.45 o                         
  -6 -10   2       4982.07       5181.47       175.65 o                         
  -5 -10   2        592.64        594.08        52.85 o                         
  -4 -10   2       5159.47       5251.53       155.08 o                         
  -3 -10   2        137.32        174.99        27.77 o                         
  -2 -10   2        833.61        719.84        49.40 o                         
  -1 -10   2        523.15        543.39        41.96 o                         
   0 -10   2       1470.19       1454.37       105.01 o                         
   1 -10   2         10.68        -28.72        28.72 o                         
  -9  -9   2         98.21        116.70        15.37 o                         
  -8  -9   2       6163.87       6227.01        79.96 o                         
  -7  -9   2        429.82        430.51        19.31 o                         
  -6  -9   2        350.12        375.36        17.10 o                         
  -5  -9   2         26.87         25.30         7.68 o                         
  -4  -9   2       9966.54       9865.60       175.22 o                         
  -3  -9   2         16.58         11.42        18.49 o                         
  -2  -9   2      10813.42      11036.82       198.61 o                         
  -1  -9   2       2550.97       2521.37        84.67 o                         
   0  -9   2       3732.35       3708.74       104.71 o                         
   1  -9   2          1.13        -21.63        23.43 o                         
   2  -9   2       3885.00       4239.00       176.08 o                         
   3  -9   2          6.25         49.99        37.36 o                         
  -9  -8   2        485.42        501.11        25.59 o                         
  -8  -8   2       5301.43       5442.69        78.28 o                         
  -7  -8   2        291.23        314.65        16.47 o                         
  -6  -8   2       3642.08       3614.18        53.13 o                         
  -5  -8   2         99.00         89.67         8.97 o                         
  -4  -8   2       8256.45       8299.79        71.80 o                         
  -3  -8   2        391.45        413.09        14.74 o                         
  -2  -8   2        899.00        904.02        19.98 o                         
  -1  -8   2        225.54        197.99        23.58 o                         
   0  -8   2       4024.05       3889.38       100.53 o                         
   1  -8   2        262.37        230.61        27.24 o                         
   2  -8   2       7968.70       8214.49       237.18 o                         
   3  -8   2        656.84        708.01        71.45 o                         
   4  -8   2       1933.23       1916.98       102.55 o                         
  -9  -7   2          4.74          5.50        10.61 o                         
  -8  -7   2       2153.39       2222.69        47.90 o                         
  -7  -7   2          4.83         10.28         9.42 o                         
  -6  -7   2        996.89        959.00        27.21 o                         
  -5  -7   2        452.60        463.69        15.05 o                         
  -4  -7   2      17840.34      17930.09       117.30 o                         
  -3  -7   2         12.83         12.11         5.34 o                         
  -2  -7   2       8191.58       8415.53        67.43 o                         
  -1  -7   2       4405.72       4468.36        40.37 o                         
   0  -7   2       4045.71       4120.00        36.61 o                         
   1  -7   2       4691.45       4762.61        93.02 o                         
   2  -7   2       2817.33       2813.67        88.53 o                         
   3  -7   2         60.89         40.52        19.78 o                         
   4  -7   2       2562.29       2615.35        97.84 o                         
   5  -7   2        385.99        377.24        47.66 o                         
  -9  -6   2          9.07         24.10        10.13 o                         
  -8  -6   2      11220.85      11519.27       106.29 o                         
  -7  -6   2       2332.01       2400.59        40.25 o                         
  -6  -6   2       9299.93       9360.61        83.09 o                         
  -5  -6   2        163.36        152.30         9.26 o                         
  -4  -6   2       3502.05       3446.05        37.65 o                         
  -3  -6   2       1399.14       1434.04        19.24 o                         
  -2  -6   2       6937.76       6799.80        48.27 o                         
  -1  -6   2        747.66        706.85        14.04 o                         
   0  -6   2      24395.42      24167.52       120.23 o                         
   1  -6   2       1316.95       1309.04        19.83 o                         
   2  -6   2      10978.98      11164.61        79.37 o                         
   3  -6   2        533.86        567.45        44.62 o                         
   4  -6   2        885.61        953.69        73.36 o                         
   5  -6   2        542.06        613.27        48.06 o                         
   6  -6   2       5650.40       5736.94       313.38 o                         
 -10  -5   2        515.51        519.17       110.29 o                         
  -9  -5   2        155.35        146.28        14.61 o                         
  -8  -5   2       1343.41       1347.72        32.85 o                         
  -7  -5   2       2257.07       2352.16        39.12 o                         
  -6  -5   2       6263.40       6392.54        64.76 o                         
  -5  -5   2        844.15        783.31        16.96 o                         
  -4  -5   2      20148.98      19995.23       112.50 o                         
  -3  -5   2        574.42        566.29        12.61 o                         
  -2  -5   2       4045.71       4106.97        30.22 o                         
  -1  -5   2        819.49        794.51        14.23 o                         
   0  -5   2       4629.96       4575.78        37.64 o                         
   1  -5   2       3527.62       3514.03        41.39 o                         
   2  -5   2       7325.22       7272.94        51.01 o                         
   3  -5   2        368.24        359.33        11.59 o                         
   4  -5   2       4485.16       4515.40        49.10 o                         
   5  -5   2         79.36         54.65        18.95 o                         
   6  -5   2       4722.34       4785.32       168.71 o                         
   7  -5   2        156.74        147.49        43.25 o                         
 -10  -4   2       4847.82       4887.20       391.34 o                         
  -9  -4   2        545.83        514.95        23.02 o                         
  -8  -4   2       8364.21       8564.52        86.85 o                         
  -7  -4   2         25.56         19.84         9.26 o                         
  -6  -4   2       2776.32       2868.30        39.67 o                         
  -5  -4   2         11.56         21.60         4.43 o                         
  -4  -4   2       8144.64       8121.77        53.80 o                         
  -3  -4   2        419.94        412.87         9.94 o                         
  -2  -4   2      32188.57      32299.72       142.77 o                         
  -1  -4   2       3002.89       2952.76        28.44 o                         
   0  -4   2      19648.84      19659.87        94.62 o                         
   1  -4   2       1420.73       1364.43        17.09 o                         
   2  -4   2      11875.94      11685.67        72.91 o                         
   3  -4   2          7.69          8.10         4.14 o                         
   4  -4   2       4267.99       4302.68        46.76 o                         
   5  -4   2        679.42        669.34        18.74 o                         
   6  -4   2       4662.10       4728.60        57.88 o                         
   7  -4   2        398.48        286.57        49.21 o                         
 -10  -3   2        551.49        553.08        87.59 o                         
  -9  -3   2        300.93        305.56        18.32 o                         
  -8  -3   2       4909.30       4983.45        67.31 o                         
  -7  -3   2        508.96        532.66        18.93 o                         
  -6  -3   2       7185.80       7306.61        63.08 o                         
  -5  -3   2       1511.45       1543.79        23.10 o                         
  -4  -3   2      11068.63      11139.89        69.74 o                         
  -3  -3   2        132.82        180.32         6.68 o                         
  -2  -3   2       8936.73       8748.87        49.42 o                         
  -1  -3   2       4830.94       4991.62        26.88 o                         
   0  -3   2       3731.73       3721.32        26.51 o                         
   1  -3   2        305.63        312.37         5.50 o                         
   2  -3   2      22429.53      22476.31       104.04 o                         
   3  -3   2       2066.71       2079.59        25.34 o                         
   4  -3   2      11439.04      11591.20        81.21 o                         
   5  -3   2         12.84         21.82         5.82 o                         
   6  -3   2       2117.47       2061.09        36.01 o                         
   7  -3   2        958.98        954.84        26.70 o                         
   8  -3   2       1014.51       1068.16        33.81 o                         
 -10  -2   2       5049.72       4944.06       336.77 o                         
  -9  -2   2        266.60        239.99        16.00 o                         
  -8  -2   2       4122.45       4263.53        60.83 o                         
  -7  -2   2        664.05        691.08        21.61 o                         
  -6  -2   2       2122.18       2139.91        31.22 o                         
  -5  -2   2       3781.72       3783.18        39.07 o                         
  -4  -2   2      12671.58      12796.72        76.38 o                         
  -3  -2   2        176.86        197.06         6.73 o                         
  -2  -2   2      31304.16      32488.54       136.72 o                         
  -1  -2   2      14842.37      15120.37        53.48 o                         
   0  -2   2      16196.44      15953.35        85.80 o                         
   1  -2   2       1344.98       1333.53        10.87 o                         
   2  -2   2       6871.63       6889.50        39.67 o                         
   3  -2   2       7328.39       7327.82        51.25 o                         
   4  -2   2       6133.53       6034.21        47.41 o                         
   5  -2   2       1998.09       1956.91        29.11 o                         
   6  -2   2       9631.38       9676.11        81.88 o                         
   7  -2   2        304.51        273.64        13.88 o                         
   8  -2   2       2990.12       3050.79        55.95 o                         
   9  -2   2        334.34        341.18        20.45 o                         
  -9  -1   2        318.77        302.23        18.05 o                         
  -8  -1   2       6961.75       7062.92        80.63 o                         
  -7  -1   2       3239.55       3288.97        48.64 o                         
  -6  -1   2      13689.31      13862.07        93.49 o                         
  -5  -1   2        951.15        907.98        18.62 o                         
  -4  -1   2      11551.37      11557.78        75.36 o                         
  -3  -1   2       1209.64       1222.08        15.74 o                         
  -2  -1   2       9713.46       9886.66        49.70 o                         
  -1  -1   2         14.25         25.82         1.76 o                         
   0  -1   2      51037.69      42100.45       242.37 o                         
   1  -1   2       7146.14       7310.56        30.42 o                         
   2  -1   2      31476.47      31503.72       133.01 o                         
   3  -1   2       1099.75       1051.95        15.75 o                         
   4  -1   2      14861.65      14988.20        86.48 o                         
   5  -1   2         81.44         74.45         6.32 o                         
   6  -1   2       3638.52       3640.43        45.16 o                         
   7  -1   2         15.18          4.06         8.08 o                         
   8  -1   2       5133.88       5317.18        71.83 o                         
   9  -1   2        375.16        400.25        21.56 o                         
  -9   0   2         46.95         40.26        11.64 o                         
  -8   0   2         92.49        100.43        11.09 o                         
  -7   0   2        445.82        420.43        16.82 o                         
  -6   0   2       5677.59       5686.07        55.99 o                         
  -5   0   2       1943.83       1963.87        26.80 o                         
  -4   0   2      19715.67      19667.70       105.93 o                         
  -3   0   2       2270.18       2169.42        21.41 o                         
  -2   0   2       2020.03       1912.79        16.40 o                         
  -1   0   2       1310.79       1347.16         9.16 o                         
   0   0   2      11601.88      11275.87        87.67 o                         
   1   0   2      10753.70      11072.42        42.70 o                         
   2   0   2      12575.51      12577.22        49.67 o                         
   3   0   2        147.63        174.81         6.75 o                         
   4   0   2       7942.38       7913.50        56.10 o                         
   5   0   2         13.59         21.58         4.28 o                         
   6   0   2       9703.97       9622.72        82.63 o                         
   7   0   2         26.61         23.94         7.69 o                         
   8   0   2       2748.93       2738.45        49.37 o                         
   9   0   2        696.09        717.79        26.42 o                         
  -9   1   2         12.50          5.96        12.81 o                         
  -8   1   2       3841.09       3906.40        63.63 o                         
  -7   1   2       2342.97       2405.91        40.19 o                         
  -6   1   2       9365.31       9464.91        80.41 o                         
  -5   1   2        217.35        219.70         9.82 o                         
  -4   1   2       9129.75       9169.72        59.19 o                         
  -3   1   2        182.32        182.86         6.40 o                         
  -2   1   2       8232.43       8341.77        45.51 o                         
  -1   1   2       4985.52       5285.22        21.32 o                         
   0   1   2      58522.82      59582.75       341.40 o                         
   1   1   2       8188.26       8357.26        31.24 o                         
   2   1   2      10247.53      10110.89        40.70 o                         
   3   1   2       1362.81       1358.47        15.43 o                         
   4   1   2      16095.19      16362.77        86.47 o                         
   5   1   2       4852.28       4813.81        39.32 o                         
   6   1   2       4685.43       4625.30        45.88 o                         
   7   1   2       1361.09       1371.45        29.62 o                         
   8   1   2       5246.97       5316.03        69.92 o                         
   9   1   2        651.79        678.57        25.13 o                         
  10   1   2       5958.11       6016.45       269.85 o                         
  -8   2   2       1260.35       1251.53        33.89 o                         
  -7   2   2        549.98        579.16        22.43 o                         
  -6   2   2       5289.31       5463.37        61.27 o                         
  -5   2   2         30.38         27.18         5.27 o                         
  -4   2   2      14215.76      14577.40        84.74 o                         
  -3   2   2       9803.20       9847.36        59.77 o                         
  -2   2   2      13349.08      13657.12        53.34 o                         
  -1   2   2       5530.13       5536.72        23.64 o                         
   0   2   2      23256.49      24388.47       136.37 o                         
   1   2   2      10517.95      10884.06        36.63 o                         
   2   2   2        907.54        883.05         7.23 o                         
   3   2   2       9641.19       9841.04        54.14 o                         
   4   2   2      35865.29      36283.19       174.82 o                         
   5   2   2        150.19        188.04         7.23 o                         
   6   2   2      11313.92      11137.15        83.60 o                         
   7   2   2          7.27         16.20         7.52 o                         
   8   2   2        563.16        562.71        23.32 o                         
   9   2   2        150.91        148.20        12.80 o                         
  10   2   2       3236.42       2879.10       237.30 o                         
  -7   3   2        398.00        398.81        18.05 o                         
  -6   3   2       2440.76       2535.31        40.08 o                         
  -5   3   2       3087.18       3140.36        40.89 o                         
  -4   3   2       3327.96       3275.66        35.38 o                         
  -3   3   2         61.41         63.04         4.45 o                         
  -2   3   2      14867.75      14766.27        58.46 o                         
  -1   3   2       2060.51       2126.13        12.24 o                         
   0   3   2      51094.46      53281.23       385.67 o                         
   1   3   2        232.15        260.10         3.07 o                         
   2   3   2        604.67        588.41         6.09 o                         
   3   3   2       2009.11       2005.92        18.13 o                         
   4   3   2      11695.25      11824.21        71.91 o                         
   5   3   2       1408.11       1441.64        21.55 o                         
   6   3   2       8148.78       8116.18        66.06 o                         
   7   3   2       3182.61       3249.85        44.54 o                         
   8   3   2       4214.66       4295.95        59.61 o                         
   9   3   2        365.66        374.05        20.15 o                         
  10   3   2       4563.19       4724.37        83.52 o                         
  -7   4   2        489.47        538.42        67.32 o                         
  -6   4   2       7284.32       7470.79       190.15 o                         
  -5   4   2       1613.83       1684.45        29.07 o                         
  -4   4   2       7965.36       8167.38        62.02 o                         
  -3   4   2        139.14        150.96         6.01 o                         
  -2   4   2       5519.63       5460.76        28.40 o                         
  -1   4   2        836.98        811.04         7.02 o                         
   0   4   2      17120.40      17547.74       153.51 o                         
   1   4   2        696.75        633.71         5.47 o                         
   2   4   2      20708.55      21138.18        74.54 o                         
   3   4   2       4370.30       4355.84        30.18 o                         
   4   4   2      23984.66      23537.46       126.81 o                         
   5   4   2        724.23        699.53        16.67 o                         
   6   4   2       7096.73       6990.62        63.53 o                         
   7   4   2        453.11        433.43        16.34 o                         
   8   4   2       2424.99       2492.41        40.52 o                         
   9   4   2          1.89         33.56        12.10 o                         
  10   4   2       5792.76       6133.56        90.61 o                         
  -6   5   2       1080.74       1046.11        71.77 o                         
  -5   5   2       1478.49       1602.05        82.38 o                         
  -4   5   2       5887.45       5677.76       149.00 o                         
  -3   5   2         66.69         75.10         5.23 o                         
  -2   5   2       4665.10       4750.15        35.32 o                         
  -1   5   2        404.95        351.27        10.85 o                         
   0   5   2      13091.75      13376.22       122.56 o                         
   1   5   2       1041.80        995.14        19.34 o                         
   2   5   2       5992.78       6052.58        28.11 o                         
   3   5   2       3921.44       4067.95        29.11 o                         
   4   5   2       1707.33       1744.67        19.63 o                         
   5   5   2         26.02         31.27         5.28 o                         
   6   5   2       8938.21       8845.01        69.02 o                         
   7   5   2        478.32        496.70        16.42 o                         
   8   5   2       6686.94       6707.15        70.63 o                         
   9   5   2        609.28        627.44        24.07 o                         
  10   5   2        899.53        947.81        34.94 o                         
  -6   6   2       3151.38       3237.21       187.15 o                         
  -5   6   2        476.55        353.23        45.52 o                         
  -4   6   2       7010.52       7186.56       179.24 o                         
  -3   6   2        676.60        651.29        38.25 o                         
  -2   6   2       2902.18       2825.28        66.83 o                         
  -1   6   2         62.85         47.23        13.09 o                         
   0   6   2      10001.54      10006.46       105.95 o                         
   1   6   2       1405.50       1388.15        29.00 o                         
   2   6   2      27653.27      27712.85        99.65 o                         
   3   6   2       1983.90       1987.34        22.34 o                         
   4   6   2      12305.18      12273.40        72.65 o                         
   5   6   2        445.34        451.93        12.56 o                         
   6   6   2       1465.75       1491.79        25.71 o                         
   7   6   2         62.66         61.86         7.86 o                         
   8   6   2       5188.94       5306.61        63.29 o                         
   9   6   2        367.08        346.17        17.69 o                         
  10   6   2       6383.32       6658.60       103.23 o                         
  -5   7   2         90.91         92.17        30.59 o                         
  -4   7   2       4585.70       4635.99       148.86 o                         
  -3   7   2       2278.08       2257.65        94.89 o                         
  -2   7   2       7975.69       8038.61       177.52 o                         
  -1   7   2         90.20         82.35        15.06 o                         
   0   7   2       3053.68       3049.00        73.01 o                         
   1   7   2       3690.59       3797.72        84.26 o                         
   2   7   2       4461.34       4390.07        36.42 o                         
   3   7   2       1332.15       1317.81        18.94 o                         
   4   7   2      12121.61      12141.61        78.24 o                         
   5   7   2       1485.13       1478.46        25.48 o                         
   6   7   2      13121.21      13201.78        97.98 o                         
   7   7   2        288.91        277.92        13.71 o                         
   8   7   2       2048.11       2051.12        39.55 o                         
   9   7   2         12.76         28.91        10.02 o                         
  10   7   2       1195.42       1223.14       150.66 o                         
  -4   8   2        702.90        834.16       116.69 o                         
  -3   8   2        222.70        140.33        64.66 o                         
  -2   8   2       3129.25       2981.79       131.23 o                         
  -1   8   2         33.12         29.92        20.23 o                         
   0   8   2       9252.34       9234.58       179.48 o                         
   1   8   2        498.43        486.54        36.82 o                         
   2   8   2       4901.36       5038.19       100.17 o                         
   3   8   2       1281.92       1189.56        43.24 o                         
   4   8   2       2528.98       2542.06        31.27 o                         
   5   8   2        365.27        370.03        13.94 o                         
   6   8   2       2893.65       2968.65        41.29 o                         
   7   8   2         94.03         96.96         9.25 o                         
   8   8   2       4999.69       5107.33        65.58 o                         
   9   8   2         16.00          4.00         9.59 o                         
  10   8   2       2670.97       2387.76       223.59 o                         
  -3   9   2        237.90        224.90        60.11 o                         
  -2   9   2       4588.62       4971.46       182.64 o                         
  -1   9   2        452.18        447.37        52.55 o                         
   0   9   2       4169.81       4277.64       150.76 o                         
   1   9   2        251.72        281.03        38.06 o                         
   2   9   2       2827.42       2918.04       112.16 o                         
   3   9   2        254.95        218.35        27.53 o                         
   4   9   2      13062.77      13298.35       204.89 o                         
   5   9   2        269.18        297.99        28.68 o                         
   6   9   2       7058.48       7223.04        73.10 o                         
   7   9   2         30.97         40.25         8.40 o                         
   8   9   2       1276.46       1324.19        32.68 o                         
   9   9   2          3.05         -4.64         9.35 o                         
  -2  10   2       3076.97       2897.53       243.76 o                         
  -1  10   2         21.00         -1.01        33.83 o                         
   0  10   2       4182.51       4381.28       210.43 o                         
   1  10   2        193.62        124.00        42.08 o                         
   2  10   2       1709.24       1590.74       117.95 o                         
   3  10   2       1373.48       1375.56        72.41 o                         
   4  10   2       2071.35       2064.85       131.65 o                         
   5  10   2        163.34        157.45        29.64 o                         
   6  10   2       1986.62       2062.96        94.77 o                         
   7  10   2        618.31        582.57        52.21 o                         
   8  10   2       7006.98       7341.04       195.90 o                         
   9  10   2        101.52        258.64        78.88 o                         
   0  11   2       1055.57        976.70       179.61 o                         
   1  11   2        933.37        757.67        75.13 o                         
   2  11   2       6913.16       6761.49       202.58 o                         
   3  11   2         87.29         28.44        25.40 o                         
   4  11   2       7217.09       7442.62       339.36 o                         
   5  11   2          4.84         -9.07        37.52 o                         
   6  11   2        494.24        569.75        69.34 o                         
   7  11   2         10.19          5.95        33.51 o                         
   8  11   2       2721.59       2926.94       270.43 o                         
   2  12   2        825.92        912.52        98.04 o                         
   3  12   2        247.71        298.94        58.78 o                         
   4  12   2       3330.67       3452.33       211.67 o                         
   5  12   2        431.52        554.24       110.00 o                         
  -3 -12   3        973.34        961.48       158.70 o                         
  -2 -12   3        253.57        320.78        89.39 o                         
  -7 -11   3       4442.38       3662.54       318.39 o                         
  -6 -11   3        286.41        288.19        66.43 o                         
  -5 -11   3       6492.96       6798.38       220.40 o                         
  -4 -11   3        678.07        610.69        58.86 o                         
  -3 -11   3       1069.20       1082.74        64.56 o                         
  -2 -11   3        276.30        264.61        34.94 o                         
  -1 -11   3       3684.74       3957.00       223.98 o                         
  -8 -10   3         36.13         29.71        12.02 o                         
  -7 -10   3        653.20        571.07        65.19 o                         
  -6 -10   3        879.89        880.69        69.94 o                         
  -5 -10   3       3662.19       3523.54       161.99 o                         
  -4 -10   3        267.37        288.46        38.74 o                         
  -3 -10   3       4264.40       4649.58       129.21 o                         
  -2 -10   3        215.63        239.81        32.42 o                         
  -1 -10   3       4400.52       4517.82       218.32 o                         
   0 -10   3        140.71        146.11        35.53 o                         
   1 -10   3       1385.00       1300.74       100.69 o                         
  -8  -9   3        244.43        268.45        17.10 o                         
  -7  -9   3       3891.81       3876.45        60.35 o                         
  -6  -9   3        289.31        302.87        16.87 o                         
  -5  -9   3       3423.49       3445.31        49.81 o                         
  -4  -9   3        361.86        377.02        16.36 o                         
  -3  -9   3       2413.24       2330.87        83.40 o                         
  -2  -9   3        529.50        542.50        42.43 o                         
  -1  -9   3       5170.55       5203.63       154.33 o                         
   0  -9   3         92.90        136.71        24.29 o                         
   1  -9   3       2862.65       3002.40       128.21 o                         
   2  -9   3        768.27        763.99        80.62 o                         
   3  -9   3       3434.81       3481.46       278.17 o                         
  -9  -8   3       4121.99       4364.57        73.12 o                         
  -8  -8   3         34.46         39.23        11.83 o                         
  -7  -8   3       1985.84       2016.08        41.36 o                         
  -6  -8   3         86.56         53.15         9.54 o                         
  -5  -8   3       7552.50       7610.12        74.85 o                         
  -4  -8   3       1197.86       1194.66        25.78 o                         
  -3  -8   3      11774.97      11786.46        95.06 o                         
  -2  -8   3       1661.85       1676.87        29.76 o                         
  -1  -8   3       7986.56       8361.41       266.07 o                         
   0  -8   3        452.99        433.72        34.22 o                         
   1  -8   3       2836.69       2878.53        87.32 o                         
   2  -8   3          4.33          5.10        21.91 o                         
   3  -8   3       4620.10       4862.94       199.55 o                         
   4  -8   3       1011.49       1036.32        76.29 o                         
  -9  -7   3       3791.97       3875.36        69.80 o                         
  -8  -7   3       1077.44       1115.45        34.15 o                         
  -7  -7   3       3124.85       3107.52        52.76 o                         
  -6  -7   3          1.20          8.89         8.47 o                         
  -5  -7   3       5032.49       5055.69        54.11 o                         
  -4  -7   3       5907.99       5913.98        57.50 o                         
  -3  -7   3       1080.42       1079.22        22.78 o                         
  -2  -7   3        170.84        166.63        10.30 o                         
  -1  -7   3       8284.12       8217.21        64.83 o                         
   0  -7   3        478.16        456.58        12.19 o                         
   1  -7   3       8037.01       8196.42       130.65 o                         
   2  -7   3        140.12        119.86        39.76 o                         
   3  -7   3       1674.77       1769.35        83.84 o                         
   4  -7   3       1137.45       1077.52        69.86 o                         
   5  -7   3       1359.48       1362.30        88.97 o                         
  -9  -6   3        622.19        648.30        27.50 o                         
  -8  -6   3         96.55        101.50        11.82 o                         
  -7  -6   3       6903.72       7074.74        77.76 o                         
  -6  -6   3        886.06        874.87        24.93 o                         
  -5  -6   3      16318.38      16566.79       109.96 o                         
  -4  -6   3       2128.69       2182.03        31.40 o                         
  -3  -6   3       8310.78       8188.72        61.77 o                         
  -2  -6   3        424.20        409.38        10.72 o                         
  -1  -6   3       5088.78       4962.57        46.63 o                         
   0  -6   3       1388.33       1362.13        21.21 o                         
   1  -6   3      10636.77      10669.30        76.35 o                         
   2  -6   3       1625.15       1637.42        24.46 o                         
   3  -6   3       5425.20       5538.18        99.33 o                         
   4  -6   3        476.23        528.76        47.51 o                         
   5  -6   3       5244.90       5542.71       147.04 o                         
   6  -6   3         99.80         88.79        67.35 o                         
 -10  -5   3        485.94        405.06        79.40 o                         
  -9  -5   3       2890.53       3058.52        57.96 o                         
  -8  -5   3        481.01        489.25        20.40 o                         
  -7  -5   3       3647.52       3826.46        51.89 o                         
  -6  -5   3       2722.37       2760.47        41.54 o                         
  -5  -5   3       7205.69       7214.52        62.49 o                         
  -4  -5   3          3.25          7.93         5.18 o                         
  -3  -5   3       5898.58       5670.03        45.90 o                         
  -2  -5   3       1640.13       1598.84        19.94 o                         
  -1  -5   3      16298.32      16019.92       104.06 o                         
   0  -5   3         40.41         42.68         4.84 o                         
   1  -5   3      13150.22      12985.26       113.65 o                         
   2  -5   3        591.16        567.42        13.52 o                         
   3  -5   3       2702.66       2723.55        35.06 o                         
   4  -5   3         66.19         56.47         7.63 o                         
   5  -5   3       2788.51       2815.82        51.50 o                         
   6  -5   3        175.29        149.04        32.58 o                         
   7  -5   3       4630.78       5057.37       235.97 o                         
 -10  -4   3          2.93         48.43        42.19 o                         
  -9  -4   3       1218.09       1266.60        36.37 o                         
  -8  -4   3         60.72         60.90        12.04 o                         
  -7  -4   3       9948.94      10169.28        90.46 o                         
  -6  -4   3        659.58        705.20        20.45 o                         
  -5  -4   3       7570.60       7655.46        60.08 o                         
  -4  -4   3       1315.75       1342.46        18.56 o                         
  -3  -4   3      14841.89      14791.47        83.38 o                         
  -2  -4   3       6588.86       6415.75        43.58 o                         
  -1  -4   3       7776.79       7657.08        65.53 o                         
   0  -4   3        105.12        116.83         7.68 o                         
   1  -4   3       4541.37       4472.23        38.21 o                         
   2  -4   3       1932.63       1857.42        23.96 o                         
   3  -4   3      19294.15      19254.47       110.66 o                         
   4  -4   3          1.10          0.72         5.22 o                         
   5  -4   3       4506.55       4525.57        54.05 o                         
   6  -4   3        616.72        628.17        21.70 o                         
   7  -4   3        486.48        416.55        62.06 o                         
  -9  -3   3       3173.06       3362.58        59.26 o                         
  -8  -3   3         50.39         55.23        11.06 o                         
  -7  -3   3       6578.32       6857.38        72.04 o                         
  -6  -3   3       1805.87       1869.47        30.31 o                         
  -5  -3   3       2706.55       2735.66        32.14 o                         
  -4  -3   3       5359.20       5459.05        44.95 o                         
  -3  -3   3      37535.59      37694.01       169.43 o                         
  -2  -3   3       3673.06       3726.27        29.71 o                         
  -1  -3   3      41955.81      41290.30       184.78 o                         
   0  -3   3         20.48         30.94         4.68 o                         
   1  -3   3       3065.07       2987.01        26.73 o                         
   2  -3   3       2519.28       2484.41        23.78 o                         
   3  -3   3      12831.54      12972.15        80.98 o                         
   4  -3   3        953.15       1004.52        21.28 o                         
   5  -3   3       8840.87       8963.65        73.95 o                         
   6  -3   3       2289.00       2316.11        37.71 o                         
   7  -3   3       7382.60       7445.14        80.57 o                         
   8  -3   3         70.01         72.95        12.13 o                         
 -10  -2   3        231.18        129.12        49.17 o                         
  -9  -2   3       1350.42       1408.37        37.66 o                         
  -8  -2   3        225.19        246.37        15.35 o                         
  -7  -2   3      11037.46      11302.71        97.36 o                         
  -6  -2   3        148.17        165.14         9.79 o                         
  -5  -2   3       1524.78       1528.60        25.60 o                         
  -4  -2   3       3431.92       3494.78        33.39 o                         
  -3  -2   3       5570.51       5584.91        41.56 o                         
  -2  -2   3      18332.07      19089.42        93.02 o                         
  -1  -2   3      14570.30      14375.06        72.06 o                         
   0  -2   3      31435.20      31314.68       153.49 o                         
   1  -2   3      13067.03      12999.60        66.57 o                         
   2  -2   3       1128.16       1112.44        13.92 o                         
   3  -2   3      18424.68      18440.88        96.96 o                         
   4  -2   3       6605.00       6530.53        56.67 o                         
   5  -2   3        515.92        529.01        15.40 o                         
   6  -2   3        181.10        174.17        11.52 o                         
   7  -2   3       2128.66       2179.65        38.70 o                         
   8  -2   3        128.89        112.12        12.21 o                         
   9  -2   3       3465.27       3555.81        71.48 o                         
  -9  -1   3       1951.88       1968.69        44.56 o                         
  -8  -1   3        350.54        373.07        18.56 o                         
  -7  -1   3       5698.33       5848.97        68.06 o                         
  -6  -1   3        364.30        381.64        13.59 o                         
  -5  -1   3       9847.53       9853.87        74.47 o                         
  -4  -1   3       5551.60       5600.53        46.35 o                         
  -3  -1   3      25543.45      25485.38       125.41 o                         
  -2  -1   3       3396.28       3441.09        27.00 o                         
  -1  -1   3      35111.34      35327.06       111.56 o                         
   0  -1   3        839.05        966.51        12.88 o                         
   1  -1   3       2765.63       2681.27        17.62 o                         
   2  -1   3        427.42        488.37         9.10 o                         
   3  -1   3      29411.20      29334.84       142.63 o                         
   4  -1   3       1766.93       1782.60        25.92 o                         
   5  -1   3       8423.68       8359.75        66.64 o                         
   6  -1   3        779.03        760.50        19.33 o                         
   7  -1   3       8851.08       8928.76        83.69 o                         
   8  -1   3        598.42        582.13        22.04 o                         
   9  -1   3        964.97        930.24        34.89 o                         
  -9   0   3       1956.99       1995.79        52.11 o                         
  -8   0   3        688.00        711.55        25.03 o                         
  -7   0   3       6426.03       6600.13        70.53 o                         
  -6   0   3        958.72        957.16        22.14 o                         
  -5   0   3       6712.21       6732.55        55.74 o                         
  -4   0   3        120.47        125.58         6.29 o                         
  -3   0   3       7865.90       8012.06        48.51 o                         
  -2   0   3        274.98        361.86         7.99 o                         
  -1   0   3      23104.24      23588.74        75.96 o                         
   0   0   3       2560.38       2722.32        22.41 o                         
   1   0   3      43415.18      43167.21       145.73 o                         
   2   0   3        214.60        265.91         6.64 o                         
   3   0   3      22587.05      22872.46       117.96 o                         
   4   0   3       2301.37       2276.14        25.38 o                         
   5   0   3        489.03        492.89        12.62 o                         
   6   0   3        681.18        682.14        17.73 o                         
   7   0   3      11252.73      11463.38        95.16 o                         
   8   0   3         60.95         53.24        10.29 o                         
   9   0   3       6366.00       6586.26        87.27 o                         
  -9   1   3        758.24        746.56        35.34 o                         
  -8   1   3         46.24         41.25        10.36 o                         
  -7   1   3       2650.03       2763.93        43.85 o                         
  -6   1   3          6.53         12.00         6.97 o                         
  -5   1   3      11079.12      11055.09        79.84 o                         
  -4   1   3       2538.79       2540.48        27.91 o                         
  -3   1   3      12213.15      12025.75        68.31 o                         
  -2   1   3       8647.57       9201.34        48.48 o                         
  -1   1   3       6292.39       6228.75        26.86 o                         
   0   1   3       2450.04       2594.98        16.58 o                         
   1   1   3       7646.58       7683.84        31.55 o                         
   2   1   3       2794.15       2821.60        17.61 o                         
   3   1   3      36326.28      35963.58       173.35 o                         
   4   1   3       1390.36       1491.08        19.35 o                         
   5   1   3       9321.78       9409.03        65.25 o                         
   6   1   3       1623.34       1526.71        25.40 o                         
   7   1   3       1231.23       1288.84        29.17 o                         
   8   1   3       1251.38       1248.80        31.08 o                         
   9   1   3       1614.44       1613.36        40.75 o                         
  10   1   3        571.03        603.34        83.49 o                         
  -8   2   3        630.49        636.51        24.44 o                         
  -7   2   3       6287.93       6554.75        77.48 o                         
  -6   2   3       1848.06       1887.71        33.41 o                         
  -5   2   3       3451.59       3550.09        40.28 o                         
  -4   2   3        236.00        267.91         9.39 o                         
  -3   2   3       6366.37       6273.80        45.15 o                         
  -2   2   3       8217.42       8657.63        50.17 o                         
  -1   2   3      60297.66      61447.82       201.56 o                         
   0   2   3       2376.15       2545.97        14.49 o                         
   1   2   3      12821.77      13011.02        46.09 o                         
   2   2   3       1102.71       1069.57         9.41 o                         
   3   2   3       6932.21       7104.55        46.43 o                         
   4   2   3        394.20        391.99         8.81 o                         
   5   2   3      17365.49      17463.27       101.95 o                         
   6   2   3       2146.08       2171.31        31.57 o                         
   7   2   3      14512.28      14456.16       116.07 o                         
   8   2   3         35.49         22.29         8.96 o                         
   9   2   3       2716.49       2828.22        53.67 o                         
  10   2   3         19.44         67.41        53.93 o                         
  -7   3   3       4550.79       4808.53       180.76 o                         
  -6   3   3        381.57        383.75        16.52 o                         
  -5   3   3       5811.92       5928.67        60.85 o                         
  -4   3   3        511.51        493.68        12.84 o                         
  -3   3   3       4247.01       4306.69        35.22 o                         
  -2   3   3       3525.68       3448.73        27.33 o                         
  -1   3   3       7204.85       7255.65        30.89 o                         
   0   3   3        604.34        698.33        19.30 o                         
   1   3   3       9582.13       9508.07        35.84 o                         
   2   3   3         17.68         43.15         2.35 o                         
   3   3   3      20846.93      20929.45       101.41 o                         
   4   3   3       2308.42       2313.18        25.44 o                         
   5   3   3       6799.66       6652.46        56.00 o                         
   6   3   3         75.51         66.18         7.41 o                         
   7   3   3       1629.47       1639.04        32.02 o                         
   8   3   3        149.75        142.30        11.71 o                         
   9   3   3       3396.40       3449.30        59.83 o                         
  10   3   3         13.06         22.68        12.17 o                         
  -7   4   3       2525.49       2492.03       134.02 o                         
  -6   4   3        130.17        107.70        29.77 o                         
  -5   4   3       3209.87       3382.97        41.67 o                         
  -4   4   3       1166.26       1212.42        21.07 o                         
  -3   4   3      15595.23      15510.40        94.45 o                         
  -2   4   3        318.81        313.64         5.36 o                         
  -1   4   3      20654.13      19976.02        80.01 o                         
   0   4   3         25.49         25.20         6.41 o                         
   1   4   3       8523.80       8661.38        76.96 o                         
   2   4   3         29.95         49.01         2.17 o                         
   3   4   3       7707.56       7806.79        44.21 o                         
   4   4   3          9.41         15.09         3.11 o                         
   5   4   3      20601.27      20335.12       116.13 o                         
   6   4   3       1568.83       1522.88        26.98 o                         
   7   4   3       9997.34       9969.40        88.08 o                         
   8   4   3         54.48         40.18         8.57 o                         
   9   4   3       2267.86       2373.25        47.17 o                         
  10   4   3         95.15         79.92        13.15 o                         
  -6   5   3        313.36        362.37        60.71 o                         
  -5   5   3       3624.50       3693.61       113.71 o                         
  -4   5   3        430.26        517.22        31.47 o                         
  -3   5   3       5324.14       5434.34        88.24 o                         
  -2   5   3        941.80        936.75        13.73 o                         
  -1   5   3       2369.59       2467.22        49.32 o                         
   0   5   3       4072.40       4220.82        65.55 o                         
   1   5   3      31721.87      31778.81       230.16 o                         
   2   5   3          5.24         13.79         1.49 o                         
   3   5   3      19030.70      18861.34        89.31 o                         
   4   5   3        535.35        523.27        10.95 o                         
   5   5   3        677.07        653.14        16.07 o                         
   6   5   3        233.04        220.17        10.62 o                         
   7   5   3       6925.02       6883.51        69.26 o                         
   8   5   3        869.14        854.34        24.01 o                         
   9   5   3      10335.21      10625.61       107.46 o                         
  10   5   3        140.67        153.88        16.92 o                         
  -6   6   3        142.46        178.55        67.03 o                         
  -5   6   3       2405.50       2460.67       108.71 o                         
  -4   6   3         28.24         24.97        23.04 o                         
  -3   6   3      13466.94      13756.77       203.01 o                         
  -2   6   3         28.86         35.68        10.15 o                         
  -1   6   3       1518.39       1546.44        47.89 o                         
   0   6   3       1165.07       1175.67        30.72 o                         
   1   6   3       2107.82       2076.20        33.97 o                         
   2   6   3       1351.81       1323.73        10.02 o                         
   3   6   3      11607.33      11530.46        64.96 o                         
   4   6   3       1454.50       1455.59        18.65 o                         
   5   6   3       9313.99       9387.06        75.85 o                         
   6   6   3        470.89        475.21        14.17 o                         
   7   6   3       3364.36       3389.33        43.84 o                         
   8   6   3        619.95        596.39        20.43 o                         
   9   6   3        446.53        445.45        20.46 o                         
  10   6   3          6.02         18.35        11.99 o                         
  -5   7   3        656.97        659.86        58.98 o                         
  -4   7   3        259.13        219.37        41.66 o                         
  -3   7   3       5533.31       5747.51       164.26 o                         
  -2   7   3       2177.39       2197.99        71.59 o                         
  -1   7   3       9760.81      10003.48       144.65 o                         
   0   7   3       1272.88       1257.79        37.23 o                         
   1   7   3      19525.69      19575.76       201.42 o                         
   2   7   3       1014.02       1032.94        37.52 o                         
   3   7   3       3665.32       3618.62        34.02 o                         
   4   7   3       1354.73       1377.80        20.87 o                         
   5   7   3       4970.64       5008.90        46.39 o                         
   6   7   3         73.93         55.91         7.15 o                         
   7   7   3      12663.30      12828.28       101.19 o                         
   8   7   3        368.94        368.52        16.81 o                         
   9   7   3       3401.13       3456.17        58.69 o                         
  10   7   3        639.20        620.17        29.35 o                         
  -4   8   3         74.90         -9.60        66.96 o                         
  -3   8   3       3040.13       2984.77       209.73 o                         
  -2   8   3        336.33        326.67        44.98 o                         
  -1   8   3        479.18        495.22        40.57 o                         
   0   8   3         55.30         65.87        22.06 o                         
   1   8   3       7478.03       7541.21       138.87 o                         
   2   8   3         98.98         77.13        27.48 o                         
   3   8   3       8233.45       8085.89       129.22 o                         
   4   8   3       1473.93       1488.50        23.98 o                         
   5   8   3       5133.61       5166.24        51.26 o                         
   6   8   3       1254.33       1276.04        26.18 o                         
   7   8   3       3450.37       3401.33        47.17 o                         
   8   8   3        144.22        135.86        10.94 o                         
   9   8   3        410.19        401.84        20.56 o                         
  10   8   3         30.79         59.65        62.45 o                         
  -3   9   3       2384.87       2344.68       169.66 o                         
  -2   9   3         93.39         94.30        38.47 o                         
  -1   9   3       7295.44       7421.50       214.25 o                         
   0   9   3        189.33        203.58        36.92 o                         
   1   9   3       6282.12       6230.25       137.70 o                         
   2   9   3        317.59        299.97        35.18 o                         
   3   9   3        676.63        611.50        50.55 o                         
   4   9   3         14.95         22.30        13.35 o                         
   5   9   3       6829.66       6944.70       146.25 o                         
   6   9   3         19.37         27.42        17.04 o                         
   7   9   3      11009.04      11140.49        95.62 o                         
   8   9   3        907.50        898.61        28.06 o                         
   9   9   3        707.70        711.80        27.25 o                         
  -2  10   3        157.27         80.60        43.02 o                         
  -1  10   3        839.57        858.13        95.19 o                         
   0  10   3         33.43         19.89        27.36 o                         
   1  10   3       6545.28       6546.80       193.44 o                         
   2  10   3        352.74        359.36        43.17 o                         
   3  10   3       8142.43       7991.40       220.85 o                         
   4  10   3         45.38         21.36        26.29 o                         
   5  10   3       1061.75       1173.30        96.62 o                         
   6  10   3        572.46        563.81        49.96 o                         
   7  10   3       2838.85       2949.32       114.56 o                         
   8  10   3         58.09         47.81        21.60 o                         
   9  10   3       3036.26       3308.86       261.59 o                         
   0  11   3        186.80        252.12       103.18 o                         
   1  11   3        459.27        343.36        87.94 o                         
   2  11   3        240.84        231.40        56.37 o                         
   3  11   3       3015.05       2951.02       232.08 o                         
   4  11   3         20.28         -6.51        28.26 o                         
   5  11   3       5527.89       5564.86       420.57 o                         
   6  11   3         89.90         87.12        39.26 o                         
   7  11   3       1538.00       1354.95       173.59 o                         
   8  11   3         70.25         25.74        41.58 o                         
   2  12   3          1.81        -18.86        38.24 o                         
   3  12   3       3436.78       3549.39       276.58 o                         
   4  12   3         54.89         32.90        44.13 o                         
   5  12   3       1353.64       1292.28       172.04 o                         
  -6 -11   4       2521.65       2575.90       380.66 o                         
  -5 -11   4        168.43        167.09        33.64 o                         
  -4 -11   4       2550.07       2646.74       116.92 o                         
  -3 -11   4        544.15        624.63        66.00 o                         
  -2 -11   4       4783.92       4993.86       165.17 o                         
  -1 -11   4        202.54        173.87        58.85 o                         
  -8 -10   4       4265.87       4163.25        75.59 o                         
  -7 -10   4         97.83         87.37        12.13 o                         
  -6 -10   4       4412.12       4262.44       187.75 o                         
  -5 -10   4         52.71         35.58        21.84 o                         
  -4 -10   4       2593.31       2448.67       105.51 o                         
  -3 -10   4          6.16        -17.29        20.24 o                         
  -2 -10   4       4491.30       4486.31       134.31 o                         
  -1 -10   4         43.51         61.36        21.88 o                         
   0 -10   4       4920.97       4924.26       177.54 o                         
   1 -10   4        979.90       1050.44        76.73 o                         
  -8  -9   4       1981.87       1930.63        45.18 o                         
  -7  -9   4        568.03        581.78        24.59 o                         
  -6  -9   4       1809.01       1780.91        41.01 o                         
  -5  -9   4        927.52        986.40        27.06 o                         
  -4  -9   4       5076.67       5025.52        62.09 o                         
  -3  -9   4          8.51         29.20        19.16 o                         
  -2  -9   4       5527.47       5595.87       136.59 o                         
  -1  -9   4       1229.11       1299.01        67.03 o                         
   0  -9   4        370.65        350.31        32.35 o                         
   1  -9   4        144.31        112.76        28.25 o                         
   2  -9   4       1746.52       1808.64        97.91 o                         
   3  -9   4          6.84        -13.36        52.54 o                         
  -9  -8   4        595.71        502.97        71.54 o                         
  -8  -8   4       6773.91       6800.19        88.30 o                         
  -7  -8   4        176.66        213.25        15.44 o                         
  -6  -8   4       1899.49       1938.48        38.77 o                         
  -5  -8   4       1027.17        980.73        25.59 o                         
  -4  -8   4       3678.96       3469.79        47.83 o                         
  -3  -8   4          0.15         -7.47         7.47 o                         
  -2  -8   4       9532.14       9945.52        89.31 o                         
  -1  -8   4       3624.56       3664.02        98.58 o                         
   0  -8   4      10393.89      10349.53       187.50 o                         
   1  -8   4        118.81        103.37        28.09 o                         
   2  -8   4       2285.29       2214.00       101.43 o                         
   3  -8   4        266.28        336.91        58.39 o                         
   4  -8   4        937.96        880.70       138.55 o                         
  -9  -7   4       1022.14        999.39        35.01 o                         
  -8  -7   4       2935.96       3022.58        54.96 o                         
  -7  -7   4       1696.68       1806.06        40.11 o                         
  -6  -7   4       5650.11       5659.15        66.40 o                         
  -5  -7   4        650.95        661.90        19.42 o                         
  -4  -7   4      12793.13      12314.55        93.89 o                         
  -3  -7   4       1425.22       1435.55        29.41 o                         
  -2  -7   4       2350.04       2399.40        37.84 o                         
  -1  -7   4         87.43         64.92         6.71 o                         
   0  -7   4       4589.69       4684.90        46.08 o                         
   1  -7   4        133.01        138.24         8.36 o                         
   2  -7   4      12928.03      13558.56       248.50 o                         
   3  -7   4        233.01        195.68        31.71 o                         
   4  -7   4       3087.74       3292.78       124.48 o                         
   5  -7   4         49.26         51.81        32.33 o                         
  -9  -6   4         25.16         14.29        10.57 o                         
  -8  -6   4       3063.39       3086.22        55.55 o                         
  -7  -6   4        158.80        168.82        12.84 o                         
  -6  -6   4       1053.84       1018.01        25.19 o                         
  -5  -6   4        664.74        687.33        18.87 o                         
  -4  -6   4      13220.99      13063.67        91.35 o                         
  -3  -6   4        178.28        182.43         8.09 o                         
  -2  -6   4       4538.72       4470.18        40.44 o                         
  -1  -6   4        679.79        690.47        18.52 o                         
   0  -6   4      11098.45      10954.75        80.10 o                         
   1  -6   4       2762.75       2841.67        37.45 o                         
   2  -6   4       3136.65       3075.61        36.60 o                         
   3  -6   4         24.91         31.90         6.07 o                         
   4  -6   4       1100.10       1066.78        76.61 o                         
   5  -6   4          9.48         -1.89        21.24 o                         
   6  -6   4       5109.32       5029.27       232.57 o                         
 -10  -5   4       1839.77       1761.08       156.73 o                         
  -9  -5   4         65.15         73.08        13.30 o                         
  -8  -5   4       5139.07       5167.63        72.20 o                         
  -7  -5   4       1743.87       1831.64        38.63 o                         
  -6  -5   4       9719.68       9665.84        87.19 o                         
  -5  -5   4        176.80        183.02         9.58 o                         
  -4  -5   4      16014.27      15848.75        99.38 o                         
  -3  -5   4        967.46        953.56        17.85 o                         
  -2  -5   4       1674.67       1680.57        22.82 o                         
  -1  -5   4        627.26        599.34        14.03 o                         
   0  -5   4      15280.95      14948.19       100.16 o                         
   1  -5   4         54.61         60.22         6.31 o                         
   2  -5   4      25701.84      25526.32       141.69 o                         
   3  -5   4       2386.16       2369.68        31.81 o                         
   4  -5   4       2270.78       2270.63        37.99 o                         
   5  -5   4        336.24        360.86        15.27 o                         
   6  -5   4       2368.15       2339.31       108.36 o                         
   7  -5   4          0.48         -6.87        34.35 o                         
  -9  -4   4        267.34        301.30        19.37 o                         
  -8  -4   4       3608.73       3686.27        57.61 o                         
  -7  -4   4       1305.56       1379.99        30.86 o                         
  -6  -4   4        523.89        533.32        17.31 o                         
  -5  -4   4         21.56         14.49         6.22 o                         
  -4  -4   4      14053.23      13864.15        82.52 o                         
  -3  -4   4        301.01        281.37         9.65 o                         
  -2  -4   4      16738.52      16171.22        86.56 o                         
  -1  -4   4         50.81         57.03         5.03 o                         
   0  -4   4       3265.52       3183.60        34.45 o                         
   1  -4   4       6529.89       6435.91        53.30 o                         
   2  -4   4       2033.10       2040.47        24.11 o                         
   3  -4   4        405.88        436.15        12.92 o                         
   4  -4   4       9539.60       9614.98        81.40 o                         
   5  -4   4         53.91         46.69         6.87 o                         
   6  -4   4       8172.98       8240.27        86.22 o                         
   7  -4   4        148.47        142.77        21.92 o                         
  -9  -3   4        916.17        967.29        31.98 o                         
  -8  -3   4      12746.11      13219.85       122.64 o                         
  -7  -3   4        609.88        649.72        21.03 o                         
  -6  -3   4       7885.46       7978.93        70.71 o                         
  -5  -3   4         77.50         87.20         6.91 o                         
  -4  -3   4       3208.62       3163.24        34.06 o                         
  -3  -3   4        567.96        546.43        12.36 o                         
  -2  -3   4      20216.59      20513.51       102.57 o                         
  -1  -3   4       2520.99       2440.15        26.87 o                         
   0  -3   4      29759.16      29527.09       265.48 o                         
   1  -3   4         83.23         92.58         6.36 o                         
   2  -3   4      13969.13      13783.95        81.78 o                         
   3  -3   4         60.44         64.44         5.42 o                         
   4  -3   4       2633.93       2538.02        35.57 o                         
   5  -3   4         93.66         93.78         8.29 o                         
   6  -3   4       7639.69       7810.41        75.51 o                         
   7  -3   4         58.77         57.29         8.78 o                         
   8  -3   4       2748.60       2679.12        52.27 o                         
  -9  -2   4       1343.63       1388.45        38.22 o                         
  -8  -2   4       3280.82       3353.82        55.51 o                         
  -7  -2   4         15.31         28.76         8.31 o                         
  -6  -2   4       5444.02       5604.63        58.41 o                         
  -5  -2   4       5848.55       5808.54        53.36 o                         
  -4  -2   4      27267.64      27389.45       138.80 o                         
  -3  -2   4       1237.15       1246.87        19.09 o                         
  -2  -2   4      13208.32      12936.16        70.58 o                         
  -1  -2   4         19.63         30.20         4.86 o                         
   0  -2   4       4509.49       4730.72        49.24 o                         
   1  -2   4         32.32         48.67         5.24 o                         
   2  -2   4      22320.51      22595.11       122.41 o                         
   3  -2   4         10.84          9.75         3.50 o                         
   4  -2   4      15840.94      15687.34       101.98 o                         
   5  -2   4        597.25        608.52        17.33 o                         
   6  -2   4       6696.93       6869.84        66.06 o                         
   7  -2   4         82.79         80.05         9.26 o                         
   8  -2   4       1363.02       1369.93        35.58 o                         
   9  -2   4          5.40          4.16        12.63 o                         
  -9  -1   4         24.39         25.13        10.43 o                         
  -8  -1   4       3896.81       4126.07        61.67 o                         
  -7  -1   4        402.03        433.94        18.13 o                         
  -6  -1   4       2442.51       2461.28        35.25 o                         
  -5  -1   4        398.01        401.59        13.78 o                         
  -4  -1   4       2924.71       2829.30        29.66 o                         
  -3  -1   4       1456.28       1547.59        21.13 o                         
  -2  -1   4      23100.57      23230.14       116.64 o                         
  -1  -1   4       2936.48       3061.68        27.28 o                         
   0  -1   4      27971.11      28844.26       145.37 o                         
   1  -1   4        404.21        460.06         9.71 o                         
   2  -1   4       6539.49       6339.99        47.54 o                         
   3  -1   4       2421.00       2356.67        25.18 o                         
   4  -1   4        356.90        383.08        11.94 o                         
   5  -1   4       1120.91       1088.53        21.31 o                         
   6  -1   4       9600.39       9655.46        79.31 o                         
   7  -1   4         98.03         88.15         9.58 o                         
   8  -1   4       5000.12       5058.10        67.22 o                         
   9  -1   4         55.70         41.21        13.61 o                         
  -9   0   4         37.67         22.24        11.29 o                         
  -8   0   4       2453.45       2576.36        48.04 o                         
  -7   0   4       1493.18       1512.55        31.94 o                         
  -6   0   4       9345.61       9489.69        79.47 o                         
  -5   0   4        385.40        425.44        13.39 o                         
  -4   0   4      27471.24      27234.42       165.04 o                         
  -3   0   4        170.30        179.52         7.04 o                         
  -2   0   4       4219.87       4123.40        33.20 o                         
  -1   0   4        302.98        337.58         6.39 o                         
   0   0   4       6846.65       7309.63        44.80 o                         
   1   0   4         27.41         35.97         2.91 o                         
   2   0   4      83541.57      84294.54       364.56 o                         
   3   0   4       2538.53       2531.43        26.02 o                         
   4   0   4      14646.10      14644.19        93.16 o                         
   5   0   4       1103.61       1076.07        19.05 o                         
   6   0   4       1970.70       1975.77        30.71 o                         
   7   0   4        935.23        967.47        24.71 o                         
   8   0   4       5168.17       5250.08        67.56 o                         
   9   0   4        263.07        237.05        16.11 o                         
  -9   1   4         51.60         28.88        14.10 o                         
  -8   1   4       1328.23       1339.30        35.62 o                         
  -7   1   4        481.92        509.24        19.38 o                         
  -6   1   4        745.07        768.92        21.02 o                         
  -5   1   4       1560.79       1545.17        26.34 o                         
  -4   1   4      12984.42      13318.39        83.11 o                         
  -3   1   4       2756.32       2840.26        26.39 o                         
  -2   1   4      21392.91      21312.15       103.53 o                         
  -1   1   4        451.09        491.49         7.01 o                         
   0   1   4      19904.97      20428.84       121.23 o                         
   1   1   4       6834.51       6921.72        33.96 o                         
   2   1   4        560.32        545.82        10.11 o                         
   3   1   4         86.20         79.02         4.79 o                         
   4   1   4      16053.38      16306.15        98.83 o                         
   5   1   4         59.03         53.99         5.77 o                         
   6   1   4      13963.99      14296.01        94.70 o                         
   7   1   4         13.19          7.40         8.17 o                         
   8   1   4       2185.93       2235.43        42.27 o                         
   9   1   4          1.42         12.33         9.77 o                         
  10   1   4       1058.92        967.91       103.81 o                         
  -8   2   4       3273.12       3201.69        61.55 o                         
  -7   2   4       1754.31       1835.23        37.46 o                         
  -6   2   4      11693.00      12130.87       108.50 o                         
  -5   2   4       1059.74       1113.44        22.27 o                         
  -4   2   4       2184.55       2046.97        27.62 o                         
  -3   2   4          8.50         16.90         3.98 o                         
  -2   2   4       4173.08       4083.29        32.40 o                         
  -1   2   4        218.01        262.33         4.84 o                         
   0   2   4      60342.77      60929.97       214.48 o                         
   1   2   4        933.81        997.12         9.19 o                         
   2   2   4      23823.68      24027.69        90.76 o                         
   3   2   4       1545.84       1596.63        17.96 o                         
   4   2   4       6890.91       6934.92        49.35 o                         
   5   2   4        829.76        806.38        14.94 o                         
   6   2   4       4255.15       4311.03        45.21 o                         
   7   2   4         83.52         75.62         8.47 o                         
   8   2   4       6347.82       6495.86        73.13 o                         
   9   2   4         81.18         78.28        11.55 o                         
  10   2   4       4153.25       4146.96       177.01 o                         
  -7   3   4         63.91         33.89        23.15 o                         
  -6   3   4       4457.11       4527.51        57.74 o                         
  -5   3   4         24.26         43.24         6.14 o                         
  -4   3   4      10848.80      11279.43        77.17 o                         
  -3   3   4       1173.09       1201.57        17.84 o                         
  -2   3   4      10021.05      10003.73        59.72 o                         
  -1   3   4        786.24        741.74         7.55 o                         
   0   3   4      14399.30      13912.08        51.63 o                         
   1   3   4         14.36         22.74         1.56 o                         
   2   3   4       3456.22       3372.82        19.92 o                         
   3   3   4         66.65         72.64         4.13 o                         
   4   3   4      33217.54      33333.88       170.44 o                         
   5   3   4         11.35          9.43         4.89 o                         
   6   3   4      14276.17      14191.85       104.11 o                         
   7   3   4       2818.14       2804.35        42.51 o                         
   8   3   4        800.39        817.52        24.42 o                         
   9   3   4       1176.72       1260.05        35.71 o                         
  10   3   4       2785.67       2838.96        56.63 o                         
  -7   4   4         19.17        -21.65        33.01 o                         
  -6   4   4       3595.60       3517.58       127.82 o                         
  -5   4   4        242.82        229.23        27.74 o                         
  -4   4   4       1044.40       1052.75        21.34 o                         
  -3   4   4         89.83        107.46         6.01 o                         
  -2   4   4       4937.41       4916.81        28.31 o                         
  -1   4   4       2317.56       2324.54        14.18 o                         
   0   4   4      32452.82      32937.34       269.83 o                         
   1   4   4       2503.56       2424.27        16.75 o                         
   2   4   4       1346.54       1391.04        11.05 o                         
   3   4   4        391.42        401.85         8.84 o                         
   4   4   4       5721.20       5803.44        44.07 o                         
   5   4   4       7185.23       7102.96        60.37 o                         
   6   4   4       5334.91       5184.60        54.92 o                         
   7   4   4        901.54        861.92        23.14 o                         
   8   4   4       5521.42       5552.82        70.27 o                         
   9   4   4         10.48         15.97        11.08 o                         
  10   4   4       3313.66       3422.65        62.74 o                         
  -6   5   4       4150.75       4644.96       155.51 o                         
  -5   5   4        781.31        883.05        62.07 o                         
  -4   5   4      15974.19      16430.67       217.69 o                         
  -3   5   4       1260.42       1369.43        47.83 o                         
  -2   5   4       3916.85       3956.59        30.81 o                         
  -1   5   4        598.39        614.86        23.44 o                         
   0   5   4       6720.76       6922.58        92.23 o                         
   1   5   4         45.00         41.58         5.53 o                         
   2   5   4      19801.93      19894.82        71.34 o                         
   3   5   4       6773.82       6907.34        44.67 o                         
   4   5   4      35470.42      35230.27       169.63 o                         
   5   5   4          1.79          0.94         5.24 o                         
   6   5   4       2089.45       2077.10        32.71 o                         
   7   5   4        490.72        443.66        17.38 o                         
   8   5   4       3614.55       3565.78        55.51 o                         
   9   5   4        202.81        190.42        13.50 o                         
  10   5   4       7678.82       8010.70        98.19 o                         
  -6   6   4        500.17        379.93        92.44 o                         
  -5   6   4        708.86        737.14        59.92 o                         
  -4   6   4       2200.43       2184.65        86.45 o                         
  -3   6   4         43.43         50.32        19.91 o                         
  -2   6   4      10681.39      10977.87       152.46 o                         
  -1   6   4        138.30        149.30        13.10 o                         
   0   6   4       8858.91       8954.76       108.63 o                         
   1   6   4        186.64        191.34        10.33 o                         
   2   6   4       1386.32       1346.86        10.40 o                         
   3   6   4        803.24        809.10        11.35 o                         
   4   6   4       7470.10       7520.22        53.55 o                         
   5   6   4        598.84        563.02        15.59 o                         
   6   6   4      11362.02      11204.83        95.14 o                         
   7   6   4       1398.65       1381.50        31.49 o                         
   8   6   4       3339.07       3370.69        51.12 o                         
   9   6   4        113.14        111.43        13.69 o                         
  10   6   4       2470.58       2492.46        51.68 o                         
  -5   7   4         63.19        145.12        49.85 o                         
  -4   7   4       3672.69       3755.11       140.48 o                         
  -3   7   4          2.72        -16.18        16.18 o                         
  -2   7   4        916.92        892.55        45.69 o                         
  -1   7   4         33.34         25.14        11.00 o                         
   0   7   4      10473.29      10431.71       119.87 o                         
   1   7   4        705.84        750.55        27.88 o                         
   2   7   4      10378.49      10544.99       110.75 o                         
   3   7   4        725.94        754.38        13.19 o                         
   4   7   4       5465.52       5468.17        49.27 o                         
   5   7   4        101.39         82.51         6.88 o                         
   6   7   4       3359.47       3432.72        47.21 o                         
   7   7   4        899.46        903.92        25.08 o                         
   8   7   4       3419.71       3443.31        54.22 o                         
   9   7   4         29.36         23.49         9.79 o                         
  10   7   4       3805.56       3931.50        69.67 o                         
  -4   8   4       3597.11       3675.53       214.74 o                         
  -3   8   4        252.60        251.81        67.71 o                         
  -2   8   4       5581.46       5617.38       159.58 o                         
  -1   8   4        846.82        878.42        49.35 o                         
   0   8   4       6184.54       6198.55       109.79 o                         
   1   8   4        252.50        259.38        23.67 o                         
   2   8   4       2951.52       2962.60        76.75 o                         
   3   8   4        197.24        192.99        20.07 o                         
   4   8   4       6538.12       6448.65       132.42 o                         
   5   8   4        106.45        100.10         7.66 o                         
   6   8   4      11446.86      11742.65        98.14 o                         
   7   8   4       1178.61       1167.81        29.04 o                         
   8   8   4       2944.26       2886.38        50.10 o                         
   9   8   4         54.13         59.50        11.19 o                         
  10   8   4       1634.55       1548.83        43.33 o                         
  -3   9   4        273.57        176.52        51.70 o                         
  -2   9   4        570.28        490.86        54.83 o                         
  -1   9   4        396.69        361.65        46.59 o                         
   0   9   4       8452.12       8579.05       172.98 o                         
   1   9   4        547.13        525.45        39.04 o                         
   2   9   4       6583.33       6422.68       164.56 o                         
   3   9   4        208.19        226.39        28.24 o                         
   4   9   4        857.34        890.08        47.33 o                         
   5   9   4       2145.66       2224.39        87.26 o                         
   6   9   4       2432.41       2316.07        92.84 o                         
   7   9   4        191.36        164.00        11.79 o                         
   8   9   4       4333.41       4424.48        63.96 o                         
   9   9   4        401.50        419.71        20.59 o                         
  10   9   4       2098.41       1877.56       206.15 o                         
  -2  10   4       3356.73       3716.00       334.33 o                         
  -1  10   4         66.21         42.85        29.79 o                         
   0  10   4       1482.74       1342.18        93.10 o                         
   1  10   4         10.70         -2.32        25.52 o                         
   2  10   4       4761.44       4833.04       157.87 o                         
   3  10   4        304.73        285.94        40.49 o                         
   4  10   4      10322.94      10326.29       386.61 o                         
   5  10   4        497.68        436.23        61.72 o                         
   6  10   4       3915.30       3962.88       145.15 o                         
   7  10   4        149.59         88.62        24.65 o                         
   8  10   4       1779.50       1766.06        92.57 o                         
   9  10   4         46.12        155.41        52.24 o                         
   0  11   4       2569.41       3002.50       297.77 o                         
   1  11   4        381.66        352.94        51.28 o                         
   2  11   4        936.32       1030.95        81.88 o                         
   3  11   4        466.18        460.77        51.43 o                         
   4  11   4       3391.07       3422.23       172.52 o                         
   5  11   4        296.51        226.34        67.62 o                         
   6  11   4       1577.81       1491.35       118.85 o                         
   8  11   4       2812.22       2699.43       252.71 o                         
   2  12   4       2615.26       2486.91       141.57 o                         
   3  12   4         47.06        102.59        67.56 o                         
   4  12   4       5138.70       5436.75       347.64 o                         
   5  12   4        307.77        334.14        92.48 o                         
  -5 -11   5       1224.76       1262.73       138.98 o                         
  -4 -11   5         83.48         38.87        25.43 o                         
  -3 -11   5        387.63        418.53        42.45 o                         
  -2 -11   5         40.92         77.72        24.70 o                         
  -1 -11   5       4378.74       4393.57       319.81 o                         
  -8 -10   5        122.02         91.09        17.93 o                         
  -7 -10   5       2558.74       2533.90        57.78 o                         
  -6 -10   5          8.03          7.29        24.33 o                         
  -5 -10   5       7834.70       7709.79       241.52 o                         
  -4 -10   5        958.44       1043.11        69.67 o                         
  -3 -10   5       3445.04       3603.64       115.31 o                         
  -2 -10   5         82.68         62.70        19.65 o                         
  -1 -10   5       1901.13       1921.36        85.20 o                         
   0 -10   5        416.60        322.93        43.90 o                         
   1 -10   5       1508.72       1463.48       106.04 o                         
  -8  -9   5        107.89         92.11        19.11 o                         
  -7  -9   5       2640.79       2635.31        53.98 o                         
  -6  -9   5        588.81        566.22        22.94 o                         
  -5  -9   5       1618.87       1577.15        37.77 o                         
  -4  -9   5        388.71        387.40        17.18 o                         
  -3  -9   5       4683.13       4641.34       124.39 o                         
  -2  -9   5        472.75        455.88        38.49 o                         
  -1  -9   5      14006.73      14502.50       360.39 o                         
   0  -9   5         11.71         -0.91        16.98 o                         
   1  -9   5       1440.11       1408.94        86.08 o                         
   2  -9   5          6.46         -3.26        25.36 o                         
   3  -9   5       1252.12       1086.99       160.99 o                         
  -8  -8   5        255.74        220.37        16.49 o                         
  -7  -8   5       5562.66       5557.99        77.12 o                         
  -6  -8   5        176.78        170.79        12.91 o                         
  -5  -8   5       7296.55       7225.07        76.95 o                         
  -4  -8   5        664.99        593.32        21.18 o                         
  -3  -8   5        292.46        288.01        15.63 o                         
  -2  -8   5        816.78        815.90        24.16 o                         
  -1  -8   5       3691.61       3619.23        46.05 o                         
   0  -8   5          8.77         39.46        25.97 o                         
   1  -8   5       4125.41       4042.82       109.59 o                         
   2  -8   5        212.07        141.26        31.79 o                         
   3  -8   5       4455.11       4441.06       344.76 o                         
   4  -8   5        498.92        360.94        91.99 o                         
  -9  -7   5       3956.83       4044.24       192.14 o                         
  -8  -7   5          2.05        -10.98        10.98 o                         
  -7  -7   5        631.81        630.10        27.61 o                         
  -6  -7   5        122.34        137.64        11.57 o                         
  -5  -7   5       8290.14       8211.63        79.58 o                         
  -4  -7   5        445.67        431.67        16.11 o                         
  -3  -7   5      16523.68      16116.56       134.16 o                         
  -2  -7   5        744.43        719.99        21.03 o                         
  -1  -7   5       8524.76       8408.54        75.99 o                         
   0  -7   5          3.30         14.75         6.03 o                         
   1  -7   5       2734.84       2761.73        39.57 o                         
   2  -7   5          4.58         10.79        13.83 o                         
   3  -7   5       3544.31       3687.33       114.28 o                         
   4  -7   5         29.81         11.80        21.38 o                         
   5  -7   5       5800.95       6063.69       198.85 o                         
  -9  -6   5       3064.92       3103.50       102.08 o                         
  -8  -6   5        322.94        339.42        18.44 o                         
  -7  -6   5       3749.65       3888.03        57.46 o                         
  -6  -6   5        202.33        196.61        13.12 o                         
  -5  -6   5       7811.18       7604.04        69.28 o                         
  -4  -6   5        531.02        587.40        16.99 o                         
  -3  -6   5        442.46        435.11        14.02 o                         
  -2  -6   5         14.32         18.95         5.53 o                         
  -1  -6   5      10246.58      10105.44        86.44 o                         
   0  -6   5          9.73          8.67         6.19 o                         
   1  -6   5      13281.47      13336.26       112.03 o                         
   2  -6   5        536.91        515.99        15.35 o                         
   3  -6   5       3603.15       3551.77        46.47 o                         
   4  -6   5        499.75        445.08        43.48 o                         
   5  -6   5        830.15        793.69        62.14 o                         
   6  -6   5        236.38        156.83        42.84 o                         
  -9  -5   5       1763.85       1771.76        48.12 o                         
  -8  -5   5         36.95         29.40        10.74 o                         
  -7  -5   5        825.45        831.36        27.05 o                         
  -6  -5   5          0.36          5.49         7.66 o                         
  -5  -5   5      18541.21      18683.14       117.11 o                         
  -4  -5   5        467.94        486.05        14.60 o                         
  -3  -5   5      16208.43      16103.44       101.37 o                         
  -2  -5   5       1346.20       1333.19        21.55 o                         
  -1  -5   5       3094.02       3256.69        39.27 o                         
   0  -5   5       3872.60       3758.37        41.57 o                         
   1  -5   5       5246.09       5069.69        47.63 o                         
   2  -5   5        398.69        371.67        13.12 o                         
   3  -5   5      11294.14      11169.20        83.05 o                         
   4  -5   5        600.38        601.52        17.88 o                         
   5  -5   5       6763.82       6929.87        73.14 o                         
   6  -5   5          1.76        -28.78        28.78 o                         
   7  -5   5        851.61        895.55        97.08 o                         
  -9  -4   5       5216.40       5479.71        85.74 o                         
  -8  -4   5        809.55        871.07        30.82 o                         
  -7  -4   5       8058.47       8118.49        85.58 o                         
  -6  -4   5        996.11        956.98        23.72 o                         
  -5  -4   5       1804.13       1793.79        27.64 o                         
  -4  -4   5         58.53         77.15         6.61 o                         
  -3  -4   5       4234.19       3992.85        39.31 o                         
  -2  -4   5       1448.58       1395.18        21.45 o                         
  -1  -4   5      43553.75      42579.88       195.92 o                         
   0  -4   5        103.47         83.11         8.04 o                         
   1  -4   5      12119.84      11579.43       106.68 o                         
   2  -4   5        103.20        108.51         6.50 o                         
   3  -4   5        884.04        874.86        19.04 o                         
   4  -4   5        396.57        417.34        14.24 o                         
   5  -4   5       9340.08       9532.27        83.38 o                         
   6  -4   5        107.32         85.91        10.10 o                         
   7  -4   5       4195.86       4309.49        61.87 o                         
  -9  -3   5        129.28        126.80        14.38 o                         
  -8  -3   5          2.85          9.27        10.97 o                         
  -7  -3   5       8197.76       8243.91        83.90 o                         
  -6  -3   5         15.63         13.52         7.51 o                         
  -5  -3   5      10080.22      10055.21        77.23 o                         
  -4  -3   5         37.17         43.09         5.81 o                         
  -3  -3   5       3031.50       2989.84        33.60 o                         
  -2  -3   5       1441.58       1430.87        21.41 o                         
  -1  -3   5       4234.16       4012.93        38.69 o                         
   0  -3   5       1171.08       1219.44        24.28 o                         
   1  -3   5      11146.91      10651.47        74.18 o                         
   2  -3   5         17.60         26.77         4.40 o                         
   3  -3   5       9966.17       9796.14        67.73 o                         
   4  -3   5         54.08         57.75         6.52 o                         
   5  -3   5       4869.55       4898.17        59.99 o                         
   6  -3   5        487.67        490.30        18.15 o                         
   7  -3   5        703.34        676.64        24.65 o                         
   8  -3   5        552.63        539.47        25.22 o                         
  -9  -2   5       4575.96       4802.22        77.16 o                         
  -8  -2   5         19.14          0.86        10.21 o                         
  -7  -2   5       5276.99       5431.25        64.40 o                         
  -6  -2   5         26.34         24.38         7.06 o                         
  -5  -2   5       4036.04       4031.33        43.82 o                         
  -4  -2   5       1416.84       1460.76        23.64 o                         
  -3  -2   5      24066.66      24002.96       125.22 o                         
  -2  -2   5        439.13        472.49        12.22 o                         
  -1  -2   5      37359.70      37056.54       178.18 o                         
   0  -2   5       4292.98       4564.63        52.26 o                         
   1  -2   5       9745.36       9572.25        68.77 o                         
   2  -2   5         44.72         46.51         4.58 o                         
   3  -2   5      12205.31      12223.56        74.58 o                         
   4  -2   5        239.61        249.35        10.73 o                         
   5  -2   5      10235.15      10269.87        86.72 o                         
   6  -2   5       1704.61       1777.33        32.14 o                         
   7  -2   5       8156.50       8379.85        83.59 o                         
   8  -2   5        587.22        612.85        24.27 o                         
   9  -2   5       2023.31       2018.94        50.96 o                         
  -9  -1   5        546.15        601.79        27.97 o                         
  -8  -1   5        315.25        310.82        17.75 o                         
  -7  -1   5      11015.68      11189.57       101.10 o                         
  -6  -1   5        774.62        748.87        20.27 o                         
  -5  -1   5       7307.90       7196.13        60.68 o                         
  -4  -1   5        205.59        195.34         9.66 o                         
  -3  -1   5       5771.42       5676.95        48.79 o                         
  -2  -1   5       8826.55       8744.03        57.99 o                         
  -1  -1   5       3539.59       3460.53        33.95 o                         
   0  -1   5        977.46       1139.85        22.93 o                         
   1  -1   5      24902.83      24286.75       127.85 o                         
   2  -1   5        751.92        785.14        15.27 o                         
   3  -1   5      27245.12      27558.59       144.72 o                         
   4  -1   5        283.43        288.06         9.45 o                         
   5  -1   5        476.27        533.24        16.41 o                         
   6  -1   5        212.23        187.45        10.50 o                         
   7  -1   5       4666.81       4758.01        58.93 o                         
   8  -1   5        131.67        106.88        11.19 o                         
   9  -1   5       4452.83       4630.31        75.23 o                         
  -9   0   5       1873.63       1907.14        56.03 o                         
  -8   0   5          3.55          2.94        10.43 o                         
  -7   0   5        819.94        819.76        24.80 o                         
  -6   0   5        602.74        636.66        19.23 o                         
  -5   0   5       5121.83       5080.41        51.66 o                         
  -4   0   5       1097.39       1066.28        18.30 o                         
  -3   0   5      44297.22      43286.42       204.12 o                         
  -2   0   5        163.48        162.72         7.30 o                         
  -1   0   5       7522.84       7398.90        49.60 o                         
   0   0   5        307.42        398.87        13.98 o                         
   1   0   5        611.63        605.10        13.00 o                         
   2   0   5      13047.17      13453.91        78.12 o                         
   3   0   5      30498.43      30334.83       155.16 o                         
   4   0   5       1702.66       1750.28        26.08 o                         
   5   0   5       6935.77       6785.26        58.78 o                         
   6   0   5       1319.95       1266.14        24.98 o                         
   7   0   5       5103.24       5163.33        59.15 o                         
   8   0   5       1175.47       1170.08        31.06 o                         
   9   0   5       2134.63       2149.77        46.10 o                         
  -8   1   5        395.01        407.12        20.27 o                         
  -7   1   5       8457.80       8668.24        86.50 o                         
  -6   1   5          2.85          6.23         7.08 o                         
  -5   1   5       1550.17       1598.99        27.61 o                         
  -4   1   5         38.93         25.83         5.31 o                         
  -3   1   5       7688.62       7607.22        54.21 o                         
  -2   1   5        558.09        529.07        11.53 o                         
  -1   1   5      34715.75      34581.32       148.54 o                         
   0   1   5       7939.76       8257.53        65.30 o                         
   1   1   5      14604.39      14039.66        61.39 o                         
   2   1   5        268.66        293.13         8.80 o                         
   3   1   5      24216.88      24842.50       129.30 o                         
   4   1   5        214.54        260.52         8.09 o                         
   5   1   5       3213.82       3199.47        37.91 o                         
   6   1   5        167.74        178.28         9.69 o                         
   7   1   5      10637.69      10829.53        93.41 o                         
   8   1   5         14.06         14.16         8.78 o                         
   9   1   5       3886.77       3883.89        62.01 o                         
  10   1   5       1198.08       1108.26       249.07 o                         
  -8   2   5          6.19         48.36       115.61 o                         
  -7   2   5       2966.94       3097.12        48.98 o                         
  -6   2   5        189.55        176.43        11.55 o                         
  -5   2   5       9923.27       9976.65        77.97 o                         
  -4   2   5        421.37        410.86        12.75 o                         
  -3   2   5       7617.37       7649.32        54.67 o                         
  -2   2   5        230.93        233.75         7.43 o                         
  -1   2   5       7744.70       7544.14        36.92 o                         
   0   2   5       1535.07       1559.48        16.04 o                         
   1   2   5       4401.40       4259.34        25.23 o                         
   2   2   5       2827.43       2885.08        26.44 o                         
   3   2   5      19522.93      19603.50       104.78 o                         
   4   2   5       1355.04       1344.86        18.99 o                         
   5   2   5       6883.78       6787.51        49.58 o                         
   6   2   5         90.52         96.63         7.89 o                         
   7   2   5       5700.07       5768.16        63.97 o                         
   8   2   5       2693.69       2792.25        46.59 o                         
   9   2   5       1030.91       1050.26        31.34 o                         
  10   2   5         94.98         44.35        30.87 o                         
  -7   3   5       5449.03       5659.42       171.31 o                         
  -6   3   5          6.03          9.30         7.65 o                         
  -5   3   5       2106.16       2138.65        33.13 o                         
  -4   3   5        172.40        166.23         8.40 o                         
  -3   3   5       6758.03       6752.67        55.32 o                         
  -2   3   5          7.19         10.93         3.08 o                         
  -1   3   5      45163.52      44524.75       181.52 o                         
   0   3   5       7457.90       7541.22        36.03 o                         
   1   3   5      20645.53      20666.15        78.46 o                         
   2   3   5       2281.13       2467.61        24.17 o                         
   3   3   5       8547.64       8557.75        56.26 o                         
   4   3   5       6408.54       6433.14        48.66 o                         
   5   3   5       7808.34       7737.55        55.41 o                         
   6   3   5       2009.35       1981.23        28.27 o                         
   7   3   5      14872.30      15081.14       110.72 o                         
   8   3   5       1611.78       1631.44        34.81 o                         
   9   3   5       5015.84       5007.23        68.27 o                         
  10   3   5         24.94         14.97        10.92 o                         
  -7   4   5       3677.77       3949.66       206.50 o                         
  -6   4   5         36.99         41.19        20.37 o                         
  -5   4   5       6597.84       6698.81       150.79 o                         
  -4   4   5       1265.45       1340.19        24.69 o                         
  -3   4   5       1612.67       1692.10        24.38 o                         
  -2   4   5       4572.03       4600.87        36.80 o                         
  -1   4   5       4661.56       4535.27        27.31 o                         
   0   4   5       1622.02       1529.87         9.92 o                         
   1   4   5      14203.67      14116.51        56.67 o                         
   2   4   5       3195.06       3055.97        20.33 o                         
   3   4   5      20285.95      20145.38       105.20 o                         
   4   4   5         97.23        101.19         5.34 o                         
   5   4   5       5649.50       5759.25        45.95 o                         
   6   4   5       1787.07       1768.38        28.81 o                         
   7   4   5       2132.42       2150.40        35.18 o                         
   8   4   5        457.67        464.40        18.15 o                         
   9   4   5       3543.35       3712.61        62.10 o                         
  10   4   5        651.65        661.92        29.06 o                         
  -6   5   5        277.63        305.10        41.75 o                         
  -5   5   5       1676.55       1859.90        90.54 o                         
  -4   5   5         75.70         81.45        17.21 o                         
  -3   5   5      11927.34      12107.83       179.30 o                         
  -2   5   5        591.35        588.71        12.21 o                         
  -1   5   5      12421.42      11332.07       195.39 o                         
   0   5   5        214.92        200.52        14.85 o                         
   1   5   5        453.04        445.06        19.18 o                         
   2   5   5       1413.66       1410.05        11.27 o                         
   3   5   5      16006.55      16057.62        87.22 o                         
   4   5   5        211.05        211.38         7.71 o                         
   5   5   5       8986.06       8986.26        65.22 o                         
   6   5   5       1478.04       1509.00        26.71 o                         
   7   5   5       4401.63       4274.73        51.84 o                         
   8   5   5        119.09        134.86        10.82 o                         
   9   5   5       3617.13       3638.07        58.66 o                         
  10   5   5        323.33        318.73        19.23 o                         
  -5   6   5       1746.43       1865.45        95.54 o                         
  -4   6   5          5.72         14.26        22.32 o                         
  -3   6   5       5296.93       5594.61       155.20 o                         
  -2   6   5        229.54        248.04        20.69 o                         
  -1   6   5       5913.41       6044.98        88.41 o                         
   0   6   5        919.61        906.52        31.92 o                         
   1   6   5      16600.14      16515.72       157.61 o                         
   2   6   5       1355.37       1270.17        10.83 o                         
   3   6   5      14882.17      14730.90        88.70 o                         
   4   6   5          2.47          6.57         3.62 o                         
   5   6   5       6283.25       6195.04        52.77 o                         
   6   6   5         53.02         53.90         7.04 o                         
   7   6   5       4450.30       4495.32        56.02 o                         
   8   6   5         30.73         12.05         8.16 o                         
   9   6   5       6043.24       6159.83        73.58 o                         
  10   6   5       1168.10       1228.95        36.32 o                         
  -5   7   5       2252.86       1773.32       229.34 o                         
  -4   7   5        130.77        140.86        31.55 o                         
  -3   7   5       5042.06       5294.35       134.22 o                         
  -2   7   5        142.15        129.15        19.38 o                         
  -1   7   5       2615.59       2642.31        65.48 o                         
   0   7   5         36.37         27.45         9.16 o                         
   1   7   5       3422.40       3478.55        62.89 o                         
   2   7   5       5297.46       5392.00        72.32 o                         
   3   7   5       5153.47       5311.26        38.08 o                         
   4   7   5       1142.96       1126.07        18.15 o                         
   5   7   5       8184.76       8195.60        66.12 o                         
   6   7   5        685.13        652.89        18.51 o                         
   7   7   5       6050.37       6093.43        66.90 o                         
   8   7   5       1445.86       1468.94        33.00 o                         
   9   7   5        782.72        785.75        26.30 o                         
  10   7   5        406.79        405.99        22.74 o                         
  -4   8   5        343.90        303.28        97.64 o                         
  -3   8   5       3355.30       3651.36       292.03 o                         
  -2   8   5          2.85         12.65        20.48 o                         
  -1   8   5       4435.66       4633.62       108.76 o                         
   0   8   5       2044.81       1995.13        58.65 o                         
   1   8   5      13194.32      13239.54       153.56 o                         
   2   8   5         20.95         25.19        12.60 o                         
   3   8   5       4194.25       4293.89        95.07 o                         
   4   8   5        164.59        183.05        27.51 o                         
   5   8   5       2565.15       2697.38        35.77 o                         
   6   8   5         12.44         23.33         6.42 o                         
   7   8   5       9766.43       9891.15        88.74 o                         
   8   8   5       1583.32       1647.99        35.45 o                         
   9   8   5       3715.23       3771.68        58.73 o                         
  10   8   5         54.66         43.17        11.85 o                         
  -3   9   5       2622.78       2442.87       170.83 o                         
  -2   9   5         39.72         31.23        26.89 o                         
  -1   9   5        471.45        510.68        43.72 o                         
   0   9   5       1198.18       1257.08        64.05 o                         
   1   9   5       5594.69       5610.76       119.98 o                         
   2   9   5         14.13         20.33        17.26 o                         
   3   9   5       4702.80       4570.19       133.37 o                         
   4   9   5       1394.50       1415.97        77.77 o                         
   5   9   5       3827.71       3776.74       128.12 o                         
   6   9   5       1657.91       1686.34        96.11 o                         
   7   9   5       4256.03       4078.57       190.75 o                         
   8   9   5         39.11         31.12         8.53 o                         
   9   9   5        696.01        712.58        25.60 o                         
  10   9   5        176.08         90.92        42.48 o                         
  -2  10   5        147.22        162.87        76.93 o                         
  -1  10   5       2996.00       3247.78       153.50 o                         
   0  10   5        153.99        184.42        55.18 o                         
   1  10   5       4058.75       4050.32       138.12 o                         
   2  10   5        380.10        329.55        45.87 o                         
   3  10   5       1782.22       1778.86       113.24 o                         
   4  10   5         15.34         12.93        26.61 o                         
   5  10   5       3119.95       3162.95       210.85 o                         
   6  10   5         57.88         39.17        22.30 o                         
   7  10   5       4148.30       4157.49       138.66 o                         
   8  10   5        486.69        509.20        58.16 o                         
   9  10   5       2048.23       2023.34       210.62 o                         
   0  11   5          5.44        -42.43        42.43 o                         
   1  11   5       3197.79       2957.05       146.91 o                         
   2  11   5        326.54        246.23        43.27 o                         
   3  11   5       4917.13       5115.11       209.16 o                         
   4  11   5        778.10        695.04       106.15 o                         
   5  11   5       4782.34       4694.02       208.43 o                         
   6  11   5        560.65        405.79        87.27 o                         
   8  11   5        174.10         35.16        49.74 o                         
   2  12   5        899.53        773.45       195.59 o                         
   3  12   5        931.41        886.61       140.15 o                         
   4  12   5         13.06          6.00        39.56 o                         
   5  12   5       2305.94       2420.77       232.25 o                         
  -5 -11   6        381.90        379.96       130.52 o                         
  -4 -11   6       2520.32       2764.22       208.97 o                         
  -3 -11   6          3.60         36.54        22.86 o                         
  -2 -11   6       1326.07       1295.19        91.81 o                         
  -7 -10   6        799.41        716.89        32.40 o                         
  -6 -10   6        620.44        672.63        47.66 o                         
  -5 -10   6        347.63        331.07        41.32 o                         
  -4 -10   6       2370.17       2385.29       125.28 o                         
  -3 -10   6        148.63        162.72        30.37 o                         
  -2 -10   6       6430.47       6390.78       169.99 o                         
  -1 -10   6         35.94         13.65        19.11 o                         
   0 -10   6        642.85        563.81        57.92 o                         
   1 -10   6        461.37        494.66        92.13 o                         
  -8  -9   6       6980.76       6946.50       159.79 o                         
  -7  -9   6         96.33         78.95        13.01 o                         
  -6  -9   6       6728.23       6669.54        85.45 o                         
  -5  -9   6        742.42        743.53        27.02 o                         
  -4  -9   6        690.60        608.00        22.13 o                         
  -3  -9   6        283.91        292.43        18.78 o                         
  -2  -9   6       6440.42       6480.50       153.47 o                         
  -1  -9   6          0.47         15.06        17.68 o                         
   0  -9   6       6651.62       6709.65       153.47 o                         
   1  -9   6       1395.50       1416.80        86.19 o                         
   2  -9   6       3582.36       3674.54       152.53 o                         
  -8  -8   6       1036.74       1017.58        36.85 o                         
  -7  -8   6        249.42        261.45        16.67 o                         
  -6  -8   6       3966.66       3997.94        60.84 o                         
  -5  -8   6        422.79        436.20        19.42 o                         
  -4  -8   6       6011.32       5853.58        71.68 o                         
  -3  -8   6         21.76         13.62         8.20 o                         
  -2  -8   6       6810.33       7050.61        92.34 o                         
  -1  -8   6         32.30         41.40         7.83 o                         
   0  -8   6        889.38        823.61        51.10 o                         
   1  -8   6         47.63         83.49        21.09 o                         
   2  -8   6       4554.00       4566.32       151.10 o                         
   3  -8   6        161.22        200.26        53.33 o                         
   4  -8   6       3341.45       2986.13       257.91 o                         
  -9  -7   6         25.54         39.10        29.28 o                         
  -8  -7   6       7227.92       7346.45        95.90 o                         
  -7  -7   6        253.47        268.97        16.45 o                         
  -6  -7   6       1799.19       1819.45        39.03 o                         
  -5  -7   6         10.86         27.64         8.86 o                         
  -4  -7   6       2763.62       2599.78        42.61 o                         
  -3  -7   6       1730.26       1653.46        34.73 o                         
  -2  -7   6       7463.69       7707.08        77.44 o                         
  -1  -7   6         51.84         33.44         8.79 o                         
   0  -7   6       8011.15       7781.20        71.83 o                         
   1  -7   6       2103.02       2146.77        34.98 o                         
   2  -7   6       3861.83       3988.67       107.78 o                         
   3  -7   6        810.24        816.07        52.36 o                         
   4  -7   6       1724.29       1835.44        94.57 o                         
   5  -7   6        251.22        228.67        41.72 o                         
  -9  -6   6        218.04        100.87        52.07 o                         
  -8  -6   6       1716.03       1757.90        42.92 o                         
  -7  -6   6          0.85          0.07        10.06 o                         
  -6  -6   6       7509.52       7456.16        77.70 o                         
  -5  -6   6       1660.88       1654.82        30.74 o                         
  -4  -6   6      17187.63      16751.29       113.56 o                         
  -3  -6   6        345.89        332.24        13.97 o                         
  -2  -6   6       3143.24       3172.39        39.46 o                         
  -1  -6   6        245.45        276.87        12.93 o                         
   0  -6   6       3192.93       3079.81        45.10 o                         
   1  -6   6        956.74        932.90        22.59 o                         
   2  -6   6      12723.38      12521.38        95.03 o                         
   3  -6   6       2162.86       2121.39        36.78 o                         
   4  -6   6       5790.09       5904.13       174.74 o                         
   5  -6   6        480.98        458.48        46.33 o                         
   6  -6   6       1931.50       1777.95       138.05 o                         
  -9  -5   6         40.32         15.63        32.87 o                         
  -8  -5   6       2395.56       2464.89        49.09 o                         
  -7  -5   6          8.29          5.95         9.55 o                         
  -6  -5   6        199.38        191.31        12.33 o                         
  -5  -5   6       4707.90       4718.11        50.13 o                         
  -4  -5   6      10035.21       9728.52        75.28 o                         
  -3  -5   6        231.59        212.74        10.43 o                         
  -2  -5   6      11423.65      11163.72       113.64 o                         
  -1  -5   6       2601.68       2591.01        32.88 o                         
   0  -5   6       7030.94       6832.45        71.34 o                         
   1  -5   6       2751.53       2747.82        39.71 o                         
   2  -5   6       2294.55       2216.19        35.01 o                         
   3  -5   6        658.12        628.13        17.81 o                         
   4  -5   6       2307.67       2302.74        36.20 o                         
   5  -5   6         39.05         25.45         9.32 o                         
   6  -5   6       4181.83       4320.59       151.22 o                         
   7  -5   6         19.54        106.94        60.19 o                         
  -9  -4   6          6.03        -30.24        33.22 o                         
  -8  -4   6       7288.75       7509.76        94.88 o                         
  -7  -4   6       1528.66       1613.10        35.42 o                         
  -6  -4   6      11173.27      11148.36        93.67 o                         
  -5  -4   6        715.36        759.11        18.40 o                         
  -4  -4   6      10091.18      10113.92        75.95 o                         
  -3  -4   6        157.90        163.32         9.50 o                         
  -2  -4   6       3176.43       3100.50        37.08 o                         
  -1  -4   6         75.62         66.76         6.46 o                         
   0  -4   6      28030.78      27900.70       377.56 o                         
   1  -4   6         30.11         30.85         6.73 o                         
   2  -4   6      15399.13      14952.56       101.84 o                         
   3  -4   6       4509.48       4373.23        46.35 o                         
   4  -4   6       3397.16       3394.84        43.29 o                         
   5  -4   6         65.84         69.99         8.83 o                         
   6  -4   6       6644.19       6751.25        75.69 o                         
   7  -4   6        177.60        168.36        12.96 o                         
  -9  -3   6          7.20          4.95        24.86 o                         
  -8  -3   6       1504.36       1577.46        40.43 o                         
  -7  -3   6        123.95        126.39        11.92 o                         
  -6  -3   6       2689.84       2694.40        42.63 o                         
  -5  -3   6       1050.83       1049.75        21.24 o                         
  -4  -3   6      14504.35      14150.69        90.93 o                         
  -3  -3   6        566.11        577.21        15.70 o                         
  -2  -3   6       7785.85       7572.24        60.68 o                         
  -1  -3   6       3366.19       3191.30        38.54 o                         
   0  -3   6      16467.56      16978.59       203.80 o                         
   1  -3   6       7380.58       7205.17        71.25 o                         
   2  -3   6       3632.91       3486.22        35.95 o                         
   3  -3   6        156.55        133.41         7.98 o                         
   4  -3   6       4676.96       4723.54        49.94 o                         
   5  -3   6        405.75        416.52        16.08 o                         
   6  -3   6      10933.00      11226.67        97.05 o                         
   7  -3   6        293.53        290.64        16.94 o                         
   8  -3   6       1169.17       1118.18        37.14 o                         
  -9  -2   6         59.92         70.88        43.14 o                         
  -8  -2   6       7362.98       7483.24        91.63 o                         
  -7  -2   6        203.77        219.21        14.43 o                         
  -6  -2   6       3026.41       3055.08        44.38 o                         
  -5  -2   6        659.10        634.06        18.52 o                         
  -4  -2   6       4923.71       4722.80        44.88 o                         
  -3  -2   6       8358.81       8260.18        64.23 o                         
  -2  -2   6       8764.29       8916.04        65.88 o                         
  -1  -2   6         32.97         48.19         7.26 o                         
   0  -2   6      16356.05      17175.86       205.20 o                         
   1  -2   6       2113.60       1892.28        29.70 o                         
   2  -2   6      18109.04      17665.59       103.51 o                         
   3  -2   6        292.16        299.13        10.38 o                         
   4  -2   6       1612.32       1588.93        21.51 o                         
   5  -2   6       6312.97       6263.20        63.56 o                         
   6  -2   6       3677.21       3676.14        51.50 o                         
   7  -2   6         33.37         21.90         8.92 o                         
   8  -2   6       2200.57       2188.66        48.79 o                         
   9  -2   6        428.03        542.85        67.54 o                         
  -9  -1   6         80.28         95.53        87.86 o                         
  -8  -1   6       2851.13       2976.60        55.34 o                         
  -7  -1   6        334.41        313.84        17.28 o                         
  -6  -1   6       4082.41       4083.56        53.88 o                         
  -5  -1   6       2204.28       2184.15        32.75 o                         
  -4  -1   6      26278.98      25550.96       146.46 o                         
  -3  -1   6       1667.61       1730.82        25.19 o                         
  -2  -1   6      10911.58      10544.17        72.88 o                         
  -1  -1   6        312.23        354.32        11.97 o                         
   0  -1   6       6844.24       7489.87       113.31 o                         
   1  -1   6       1447.00       1351.90        22.06 o                         
   2  -1   6      35910.16      36094.95       192.97 o                         
   3  -1   6       3575.31       3562.87        35.78 o                         
   4  -1   6      14586.60      14545.75        96.33 o                         
   5  -1   6       1918.88       1898.02        27.81 o                         
   6  -1   6       8589.76       8962.70        76.99 o                         
   7  -1   6        337.67        322.60        15.43 o                         
   8  -1   6       1320.92       1359.91        34.80 o                         
   9  -1   6         49.01         45.08        12.01 o                         
  -8   0   6       6267.69       6568.80        86.95 o                         
  -7   0   6        172.51        146.59        13.84 o                         
  -6   0   6        329.28        314.54        14.76 o                         
  -5   0   6        594.76        576.04        16.84 o                         
  -4   0   6       5905.29       5749.08        52.15 o                         
  -3   0   6       6412.97       6305.84        50.37 o                         
  -2   0   6      19964.58      20121.75       106.20 o                         
  -1   0   6       7209.18       7302.01        54.55 o                         
   0   0   6       5942.14       6617.94        62.73 o                         
   1   0   6         92.26        116.52         7.15 o                         
   2   0   6      11587.04      11472.39        73.24 o                         
   3   0   6       2969.10       2867.72        33.32 o                         
   4   0   6       6127.20       6166.37        48.99 o                         
   5   0   6        325.72        300.94        12.18 o                         
   6   0   6       5209.66       5380.48        55.59 o                         
   7   0   6        129.18        120.09         9.94 o                         
   8   0   6       3781.51       3866.96        58.73 o                         
   9   0   6         74.07         67.25        11.18 o                         
  -8   1   6       3640.59       3616.15        69.46 o                         
  -7   1   6        357.41        374.97        18.51 o                         
  -6   1   6       6727.88       6824.67        71.00 o                         
  -5   1   6       1408.66       1414.57        28.61 o                         
  -4   1   6      11638.32      11310.29        81.59 o                         
  -3   1   6         33.71         32.08         4.84 o                         
  -2   1   6      11789.21      11689.37        76.49 o                         
  -1   1   6         15.66         33.02         4.63 o                         
   0   1   6      13263.13      13950.18       192.03 o                         
   1   1   6       1974.50       1981.33        25.82 o                         
   2   1   6      29231.21      28550.56       143.49 o                         
   3   1   6       3673.56       3509.26        34.56 o                         
   4   1   6       9909.53       9672.13        68.13 o                         
   5   1   6       1573.93       1591.05        28.72 o                         
   6   1   6      12421.31      12555.24        91.81 o                         
   7   1   6       1370.54       1405.41        30.84 o                         
   8   1   6       1752.00       1768.93        37.47 o                         
   9   1   6         67.43         40.27        11.25 o                         
  10   1   6       2468.82       2468.17       168.07 o                         
  -8   2   6       1131.17       1126.25       208.66 o                         
  -7   2   6          1.15         10.01         9.56 o                         
  -6   2   6       2677.38       2694.57        44.87 o                         
  -5   2   6       2173.84       2158.92        34.86 o                         
  -4   2   6       6407.59       6520.75        60.27 o                         
  -3   2   6         18.04         29.26         4.56 o                         
  -2   2   6       8367.59       8148.12        56.36 o                         
  -1   2   6       4080.01       4032.05        34.68 o                         
   0   2   6      19650.49      19625.68       215.15 o                         
   1   2   6       2909.01       2991.14        28.75 o                         
   2   2   6       8265.43       8029.96        54.28 o                         
   3   2   6       4074.81       3994.04        36.42 o                         
   4   2   6       3846.23       4000.80        38.72 o                         
   5   2   6        712.45        726.08        15.96 o                         
   6   2   6      14393.80      14655.66       100.67 o                         
   7   2   6        400.35        410.84        16.92 o                         
   8   2   6       5356.47       5451.84        67.71 o                         
   9   2   6         28.80         33.82         9.86 o                         
  10   2   6        866.24        849.64       116.50 o                         
  -7   3   6        549.57        545.19        48.07 o                         
  -6   3   6       6812.61       7102.17       135.12 o                         
  -5   3   6        406.29        445.33        16.09 o                         
  -4   3   6       5667.67       5700.30        55.54 o                         
  -3   3   6        498.49        549.75        14.40 o                         
  -2   3   6       1710.60       1728.71        21.39 o                         
  -1   3   6       4491.68       4339.86        36.37 o                         
   0   3   6      17466.82      16932.79        69.72 o                         
   1   3   6       2035.30       2103.96        17.44 o                         
   2   3   6      20814.38      20884.71       103.51 o                         
   3   3   6       2088.61       2109.60        22.06 o                         
   4   3   6       5835.87       5763.97        45.55 o                         
   5   3   6       4018.61       4072.91        38.76 o                         
   6   3   6       4007.41       4030.49        43.96 o                         
   7   3   6        423.43        429.83        16.26 o                         
   8   3   6       4012.48       4161.05        57.48 o                         
   9   3   6        889.30        877.68        28.88 o                         
  10   3   6       2930.17       2843.98       161.30 o                         
  -7   4   6        367.69        299.94        57.25 o                         
  -6   4   6       3644.44       3869.15       158.91 o                         
  -5   4   6          8.67         36.63        23.05 o                         
  -4   4   6       9935.20      10228.40        78.16 o                         
  -3   4   6       7409.38       7736.04        59.80 o                         
  -2   4   6      10571.91      10562.17        69.02 o                         
  -1   4   6          1.09          2.76         2.15 o                         
   0   4   6      19558.19      19263.56        71.53 o                         
   1   4   6       1034.12       1034.12        11.54 o                         
   2   4   6       5321.71       5183.31        37.34 o                         
   3   4   6       1010.65       1017.39        16.27 o                         
   4   4   6      20337.31      20343.24       113.85 o                         
   5   4   6        600.11        593.69        13.53 o                         
   6   4   6      12729.77      12872.66        92.65 o                         
   7   4   6       1008.51        983.23        23.66 o                         
   8   4   6       5562.63       5643.83        66.87 o                         
   9   4   6         31.02         33.93         9.93 o                         
  10   4   6       2701.44       2834.34        58.68 o                         
  -6   5   6       1402.75       1355.30        91.03 o                         
  -5   5   6       1028.36       1094.71        61.60 o                         
  -4   5   6       1121.26       1162.21        53.18 o                         
  -3   5   6        715.81        733.35        39.31 o                         
  -2   5   6       6433.74       6473.35       111.21 o                         
  -1   5   6         62.20         53.21         3.21 o                         
   0   5   6       8896.95       9066.63       122.92 o                         
   1   5   6        904.66        890.07         7.36 o                         
   2   5   6       5787.57       5725.10        29.60 o                         
   3   5   6        388.38        390.10         9.78 o                         
   4   5   6      11178.73      11177.38        72.39 o                         
   5   5   6       4091.86       4050.69        40.46 o                         
   6   5   6       1229.15       1274.46        25.44 o                         
   7   5   6        140.39        131.93         9.89 o                         
   8   5   6       2621.43       2688.03        43.80 o                         
   9   5   6         27.26         27.81        10.68 o                         
  10   5   6       6470.85       6762.63        91.97 o                         
  -5   6   6        117.95         91.26        27.38 o                         
  -4   6   6       5117.36       5434.88       158.06 o                         
  -3   6   6       1480.11       1511.52        59.42 o                         
  -2   6   6       6107.32       6306.52       113.86 o                         
  -1   6   6       1202.66       1211.16        37.37 o                         
   0   6   6       7736.84       7678.69       117.43 o                         
   1   6   6        111.47        114.75        18.94 o                         
   2   6   6       2706.38       2631.81        19.26 o                         
   3   6   6       1062.81       1096.65        16.40 o                         
   4   6   6      23872.72      23862.53       123.47 o                         
   5   6   6        258.20        273.75        10.14 o                         
   6   6   6       6493.52       6528.84        59.57 o                         
   7   6   6         95.84         83.92         8.67 o                         
   8   6   6       1393.12       1390.27        33.29 o                         
   9   6   6        948.54        945.56        30.92 o                         
  10   6   6       3373.21       3429.37        64.25 o                         
  -5   7   6        331.06        410.28       122.63 o                         
  -4   7   6       1775.28       1794.90        93.68 o                         
  -3   7   6        463.00        507.02        42.34 o                         
  -2   7   6       3149.10       3322.63        92.74 o                         
  -1   7   6       1788.08       1799.09        63.84 o                         
   0   7   6      13052.90      12963.20       145.56 o                         
   1   7   6        392.63        433.41        24.38 o                         
   2   7   6       4618.25       4689.43        75.03 o                         
   3   7   6       2424.24       2481.60        27.17 o                         
   4   7   6       3743.15       3800.29        36.33 o                         
   5   7   6        341.73        339.67        12.09 o                         
   6   7   6       5039.65       5118.56        56.77 o                         
   7   7   6       2995.18       2964.05        47.42 o                         
   8   7   6       7663.94       7752.71        87.43 o                         
   9   7   6        327.44        330.54        17.45 o                         
  10   7   6       2887.45       2931.65        59.63 o                         
  -4   8   6       3081.57       2909.97       191.14 o                         
  -3   8   6         32.64        -12.33        29.65 o                         
  -2   8   6        878.67        979.25        64.08 o                         
  -1   8   6       1165.38       1195.78        54.92 o                         
   0   8   6       4400.11       4323.16        96.14 o                         
   1   8   6         36.93         18.42        10.95 o                         
   2   8   6       6957.10       7098.86       119.28 o                         
   3   8   6       1807.10       1843.69        61.77 o                         
   4   8   6       8133.73       8526.02       171.88 o                         
   5   8   6        934.68        956.77        19.98 o                         
   6   8   6       2535.58       2545.68        38.23 o                         
   7   8   6        113.08         81.35         8.50 o                         
   8   8   6       1409.28       1399.79        32.58 o                         
   9   8   6         47.92         56.54         9.94 o                         
  10   8   6       3109.71       3057.55        62.72 o                         
  -3   9   6       1162.21       1071.63       113.63 o                         
  -2   9   6       3055.59       2947.24       121.69 o                         
  -1   9   6        142.05        112.00        26.41 o                         
   0   9   6       5467.97       5836.43       144.74 o                         
   1   9   6        591.45        589.25        38.07 o                         
   2   9   6       3765.88       3708.40       104.75 o                         
   3   9   6        267.20        245.02        28.85 o                         
   4   9   6       4282.81       4068.26       138.45 o                         
   5   9   6        220.64        221.63        36.49 o                         
   6   9   6       9220.82       9482.96       205.65 o                         
   7   9   6        512.19        466.95        45.82 o                         
   8   9   6       4487.18       4642.48        89.30 o                         
   9   9   6          3.77         -6.92        10.27 o                         
  -2  10   6        585.18        774.83       149.73 o                         
  -1  10   6        249.38        174.65        49.86 o                         
   0  10   6       2778.54       2646.23       160.14 o                         
   1  10   6         15.98         11.39        25.33 o                         
   2  10   6       2726.45       2803.79       131.09 o                         
   3  10   6        125.39        109.06        33.77 o                         
   4  10   6       3407.11       3711.43       259.99 o                         
   5  10   6        984.07       1114.04        76.05 o                         
   6  10   6       1157.01       1026.65        75.01 o                         
   7  10   6        386.38        323.78        38.89 o                         
   8  10   6       1205.57       1274.79        94.59 o                         
   9  10   6        141.28         12.03        46.17 o                         
   0  11   6       2841.95       2822.01       275.65 o                         
   1  11   6        252.51        207.55        60.46 o                         
   2  11   6        835.16        765.73       138.12 o                         
   3  11   6        106.67        102.36        34.16 o                         
   4  11   6       4876.85       4601.50       626.26 o                         
   5  11   6        137.48         49.30        36.60 o                         
   6  11   6       6241.25       6602.72       256.44 o                         
   4  12   6       1388.12       1349.39       168.23 o                         
  -5 -11   7       5656.09       5855.16       307.35 o                         
  -4 -11   7        305.64        291.94        76.70 o                         
  -3 -11   7       4872.48       5029.28       215.06 o                         
  -2 -11   7        916.47        876.49        77.74 o                         
  -1 -11   7       1567.74       1303.98       195.23 o                         
  -7 -10   7       3064.56       2976.84        75.02 o                         
  -6 -10   7         21.01         26.20        16.23 o                         
  -5 -10   7       1115.12       1145.33        76.45 o                         
  -4 -10   7        462.26        426.63        46.22 o                         
  -3 -10   7       1516.80       1478.47        75.71 o                         
  -2 -10   7         47.63         45.67        35.47 o                         
  -1 -10   7       5578.64       5479.66       161.28 o                         
   0 -10   7        236.60        234.54        40.82 o                         
   1 -10   7       2988.43       3110.99       480.04 o                         
  -8  -9   7        153.95        152.30        55.89 o                         
  -7  -9   7       2944.71       2952.40        62.07 o                         
  -6  -9   7         71.46         70.45        10.99 o                         
  -5  -9   7       5002.45       4874.14        73.44 o                         
  -4  -9   7        752.11        675.51        24.50 o                         
  -3  -9   7       2022.11       2093.99        42.90 o                         
  -2  -9   7        138.04        155.92        29.81 o                         
  -1  -9   7       3493.74       3489.12       112.81 o                         
   0  -9   7        843.45        838.59        53.77 o                         
   1  -9   7       1352.28       1412.18        86.70 o                         
   2  -9   7         95.88         54.53        39.96 o                         
  -8  -8   7        586.15        571.24        74.86 o                         
  -7  -8   7       3731.94       3682.93        62.96 o                         
  -6  -8   7        146.93        117.38        12.61 o                         
  -5  -8   7       2791.36       2648.86        49.22 o                         
  -4  -8   7         18.78          8.54        10.87 o                         
  -3  -8   7       4276.00       4280.53        62.48 o                         
  -2  -8   7        187.77        192.64        13.13 o                         
  -1  -8   7      11934.49      11743.79       106.45 o                         
   0  -8   7        775.47        736.94        49.08 o                         
   1  -8   7       4213.84       4149.32       129.66 o                         
   2  -8   7         76.57         70.26        28.25 o                         
   3  -8   7       1881.95       1933.05       120.94 o                         
   4  -8   7        435.40        253.45        84.68 o                         
  -9  -7   7       1294.10       1053.48       108.05 o                         
  -8  -7   7        175.77        173.20        16.83 o                         
  -7  -7   7       3469.05       3468.51        59.20 o                         
  -6  -7   7        204.69        172.44        13.07 o                         
  -5  -7   7       6714.78       6612.41        75.00 o                         
  -4  -7   7        595.49        564.30        20.73 o                         
  -3  -7   7       1896.70       1774.10        41.71 o                         
  -2  -7   7       3829.60       3892.69        55.18 o                         
  -1  -7   7       3385.02       3261.15        49.45 o                         
   0  -7   7        193.82        171.54        10.76 o                         
   1  -7   7       3085.14       3180.10        45.70 o                         
   2  -7   7       1514.27       1566.52        45.41 o                         
   3  -7   7       7189.72       7403.67       168.54 o                         
   4  -7   7        257.95        224.98        33.88 o                         
   5  -7   7       1166.85       1273.52       164.02 o                         
  -9  -6   7       3785.57       3512.96       265.45 o                         
  -8  -6   7        512.61        562.74        26.46 o                         
  -7  -6   7       1127.26       1147.00        31.60 o                         
  -6  -6   7        947.21        900.26        26.07 o                         
  -5  -6   7       7265.30       7087.99        70.60 o                         
  -4  -6   7         89.30         84.09         9.19 o                         
  -3  -6   7      10012.44      10040.24        91.75 o                         
  -2  -6   7       3910.28       3805.15        48.03 o                         
  -1  -6   7      13001.86      13125.00       161.21 o                         
   0  -6   7        272.88        257.30        13.18 o                         
   1  -6   7       3421.88       3350.18        55.11 o                         
   2  -6   7         98.27         87.15         8.90 o                         
   3  -6   7       4599.26       4525.24        54.25 o                         
   4  -6   7         69.93         56.35         8.57 o                         
   5  -6   7       4920.41       4806.02       157.25 o                         
   6  -6   7        989.33        978.60       102.61 o                         
  -9  -5   7       3427.26       3106.92       181.64 o                         
  -8  -5   7       1304.69       1274.88        37.31 o                         
  -7  -5   7       4083.50       4111.21        58.24 o                         
  -6  -5   7        245.73        252.91        14.42 o                         
  -5  -5   7       6572.88       6523.58        63.35 o                         
  -4  -5   7       1501.98       1580.50        29.41 o                         
  -3  -5   7       2781.61       2631.53        37.88 o                         
  -2  -5   7        159.68        159.29         9.53 o                         
  -1  -5   7       7345.28       7374.25       105.84 o                         
   0  -5   7         50.20         36.49         7.36 o                         
   1  -5   7       8174.92       8262.49        92.02 o                         
   2  -5   7        399.68        419.50        15.53 o                         
   3  -5   7       8279.70       8268.80        75.73 o                         
   4  -5   7        244.45        241.70        12.82 o                         
   5  -5   7       2731.44       2711.36        49.07 o                         
   6  -5   7          3.94          9.52        29.24 o                         
   7  -5   7        686.22        523.50       110.56 o                         
  -9  -4   7        888.10        798.32        72.30 o                         
  -8  -4   7         10.93         13.22        10.24 o                         
  -7  -4   7       1170.84       1169.00        30.10 o                         
  -6  -4   7        662.01        648.84        20.65 o                         
  -5  -4   7      13813.80      13531.19       100.05 o                         
  -4  -4   7        598.55        585.28        17.43 o                         
  -3  -4   7       5619.40       5674.08        56.48 o                         
  -2  -4   7       1428.91       1332.75        25.03 o                         
  -1  -4   7      10218.84       9706.42       114.08 o                         
   0  -4   7       6327.70       6294.03       103.01 o                         
   1  -4   7       4477.34       4242.71        46.34 o                         
   2  -4   7         35.84         27.29         6.84 o                         
   3  -4   7       2184.49       2180.26        33.40 o                         
   4  -4   7         41.97         37.64         7.50 o                         
   5  -4   7       8760.08       8676.14        83.15 o                         
   6  -4   7         76.82         67.91         9.58 o                         
   7  -4   7       2228.65       2143.44        44.66 o                         
  -9  -3   7       3195.58       3193.23       218.10 o                         
  -8  -3   7       1873.07       1963.31        45.13 o                         
  -7  -3   7       6493.04       6508.96        80.96 o                         
  -6  -3   7        120.92        112.94        10.10 o                         
  -5  -3   7      10278.17      10064.45        80.39 o                         
  -4  -3   7        700.04        701.66        18.54 o                         
  -3  -3   7       2345.82       2279.06        33.04 o                         
  -2  -3   7        416.81        362.20        13.37 o                         
  -1  -3   7      29115.57      27616.80       164.07 o                         
   0  -3   7       3957.12       3971.23        64.97 o                         
   1  -3   7      27674.63      25550.53       211.09 o                         
   2  -3   7       1048.50       1007.56        20.74 o                         
   3  -3   7       5067.47       4922.31        50.11 o                         
   4  -3   7       1602.97       1591.18        27.90 o                         
   5  -3   7       4676.99       4728.37        56.45 o                         
   6  -3   7        539.27        534.30        20.77 o                         
   7  -3   7       4381.49       4481.58        64.13 o                         
   8  -3   7       1079.05       1105.82        36.22 o                         
  -9  -2   7        507.48        475.25       109.92 o                         
  -8  -2   7       1115.70       1214.85        34.59 o                         
  -7  -2   7       2939.71       2957.66        49.80 o                         
  -6  -2   7         11.60          3.78         7.87 o                         
  -5  -2   7       9222.47       9190.05        75.22 o                         
  -4  -2   7       2124.99       2140.53        31.14 o                         
  -3  -2   7       7927.03       7737.84        67.88 o                         
  -2  -2   7       1523.44       1495.03        26.07 o                         
  -1  -2   7       5535.02       5326.97        55.75 o                         
   0  -2   7      11228.39      12239.53       180.65 o                         
   1  -2   7       3211.23       2950.76        39.83 o                         
   2  -2   7       4080.10       3948.39        42.29 o                         
   3  -2   7      11881.41      11736.68        86.89 o                         
   4  -2   7         45.70         33.21         5.81 o                         
   5  -2   7      11278.94      11076.07        88.71 o                         
   6  -2   7        701.35        720.92        24.26 o                         
   7  -2   7        654.74        634.25        23.57 o                         
   8  -2   7          8.83         -8.85         9.58 o                         
  -8  -1   7        211.90        213.66        15.19 o                         
  -7  -1   7       3676.27       3643.59        58.33 o                         
  -6  -1   7       2177.60       2117.87        37.54 o                         
  -5  -1   7       2090.36       2034.34        31.72 o                         
  -4  -1   7        716.49        747.42        17.92 o                         
  -3  -1   7      16248.43      15825.87       103.17 o                         
  -2  -1   7       1266.70       1242.99        23.44 o                         
  -1  -1   7      28808.58      27105.47       165.33 o                         
   0  -1   7        330.78        345.94        13.77 o                         
   1  -1   7      10329.74       9767.57        75.06 o                         
   2  -1   7        916.14        893.46        20.17 o                         
   3  -1   7       5161.10       4987.39        50.71 o                         
   4  -1   7        173.81        200.37         8.91 o                         
   5  -1   7       7850.37       7885.91        73.14 o                         
   6  -1   7        405.32        397.62        16.55 o                         
   7  -1   7       4807.96       4912.42        60.75 o                         
   8  -1   7        132.89        128.22        12.44 o                         
   9  -1   7       4657.04       4748.99        75.77 o                         
  -8   0   7          6.80         22.64        11.34 o                         
  -7   0   7       5492.49       5604.55        73.46 o                         
  -6   0   7       1283.12       1290.44        30.77 o                         
  -5   0   7       4655.74       4677.50        49.73 o                         
  -4   0   7        192.94        199.49         9.78 o                         
  -3   0   7       9329.89       9028.76        66.33 o                         
  -2   0   7       3178.50       3168.47        34.86 o                         
  -1   0   7       8507.31       8124.64        65.26 o                         
   0   0   7       2130.77       2481.94        37.90 o                         
   1   0   7      10314.22      10161.00        76.62 o                         
   2   0   7        400.77        413.80        12.87 o                         
   3   0   7      33870.20      33599.07       173.43 o                         
   4   0   7          4.11          5.94         5.00 o                         
   5   0   7       4982.22       5087.65        54.04 o                         
   6   0   7        294.63        288.43        13.80 o                         
   7   0   7       1313.44       1388.49        30.56 o                         
   8   0   7         52.44         51.75        10.33 o                         
   9   0   7       3072.53       3279.41        58.63 o                         
  -8   1   7          1.23          3.58        10.68 o                         
  -7   1   7       3857.48       3906.23        57.58 o                         
  -6   1   7        461.73        466.06        17.97 o                         
  -5   1   7       1494.50       1446.92        28.16 o                         
  -4   1   7         54.07         57.45         6.92 o                         
  -3   1   7      13637.53      13470.49        89.06 o                         
  -2   1   7        214.75        231.85         9.59 o                         
  -1   1   7      18069.18      17477.10       101.59 o                         
   0   1   7         42.03         74.05         6.54 o                         
   1   1   7       6611.25       6659.41        58.82 o                         
   2   1   7       5499.67       5257.58        44.89 o                         
   3   1   7       4765.12       4678.43        43.85 o                         
   4   1   7        223.17        229.45         9.93 o                         
   5   1   7       8591.12       8463.75        68.54 o                         
   6   1   7       1387.57       1413.21        27.65 o                         
   7   1   7      12223.30      12525.89       104.82 o                         
   8   1   7        962.46       1026.30        29.02 o                         
   9   1   7        623.08        635.55        25.59 o                         
  10   1   7         70.51         -5.65        49.58 o                         
  -8   2   7        575.44        615.55       158.22 o                         
  -7   2   7       5599.78       5688.80        70.85 o                         
  -6   2   7        987.80        966.34        25.95 o                         
  -5   2   7       7760.19       7797.50        72.29 o                         
  -4   2   7        310.59        314.23        12.71 o                         
  -3   2   7       5406.10       5259.90        46.96 o                         
  -2   2   7        838.12        803.27        16.51 o                         
  -1   2   7       7661.63       7399.90        57.30 o                         
   0   2   7      12017.43      12374.69       167.58 o                         
   1   2   7      39838.96      38322.63       273.65 o                         
   2   2   7        287.51        358.74         9.94 o                         
   3   2   7      28569.80      27788.51       148.52 o                         
   4   2   7         45.90         42.04         6.40 o                         
   5   2   7        556.36        597.96        14.71 o                         
   6   2   7        386.99        366.83        14.43 o                         
   7   2   7      11120.06      11489.51        99.29 o                         
   8   2   7         13.54         11.50         8.93 o                         
   9   2   7       6622.42       6796.60        82.62 o                         
  10   2   7       1000.45        997.26       170.53 o                         
  -7   3   7        974.45       1011.35        80.41 o                         
  -6   3   7        379.21        321.72        35.48 o                         
  -5   3   7       4276.34       4451.35        52.41 o                         
  -4   3   7       1809.40       1787.42        29.18 o                         
  -3   3   7       9249.47       9211.38        69.82 o                         
  -2   3   7       1898.06       1847.52        24.89 o                         
  -1   3   7       3878.54       3681.40        36.11 o                         
   0   3   7       3190.79       3209.30        33.08 o                         
   1   3   7       1450.45       1361.32        18.90 o                         
   2   3   7        103.44        114.25         5.85 o                         
   3   3   7      18545.11      18338.21       102.66 o                         
   4   3   7        764.64        739.45        15.17 o                         
   5   3   7       7225.04       7161.22        58.98 o                         
   6   3   7        697.37        706.43        17.88 o                         
   7   3   7       4982.08       5145.92        58.69 o                         
   8   3   7        873.46        926.64        27.05 o                         
   9   3   7        726.80        718.65        26.33 o                         
  10   3   7         95.22         86.69        33.42 o                         
  -7   4   7       3517.85       3309.74       270.89 o                         
  -6   4   7        238.76        230.58        32.21 o                         
  -5   4   7       2637.62       2623.11        94.81 o                         
  -4   4   7         79.35         52.67        16.94 o                         
  -3   4   7       4016.15       4118.20        42.66 o                         
  -2   4   7         75.20         88.03         6.17 o                         
  -1   4   7      16046.43      15953.35        86.20 o                         
   0   4   7        635.06        595.21         8.80 o                         
   1   4   7      12001.47      12045.14        80.26 o                         
   2   4   7        101.08         84.02         5.03 o                         
   3   4   7      13531.77      13539.14        85.44 o                         
   4   4   7        300.33        286.84        10.86 o                         
   5   4   7       1370.49       1400.55        22.03 o                         
   6   4   7        337.30        365.74        13.54 o                         
   7   4   7      12240.45      12494.99       100.31 o                         
   8   4   7          6.98          3.13         9.30 o                         
   9   4   7       5097.72       5233.38        72.57 o                         
  10   4   7        272.63        273.24        18.32 o                         
  -6   5   7         34.20         -6.76        28.16 o                         
  -5   5   7       2846.43       3044.61       105.92 o                         
  -4   5   7        839.92        907.40        48.68 o                         
  -3   5   7       8084.34       8385.19       149.23 o                         
  -2   5   7        464.48        441.86        27.01 o                         
  -1   5   7       8326.43       8385.47        54.51 o                         
   0   5   7         24.60         23.52         1.87 o                         
   1   5   7       1411.59       1373.25        11.80 o                         
   2   5   7        451.57        418.38         7.44 o                         
   3   5   7      21131.25      20938.77       117.75 o                         
   4   5   7         31.80         28.42         4.78 o                         
   5   5   7      17427.52      17312.23       103.00 o                         
   6   5   7        353.69        341.74        13.74 o                         
   7   5   7       1407.11       1491.25        30.45 o                         
   8   5   7        407.87        412.90        17.55 o                         
   9   5   7       2710.48       2741.00        49.44 o                         
  10   5   7        416.38        401.83        22.06 o                         
  -5   6   7        253.55        239.80        39.45 o                         
  -4   6   7         13.54          7.74        26.80 o                         
  -3   6   7       3043.94       3147.95        84.41 o                         
  -2   6   7          9.98         28.64        15.75 o                         
  -1   6   7      17854.82      18121.52       195.31 o                         
   0   6   7        332.25        358.17        24.20 o                         
   1   6   7       2227.28       2323.52        48.42 o                         
   2   6   7       1384.33       1349.97        15.95 o                         
   3   6   7       2333.90       2337.85        25.41 o                         
   4   6   7       1281.16       1279.64        20.28 o                         
   5   6   7       5130.10       5207.07        46.66 o                         
   6   6   7        731.67        767.88        19.27 o                         
   7   6   7       8852.93       8928.30        81.35 o                         
   8   6   7         85.63         81.34         9.86 o                         
   9   6   7       2465.39       2426.23        49.78 o                         
  10   6   7        104.80         91.55        14.65 o                         
  -5   7   7       4010.60       3921.35       333.97 o                         
  -4   7   7          0.03         14.56        27.44 o                         
  -3   7   7       2194.44       2395.14        90.85 o                         
  -2   7   7        702.41        659.19        45.39 o                         
  -1   7   7       2258.43       2341.90        76.60 o                         
   0   7   7       1022.24       1037.14        39.50 o                         
   1   7   7      12359.49      12692.54       155.82 o                         
   2   7   7       1170.14       1165.49        40.71 o                         
   3   7   7      17428.22      17853.40       320.43 o                         
   4   7   7        332.37        314.03        11.15 o                         
   5   7   7       2100.77       2139.16        30.00 o                         
   6   7   7        166.07        156.65         9.70 o                         
   7   7   7       3348.63       3380.10        49.86 o                         
   8   7   7          0.68          2.94         8.78 o                         
   9   7   7       6484.10       6688.72        86.46 o                         
  10   7   7        292.15        293.85        19.32 o                         
  -3   8   7       4396.15       4881.92       233.50 o                         
  -2   8   7         31.39          3.13        18.58 o                         
  -1   8   7       2976.05       3088.96       100.90 o                         
   0   8   7        146.76        177.71        24.65 o                         
   1   8   7       1645.04       1548.38        53.05 o                         
   2   8   7        551.04        610.98        39.80 o                         
   3   8   7       3644.57       3722.42       105.24 o                         
   4   8   7         12.76         19.46        14.61 o                         
   5   8   7       4665.23       4874.57       173.27 o                         
   6   8   7          6.65          1.14         5.95 o                         
   7   8   7       5381.75       5480.72        63.90 o                         
   8   8   7        122.17        106.15        10.13 o                         
   9   8   7       1382.98       1384.02        34.94 o                         
  10   8   7         24.17          2.16        11.66 o                         
  -2   9   7        182.17        136.61        30.29 o                         
  -1   9   7       1664.77       1674.44        89.70 o                         
   0   9   7        114.89        180.17        30.39 o                         
   1   9   7      11473.35      11453.87       226.43 o                         
   2   9   7          5.36         -7.10        15.21 o                         
   3   9   7       5842.10       6016.71       141.86 o                         
   4   9   7        341.73        274.38        33.96 o                         
   5   9   7        975.70        990.13        66.92 o                         
   6   9   7        338.59        333.81        42.21 o                         
   7   9   7       4282.61       4270.76       156.32 o                         
   8   9   7          4.15          8.19        21.89 o                         
   9   9   7       4441.14       4481.60        69.11 o                         
  -1  10   7       1421.83       1469.06       163.67 o                         
   0  10   7         80.40         61.44        53.60 o                         
   1  10   7       1373.85       1248.93        82.44 o                         
   2  10   7        178.02        193.87        28.08 o                         
   3  10   7       5218.76       5506.45       370.55 o                         
   4  10   7       1699.56       1730.63        94.05 o                         
   5  10   7       8771.48       8663.62       228.73 o                         
   6  10   7          8.97        -29.76        72.35 o                         
   7  10   7       2365.07       2274.76       102.35 o                         
   8  10   7         44.11          8.62        75.25 o                         
   1  11   7       3418.74       3025.52       244.33 o                         
   2  11   7        254.05        249.35        63.97 o                         
   3  11   7        244.82        152.14        58.61 o                         
   4  11   7        148.21        147.03        38.64 o                         
   5  11   7       1457.25       1217.44       104.13 o                         
   6  11   7        148.51         98.27        38.60 o                         
   4  12   7         82.57        107.70        55.81 o                         
  -4 -11   8       1155.32       1007.32       213.34 o                         
  -3 -11   8        105.63         60.88        42.13 o                         
  -2 -11   8       2171.28       1787.70       168.11 o                         
  -1 -11   8        453.38        280.12       103.58 o                         
  -6 -10   8       4845.46       4430.01        81.55 o                         
  -5 -10   8       1249.54       1290.74       166.56 o                         
  -4 -10   8       3846.10       4025.72       145.87 o                         
  -3 -10   8         45.08         50.98        21.55 o                         
  -2 -10   8       3002.67       2930.95       110.74 o                         
  -1 -10   8         15.98          7.69        21.60 o                         
   0 -10   8       1897.73       1876.31       114.86 o                         
   1 -10   8         82.81        115.10        65.39 o                         
  -7  -9   8       1106.24       1045.13        38.23 o                         
  -6  -9   8       2433.67       2380.84        55.39 o                         
  -5  -9   8        187.68        117.52        14.68 o                         
  -4  -9   8        891.25        900.90        30.25 o                         
  -3  -9   8        312.98        341.67        18.59 o                         
  -2  -9   8       5889.32       5748.76       162.67 o                         
  -1  -9   8         88.82         86.88        23.00 o                         
   0  -9   8       3491.23       3535.74       113.28 o                         
   1  -9   8        267.41        235.54        39.57 o                         
   2  -9   8       1098.98       1104.10       125.07 o                         
  -7  -8   8         98.19        108.46        14.65 o                         
  -6  -8   8       5835.18       5701.55        81.56 o                         
  -5  -8   8       1069.72       1070.65        33.71 o                         
  -4  -8   8       3247.43       3087.62        54.28 o                         
  -3  -8   8       1059.00       1065.46        31.76 o                         
  -2  -8   8       3439.45       3611.22        57.47 o                         
  -1  -8   8        133.81        102.21        11.09 o                         
   0  -8   8       3144.09       3104.70        50.55 o                         
   1  -8   8       1703.52       1544.27        83.85 o                         
   2  -8   8       6998.34       7161.09       198.06 o                         
   3  -8   8          7.27        -11.74        28.32 o                         
  -8  -7   8       1952.84       1572.40       139.01 o                         
  -7  -7   8       2151.61       2187.37        48.35 o                         
  -6  -7   8       1902.56       1890.31        43.00 o                         
  -5  -7   8       1305.99       1316.21        33.53 o                         
  -4  -7   8       5054.84       4884.55        65.66 o                         
  -3  -7   8        710.20        656.78        23.07 o                         
  -2  -7   8      13799.59      14141.24       193.51 o                         
  -1  -7   8        285.10        296.81        16.65 o                         
   0  -7   8        922.10        878.47        26.46 o                         
   1  -7   8        244.34        228.97        13.21 o                         
   2  -7   8       3378.85       3604.03        76.85 o                         
   3  -7   8         18.86         14.07        19.13 o                         
   4  -7   8       4339.53       4495.03       155.72 o                         
   5  -7   8        266.64        359.08        94.14 o                         
  -8  -6   8       4800.17       4775.97        79.07 o                         
  -7  -6   8        205.89        209.94        14.94 o                         
  -6  -6   8       2870.03       2787.24        48.64 o                         
  -5  -6   8        546.41        512.09        19.28 o                         
  -4  -6   8       1893.26       1811.07        35.47 o                         
  -3  -6   8       1514.24       1582.98        31.93 o                         
  -2  -6   8       7298.45       7235.51        72.39 o                         
  -1  -6   8        638.88        652.89        19.77 o                         
   0  -6   8       4710.87       4581.96        65.00 o                         
   1  -6   8        728.85        718.11        23.00 o                         
   2  -6   8       7849.13       7844.35        81.13 o                         
   3  -6   8       2117.60       2086.01        37.47 o                         
   4  -6   8       1283.38       1258.45        32.49 o                         
   5  -6   8         10.15          9.61        24.95 o                         
   6  -6   8        698.94        460.30       102.76 o                         
  -9  -5   8        189.10        223.80        80.24 o                         
  -8  -5   8       3400.10       3426.48        65.49 o                         
  -7  -5   8        321.17        363.34        18.75 o                         
  -6  -5   8       3340.64       3423.08        53.32 o                         
  -5  -5   8       1405.13       1473.34        29.93 o                         
  -4  -5   8      13058.88      12780.88       104.27 o                         
  -3  -5   8         24.37         29.49         8.24 o                         
  -2  -5   8      13500.63      12679.09       131.67 o                         
  -1  -5   8        136.47        133.68        10.37 o                         
   0  -5   8       4078.28       3973.22        72.42 o                         
   1  -5   8          3.38         -2.77         7.35 o                         
   2  -5   8       7794.60       7394.38        74.32 o                         
   3  -5   8        333.78        345.13        15.43 o                         
   4  -5   8      11109.58      10885.19        96.74 o                         
   5  -5   8       1415.22       1444.51        33.79 o                         
   6  -5   8       3383.77       3356.98        54.93 o                         
   7  -5   8         36.97         26.67        41.45 o                         
  -8  -4   8       3451.92       3520.23        65.02 o                         
  -7  -4   8          3.98          8.69         9.78 o                         
  -6  -4   8       3055.20       2985.92        46.75 o                         
  -5  -4   8       2386.44       2358.87        40.20 o                         
  -4  -4   8       2003.83       2038.45        34.89 o                         
  -3  -4   8        124.52        128.72        10.28 o                         
  -2  -4   8       4201.97       3963.78        48.77 o                         
  -1  -4   8        614.11        605.50        19.32 o                         
   0  -4   8      16132.84      16671.02       225.26 o                         
   1  -4   8        280.61        267.63        11.74 o                         
   2  -4   8       4755.23       4642.04        50.18 o                         
   3  -4   8       1079.60       1062.91        24.46 o                         
   4  -4   8        663.00        616.10        19.22 o                         
   5  -4   8         72.47         55.39         9.02 o                         
   6  -4   8       4254.13       4303.42        65.35 o                         
   7  -4   8         45.61         34.53         9.85 o                         
  -8  -3   8       1088.54       1089.05        35.49 o                         
  -7  -3   8       1011.98       1003.03        29.56 o                         
  -6  -3   8       9406.23       9329.88        85.09 o                         
  -5  -3   8       1233.97       1204.38        26.57 o                         
  -4  -3   8      18151.64      17975.60       118.26 o                         
  -3  -3   8        576.32        555.51        17.51 o                         
  -2  -3   8        651.34        673.16        19.89 o                         
  -1  -3   8        741.47        701.57        21.28 o                         
   0  -3   8       9300.41       9847.31       153.04 o                         
   1  -3   8         20.73         36.08         7.68 o                         
   2  -3   8      18143.82      17250.06       115.00 o                         
   3  -3   8       2459.01       2317.45        35.59 o                         
   4  -3   8       5857.53       5669.88        58.14 o                         
   5  -3   8        620.24        598.36        19.97 o                         
   6  -3   8       2941.23       2886.59        49.41 o                         
   7  -3   8         88.47         87.64        10.77 o                         
   8  -3   8       1339.01       1295.83        40.85 o                         
  -8  -2   8       3805.43       3873.38        65.22 o                         
  -7  -2   8        575.28        570.13        22.38 o                         
  -6  -2   8       2025.29       2008.16        34.45 o                         
  -5  -2   8        182.04        151.51        10.25 o                         
  -4  -2   8       7754.96       7459.23        69.40 o                         
  -3  -2   8       4824.71       4763.45        51.52 o                         
  -2  -2   8      18243.35      17744.65       112.91 o                         
  -1  -2   8          9.05         13.58         7.79 o                         
   0  -2   8      20138.82      22681.29       256.46 o                         
   1  -2   8       1663.19       1550.76        29.68 o                         
   2  -2   8       2770.25       2786.21        39.01 o                         
   3  -2   8        994.18       1000.32        23.46 o                         
   4  -2   8       7126.76       7181.06        62.89 o                         
   5  -2   8         11.92         11.48         7.50 o                         
   6  -2   8      13148.40      13379.53       112.33 o                         
   7  -2   8        246.57        221.84        14.49 o                         
   8  -2   8       1568.58       1597.14        39.92 o                         
  -8  -1   8       4104.15       4174.91        67.10 o                         
  -7  -1   8        290.13        288.14        16.73 o                         
  -6  -1   8       3719.96       3632.31        50.31 o                         
  -5  -1   8        141.55        144.90        10.07 o                         
  -4  -1   8       8789.76       8501.40        70.05 o                         
  -3  -1   8       1666.26       1615.56        28.87 o                         
  -2  -1   8       1380.54       1300.12        25.42 o                         
  -1  -1   8        120.88        104.78         7.82 o                         
   0  -1   8      13124.00      14995.58       165.78 o                         
   1  -1   8        915.30        922.75        21.63 o                         
   2  -1   8      16099.27      15634.98       104.60 o                         
   3  -1   8       1584.60       1588.94        28.74 o                         
   4  -1   8       5332.66       5184.27        50.86 o                         
   5  -1   8       1097.44       1146.89        25.25 o                         
   6  -1   8       2948.39       2889.84        45.12 o                         
   7  -1   8        382.16        399.88        18.53 o                         
   8  -1   8       1576.04       1648.27        41.72 o                         
   9  -1   8         60.26         35.79        26.73 o                         
  -8   0   8       3005.09       3024.67        61.86 o                         
  -7   0   8         12.76         18.75         9.18 o                         
  -6   0   8       1425.50       1393.06        31.60 o                         
  -5   0   8       1097.98       1120.29        24.94 o                         
  -4   0   8      14217.90      13794.90        94.78 o                         
  -3   0   8        372.34        342.57        12.61 o                         
  -2   0   8      27294.08      26574.00       144.40 o                         
  -1   0   8       1585.92       1430.29        25.27 o                         
   0   0   8       7116.95       7919.52        75.82 o                         
   1   0   8       3272.18       3331.92        39.23 o                         
   2   0   8       5793.34       5834.28        54.05 o                         
   3   0   8        238.14        245.16        11.33 o                         
   4   0   8      15767.89      15287.15       102.22 o                         
   5   0   8       1066.72       1049.40        23.00 o                         
   6   0   8      16800.14      17058.36       124.07 o                         
   7   0   8        479.22        497.30        19.04 o                         
   8   0   8        710.97        686.11        24.31 o                         
   9   0   8         17.24         20.75        11.23 o                         
  -8   1   8       4559.76       4431.56        75.27 o                         
  -7   1   8        230.05        231.58        14.93 o                         
  -6   1   8       1930.84       1932.25        37.24 o                         
  -5   1   8        616.87        592.15        18.57 o                         
  -4   1   8       2547.08       2459.53        35.47 o                         
  -3   1   8       5256.96       5103.17        50.07 o                         
  -2   1   8       3241.58       3150.62        36.93 o                         
  -1   1   8       3966.10       3828.31        39.60 o                         
   0   1   8      22455.25      24371.37       328.52 o                         
   1   1   8         19.33         32.87         5.52 o                         
   2   1   8      20473.15      19882.09       116.64 o                         
   3   1   8       2339.55       2304.38        32.58 o                         
   4   1   8        138.63        190.73        10.21 o                         
   5   1   8       1279.77       1243.99        23.78 o                         
   6   1   8       6212.65       6305.51        68.53 o                         
   7   1   8          5.07          2.04         8.98 o                         
   8   1   8       5978.70       6264.79        75.34 o                         
   9   1   8        241.66        244.80        16.48 o                         
  -7   2   8        273.74        244.96        39.79 o                         
  -6   2   8       2892.68       2886.37        46.84 o                         
  -5   2   8       1509.07       1511.73        30.52 o                         
  -4   2   8      19777.95      19617.62       123.60 o                         
  -3   2   8        525.27        512.40        14.98 o                         
  -2   2   8       3994.27       3899.00        41.52 o                         
  -1   2   8         32.04         34.54         5.67 o                         
   0   2   8       2763.98       2873.23        36.66 o                         
   1   2   8        278.68        261.64        10.62 o                         
   2   2   8      32080.88      31260.03       153.42 o                         
   3   2   8        887.71        923.73        17.59 o                         
   4   2   8      10175.78       9851.90        77.42 o                         
   5   2   8        572.36        539.81        15.08 o                         
   6   2   8       7239.36       7364.85        72.29 o                         
   7   2   8        323.37        350.99        16.21 o                         
   8   2   8       1492.86       1581.64        35.70 o                         
   9   2   8          8.84         14.39        11.37 o                         
  10   2   8       3073.41       2991.07       408.21 o                         
  -7   3   8         62.40        165.19        42.67 o                         
  -6   3   8       1073.22       1063.67        63.54 o                         
  -5   3   8         65.66         62.10         7.78 o                         
  -4   3   8       5097.04       5125.34        55.68 o                         
  -3   3   8        171.29        168.82         8.85 o                         
  -2   3   8      12587.30      12332.05        81.15 o                         
  -1   3   8       1970.46       1936.92        27.06 o                         
   0   3   8      16254.28      15838.02       134.01 o                         
   1   3   8        708.17        727.64        15.20 o                         
   2   3   8      11409.44      11152.84        70.34 o                         
   3   3   8        268.36        261.98         9.24 o                         
   4   3   8       4694.72       4528.16        45.92 o                         
   5   3   8          7.16          8.56         5.80 o                         
   6   3   8      13549.21      13634.37       100.16 o                         
   7   3   8         24.15         30.31         8.32 o                         
   8   3   8       6920.15       7204.57        82.54 o                         
   9   3   8       1637.58       1655.17        40.69 o                         
  10   3   8       2011.32       1831.77       169.48 o                         
  -6   4   8       3563.26       3537.54       120.48 o                         
  -5   4   8        190.22        194.80        30.06 o                         
  -4   4   8       4690.64       4861.90       114.73 o                         
  -3   4   8         32.63         48.81         6.22 o                         
  -2   4   8       1081.61       1071.66        20.22 o                         
  -1   4   8       1406.22       1404.93        22.06 o                         
   0   4   8       4008.47       3875.82        37.01 o                         
   1   4   8       1080.19       1097.50        17.89 o                         
   2   4   8      19482.49      19174.86       101.87 o                         
   3   4   8       2282.98       2250.23        27.83 o                         
   4   4   8       5209.79       5245.00        49.46 o                         
   5   4   8        471.73        460.80        13.71 o                         
   6   4   8       2907.72       2981.55        40.30 o                         
   7   4   8       2998.14       3108.67        45.61 o                         
   8   4   8        977.97       1006.30        28.39 o                         
   9   4   8         10.29          0.29        10.65 o                         
  10   4   8       3770.29       3792.44       212.83 o                         
  -6   5   8       1490.62       1254.17       202.05 o                         
  -5   5   8         13.19        -12.76        21.96 o                         
  -4   5   8       3101.37       3246.13        89.99 o                         
  -3   5   8        934.48        925.60        41.91 o                         
  -2   5   8      12898.58      12957.89       160.91 o                         
  -1   5   8        195.26        211.74        19.07 o                         
   0   5   8      13584.08      13516.74        73.51 o                         
   1   5   8         37.04         46.12         2.95 o                         
   2   5   8        711.42        706.42        14.96 o                         
   3   5   8        354.99        344.29        10.44 o                         
   4   5   8      15538.60      15471.00       104.64 o                         
   5   5   8       1013.82       1022.45        20.48 o                         
   6   5   8      17505.66      17560.40       132.13 o                         
   7   5   8       1054.34       1110.71        26.70 o                         
   8   5   8       2044.10       2013.00        38.93 o                         
   9   5   8         20.39         33.13        10.01 o                         
  10   5   8       1518.10       1604.46        67.56 o                         
  -5   6   8         42.04         24.19        26.64 o                         
  -4   6   8        809.95        835.53        64.70 o                         
  -3   6   8        297.99        355.07        29.69 o                         
  -2   6   8       1344.31       1322.90        58.69 o                         
  -1   6   8        118.53        109.32        14.84 o                         
   0   6   8      13268.43      13589.84       180.28 o                         
   1   6   8        199.97        225.31        16.68 o                         
   2   6   8       5891.99       6144.65        58.15 o                         
   3   6   8         15.03         16.12         3.83 o                         
   4   6   8       3816.01       3696.46        39.38 o                         
   5   6   8       1836.17       1908.38        27.38 o                         
   6   6   8       3615.95       3596.73        44.00 o                         
   7   6   8         40.55         28.33         7.56 o                         
   8   6   8       5144.47       5232.14        64.52 o                         
   9   6   8         14.53         36.13        10.78 o                         
  10   6   8       2773.31       2890.23        65.82 o                         
  -4   7   8       5405.77       5442.57       223.82 o                         
  -3   7   8        421.24        405.88        37.23 o                         
  -2   7   8       4564.19       4626.66       109.61 o                         
  -1   7   8        436.83        385.01        26.97 o                         
   0   7   8       2322.36       2423.63        65.48 o                         
   1   7   8         37.42         40.91        12.04 o                         
   2   7   8       4805.00       4803.40       106.11 o                         
   3   7   8         68.94         48.03        11.58 o                         
   4   7   8      13438.28      13589.48        85.08 o                         
   5   7   8         49.78         50.21         5.62 o                         
   6   7   8       3479.33       3494.72        44.84 o                         
   7   7   8        907.45        891.54        24.56 o                         
   8   7   8       2685.64       2681.67        46.94 o                         
   9   7   8        900.68        917.10        30.77 o                         
  10   7   8       3037.83       3149.63        68.29 o                         
  -3   8   8          2.19         -6.57        39.49 o                         
  -2   8   8       2494.88       2671.92        99.63 o                         
  -1   8   8         21.35         14.75        17.94 o                         
   0   8   8       7814.98       7948.39       155.62 o                         
   1   8   8        504.94        565.94        38.35 o                         
   2   8   8       5004.64       5213.40       126.75 o                         
   3   8   8          4.57         21.65        18.99 o                         
   4   8   8       4342.45       4391.28       141.10 o                         
   5   8   8        832.05        859.99        56.22 o                         
   6   8   8       2956.21       2985.25        44.49 o                         
   7   8   8        435.18        433.31        18.38 o                         
   8   8   8       6860.09       7016.22        83.99 o                         
   9   8   8        253.22        233.14        15.81 o                         
  -2   9   8       1016.57       1106.59       103.51 o                         
  -1   9   8        262.55        288.61        46.67 o                         
   0   9   8       1207.40       1187.03        64.53 o                         
   1   9   8        956.67        977.04        53.39 o                         
   2   9   8       2983.61       2946.50        83.55 o                         
   3   9   8         76.52         96.49        24.21 o                         
   4   9   8       6910.81       7036.98       426.39 o                         
   5   9   8          9.54         -1.92        20.63 o                         
   6   9   8        897.41        958.62        70.64 o                         
   7   9   8        377.38        353.78        45.66 o                         
   8   9   8       1255.55       1323.53       115.04 o                         
   9   9   8        906.78       1000.10        87.77 o                         
  -1  10   8        898.37        734.77       134.25 o                         
   0  10   8       6122.79       6265.59       239.86 o                         
   1  10   8          0.14         -3.85        29.17 o                         
   2  10   8       1222.64       1282.64        99.57 o                         
   3  10   8         19.79         27.73        21.34 o                         
   4  10   8       3867.84       4056.20       137.16 o                         
   5  10   8          3.87         -8.44        22.51 o                         
   6  10   8       7025.16       7140.00       212.95 o                         
   7  10   8       1071.27       1190.25        74.63 o                         
   8  10   8       2501.14       2314.07       123.19 o                         
   1  11   8         22.80         13.85        44.32 o                         
   2  11   8       2910.95       2901.95       478.15 o                         
   3  11   8        466.25        401.47        83.02 o                         
   4  11   8       2097.88       1939.92       214.67 o                         
   5  11   8        329.62        302.57        55.47 o                         
   6  11   8       2174.07       2497.34       201.76 o                         
   8  11   8       1171.20       1177.32       158.71 o                         
   4  12   8       2579.75       2571.65       235.18 o                         
  -6 -10   9          4.63        -13.69        14.83 o                         
  -4 -10   9         26.31        -38.84        39.23 o                         
  -3 -10   9       3845.85       3908.91       143.05 o                         
  -2 -10   9        634.26        533.53        52.42 o                         
  -1 -10   9       2902.70       2759.35       162.45 o                         
   0 -10   9         78.15        117.32        83.82 o                         
  -6  -9   9        130.72         87.81        15.43 o                         
  -5  -9   9       3946.04       3727.55        68.75 o                         
  -4  -9   9        249.17        227.34        17.37 o                         
  -3  -9   9        621.03        632.27        25.99 o                         
  -2  -9   9          5.78         -0.61        22.41 o                         
  -1  -9   9       2847.68       2728.78       111.71 o                         
   0  -9   9        118.56         45.01        23.89 o                         
   1  -9   9       9204.53       9536.98       301.85 o                         
   2  -9   9        249.49        165.00       112.93 o                         
  -7  -8   9        564.16        515.66        27.15 o                         
  -6  -8   9         26.41         10.30        11.55 o                         
  -5  -8   9       5917.61       5693.28        83.62 o                         
  -4  -8   9        721.97        665.79        25.58 o                         
  -3  -8   9       5775.12       5766.11        79.33 o                         
  -2  -8   9        121.84        103.60        12.62 o                         
  -1  -8   9       1605.86       1554.90        37.89 o                         
   0  -8   9        655.08        678.19        24.47 o                         
   1  -8   9        755.36        748.73        57.56 o                         
   2  -8   9         18.89         15.99        20.66 o                         
   3  -8   9       3183.65       3095.35       264.50 o                         
  -8  -7   9        155.28         34.47        47.09 o                         
  -7  -7   9       5676.52       5610.18        83.69 o                         
  -6  -7   9        101.02         84.96        16.08 o                         
  -5  -7   9       1067.77       1031.66        31.17 o                         
  -4  -7   9        168.31        158.86        14.99 o                         
  -3  -7   9       4703.22       4628.35        65.68 o                         
  -2  -7   9        213.84        213.29        14.50 o                         
  -1  -7   9      14786.42      14687.94       192.69 o                         
   0  -7   9        151.77        112.70        11.43 o                         
   1  -7   9       4033.99       4138.91        63.41 o                         
   2  -7   9        473.93        469.17        20.69 o                         
   3  -7   9       2890.82       2942.04       105.76 o                         
   4  -7   9        105.43         26.73        22.84 o                         
   5  -7   9       2168.53       2081.09       218.08 o                         
  -8  -6   9          2.42         60.82        28.96 o                         
  -7  -6   9       2368.60       2299.93        49.33 o                         
  -6  -6   9         13.93         27.72        10.77 o                         
  -5  -6   9       6464.75       6511.81        77.43 o                         
  -4  -6   9        106.32        101.92        11.16 o                         
  -3  -6   9       4461.51       4147.21        56.65 o                         
  -2  -6   9       1186.58       1193.46        28.99 o                         
  -1  -6   9       1327.24       1389.42        31.73 o                         
   0  -6   9        223.66        203.20        13.01 o                         
   1  -6   9       2210.77       2333.90        41.84 o                         
   2  -6   9          3.91         38.37        12.33 o                         
   3  -6   9       8148.05       8003.35        81.27 o                         
   4  -6   9         11.04         -1.66         8.68 o                         
   5  -6   9       2542.66       2629.31       131.54 o                         
   6  -6   9         16.37         53.63        55.39 o                         
  -8  -5   9         82.29         92.61        45.35 o                         
  -7  -5   9       2320.18       2363.17        47.77 o                         
  -6  -5   9        111.07         98.17        12.14 o                         
  -5  -5   9       1796.09       1701.52        35.73 o                         
  -4  -5   9          3.87         11.50         8.85 o                         
  -3  -5   9       7360.81       7275.14        76.56 o                         
  -2  -5   9        287.15        303.33        14.25 o                         
  -1  -5   9      23788.16      23831.90       347.78 o                         
   0  -5   9        687.63        700.98        22.80 o                         
   1  -5   9       1407.26       1384.30        32.47 o                         
   2  -5   9        336.08        329.07        15.06 o                         
   3  -5   9       1606.41       1518.27        32.57 o                         
   4  -5   9        996.42        952.28        27.52 o                         
   5  -5   9       5320.01       5241.00        69.32 o                         
   6  -5   9        871.47        833.86        29.43 o                         
  -8  -4   9        731.11        740.22        32.69 o                         
  -7  -4   9       5175.45       5121.05        70.75 o                         
  -6  -4   9        171.38        174.85        12.61 o                         
  -5  -4   9      14151.47      13891.16       113.68 o                         
  -4  -4   9          2.78          6.41         9.18 o                         
  -3  -4   9        922.15        893.13        25.15 o                         
  -2  -4   9         11.09          2.79         8.26 o                         
  -1  -4   9       7599.91       7728.75        88.04 o                         
   0  -4   9         27.93         24.27         8.50 o                         
   1  -4   9      20323.12      19355.29       239.21 o                         
   2  -4   9       1896.88       1810.22        34.06 o                         
   3  -4   9      10577.99      10641.78        98.33 o                         
   4  -4   9          0.62         16.13         7.82 o                         
   5  -4   9       1318.43       1276.64        31.11 o                         
   6  -4   9          5.74          1.73         9.80 o                         
   7  -4   9       2252.13       2279.99        48.27 o                         
  -8  -3   9          5.07         11.89        12.13 o                         
  -7  -3   9         74.52         69.59        10.79 o                         
  -6  -3   9       1151.72       1115.62        28.53 o                         
  -5  -3   9       9212.96       9032.70        83.70 o                         
  -4  -3   9         64.32         73.01         9.61 o                         
  -3  -3   9       7587.49       7707.53        73.29 o                         
  -2  -3   9        279.54        278.37        14.05 o                         
  -1  -3   9       6707.37       6696.96        72.70 o                         
   0  -3   9       3732.00       4128.82        78.69 o                         
   1  -3   9       1834.08       1774.24        34.19 o                         
   2  -3   9         71.76         48.63         7.96 o                         
   3  -3   9       5258.35       5008.06        57.50 o                         
   4  -3   9        611.96        629.38        19.12 o                         
   5  -3   9       7223.40       6966.05        75.23 o                         
   6  -3   9        134.91        149.59        12.20 o                         
   7  -3   9       1378.15       1386.80        36.29 o                         
   8  -3   9        127.85         92.35        13.53 o                         
  -8  -2   9       1260.69       1284.42        48.75 o                         
  -7  -2   9       6956.14       6971.34        88.89 o                         
  -6  -2   9         65.49         55.98         8.60 o                         
  -5  -2   9       6878.69       6727.33        69.00 o                         
  -4  -2   9         48.23         43.59         9.01 o                         
  -3  -2   9       1294.07       1214.85        26.96 o                         
  -2  -2   9        198.85        188.07        11.09 o                         
  -1  -2   9      21567.84      21416.14       201.97 o                         
   0  -2   9        314.26        332.24        19.57 o                         
   1  -2   9      22042.97      20387.08       138.75 o                         
   2  -2   9       2963.13       2818.76        43.70 o                         
   3  -2   9       4646.78       4487.12        51.44 o                         
   4  -2   9         45.21         47.00         7.23 o                         
   5  -2   9       5310.81       5230.30        59.99 o                         
   6  -2   9        207.44        196.92        12.57 o                         
   7  -2   9       2744.54       2782.58        53.11 o                         
   8  -2   9        239.29        215.89        15.63 o                         
  -8  -1   9         28.81         35.32        12.45 o                         
  -7  -1   9       1094.21       1079.98        33.24 o                         
  -6  -1   9        541.12        543.39        19.76 o                         
  -5  -1   9      10220.87      10132.03        83.90 o                         
  -4  -1   9        135.39        123.26         8.87 o                         
  -3  -1   9       6473.04       6316.47        64.32 o                         
  -2  -1   9        613.84        601.76        17.89 o                         
  -1  -1   9       8985.49       8429.87        81.84 o                         
   0  -1   9       4657.49       5271.84        66.67 o                         
   1  -1   9       1709.71       1604.98        30.04 o                         
   2  -1   9         22.93         11.82         7.45 o                         
   3  -1   9      13317.70      13231.91        98.30 o                         
   4  -1   9         17.18         22.20         6.50 o                         
   5  -1   9      13723.63      13588.61       106.27 o                         
   6  -1   9        274.44        258.80        13.89 o                         
   7  -1   9        506.40        537.18        21.49 o                         
   8  -1   9        359.89        372.66        20.67 o                         
   9  -1   9       1359.19       1254.64       119.29 o                         
  -8   0   9        116.70        129.92        14.91 o                         
  -7   0   9       5574.23       5477.08        74.65 o                         
  -6   0   9         69.18         55.23         8.98 o                         
  -5   0   9        603.16        581.91        19.00 o                         
  -4   0   9        255.01        244.88        12.96 o                         
  -3   0   9       6248.70       6095.27        60.16 o                         
  -2   0   9         78.23         81.75         8.17 o                         
  -1   0   9      31609.33      28928.46       230.19 o                         
   0   0   9       1561.93       1849.14        35.31 o                         
   1   0   9       9230.96       8480.07        75.60 o                         
   2   0   9        381.14        394.34        14.41 o                         
   3   0   9       2253.76       2217.15        33.21 o                         
   4   0   9       3391.49       3436.12        42.70 o                         
   5   0   9      11986.51      11699.95        89.14 o                         
   6   0   9        678.95        632.52        21.79 o                         
   7   0   9       4151.35       4124.82        59.70 o                         
   8   0   9        226.98        191.84        17.19 o                         
   9   0   9       3308.66       3402.82        66.17 o                         
  -8   1   9         49.05         18.22        22.65 o                         
  -7   1   9       4431.84       4339.05        67.00 o                         
  -6   1   9        612.16        613.85        22.35 o                         
  -5   1   9      11929.05      11802.01       106.75 o                         
  -4   1   9        967.00        984.38        23.06 o                         
  -3   1   9       4962.31       4698.92        49.82 o                         
  -2   1   9        914.51        848.65        20.20 o                         
  -1   1   9       3712.86       3404.49        42.79 o                         
   0   1   9         81.48        111.99         8.75 o                         
   1   1   9      17763.35      16424.01       136.13 o                         
   2   1   9        945.96        902.16        20.15 o                         
   3   1   9      23427.56      23024.56       145.08 o                         
   4   1   9        322.83        361.31        13.77 o                         
   5   1   9       6039.02       6093.97        63.03 o                         
   6   1   9          9.77         16.10         8.32 o                         
   7   1   9       3090.50       3160.05        51.61 o                         
   8   1   9         17.65         14.07         9.39 o                         
   9   1   9       5068.83       5223.30        76.23 o                         
  -7   2   9        406.17        370.76        56.54 o                         
  -6   2   9        220.48        235.72        14.13 o                         
  -5   2   9        898.21        915.57        25.05 o                         
  -4   2   9        110.18        102.44         8.41 o                         
  -3   2   9      14021.81      13596.47        93.79 o                         
  -2   2   9        227.66        212.62        11.24 o                         
  -1   2   9       7270.12       6979.62        58.64 o                         
   0   2   9        671.83        694.78        18.65 o                         
   1   2   9       3121.87       2990.37        38.35 o                         
   2   2   9       3267.95       3182.01        38.25 o                         
   3   2   9       5152.59       5051.02        51.68 o                         
   4   2   9       2651.76       2625.51        35.43 o                         
   5   2   9       4233.38       4136.72        48.40 o                         
   6   2   9        180.09        193.48        11.56 o                         
   7   2   9       5957.72       6057.92        69.83 o                         
   8   2   9          2.20         15.64        10.04 o                         
   9   2   9       2172.17       2217.86        48.17 o                         
  10   2   9        326.42        299.35       130.23 o                         
  -7   3   9       4531.22       4290.82       234.43 o                         
  -6   3   9        144.66         94.13        27.40 o                         
  -5   3   9       4643.00       4806.62       121.47 o                         
  -4   3   9        221.59        221.37        12.43 o                         
  -3   3   9       4062.78       3963.05        44.34 o                         
  -2   3   9         32.64         37.11         6.67 o                         
  -1   3   9       8025.34       7879.35        64.61 o                         
   0   3   9         48.76         37.11         6.28 o                         
   1   3   9      20609.61      20624.01       199.90 o                         
   2   3   9        556.57        564.48        14.69 o                         
   3   3   9      20079.89      19568.30       110.65 o                         
   4   3   9       2743.69       2673.72        33.21 o                         
   5   3   9       2594.00       2572.08        37.07 o                         
   6   3   9       1036.30       1062.48        23.03 o                         
   7   3   9       6705.53       6673.04        71.39 o                         
   8   3   9         65.53         71.30        10.42 o                         
   9   3   9       4017.51       4286.10        67.16 o                         
  10   3   9       1690.33       1662.11       160.92 o                         
  -6   4   9        617.53        516.39        56.16 o                         
  -5   4   9       2300.42       2348.07        93.53 o                         
  -4   4   9         49.53         50.56        16.35 o                         
  -3   4   9      11585.87      11633.65       128.46 o                         
  -2   4   9        973.21        949.81        19.61 o                         
  -1   4   9       4615.55       4810.89        59.64 o                         
   0   4   9        268.76        263.78        10.05 o                         
   1   4   9       2370.31       2424.07        29.58 o                         
   2   4   9       4094.41       3984.99        39.87 o                         
   3   4   9      12055.45      11614.79        74.17 o                         
   4   4   9       1109.61       1048.11        20.57 o                         
   5   4   9       9645.72       9524.91        74.76 o                         
   6   4   9        829.80        833.58        21.97 o                         
   7   4   9       6565.08       6780.04        71.54 o                         
   8   4   9       1054.61       1118.71        30.55 o                         
   9   4   9       1192.11       1221.61        34.15 o                         
  10   4   9         69.41         23.55        33.06 o                         
  -5   5   9        966.55       1075.08        66.51 o                         
  -4   5   9         87.76         52.82        15.79 o                         
  -3   5   9        843.21        837.14        39.81 o                         
  -2   5   9       1247.54       1273.36        48.62 o                         
  -1   5   9      13648.05      13879.58       183.80 o                         
   0   5   9       2602.63       2691.29        28.41 o                         
   1   5   9      11921.15      12084.53       102.25 o                         
   2   5   9          0.80         -0.02         3.85 o                         
   3   5   9       3662.54       3717.79        38.36 o                         
   4   5   9        971.25        878.34        18.45 o                         
   5   5   9       1730.78       1834.76        31.40 o                         
   6   5   9        374.92        361.74        14.30 o                         
   7   5   9       9129.33       9284.92        86.04 o                         
   8   5   9         78.56         58.59         8.66 o                         
   9   5   9       2273.51       2259.37        46.34 o                         
  10   5   9        224.36        228.80        60.62 o                         
  -5   6   9       4069.26       4162.02       354.06 o                         
  -4   6   9        632.03        649.63        51.99 o                         
  -3   6   9       2576.69       2731.24        78.62 o                         
  -2   6   9        167.40        145.29        18.90 o                         
  -1   6   9       4268.40       4284.12       110.50 o                         
   0   6   9         68.96         79.70        14.66 o                         
   1   6   9       4431.35       4558.32        88.04 o                         
   2   6   9        111.37        122.87         5.94 o                         
   3   6   9      17280.30      17109.61       132.38 o                         
   4   6   9        300.13        307.30        10.91 o                         
   5   6   9       5844.36       5746.77        56.00 o                         
   6   6   9        609.12        612.46        18.09 o                         
   7   6   9       5033.76       5014.74        58.87 o                         
   8   6   9        707.62        733.60        23.74 o                         
   9   6   9       1987.18       2084.99        44.82 o                         
  -4   7   9          2.08        -18.11        33.50 o                         
  -3   7   9       3991.36       4150.85       128.65 o                         
  -2   7   9        761.77        810.20        53.49 o                         
  -1   7   9       4689.62       4861.77       105.64 o                         
   0   7   9        480.47        452.22        28.93 o                         
   1   7   9       1511.84       1540.77        57.18 o                         
   2   7   9        141.69        146.90        18.69 o                         
   3   7   9       5724.04       5894.27       104.16 o                         
   4   7   9       2944.02       3051.69        34.24 o                         
   5   7   9       1959.26       1995.68        30.66 o                         
   6   7   9        217.68        205.67        11.35 o                         
   7   7   9       4723.76       4812.11        58.55 o                         
   8   7   9         11.41          1.81         8.64 o                         
   9   7   9       3463.03       3496.68        58.52 o                         
  -3   8   9       2935.09       2910.50       254.53 o                         
  -2   8   9        199.37        202.26        38.36 o                         
  -1   8   9       2845.69       2867.97       132.46 o                         
   0   8   9         30.13         61.34        21.37 o                         
   1   8   9       3878.61       3754.72       101.41 o                         
   2   8   9        858.88        902.49        48.13 o                         
   3   8   9      14771.56      15565.83       393.52 o                         
   4   8   9        507.99        526.31        39.11 o                         
   5   8   9       4083.08       4036.42       116.41 o                         
   6   8   9          4.61         30.51        18.80 o                         
   7   8   9       1882.24       1904.77        37.62 o                         
   8   8   9        360.22        341.21        17.79 o                         
   9   8   9       4755.63       4904.74        73.97 o                         
  -2   9   9        161.52        265.69        69.19 o                         
  -1   9   9       3118.70       3320.29       148.72 o                         
   0   9   9        140.82        159.24        35.86 o                         
   1   9   9        778.06        825.50        72.08 o                         
   2   9   9       2012.39       2141.50        98.28 o                         
   3   9   9       4018.91       4222.33       159.71 o                         
   4   9   9          0.18          4.69        17.81 o                         
   5   9   9       3746.42       3704.22       253.35 o                         
   6   9   9        965.45       1022.99        74.30 o                         
   7   9   9       4769.27       4699.10       167.78 o                         
   8   9   9        212.02        170.76        37.58 o                         
   9   9   9       1936.30       1897.67       147.62 o                         
   0  10   9         20.40         48.37        92.23 o                         
   1  10   9       4104.28       4095.02       163.52 o                         
   2  10   9         17.93         33.20        24.45 o                         
   3  10   9       1871.27       1907.11        86.32 o                         
   4  10   9        202.01        240.67        47.55 o                         
   5  10   9       1441.01       1423.52       108.26 o                         
   6  10   9        127.96        164.26        44.03 o                         
   7  10   9       3196.43       3207.42       173.75 o                         
   8  10   9         38.17         10.04        48.66 o                         
   2  11   9        145.62        295.17        56.70 o                         
   3  11   9       2124.04       2168.67       167.36 o                         
   4  11   9        545.56        512.21        80.09 o                         
   5  11   9       3863.29       3935.38       248.17 o                         
   6  11   9         57.81        102.35        65.48 o                         
   7  11   9       3985.94       3978.39       295.63 o                         
  -4 -10  10        629.11        690.80       133.66 o                         
  -3 -10  10        573.66        592.54        86.86 o                         
  -2 -10  10       1899.52       1728.38       121.50 o                         
  -1 -10  10        164.49         55.65        81.26 o                         
   0 -10  10       2946.78       2931.91       316.45 o                         
  -6  -9  10       4329.35       3981.86        88.53 o                         
  -5  -9  10        423.45        354.94        23.66 o                         
  -4  -9  10       6828.55       6971.63        95.98 o                         
  -3  -9  10         99.07        125.22        14.72 o                         
  -2  -9  10       1320.95       1298.94        56.42 o                         
  -1  -9  10         42.37         14.39        25.12 o                         
   0  -9  10       1869.11       1915.16        86.20 o                         
   1  -9  10          3.01        -10.68        32.38 o                         
   2  -9  10       4949.45       5730.39       484.16 o                         
  -7  -8  10        495.67        349.32       102.46 o                         
  -6  -8  10        818.61        750.05        33.82 o                         
  -5  -8  10         21.93          9.17        13.27 o                         
  -4  -8  10       1048.58        985.68        33.99 o                         
  -3  -8  10         84.18         75.52        12.64 o                         
  -2  -8  10       7429.70       7703.33       138.96 o                         
  -1  -8  10        206.10        194.58        14.83 o                         
   0  -8  10       3083.46       2997.09        54.36 o                         
   1  -8  10          0.54          5.98        22.86 o                         
   2  -8  10       1582.30       1691.04        95.57 o                         
   3  -8  10        200.42        291.94       129.41 o                         
  -7  -7  10         15.31         10.04        12.73 o                         
  -6  -7  10       6620.64       6476.00        91.60 o                         
  -5  -7  10        691.53        651.05        28.52 o                         
  -4  -7  10       1943.77       1809.15        43.91 o                         
  -3  -7  10         20.40         28.16        10.39 o                         
  -2  -7  10       4301.45       4222.47        64.64 o                         
  -1  -7  10        734.41        712.04        27.22 o                         
   0  -7  10       2157.30       2058.40        44.38 o                         
   1  -7  10         50.91         41.30        10.10 o                         
   2  -7  10       5956.30       6257.38       129.86 o                         
   3  -7  10        289.68        351.69        43.89 o                         
   4  -7  10       2552.91       2576.38       140.82 o                         
  -8  -6  10       2821.74       2503.57       284.00 o                         
  -7  -6  10        432.25        417.58        22.18 o                         
  -6  -6  10       1408.83       1387.75        38.92 o                         
  -5  -6  10        308.91        294.15        17.64 o                         
  -4  -6  10       5321.01       5234.47        79.99 o                         
  -3  -6  10        190.45        161.19        13.16 o                         
  -2  -6  10      17009.08      16979.15       161.92 o                         
  -1  -6  10        768.84        792.06        25.53 o                         
   0  -6  10       2445.41       2456.87        46.88 o                         
   1  -6  10          5.58          1.83         9.85 o                         
   2  -6  10       3465.68       3527.67        55.70 o                         
   3  -6  10        567.53        557.60        21.56 o                         
   4  -6  10       4924.31       4721.82        67.62 o                         
   5  -6  10       1106.51       1195.25        80.19 o                         
  -8  -5  10       4401.89       4489.53       259.24 o                         
  -7  -5  10         37.54         33.28        11.97 o                         
  -6  -5  10       4439.85       4470.92        68.67 o                         
  -5  -5  10        354.10        343.27        21.16 o                         
  -4  -5  10        356.13        386.27        19.47 o                         
  -3  -5  10       5602.96       5325.53        65.38 o                         
  -2  -5  10       3657.85       3548.20        50.87 o                         
  -1  -5  10        146.87        160.64        11.82 o                         
   0  -5  10       4713.80       4817.57        68.40 o                         
   1  -5  10       1504.26       1485.93        40.27 o                         
   2  -5  10       7912.00       7666.42        80.37 o                         
   3  -5  10       1195.61       1173.55        31.51 o                         
   4  -5  10        765.45        717.23        25.24 o                         
   5  -5  10        156.60        132.99        13.64 o                         
   6  -5  10       1168.86       1108.77        35.06 o                         
  -8  -4  10        743.24        806.13       110.97 o                         
  -7  -4  10         28.19         21.72        12.08 o                         
  -6  -4  10       4869.68       4709.64        68.36 o                         
  -5  -4  10        772.05        799.78        25.87 o                         
  -4  -4  10      15034.20      14928.82       121.53 o                         
  -3  -4  10        789.88        780.98        24.97 o                         
  -2  -4  10       9427.18       9030.83        94.89 o                         
  -1  -4  10         55.21         45.50         9.56 o                         
   0  -4  10       1663.88       1655.58        37.32 o                         
   1  -4  10        709.85        688.59        21.22 o                         
   2  -4  10      11224.17      10487.40        94.25 o                         
   3  -4  10          1.70         -3.93         8.77 o                         
   4  -4  10       6202.19       6103.63        72.00 o                         
   5  -4  10       2095.12       2038.90        41.20 o                         
   6  -4  10       2904.03       2815.70        50.15 o                         
   7  -4  10         34.04         31.38        10.93 o                         
  -8  -3  10       3438.72       3089.65       287.56 o                         
  -7  -3  10         47.42         36.78        13.20 o                         
  -6  -3  10        964.02        947.36        28.57 o                         
  -5  -3  10        411.54        414.60        18.68 o                         
  -4  -3  10       4511.34       4348.78        60.50 o                         
  -3  -3  10        279.68        250.98        14.43 o                         
  -2  -3  10      10464.59       9360.10        90.53 o                         
  -1  -3  10        720.73        683.14        22.55 o                         
   0  -3  10       8106.92       8873.61       156.53 o                         
   1  -3  10        718.09        656.04        22.18 o                         
   2  -3  10      10241.57       9875.13        90.06 o                         
   3  -3  10       1199.35       1197.26        27.83 o                         
   4  -3  10       2191.10       2113.31        35.69 o                         
   5  -3  10         67.49         59.31         9.73 o                         
   6  -3  10       2477.65       2386.04        45.44 o                         
   7  -3  10          5.82          2.65        10.28 o                         
  -7  -2  10         26.10         16.78        11.56 o                         
  -6  -2  10       5864.74       5846.55        71.03 o                         
  -5  -2  10         68.81         62.06         9.54 o                         
  -4  -2  10       8967.68       8682.54        88.52 o                         
  -3  -2  10        538.33        513.68        18.84 o                         
  -2  -2  10       2433.20       2307.47        39.10 o                         
  -1  -2  10       1539.38       1595.32        30.97 o                         
   0  -2  10       8470.20       9175.57       155.39 o                         
   1  -2  10       1590.22       1481.16        30.92 o                         
   2  -2  10       7703.09       7243.56        74.79 o                         
   3  -2  10       2744.04       2542.68        39.40 o                         
   4  -2  10       8963.51       8599.25        78.02 o                         
   5  -2  10         28.69         43.18         8.60 o                         
   6  -2  10       2604.70       2585.84        44.48 o                         
   7  -2  10       1486.97       1576.84        40.55 o                         
   8  -2  10       1175.05       1222.00        37.35 o                         
  -8  -1  10       3336.34       3022.45       312.68 o                         
  -7  -1  10        134.76        124.71        13.80 o                         
  -6  -1  10       2059.06       2054.16        40.23 o                         
  -5  -1  10        927.48        915.36        25.08 o                         
  -4  -1  10       3803.06       3680.80        48.97 o                         
  -3  -1  10        188.86        184.41        10.95 o                         
  -2  -1  10      17530.71      16304.45       110.09 o                         
  -1  -1  10       3934.24       3858.46        54.98 o                         
   0  -1  10      16515.36      19007.95       147.50 o                         
   1  -1  10        226.84        212.43        12.21 o                         
   2  -1  10       3942.13       3772.55        50.64 o                         
   3  -1  10        904.76        887.10        22.60 o                         
   4  -1  10       6281.25       6253.99        64.98 o                         
   5  -1  10         39.44         38.42         9.45 o                         
   6  -1  10      10640.58      10494.44        94.73 o                         
   7  -1  10       1999.72       2016.39        42.09 o                         
   8  -1  10       2706.11       2763.52        52.47 o                         
   9  -1  10          6.11         -2.32        32.66 o                         
  -8   0  10       2905.69       2747.38       297.77 o                         
  -7   0  10         75.12         71.82        11.48 o                         
  -6   0  10       4576.61       4625.33        61.18 o                         
  -5   0  10        156.85        129.82        11.67 o                         
  -4   0  10       2608.31       2597.91        39.78 o                         
  -3   0  10       1591.00       1543.33        30.43 o                         
  -2   0  10       1107.03       1038.87        25.16 o                         
  -1   0  10       2807.47       2589.67        40.87 o                         
   0   0  10      16378.30      18748.62       135.60 o                         
   1   0  10        524.85        500.72        18.59 o                         
   2   0  10       6025.91       5828.96        61.44 o                         
   3   0  10        640.01        654.70        18.96 o                         
   4   0  10       4282.44       4173.32        49.14 o                         
   5   0  10       3695.56       3536.27        48.63 o                         
   6   0  10       4552.13       4453.79        57.76 o                         
   7   0  10        340.59        350.17        17.54 o                         
   8   0  10        558.99        557.20        24.39 o                         
   9   0  10         83.23        143.56        48.68 o                         
  -7   1  10         75.23         46.31        12.79 o                         
  -6   1  10       2333.90       2252.83        44.38 o                         
  -5   1  10        322.23        304.16        15.04 o                         
  -4   1  10      12219.49      11818.59        92.70 o                         
  -3   1  10        711.63        676.54        19.73 o                         
  -2   1  10       9741.02       9151.14        79.54 o                         
  -1   1  10        862.30        776.44        18.68 o                         
   0   1  10       9370.45      10227.29       129.34 o                         
   1   1  10       1191.66       1143.05        28.44 o                         
   2   1  10      12300.87      11709.17        90.78 o                         
   3   1  10        713.45        716.87        19.86 o                         
   4   1  10      10784.17      10436.99        84.46 o                         
   5   1  10        419.41        379.88        14.59 o                         
   6   1  10       9469.16       9304.71        90.41 o                         
   7   1  10        532.86        536.35        22.78 o                         
   8   1  10       2991.02       3012.80        55.18 o                         
   9   1  10         59.31         75.83        14.08 o                         
  -6   2  10       1218.71       1230.77        32.39 o                         
  -5   2  10         70.07         63.95         9.19 o                         
  -4   2  10       6701.89       6576.13        64.98 o                         
  -3   2  10       2433.55       2379.77        36.46 o                         
  -2   2  10       3084.52       3030.38        43.28 o                         
  -1   2  10        107.75        113.46         7.83 o                         
   0   2  10       7808.00       7969.28       120.53 o                         
   1   2  10        319.36        321.01        13.96 o                         
   2   2  10      19591.29      18977.49       125.34 o                         
   3   2  10        364.85        380.56        13.31 o                         
   4   2  10       3997.48       3758.01        45.34 o                         
   5   2  10       2540.67       2426.93        36.89 o                         
   6   2  10       4634.74       4688.48        58.04 o                         
   7   2  10         23.88         11.20         9.80 o                         
   8   2  10       3600.20       3642.09        58.76 o                         
   9   2  10       1001.40       1029.43        33.30 o                         
  10   2  10       3723.62       4424.50       488.16 o                         
  -6   3  10       1116.94       1125.80        74.78 o                         
  -5   3  10          7.48         23.16        15.94 o                         
  -4   3  10       8374.70       8427.90        76.75 o                         
  -3   3  10        260.66        259.66        11.99 o                         
  -2   3  10       5424.65       5149.81        65.28 o                         
  -1   3  10         72.65         75.39         7.40 o                         
   0   3  10       2433.32       2387.64        38.57 o                         
   1   3  10       9875.75       9889.02       137.72 o                         
   2   3  10       7948.17       7739.43        79.91 o                         
   3   3  10        636.95        645.77        16.30 o                         
   4   3  10       5115.77       5017.44        51.04 o                         
   5   3  10       1243.17       1158.90        24.11 o                         
   6   3  10      10210.25      10051.34        82.01 o                         
   7   3  10       1760.25       1847.45        37.72 o                         
   8   3  10        661.87        676.29        24.61 o                         
   9   3  10        273.86        313.29        18.85 o                         
  10   3  10       1739.61       1612.24       182.64 o                         
  -6   4  10        852.23        947.84       106.82 o                         
  -5   4  10        741.59        727.98        54.03 o                         
  -4   4  10       4581.74       4596.18       100.35 o                         
  -3   4  10        230.08        259.65        22.64 o                         
  -2   4  10       6566.75       6317.84        61.87 o                         
  -1   4  10       7181.58       7382.38       105.58 o                         
   0   4  10      13431.28      12758.12        89.30 o                         
   1   4  10        120.49        128.71         7.56 o                         
   2   4  10      12223.03      11543.05       103.50 o                         
   3   4  10        703.43        702.95        15.31 o                         
   4   4  10       2850.56       2782.63        35.97 o                         
   5   4  10        369.74        344.69        13.36 o                         
   6   4  10      11105.34      11094.04        96.06 o                         
   7   4  10        175.55        167.97        12.33 o                         
   8   4  10       4920.52       5021.61        67.67 o                         
   9   4  10        670.62        698.68        26.30 o                         
  10   4  10       2882.18       2894.34       172.27 o                         
  -5   5  10        409.80        530.87        52.14 o                         
  -4   5  10       3292.26       3292.50       103.37 o                         
  -3   5  10        315.98        336.19        29.37 o                         
  -2   5  10       1220.37       1169.29        48.07 o                         
  -1   5  10       1010.70        984.00        41.74 o                         
   0   5  10       5277.53       5350.68        44.96 o                         
   1   5  10        353.52        336.92        10.75 o                         
   2   5  10       7412.33       7306.05        56.20 o                         
   3   5  10       1429.40       1388.84        23.40 o                         
   4   5  10       3831.99       3780.01        42.03 o                         
   5   5  10        816.62        806.39        20.35 o                         
   6   5  10       8089.52       8083.47        75.23 o                         
   7   5  10        761.61        795.91        24.33 o                         
   8   5  10        978.58        980.92        28.13 o                         
   9   5  10         47.26         43.63        10.52 o                         
  10   5  10       1700.14       1759.62       146.84 o                         
  -4   6  10       2805.63       2936.49       121.91 o                         
  -3   6  10        301.90        321.44        31.39 o                         
  -2   6  10       5079.01       5085.32       118.24 o                         
  -1   6  10        740.56        718.53        40.79 o                         
   0   6  10       9864.66      10050.12       181.25 o                         
   1   6  10          3.51          2.67        11.02 o                         
   2   6  10       6531.38       6853.17        80.47 o                         
   3   6  10        301.86        269.31        10.30 o                         
   4   6  10       2290.69       2347.50        33.56 o                         
   5   6  10         25.46         27.47         6.02 o                         
   6   6  10       9344.19       9425.81        82.25 o                         
   7   6  10        654.87        673.93        20.87 o                         
   8   6  10       5348.44       5441.13        68.00 o                         
   9   6  10        167.96        160.17        13.15 o                         
  -4   7  10       1689.60       1512.67       189.86 o                         
  -3   7  10        134.00        171.57        32.99 o                         
  -2   7  10       1825.81       1843.64        76.82 o                         
  -1   7  10       1169.19       1163.46        53.60 o                         
   0   7  10       3503.03       3557.35       111.21 o                         
   1   7  10        955.78        897.83        50.84 o                         
   2   7  10       6592.44       6696.16       145.41 o                         
   3   7  10        793.27        832.22        39.01 o                         
   4   7  10       8439.06       8229.77       137.11 o                         
   5   7  10       2386.88       2372.76        33.28 o                         
   6   7  10       1450.10       1472.77        30.33 o                         
   7   7  10         99.13         81.60         9.92 o                         
   8   7  10       1503.70       1529.38        36.05 o                         
   9   7  10        330.57        331.43        18.77 o                         
  -2   8  10       3935.76       4044.72       165.95 o                         
  -1   8  10        148.54        191.29        34.57 o                         
   0   8  10       2042.93       2063.35        90.90 o                         
   1   8  10       1210.44       1244.09        84.52 o                         
   2   8  10        988.33       1001.90        68.26 o                         
   3   8  10         15.06         35.06        21.93 o                         
   4   8  10       7257.30       7501.96       215.35 o                         
   5   8  10        541.31        586.97        58.47 o                         
   6   8  10       4084.51       4116.54       123.13 o                         
   7   8  10         94.44         85.29        10.50 o                         
   8   8  10       1418.70       1377.92        34.00 o                         
   9   8  10        804.33        804.12        29.98 o                         
  -2   9  10       2103.17       2214.57       180.84 o                         
  -1   9  10        614.99        644.80        80.18 o                         
   0   9  10       5392.71       5403.23       171.87 o                         
   1   9  10        491.70        520.69        55.98 o                         
   2   9  10       4791.92       4686.96       151.77 o                         
   3   9  10         36.90         22.73        20.47 o                         
   4   9  10       5205.36       5434.54       160.29 o                         
   5   9  10         49.88         41.88        25.09 o                         
   6   9  10       2262.30       2142.99       108.58 o                         
   7   9  10        753.53        702.37        64.78 o                         
   8   9  10       4672.49       4940.36       181.26 o                         
   9   9  10         23.61         53.05        47.99 o                         
   0  10  10       1589.83       1506.02       231.12 o                         
   1  10  10         78.36         32.66        37.79 o                         
   2  10  10       1549.50       1550.07        89.10 o                         
   3  10  10          1.99          4.83        23.63 o                         
   4  10  10       3015.82       2898.91       132.92 o                         
   5  10  10         10.02        -18.00        30.61 o                         
   6  10  10       3360.31       3410.49       174.89 o                         
   7  10  10         34.66         77.94        33.61 o                         
   8  10  10       1157.29       1104.38       113.46 o                         
   2  11  10       1951.67       1990.41       175.21 o                         
   3  11  10         88.40         59.12        64.78 o                         
   4  11  10       1336.14       1196.02       191.34 o                         
   5  11  10         32.14         23.71        31.25 o                         
   6  11  10       2293.24       2079.14       181.24 o                         
   7  11  10        368.87        432.18       102.06 o                         
  -3 -10  11       1455.27       1238.42       168.56 o                         
  -1 -10  11        550.93        576.03       128.09 o                         
  -5  -9  11       3312.46       3202.97        75.12 o                         
  -4  -9  11         82.97         58.98        13.76 o                         
  -3  -9  11       4062.12       4141.22        73.34 o                         
  -2  -9  11       1102.38       1155.47        37.89 o                         
  -1  -9  11       1861.45       1719.31        94.70 o                         
   0  -9  11        140.97        102.16        42.29 o                         
   1  -9  11       2166.10       2263.52       151.96 o                         
   2  -9  11        253.63         -7.60        57.13 o                         
  -6  -8  11        627.35        579.76        32.64 o                         
  -5  -8  11       3610.19       3258.47        68.65 o                         
  -4  -8  11         85.19        102.01        13.38 o                         
  -3  -8  11       2028.57       1966.54        47.70 o                         
  -2  -8  11         28.55         31.04        11.22 o                         
  -1  -8  11       3260.88       3240.32        60.30 o                         
   0  -8  11          7.25         12.90        11.50 o                         
   1  -8  11       7410.40       7592.12       262.12 o                         
   2  -8  11        938.81       1011.90        74.37 o                         
   3  -8  11       1768.48       1857.81       270.95 o                         
  -7  -7  11       1197.51       1280.13       111.12 o                         
  -6  -7  11       1289.79       1162.52        41.01 o                         
  -5  -7  11       2508.81       2392.74        60.16 o                         
  -4  -7  11         60.75         45.22        12.88 o                         
  -3  -7  11       3479.87       3344.71        61.09 o                         
  -2  -7  11        539.53        582.66        25.50 o                         
  -1  -7  11       3054.47       3202.10        61.36 o                         
   0  -7  11       1334.27       1410.61        37.73 o                         
   1  -7  11       1706.30       1715.83        53.92 o                         
   2  -7  11        708.46        728.92        27.53 o                         
   3  -7  11        818.42        760.04        85.18 o                         
   4  -7  11        272.27        182.21        65.23 o                         
  -7  -6  11       4509.92       4471.78       176.06 o                         
  -6  -6  11        509.10        529.24        25.93 o                         
  -5  -6  11       2004.54       1992.87        50.39 o                         
  -4  -6  11        519.63        495.16        22.84 o                         
  -3  -6  11       3801.23       3806.97        64.75 o                         
  -2  -6  11         27.48         36.98         9.69 o                         
  -1  -6  11       9209.90       9649.18       139.37 o                         
   0  -6  11       1960.25       1977.19        48.27 o                         
   1  -6  11       6317.11       6415.40       147.07 o                         
   2  -6  11        117.51        105.87        14.51 o                         
   3  -6  11       3204.79       3137.34        53.61 o                         
   4  -6  11        277.41        239.35        15.75 o                         
   5  -6  11       1725.48       1670.11       127.97 o                         
  -8  -5  11        641.76        646.52       153.60 o                         
  -7  -5  11       3023.86       3063.41        60.84 o                         
  -6  -5  11        199.64        189.58        15.82 o                         
  -5  -5  11       6268.29       6120.32        82.88 o                         
  -4  -5  11       1696.11       1701.09        42.81 o                         
  -3  -5  11       4842.73       4345.54        70.15 o                         
  -2  -5  11       1014.47        995.44        28.50 o                         
  -1  -5  11       3184.14       3322.99        51.01 o                         
   0  -5  11        303.14        305.13        16.57 o                         
   1  -5  11       4373.87       4356.06        89.10 o                         
   2  -5  11        370.62        348.06        17.38 o                         
   3  -5  11       6854.51       6422.41        83.68 o                         
   4  -5  11         68.00         47.56         9.86 o                         
   5  -5  11       3505.65       3504.83        65.73 o                         
   6  -5  11          7.80          5.99        11.80 o                         
  -8  -4  11        194.91        180.39        89.46 o                         
  -7  -4  11       1197.37       1157.37        38.21 o                         
  -6  -4  11        240.39        186.40        14.88 o                         
  -5  -4  11       1932.58       1932.99        43.17 o                         
  -4  -4  11        987.42       1005.47        32.01 o                         
  -3  -4  11       5627.76       5292.95        69.67 o                         
  -2  -4  11         10.90          0.88         9.32 o                         
  -1  -4  11       6889.29       7223.81        93.31 o                         
   0  -4  11        784.19        793.93        26.38 o                         
   1  -4  11       3466.35       3298.59        50.06 o                         
   2  -4  11        769.15        756.29        23.85 o                         
   3  -4  11       4626.29       4313.72        62.43 o                         
   4  -4  11       1127.98       1077.65        30.93 o                         
   5  -4  11       1087.12       1063.52        30.79 o                         
   6  -4  11        283.80        290.98        17.40 o                         
   7  -4  11       2466.69       2375.25        57.50 o                         
  -7  -3  11       3296.22       3301.55        62.70 o                         
  -6  -3  11        483.48        512.95        21.99 o                         
  -5  -3  11       8093.94       7834.54        88.68 o                         
  -4  -3  11       1089.08       1084.70        30.27 o                         
  -3  -3  11       6517.26       6089.15        78.42 o                         
  -2  -3  11        627.97        606.93        21.91 o                         
  -1  -3  11       5058.84       5476.43        71.32 o                         
   0  -3  11        408.22        476.65        21.30 o                         
   1  -3  11       6603.23       6624.94        70.82 o                         
   2  -3  11       2015.23       1944.16        40.78 o                         
   3  -3  11      14520.17      14402.10       116.44 o                         
   4  -3  11        302.83        277.58        15.38 o                         
   5  -3  11       5269.51       5154.21        67.10 o                         
   6  -3  11         11.37         22.45        10.33 o                         
   7  -3  11        924.59        884.27        32.51 o                         
  -7  -2  11        632.39        606.95        27.16 o                         
  -6  -2  11       2948.39       2889.84        52.28 o                         
  -5  -2  11       4710.46       4549.32        61.77 o                         
  -4  -2  11         13.74         18.19        10.81 o                         
  -3  -2  11       3868.47       3712.79        57.13 o                         
  -2  -2  11       2804.39       2641.22        42.90 o                         
  -1  -2  11      15684.28      16460.44       134.60 o                         
   0  -2  11       1471.58       1685.72        38.71 o                         
   1  -2  11       1113.47       1138.10        28.88 o                         
   2  -2  11       1996.92       1773.58        35.91 o                         
   3  -2  11       2567.14       2581.24        42.95 o                         
   4  -2  11         68.63         73.64         9.57 o                         
   5  -2  11       6281.03       6150.50        71.18 o                         
   6  -2  11        509.27        526.85        21.63 o                         
   7  -2  11       3410.01       3350.42        61.46 o                         
   8  -2  11        286.09        285.96        19.29 o                         
  -7  -1  11       4963.90       4828.52        79.51 o                         
  -6  -1  11        406.25        402.13        19.27 o                         
  -5  -1  11       6906.59       6723.86        76.22 o                         
  -4  -1  11        445.07        404.68        17.76 o                         
  -3  -1  11        985.24        890.23        26.62 o                         
  -2  -1  11         35.12         22.96         6.86 o                         
  -1  -1  11      15678.53      16047.80       125.91 o                         
   0  -1  11        234.14        282.37        17.32 o                         
   1  -1  11      16991.40      16613.70       144.49 o                         
   2  -1  11       4058.03       3750.75        50.33 o                         
   3  -1  11       6211.47       5982.34        63.81 o                         
   4  -1  11       1647.63       1625.90        33.00 o                         
   5  -1  11       4991.90       4827.95        61.50 o                         
   6  -1  11          9.64         13.91         9.04 o                         
   7  -1  11       2088.55       2070.66        41.98 o                         
   8  -1  11        145.28        115.92        13.32 o                         
   9  -1  11       4185.58       3932.04       316.73 o                         
  -7   0  11       1876.71       1787.62        48.89 o                         
  -6   0  11        699.87        698.77        24.04 o                         
  -5   0  11       7154.75       7022.38        77.17 o                         
  -4   0  11       2550.26       2521.51        42.37 o                         
  -3   0  11       2740.06       2599.06        46.55 o                         
  -2   0  11          2.05         -2.10         8.19 o                         
  -1   0  11      13892.57      13309.09       112.02 o                         
   0   0  11       3543.26       4126.23        56.24 o                         
   1   0  11       3495.54       3581.87        52.90 o                         
   2   0  11        794.05        763.05        21.91 o                         
   3   0  11       4454.41       4362.70        53.01 o                         
   4   0  11        153.63        152.95        10.90 o                         
   5   0  11      14623.43      14403.25       114.88 o                         
   6   0  11        412.02        406.31        18.29 o                         
   7   0  11       2871.32       2897.15        50.00 o                         
   8   0  11          4.20         14.52        10.71 o                         
   9   0  11       1555.19       1346.09       103.05 o                         
  -7   1  11       1433.70       1375.09        42.45 o                         
  -6   1  11        143.39        123.94        11.62 o                         
  -5   1  11       3024.57       2933.86        46.90 o                         
  -4   1  11        900.09        894.38        25.21 o                         
  -3   1  11       1957.80       1844.25        36.81 o                         
  -2   1  11         16.67          7.94         7.82 o                         
  -1   1  11      10082.80       9466.92       111.62 o                         
   0   1  11         33.51         41.93         9.90 o                         
   1   1  11       9342.11       9505.52        91.58 o                         
   2   1  11        151.67        130.25        10.96 o                         
   3   1  11       4583.52       4508.84        51.28 o                         
   4   1  11       4241.60       4154.65        50.57 o                         
   5   1  11       2064.10       2074.38        35.33 o                         
   6   1  11         26.41         28.87         9.02 o                         
   7   1  11       1564.50       1555.26        37.73 o                         
   8   1  11         47.99         42.43        12.20 o                         
   9   1  11       6381.64       6455.74       151.42 o                         
  -6   2  11        240.04        183.55        35.67 o                         
  -5   2  11       5105.08       5081.68        63.95 o                         
  -4   2  11       1979.05       1900.70        36.35 o                         
  -3   2  11      10179.10       9816.86        90.40 o                         
  -2   2  11        160.42        136.03         9.78 o                         
  -1   2  11       6326.42       5838.69        72.45 o                         
   0   2  11        792.62        847.63        22.47 o                         
   1   2  11       4542.04       4552.74        90.64 o                         
   2   2  11       4171.47       4061.02        47.16 o                         
   3   2  11      26379.48      25458.10       151.45 o                         
   4   2  11        435.40        423.04        16.05 o                         
   5   2  11      12840.08      12446.37        98.35 o                         
   6   2  11          6.56          3.49         8.17 o                         
   7   2  11        613.03        617.81        23.85 o                         
   8   2  11         16.73         17.89        10.41 o                         
   9   2  11       4283.49       4353.71        74.01 o                         
  10   2  11         35.37        206.74       126.97 o                         
  -6   3  11        321.19        292.60        66.17 o                         
  -5   3  11        762.41        676.18        52.16 o                         
  -4   3  11        927.68        926.47        25.10 o                         
  -3   3  11       4602.98       4389.88        55.84 o                         
  -2   3  11        518.22        472.70        20.41 o                         
  -1   3  11       8036.81       8046.30        78.25 o                         
   0   3  11         71.04         56.94         7.22 o                         
   1   3  11       5858.21       5955.73       103.51 o                         
   2   3  11       3314.82       3184.70        45.18 o                         
   3   3  11       2251.96       2230.71        35.91 o                         
   4   3  11        345.90        348.74        14.00 o                         
   5   3  11       5982.11       5743.89        58.89 o                         
   6   3  11        883.70        910.26        23.43 o                         
   7   3  11       5986.73       6074.81        80.77 o                         
   8   3  11        287.20        319.50        19.14 o                         
   9   3  11       2713.57       2737.64        56.10 o                         
  10   3  11         71.12        131.11       115.49 o                         
  -5   4  11       3599.80       3612.21       124.22 o                         
  -4   4  11         41.48         62.30        29.26 o                         
  -3   4  11       3140.88       3109.78        98.14 o                         
  -2   4  11        644.41        634.51        18.60 o                         
  -1   4  11       4049.69       4235.37        71.23 o                         
   0   4  11        684.99        645.42        19.36 o                         
   1   4  11       8706.10       8902.04       139.71 o                         
   2   4  11         13.96         14.04         6.57 o                         
   3   4  11      11840.54      11576.13        85.49 o                         
   4   4  11         75.55         70.50         7.58 o                         
   5   4  11       4662.17       4519.03        50.90 o                         
   6   4  11         86.52         82.22         9.55 o                         
   7   4  11       2511.05       2507.18        46.15 o                         
   8   4  11          8.35          8.16        11.05 o                         
   9   4  11       3128.44       3339.35        59.31 o                         
  10   4  11          5.79        -24.82        37.18 o                         
  -5   5  11       1832.93       1766.54       155.01 o                         
  -4   5  11        174.63        140.68        24.69 o                         
  -3   5  11       4203.97       4206.64       117.01 o                         
  -2   5  11        171.27        164.10        22.31 o                         
  -1   5  11       6214.94       5972.55       143.79 o                         
   0   5  11        168.08        146.40        24.75 o                         
   1   5  11       5115.52       5049.32        48.52 o                         
   2   5  11        343.78        366.58        13.32 o                         
   3   5  11       3509.84       3352.27        40.79 o                         
   4   5  11         57.58         51.88         6.61 o                         
   5   5  11       6266.79       6185.41        60.16 o                         
   6   5  11        151.07        140.76        10.89 o                         
   7   5  11      11387.52      11459.79       109.26 o                         
   8   5  11          2.84         12.62         9.57 o                         
   9   5  11        646.10        640.00        25.32 o                         
  10   5  11          8.18        -18.88        61.37 o                         
  -4   6  11          2.46        -26.00        83.25 o                         
  -3   6  11       1117.19       1173.73        62.96 o                         
  -2   6  11        764.85        678.92        45.80 o                         
  -1   6  11       1934.73       1796.20        67.31 o                         
   0   6  11         52.91         17.65        17.82 o                         
   1   6  11       9856.82       9901.31       195.33 o                         
   2   6  11         52.12         47.60        13.64 o                         
   3   6  11       5895.17       5857.21        61.57 o                         
   4   6  11        203.69        203.96        11.19 o                         
   5   6  11        660.75        660.24        19.15 o                         
   6   6  11        967.55        997.59        24.42 o                         
   7   6  11       3826.23       3699.48        54.52 o                         
   8   6  11         14.70         19.51         8.95 o                         
   9   6  11       3942.24       4091.15        66.60 o                         
  -3   7  11       5672.01       5571.36       256.67 o                         
  -2   7  11         19.30         -5.51        20.44 o                         
  -1   7  11       5393.46       5190.86       132.59 o                         
   0   7  11         88.75         66.03        19.93 o                         
   1   7  11        967.68       1022.71        56.26 o                         
   2   7  11         28.24         38.32        19.61 o                         
   3   7  11      10892.99      10874.96       223.23 o                         
   4   7  11        701.85        684.44        38.09 o                         
   5   7  11       8689.73       8708.64        72.73 o                         
   6   7  11        137.99        135.43        10.87 o                         
   7   7  11       4327.18       4309.52        60.10 o                         
   8   7  11          6.21          6.88         9.35 o                         
   9   7  11       1573.03       1586.23        40.01 o                         
  -2   8  11          9.97         76.27        56.75 o                         
  -1   8  11       4776.17       4850.57       157.04 o                         
   0   8  11        242.31        219.02        33.80 o                         
   1   8  11       2508.78       2573.47       106.42 o                         
   2   8  11        711.26        806.97        54.03 o                         
   3   8  11       2344.78       2488.97        94.21 o                         
   4   8  11        510.77        566.55        46.35 o                         
   5   8  11       1042.72       1101.32        63.14 o                         
   6   8  11          1.82          9.69        18.75 o                         
   7   8  11       4269.36       4303.09       160.06 o                         
   8   8  11        274.11        303.20        17.69 o                         
   9   8  11       2345.68       2292.29        50.01 o                         
  -1   9  11       1687.13       1634.00       201.35 o                         
   0   9  11        123.46         87.35        28.70 o                         
   1   9  11       1240.86       1107.03       108.32 o                         
   2   9  11          1.85         12.20        25.10 o                         
   3   9  11       9320.64       9677.15       230.66 o                         
   4   9  11          8.77        -14.17        20.10 o                         
   5   9  11       2653.67       2604.85       133.01 o                         
   6   9  11        358.97        323.52        56.76 o                         
   7   9  11       1279.56       1371.74        92.49 o                         
   8   9  11        830.32        754.02        71.65 o                         
   1  10  11       2982.61       2898.19       202.71 o                         
   2  10  11         80.73         37.51        29.45 o                         
   3  10  11       1927.95       2053.21       100.74 o                         
   4  10  11        130.92        150.98        42.99 o                         
   5  10  11       1840.31       1583.23       118.58 o                         
   6  10  11        365.50        383.24        63.16 o                         
   7  10  11       6461.55       6938.69       342.28 o                         
   3  11  11       4347.74       4958.62       267.67 o                         
   4  11  11          4.70        -29.66        42.61 o                         
   5  11  11        326.46        299.34       168.12 o                         
   6  11  11        140.27        135.17        62.15 o                         
  -4  -9  12       1801.20       1842.29        55.29 o                         
  -3  -9  12        534.59        464.18        27.43 o                         
  -2  -9  12        828.43        823.73        33.90 o                         
  -1  -9  12        156.21        138.10        41.42 o                         
   0  -9  12       2050.69       2105.44       294.89 o                         
   1  -9  12          8.05        -45.41        79.18 o                         
  -5  -8  12        318.62        243.26        23.05 o                         
  -4  -8  12       5680.31       5503.29        88.34 o                         
  -3  -8  12        760.33        763.29        30.54 o                         
  -2  -8  12       3657.30       3638.12        66.09 o                         
  -1  -8  12        256.06        238.88        17.93 o                         
   0  -8  12       1383.48       1390.86        39.76 o                         
   1  -8  12        172.47        169.45        39.78 o                         
   2  -8  12       2433.56       2436.60       292.87 o                         
  -7  -7  12          8.72         65.76        74.55 o                         
  -6  -7  12       2030.31       2014.93       133.79 o                         
  -5  -7  12        388.28        305.70        27.28 o                         
  -4  -7  12       1218.50       1071.28        37.77 o                         
  -3  -7  12         16.49          5.74        12.72 o                         
  -2  -7  12       4309.62       4230.13        70.58 o                         
  -1  -7  12       1683.75       1766.86        46.58 o                         
   0  -7  12       7762.18       8069.23       110.51 o                         
   1  -7  12         25.73         35.03        11.43 o                         
   2  -7  12       2157.36       2187.03        48.74 o                         
   3  -7  12        424.24        447.59        42.50 o                         
   4  -7  12        731.44        451.35       140.61 o                         
  -7  -6  12         18.87         32.66        29.67 o                         
  -6  -6  12       3389.56       3344.53        72.27 o                         
  -5  -6  12        785.42        803.76        33.52 o                         
  -4  -6  12       2414.84       2269.67        52.39 o                         
  -3  -6  12       1142.91       1078.24        34.24 o                         
  -2  -6  12       3442.79       3344.46        61.54 o                         
  -1  -6  12        690.45        779.07        29.07 o                         
   0  -6  12        884.40        899.13        31.53 o                         
   1  -6  12         67.68         53.83        10.68 o                         
   2  -6  12       4444.06       4498.84        79.70 o                         
   3  -6  12         12.51         13.68        10.81 o                         
   4  -6  12       2712.63       2566.66        52.90 o                         
   5  -6  12        157.70        174.33        32.74 o                         
  -7  -5  12        838.76        785.30        68.07 o                         
  -6  -5  12       1870.82       1803.65        47.18 o                         
  -5  -5  12        811.65        749.59        31.05 o                         
  -4  -5  12       3166.46       2961.84        57.31 o                         
  -3  -5  12        283.41        241.17        16.21 o                         
  -2  -5  12      13850.59      14094.91       167.26 o                         
  -1  -5  12        198.40        190.73        13.63 o                         
   0  -5  12       4967.01       5224.09        91.43 o                         
   1  -5  12        146.29        142.70        11.64 o                         
   2  -5  12       4947.32       4928.84        70.78 o                         
   3  -5  12        151.99        116.41        12.77 o                         
   4  -5  12       2364.38       2232.55        47.06 o                         
   5  -5  12        399.96        420.35        21.82 o                         
   6  -5  12       3686.43       3512.84        69.88 o                         
  -7  -4  12         45.99         15.77        36.34 o                         
  -6  -4  12       3248.55       3181.37        61.16 o                         
  -5  -4  12        293.41        232.20        18.80 o                         
  -4  -4  12       3359.93       3211.54        61.27 o                         
  -3  -4  12       2719.18       2388.85        49.31 o                         
  -2  -4  12       3361.66       3294.08        54.29 o                         
  -1  -4  12         30.01         31.32        10.51 o                         
   0  -4  12       1189.01       1310.98        34.81 o                         
   1  -4  12        804.46        806.95        25.22 o                         
   2  -4  12      14009.04      13600.60       130.75 o                         
   3  -4  12        322.53        306.39        16.98 o                         
   4  -4  12       2549.75       2420.74        49.41 o                         
   5  -4  12         26.49         19.68        11.03 o                         
   6  -4  12        432.16        405.55        20.92 o                         
   7  -4  12        379.08        397.40       101.65 o                         
  -7  -3  12        474.78        480.58        26.16 o                         
  -6  -3  12        753.71        698.64        26.75 o                         
  -5  -3  12        404.05        361.33        19.73 o                         
  -4  -3  12       5433.37       5355.92        77.25 o                         
  -3  -3  12        217.88        159.44        13.34 o                         
  -2  -3  12      17091.63      16458.27       140.82 o                         
  -1  -3  12         14.36         51.64        11.48 o                         
   0  -3  12       1624.86       1769.15        39.46 o                         
   1  -3  12        465.86        504.14        19.59 o                         
   2  -3  12       3952.01       3646.24        56.51 o                         
   3  -3  12         51.90         45.76        10.11 o                         
   4  -3  12       6803.54       6668.35        79.16 o                         
   5  -3  12       1634.99       1579.66        37.82 o                         
   6  -3  12       4082.60       3886.15        61.86 o                         
   7  -3  12        318.41        299.86        19.86 o                         
  -7  -2  12        427.48        399.67        23.89 o                         
  -6  -2  12       5052.87       4837.08        73.43 o                         
  -5  -2  12        594.92        595.98        23.35 o                         
  -4  -2  12       1650.16       1569.09        37.83 o                         
  -3  -2  12        675.73        589.61        23.76 o                         
  -2  -2  12       4023.75       3758.58        57.33 o                         
  -1  -2  12       1944.08       1985.07        42.91 o                         
   0  -2  12       9962.00      11176.26       108.92 o                         
   1  -2  12          7.13          8.44         8.92 o                         
   2  -2  12      15013.77      13999.17       117.90 o                         
   3  -2  12        640.25        601.16        21.95 o                         
   4  -2  12       1054.67       1044.80        28.83 o                         
   5  -2  12        482.19        471.21        19.97 o                         
   6  -2  12       3538.04       3448.94        57.20 o                         
   7  -2  12         97.13         93.05        12.24 o                         
   8  -2  12       3894.17       3781.29       170.78 o                         
  -7  -1  12          1.18        -14.36        14.36 o                         
  -6  -1  12       3193.01       3106.19        55.79 o                         
  -5  -1  12        292.97        291.13        16.55 o                         
  -4  -1  12       7648.44       7188.64        83.83 o                         
  -3  -1  12         11.25         26.02        10.19 o                         
  -2  -1  12       4321.87       3951.25        56.75 o                         
  -1  -1  12       1698.77       1753.85        38.95 o                         
   0  -1  12       1882.73       2234.48        45.00 o                         
   1  -1  12        124.97        149.39        13.83 o                         
   2  -1  12       4591.66       4391.42        58.31 o                         
   3  -1  12         36.21         26.03         8.99 o                         
   4  -1  12       7510.78       7547.39        79.84 o                         
   5  -1  12         78.68         73.00        10.44 o                         
   6  -1  12       3159.80       3087.08        52.09 o                         
   7  -1  12        542.15        556.22        22.79 o                         
   8  -1  12       1317.48       1345.34        41.91 o                         
  -7   0  12          7.92         -4.94        13.14 o                         
  -6   0  12       3692.35       3571.38        59.40 o                         
  -5   0  12          6.38          8.72        10.00 o                         
  -4   0  12       2974.23       2720.46        48.80 o                         
  -3   0  12        466.50        437.65        21.08 o                         
  -2   0  12       7853.79       7002.49        78.98 o                         
  -1   0  12        739.30        772.08        25.41 o                         
   0   0  12      23695.51      26819.76       183.95 o                         
   1   0  12        315.63        320.01        15.74 o                         
   2   0  12       8846.83       8188.58        78.66 o                         
   3   0  12          9.42         16.98         9.42 o                         
   4   0  12       2113.66       2058.35        38.57 o                         
   5   0  12         44.41         55.19         9.78 o                         
   6   0  12       7622.89       7636.10        80.03 o                         
   7   0  12        759.03        832.04        28.16 o                         
   8   0  12       6999.24       7120.43        93.10 o                         
   9   0  12        287.73        221.88        96.28 o                         
  -6   1  12       2889.17       2813.54        55.83 o                         
  -5   1  12         48.96         46.01         9.69 o                         
  -4   1  12       5981.11       5628.10        70.52 o                         
  -3   1  12        220.01        184.86        13.98 o                         
  -2   1  12       1728.67       1553.37        34.44 o                         
  -1   1  12       2088.59       1998.72        39.49 o                         
   0   1  12       2165.85       2356.54        44.07 o                         
   1   1  12          0.63         10.61        10.05 o                         
   2   1  12       8755.18       8245.62        75.28 o                         
   3   1  12        376.25        363.15        15.19 o                         
   4   1  12      12289.34      11913.33        98.14 o                         
   5   1  12        614.20        592.46        20.03 o                         
   6   1  12       1237.76       1246.16        30.78 o                         
   7   1  12        201.65        192.04        14.35 o                         
   8   1  12        837.94        852.53        31.48 o                         
   9   1  12          6.12          8.19        38.23 o                         
  -6   2  12        171.98        350.79        56.68 o                         
  -5   2  12          2.69         15.37         9.28 o                         
  -4   2  12       3428.12       3253.05        53.93 o                         
  -3   2  12        554.92        521.48        20.64 o                         
  -2   2  12      16585.46      15382.48       120.08 o                         
  -1   2  12        173.66        140.86        11.49 o                         
   0   2  12       6034.29       6349.17        82.83 o                         
   1   2  12       1419.32       1476.82        33.80 o                         
   2   2  12        924.15        869.84        23.14 o                         
   3   2  12         31.86         33.66         8.40 o                         
   4   2  12       8024.71       7826.81        72.10 o                         
   5   2  12         15.24         26.00         8.22 o                         
   6   2  12       8387.65       8123.81        82.80 o                         
   7   2  12        229.05        238.68        14.84 o                         
   8   2  12       1640.70       1696.37        40.64 o                         
   9   2  12         50.17         78.83        18.57 o                         
  -5   3  12         43.50         75.67        27.40 o                         
  -4   3  12       3384.68       3289.17       108.09 o                         
  -3   3  12        522.39        522.78        19.42 o                         
  -2   3  12       1368.03       1328.77        31.47 o                         
  -1   3  12        686.11        635.28        21.34 o                         
   0   3  12      12874.86      12888.47       151.56 o                         
   1   3  12        404.77        413.35        16.63 o                         
   2   3  12      15434.84      14729.43       170.45 o                         
   3   3  12         68.87         69.65         8.23 o                         
   4   3  12       4172.08       4000.60        50.62 o                         
   5   3  12        214.93        205.12        12.26 o                         
   6   3  12       3836.59       3857.33        50.53 o                         
   7   3  12          1.43          9.36        10.81 o                         
   8   3  12       2922.33       2948.89        57.47 o                         
   9   3  12        157.13        145.48        14.60 o                         
  -5   4  12        105.92         85.76        50.88 o                         
  -4   4  12       4916.97       4686.62       132.47 o                         
  -3   4  12        739.50        678.10        49.01 o                         
  -2   4  12       3850.54       3709.18       115.23 o                         
  -1   4  12        265.84        269.12        14.11 o                         
   0   4  12       2830.70       2709.30        40.71 o                         
   1   4  12       1911.50       1897.87        34.67 o                         
   2   4  12       3537.28       3536.51        45.39 o                         
   3   4  12          1.36         14.28         7.31 o                         
   4   4  12       5191.32       5154.12        56.08 o                         
   5   4  12          8.71          8.35         7.32 o                         
   6   4  12       9082.14       8914.29        82.62 o                         
   7   4  12          0.27         11.97         9.36 o                         
   8   4  12        826.41        828.87        29.46 o                         
   9   4  12        420.30        478.52        24.22 o                         
  -5   5  12         34.62         97.97        62.58 o                         
  -4   5  12       2597.19       2719.97       100.95 o                         
  -3   5  12          6.87         -4.76        26.18 o                         
  -2   5  12       1501.78       1226.57        63.26 o                         
  -1   5  12        611.48        619.21        51.14 o                         
   0   5  12      12516.79      12655.58       324.19 o                         
   1   5  12         10.30         10.27         6.06 o                         
   2   5  12      14187.08      14856.83       190.89 o                         
   3   5  12        611.55        613.13        18.15 o                         
   4   5  12        289.38        298.62        12.62 o                         
   5   5  12        315.55        290.85        13.00 o                         
   6   5  12       9355.89       9161.18        87.74 o                         
   7   5  12          3.56          3.01         8.32 o                         
   8   5  12       5139.33       5185.02        72.39 o                         
   9   5  12       1337.43       1364.01        39.73 o                         
  10   5  12       2763.40       2319.98       308.01 o                         
  -4   6  12       5771.65       5659.19       291.73 o                         
  -3   6  12          9.33         20.48        19.60 o                         
  -2   6  12        685.72        614.15        45.80 o                         
  -1   6  12        305.60        274.69        30.87 o                         
   0   6  12        760.09        745.42        58.39 o                         
   1   6  12       1509.67       1541.90        76.03 o                         
   2   6  12       7425.24       7386.30       133.15 o                         
   3   6  12        861.96        816.23        19.27 o                         
   4   6  12       5761.89       5713.47        56.74 o                         
   5   6  12         13.22         10.92         6.71 o                         
   6   6  12       3375.62       3423.73        47.64 o                         
   7   6  12       1370.50       1380.84        30.63 o                         
   8   6  12        488.28        466.08        20.69 o                         
   9   6  12          5.03          9.03        10.72 o                         
  -3   7  12         69.83         49.65        48.08 o                         
  -2   7  12       4561.60       4644.96       190.54 o                         
  -1   7  12        252.70        236.85        46.12 o                         
   0   7  12       5777.84       5867.63       175.74 o                         
   1   7  12        488.21        426.35        63.15 o                         
   2   7  12       1901.22       1904.60        77.52 o                         
   3   7  12         37.02         45.48        16.91 o                         
   4   7  12       2328.93       2276.64        70.83 o                         
   5   7  12         64.69         66.53        27.06 o                         
   6   7  12       8595.80       8802.15        80.84 o                         
   7   7  12          9.80          9.53         8.20 o                         
   8   7  12       1914.63       1861.85        42.95 o                         
   9   7  12        267.80        285.08        19.90 o                         
  -2   8  12       1616.75       1618.09       202.31 o                         
  -1   8  12         20.35         14.56        24.71 o                         
   0   8  12       3303.74       3255.59       129.04 o                         
   1   8  12         14.61        -22.15        22.15 o                         
   2   8  12       5202.48       5119.79       187.18 o                         
   3   8  12        139.55        178.83        31.00 o                         
   4   8  12       5364.63       5523.14       150.61 o                         
   5   8  12         24.90         26.95        19.35 o                         
   6   8  12       3996.36       3994.21       127.66 o                         
   7   8  12         19.65         32.60        40.94 o                         
   8   8  12       1888.87       1836.45       107.74 o                         
   9   8  12          3.87          8.54        11.02 o                         
   0   9  12       1773.39       1804.87       135.62 o                         
   1   9  12         23.34          0.33        24.43 o                         
   2   9  12        532.03        587.26        55.57 o                         
   3   9  12       1152.28       1197.03        78.78 o                         
   4   9  12       2306.32       2098.99       167.81 o                         
   5   9  12         17.81        -26.30        26.30 o                         
   6   9  12       4078.71       3995.12       160.41 o                         
   7   9  12        126.39        148.06        33.88 o                         
   8   9  12       1110.43       1239.37       139.36 o                         
   1  10  12        448.70        580.82       159.20 o                         
   2  10  12       4568.84       4855.34       480.69 o                         
   3  10  12        112.37         84.42        29.80 o                         
   4  10  12       2305.11       2528.93       189.81 o                         
   5  10  12        367.96        283.70        45.23 o                         
   6  10  12        853.49        821.02       231.99 o                         
   7  10  12          7.60         20.80        50.50 o                         
   3  11  12          1.64         76.07        43.42 o                         
   4  11  12       2774.51       2419.87       331.13 o                         
   5  11  12         14.98        -14.63        36.23 o                         
  -4  -9  13         29.86         29.21        42.04 o                         
  -3  -9  13       3251.01       3329.77        76.67 o                         
  -2  -9  13        106.04         74.30        15.92 o                         
  -1  -9  13        545.35        654.54       148.62 o                         
  -4  -8  13        446.08        404.51        32.85 o                         
  -3  -8  13       2617.22       2553.49        57.29 o                         
  -2  -8  13        597.22        654.18        29.31 o                         
  -1  -8  13       3001.25       3186.57        62.99 o                         
   0  -8  13        110.92        116.28        15.37 o                         
   1  -8  13       2278.24       2261.32       100.85 o                         
   2  -8  13        245.44        269.77        68.41 o                         
  -5  -7  13       8454.52       7762.56       121.61 o                         
  -4  -7  13        110.07         82.95        14.01 o                         
  -3  -7  13        917.28        851.30        33.21 o                         
  -2  -7  13         69.66         61.32        12.38 o                         
  -1  -7  13       2117.86       2167.50        53.15 o                         
   0  -7  13          1.68         -0.96        11.71 o                         
   1  -7  13       8960.86       9260.35       187.59 o                         
   2  -7  13        555.83        560.06        26.38 o                         
   3  -7  13       2270.93       2296.12        66.29 o                         
  -6  -6  13         53.90         49.16        37.43 o                         
  -5  -6  13       1721.13       1546.29        46.36 o                         
  -4  -6  13         33.19         11.68        14.12 o                         
  -3  -6  13       5069.51       4825.55        76.06 o                         
  -2  -6  13        231.24        238.62        19.92 o                         
  -1  -6  13       4302.16       4618.97        82.47 o                         
   0  -6  13        620.07        697.19        28.74 o                         
   1  -6  13       1545.09       1625.76        41.47 o                         
   2  -6  13         77.55         73.16        12.18 o                         
   3  -6  13        587.02        556.16        25.76 o                         
   4  -6  13         21.15          0.70        10.40 o                         
   5  -6  13       4770.22       4164.91       177.01 o                         
  -7  -5  13       3258.46       2743.00       213.09 o                         
  -6  -5  13          2.58          2.02        13.77 o                         
  -5  -5  13       2850.58       2695.12        61.28 o                         
  -4  -5  13         51.32         43.68        12.64 o                         
  -3  -5  13       1413.93       1358.09        38.98 o                         
  -2  -5  13         52.42         51.89        11.66 o                         
  -1  -5  13       3941.62       4195.67        76.45 o                         
   0  -5  13         15.18         13.45        11.43 o                         
   1  -5  13       9378.25       9625.68       164.31 o                         
   2  -5  13        429.75        448.55        21.29 o                         
   3  -5  13       1764.14       1623.12        42.00 o                         
   4  -5  13         53.29         41.50        11.38 o                         
   5  -5  13       1086.76       1027.07        33.58 o                         
   6  -5  13        604.20        570.97       154.26 o                         
  -7  -4  13        903.27        758.29       116.24 o                         
  -6  -4  13         65.83         63.16        14.61 o                         
  -5  -4  13       4380.68       4250.74        74.39 o                         
  -4  -4  13        767.70        725.69        28.86 o                         
  -3  -4  13      11710.82      10671.03       114.51 o                         
  -2  -4  13          1.58          2.07        10.91 o                         
  -1  -4  13       2263.54       2557.45        48.46 o                         
   0  -4  13        135.60        119.93        14.13 o                         
   1  -4  13       2075.05       2262.11        52.51 o                         
   2  -4  13         28.45         13.42        11.20 o                         
   3  -4  13       8383.34       8105.60       102.86 o                         
   4  -4  13        537.84        545.36        23.53 o                         
   5  -4  13       5780.33       5710.52        81.63 o                         
   6  -4  13         73.91         60.31        11.42 o                         
  -7  -3  13       2306.76       2637.20       264.34 o                         
  -6  -3  13         72.95         61.02        13.15 o                         
  -5  -3  13        445.03        394.71        21.40 o                         
  -4  -3  13       1072.92        961.63        34.42 o                         
  -3  -3  13       2997.36       2680.99        53.74 o                         
  -2  -3  13         13.26         28.48        11.74 o                         
  -1  -3  13      10290.22      11420.02       122.75 o                         
   0  -3  13        616.28        681.38        25.45 o                         
   1  -3  13       4006.13       4055.91        61.46 o                         
   2  -3  13        871.61        811.86        28.63 o                         
   3  -3  13       1661.34       1558.12        36.69 o                         
   4  -3  13        453.09        437.32        21.97 o                         
   5  -3  13       1318.67       1282.93        36.02 o                         
   6  -3  13         25.04         43.71        10.88 o                         
   7  -3  13       3698.16       3500.06        70.10 o                         
  -7  -2  13       2642.04       2600.27       239.25 o                         
  -6  -2  13        403.23        430.42        24.29 o                         
  -5  -2  13       8032.69       7685.48        94.13 o                         
  -4  -2  13         14.93         -1.23        11.31 o                         
  -3  -2  13       4909.39       4516.85        65.22 o                         
  -2  -2  13         17.32         15.18        11.02 o                         
  -1  -2  13       3219.11       3424.52        57.89 o                         
   0  -2  13         68.88         76.71        12.44 o                         
   1  -2  13      10511.63      11068.36       113.51 o                         
   2  -2  13         95.75         80.63        10.97 o                         
   3  -2  13      11317.83      10924.68       101.65 o                         
   4  -2  13        267.49        252.85        15.56 o                         
   5  -2  13       3423.57       3202.89        54.17 o                         
   6  -2  13        459.61        474.95        21.46 o                         
   7  -2  13       1853.16       1818.35        44.58 o                         
   8  -2  13        385.80        408.04       133.13 o                         
  -6  -1  13        345.04        280.11        17.81 o                         
  -5  -1  13       1839.66       1772.00        42.75 o                         
  -4  -1  13         89.00         62.31        11.68 o                         
  -3  -1  13       3544.76       3137.17        53.40 o                         
  -2  -1  13         45.87         33.51        10.39 o                         
  -1  -1  13       9322.60      10080.92       100.78 o                         
   0  -1  13         76.48        102.30        13.68 o                         
   1  -1  13       2739.93       3004.76        50.69 o                         
   2  -1  13        554.48        503.28        20.51 o                         
   3  -1  13       2996.43       2936.05        48.85 o                         
   4  -1  13        733.49        717.85        24.78 o                         
   5  -1  13       4384.30       4359.25        61.07 o                         
   6  -1  13         93.20         86.22        11.20 o                         
   7  -1  13       3581.67       3591.75        61.42 o                         
   8  -1  13         15.57         52.09        30.91 o                         
  -6   0  13          5.03          4.32        11.52 o                         
  -5   0  13       8330.09       7902.31        92.43 o                         
  -4   0  13        374.46        283.38        17.86 o                         
  -3   0  13        329.56        310.99        18.70 o                         
  -2   0  13        473.86        423.44        19.47 o                         
  -1   0  13       5170.06       5324.80        69.54 o                         
   0   0  13       1897.20       2177.00        45.49 o                         
   1   0  13      10449.31      11230.52       108.49 o                         
   2   0  13       3621.33       3462.94        52.70 o                         
   3   0  13       8596.12       8457.40        84.61 o                         
   4   0  13        227.28        234.14        13.90 o                         
   5   0  13       1586.37       1601.58        36.23 o                         
   6   0  13        537.15        522.42        21.28 o                         
   7   0  13       1722.96       1728.21        41.23 o                         
   8   0  13         22.59         -7.08        12.73 o                         
  -6   1  13        351.33        353.95        20.49 o                         
  -5   1  13       3913.10       3720.56        63.46 o                         
  -4   1  13       1021.18        974.63        31.11 o                         
  -3   1  13       8301.53       7634.15        88.69 o                         
  -2   1  13        816.09        698.11        24.32 o                         
  -1   1  13      12146.70      12132.76       133.24 o                         
   0   1  13        338.38        401.66        19.97 o                         
   1   1  13       1124.49       1249.77        32.46 o                         
   2   1  13         95.61         74.47        10.50 o                         
   3   1  13       9625.07       9196.58        87.06 o                         
   4   1  13         74.08         71.42        10.12 o                         
   5   1  13      14750.90      14496.74       113.78 o                         
   6   1  13       1731.93       1756.31        37.94 o                         
   7   1  13       1871.99       1836.04        42.51 o                         
   8   1  13          1.31         -6.61        12.46 o                         
   9   1  13       2513.88       2358.83       300.04 o                         
  -6   2  13        193.58        134.55        69.10 o                         
  -5   2  13        852.47        846.86        35.35 o                         
  -4   2  13        188.23        162.29        13.67 o                         
  -3   2  13        333.97        232.71        14.05 o                         
  -2   2  13        232.70        231.01        14.50 o                         
  -1   2  13      13304.80      12877.42       171.42 o                         
   0   2  13        492.23        500.17        20.65 o                         
   1   2  13       3656.37       3956.11        56.96 o                         
   2   2  13        943.73        861.89        25.56 o                         
   3   2  13       2232.78       2203.60        39.82 o                         
   4   2  13       2059.19       2022.94        36.86 o                         
   5   2  13       5923.69       5670.93        68.39 o                         
   6   2  13        152.29        141.04        12.47 o                         
   7   2  13       1160.74       1142.04        32.98 o                         
   8   2  13         32.61         31.72        13.47 o                         
   9   2  13       3412.65       3055.15       217.42 o                         
  -5   3  13       5090.03       5027.05       157.63 o                         
  -4   3  13        553.02        600.21        48.99 o                         
  -3   3  13       4871.12       4607.67        62.62 o                         
  -2   3  13         48.49         38.31         9.13 o                         
  -1   3  13       4846.91       4710.87        96.61 o                         
   0   3  13        128.67        122.40        11.37 o                         
   1   3  13       3370.21       3473.74        51.89 o                         
   2   3  13         14.80         16.06         8.20 o                         
   3   3  13      10544.63      10319.30        91.02 o                         
   4   3  13          5.95         14.03         7.71 o                         
   5   3  13       8925.86       8681.04        81.35 o                         
   6   3  13       1594.73       1524.18        34.14 o                         
   7   3  13       1720.96       1613.80        37.96 o                         
   8   3  13        199.51        223.34        16.99 o                         
   9   3  13       3759.29       3973.35       170.06 o                         
  -4   4  13        648.99        714.13        53.62 o                         
  -3   4  13       1741.49       1571.59        75.92 o                         
  -2   4  13         37.77         17.87        21.18 o                         
  -1   4  13       8194.42       8472.65       109.31 o                         
   0   4  13        776.50        772.58        24.21 o                         
   1   4  13       6114.45       6169.72       119.65 o                         
   2   4  13         13.09         18.60         7.74 o                         
   3   4  13       1914.18       1874.13        35.08 o                         
   4   4  13       4134.63       3943.22        50.04 o                         
   5   4  13       2863.03       2769.43        42.33 o                         
   6   4  13         82.02         53.89         9.20 o                         
   7   4  13       4881.50       4737.91        67.84 o                         
   8   4  13        263.62        309.51        18.14 o                         
   9   4  13       3762.27       3820.32        67.70 o                         
  -4   5  13        170.02        156.21        40.32 o                         
  -3   5  13       2309.12       2225.72        95.17 o                         
  -2   5  13        149.65         97.68        21.79 o                         
  -1   5  13        828.93        784.51        51.57 o                         
   0   5  13        586.01        518.55        48.12 o                         
   1   5  13       8547.67       8605.55       100.23 o                         
   2   5  13        291.83        317.37        15.07 o                         
   3   5  13       9483.00       9235.46       115.10 o                         
   4   5  13        457.34        428.27        15.81 o                         
   5   5  13       2314.22       2278.09        37.87 o                         
   6   5  13        361.74        343.83        15.86 o                         
   7   5  13       1486.54       1413.04        34.52 o                         
   8   5  13        472.14        468.21        21.40 o                         
   9   5  13       3894.11       4046.27        70.53 o                         
  -3   6  13       5226.53       5232.24       171.17 o                         
  -2   6  13        676.39        704.16        72.13 o                         
  -1   6  13       4224.92       4313.91       168.52 o                         
   0   6  13         61.91        -20.63        25.85 o                         
   1   6  13       2622.92       2547.37       102.35 o                         
   2   6  13        491.98        426.32        39.62 o                         
   3   6  13       5505.43       5411.34       130.77 o                         
   4   6  13        119.33        111.01         9.84 o                         
   5   6  13       6929.06       6959.22        69.14 o                         
   6   6  13        317.05        310.30        15.58 o                         
   7   6  13       4978.52       4842.31        60.87 o                         
   8   6  13        101.78         93.42        12.97 o                         
   9   6  13       2156.64       2149.83        51.60 o                         
  -2   7  13        470.34        411.09        61.77 o                         
  -1   7  13       2851.62       2758.73       111.57 o                         
   0   7  13        233.75        244.44        34.46 o                         
   1   7  13       3218.75       3251.94       136.39 o                         
   2   7  13         49.01         52.54        20.72 o                         
   3   7  13       2565.19       2454.25        85.63 o                         
   4   7  13         10.69          0.44        14.73 o                         
   5   7  13       1976.58       2017.54        75.94 o                         
   6   7  13       1764.10       1782.14        34.66 o                         
   7   7  13       1424.33       1414.71        32.95 o                         
   8   7  13        192.19        186.44        14.22 o                         
   9   7  13       1484.35       1486.36        41.86 o                         
  -1   8  13       3085.11       3434.18       181.89 o                         
   0   8  13         28.32         11.52        37.50 o                         
   1   8  13       2090.71       2056.10       129.76 o                         
   2   8  13        263.88        230.65        44.20 o                         
   3   8  13       4303.80       4189.50       132.96 o                         
   4   8  13         85.30         79.85        23.84 o                         
   5   8  13       5237.31       5047.73       181.76 o                         
   6   8  13        874.43        914.74        56.18 o                         
   7   8  13       4580.74       4795.50       165.51 o                         
   8   8  13         58.39         19.44        27.04 o                         
   9   8  13        659.15        562.27        93.01 o                         
   0   9  13        466.34        336.66       114.93 o                         
   1   9  13       2710.89       2741.72       159.04 o                         
   2   9  13         79.04         79.76        33.49 o                         
   3   9  13       1936.66       2076.73       121.69 o                         
   4   9  13        807.41        786.47        64.12 o                         
   5   9  13       1980.95       2058.69       110.36 o                         
   6   9  13          1.72         22.96        33.46 o                         
   7   9  13       3483.77       3391.32       149.05 o                         
   8   9  13        177.23        275.06        68.96 o                         
   2  10  13         51.36         63.17        37.45 o                         
   3  10  13       5386.02       5488.24       232.21 o                         
   4  10  13        169.87        185.68       132.80 o                         
   5  10  13        869.95        855.89       115.57 o                         
   6  10  13         10.67          2.95        43.71 o                         
   7  10  13       1831.71       2090.88       307.79 o                         
  -2  -9  14       6089.62       6291.83       207.79 o                         
  -3  -8  14        103.22         68.14        15.37 o                         
  -2  -8  14        660.40        585.52        30.20 o                         
  -1  -8  14         13.23         35.97        12.64 o                         
   0  -8  14       4042.52       4254.50        87.76 o                         
   1  -8  14         15.37         25.32        37.21 o                         
  -4  -7  14       4458.17       4428.22        87.82 o                         
  -3  -7  14        141.32        155.18        16.73 o                         
  -2  -7  14       2073.48       2179.25        52.66 o                         
  -1  -7  14         13.47         23.86        13.28 o                         
   0  -7  14       1543.82       1595.14        43.28 o                         
   1  -7  14        272.34        242.16        22.55 o                         
   2  -7  14       1847.55       1765.44        57.44 o                         
   3  -7  14          0.44         -0.39        14.78 o                         
  -6  -6  14       2811.22       2586.56       267.86 o                         
  -5  -6  14          4.68         -9.67        13.26 o                         
  -4  -6  14       1196.05       1096.39        40.13 o                         
  -3  -6  14         32.35         29.75        13.73 o                         
  -2  -6  14       3012.68       3234.68        63.67 o                         
  -1  -6  14        105.48        112.33        16.41 o                         
   0  -6  14       9238.17       9855.83       111.00 o                         
   1  -6  14        512.03        573.09        26.38 o                         
   2  -6  14       3585.05       3636.89        95.99 o                         
   3  -6  14         53.46         53.03        12.64 o                         
   4  -6  14       1083.35        957.40        35.49 o                         
  -6  -5  14       3282.11       2831.42       147.44 o                         
  -5  -5  14        168.10        139.74        14.99 o                         
  -4  -5  14       4227.04       3973.29        76.39 o                         
  -3  -5  14         85.70         43.16        13.06 o                         
  -2  -5  14       1751.60       1802.85        43.29 o                         
  -1  -5  14       1066.90       1154.81        34.01 o                         
   0  -5  14        583.36        689.01        27.06 o                         
   1  -5  14        707.01        752.97        27.08 o                         
   2  -5  14       4111.23       3980.98        65.92 o                         
   3  -5  14        257.99        223.41        18.02 o                         
   4  -5  14       3282.40       3114.20        60.63 o                         
   5  -5  14          3.37        -13.14        13.14 o                         
  -6  -4  14        279.82        172.87        50.32 o                         
  -5  -4  14         50.56         30.93        13.38 o                         
  -4  -4  14       3095.41       2709.84        60.02 o                         
  -3  -4  14         58.67         51.03        13.00 o                         
  -2  -4  14      13312.68      13951.39       134.29 o                         
  -1  -4  14       1362.93       1558.18        40.12 o                         
   0  -4  14       3602.39       3899.85        65.43 o                         
   1  -4  14         22.16         26.34        10.25 o                         
   2  -4  14       2814.08       2774.89        60.68 o                         
   3  -4  14        625.14        607.92        25.33 o                         
   4  -4  14       3110.78       2901.56        56.99 o                         
   5  -4  14        212.40        186.88        15.87 o                         
   6  -4  14       2921.52       2774.03        61.56 o                         
  -6  -3  14       4160.73       4025.47        80.57 o                         
  -5  -3  14        711.09        649.83        29.00 o                         
  -4  -3  14       1250.17       1064.38        35.56 o                         
  -3  -3  14       1298.17       1153.08        36.24 o                         
  -2  -3  14       3487.65       3761.25        62.49 o                         
  -1  -3  14        139.77        162.55        15.11 o                         
   0  -3  14       1884.64       2081.43        47.29 o                         
   1  -3  14         31.46         47.15        11.39 o                         
   2  -3  14       9618.77       9626.91       122.84 o                         
   3  -3  14          6.92        -11.89        11.89 o                         
   4  -3  14       2586.18       2564.75        54.49 o                         
   5  -3  14          2.15          7.58        11.19 o                         
   6  -3  14       1508.62       1436.47        40.95 o                         
   7  -3  14        319.64        314.60       114.40 o                         
  -6  -2  14        608.68        555.94        28.75 o                         
  -5  -2  14         12.84          5.23        12.56 o                         
  -4  -2  14       5809.74       5274.55        78.44 o                         
  -3  -2  14        163.04        115.57        12.96 o                         
  -2  -2  14       9460.70       9782.72       102.07 o                         
  -1  -2  14        985.58       1147.08        34.26 o                         
   0  -2  14       1223.65       1371.83        37.58 o                         
   1  -2  14        114.34        131.30        13.49 o                         
   2  -2  14       5330.68       5214.26        71.84 o                         
   3  -2  14       3297.89       3091.28        53.30 o                         
   4  -2  14       1914.13       1895.74        46.98 o                         
   5  -2  14       1496.04       1454.20        38.99 o                         
   6  -2  14       4239.10       4114.89        66.79 o                         
   7  -2  14          5.75         15.91        12.94 o                         
  -6  -1  14       3495.18       3233.55        70.79 o                         
  -5  -1  14        637.06        613.20        27.69 o                         
  -4  -1  14       2185.18       1921.53        44.40 o                         
  -3  -1  14        728.58        612.03        24.61 o                         
  -2  -1  14       4794.06       4688.12        66.04 o                         
  -1  -1  14        190.56        201.55        15.48 o                         
   0  -1  14       9334.89      10663.10       111.85 o                         
   1  -1  14       1559.69       1665.02        40.40 o                         
   2  -1  14      14133.68      13521.12       125.94 o                         
   3  -1  14         33.82         36.31        10.62 o                         
   4  -1  14       2166.00       2072.73        47.94 o                         
   5  -1  14         35.97         31.99        10.82 o                         
   6  -1  14       2664.16       2563.23        49.30 o                         
   7  -1  14        102.95         79.54        13.34 o                         
   8  -1  14       4128.71       4182.11       383.67 o                         
  -6   0  14       1683.99       1526.20        48.80 o                         
  -5   0  14         61.22         44.98        12.06 o                         
  -4   0  14       4697.13       4347.65        68.67 o                         
  -3   0  14        330.74        261.42        17.16 o                         
  -2   0  14       3418.10       3254.53        55.85 o                         
  -1   0  14        926.24       1040.56        30.95 o                         
   0   0  14        379.78        486.09        22.42 o                         
   1   0  14       2188.21       2404.58        47.16 o                         
   2   0  14       7322.83       7100.27        85.77 o                         
   3   0  14         15.35         -0.63        10.60 o                         
   4   0  14       4127.57       3880.97        62.45 o                         
   5   0  14        434.76        371.32        18.92 o                         
   6   0  14       2236.65       2254.24        46.99 o                         
   7   0  14       1933.16       1951.10        46.37 o                         
   8   0  14       1622.43       1614.54       153.03 o                         
  -6   1  14       1639.16       1486.07        46.36 o                         
  -5   1  14         65.68         59.18        12.94 o                         
  -4   1  14       1711.49       1517.97        39.24 o                         
  -3   1  14         12.93        -10.14        12.02 o                         
  -2   1  14       7571.24       7103.81        83.55 o                         
  -1   1  14        362.43        367.19        18.58 o                         
   0   1  14       9596.78      10711.65       106.44 o                         
   1   1  14        366.50        409.09        19.06 o                         
   2   1  14       5286.42       5278.23        70.10 o                         
   3   1  14        262.54        212.97        14.03 o                         
   4   1  14       3429.05       3217.05        55.46 o                         
   5   1  14         16.47         21.24        10.14 o                         
   6   1  14       4719.93       4633.27        67.11 o                         
   7   1  14         60.28         52.84        11.47 o                         
   8   1  14       3503.96       3578.94        68.32 o                         
   9   1  14        207.88        165.37        59.39 o                         
  -5   2  14        112.82         59.27        40.48 o                         
  -4   2  14       1997.68       1833.09        46.25 o                         
  -3   2  14         62.66         23.70        10.10 o                         
  -2   2  14       3689.10       3433.44        55.25 o                         
  -1   2  14        685.13        654.87        24.30 o                         
   0   2  14       4942.15       5344.52        70.63 o                         
   1   2  14         27.64         29.03         9.61 o                         
   2   2  14       4198.46       4118.46        58.63 o                         
   3   2  14        182.65        164.09        12.86 o                         
   4   2  14       9405.80       9179.46        94.28 o                         
   5   2  14        210.67        215.53        13.35 o                         
   6   2  14       3932.93       3766.18        58.73 o                         
   7   2  14        481.46        493.97        22.43 o                         
   8   2  14       1314.21       1326.07        40.10 o                         
   9   2  14          8.61         23.57        62.81 o                         
  -5   3  14        109.98         98.60        92.67 o                         
  -4   3  14       2352.62       2225.60       110.21 o                         
  -3   3  14        232.60        166.81        26.72 o                         
  -2   3  14       4973.93       4941.79        68.50 o                         
  -1   3  14        620.90        552.59        21.57 o                         
   0   3  14       5464.13       5624.47        81.11 o                         
   1   3  14         39.26         23.99         9.66 o                         
   2   3  14       2873.01       2857.84        47.35 o                         
   3   3  14       1349.02       1295.69        31.17 o                         
   4   3  14       3580.29       3395.46        50.84 o                         
   5   3  14         23.96         27.49         9.56 o                         
   6   3  14       4070.07       3969.35        57.46 o                         
   7   3  14        800.78        786.12        27.30 o                         
   8   3  14       3544.92       3544.15        65.74 o                         
   9   3  14        444.54        479.29       148.60 o                         
  -4   4  14       3104.01       2858.45       120.40 o                         
  -3   4  14        200.31        156.10        32.09 o                         
  -2   4  14       1933.41       1753.73        81.20 o                         
  -1   4  14        604.46        457.24        45.25 o                         
   0   4  14       4164.64       4191.18        56.34 o                         
   1   4  14       1214.13       1224.69        29.52 o                         
   2   4  14      10834.06      11119.12       131.95 o                         
   3   4  14        439.58        416.64        18.21 o                         
   4   4  14       6091.58       5850.95        69.23 o                         
   5   4  14        492.02        458.02        18.06 o                         
   6   4  14       2952.91       2878.02        47.46 o                         
   7   4  14         48.82         51.36        10.43 o                         
   8   4  14       2609.15       2575.74        54.85 o                         
   9   4  14        237.29        289.57        61.18 o                         
  -4   5  14       4099.72       3611.89       189.40 o                         
  -3   5  14         48.69         17.64        21.11 o                         
  -2   5  14       2182.55       2128.25        91.60 o                         
  -1   5  14         83.02         61.92        22.59 o                         
   0   5  14       1749.80       1709.76        84.14 o                         
   1   5  14       3027.23       3039.96       108.17 o                         
   2   5  14       2360.50       2534.73        54.51 o                         
   3   5  14         99.27        105.25        10.04 o                         
   4   5  14       2608.88       2445.36        42.02 o                         
   5   5  14          8.37          5.75         7.87 o                         
   6   5  14       3634.08       3461.22        51.90 o                         
   7   5  14        132.90        119.80        14.06 o                         
   8   5  14       2228.20       2179.14        46.43 o                         
   9   5  14        156.36        210.01        43.50 o                         
  -3   6  14         78.80         47.72        48.74 o                         
  -2   6  14       2668.41       2365.45       118.94 o                         
  -1   6  14        552.79        563.41        51.81 o                         
   0   6  14       5501.80       5441.01       174.21 o                         
   1   6  14          9.12          0.09        23.02 o                         
   2   6  14       6745.35       6798.58       165.31 o                         
   3   6  14        312.24        329.17        32.26 o                         
   4   6  14       2968.80       2924.34        43.07 o                         
   5   6  14        370.47        366.80        15.85 o                         
   6   6  14       4337.45       4255.62        60.31 o                         
   7   6  14         12.53         -0.93         9.48 o                         
   8   6  14       1627.76       1579.10        38.88 o                         
   9   6  14        295.53        265.53        22.61 o                         
  -2   7  14       1585.39       1339.24       214.31 o                         
  -1   7  14         18.90         -4.73        25.93 o                         
   0   7  14       3022.18       3086.19       112.95 o                         
   1   7  14       1569.67       1606.24        85.52 o                         
   2   7  14       2190.84       2227.52       120.24 o                         
   3   7  14        689.85        680.63        50.45 o                         
   4   7  14       3411.82       3455.61       100.74 o                         
   5   7  14        210.50        185.08        36.05 o                         
   6   7  14       8645.14       9115.15       357.14 o                         
   7   7  14        378.53        356.86        16.99 o                         
   8   7  14        556.08        541.03        23.90 o                         
   9   7  14         11.48          1.41        11.53 o                         
  -1   8  14        160.74        179.11        60.44 o                         
   0   8  14       4484.39       4329.99       171.80 o                         
   1   8  14         16.83         46.20        35.22 o                         
   2   8  14       2581.31       2549.43       136.85 o                         
   3   8  14        286.53        276.95        40.39 o                         
   4   8  14        207.66        157.34        33.72 o                         
   5   8  14        859.90        945.32        83.51 o                         
   6   8  14       3784.51       3632.13       122.19 o                         
   7   8  14         75.33        134.11        38.16 o                         
   8   8  14       1745.43       1678.40       172.81 o                         
   1   9  14        137.63         -0.50        61.43 o                         
   2   9  14       3944.79       3627.68       193.84 o                         
   3   9  14        647.38        716.26        72.15 o                         
   4   9  14       3812.56       4080.16       233.65 o                         
   5   9  14        113.77        107.30        35.51 o                         
   6   9  14       3004.10       2759.28       143.42 o                         
   8   9  14        945.40        937.60       148.78 o                         
   3  10  14         30.36         35.72        30.47 o                         
   4  10  14       1474.06       1107.79       141.17 o                         
   5  10  14          0.91         38.22        62.87 o                         
  -3  -8  15       2323.12       1661.53       220.33 o                         
  -1  -8  15       2017.84       2287.21        61.92 o                         
   0  -8  15        145.75        176.63        20.82 o                         
   1  -8  15       2153.79       2390.10       142.03 o                         
  -4  -7  15       1410.23       1358.36       196.62 o                         
  -3  -7  15       1825.84       1872.85        55.05 o                         
  -2  -7  15        347.74        351.07        21.95 o                         
  -1  -7  15       1522.93       1664.33        46.38 o                         
   0  -7  15          3.46         25.09        13.58 o                         
   1  -7  15       3341.98       3534.07        99.45 o                         
   2  -7  15        150.84        133.35        19.12 o                         
  -5  -6  15       5503.99       5430.13       388.48 o                         
  -4  -6  15        169.18        160.14        17.19 o                         
  -3  -6  15       1360.69       1421.07        44.11 o                         
  -2  -6  15         24.52         41.86        13.83 o                         
  -1  -6  15       1818.15       1933.88        51.48 o                         
   0  -6  15        622.53        628.40        27.55 o                         
   1  -6  15       5609.46       5950.28       104.37 o                         
   2  -6  15       1006.33       1060.34        37.52 o                         
   3  -6  15       1993.82       2018.88        55.63 o                         
   4  -6  15        125.79         66.59        61.26 o                         
  -6  -5  15        398.18        246.80        90.94 o                         
  -5  -5  15       1887.75       1834.99       147.72 o                         
  -4  -5  15        143.14        115.74        16.27 o                         
  -3  -5  15       3967.60       4072.49        74.23 o                         
  -2  -5  15       1916.28       2102.24        47.86 o                         
  -1  -5  15       3881.21       4278.76        67.31 o                         
   0  -5  15        276.33        323.84        20.25 o                         
   1  -5  15       3352.73       3506.84        60.00 o                         
   2  -5  15        200.19        171.45        18.98 o                         
   3  -5  15       1071.34       1027.85        35.67 o                         
   4  -5  15         29.18         33.98        14.17 o                         
   5  -5  15       3871.29       3492.00       334.34 o                         
  -5  -4  15       1786.06       1606.83        47.41 o                         
  -4  -4  15        259.02        208.32        21.32 o                         
  -3  -4  15       1534.03       1594.13        43.58 o                         
  -2  -4  15        524.82        542.88        25.75 o                         
  -1  -4  15       3730.04       4107.81        66.06 o                         
   0  -4  15         15.87         41.23        12.30 o                         
   1  -4  15       4069.00       4319.03        89.34 o                         
   2  -4  15        536.77        521.27        25.16 o                         
   3  -4  15       1908.19       1729.62        44.40 o                         
   4  -4  15        123.59         73.28        16.90 o                         
   5  -4  15       3286.07       3081.39        62.99 o                         
  -6  -3  15         29.74         20.13        51.31 o                         
  -5  -3  15       2836.80       2632.05        58.49 o                         
  -4  -3  15        396.86        298.72        20.59 o                         
  -3  -3  15       6577.74       6553.01        89.56 o                         
  -2  -3  15        646.33        683.14        26.60 o                         
  -1  -3  15       4734.67       5297.35        75.95 o                         
   0  -3  15        249.71        332.75        21.22 o                         
   1  -3  15       4080.02       4417.24        71.30 o                         
   2  -3  15         81.40         79.28        13.34 o                         
   3  -3  15       2912.87       2635.02        53.85 o                         
   4  -3  15        455.93        402.16        21.98 o                         
   5  -3  15       6259.07       6004.94        91.05 o                         
   6  -3  15        213.41        218.78        20.09 o                         
  -6  -2  15         33.72        206.90       100.82 o                         
  -5  -2  15       1515.51       1329.26        41.90 o                         
  -4  -2  15       1662.49       1536.51        44.04 o                         
  -3  -2  15       1692.74       1688.68        43.16 o                         
  -2  -2  15        756.28        816.46        28.90 o                         
  -1  -2  15       2025.45       2303.74        46.79 o                         
   0  -2  15       1007.62       1118.28        35.98 o                         
   1  -2  15       7316.44       8066.03        94.96 o                         
   2  -2  15        191.13        170.53        15.63 o                         
   3  -2  15       2021.93       1826.22        43.77 o                         
   4  -2  15       1125.15       1000.88        35.58 o                         
   5  -2  15        760.63        704.81        30.29 o                         
   6  -2  15        308.47        245.77        19.24 o                         
   7  -2  15       2073.34       1797.58       277.86 o                         
  -6  -1  15        325.09         89.24        51.96 o                         
  -5  -1  15       5164.58       4628.49        77.87 o                         
  -4  -1  15        996.07        878.05        31.79 o                         
  -3  -1  15       5719.29       5507.29        78.99 o                         
  -2  -1  15         39.56         54.63        12.90 o                         
  -1  -1  15       2436.68       2829.55        53.39 o                         
   0  -1  15        802.13        955.93        32.85 o                         
   1  -1  15       4232.93       4789.49        70.70 o                         
   2  -1  15         82.16        109.95        14.73 o                         
   3  -1  15       7777.49       7270.12        89.16 o                         
   4  -1  15        988.92        945.11        34.61 o                         
   5  -1  15       3927.81       3797.20        65.85 o                         
   6  -1  15         12.68         19.93        13.42 o                         
   7  -1  15       2504.15       2431.80        55.52 o                         
  -6   0  15        712.11        670.48       140.86 o                         
  -5   0  15       2085.55       1867.17        47.19 o                         
  -4   0  15        253.63        155.08        15.27 o                         
  -3   0  15       4656.50       4147.50        69.77 o                         
  -2   0  15       2138.64       2172.49        46.80 o                         
  -1   0  15       6027.66       6597.92        82.71 o                         
   0   0  15         88.04         82.17        12.71 o                         
   1   0  15       6067.63       6725.55        81.96 o                         
   2   0  15       1221.00       1242.46        35.66 o                         
   3   0  15       3625.94       3261.94        57.06 o                         
   4   0  15         18.38         10.34        12.47 o                         
   5   0  15       2577.49       2492.31        51.67 o                         
   6   0  15         73.87         75.02        14.33 o                         
   7   0  15       4369.75       4239.47        73.79 o                         
  -5   1  15       2349.10       2103.08        52.24 o                         
  -4   1  15          0.43        -12.35        12.35 o                         
  -3   1  15       1392.75       1227.03        36.47 o                         
  -2   1  15       1073.81       1063.23        32.41 o                         
  -1   1  15       3820.48       3977.85        60.94 o                         
   0   1  15        419.34        464.81        22.56 o                         
   1   1  15       2961.03       3309.76        55.29 o                         
   2   1  15        669.84        702.95        26.31 o                         
   3   1  15       6343.96       5854.98        75.23 o                         
   4   1  15        238.46        210.81        15.88 o                         
   5   1  15       2935.20       2733.11        52.27 o                         
   6   1  15        382.59        380.02        20.77 o                         
   7   1  15        710.95        690.79        28.16 o                         
   8   1  15        384.01        309.66        91.90 o                         
  -5   2  15       2403.62       2421.96       196.59 o                         
  -4   2  15        207.15        155.12        13.63 o                         
  -3   2  15       1873.80       1692.68        41.58 o                         
  -2   2  15        638.83        606.37        27.62 o                         
  -1   2  15      12188.40      12388.95       115.31 o                         
   0   2  15          1.63          6.28        10.26 o                         
   1   2  15       3637.18       3887.88        59.02 o                         
   2   2  15        195.69        212.20        14.86 o                         
   3   2  15       2478.78       2399.25        45.74 o                         
   4   2  15         21.67         11.30        10.96 o                         
   5   2  15       8202.03       8111.87        87.47 o                         
   6   2  15       1370.28       1357.75        35.82 o                         
   7   2  15       4688.68       4555.47        71.51 o                         
   8   2  15          0.10         -1.48        12.94 o                         
  -4   3  15        185.35         96.73        41.05 o                         
  -3   3  15        441.17        382.19        43.05 o                         
  -2   3  15       1228.18       1203.98        33.76 o                         
  -1   3  15       4923.83       4825.36        77.60 o                         
   0   3  15         35.73         50.30        10.70 o                         
   1   3  15       3212.51       3505.06        66.51 o                         
   2   3  15       1397.42       1407.35        34.24 o                         
   3   3  15       6299.15       5950.74        72.42 o                         
   4   3  15       4468.46       4390.16        62.85 o                         
   5   3  15       1614.42       1590.51        35.96 o                         
   6   3  15         10.16         35.36        11.16 o                         
   7   3  15        842.96        846.52        30.19 o                         
   8   3  15          2.25        -10.37        13.67 o                         
  -4   4  15       1352.01       1030.09       128.09 o                         
  -3   4  15       4122.96       3817.23       130.45 o                         
  -2   4  15         39.74          3.47        23.95 o                         
  -1   4  15       4109.98       3998.20       127.35 o                         
   0   4  15        817.84        885.73        26.17 o                         
   1   4  15       2029.85       2117.81        41.23 o                         
   2   4  15        796.31        833.40        25.65 o                         
   3   4  15       7087.85       6801.47        79.25 o                         
   4   4  15          1.53         -4.16         9.72 o                         
   5   4  15       8189.60       7950.63        83.12 o                         
   6   4  15        280.51        273.81        15.65 o                         
   7   4  15       1109.01       1052.31        32.41 o                         
   8   4  15        202.40        185.76        16.46 o                         
  -3   5  15       1135.98       1057.06       115.75 o                         
  -2   5  15         37.67         36.59        21.03 o                         
  -1   5  15       4064.77       4168.30       144.70 o                         
   0   5  15         39.70        -14.84        26.66 o                         
   1   5  15       3504.81       3444.66       126.09 o                         
   2   5  15          0.97          4.82         7.93 o                         
   3   5  15       5514.33       5436.71        66.68 o                         
   4   5  15        393.66        370.82        16.44 o                         
   5   5  15       2626.82       2555.78        44.18 o                         
   6   5  15         89.43         76.18        11.38 o                         
   7   5  15       2172.04       2100.94        47.05 o                         
   8   5  15         24.57         23.56        10.31 o                         
   9   5  15       5337.34       5113.60       270.50 o                         
  -2   6  15         47.20        -47.42        57.18 o                         
  -1   6  15       1530.63       1506.02        87.66 o                         
   0   6  15        737.62        910.48        73.28 o                         
   1   6  15        944.95        846.17        63.05 o                         
   2   6  15         54.11          4.16        22.62 o                         
   3   6  15       3523.91       3542.87       128.76 o                         
   4   6  15         13.43         15.17        19.40 o                         
   5   6  15       4226.17       4115.13        57.14 o                         
   6   6  15          7.42          4.81         8.84 o                         
   7   6  15        809.53        771.58        28.08 o                         
   8   6  15        792.00        810.41        30.45 o                         
  -1   7  15       5276.77       5279.71       237.07 o                         
   0   7  15        160.90        120.87        28.00 o                         
   1   7  15       5177.88       5179.10       161.99 o                         
   2   7  15        223.14        221.16        37.77 o                         
   3   7  15       1023.24        902.73        61.41 o                         
   4   7  15          3.55          3.68        21.03 o                         
   5   7  15       4464.94       4335.49       170.76 o                         
   6   7  15        456.49        503.66        56.69 o                         
   7   7  15       5757.43       5689.35       161.07 o                         
   8   7  15         38.38         27.18        11.21 o                         
   0   8  15          4.57         19.93        42.32 o                         
   1   8  15       3038.17       2906.49       133.90 o                         
   2   8  15        127.30        130.20        49.30 o                         
   3   8  15       3446.62       3408.71       139.53 o                         
   4   8  15        116.12         84.29        29.17 o                         
   5   8  15       1439.77       1478.43       143.02 o                         
   6   8  15        338.37        334.43        58.11 o                         
   7   8  15       1161.66       1043.17       135.77 o                         
   2   9  15          5.08         17.14        43.68 o                         
   3   9  15       1731.29       1699.63       133.45 o                         
   4   9  15         10.29         78.29        99.18 o                         
   5   9  15       2534.34       2597.02       193.20 o                         
   6   9  15          8.75        -32.88        32.88 o                         
   7   9  15       3048.47       2751.30       259.12 o                         
   4  10  15         69.66        153.95       117.45 o                         
  -3  -7  16         39.37        -12.62       112.37 o                         
  -2  -7  16       1037.61        839.12       118.32 o                         
  -1  -7  16        176.69        205.62        19.47 o                         
   0  -7  16       2085.28       2272.65        60.33 o                         
   1  -7  16        591.06        718.12        46.53 o                         
  -4  -6  16       2651.29       2518.93       194.86 o                         
  -3  -6  16        583.29        653.07        32.83 o                         
  -2  -6  16       2788.95       3084.76        64.85 o                         
  -1  -6  16        274.21        272.22        20.93 o                         
   0  -6  16       1496.99       1537.06        44.39 o                         
   1  -6  16        567.23        618.64        29.77 o                         
   2  -6  16        543.73        518.57        29.32 o                         
   3  -6  16          0.32        -52.09        52.09 o                         
  -5  -5  16        245.18        162.03        53.78 o                         
  -4  -5  16       1439.40       1417.85       101.79 o                         
  -3  -5  16         26.73         22.82        14.44 o                         
  -2  -5  16       2270.17       2446.75        52.50 o                         
  -1  -5  16        182.80        177.34        17.44 o                         
   0  -5  16       7302.73       8137.47       100.12 o                         
   1  -5  16        150.22        145.61        18.99 o                         
   2  -5  16       3053.83       3160.56        65.22 o                         
   3  -5  16         19.08         -1.87        14.22 o                         
   4  -5  16       1772.23       1782.06        96.43 o                         
  -5  -4  16        105.53         87.15        58.02 o                         
  -4  -4  16       1699.38       1690.93        48.99 o                         
  -3  -4  16          4.46         -5.48        13.50 o                         
  -2  -4  16       3781.89       4036.54        70.28 o                         
  -1  -4  16        568.23        650.91        27.68 o                         
   0  -4  16       1570.23       1721.34        43.99 o                         
   1  -4  16        169.95        168.38        16.06 o                         
   2  -4  16       1091.78       1150.54        36.53 o                         
   3  -4  16         27.09         16.11        13.99 o                         
   4  -4  16       3599.85       3561.90        73.39 o                         
   5  -4  16         38.56        109.39        84.28 o                         
  -5  -3  16         67.96         47.13        31.17 o                         
  -4  -3  16       1212.09       1102.06        39.77 o                         
  -3  -3  16         14.83         24.51        14.32 o                         
  -2  -3  16       3980.69       4365.95        72.64 o                         
  -1  -3  16        461.12        532.04        24.13 o                         
   0  -3  16       7985.54       9163.90       110.77 o                         
   1  -3  16         63.91         57.61        13.07 o                         
   2  -3  16       3360.38       3462.69        66.19 o                         
   3  -3  16        253.36        203.97        17.21 o                         
   4  -3  16        958.14        841.29        34.35 o                         
   5  -3  16         14.87         -3.87        13.97 o                         
   6  -3  16       2900.94       2671.48       323.58 o                         
  -5  -2  16       1583.05       1388.97        53.54 o                         
  -4  -2  16       5141.85       4871.12        81.71 o
[truncated: 47,145 more chars]
