# Supplementary material for: Crystal structures of fourteen halochalcogenylphos­pho­nium tetra­halogenidoaurates(III)
Source: Acta Crystallogr E Crystallogr Commun. 2024 Apr 23;80(Pt 5):506–21. doi: 10.1107/S2056989024002780 (PMC11074578; doi:10.1107/S2056989024002780)
Supplement: Supplementary file 8 [file e-80-00506-23asup8.hkl]

data_23a                                                                        
_shelx_title ' Otto in C2/c'                                                    
_shelx_refln_list_code          4                                               
_shelx_F_calc_maximum     1053.55                                               
_exptl_crystal_F_000      2432.00                                               
_reflns_d_resolution_high  0.6913                                               
                                                                                
loop_                                                                           
 _space_group_symop_operation_xyz                                               
 'x, y, z'                                                                      
 '-x, y, -z+1/2'                                                                
 'x+1/2, y+1/2, z'                                                              
 '-x+1/2, y+1/2, -z+1/2'                                                        
 '-x, -y, -z'                                                                   
 'x, -y, z-1/2'                                                                 
 '-x+1/2, -y+1/2, -z'                                                           
 'x+1/2, -y+1/2, z-1/2'                                                         
                                                                                
_cell_length_a    33.7472                                                       
_cell_length_b     7.7931                                                       
_cell_length_c    16.2575                                                       
_cell_angle_alpha  90.000                                                       
_cell_angle_beta  113.582                                                       
_cell_angle_gamma  90.000                                                       
                                                                                
_shelx_F_squared_multiplier     1.000                                           
                                                                                
loop_                                                                           
 _refln_index_h                                                                 
 _refln_index_k                                                                 
 _refln_index_l                                                                 
 _refln_F_squared_calc                                                          
 _refln_F_squared_meas                                                          
 _refln_F_squared_sigma                                                         
 _refln_observed_status                                                         
   4   0   0     246306.06     245844.27      1070.11 o                         
   6   0   0      15723.51      16017.46       127.77 o                         
   8   0   0     569265.06     535723.50      1685.03 o                         
  10   0   0      34009.39      33985.59       240.13 o                         
  12   0   0     419827.19     409065.78      1421.66 o                         
  14   0   0      67765.59      67039.62       495.73 o                         
  16   0   0     397086.56     379049.88      1772.12 o                         
  18   0   0      15572.75      15177.71       259.38 o                         
  20   0   0      16773.61      16928.11       284.99 o                         
  22   0   0        852.57       1048.05        97.19 o                         
  24   0   0     144829.58     138576.58      1111.07 o                         
  26   0   0      77194.66      75547.30       836.96 o                         
  28   0   0      83343.99      82026.32       907.27 o                         
  30   0   0        532.87        509.34       131.62 o                         
  32   0   0      36793.46      35616.15       646.71 o                         
  34   0   0      12691.57      11018.92       855.30 o                         
  36   0   0      39838.89      40355.63      1597.69 o                         
  38   0   0       2180.82       2065.90       511.56 o                         
  40   0   0      86312.55      85827.26      2789.76 o                         
  42   0   0        191.34        853.77       926.65 o                         
   1   1   0      78856.63      84227.55       310.72 o                         
   3   1   0     173002.75     174725.92       413.97 o                         
   5   1   0     166776.38     173362.38       399.02 o                         
   7   1   0      61816.30      63023.35       197.65 o                         
   9   1   0     244608.80     245989.20       576.47 o                         
  11   1   0      64392.12      63694.19       237.05 o                         
  13   1   0     160786.09     157756.12       589.11 o                         
  15   1   0      19521.33      19530.94       181.73 o                         
  17   1   0     116414.50     112987.50       547.66 o                         
  19   1   0      40885.12      39082.10       304.57 o                         
  21   1   0      27622.01      26478.63       291.50 o                         
  23   1   0      15303.04      15075.73       227.62 o                         
  25   1   0      20649.37      21186.01       291.95 o                         
  27   1   0      49381.40      48761.36       467.94 o                         
  29   1   0      23173.77      22848.12       351.21 o                         
  31   1   0      10452.62      10464.80       247.44 o                         
  33   1   0       3519.00       3617.37       170.83 o                         
  35   1   0      23931.57      24252.56       877.06 o                         
  37   1   0       5020.16       5006.57       439.45 o                         
  39   1   0       8855.62       7831.48       563.24 o                         
  41   1   0       1718.33       1430.24       466.78 o                         
  43   1   0       7122.13       5888.04       900.53 o                         
   0   2   0      17577.31      19386.29       157.47 o                         
   2   2   0     202333.61     210090.66       549.37 o                         
   4   2   0       1986.57       2374.05        41.21 o                         
   6   2   0     603100.00     605384.38      1300.15 o                         
   8   2   0      39885.43      40234.77       219.14 o                         
  10   2   0     207404.27     208134.22       679.49 o                         
  12   2   0      19497.46      19695.57       167.17 o                         
  14   2   0      52941.79      52381.55       304.16 o                         
  16   2   0       3615.22       4033.70        89.42 o                         
  18   2   0     251099.45     246088.16       936.29 o                         
  20   2   0      18517.92      18431.16       219.88 o                         
  22   2   0     212393.05     205510.45       966.72 o                         
  24   2   0        773.63        681.81        82.47 o                         
  26   2   0      37421.28      37381.88       398.17 o                         
  28   2   0      22412.91      21685.97       313.76 o                         
  30   2   0      71692.59      71896.45       629.61 o                         
  32   2   0         45.02         61.40        98.51 o                         
  34   2   0     114031.37     113859.11      1656.96 o                         
  36   2   0          5.31         38.39       268.44 o                         
  38   2   0      26132.76      26822.87      1082.10 o                         
  40   2   0      14374.15      13911.05       889.69 o                         
  42   2   0      23434.08      22100.15      1593.49 o                         
   1   3   0     116118.00     121470.98       550.50 o                         
   3   3   0     125752.17     130628.20       575.52 o                         
   5   3   0     221289.30     229982.98       863.51 o                         
   7   3   0     128305.54     127776.62       555.07 o                         
   9   3   0     197769.95     199497.41       760.88 o                         
  11   3   0      90095.97      92000.56       459.69 o                         
  13   3   0      47663.50      47533.34       319.43 o                         
  15   3   0      69340.21      68844.73       412.09 o                         
  17   3   0      81879.28      81105.05       461.18 o                         
  19   3   0      39688.77      38237.66       320.27 o                         
  21   3   0      62991.30      62558.20       457.00 o                         
  23   3   0      21552.96      21902.45       288.26 o                         
  25   3   0      20894.77      20332.98       298.40 o                         
  27   3   0      13370.46      13182.24       258.38 o                         
  29   3   0      10110.44      10102.01       245.58 o                         
  31   3   0      25604.91      25454.47       395.04 o                         
  33   3   0      13921.70      13252.56       381.01 o                         
  35   3   0      11837.38      11993.09       722.93 o                         
  37   3   0       4482.75       4905.77       544.64 o                         
  39   3   0       6374.62       6979.94       650.58 o                         
  41   3   0       1429.63        155.36       583.49 o                         
   0   4   0     543531.31     551596.38      2627.30 o                         
   2   4   0      11191.45      11476.08       162.11 o                         
   4   4   0     489857.69     492252.22      1701.83 o                         
   6   4   0       7376.38       7440.04       135.32 o                         
   8   4   0     140486.06     142994.61       688.44 o                         
  10   4   0       3813.68       4224.12       110.76 o                         
  12   4   0     463076.31     461542.03      1592.72 o                         
  14   4   0      74642.37      75476.24       488.11 o                         
  16   4   0      89826.53      89714.41       537.17 o                         
  18   4   0        111.17        217.82        62.21 o                         
  20   4   0      68085.12      67114.77       487.69 o                         
  22   4   0       1431.37       1364.15        87.82 o                         
  24   4   0      60414.05      59440.37       519.06 o                         
  26   4   0       8835.01       8719.67       212.06 o                         
  28   4   0     109345.00     107668.57       816.26 o                         
  30   4   0        434.90        416.64       106.36 o                         
  32   4   0      18773.46      17977.58       464.73 o                         
  34   4   0      10334.48      10107.94       415.67 o                         
  36   4   0      30021.87      30446.87      1162.89 o                         
  38   4   0         27.63        -30.36       302.32 o                         
  40   4   0      53567.38      51827.44      4197.09 o                         
   1   5   0      69951.16      69306.66       489.99 o                         
   3   5   0      31640.26      31895.98       311.10 o                         
   5   5   0      38353.75      38417.90       338.95 o                         
   7   5   0       1827.66       1635.18        83.69 o                         
   9   5   0      71701.20      72687.09       501.53 o                         
  11   5   0       8705.99       8647.06       173.57 o                         
  13   5   0      90156.24      90422.84       570.51 o                         
  15   5   0      45562.47      46511.06       411.39 o                         
  17   5   0      37185.48      36781.93       367.38 o                         
  19   5   0        630.18        582.66        82.05 o                         
  21   5   0      10200.32      10250.22       209.87 o                         
  23   5   0      27753.71      28354.52       375.70 o                         
  25   5   0      21502.55      21721.58       344.00 o                         
  27   5   0      18257.74      17889.41       326.56 o                         
  29   5   0       3632.77       3581.62       171.57 o                         
  31   5   0      26903.56      26972.40       587.02 o                         
  33   5   0       3861.80       3356.58       230.13 o                         
  35   5   0       1300.02       1149.20       373.92 o                         
  37   5   0       1097.16        192.86       698.46 o                         
  39   5   0      18403.10      17578.47      3666.34 o                         
   0   6   0      12057.58      11792.49       307.69 o                         
   2   6   0     109860.77     111031.23       697.69 o                         
   4   6   0      18800.67      19001.01       260.39 o                         
   6   6   0     224186.02     223262.02      1016.10 o                         
   8   6   0       1596.82       1517.31        94.68 o                         
  10   6   0     125487.20     124614.81       728.47 o                         
  12   6   0        610.26        659.59        90.87 o                         
  14   6   0      79757.00      81880.57       597.99 o                         
  16   6   0       1896.94       2170.49       114.38 o                         
  18   6   0      95613.00      96282.17       675.73 o                         
  20   6   0       8443.17       8468.76       207.79 o                         
  22   6   0     117667.56     117540.91       851.52 o                         
  24   6   0       4186.39       4459.31       169.34 o                         
  26   6   0      34061.25      33769.11       459.01 o                         
  28   6   0       3415.97       2988.89       158.66 o                         
  30   6   0      46956.12      47652.58       731.81 o                         
  32   6   0        597.69        727.78       165.60 o                         
  34   6   0      38800.64      37677.57      2091.91 o                         
  36   6   0         16.99        455.22       791.88 o                         
   1   7   0      16417.58      16131.61       266.18 o                         
   3   7   0      76204.17      76425.94       618.69 o                         
   5   7   0      70031.18      70447.31       583.40 o                         
   7   7   0      92026.51      92583.24       674.81 o                         
   9   7   0      45824.70      44945.44       455.24 o                         
  11   7   0      38142.40      38578.73       416.45 o                         
  13   7   0      18566.32      18590.55       290.84 o                         
  15   7   0      19364.83      19461.96       313.25 o                         
  17   7   0      15419.89      15588.92       292.95 o                         
  19   7   0      37247.34      37357.55       461.45 o                         
  21   7   0      40560.62      40184.96       503.99 o                         
  23   7   0      22453.14      22850.74       393.63 o                         
  25   7   0       4221.36       4165.52       186.51 o                         
  27   7   0        746.57        579.97       124.59 o                         
  29   7   0       6360.15       6178.86       275.48 o                         
  31   7   0       9186.99       8776.38       412.52 o                         
  33   7   0      17216.88      15812.62       778.63 o                         
   0   8   0     147076.91     144655.62      1342.26 o                         
   2   8   0         12.93         51.03       109.92 o                         
   4   8   0      68926.60      67951.81       620.75 o                         
   6   8   0        568.98        740.87       110.59 o                         
   8   8   0      70174.29      71648.30       651.13 o                         
  10   8   0        759.01        784.91       110.01 o                         
  12   8   0      69086.34      68984.52       618.18 o                         
  14   8   0       1052.02        993.60       111.30 o                         
  16   8   0      76572.28      76656.84       689.03 o                         
  18   8   0        189.29        326.59       111.11 o                         
  20   8   0      31759.68      32450.23       465.74 o                         
  22   8   0       1609.13       1548.02       130.31 o                         
  24   8   0      36686.93      37310.37       556.97 o                         
  26   8   0        591.61        714.55       153.40 o                         
  28   8   0      33646.55      33556.11       812.69 o                         
  30   8   0        220.67        538.51       221.33 o                         
   1   9   0      30285.94      30098.39       457.84 o                         
   3   9   0      12346.94      12050.35       288.79 o                         
   5   9   0       7126.58       6388.09       210.14 o                         
   7   9   0        598.80        610.90       121.01 o                         
   9   9   0      11674.33      11866.67       287.69 o                         
  11   9   0      15896.31      15658.79       329.81 o                         
  13   9   0      37560.04      38631.08       522.39 o                         
  15   9   0       6078.02       6067.76       226.06 o                         
  17   9   0       8693.65       8707.16       260.57 o                         
  19   9   0       2233.06       2188.52       157.75 o                         
  21   9   0       1967.24       1843.20       151.16 o                         
  23   9   0       2037.30       1945.79       162.67 o                         
  25   9   0       7452.37       6922.44       399.09 o                         
   0  10   0       2868.84       2937.81       260.21 o                         
   2  10   0      54924.56      54682.39       672.35 o                         
   4  10   0        164.14        211.91       131.10 o                         
   6  10   0      60395.86      59468.13       686.36 o                         
   8  10   0       5801.11       5601.41       223.41 o                         
  10  10   0      55519.79      56253.63       676.32 o                         
  12  10   0       2137.77       1950.88       162.87 o                         
  14  10   0      34426.13      33732.91       713.38 o                         
  16  10   0        628.18        903.48       230.16 o                         
  18  10   0      48428.44      47568.16      1875.37 o                         
  20  10   0       2406.86       7684.74      2027.05 o                         
   1  11   0       4605.62       1446.12       979.83 o                         
   3  11   0       7697.20       7092.42      1076.29 o                         
   5  11   0      13002.78       9350.62      1143.58 o                         
   7  11   0      27370.05      26511.40      3318.09 o                         
 -45   1   1      24324.92      24169.58      3788.56 o                         
 -43   1   1       1337.00        674.90       498.23 o                         
 -41   1   1      14129.12      11730.69       709.71 o                         
 -39   1   1      35620.09      33951.99      1113.65 o                         
 -37   1   1       3582.79       3910.53       468.08 o                         
 -35   1   1      16564.06      17537.06       696.93 o                         
 -33   1   1      16034.31      16017.80       444.92 o                         
 -31   1   1       6696.29       6642.17       186.89 o                         
 -29   1   1      60283.45      60103.05       545.13 o                         
 -27   1   1       4087.56       3947.03       127.05 o                         
 -25   1   1       1454.02       1407.61        81.45 o                         
 -23   1   1     124287.84     121708.74       659.43 o                         
 -21   1   1      15918.67      15037.75       190.02 o                         
 -19   1   1       2770.62       2830.84        78.91 o                         
 -17   1   1     140704.48     135593.33       583.32 o                         
 -15   1   1      60435.58      57940.82       271.69 o                         
 -13   1   1      58463.93      57239.93       221.50 o                         
 -11   1   1     170117.83     168863.36       436.87 o                         
  -9   1   1      87844.94      90762.66       254.89 o                         
  -7   1   1     331463.84     338503.75       744.86 o                         
  -5   1   1     147650.34     150656.30       355.78 o                         
  -3   1   1        525.75        842.07        17.78 o                         
  -1   1   1     210079.20     214924.27       491.59 o                         
   1   1   1     290121.34     293124.78       644.89 o                         
   3   1   1       8281.15       8608.71        61.21 o                         
   5   1   1     161931.69     162940.48       405.95 o                         
   7   1   1      50039.75      49302.29       187.20 o                         
   9   1   1       7338.79       7524.74        76.19 o                         
  11   1   1     109960.02     109716.98       462.31 o                         
  13   1   1      12268.62      12106.83       145.73 o                         
  15   1   1       5905.10       5699.82       119.61 o                         
  17   1   1      99115.70      96048.20       552.24 o                         
  19   1   1       1504.92       1398.73        75.13 o                         
  21   1   1      12722.69      12727.29       205.65 o                         
  23   1   1     105251.90     104892.50       666.48 o                         
  25   1   1      13266.52      13609.31       245.61 o                         
  27   1   1      31909.23      31875.99       392.14 o                         
  29   1   1      54771.17      54479.87       563.42 o                         
  31   1   1       4789.80       4698.01       181.11 o                         
  33   1   1      44490.11      45410.81       555.74 o                         
  35   1   1      39917.35      40609.63      1198.02 o                         
  37   1   1       2189.60       1125.26       339.62 o                         
  39   1   1      25539.82      24075.15      1058.62 o                         
  41   1   1      25290.12      24840.16      1454.95 o                         
  43   1   1       3548.97       2464.72      1195.89 o                         
 -44   2   1         60.46       -881.87       881.87 o                         
 -42   2   1        589.06        691.37       399.20 o                         
 -40   2   1         74.12         58.69       337.63 o                         
 -38   2   1        493.44        990.31       324.80 o                         
 -36   2   1       1511.82       1298.74       428.97 o                         
 -34   2   1       5327.79       4345.76       409.78 o                         
 -32   2   1         14.76        138.33       111.40 o                         
 -30   2   1       2270.38       2114.29       117.28 o                         
 -28   2   1         44.27         25.99        74.67 o                         
 -26   2   1       3079.01       2892.63       109.23 o                         
 -24   2   1       8515.15       8179.17       164.15 o                         
 -22   2   1        258.49        234.78        53.02 o                         
 -20   2   1        438.21        480.22        46.51 o                         
 -18   2   1         10.71        112.23        41.56 o                         
 -16   2   1       1121.13       1261.22        53.75 o                         
 -14   2   1        315.59        379.81        37.00 o                         
 -12   2   1       3491.34       3524.85        68.29 o                         
 -10   2   1      19338.03      20908.86       135.86 o                         
  -8   2   1       8045.87       8508.32        76.62 o                         
  -6   2   1       1926.92       1830.87        35.85 o                         
  -4   2   1       3449.20       3806.13        49.96 o                         
  -2   2   1       7978.80       8883.17        74.70 o                         
   0   2   1         10.91        107.34        20.05 o                         
   2   2   1      45871.97      48008.35       199.11 o                         
   4   2   1       5941.75       6158.47        71.98 o                         
   6   2   1       5368.28       5787.89        85.11 o                         
   8   2   1      11085.78      12261.71       125.20 o                         
  10   2   1       2041.65       2247.01        60.47 o                         
  12   2   1      24983.51      25867.36       199.81 o                         
  14   2   1       2648.68       2664.09        75.91 o                         
  16   2   1       1244.13       1135.15        62.66 o                         
  18   2   1        541.95        511.44        60.67 o                         
  20   2   1      10493.00      10316.22       186.30 o                         
  22   2   1       1086.95        907.81        83.51 o                         
  24   2   1       1563.74       1434.94        99.60 o                         
  26   2   1       2882.62       2639.48       122.86 o                         
  28   2   1      11514.82      11472.92       243.86 o                         
  30   2   1      10013.92      10227.25       251.51 o                         
  32   2   1         45.37         75.24       102.76 o                         
  34   2   1        524.84        478.71       146.39 o                         
  36   2   1        337.80       -213.76       299.31 o                         
  38   2   1       3726.44       3530.95       442.53 o                         
  40   2   1        866.00        494.25       456.44 o                         
  42   2   1         54.49       -623.47      1013.19 o                         
 -43   3   1       4846.96       8177.27      2532.35 o                         
 -41   3   1      27717.93      27039.10      1470.21 o                         
 -39   3   1      10776.65       9286.11       695.33 o                         
 -37   3   1       3839.73       3157.25       528.83 o                         
 -35   3   1      24961.55      23451.33      1094.43 o                         
 -33   3   1      21734.89      20040.16       437.47 o                         
 -31   3   1       1454.04       1263.17       111.74 o                         
 -29   3   1      49754.01      49098.93       510.93 o                         
 -27   3   1      19060.88      18835.12       282.40 o                         
 -25   3   1       2722.02       2868.29       109.22 o                         
 -23   3   1       6623.99       6540.90       143.86 o                         
 -21   3   1      15180.94      15156.82       195.20 o                         
 -19   3   1      32965.47      32402.95       285.38 o                         
 -17   3   1     170579.77     169578.56       735.87 o                         
 -15   3   1       4180.47       4589.32        99.29 o                         
 -13   3   1      94394.66      94827.29       489.23 o                         
 -11   3   1     231146.23     229807.56       839.23 o                         
  -9   3   1      15495.34      15060.99       155.51 o                         
  -7   3   1      43224.62      45272.92       283.31 o                         
  -5   3   1     421116.50     432773.12      1417.12 o                         
  -3   3   1      47416.31      49110.05       297.71 o                         
  -1   3   1     178594.41     186095.34       751.60 o                         
   1   3   1      60769.17      62384.02       359.74 o                         
   3   3   1      99444.50     102629.31       486.49 o                         
   5   3   1     136380.86     136942.69       609.83 o                         
   7   3   1      67936.09      68463.62       377.71 o                         
   9   3   1        956.96       1072.30        58.39 o                         
  11   3   1     218264.42     217929.23       826.92 o                         
  13   3   1       5368.82       5638.74       116.08 o                         
  15   3   1       1713.75       1828.91        78.97 o                         
  17   3   1      37496.72      36474.87       303.09 o                         
  19   3   1      35777.94      34801.20       337.53 o                         
  21   3   1       3118.59       3028.66       118.23 o                         
  23   3   1      74751.90      73192.27       590.09 o                         
  25   3   1        180.00        220.86        85.97 o                         
  27   3   1      33959.20      32569.47       424.27 o                         
  29   3   1      25456.01      25306.62       394.23 o                         
  31   3   1      10974.78      10861.84       280.40 o                         
  33   3   1      22368.45      21413.71       528.18 o                         
  35   3   1      38371.07      39523.76      1302.29 o                         
  37   3   1       2591.13       1908.77       427.47 o                         
  39   3   1      31017.84      29787.85      2103.11 o                         
  41   3   1       6928.12       7591.06      2193.92 o                         
 -42   4   1       1755.48       -258.90      1427.33 o                         
 -40   4   1        955.36       1744.98       780.73 o                         
 -38   4   1       4572.37       4602.23       590.23 o                         
 -36   4   1         26.49        245.08       338.62 o                         
 -34   4   1        178.22        480.97       416.44 o                         
 -32   4   1       8018.01       7580.99       291.32 o                         
 -30   4   1       2664.77       2475.12       128.19 o                         
 -28   4   1       2587.43       2449.97       138.10 o                         
 -26   4   1        300.07        304.16        84.66 o                         
 -24   4   1       2877.53       2501.02       113.28 o                         
 -22   4   1        127.10        154.48        74.31 o                         
 -20   4   1         35.07        119.60        67.86 o                         
 -18   4   1      19988.00      19487.64       236.42 o                         
 -16   4   1        719.86        751.96        62.89 o                         
 -14   4   1      23761.56      23141.29       241.90 o                         
 -12   4   1       1476.64       1460.39        74.13 o                         
 -10   4   1       2519.35       2804.11        86.94 o                         
  -8   4   1       6439.89       6471.12       119.61 o                         
  -6   4   1      34471.79      35495.24       276.13 o                         
  -4   4   1      44908.46      45342.81       324.40 o                         
  -2   4   1      10171.64      10192.14       154.26 o                         
   0   4   1       7752.65       8136.17       140.59 o                         
   2   4   1       2968.15       2913.66        87.35 o                         
   4   4   1      15214.81      15182.50       181.33 o                         
   6   4   1       1072.82        957.47        64.95 o                         
   8   4   1      12479.77      12296.76       162.80 o                         
  10   4   1      10549.43      10423.88       164.61 o                         
  12   4   1      62475.52      63987.36       440.98 o                         
  14   4   1        913.29        829.62        73.67 o                         
  16   4   1       1206.02       1200.49        75.44 o                         
  18   4   1       4098.97       3844.89       124.46 o                         
  20   4   1       6400.25       6263.63       157.08 o                         
  22   4   1      20907.10      20291.20       295.83 o                         
  24   4   1       3078.07       2625.48       122.00 o                         
  26   4   1       1430.60       1257.88       112.36 o                         
  28   4   1        154.51        175.71       104.79 o                         
  30   4   1       1360.08       1313.11       126.14 o                         
  32   4   1       1354.05        991.70       136.46 o                         
  34   4   1        864.13        696.11       169.59 o                         
  36   4   1       8094.04       7134.02       633.45 o                         
  38   4   1       4335.85       4590.26       841.81 o                         
  40   4   1         69.10       2422.51      1347.14 o                         
 -39   5   1      20736.75      17251.49      3703.99 o                         
 -37   5   1        398.73        168.36       372.93 o                         
 -35   5   1      33423.57      34510.18      1336.62 o                         
 -33   5   1      14523.79      14249.21       415.42 o                         
 -31   5   1       3755.79       3610.70       222.58 o                         
 -29   5   1      27970.89      28205.26       408.95 o                         
 -27   5   1      31941.56      31982.97       406.74 o                         
 -25   5   1       1935.70       1793.84       108.69 o                         
 -23   5   1      73212.20      73374.90       594.06 o                         
 -21   5   1      17927.45      18026.86       263.39 o                         
 -19   5   1      38886.14      39594.72       382.81 o                         
 -17   5   1      54671.77      56142.95       455.49 o                         
 -15   5   1      29048.63      29131.56       310.76 o                         
 -13   5   1      18325.98      19123.28       249.85 o                         
 -11   5   1     126940.89     128756.45       712.01 o                         
  -9   5   1       6145.00       5888.81       128.38 o                         
  -7   5   1      77881.59      77750.57       495.38 o                         
  -5   5   1      49676.26      50149.17       388.61 o                         
  -3   5   1      15928.90      16025.88       229.63 o                         
  -1   5   1      36250.51      36035.88       325.61 o                         
   1   5   1      95909.21      98524.62       581.11 o                         
   3   5   1         83.60         57.13        56.91 o                         
   5   5   1     105105.96     107527.18       634.08 o                         
   7   5   1       2573.20       2712.86        98.40 o                         
   9   5   1       8035.01       8673.44       157.41 o                         
  11   5   1      44185.39      44929.57       395.91 o                         
  13   5   1      41523.39      40554.88       387.99 o                         
  15   5   1       4774.13       4847.97       141.36 o                         
  17   5   1      91876.76      93527.77       638.07 o                         
  19   5   1        251.53        418.93        83.78 o                         
  21   5   1      42447.21      43063.68       453.38 o                         
  23   5   1      48221.39      48353.15       517.50 o                         
  25   5   1      17385.12      16871.20       314.38 o                         
  27   5   1       8143.58       8111.00       233.75 o                         
  29   5   1      66745.11      64781.52       713.82 o                         
  31   5   1       2467.35       2214.72       154.04 o                         
  33   5   1      36385.82      36230.39       733.09 o                         
  35   5   1      20558.05      21846.17      1010.58 o                         
  37   5   1       9579.01      10099.29      3606.84 o                         
 -36   6   1       2674.37       1971.07      1014.23 o                         
 -34   6   1       1093.58       1258.08       591.57 o                         
 -32   6   1       2640.20       2215.28       194.36 o                         
 -30   6   1        136.16        196.40       144.63 o                         
 -28   6   1        143.93        226.34       103.14 o                         
 -26   6   1       1568.66       1424.39       118.71 o                         
 -24   6   1      19432.24      19852.78       333.80 o                         
 -22   6   1      13515.77      13668.79       255.65 o                         
 -20   6   1       4208.62       4244.57       149.05 o                         
 -18   6   1       1347.18       1413.06       100.66 o                         
 -16   6   1        117.89        230.86        85.17 o                         
 -14   6   1       2257.55       2264.31       111.43 o                         
 -12   6   1      10588.52      10701.64       204.91 o                         
 -10   6   1      27654.26      27861.57       329.03 o                         
  -8   6   1      24568.12      23350.79       283.14 o                         
  -6   6   1      10165.52      10105.28       194.24 o                         
  -4   6   1      10068.22       9589.93       191.83 o                         
  -2   6   1       2236.95       2284.90       104.42 o                         
   0   6   1       4785.99       4649.04       137.07 o                         
   2   6   1      47328.99      46999.34       407.99 o                         
   4   6   1      14246.92      14332.87       218.39 o                         
   6   6   1       6559.50       6604.91       157.24 o                         
   8   6   1       6291.00       6803.24       165.03 o                         
  10   6   1        860.43        749.54        90.84 o                         
  12   6   1        160.04        211.26        89.03 o                         
  14   6   1       6014.27       5973.78       170.17 o                         
  16   6   1      67213.44      68051.44       559.88 o                         
  18   6   1      14211.91      14560.40       267.92 o                         
  20   6   1       3977.26       3628.71       151.21 o                         
  22   6   1       2065.83       1928.97       131.02 o                         
  24   6   1       7079.11       7336.20       217.01 o                         
  26   6   1       2125.32       2000.82       137.81 o                         
  28   6   1       4969.49       4836.85       204.58 o                         
  30   6   1       7362.39       6874.27       242.16 o                         
  32   6   1       6637.53       6505.42       325.41 o                         
  34   6   1       7858.50       6756.66       598.79 o                         
  36   6   1        763.61       -329.56       770.20 o                         
 -33   7   1      11121.16      11512.30      1438.38 o                         
 -31   7   1       1615.80       1332.03       192.21 o                         
 -29   7   1      28398.45      28164.97       618.23 o                         
 -27   7   1        194.71        160.07       116.53 o                         
 -25   7   1       7421.15       7471.49       234.18 o                         
 -23   7   1      21024.12      21083.69       363.53 o                         
 -21   7   1      21501.20      21165.14       350.32 o                         
 -19   7   1       1493.98       1471.09       115.91 o                         
 -17   7   1      75988.12      76132.19       624.69 o                         
 -15   7   1       2639.82       2477.15       124.65 o                         
 -13   7   1      32170.20      32462.42       383.31 o                         
 -11   7   1       6809.40       7095.10       184.53 o                         
  -9   7   1      61000.71      61000.31       539.76 o                         
  -7   7   1      42202.00      41844.12       441.17 o                         
  -5   7   1     111348.55     111004.26       750.98 o                         
  -3   7   1       2064.46       1668.21       108.60 o                         
  -1   7   1     162289.55     161985.31       955.12 o                         
   1   7   1      37811.41      37548.18       414.83 o                         
   3   7   1      38597.78      39213.04       416.91 o                         
   5   7   1       5931.01       5630.51       165.68 o                         
   7   7   1     114650.87     116193.71       752.24 o                         
   9   7   1       1543.74       1432.65       108.45 o                         
  11   7   1      79071.16      80951.69       640.92 o                         
  13   7   1        462.15        454.77       103.52 o                         
  15   7   1      44359.05      44970.12       500.15 o                         
  17   7   1      12142.61      12318.01       260.66 o                         
  19   7   1      12974.43      13297.64       282.80 o                         
  21   7   1       1112.72       1074.32       121.35 o                         
  23   7   1      51084.46      50724.78       610.30 o                         
  25   7   1        313.12        347.03       120.93 o                         
  27   7   1      20332.44      20690.10       407.21 o                         
  29   7   1       5019.84       4735.72       225.95 o                         
  31   7   1      13023.52      13297.85       514.56 o                         
  33   7   1       5158.50       4943.16       350.80 o                         
 -32   8   1       6952.94       5705.02       801.28 o                         
 -30   8   1       4168.66       3965.92       354.28 o                         
 -28   8   1       6412.95       6155.62       320.96 o                         
 -26   8   1       1043.42        961.86       127.01 o                         
 -24   8   1       1959.90       1886.99       142.01 o                         
 -22   8   1        368.97        403.83       110.97 o                         
 -20   8   1        141.97        207.53       110.27 o                         
 -18   8   1      23104.87      22726.58       375.83 o                         
 -16   8   1        986.26       1078.00       110.22 o                         
 -14   8   1      24874.46      25899.95       377.60 o                         
 -12   8   1       3484.46       3312.82       144.60 o                         
 -10   8   1       2717.70       2699.85       138.36 o                         
  -8   8   1        490.62        440.04       108.96 o                         
  -6   8   1      11437.66      11178.02       250.48 o                         
  -4   8   1      11405.49      11776.77       258.02 o                         
  -2   8   1      22754.24      22258.31       349.69 o                         
   0   8   1      14449.09      14054.84       283.73 o                         
   2   8   1        453.04        372.10       110.93 o                         
   4   8   1        895.85        689.75       107.30 o                         
   6   8   1       2131.63       1971.32       130.76 o                         
   8   8   1      55114.07      56518.69       560.52 o                         
  10   8   1      13515.72      13616.80       277.40 o                         
  12   8   1      15363.26      15571.30       297.25 o                         
  14   8   1        240.69        249.81       113.22 o                         
  16   8   1       8331.88       8690.29       236.54 o                         
  18   8   1        754.16        543.00       122.55 o                         
  20   8   1        413.35        550.87       123.40 o                         
  22   8   1       8001.75       8068.83       265.39 o                         
  24   8   1      11940.71      11906.96       332.16 o                         
  26   8   1       9852.01       9976.45       309.87 o                         
  28   8   1         60.64        426.77       184.92 o                         
  30   8   1         89.10       1939.07      1832.54 o                         
 -27   9   1      29553.37      30772.12      4266.00 o                         
 -25   9   1       5234.25       5177.52       245.87 o                         
 -23   9   1      36412.49      34795.13       561.16 o                         
 -21   9   1       3601.22       3004.94       167.34 o                         
 -19   9   1      39348.28      39821.91       564.74 o                         
 -17   9   1      13805.32      14171.47       329.50 o                         
 -15   9   1      18955.38      18517.46       360.93 o                         
 -13   9   1       2494.79       2427.58       149.92 o                         
 -11   9   1      54430.95      54660.21       596.05 o                         
  -9   9   1        470.22        485.01       120.65 o                         
  -7   9   1      20068.48      19971.91       360.18 o                         
  -5   9   1       5031.89       4949.21       193.56 o                         
  -3   9   1      18231.12      18239.93       353.28 o                         
  -1   9   1        310.54         94.20       118.14 o                         
   1   9   1      25305.77      25610.14       423.90 o                         
   3   9   1        111.65        407.29       130.18 o                         
   5   9   1      47027.72      46315.96       572.40 o                         
   7   9   1        122.19        -15.78       119.93 o                         
   9   9   1      19663.78      20517.62       377.98 o                         
  11   9   1      10861.91      11410.50       291.73 o                         
  13   9   1      41252.73      41194.29       561.45 o                         
  15   9   1        235.55        476.60       128.66 o                         
  17   9   1      42189.15      41991.30       575.89 o                         
  19   9   1       1181.06       1192.56       143.01 o                         
  21   9   1      39924.73      39945.23       589.65 o                         
  23   9   1       7139.87       6963.16       364.39 o                         
  25   9   1      29771.30      28412.58       760.18 o                         
 -20  10   1       9512.21       9213.33      1630.73 o                         
 -18  10   1        398.98        142.26       192.55 o                         
 -16  10   1        280.35         -6.87       188.93 o                         
 -14  10   1       4172.99       3584.55       242.55 o                         
 -12  10   1      10513.16      10584.26       297.48 o                         
 -10  10   1      28317.22      28201.90       482.24 o                         
  -8  10   1       7536.11       7769.40       261.58 o                         
  -6  10   1       7933.10       7558.12       253.18 o                         
  -4  10   1       2193.53       1633.03       152.14 o                         
  -2  10   1       8881.14       8717.98       271.37 o                         
   0  10   1       3144.30       2988.04       182.08 o                         
   2  10   1      16403.95      15821.74       365.27 o                         
   4  10   1      21889.46      21828.09       422.29 o                         
   6  10   1      19280.58      19983.70       403.23 o                         
   8  10   1       3563.55       3348.84       186.45 o                         
  10  10   1       1804.42       1774.28       174.61 o                         
  12  10   1       6484.93       6385.90       322.83 o                         
  14  10   1       7009.98       7174.60       362.22 o                         
  16  10   1      29505.66      28604.14      1288.33 o                         
  18  10   1       6320.03       4002.35      1357.78 o                         
  -5  11   1      32341.98      28570.36      2017.13 o                         
  -3  11   1       2089.93       2025.85      1155.36 o                         
  -1  11   1      41126.35      38532.75      2845.30 o                         
   1  11   1         59.44        135.72       844.95 o                         
   3  11   1      47342.03      45309.68      3110.56 o                         
   5  11   1       6613.87       7069.26      1775.94 o                         
   7  11   1      36122.95      36782.75      3181.40 o                         
 -44   0   2        519.56        835.38      1072.53 o                         
 -42   0   2      14868.05      12577.38       957.65 o                         
 -40   0   2       6110.68       5332.63       801.69 o                         
 -38   0   2      41707.20      45712.65      1740.98 o                         
 -36   0   2       2552.17       1943.45       407.06 o                         
 -34   0   2      64849.49      68057.80      1895.11 o                         
 -32   0   2       9812.76       9778.98       555.92 o                         
 -30   0   2      90238.17      88261.50       888.07 o                         
 -28   0   2       6036.86       5650.27       208.53 o                         
 -26   0   2       2374.33       2403.54       124.88 o                         
 -24   0   2       5626.42       5545.74       164.97 o                         
 -22   0   2     242143.67     234202.78      1388.28 o                         
 -20   0   2      59998.40      59377.89       495.54 o                         
 -18   0   2     230832.77     224087.50       906.14 o                         
 -16   0   2      11359.64      10484.56       126.48 o                         
 -14   0   2     133303.58     126423.50       534.03 o                         
 -12   0   2      64692.47      65656.73       316.31 o                         
 -10   0   2     608291.88     584547.38      2630.56 o                         
  -8   0   2        180.08        491.93        50.25 o                         
  -6   0   2    1109961.50    1052136.25      5083.81 o                         
  -4   0   2      17095.76      17543.00       174.01 o                         
  -2   0   2     131717.98     130037.98      1113.40 o                         
   0   0   2      82509.76      78081.13       430.49 o                         
   2   0   2     555447.50     506216.47      1536.23 o                         
   4   0   2      46319.46      47715.17       304.00 o                         
   6   0   2     959412.25     894654.44      2941.97 o                         
   8   0   2     131709.44     131070.32       813.29 o                         
  10   0   2     333157.34     321534.88      2284.18 o                         
  12   0   2        370.84        436.67        88.72 o                         
  14   0   2      92890.84      92839.55       849.37 o                         
  16   0   2       2220.75       2154.39       128.91 o                         
  18   0   2     268782.16     261468.12      2818.90 o                         
  20   0   2      62475.70      59351.76       784.46 o                         
  22   0   2     216469.77     207761.77      2035.68 o                         
  24   0   2       2160.56       2148.96       172.09 o                         
  26   0   2     104625.97     102623.05      1271.81 o                         
  28   0   2       6917.26       6655.29       286.85 o                         
  30   0   2      65569.51      64394.84       951.01 o                         
  32   0   2      11533.52      11556.34       405.45 o                         
  34   0   2     149750.38     147156.25      1551.96 o                         
  36   0   2        324.68        442.18       412.21 o                         
  38   0   2      29670.95      29792.87      1641.11 o                         
  40   0   2       4945.12       4653.50      1059.66 o                         
  42   0   2      24878.12      26340.36      3928.51 o                         
 -45   1   2       6952.47      10905.73      2484.45 o                         
 -43   1   2       5802.98       5174.27       528.19 o                         
 -41   1   2      13516.11      13762.31       745.72 o                         
 -39   1   2       4932.41       4514.21       389.38 o                         
 -37   1   2      12019.46      11775.75       586.01 o                         
 -35   1   2       4724.48       5127.70       391.73 o                         
 -33   1   2      24671.75      26138.82       778.43 o                         
 -31   1   2       5933.11       5940.58       172.45 o                         
 -29   1   2      16744.39      16995.15       269.67 o                         
 -27   1   2      15834.35      15599.05       223.76 o                         
 -25   1   2      15061.16      14541.82       191.83 o                         
 -23   1   2      20525.45      19579.73       207.92 o                         
 -21   1   2      12282.03      12013.77       151.34 o                         
 -19   1   2      45256.97      44565.30       250.87 o                         
 -17   1   2       3424.58       3525.03        57.02 o                         
 -15   1   2      16235.57      16039.84       109.23 o                         
 -13   1   2      13299.23      14675.32        96.03 o                         
 -11   1   2     118787.53     121015.40       334.40 o                         
  -9   1   2       1098.78       1566.02        25.98 o                         
  -7   1   2      70621.73      73092.58       205.30 o                         
  -5   1   2      51193.10      53119.12       164.28 o                         
  -3   1   2     159710.69     161514.58       371.41 o                         
  -1   1   2     147909.12     149803.02       356.64 o                         
   1   1   2      12968.23      13771.17        82.71 o                         
   3   1   2      12537.83      13061.65        89.53 o                         
   5   1   2      69057.34      68771.16       242.49 o                         
   7   1   2     264150.91     260888.53       846.23 o                         
   9   1   2      12250.54      11841.16       142.76 o                         
  11   1   2      45693.22      44283.66       309.33 o                         
  13   1   2      80975.66      80747.56       470.42 o                         
  15   1   2     152686.17     147545.09       726.07 o                         
  17   1   2      31198.60      29828.02       305.17 o                         
  19   1   2      49414.97      48127.56       408.30 o                         
  21   1   2      58155.85      57682.45       460.29 o                         
  23   1   2      97099.65      94633.47       653.26 o                         
  25   1   2      28878.57      28843.78       363.75 o                         
  27   1   2       4397.60       4723.43       170.00 o                         
  29   1   2      35878.65      35277.34       465.91 o                         
  31   1   2      42699.77      42037.13       532.20 o                         
  33   1   2      28087.21      28660.62       458.17 o                         
  35   1   2       9048.29       8073.18       457.75 o                         
  37   1   2      17574.22      15883.49       869.34 o                         
  39   1   2      11396.73       9260.52       838.68 o                         
  41   1   2      14760.61      15073.92      1372.31 o                         
 -44   2   2      22503.73      18407.86      2034.90 o                         
 -42   2   2       1675.01       1368.31       414.96 o                         
 -40   2   2      70618.43      69133.34      1740.40 o                         
 -38   2   2       3338.92       3126.81       378.04 o                         
 -36   2   2      31350.87      33315.15      1033.64 o                         
 -34   2   2      11933.06      11694.67       641.09 o                         
 -32   2   2      18222.71      19083.73       412.39 o                         
 -30   2   2         21.40        158.02        73.76 o                         
 -28   2   2     161814.50     159630.62       921.39 o                         
 -26   2   2       2658.20       2618.06       100.36 o                         
 -24   2   2     113998.64     112006.62       620.29 o                         
 -22   2   2      30226.57      29296.47       267.05 o                         
 -20   2   2      58543.65      57112.68       351.75 o                         
 -18   2   2      91858.38      90446.84       445.28 o                         
 -16   2   2     254809.22     252754.97       864.05 o                         
 -14   2   2       1383.62       1543.71        43.03 o                         
 -12   2   2     405548.84     406387.34      1089.62 o                         
 -10   2   2      22224.69      22603.97       130.07 o                         
  -8   2   2      26872.88      27217.20       137.12 o                         
  -6   2   2     211771.72     225801.72       606.99 o                         
  -4   2   2     145939.52     149344.84       424.51 o                         
  -2   2   2      16965.27      17469.47       103.77 o                         
   0   2   2     154442.28     154580.36       420.59 o                         
   2   2   2      62133.59      65744.00       317.46 o                         
   4   2   2     150796.44     154389.25       591.75 o                         
   6   2   2       5269.98       6142.23        93.06 o                         
   8   2   2      15059.21      14417.02       147.50 o                         
  10   2   2       4787.55       5342.22        94.82 o                         
  12   2   2     309261.31     302781.19      1080.46 o                         
  14   2   2      45498.41      44298.95       336.56 o                         
  16   2   2     239158.84     233882.59      1019.30 o                         
  18   2   2       9153.99       8886.52       171.02 o                         
  20   2   2      75914.00      75009.03       527.78 o                         
  22   2   2      15731.92      15262.87       259.84 o                         
  24   2   2     221446.14     215549.31      1148.97 o                         
  26   2   2       5353.40       5372.12       175.74 o                         
  28   2   2     228163.02     225865.44      1606.24 o                         
  30   2   2        596.01        508.95       117.41 o                         
  32   2   2      68485.20      68749.84       718.86 o                         
  34   2   2      11359.11      11432.91       386.03 o                         
  36   2   2      43580.52      41704.68      1467.39 o                         
  38   2   2       1066.99       1321.10       425.64 o                         
  40   2   2      60917.63      58459.89      2543.29 o                         
  42   2   2       2115.87      -1138.09      1194.19 o                         
 -43   3   2       6849.40       6528.06      1258.32 o                         
 -41   3   2       9679.74       8686.27       685.04 o                         
 -39   3   2       6470.11       7424.89       600.86 o                         
 -37   3   2      18613.19      19434.40       961.70 o                         
 -35   3   2       4188.65       3872.48       462.99 o                         
 -33   3   2       6360.63       6480.92       463.75 o                         
 -31   3   2       3926.90       4107.61       208.02 o                         
 -29   3   2      24731.77      24047.89       330.41 o                         
 -27   3   2      17797.77      17295.44       254.09 o                         
 -25   3   2      47239.61      45582.29       391.68 o                         
 -23   3   2       8306.34       8178.37       149.56 o                         
 -21   3   2      21821.30      22018.53       239.18 o                         
 -19   3   2      15472.24      15901.96       199.17 o                         
 -17   3   2       7603.69       7666.96       134.32 o                         
 -15   3   2      69426.32      69275.44       403.17 o                         
 -13   3   2      48065.91      48167.92       299.60 o                         
 -11   3   2      82421.18      82276.51       417.55 o                         
  -9   3   2      10538.55      10752.88       132.99 o                         
  -7   3   2     131201.52     137584.30       578.29 o                         
  -5   3   2      48334.22      50684.14       295.31 o                         
  -3   3   2      91791.72      94995.46       454.40 o                         
  -1   3   2      68938.33      70775.68       378.49 o                         
   1   3   2     228502.09     236641.00       884.37 o                         
   3   3   2      80278.28      79430.98       430.79 o                         
   5   3   2      49336.68      49500.77       317.43 o                         
   7   3   2      57680.54      60611.67       371.85 o                         
   9   3   2      45471.37      46104.85       327.23 o                         
  11   3   2     191415.64     192095.78       804.57 o                         
  13   3   2      44447.99      43902.65       336.70 o                         
  15   3   2     111157.43     108200.17       566.89 o                         
  17   3   2      42554.07      41818.80       364.84 o                         
  19   3   2      94146.93      92143.11       602.22 o                         
  21   3   2      22504.74      22073.63       297.31 o                         
  23   3   2      30310.29      29227.56       365.98 o                         
  25   3   2      32348.31      31813.39       403.87 o                         
  27   3   2      49552.12      48858.22       532.16 o                         
  29   3   2      40945.56      40440.94       520.59 o                         
  31   3   2       7864.38       7599.89       238.78 o                         
  33   3   2      16523.29      15957.43       361.75 o                         
  35   3   2       9852.92       9163.90       416.10 o                         
  37   3   2      25442.16      25035.58      1094.96 o                         
  39   3   2       3903.61       2272.35      1555.44 o                         
 -42   4   2      30868.75      23197.88      4187.50 o                         
 -40   4   2       4197.18       3505.31       591.54 o                         
 -38   4   2      20276.43      20001.66       984.48 o                         
 -36   4   2         29.80       -304.20       330.91 o                         
 -34   4   2      96230.36      98880.20      2078.30 o                         
 -32   4   2       8762.65       8106.63       285.50 o                         
 -30   4   2      20238.52      20621.30       336.57 o                         
 -28   4   2      10074.92      10032.22       223.62 o                         
 -26   4   2      34329.20      34553.89       382.26 o                         
 -24   4   2         39.28        126.81        68.97 o                         
 -22   4   2      79191.72      80091.52       546.27 o                         
 -20   4   2       1346.50       1336.49        78.60 o                         
 -18   4   2     227328.59     225542.69       973.90 o                         
 -16   4   2        322.99        255.40        56.71 o                         
 -14   4   2      47896.07      48040.56       347.02 o                         
 -12   4   2      43276.33      42585.98       325.68 o                         
 -10   4   2     252786.47     253995.73      1007.17 o                         
  -8   4   2       7681.18       7603.66       123.03 o                         
  -6   4   2     389367.25     393874.06      1349.80 o                         
  -4   4   2       6430.69       6648.21       123.07 o                         
  -2   4   2     242322.09     251382.94       999.07 o                         
   0   4   2      20978.46      21528.79       229.29 o                         
   2   4   2     161951.98     166701.00       770.82 o                         
   4   4   2       3829.55       4030.25       104.26 o                         
   6   4   2     369305.34     370550.22      1347.76 o                         
   8   4   2      62330.49      64410.12       432.84 o                         
  10   4   2     198071.81     197963.00       860.52 o                         
  12   4   2       3521.62       3870.14       109.34 o                         
  14   4   2      95513.61      95167.05       579.94 o                         
  16   4   2        694.00        728.35        75.65 o                         
  18   4   2     141334.25     139419.28       782.85 o                         
  20   4   2      30146.04      29242.71       356.72 o                         
  22   4   2     177252.33     173574.34      1011.34 o                         
  24   4   2       1030.76        990.16       109.60 o                         
  26   4   2      53417.86      51370.78       565.29 o                         
  28   4   2       1771.51       1410.68       126.68 o                         
  30   4   2      72937.06      71641.95       764.97 o                         
  32   4   2       3707.23       2698.47       162.98 o                         
  34   4   2      82846.73      79484.62      1242.82 o                         
  36   4   2         16.35       -269.43       393.57 o                         
  38   4   2      41046.91      44330.72      5207.76 o                         
 -39   5   2       1342.37       -269.09      1031.14 o                         
 -37   5   2       9475.48       9739.60       733.32 o                         
 -35   5   2       5629.41       5529.54       530.92 o                         
 -33   5   2      16090.22      15402.23       803.15 o                         
 -31   5   2      14916.79      15123.66       398.87 o                         
 -29   5   2       4649.57       4897.27       168.56 o                         
 -27   5   2       1816.26       1726.93       128.45 o                         
 -25   5   2       2103.87       1917.12       108.81 o                         
 -23   5   2      19656.28      19609.00       285.53 o                         
 -21   5   2       7328.68       7412.17       170.50 o                         
 -19   5   2      34651.77      35554.78       356.26 o                         
 -17   5   2        959.75       1014.95        78.17 o                         
 -15   5   2      20863.86      20694.16       266.43 o                         
 -13   5   2        354.84        467.28        66.99 o                         
 -11   5   2        901.36        853.95        64.88 o                         
  -9   5   2      10740.55      10376.21       165.63 o                         
  -7   5   2      83923.60      85166.94       505.12 o                         
  -5   5   2      40141.53      39518.32       346.19 o                         
  -3   5   2        713.86        672.61        68.65 o                         
  -1   5   2       4182.89       4741.67       120.29 o                         
   1   5   2      12092.92      12311.54       191.94 o                         
   3   5   2      46805.59      46573.97       378.34 o                         
   5   5   2       4872.74       4749.03       120.25 o                         
   7   5   2      41161.66      41252.04       335.14 o                         
   9   5   2      52702.53      53727.73       414.52 o                         
  11   5   2      62534.36      61786.59       468.47 o                         
  13   5   2       1659.12       1645.03        96.63 o                         
  15   5   2       3461.22       3758.80       133.96 o                         
  17   5   2      58484.86      58116.82       516.49 o                         
  19   5   2      67747.23      67183.07       569.80 o                         
  21   5   2      38228.48      37960.61       436.06 o                         
  23   5   2      12440.37      11407.44       253.60 o                         
  25   5   2      17489.36      17168.44       322.00 o                         
  27   5   2      21229.28      21512.13       381.58 o                         
  29   5   2      10465.73      10758.28       290.41 o                         
  31   5   2       5723.43       5337.44       226.41 o                         
  33   5   2      24602.36      23958.59       586.75 o                         
  35   5   2      31953.80      32653.93      1792.93 o                         
  37   5   2       8134.44      10670.43      2619.88 o                         
 -38   6   2        433.29       -626.78      1072.65 o                         
 -36   6   2      28992.36      28549.34      2366.85 o                         
 -34   6   2        703.96        484.27       324.29 o                         
 -32   6   2      26144.08      26864.53       584.03 o                         
 -30   6   2       7253.29       7328.13       300.00 o                         
 -28   6   2      57136.39      57090.38       607.71 o                         
 -26   6   2       2193.86       2017.03       126.68 o                         
 -24   6   2      83084.56      84616.47       680.22 o                         
 -22   6   2      25285.32      25281.41       348.35 o                         
 -20   6   2      28537.87      28450.24       361.76 o                         
 -18   6   2      10940.50      11130.41       219.62 o                         
 -16   6   2     166521.47     167938.72       902.18 o                         
 -14   6   2       1851.80       1625.39        98.16 o                         
 -12   6   2      93541.30      94431.12       630.62 o                         
 -10   6   2         68.94         63.91        73.90 o                         
  -8   6   2      98276.27      99018.92       642.31 o                         
  -6   6   2      24953.96      25129.74       298.61 o                         
  -4   6   2      47779.91      48852.87       431.93 o                         
  -2   6   2       5168.30       5383.34       140.61 o                         
   0   6   2     187001.92     189869.84       951.09 o                         
   2   6   2       6808.14       6976.83       163.79 o                         
   4   6   2      78927.73      81059.95       565.77 o                         
   6   6   2       3622.21       3595.56       124.44 o                         
   8   6   2      63397.22      65049.39       528.90 o                         
  10   6   2       7349.08       7625.23       187.34 o                         
  12   6   2     110644.23     112607.84       753.94 o                         
  14   6   2       2637.94       2603.68       129.14 o                         
  16   6   2     140876.75     141941.97       903.59 o                         
  18   6   2        341.22        494.31       105.72 o                         
  20   6   2      68120.88      67398.05       637.69 o                         
  22   6   2       2891.33       2557.55       152.22 o                         
  24   6   2      79444.60      78052.78       742.90 o                         
  26   6   2        644.46        647.25       120.08 o                         
  28   6   2     105481.59     104114.21       972.46 o                         
  30   6   2        398.84        389.89       170.92 o                         
  32   6   2      40735.10      39474.14       846.24 o                         
  34   6   2       4910.42       4629.19       361.85 o                         
 -35   7   2        648.90       -378.91      1027.43 o                         
 -33   7   2       4060.62       4380.83       911.63 o                         
 -31   7   2       1398.30       1114.45       177.75 o                         
 -29   7   2      17211.69      16983.99       450.84 o                         
 -27   7   2      11968.83      11979.08       288.67 o                         
 -25   7   2      28528.63      28781.04       422.27 o                         
 -23   7   2       2829.00       2384.34       131.27 o                         
 -21   7   2       7567.28       7712.79       208.83 o                         
 -19   7   2       2252.89       1972.63       120.05 o                         
 -17   7   2      14275.22      14449.05       261.53 o                         
 -15   7   2      24830.72      24349.83       328.99 o                         
 -13   7   2      41343.37      42100.38       446.38 o                         
 -11   7   2      38993.92      37946.95       429.33 o                         
  -9   7   2       8434.55       8382.97       198.08 o                         
  -7   7   2      31157.38      30522.66       368.56 o                         
  -5   7   2       2784.34       2419.16       116.34 o                         
  -3   7   2      49574.49      50125.12       486.32 o                         
  -1   7   2      45736.11      46580.47       468.46 o                         
   1   7   2      91405.96      91315.55       665.58 o                         
   3   7   2      40549.74      40722.54       431.93 o                         
   5   7   2      22204.01      22242.75       313.29 o                         
   7   7   2      10259.33      10103.68       217.85 o                         
   9   7   2      16121.16      16561.11       287.35 o                         
  11   7   2      57981.55      59618.65       573.92 o                         
  13   7   2      46579.52      47381.63       518.18 o                         
  15   7   2      74676.68      74453.48       663.81 o                         
  17   7   2      15375.43      15447.83       304.55 o                         
  19   7   2      19763.43      20068.11       360.18 o                         
  21   7   2       3786.68       3531.08       176.65 o                         
  23   7   2      19781.57      19734.01       375.95 o                         
  25   7   2      22199.40      22677.37       415.44 o                         
  27   7   2      28881.59      29197.46       497.83 o                         
  29   7   2      24240.89      24773.93       499.30 o                         
  31   7   2       2644.10       1883.38       267.82 o                         
  33   7   2       5285.85       7154.01       893.92 o                         
 -32   8   2        802.72        640.05       785.12 o                         
 -30   8   2      31656.31      30953.59       724.94 o                         
 -28   8   2       2749.46       2081.00       210.29 o                         
 -26   8   2      18788.86      18609.66       374.43 o                         
 -24   8   2       2387.74       2225.00       141.85 o                         
 -22   8   2      43231.19      42969.46       518.23 o                         
 -20   8   2         17.37        127.15       110.79 o                         
 -18   8   2      37396.24      37644.06       475.99 o                         
 -16   8   2       6777.38       7082.75       209.14 o                         
 -14   8   2      46368.00      45858.62       500.48 o                         
 -12   8   2       4054.71       4211.97       159.51 o                         
 -10   8   2      39056.66      38969.01       456.17 o                         
  -8   8   2       3341.51       3022.31       143.81 o                         
  -6   8   2      84864.13      83726.80       697.06 o                         
  -4   8   2          4.54         52.21       104.81 o                         
  -2   8   2      46665.54      46185.83       512.39 o                         
   0   8   2      11067.78      11386.73       260.36 o                         
   2   8   2      66337.61      66652.59       632.32 o                         
   4   8   2       1357.34       1271.28       117.36 o                         
   6   8   2      83193.69      85276.38       706.87 o                         
   8   8   2        481.65        583.95       108.77 o                         
  10   8   2      80259.41      82732.80       720.48 o                         
  12   8   2         50.46        101.57       111.32 o                         
  14   8   2      34064.11      33999.30       476.82 o                         
  16   8   2       1582.70       1447.57       139.48 o                         
  18   8   2      65102.72      64860.40       713.56 o                         
  20   8   2       3779.88       3648.28       193.25 o                         
  22   8   2      57238.69      57166.66       707.79 o                         
  24   8   2         15.26        194.64       131.80 o                         
  26   8   2      37035.05      37428.19       603.33 o                         
  28   8   2         85.34        260.80       259.13 o                         
 -27   9   2       2537.36       2318.51      1257.25 o                         
 -25   9   2        150.48        -45.54       196.36 o                         
 -23   9   2       4515.35       4407.35       204.45 o                         
 -21   9   2       5172.39       4848.73       206.00 o                         
 -19   9   2      21902.17      22049.90       411.82 o                         
 -17   9   2       5473.52       5125.22       197.65 o                         
 -15   9   2        236.86         91.64       115.58 o                         
 -13   9   2       2939.61       2842.06       154.37 o                         
 -11   9   2       4579.03       3714.26       176.43 o                         
  -9   9   2      15467.89      15168.46       314.51 o                         
  -7   9   2       9107.22       9179.10       249.40 o                         
  -5   9   2      14343.33      13761.33       308.51 o                         
  -3   9   2       1973.23       1653.02       132.81 o                         
  -1   9   2       7117.24       6785.57       220.97 o                         
   1   9   2       1425.81       1192.45       131.60 o                         
   3   9   2       3592.40       3197.57       171.44 o                         
   5   9   2      22110.07      22065.96       398.83 o                         
   7   9   2      36525.62      37342.79       524.06 o                         
   9   9   2       9319.74       9617.62       270.75 o                         
  11   9   2       1130.00       1088.32       135.64 o                         
  13   9   2       4609.56       4973.90       214.41 o                         
  15   9   2       7617.91       7406.28       246.72 o                         
  17   9   2       9539.34       9398.77       280.17 o                         
  19   9   2       8338.94       8489.50       277.91 o                         
  21   9   2      27971.31      27431.77       694.58 o                         
  23   9   2      12558.08      12061.36       511.92 o                         
 -20  10   2      23915.77      22945.88       734.48 o                         
 -18  10   2       3975.03       3738.99       267.13 o                         
 -16  10   2      27749.81      27393.06       656.75 o                         
 -14  10   2        721.45        466.46       141.11 o                         
 -12  10   2      49114.71      48187.43       637.55 o                         
 -10  10   2        948.88        753.65       143.04 o                         
  -8  10   2      26414.73      26118.73       464.00 o                         
  -6  10   2        207.89        415.68       151.12 o                         
  -4  10   2      57892.36      58419.42       714.20 o                         
  -2  10   2         15.91        -41.29       138.49 o                         
   0  10   2      43417.97      42104.67       598.40 o                         
   2  10   2        295.56        342.33       147.43 o                         
   4  10   2      58933.09      59951.08       712.16 o                         
   6  10   2        365.05        713.11       145.36 o                         
   8  10   2      42665.37      42803.63       614.16 o                         
  10  10   2        127.95        648.85       186.56 o                         
  12  10   2      52419.35      52186.18      1519.60 o                         
  14  10   2          3.10       -263.00       377.12 o                         
  16  10   2      42863.31      40697.24      1995.33 o                         
  -5  11   2        850.00       -845.64      1231.67 o                         
  -1  11   2      11477.70       8944.05      2006.07 o                         
   1  11   2      19898.02      17302.24      2787.66 o                         
   3  11   2       4141.40       1966.01       961.53 o                         
 -45   1   3      20018.54      19252.43      1511.44 o                         
 -43   1   3        499.49        694.15       372.06 o                         
 -41   1   3       9497.08      10277.60       662.14 o                         
 -39   1   3      18737.99      18686.30       815.96 o                         
 -37   1   3       4147.59       3973.60       369.49 o                         
 -35   1   3      28672.88      28336.07       849.34 o                         
 -33   1   3      15206.93      15518.12       582.53 o                         
 -31   1   3       4892.55       5220.67       198.63 o                         
 -29   1   3      72474.72      71799.39       527.83 o                         
 -27   1   3      18576.61      18508.31       227.05 o                         
 -25   1   3      16140.39      15318.55       177.39 o                         
 -23   1   3     186376.30     177914.42       631.74 o                         
 -21   1   3      47876.39      45797.72       245.73 o                         
 -19   1   3      48097.15      47265.04       211.28 o                         
 -17   1   3     223132.97     219181.08       755.06 o                         
 -15   1   3      41927.42      41622.21       173.15 o                         
 -13   1   3      85238.02      86548.28       262.11 o                         
 -11   1   3      94997.66      96252.98       275.97 o                         
  -9   1   3       4405.95       4160.78        37.74 o                         
  -7   1   3     152127.62     157329.58       362.95 o                         
  -5   1   3     153995.34     156031.38       366.26 o                         
  -3   1   3       1818.61       1859.44        28.78 o                         
  -1   1   3     135283.12     136648.44       352.66 o                         
   1   1   3      24298.58      23659.06       127.48 o                         
   3   1   3       9909.06      10985.61        94.29 o                         
   5   1   3     112279.61     110802.48       490.37 o                         
   7   1   3      27865.86      27560.18       237.90 o                         
   9   1   3        295.95        485.03        52.29 o                         
  11   1   3     131555.83     127236.52       646.29 o                         
  13   1   3      41860.27      40134.88       343.24 o                         
  15   1   3      28696.88      28851.69       300.09 o                         
  17   1   3     167095.50     161486.23      1032.85 o                         
  19   1   3      28698.76      26602.04       297.20 o                         
  21   1   3      41781.81      40787.95       426.14 o                         
  23   1   3      81202.17      79239.03       615.16 o                         
  25   1   3       6613.56       6467.40       188.43 o                         
  27   1   3      53704.11      53482.20       564.19 o                         
  29   1   3      68709.66      66180.26       735.38 o                         
  31   1   3       2063.22       1711.62       141.06 o                         
  33   1   3      24037.56      23937.04       432.25 o                         
  35   1   3      32238.01      33047.81       683.52 o                         
  37   1   3       1088.28        483.07       368.72 o                         
  39   1   3      10668.20      10683.85      1011.31 o                         
  41   1   3       4875.65       4586.28      2700.43 o                         
 -44   2   3        802.19        989.51       811.56 o                         
 -42   2   3       1941.44        961.64       475.14 o                         
 -40   2   3       1322.21        790.97       309.15 o                         
 -38   2   3        275.96        168.28       278.65 o                         
 -36   2   3       2396.09       2086.60       340.74 o                         
 -34   2   3       6160.81       6744.85       455.79 o                         
 -32   2   3         73.27        472.09       241.71 o                         
 -30   2   3       1937.44       1705.28        90.46 o                         
 -28   2   3        112.35        131.97        59.89 o                         
 -26   2   3       3946.41       4173.70       111.50 o                         
 -24   2   3        694.83        695.40        51.17 o                         
 -22   2   3       7278.78       7335.71       118.26 o                         
 -20   2   3       2219.19       2239.30        65.29 o                         
 -18   2   3      29325.50      29965.81       190.29 o                         
 -16   2   3      32738.21      33318.17       192.59 o                         
 -14   2   3      13892.68      14963.54       116.70 o                         
 -12   2   3      25934.17      28585.04       150.75 o                         
 -10   2   3       2547.20       2723.52        43.64 o                         
  -8   2   3      73089.68      80587.77       270.75 o                         
  -6   2   3      16561.55      16951.01       104.78 o                         
  -4   2   3        599.03        897.50        28.55 o                         
  -2   2   3       5711.18       5734.53        67.15 o                         
   0   2   3      33495.39      34765.31       212.24 o                         
   2   2   3       1125.95       1153.96        46.88 o                         
   4   2   3     102447.04     106737.68       492.13 o                         
   6   2   3       3803.02       4145.90        96.42 o                         
   8   2   3      48674.92      49399.61       314.87 o                         
  10   2   3       3265.34       2936.99        82.48 o                         
  12   2   3       5904.96       5581.45       120.34 o                         
  14   2   3       1676.25       1602.13        81.82 o                         
  16   2   3        837.87        668.10        74.36 o                         
  18   2   3       7527.59       7575.31       170.88 o                         
  20   2   3       5009.99       4520.40       144.25 o                         
  22   2   3        811.73        601.34        96.36 o                         
  24   2   3      15887.88      15439.89       276.53 o                         
  26   2   3       1833.30       1421.52       112.11 o                         
  28   2   3        107.80        164.47       111.59 o                         
  30   2   3       2191.58       1585.72       139.96 o                         
  32   2   3       2678.93       2199.16       159.66 o                         
  34   2   3        456.28        317.34       137.56 o                         
  36   2   3        710.44        674.05       340.96 o                         
  38   2   3        932.98       1125.95       396.34 o                         
  40   2   3       1556.21        237.50       639.26 o                         
 -43   3   3       5246.28       4779.16       796.77 o                         
 -41   3   3      17369.71      17866.38       954.65 o                         
 -39   3   3      14846.32      15123.84       756.88 o                         
 -37   3   3       1190.18       1286.06       292.27 o                         
 -35   3   3      57197.21      57295.11      1373.88 o                         
 -33   3   3      15563.99      15304.13       705.93 o                         
 -31   3   3        939.97       1044.82       114.78 o                         
 -29   3   3      26662.43      26632.65       340.58 o                         
 -27   3   3      58325.20      56813.31       464.14 o                         
 -25   3   3      15134.21      14531.34       204.99 o                         
 -23   3   3      84261.38      84788.93       515.59 o                         
 -21   3   3       3151.20       3170.49        88.42 o                         
 -19   3   3      49721.87      49521.06       342.33 o                         
 -17   3   3     130055.20     131273.97       607.17 o                         
 -15   3   3      20629.60      21787.51       197.90 o                         
 -13   3   3      44573.53      44514.44       295.68 o                         
 -11   3   3     291393.38     294420.06      1025.96 o                         
  -9   3   3        569.06        483.47        41.45 o                         
  -7   3   3      54526.66      54203.93       308.53 o                         
  -5   3   3      99916.80     101242.00       447.60 o                         
  -3   3   3      21546.06      22913.73       183.51 o                         
  -1   3   3      76275.96      77760.13       394.61 o                         
   1   3   3      81971.98      81521.82       417.92 o                         
   3   3   3        214.76        326.18        46.03 o                         
   5   3   3     151353.30     154693.38       726.50 o                         
   7   3   3      35673.96      36275.49       297.49 o                         
   9   3   3      37667.32      37740.34       313.92 o                         
  11   3   3      64313.59      61799.26       425.20 o                         
  13   3   3      31896.12      31777.61       294.77 o                         
  15   3   3      15559.37      15545.30       207.52 o                         
  17   3   3     147211.00     144603.12       789.66 o                         
  19   3   3       1125.78       1172.80        92.16 o                         
  21   3   3      40252.66      40580.16       411.87 o                         
  23   3   3      74016.01      72868.87       623.38 o                         
  25   3   3      18545.60      18248.23       331.55 o                         
  27   3   3       8931.44       8184.19       236.91 o                         
  29   3   3      53356.29      52773.53       645.65 o                         
  31   3   3       1075.02        911.36       138.06 o                         
  33   3   3      26380.34      26024.48       466.71 o                         
  35   3   3       4226.65       3778.08       260.66 o                         
  37   3   3       5457.69       5262.06      1075.43 o                         
 -42   4   3        438.14      -1134.28      1155.78 o                         
 -40   4   3        344.19        123.60       358.20 o                         
 -38   4   3       2874.02       2667.11       404.50 o                         
 -36   4   3       3989.63       4095.52       485.37 o                         
 -34   4   3        710.37        538.60       275.33 o                         
 -32   4   3        243.35        333.51       121.40 o                         
 -30   4   3       1639.41       1987.06       149.09 o                         
 -28   4   3        891.57        760.39        81.44 o                         
 -26   4   3       1805.12       1810.03        91.33 o                         
 -24   4   3      10215.83      10089.26       183.34 o                         
 -22   4   3       2011.18       1925.63        87.60 o                         
 -20   4   3       4180.83       4331.48       117.34 o                         
 -18   4   3         41.65        135.00        59.55 o                         
 -16   4   3          7.83         66.46        53.24 o                         
 -14   4   3       5606.46       5539.94       115.44 o                         
 -12   4   3       4250.93       4422.95       101.62 o                         
 -10   4   3      37251.31      37281.89       291.72 o                         
  -8   4   3       9504.36       9699.94       143.77 o                         
  -6   4   3        179.20        229.60        44.50 o                         
  -4   4   3       5047.77       4954.10       109.80 o                         
  -2   4   3         13.87         25.47        44.99 o                         
   0   4   3      13874.74      13772.58       175.12 o                         
   2   4   3       8119.84       8566.54       146.67 o                         
   4   4   3       6770.34       7057.44       148.56 o                         
   6   4   3      15074.35      15534.87       194.32 o                         
   8   4   3        858.33        902.67        59.05 o                         
  10   4   3       8782.95       8626.35       150.81 o                         
  12   4   3       2997.15       2998.43       101.23 o                         
  14   4   3       8125.09       7890.69       169.64 o                         
  16   4   3      20764.44      20043.64       277.69 o                         
  18   4   3      11989.88      12184.28       238.37 o                         
  20   4   3         40.84         75.20        94.01 o                         
  22   4   3       1454.36       1202.34       117.85 o                         
  24   4   3        232.12        311.89       112.15 o                         
  26   4   3       4494.58       4151.28       181.40 o                         
  28   4   3        298.25        253.43       122.53 o                         
  30   4   3       5984.45       5641.93       234.42 o                         
  32   4   3       1915.62       1196.27       148.99 o                         
  34   4   3        223.11        -50.57       189.45 o                         
  36   4   3         96.00       -713.03      1071.12 o                         
  38   4   3         29.09       2491.62      1403.92 o                         
 -41   5   3      11115.43       9198.67      2670.54 o                         
 -39   5   3       4731.30       3347.36       691.11 o                         
 -37   5   3       4376.36       4127.06       491.06 o                         
 -35   5   3      10410.32      10595.92       689.91 o                         
 -33   5   3      38982.83      38609.97      1120.96 o                         
 -31   5   3       3473.12       3338.65       184.37 o                         
 -29   5   3      55207.87      56511.61       710.38 o                         
 -27   5   3      20351.11      20535.80       312.11 o                         
 -25   5   3      36193.34      36302.67       399.14 o                         
 -23   5   3      71702.82      72345.00       549.78 o                         
 -21   5   3      26154.41      26205.06       318.55 o                         
 -19   5   3      20648.75      20908.59       269.99 o                         
 -17   5   3     139261.48     142142.94       750.74 o                         
 -15   5   3      15696.59      15565.71       226.71 o                         
 -13   5   3      58703.11      57197.40       407.16 o                         
 -11   5   3      72258.34      72614.09       482.10 o                         
  -9   5   3      16182.76      16303.12       215.65 o                         
  -7   5   3      29779.62      29626.79       288.27 o                         
  -5   5   3      48317.37      49551.47       379.35 o                         
  -3   5   3        858.70        773.42        69.29 o                         
  -1   5   3      46029.29      47113.29       376.71 o                         
   1   5   3      10366.12      10296.51       173.02 o                         
   3   5   3       1936.61       1962.24        83.12 o                         
   5   5   3      66161.13      66067.52       455.09 o                         
   7   5   3      41424.15      41483.54       364.96 o                         
   9   5   3        844.50        813.91        77.55 o                         
  11   5   3      86723.57      88404.16       626.05 o                         
  13   5   3       9505.89       9542.12       198.65 o                         
  15   5   3      22997.12      22327.86       312.39 o                         
  17   5   3      58257.14      56851.52       528.05 o                         
  19   5   3      27096.70      26973.76       361.32 o                         
  21   5   3      16519.52      16373.14       304.53 o                         
  23   5   3      98558.23      97263.99       795.61 o                         
  25   5   3       7596.80       7416.87       227.81 o                         
  27   5   3      45787.33      45923.25       583.46 o                         
  29   5   3      21671.90      21367.71       417.62 o                         
  31   5   3      11184.39      10361.04       310.43 o                         
  33   5   3       6997.73       6668.31       330.34 o                         
  35   5   3      25559.86      23935.39       801.62 o                         
  37   5   3        747.12        136.07       882.35 o                         
 -38   6   3       1862.06       1741.55      1157.08 o                         
 -36   6   3        406.11        871.45       423.18 o                         
 -34   6   3       1160.05       1148.92       385.29 o                         
 -32   6   3        305.86        218.80       273.96 o                         
 -30   6   3      31356.31      31790.16       598.63 o                         
 -28   6   3       3291.10       3333.01       180.74 o                         
 -26   6   3       2710.59       2909.10       138.36 o                         
 -24   6   3       4861.16       4973.26       158.72 o                         
 -22   6   3       1668.19       1646.07       107.02 o                         
 -20   6   3       7007.70       7308.33       181.30 o                         
 -18   6   3       3498.91       3320.26       124.83 o                         
 -16   6   3      20430.78      20341.70       280.95 o                         
 -14   6   3        777.12        613.79        83.62 o                         
 -12   6   3      11676.04      11739.77       210.16 o                         
 -10   6   3      28236.21      28124.57       315.25 o                         
  -8   6   3        312.65        419.94        80.22 o                         
  -6   6   3       3223.52       2946.16       118.03 o                         
  -4   6   3      60434.59      61166.04       477.75 o                         
  -2   6   3       2835.13       2766.32       107.41 o                         
   0   6   3       2267.56       2208.95        99.97 o                         
   2   6   3        368.04        495.19        73.56 o                         
   4   6   3         96.81        150.52        72.62 o                         
   6   6   3       7908.68       7864.70       185.38 o                         
   8   6   3        761.76        676.66        97.20 o                         
  10   6   3      44893.14      45887.99       469.35 o                         
  12   6   3       5402.28       5121.09       167.03 o                         
  14   6   3      14455.07      14784.44       273.71 o                         
  16   6   3       8156.11       8238.29       218.38 o                         
  18   6   3       3262.53       2974.57       147.84 o                         
  20   6   3       7072.41       7227.33       213.94 o                         
  22   6   3      13517.57      13070.20       297.94 o                         
  24   6   3       8603.91       8397.48       251.33 o                         
  26   6   3       5314.72       5177.43       212.26 o                         
  28   6   3       3837.78       3403.96       199.08 o                         
  30   6   3       1025.17        897.76       170.00 o                         
  32   6   3       1722.79       1663.69       232.83 o                         
  34   6   3        167.82        555.27       269.21 o                         
 -35   7   3      18664.08      13729.51      2741.70 o                         
 -33   7   3        750.03        585.39       364.26 o                         
 -31   7   3      17715.98      17913.42       467.95 o                         
 -29   7   3      15595.82      15397.76       424.40 o                         
 -27   7   3      11918.21      11476.08       325.19 o                         
 -25   7   3        273.03        440.09       105.79 o                         
 -23   7   3      59552.49      60848.03       581.13 o                         
 -21   7   3       2520.89       2510.71       134.09 o                         
 -19   7   3       9982.70       9617.25       223.64 o                         
 -17   7   3      16636.31      15938.56       278.04 o                         
 -15   7   3      42627.89      42595.73       456.17 o                         
 -13   7   3       5221.15       4912.38       157.52 o                         
 -11   7   3      64799.66      64969.50       548.34 o                         
  -9   7   3         79.27         62.31        86.68 o                         
  -7   7   3      76468.20      77437.30       594.14 o                         
  -5   7   3      37856.53      37207.38       408.88 o                         
  -3   7   3      36357.90      36396.41       406.01 o                         
  -1   7   3      20155.82      20520.35       307.48 o                         
   1   7   3      75701.97      78071.12       618.18 o                         
   3   7   3       2358.99       2172.19       119.93 o                         
   5   7   3     104754.15     107763.12       750.25 o                         
   7   7   3      10535.21      10885.17       245.19 o                         
   9   7   3      40494.39      41275.14       481.90 o                         
  11   7   3      22337.62      22345.22       353.94 o                         
  13   7   3      28380.53      28621.30       409.16 o                         
  15   7   3        162.12        339.43       108.74 o                         
  17   7   3      66243.79      66186.05       649.36 o                         
  19   7   3       6607.28       6825.48       226.20 o                         
  21   7   3      20912.60      20606.57       391.88 o                         
  23   7   3       1320.94        968.89       136.80 o                         
  25   7   3      11629.29      11536.33       307.07 o                         
  27   7   3       7530.64       7474.56       268.28 o                         
  29   7   3      28338.66      27821.45       567.40 o                         
  31   7   3       1518.57        799.59       414.53 o                         
 -32   8   3         80.49       -784.64       784.64 o                         
 -30   8   3         29.72         46.77       178.51 o                         
 -28   8   3        732.19        808.88       178.26 o                         
 -26   8   3        165.52        148.84       146.22 o                         
 -24   8   3      13150.30      13389.99       304.56 o                         
 -22   8   3       7358.71       7437.22       228.13 o                         
 -20   8   3       7949.48       8335.32       228.59 o                         
 -18   8   3       2565.67       2025.39       128.32 o                         
 -16   8   3       2541.29       2173.88       127.26 o                         
 -14   8   3       1267.82        974.75       106.62 o                         
 -12   8   3      15250.75      14991.64       291.04 o                         
 -10   8   3       2265.97       1908.71       122.34 o                         
  -8   8   3       4430.31       3834.91       151.90 o                         
  -6   8   3       4915.79       4937.07       170.10 o                         
  -4   8   3        235.08        267.79       101.88 o                         
  -2   8   3       1149.81       1165.15       123.20 o                         
   0   8   3        309.31        403.75       109.28 o                         
   2   8   3      16968.07      17674.48       325.08 o                         
   4   8   3      27658.03      28860.79       419.15 o                         
   6   8   3       4587.94       4948.63       185.22 o                         
   8   8   3       3710.65       3766.75       175.20 o                         
  10   8   3        827.58        718.14       124.06 o                         
  12   8   3       4430.02       4412.61       185.34 o                         
  14   8   3       4673.74       4586.54       190.90 o                         
  16   8   3       1549.01       1192.84       130.70 o                         
  18   8   3      14155.80      14326.57       337.12 o                         
  20   8   3       6792.64       7015.01       252.94 o                         
  22   8   3       1352.76       1257.73       140.40 o                         
  24   8   3       2602.24       2587.83       182.95 o                         
  26   8   3        778.04        857.56       232.95 o                         
  28   8   3       6903.97       5468.30       453.46 o                         
 -27   9   3       6543.10       7155.29       371.91 o                         
 -25   9   3      23053.21      23033.60       593.22 o                         
 -23   9   3      15203.96      14852.42       352.17 o                         
 -21   9   3      29427.62      29380.88       474.83 o                         
 -19   9   3       6389.05       6102.35       212.62 o                         
 -17   9   3      36775.57      36105.67       503.42 o                         
 -15   9   3       3607.68       3697.48       177.58 o                         
 -13   9   3      31164.69      30520.63       460.88 o                         
 -11   9   3      11543.09      11743.26       286.33 o                         
  -9   9   3       8862.97       8339.60       246.28 o                         
  -7   9   3       5336.18       5369.58       207.01 o                         
  -5   9   3      33913.39      33461.77       483.51 o                         
  -3   9   3        733.73        801.75       124.73 o                         
  -1   9   3      17020.14      17243.92       359.44 o                         
   1   9   3       7152.36       7038.24       232.49 o                         
   3   9   3      14387.80      14553.09       328.29 o                         
   5   9   3       2076.27       1931.39       149.76 o                         
   7   9   3      15944.49      16040.34       357.44 o                         
   9   9   3        462.06        594.66       136.13 o                         
  11   9   3      39113.59      39363.37       554.24 o                         
  13   9   3       1692.54       1634.41       151.43 o                         
  15   9   3      30312.75      31034.12       506.27 o                         
  17   9   3      10168.58      10117.75       304.82 o                         
  19   9   3      16933.29      15940.98       521.05 o                         
  21   9   3        954.83        760.51       225.97 o                         
 -22  10   3       1065.13        183.72       403.01 o                         
 -20  10   3       2303.87       1989.78       225.84 o                         
 -18  10   3       5581.12       4921.59       336.06 o                         
 -16  10   3      17821.90      17773.96       545.49 o                         
 -14  10   3       2349.75       1884.07       159.91 o                         
 -12  10   3       6432.33       5941.61       238.60 o                         
 -10  10   3       2188.66       1466.82       159.86 o                         
  -8  10   3       8162.81       8176.01       275.02 o                         
  -6  10   3        962.87        682.85       150.66 o                         
  -4  10   3      20883.95      20892.72       427.35 o                         
  -2  10   3      10097.02      10117.97       299.34 o                         
   0  10   3      12580.10      12011.80       325.27 o                         
   2  10   3        923.57        756.61       144.74 o                         
   4  10   3        202.44        279.80       149.26 o                         
   6  10   3       7630.16       7922.81       287.21 o                         
   8  10   3       3367.85       3693.58       301.47 o                         
  10  10   3      21456.50      19943.49       933.52 o                         
  12  10   3       3890.94       3245.25       440.99 o                         
  14  10   3      12449.52      11722.87      1230.97 o                         
  16  10   3        109.64       1242.12       868.61 o                         
  -7  11   3      28262.33      22616.30      3212.35 o                         
  -5  11   3       4257.50       5153.29      1694.74 o                         
  -3  11   3      32516.22      29576.72      3670.98 o                         
   1  11   3      31159.51      28897.71      4413.59 o                         
 -46   0   4       5502.11       4063.98       980.17 o                         
 -44   0   4      52408.91      53259.94      2257.68 o                         
 -42   0   4       7917.18       7597.56       819.08 o                         
 -40   0   4     107168.96     106438.02      3332.66 o                         
 -38   0   4       2396.62       3245.66       496.67 o                         
 -36   0   4      68499.01      71181.62      1890.84 o                         
 -34   0   4        561.99        766.28       365.38 o                         
 -32   0   4      78606.16      79142.67      1982.02 o                         
 -30   0   4        772.34       1091.30       307.94 o                         
 -28   0   4     249923.27     244917.83      1402.54 o                         
 -26   0   4      64857.63      62177.11       418.87 o                         
 -24   0   4     219152.88     211343.92       857.30 o                         
 -22   0   4      17912.54      17724.26       161.47 o                         
 -20   0   4      52740.56      50394.34       271.15 o                         
 -18   0   4        297.36        413.47        25.38 o                         
 -16   0   4     334925.53     337984.44      2674.88 o                         
 -14   0   4      85957.84      89785.81       987.88 o                         
 -12   0   4     453036.81     458915.50      3220.03 o                         
 -10   0   4       1371.12       1345.63        69.53 o                         
  -8   0   4     137947.84     137104.42       433.43 o                         
  -6   0   4        249.85        794.87        32.02 o                         
  -4   0   4     190173.55     186534.08       676.48 o                         
  -2   0   4        268.67        663.90        43.65 o                         
   0   0   4     568244.81     550579.88      1685.52 o                         
   2   0   4      32365.58      32720.51       278.06 o                         
   4   0   4     292486.69     293473.78      1525.07 o                         
   6   0   4     179669.67     183357.58      1176.93 o                         
   8   0   4     133462.25     138735.31      1100.89 o                         
  10   0   4       5853.71       5873.77       205.74 o                         
  12   0   4     450284.91     445898.81      3111.28 o                         
  14   0   4      13219.96      13429.21       285.62 o                         
  16   0   4     180843.25     179989.78      1382.73 o                         
  18   0   4      19321.87      19770.87       361.57 o                         
  20   0   4      93022.61      93261.11       929.64 o                         
  22   0   4      10816.56      10582.74       343.53 o                         
  24   0   4      45321.42      45801.55       724.12 o                         
  26   0   4       7532.88       6906.48       297.15 o                         
  28   0   4     166318.75     168359.03      1604.88 o                         
  30   0   4      12622.43      14064.21       475.03 o                         
  32   0   4       8476.76       8334.88       382.25 o                         
  34   0   4       5612.44       5597.27       321.87 o                         
  36   0   4      38257.71      37878.00      2196.08 o                         
  38   0   4       5232.69       5241.16      1431.36 o                         
 -47   1   4      15326.34      15691.68      2924.31 o                         
 -45   1   4      11017.89      10762.95       934.78 o                         
 -43   1   4      15628.84      16946.72      1111.52 o                         
 -41   1   4      26649.27      28453.59      1072.72 o                         
 -39   1   4      38326.41      38454.74      1192.18 o                         
 -37   1   4      12196.38      11911.02       610.45 o                         
 -35   1   4      26682.71      26565.10       866.92 o                         
 -33   1   4      24909.97      24769.63       741.01 o                         
 -31   1   4      54456.14      57124.93      1086.65 o                         
 -29   1   4      15477.10      15662.34       206.96 o                         
 -27   1   4      17101.40      17120.44       197.78 o                         
 -25   1   4      47340.37      45744.88       250.05 o                         
 -23   1   4     106315.70     105075.63       369.38 o                         
 -21   1   4      39671.32      39627.48       189.98 o                         
 -19   1   4       1895.32       1975.81        37.65 o                         
 -17   1   4      70134.10      68226.01       291.15 o                         
 -15   1   4      75108.63      74753.74       238.77 o                         
 -13   1   4      25785.10      24197.19       101.68 o                         
 -11   1   4       1036.83       1322.34        22.09 o                         
  -9   1   4      95804.74      98086.22       260.33 o                         
  -7   1   4       4713.19       4700.83        44.61 o                         
  -5   1   4      42666.66      43074.66       155.02 o                         
  -3   1   4        950.51       1469.35        31.64 o                         
  -1   1   4      24951.51      25012.27       129.92 o                         
   1   1   4     116760.73     117024.64       485.71 o                         
   3   1   4      56553.75      55429.45       340.36 o                         
   5   1   4       2019.39       1881.50        78.97 o                         
   7   1   4       2890.60       3245.62        98.53 o                         
   9   1   4      45290.86      45263.68       351.61 o                         
  11   1   4      15679.33      15614.95       213.74 o                         
  13   1   4      39478.00      36670.21       348.28 o                         
  15   1   4       3269.11       3416.79       118.82 o                         
  17   1   4      43843.73      43297.32       419.81 o                         
  19   1   4      16430.90      16132.38       263.27 o                         
  21   1   4      24077.33      23459.75       335.90 o                         
  23   1   4       8827.56       8955.56       221.67 o                         
  25   1   4      39214.63      38494.39       470.11 o                         
  27   1   4      24761.34      23548.44       383.76 o                         
  29   1   4       6545.49       6515.36       222.71 o                         
  31   1   4      16048.64      15528.96       349.57 o                         
  33   1   4      14958.67      15306.14       363.27 o                         
  35   1   4      10565.35      10033.72       311.68 o                         
  37   1   4       6191.21       5626.07       547.68 o                         
  39   1   4      16581.26      18566.51      2332.33 o                         
 -46   2   4      48205.38      47178.11      3131.01 o                         
 -44   2   4       4523.21       3046.70       498.29 o                         
 -42   2   4      25981.37      26737.41      1066.43 o                         
 -40   2   4        532.88        710.43       296.96 o                         
 -38   2   4      40455.28      42971.41      1209.52 o                         
 -36   2   4       2196.37       1972.80       304.49 o                         
 -34   2   4     179658.14     183325.62      2443.31 o                         
 -32   2   4       4996.71       5506.10       400.93 o                         
 -30   2   4     130858.26     129699.89      1122.08 o                         
 -28   2   4      15689.43      15924.83       212.61 o                         
 -26   2   4     109999.06     108478.17       579.42 o                         
 -24   2   4      36741.18      36134.92       280.81 o                         
 -22   2   4     264920.88     259401.36       818.22 o                         
 -20   2   4        578.03        620.62        32.34 o                         
 -18   2   4     280873.50     280004.78       819.10 o                         
 -16   2   4      39142.90      39039.52       203.43 o                         
 -14   2   4      75720.51      78559.03       279.07 o                         
 -12   2   4      63919.14      68142.63       252.81 o                         
 -10   2   4      72040.74      72097.07       253.06 o                         
  -8   2   4      19679.69      21230.52       121.89 o                         
  -6   2   4     208397.94     210566.89       589.87 o                         
  -4   2   4      11033.04      11638.58        97.25 o                         
  -2   2   4       4110.35       4702.01        72.74 o                         
   0   2   4     111048.64     115394.71       457.55 o                         
   2   2   4       3318.77       3747.04        83.79 o                         
   4   2   4        717.97       1102.85        62.59 o                         
   6   2   4     223710.88     226759.86       927.31 o                         
   8   2   4        971.56        867.82        57.59 o                         
  10   2   4     143641.95     142208.75       681.72 o                         
  12   2   4      40021.14      37895.84       325.21 o                         
  14   2   4      45228.45      44712.76       380.83 o                         
  16   2   4      43855.62      43212.17       403.26 o                         
  18   2   4     208313.75     201702.66      1078.83 o                         
  20   2   4        229.24        262.61        91.05 o                         
  22   2   4     197555.97     192662.81      1306.39 o                         
  24   2   4      13066.38      12811.53       267.07 o                         
  26   2   4      36648.40      36276.99       466.20 o                         
  28   2   4       9264.59       9133.02       249.58 o                         
  30   2   4      75514.53      74192.53       791.40 o                         
  32   2   4       1089.27       1129.60       150.89 o                         
  34   2   4      75234.32      75132.88       867.85 o                         
  36   2   4       5051.66       3899.91       439.12 o                         
  38   2   4      28957.94      30936.21      2205.98 o                         
 -45   3   4      16876.19      16108.20      2972.63 o                         
 -43   3   4      27752.93      32060.39      1947.57 o                         
 -41   3   4       7950.55       8128.05       563.12 o                         
 -39   3   4      14424.44      14729.85       719.54 o                         
 -37   3   4      12632.46      13209.62       659.35 o                         
 -35   3   4      60952.37      61860.66      1592.40 o                         
 -33   3   4      15303.77      15683.37       661.27 o                         
 -31   3   4      41559.17      41860.32       533.04 o                         
 -29   3   4      20319.37      20508.45       341.32 o                         
 -27   3   4      43091.04      43998.90       360.29 o                         
 -25   3   4      16789.12      16864.60       207.59 o                         
 -23   3   4      34374.45      34132.84       291.29 o                         
 -21   3   4      78461.51      77526.20       450.27 o                         
 -19   3   4      59272.36      59908.77       382.49 o                         
 -17   3   4     112617.52     113855.50       520.68 o                         
 -15   3   4       6263.10       6116.63       105.45 o                         
 -13   3   4      56000.38      56190.01       334.38 o                         
 -11   3   4      23039.25      23992.09       202.87 o                         
  -9   3   4      95707.38      98342.88       465.67 o                         
  -7   3   4      12864.47      11782.21       137.43 o                         
  -5   3   4     108019.59     108364.89       474.97 o                         
  -3   3   4      57904.31      58890.64       320.17 o                         
  -1   3   4      40827.62      42096.25       278.03 o                         
   1   3   4      19360.29      20736.30       194.03 o                         
   3   3   4      23507.64      23823.32       237.87 o                         
   5   3   4     105623.54     105237.80       580.11 o                         
   7   3   4      16434.64      15953.16       220.68 o                         
   9   3   4      65501.09      65554.09       462.24 o                         
  11   3   4       7058.09       6965.69       145.60 o                         
  13   3   4      41995.20      40735.57       350.76 o                         
  15   3   4       2948.90       2974.27       103.26 o                         
  17   3   4      15961.83      17134.61       255.56 o                         
  19   3   4      33915.55      34009.16       372.99 o                         
  21   3   4      49168.72      47506.10       486.67 o                         
  23   3   4      22181.94      21285.01       357.26 o                         
  25   3   4       8986.34       8743.33       241.34 o                         
  27   3   4      14157.84      14006.35       311.78 o                         
  29   3   4       5964.05       5656.24       214.76 o                         
  31   3   4      21620.29      21466.92       426.63 o                         
  33   3   4       7107.12       6131.54       236.12 o                         
  35   3   4      20951.70      20465.65       568.12 o                         
  37   3   4       8760.93       7132.27      1596.35 o                         
 -42   4   4        172.78       1259.36       691.21 o                         
 -40   4   4      89203.59      93585.48      2217.64 o                         
 -38   4   4       7669.84       7544.39       634.40 o                         
 -36   4   4      53932.59      55137.18      1501.42 o                         
 -34   4   4       8742.25       9287.25       547.24 o                         
 -32   4   4      71450.70      72373.61      1410.33 o                         
 -30   4   4       3470.04       3635.61       172.12 o                         
 -28   4   4     131829.86     132291.48       775.39 o                         
 -26   4   4      11958.92      11651.10       205.07 o                         
 -24   4   4     147834.81     149975.80       795.99 o                         
 -22   4   4       2263.30       2011.48        90.99 o                         
 -20   4   4      69710.44      70251.13       462.07 o                         
 -18   4   4       4492.85       5170.46       113.03 o                         
 -16   4   4     125778.67     123439.04       611.53 o                         
 -14   4   4      23593.80      23552.95       233.64 o                         
 -12   4   4     269784.41     272481.75      1088.13 o                         
 -10   4   4       1241.12       1335.68        65.20 o                         
  -8   4   4      84018.26      85323.66       472.72 o                         
  -6   4   4      17548.43      16557.32       178.06 o                         
  -4   4   4      93311.91      95106.84       498.99 o                         
  -2   4   4        305.97        334.57        43.25 o                         
   0   4   4     379402.25     384662.56      1370.74 o                         
   2   4   4         56.93        208.33        52.68 o                         
   4   4   4      94818.45      97026.90       594.15 o                         
   6   4   4      31623.59      30817.88       313.78 o                         
   8   4   4     128011.48     128411.59       719.81 o                         
  10   4   4      10379.95      10183.31       205.26 o                         
  12   4   4     153815.67     149044.97       863.00 o                         
  14   4   4       1621.10       1615.36       100.11 o                         
  16   4   4     245693.02     241726.12      1224.09 o                         
  18   4   4       6203.89       5999.97       179.55 o                         
  20   4   4      12971.66      13035.32       276.98 o                         
  22   4   4       7542.46       7271.23       225.65 o                         
  24   4   4      85486.09      83604.75       765.26 o                         
  26   4   4       7254.59       6793.15       226.47 o                         
  28   4   4      68193.77      66276.52       748.94 o                         
  30   4   4         81.14         64.44       138.09 o                         
  32   4   4      36462.92      35398.11       587.08 o                         
  34   4   4        165.15       -207.86       207.86 o                         
  36   4   4      14523.79      13914.02      2965.81 o                         
 -41   5   4      16216.64      15982.20      3320.55 o                         
 -39   5   4      15995.92      15739.81      1204.26 o                         
 -37   5   4      28366.81      30003.69      1200.61 o                         
 -35   5   4      17864.64      19031.56       885.83 o                         
 -33   5   4       3731.47       3175.38       345.53 o                         
 -31   5   4       3171.61       2865.02       176.06 o                         
 -29   5   4      36645.55      37159.76       557.39 o                         
 -27   5   4      47542.02      48446.00       479.50 o                         
 -25   5   4      20518.78      20822.61       284.26 o                         
 -23   5   4      10831.33      10747.50       201.02 o                         
 -21   5   4       6367.90       6205.60       151.59 o                         
 -19   5   4      25164.23      25040.21       277.79 o                         
 -17   5   4       7860.41       8341.26       168.92 o                         
 -15   5   4       3157.68       3227.48       111.77 o                         
 -13   5   4      33137.01      31905.53       316.56 o                         
 -11   5   4      48263.59      48289.88       377.34 o                         
  -9   5   4       7110.99       7170.04       139.98 o                         
  -7   5   4      11867.75      11947.58       181.53 o                         
  -5   5   4        478.19        546.14        59.18 o                         
  -3   5   4      21992.34      22627.65       243.46 o                         
  -1   5   4      47312.68      47966.90       365.61 o                         
   1   5   4       1523.68       1602.12        82.46 o                         
   3   5   4      12681.85      12916.24       188.85 o                         
   5   5   4       9246.19       8969.22       157.52 o                         
   7   5   4       5757.23       6086.65       161.08 o                         
   9   5   4       1537.36       1747.34       105.00 o                         
  11   5   4       3007.44       3110.59       125.85 o                         
  13   5   4      44612.58      44179.15       456.72 o                         
  15   5   4      22523.68      22976.43       331.27 o                         
  17   5   4      16661.11      16002.98       284.07 o                         
  19   5   4        282.98        312.26       102.77 o                         
  21   5   4      10013.06      10025.85       251.65 o                         
  23   5   4       6148.69       6240.42       221.45 o                         
  25   5   4      24849.07      24763.90       429.75 o                         
  27   5   4      13139.44      12872.42       313.08 o                         
  29   5   4      23941.01      22895.33       445.10 o                         
  31   5   4       5678.03       4932.97       228.32 o                         
  33   5   4       3908.00       3487.94       383.93 o                         
  35   5   4       3459.57       2889.38       297.05 o                         
 -40   6   4        179.84        -32.43      1032.13 o                         
 -38   6   4      34337.65      34388.54      4452.97 o                         
 -36   6   4        508.72       -372.88       372.88 o                         
 -34   6   4      70013.56      72285.30      1756.03 o                         
 -32   6   4       3168.43       2666.90       424.74 o                         
 -30   6   4      84957.88      85744.40       929.52 o                         
 -28   6   4       5579.19       5847.97       235.87 o                         
 -26   6   4      59762.13      60282.98       551.79 o                         
 -24   6   4       5500.13       5512.83       167.36 o                         
 -22   6   4     126143.30     128048.15       793.79 o                         
 -20   6   4        949.50        991.00        92.24 o                         
 -18   6   4     120431.45     121033.70       748.58 o                         
 -16   6   4       4226.59       4236.70       140.56 o                         
 -14   6   4      61095.77      61835.41       495.13 o                         
 -12   6   4      12791.23      12476.37       215.42 o                         
 -10   6   4      73160.38      73440.00       540.76 o                         
  -8   6   4       3415.47       3142.79       115.34 o                         
  -6   6   4     120972.85     122566.73       687.61 o                         
  -4   6   4        796.88        692.41        76.09 o                         
  -2   6   4      52837.14      54259.12       440.84 o                         
   0   6   4       2571.67       2522.50       100.60 o                         
   2   6   4      17555.37      18875.53       265.97 o                         
   4   6   4       2550.76       2695.60       115.86 o                         
   6   6   4     104135.14     106679.41       732.76 o                         
   8   6   4       1630.28       1587.54       111.79 o                         
  10   6   4     104747.57     104559.34       747.71 o                         
  12   6   4      17453.56      17282.48       302.82 o                         
  14   6   4      31968.93      32060.46       418.63 o                         
  16   6   4       3210.46       2993.31       147.69 o                         
  18   6   4      82062.76      81632.50       717.77 o                         
  20   6   4       3478.26       2946.31       159.02 o                         
  22   6   4      87881.05      86769.60       810.79 o                         
  24   6   4         46.98        474.52       130.63 o                         
  26   6   4      38342.89      37953.00       568.10 o                         
  28   6   4      12927.84      12859.44       357.90 o                         
  30   6   4      33257.80      33137.52       617.20 o                         
  32   6   4        534.10        610.83       320.14 o                         
 -35   7   4      25915.28      30755.79      4148.48 o                         
 -33   7   4       8003.71       7309.42       557.76 o                         
 -31   7   4      33269.69      34265.34       984.39 o                         
 -29   7   4      11352.89      11207.96       342.52 o                         
 -27   7   4      10798.85      10595.17       329.27 o                         
 -25   7   4       4393.67       4247.11       169.71 o                         
 -23   7   4      17241.70      17971.45       316.74 o                         
 -21   7   4      49090.42      48895.21       501.68 o                         
 -19   7   4      41092.30      40988.91       449.01 o                         
 -17   7   4      40983.28      40472.52       445.04 o                         
 -15   7   4       2572.22       2019.20       116.44 o                         
 -13   7   4      20450.01      19375.22       298.10 o                         
 -11   7   4       5831.57       5321.16       159.26 o                         
  -9   7   4      44169.96      43775.26       451.83 o                         
  -7   7   4      26891.66      26977.15       349.65 o                         
  -5   7   4      57839.86      58011.73       525.91 o                         
  -3   7   4      32492.01      32865.09       386.66 o                         
  -1   7   4       5106.32       5199.14       161.88 o                         
   1   7   4       4393.19       4239.03       156.55 o                         
   3   7   4       3154.45       3462.91       148.95 o                         
   5   7   4      64454.80      66335.64       610.57 o                         
   7   7   4      33583.26      34623.56       446.00 o                         
   9   7   4      34327.79      35357.58       447.71 o                         
  11   7   4       1516.05       1570.76       124.27 o                         
  13   7   4       5807.91       5639.62       195.56 o                         
  15   7   4       2462.26       2520.23       154.01 o                         
  17   7   4      16052.89      16254.02       338.33 o                         
  19   7   4      21148.50      21257.67       397.03 o                         
  21   7   4      17375.44      17574.85       374.61 o                         
  23   7   4      22141.63      21395.20       416.85 o                         
  25   7   4       1462.93       1181.84       147.24 o                         
  27   7   4       5977.74       5308.51       258.48 o                         
  29   7   4        608.92         41.01       198.98 o                         
 -32   8   4      30539.09      29872.17      4468.37 o                         
 -30   8   4        202.81        -99.58       171.42 o                         
 -28   8   4      55078.89      55786.50       806.01 o                         
 -26   8   4        614.31        622.68       150.17 o                         
 -24   8   4      46577.08      46082.04       555.58 o                         
 -22   8   4       1414.51       1412.90       118.85 o                         
 -20   8   4      39553.98      39657.00       482.04 o                         
 -18   8   4        698.94        780.79       108.89 o                         
 -16   8   4      26017.00      25512.65       385.05 o                         
 -14   8   4        220.69         77.11       102.89 o                         
 -12   8   4      92728.26      92513.76       743.50 o                         
 -10   8   4        920.67        787.90       106.84 o                         
  -8   8   4      28751.64      28837.05       391.37 o                         
  -6   8   4      14592.08      14537.48       286.26 o                         
  -4   8   4      44965.42      44748.05       524.53 o                         
  -2   8   4       2435.33       2573.47       144.97 o                         
   0   8   4      54564.70      56420.05       590.62 o                         
   2   8   4       1074.07       1203.89       126.00 o                         
   4   8   4      61050.68      62395.30       631.27 o                         
   6   8   4       9892.89      10459.38       273.60 o                         
   8   8   4      24738.76      25640.94       426.94 o                         
  10   8   4       8915.13       9192.96       255.78 o                         
  12   8   4      64141.62      65091.13       681.22 o                         
  14   8   4        755.24        738.32       127.94 o                         
  16   8   4      37155.80      38223.57       551.33 o                         
  18   8   4       2833.86       3063.88       187.01 o                         
  20   8   4      31724.99      32298.56       525.41 o                         
  22   8   4        930.51        864.75       134.15 o                         
  24   8   4      22825.46      22143.34       624.76 o                         
  26   8   4        453.17         37.14       286.99 o                         
 -29   9   4       8798.67       8884.77       855.16 o                         
 -27   9   4       9891.67       9668.04       426.75 o                         
 -25   9   4      18234.10      18988.72       536.93 o                         
 -23   9   4      11732.68      11349.90       301.63 o                         
 -21   9   4        328.44        265.49       120.39 o                         
 -19   9   4        325.94        179.34       119.75 o                         
 -17   9   4       3890.63       3424.64       169.02 o                         
 -15   9   4      38494.68      38612.35       521.22 o                         
 -13   9   4       5919.03       5421.56       206.91 o                         
 -11   9   4       3778.33       3136.78       164.63 o                         
  -9   9   4        682.43        373.78       124.61 o                         
  -7   9   4       2159.14       1734.64       145.27 o                         
  -5   9   4        946.00        601.74       133.90 o                         
  -3   9   4        588.75        815.97       133.19 o                         
  -1   9   4      12392.55      12905.21       304.25 o                         
   1   9   4      18612.46      18864.07       372.52 o                         
   3   9   4       9558.57       9524.94       266.65 o                         
   5   9   4       2031.88       1627.02       154.79 o                         
   7   9   4        120.60        272.09       126.89 o                         
   9   9   4       1504.05       1270.01       141.95 o                         
  11   9   4      10975.35      11495.93       308.41 o                         
  13   9   4       5046.30       4731.70       210.69 o                         
  15   9   4       9467.71       9813.07       299.57 o                         
  17   9   4       8425.69       8166.10       372.60 o                         
  19   9   4        655.58        665.48       402.69 o                         
  21   9   4        724.98       1272.84       694.55 o                         
 -22  10   4      34091.55      33762.02      1705.89 o                         
 -20  10   4        275.47        628.87       241.93 o                         
 -18  10   4      36767.06      35558.16       793.31 o                         
 -16  10   4        163.03        -24.24       189.56 o                         
 -14  10   4      35231.37      34316.39       548.76 o                         
 -12  10   4        694.95        844.41       152.02 o                         
 -10  10   4      42971.83      41755.99       596.72 o                         
  -8  10   4        296.80        198.63       137.65 o                         
  -6  10   4      42057.31      41152.13       592.37 o                         
  -4  10   4         11.26         15.02       140.40 o                         
  -2  10   4      44857.22      44575.09       618.84 o                         
   0  10   4       4577.59       4771.88       219.36 o                         
   2  10   4      34521.20      35484.36       570.91 o                         
   4  10   4        360.55        638.85       154.50 o                         
   6  10   4      35561.22      34927.39       900.93 o                         
   8  10   4        846.85        355.19       353.93 o                         
  10  10   4      31150.84      28070.76      1296.76 o                         
  12  10   4        107.52         66.14       500.53 o                         
  14  10   4      22731.08      24751.43      3937.44 o                         
  -3  11   4       2356.57       2762.56      1403.57 o                         
  -1  11   4        112.39       -937.47      1402.91 o                         
 -47   1   5       9596.19       6491.98      4377.12 o                         
 -45   1   5      17576.95      17092.00      1212.45 o                         
 -43   1   5       2350.10       2567.57       524.47 o                         
 -41   1   5      17882.48      18212.52       836.45 o                         
 -39   1   5      24107.97      24594.33       990.60 o                         
 -37   1   5       5428.16       6214.71       459.92 o                         
 -35   1   5      52727.98      54310.52      1213.88 o                         
 -33   1   5      31185.17      32684.28       888.78 o                         
 -31   1   5      22557.21      23658.76       677.64 o                         
 -29   1   5     106129.09     106151.28       754.44 o                         
 -27   1   5      33702.05      32762.40       230.21 o                         
 -25   1   5      16370.35      16194.03       107.37 o                         
 -23   1   5     120720.30     115580.27       445.27 o                         
 -21   1   5       8768.47       8099.10        87.89 o                         
 -19   1   5      36141.41      35902.82       203.36 o                         
 -17   1   5     114323.04     113536.18       424.44 o                         
 -15   1   5        477.57        595.71        24.53 o                         
 -13   1   5      47995.58      47685.25       183.55 o                         
 -11   1   5     182529.45     186653.48       446.57 o                         
  -9   1   5       4731.92       5499.48        52.01 o                         
  -7   1   5      30719.20      29807.27       137.07 o                         
  -5   1   5      58583.14      57963.29       216.39 o                         
  -3   1   5       6044.08       5969.65        69.03 o                         
  -1   1   5     130411.73     128467.01       521.71 o                         
   1   1   5      61481.39      61982.86       364.26 o                         
   3   1   5      32926.73      33317.45       271.71 o                         
   5   1   5     271998.34     263730.41      1068.05 o                         
   7   1   5      42039.61      40856.19       361.79 o                         
   9   1   5      13622.82      13742.44       209.49 o                         
  11   1   5     280407.19     268438.38      1288.98 o                         
  13   1   5      47099.64      44681.23       411.64 o                         
  15   1   5       8655.47       8424.93       179.91 o                         
  17   1   5      88208.55      86217.59       716.59 o                         
  19   1   5      28859.10      28385.15       366.19 o                         
  21   1   5      32796.50      32136.23       409.37 o                         
  23   1   5      49113.92      47968.89       524.78 o                         
  25   1   5        447.86        629.61       118.50 o                         
  27   1   5      27174.18      27640.18       428.94 o                         
  29   1   5      24947.04      25870.27       439.03 o                         
  31   1   5        367.54        488.32       132.76 o                         
  33   1   5      18449.29      18977.08       411.00 o                         
  35   1   5      16924.40      16796.58       406.56 o                         
  37   1   5        824.72        683.89       713.30 o                         
 -46   2   5        668.64        717.45       536.29 o                         
 -44   2   5         58.23        808.11       320.39 o                         
 -42   2   5       3860.36       3239.43       458.65 o                         
 -40   2   5       4164.28       3707.26       474.27 o                         
 -38   2   5       8103.77       7855.98       525.75 o                         
 -36   2   5       1346.95       1046.48       249.87 o                         
 -34   2   5        890.58        708.30       243.01 o                         
 -32   2   5        929.27        504.41       220.16 o                         
 -30   2   5       1140.95       1105.33       184.32 o                         
 -28   2   5        665.68        711.16        64.37 o                         
 -26   2   5       1950.70       1865.86        66.39 o                         
 -24   2   5       3525.50       3589.20        70.08 o                         
 -22   2   5      32175.22      31674.18       189.15 o                         
 -20   2   5        284.83        302.01        24.14 o                         
 -18   2   5       5203.71       5428.88        61.22 o                         
 -16   2   5       2887.70       2581.87        43.61 o                         
 -14   2   5      34606.68      36257.50       169.86 o                         
 -12   2   5       3074.74       3209.01        45.95 o                         
 -10   2   5       1200.53       1401.74        35.06 o                         
  -8   2   5         96.91        183.46        25.36 o                         
  -6   2   5       2342.33       2362.49        53.62 o                         
  -4   2   5       2196.92       2527.21        54.76 o                         
  -2   2   5       6100.30       6355.75        90.99 o                         
   0   2   5       8682.25       8926.95       120.99 o                         
   2   2   5      20678.57      21502.81       229.58 o                         
   4   2   5      27185.02      26994.09       269.03 o                         
   6   2   5       6425.66       6799.25       131.20 o                         
   8   2   5        507.52        426.01        53.99 o                         
  10   2   5        588.45        415.11        62.00 o                         
  12   2   5        188.18        108.50        53.15 o                         
  14   2   5        571.38        587.26        66.93 o                         
  16   2   5        896.36        895.12        94.15 o                         
  18   2   5       5895.27       5320.56       163.34 o                         
  20   2   5        535.81        322.96        99.49 o                         
  22   2   5        241.47        135.81       103.70 o                         
  24   2   5        263.97        249.71       111.01 o                         
  26   2   5       1015.38        919.78       127.03 o                         
  28   2   5        384.86        343.59       119.53 o                         
  30   2   5        865.20        587.91       135.17 o                         
  32   2   5       1328.38        957.92       161.29 o                         
  34   2   5        562.97        273.23       155.16 o                         
  36   2   5       1284.57       1321.80       305.85 o                         
  38   2   5        278.73       -373.91      1683.50 o                         
 -45   3   5      20116.53      24207.14      2084.39 o                         
 -43   3   5        683.40       1345.06       464.75 o                         
 -41   3   5      41917.99      43378.57      1325.97 o                         
 -39   3   5      17591.82      18761.06       792.06 o                         
 -37   3   5       6552.50       7320.32       505.86 o                         
 -35   3   5      27857.15      29166.77       901.64 o                         
 -33   3   5      49265.57      49914.87      1093.45 o                         
 -31   3   5       2217.45       2077.38       238.50 o                         
 -29   3   5     100140.42     102727.79       810.57 o                         
 -27   3   5       5850.01       6011.24       129.26 o                         
 -25   3   5      16318.89      16140.77       197.69 o                         
 -23   3   5      71813.40      71905.20       435.48 o                         
 -21   3   5      39341.89      39880.04       293.63 o                         
 -19   3   5       1171.90       1130.88        54.65 o                         
 -17   3   5      72261.27      71033.02       412.92 o                         
 -15   3   5        663.48        634.32        42.92 o                         
 -13   3   5      48020.60      48432.97       302.78 o                         
 -11   3   5      29864.47      31033.35       227.09 o                         
  -9   3   5      11062.07      11568.56       137.32 o                         
  -7   3   5      86370.84      86237.24       415.05 o                         
  -5   3   5     119671.79     118527.85       516.79 o                         
  -3   3   5       7064.26       7204.77       112.36 o                         
  -1   3   5     193716.88     195377.41       768.11 o                         
   1   3   5     132017.09     130493.36       613.41 o                         
   3   3   5      25001.08      25442.35       257.12 o                         
   5   3   5      63837.53      62893.11       443.74 o                         
   7   3   5     112935.69     111272.09       639.74 o                         
   9   3   5      67777.77      68943.64       486.84 o                         
  11   3   5     165724.52     163590.81       832.80 o                         
  13   3   5       1120.19       1009.03        66.63 o                         
  15   3   5      65971.97      64546.08       507.01 o                         
  17   3   5     119116.82     118205.32       743.38 o                         
  19   3   5       2643.85       2461.80       129.82 o                         
  21   3   5       2677.34       2515.66       141.15 o                         
  23   3   5      83692.29      80949.16       744.27 o                         
  25   3   5        453.58        262.34       126.86 o                         
  27   3   5       7399.46       7225.98       239.43 o                         
  29   3   5      12584.41      12199.89       323.00 o                         
  31   3   5       6002.88       5405.81       229.29 o                         
  33   3   5      12008.43      11200.41       330.26 o                         
  35   3   5       7250.66       7080.05       417.91 o                         
  37   3   5        508.03       2965.20      1655.57 o                         
 -44   4   5        851.25       -911.22      1384.30 o                         
 -42   4   5       1059.43       1862.37       665.07 o                         
 -40   4   5       1370.67        801.73       367.40 o                         
 -38   4   5       2841.37       2353.43       419.47 o                         
 -36   4   5          1.51        205.95       273.25 o                         
 -34   4   5        508.02        348.38       249.16 o                         
 -32   4   5       5899.45       6385.58       420.65 o                         
 -30   4   5       9826.38       9892.21       263.17 o                         
 -28   4   5      11846.99      12483.00       272.39 o                         
 -26   4   5        806.99        890.30        71.06 o                         
 -24   4   5        349.52        452.19        60.04 o                         
 -22   4   5       1500.26       1344.45        71.99 o                         
 -20   4   5      11531.49      11691.11       172.71 o                         
 -18   4   5       2446.70       2489.14        80.01 o                         
 -16   4   5      18428.96      17713.38       203.91 o                         
 -14   4   5      23571.43      22982.07       240.39 o                         
 -12   4   5        451.08        344.11        56.33 o                         
 -10   4   5        115.48        135.71        47.84 o                         
  -8   4   5      18686.24      19182.77       211.14 o                         
  -6   4   5      20863.45      21669.11       215.52 o                         
  -4   4   5      28204.67      29783.37       249.17 o                         
  -2   4   5      36507.69      37063.33       304.31 o                         
   0   4   5       9173.80       9104.51       146.14 o                         
   2   4   5         43.80        142.18        55.25 o                         
   4   4   5         22.57        246.01        65.98 o                         
   6   4   5        451.01        464.16        70.51 o                         
   8   4   5       6594.80       6410.95       161.26 o                         
  10   4   5       5192.72       5523.19       153.06 o                         
  12   4   5       6616.26       6936.90       175.23 o                         
  14   4   5       2675.84       3050.04       126.98 o                         
  16   4   5         73.31        110.09        98.90 o                         
  18   4   5      10391.23       9779.35       240.27 o                         
  20   4   5       8108.57       8257.53       238.02 o                         
  22   4   5        470.51        407.76       120.19 o                         
  24   4   5       7143.30       6399.27       215.09 o                         
  26   4   5        187.28       -132.68       132.68 o                         
  28   4   5         81.44       -105.81       139.22 o                         
  30   4   5        470.00         77.45       144.50 o                         
  32   4   5          7.85        159.74       157.80 o                         
  34   4   5       1406.06        531.11       224.86 o                         
  36   4   5        224.83        212.96       522.71 o                         
 -41   5   5       7544.96       7152.99      2717.13 o                         
 -39   5   5      27019.76      27527.42      1166.54 o                         
 -37   5   5        933.47       1464.65       359.75 o                         
 -35   5   5      42753.12      44026.17      1249.45 o                         
 -33   5   5       9929.00      10612.88       598.93 o                         
 -31   5   5      27536.47      27793.97       812.43 o                         
 -29   5   5      30018.49      31077.08       482.05 o                         
 -27   5   5      38519.09      39461.99       430.91 o                         
 -25   5   5       6810.29       6960.15       175.40 o                         
 -23   5   5     129961.78     131800.17       761.75 o                         
 -21   5   5      10559.49      10777.20       193.13 o                         
 -19   5   5      39491.71      39293.68       366.47 o                         
 -17   5   5      59821.50      61347.00       466.38 o                         
 -15   5   5      14677.55      15731.22       223.68 o                         
 -13   5   5       8532.56       8069.96       161.72 o                         
 -11   5   5      83042.21      82046.45       511.63 o                         
  -9   5   5        485.19        421.96        55.08 o                         
  -7   5   5      72311.64      73337.24       481.10 o                         
  -5   5   5      22746.31      23721.13       254.84 o                         
  -3   5   5       2266.34       2313.90        85.41 o                         
  -1   5   5      48095.12      47971.16       373.22 o                         
   1   5   5      57670.48      57450.02       435.54 o                         
   3   5   5        154.82        217.58        75.70 o                         
   5   5   5      65000.92      64990.62       518.65 o                         
   7   5   5      23527.95      22190.21       290.45 o                         
   9   5   5      14593.47      15205.28       263.43 o                         
  11   5   5      62860.49      62932.10       561.91 o                         
  13   5   5      41074.47      40165.11       445.56 o                         
  15   5   5      13690.49      13770.11       263.43 o                         
  17   5   5      71260.89      71084.34       635.21 o                         
  19   5   5       5668.69       5456.83       182.26 o                         
  21   5   5      27129.13      25394.18       418.21 o                         
  23   5   5      36946.89      36919.25       531.21 o                         
  25   5   5       7461.32       7269.38       241.59 o                         
  27   5   5      10944.76      10414.49       295.24 o                         
  29   5   5      31379.27      30516.49       542.53 o                         
  31   5   5       2050.20       1548.02       200.27 o                         
  33   5   5      21753.96      20973.44       654.07 o                         
 -38   6   5        608.81        299.96      1819.39 o                         
 -36   6   5      21032.04      22420.21       991.53 o                         
 -34   6   5       5425.11       4930.66       482.79 o                         
 -32   6   5       4227.63       3853.31       347.20 o                         
 -30   6   5       2515.26       2569.03       169.42 o                         
 -28   6   5        520.29        546.83       123.13 o                         
 -26   6   5      18933.85      18483.04       306.73 o                         
 -24   6   5      15728.53      16296.75       278.17 o                         
 -22   6   5      11518.10      11818.32       227.68 o                         
 -20   6   5        356.49        238.64        79.98 o                         
 -18   6   5      10841.61      10848.60       211.47 o                         
 -16   6   5        223.45        209.12        80.73 o                         
 -14   6   5       3755.79       3853.31       128.18 o                         
 -12   6   5        591.93        548.66        80.41 o                         
 -10   6   5      55855.88      57488.58       465.40 o                         
  -8   6   5       9464.51       9127.11       178.74 o                         
  -6   6   5        294.52        212.81        71.10 o                         
  -4   6   5        267.67        263.23        72.66 o                         
  -2   6   5         69.02        196.29        76.43 o                         
   0   6   5      11331.27      11982.19       212.50 o                         
   2   6   5       3498.09       3552.19       136.73 o                         
   4   6   5      24411.00      24621.81       330.76 o                         
   6   6   5       5618.21       5462.57       171.43 o                         
   8   6   5       4561.73       4761.82       169.28 o                         
  10   6   5       2936.38       2764.73       140.34 o                         
  12   6   5         30.51         42.66       104.63 o                         
  14   6   5       2352.16       1986.69       130.88 o                         
  16   6   5      17267.87      17391.97       321.08 o                         
  18   6   5       8052.06       7882.52       224.27 o                         
  20   6   5        557.81        679.01       126.53 o                         
  22   6   5       1754.32       1613.65       142.11 o                         
  24   6   5       1022.40       1001.86       152.71 o                         
  26   6   5        762.77        670.13       139.79 o                         
  28   6   5       2579.36       1748.17       166.12 o                         
  30   6   5       9844.05       9266.44       337.78 o                         
  32   6   5       2434.44       2646.86       648.24 o                         
 -35   7   5       6773.62       6146.17      3107.75 o                         
 -33   7   5      27570.03      28420.85      1100.99 o                         
 -31   7   5        485.15        643.94       269.14 o                         
 -29   7   5      49702.84      49893.83       705.46 o                         
 -27   7   5        938.89        911.45       154.09 o                         
 -25   7   5      16013.00      16291.71       299.89 o                         
 -23   7   5       2273.31       1922.30       116.07 o                         
 -21   7   5      26838.31      27183.86       362.72 o                         
 -19   7   5        584.09        452.23        89.02 o                         
 -17   7   5      58977.92      57992.64       544.36 o                         
 -15   7   5       1791.95       1746.62       110.57 o                         
 -13   7   5      46103.53      45797.75       460.61 o                         
 -11   7   5      22612.96      21791.44       310.37 o                         
  -9   7   5      27062.78      27270.88       352.73 o                         
  -7   7   5        319.62        263.70        91.93 o                         
  -5   7   5      89704.46      91845.53       676.83 o                         
  -3   7   5      16147.88      16503.29       275.40 o                         
  -1   7   5     110679.73     113757.52       814.78 o                         
   1   7   5       8007.22       8303.95       220.21 o                         
   3   7   5      37684.64      38974.09       474.25 o                         
   5   7   5      51144.34      52481.54       561.93 o                         
   7   7   5      40757.50      42324.48       499.22 o                         
   9   7   5       1039.26        936.49       121.88 o                         
  11   7   5     102232.23     103782.48       826.55 o                         
  13   7   5      14557.69      14146.00       303.02 o                         
  15   7   5      13121.02      12668.97       297.48 o                         
  17   7   5       6775.07       6859.36       224.38 o                         
  19   7   5      25790.50      26323.59       448.07 o                         
  21   7   5      12466.01      12281.58       324.78 o                         
  23   7   5      15284.22      14781.40       369.61 o                         
  25   7   5       1087.92        732.27       155.62 o                         
  27   7   5      16424.04      15342.91       525.86 o                         
  29   7   5       8039.50       7866.55       978.00 o                         
 -32   8   5       6135.71       5921.60       874.91 o                         
 -30   8   5       2101.59       2158.03       382.56 o                         
 -28   8   5      12150.76      12497.51       377.26 o                         
 -26   8   5       3868.27       3984.95       227.39 o                         
 -24   8   5       3220.89       3196.38       155.51 o                         
 -22   8   5       3788.14       3714.95       160.80 o                         
 -20   8   5       2425.66       2190.10       132.66 o                         
 -18   8   5      29449.33      28747.96       412.14 o                         
 -16   8   5      21583.76      21835.05       361.06 o                         
 -14   8   5       5548.66       5709.68       186.16 o                         
 -12   8   5       1199.88        964.35       110.79 o                         
 -10   8   5       4734.55       4526.80       170.66 o                         
  -8   8   5        266.87        146.76       111.15 o                         
  -6   8   5       7305.21       7124.88       217.51 o                         
  -4   8   5       1181.96       1099.92       120.90 o                         
  -2   8   5      35070.75      35479.41       457.02 o                         
   0   8   5        827.31        736.62       113.71 o                         
   2   8   5        998.51        944.61       129.60 o                         
   4   8   5       3366.09       3201.16       167.20 o                         
   6   8   5        155.10        204.57       124.35 o                         
   8   8   5       9180.06       9567.00       261.02 o                         
  10   8   5       3988.92       3922.31       183.45 o                         
  12   8   5      12471.72      12641.09       308.32 o                         
  14   8   5       2535.76       2356.99       162.97 o                         
  16   8   5        817.36        585.33       135.56 o                         
  18   8   5       5630.87       5720.52       236.00 o                         
  20   8   5       3996.12       3568.70       199.63 o                         
  22   8   5       1445.16       1235.68       230.80 o                         
  24   8   5       9682.34       8036.70      1373.83 o                         
 -27   9   5      32059.92      32860.64       737.46 o                         
 -25   9   5        276.42        550.43       185.24 o                         
 -23   9   5      44202.63      43239.22       676.28 o                         
 -21   9   5       5805.24       5893.44       211.26 o                         
 -19   9   5      37938.93      37749.22       508.57 o                         
 -17   9   5      11017.82      11017.79       276.34 o                         
 -15   9   5      24332.08      23910.87       421.71 o                         
 -13   9   5       4668.99       4700.06       197.53 o                         
 -11   9   5      45135.52      45376.91       575.64 o                         
  -9   9   5       2149.55       1938.32       152.76 o                         
  -7   9   5      34167.54      34471.74       506.04 o                         
  -5   9   5       3513.72       3448.55       176.47 o                         
  -3   9   5       7179.83       7237.72       237.46 o                         
  -1   9   5       2823.49       2409.25       161.16 o                         
   1   9   5      26144.16      26838.46       458.30 o                         
   3   9   5       1695.74       1925.00       159.20 o                         
   5   9   5      19329.74      19194.45       399.55 o                         
   7   9   5       1056.05       1270.49       142.64 o                         
   9   9   5      12954.28      13550.82       344.00 o                         
  11   9   5       4520.18       4336.76       211.78 o                         
  13   9   5      15136.04      15418.11       378.47 o                         
  15   9   5       3871.89       3891.24       287.38 o                         
  17   9   5      36125.07      33752.89      1636.43 o                         
  19   9   5       1797.39        999.22       845.22 o                         
 -20  10   5       5060.05       4956.34       330.86 o                         
 -18  10   5       6524.35       6056.06       367.74 o                         
 -16  10   5        118.29       -224.59       224.59 o                         
 -14  10   5       6819.71       6372.11       264.94 o                         
 -12  10   5       5960.56       5945.08       246.94 o                         
 -10  10   5      23653.39      23644.55       448.61 o                         
  -8  10   5       8919.45       8910.36       283.87 o                         
  -6  10   5       7211.98       7188.19       253.62 o                         
  -4  10   5        402.41        544.58       146.21 o                         
  -2  10   5        252.41        118.46       143.98 o                         
   0  10   5       5497.64       6240.17       255.32 o                         
   2  10   5       8987.08       8904.77       303.64 o                         
   4  10   5      24637.96      23074.86      1225.56 o                         
   6  10   5       1990.00        650.02       574.79 o                         
   8  10   5       4404.58       3335.32       732.06 o                         
  10  10   5        208.70        159.81       522.64 o                         
  12  10   5        456.91        973.11       920.22 o                         
 -46   0   6      67873.67      69942.95      3385.73 o                         
 -44   0   6        275.76        921.72       723.38 o                         
 -42   0   6      67636.86      67130.23      3296.31 o                         
 -40   0   6      17580.31      17508.78      1271.50 o                         
 -38   0   6      60698.56      62935.47      2301.27 o                         
 -36   0   6        530.22        874.25       320.32 o                         
 -34   0   6     203673.84     207529.09      4282.12 o                         
 -32   0   6      20299.03      21319.27       941.73 o                         
 -30   0   6     106175.74     105066.88      2086.46 o                         
 -28   0   6        325.12        190.42       130.60 o                         
 -26   0   6     120094.17     120133.02      1377.45 o                         
 -24   0   6      31575.79      31305.03       641.18 o                         
 -22   0   6     211986.39     217740.70      3469.37 o                         
 -20   0   6      85488.65      83710.26      1074.52 o                         
 -18   0   6     397994.94     396570.50      3330.31 o                         
 -16   0   6     128211.62     132248.16      1196.78 o                         
 -14   0   6      24472.23      22980.07       303.90 o                         
 -12   0   6       1233.10       1329.44        33.83 o                         
 -10   0   6     568020.19     552131.69      1642.34 o                         
  -8   0   6     157473.84     152974.36       771.85 o                         
  -6   0   6     746940.81     724943.25      2602.54 o                         
  -4   0   6        609.03        961.78        69.21 o                         
  -2   0   6     614803.75     602919.50      2442.25 o                         
   0   0   6       6148.90       6364.92       172.49 o                         
   2   0   6     220873.55     228770.06      1458.78 o                         
   4   0   6      52811.45      56722.11       616.53 o                         
   6   0   6     648274.81     665087.25      3221.66 o                         
   8   0   6      32982.23      35801.81       535.57 o                         
  10   0   6     267069.94     278064.62      1804.55 o                         
  12   0   6     102665.16     104967.44      1022.02 o                         
  14   0   6      69726.28      73322.66       948.03 o                         
  16   0   6        100.86        216.21       112.71 o                         
  18   0   6      79589.86      82159.20       912.75 o                         
  20   0   6      13370.09      13022.37       390.84 o                         
  22   0   6      74636.28      77574.86       990.25 o                         
  24   0   6       2640.32       2679.61       207.92 o                         
  26   0   6       8202.02       8529.25       343.24 o                         
  28   0   6      22337.46      22169.02       577.40 o                         
  30   0   6      15794.99      16655.15       535.75 o                         
  32   0   6       7064.40       7410.22       408.24 o                         
  34   0   6      52441.32      53182.90      1040.26 o                         
  36   0   6        480.71        338.61       377.91 o                         
 -47   1   6       6536.16       3744.01      1824.36 o                         
 -45   1   6      21726.59      21167.67      1229.49 o                         
 -43   1   6       9666.49      10072.60       747.94 o                         
 -41   1   6       7699.80       7763.17       589.50 o                         
 -39   1   6      16090.33      15694.95       722.51 o                         
 -37   1   6      41364.33      42922.99      1130.51 o                         
 -35   1   6      20687.64      21848.26       813.11 o                         
 -33   1   6      40147.52      40011.82       957.70 o                         
 -31   1   6      20127.14      20710.07       646.53 o                         
 -29   1   6      85041.97      84729.45       973.56 o                         
 -27   1   6      42553.67      42247.48       350.47 o                         
 -25   1   6      33149.65      32309.56       270.13 o                         
 -23   1   6      14669.68      13864.23       123.53 o                         
 -21   1   6     104843.55     101418.41       410.59 o                         
 -19   1   6     182887.94     176965.58       725.67 o                         
 -17   1   6      36797.55      37065.05       189.84 o                         
 -15   1   6      98774.13      99956.54       368.38 o                         
 -13   1   6      54901.95      54844.98       182.67 o                         
 -11   1   6     149757.08     149656.50       399.44 o                         
  -9   1   6      62271.85      64919.62       232.10 o                         
  -7   1   6     115384.76     115587.16       361.79 o                         
  -5   1   6      18265.33      18375.24       142.69 o                         
  -3   1   6     161337.45     159809.22       613.70 o                         
  -1   1   6      13563.44      12614.94       156.21 o                         
   1   1   6      45376.43      44467.38       331.85 o                         
   3   1   6      73119.00      74383.24       476.10 o                         
   5   1   6      28450.35      28123.06       307.56 o                         
   7   1   6      71701.63      67940.88       512.64 o                         
   9   1   6      26181.94      24361.73       303.88 o                         
  11   1   6      44134.37      41949.65       403.77 o                         
  13   1   6        903.32        749.32        92.23 o                         
  15   1   6      29606.00      27543.90       344.54 o                         
  17   1   6      10608.04      10058.12       216.77 o                         
  19   1   6      20764.87      20692.45       327.34 o                         
  21   1   6       2430.86       2621.28       140.62 o                         
  23   1   6      12259.69      12575.58       283.69 o                         
  25   1   6       7285.12       7332.84       222.32 o                         
  27   1   6      14933.03      15835.06       345.14 o                         
  29   1   6       5608.64       5343.57       219.07 o                         
  31   1   6        436.28        396.78       141.36 o                         
  33   1   6      11696.75      11673.68       335.58 o                         
  35   1   6       6939.64       6782.10       297.99 o                         
 -46   2   6        995.83        427.22       582.89 o                         
 -44   2   6      34099.91      33197.99      1359.10 o                         
 -42   2   6       1672.73       1579.25       375.30 o                         
 -40   2   6      94877.85      96451.66      1964.49 o                         
 -38   2   6       1351.96       1331.08       303.50 o                         
 -36   2   6      83810.70      87251.11      1611.05 o                         
 -34   2   6       8107.84       7672.17       457.53 o                         
 -32   2   6      51244.35      51415.51      1028.42 o                         
 -30   2   6        543.00        462.40       135.19 o                         
 -28   2   6     260853.14     262411.44      1470.86 o                         
 -26   2   6      16484.64      16512.24       160.99 o                         
 -24   2   6     227493.06     217225.31       927.40 o                         
 -22   2   6       2608.54       2591.77        44.28 o                         
 -20   2   6      83173.73      82198.04       287.29 o                         
 -18   2   6       8715.23       9297.30        79.58 o                         
 -16   2   6     202768.66     202781.27       544.90 o                         
 -14   2   6      25885.52      26745.06       139.89 o                         
 -12   2   6     314375.47     317042.03       859.26 o                         
 -10   2   6       6236.59       6385.92        81.61 o                         
  -8   2   6     102051.77     102137.77       428.75 o                         
  -6   2   6      66494.54      67864.42       337.78 o                         
  -4   2   6     128257.50     126786.87       508.33 o                         
  -2   2   6      30922.90      32183.02       241.90 o                         
   0   2   6     406804.12     403075.34      1356.56 o                         
   2   2   6        355.57        638.47        60.32 o                         
   4   2   6      93354.47      92186.12       535.08 o                         
   6   2   6      29453.19      28597.19       298.79 o                         
   8   2   6      50742.83      49915.18       387.44 o                         
  10   2   6      22436.14      21576.44       267.82 o                         
  12   2   6     177972.17     171888.89       877.46 o                         
  14   2   6       6156.05       5907.93       149.03 o                         
  16   2   6     118695.03     113970.70       774.73 o                         
  18   2   6       6067.47       5563.44       173.37 o                         
  20   2   6      20789.89      20197.39       328.34 o                         
  22   2   6      23186.61      22244.79       369.20 o                         
  24   2   6      53888.18      52541.98       603.00 o                         
  26   2   6        901.67        604.46       126.19 o                         
  28   2   6      61338.50      61175.96       683.11 o                         
  30   2   6       1565.92       1666.61       163.14 o                         
  32   2   6      28158.10      28050.41       540.44 o                         
  34   2   6      12621.19      12830.70       378.52 o                         
  36   2   6      14794.14      14184.22       551.37 o                         
 -45   3   6       4654.16       3558.27       966.93 o                         
 -43   3   6       6437.52       6758.03       603.48 o                         
 -41   3   6      28113.07      29267.14      1072.08 o                         
 -39   3   6      17427.02      18435.80       825.22 o                         
 -37   3   6      30005.12      31577.56       952.25 o                         
 -35   3   6      10677.86      11752.94       544.16 o                         
 -33   3   6      43862.15      43999.31      1007.08 o                         
 -31   3   6      25649.44      25168.60       646.58 o                         
 -29   3   6      26831.97      26701.19       348.65 o                         
 -27   3   6      68020.08      68779.05       569.36 o                         
 -25   3   6      80032.35      81291.25       472.43 o                         
 -23   3   6      65540.81      66365.35       405.96 o                         
 -21   3   6      49986.95      49493.70       315.14 o                         
 -19   3   6      60059.59      60254.76       361.16 o                         
 -17   3   6      69121.12      68687.59       367.85 o                         
 -15   3   6     151566.45     152319.80       640.88 o                         
 -13   3   6     107342.57     107651.27       499.26 o                         
 -11   3   6     172823.03     173519.62       669.58 o                         
  -9   3   6      74869.57      75357.95       401.77 o                         
  -7   3   6      86835.87      87994.40       435.73 o                         
  -5   3   6      60950.31      62181.30       343.49 o                         
  -3   3   6      52289.25      52163.44       323.28 o                         
  -1   3   6      94538.22      94581.16       490.03 o                         
   1   3   6      89392.45      88691.12       514.66 o                         
   3   3   6      88219.70      89241.25       545.19 o                         
   5   3   6      54321.05      55133.29       422.49 o                         
   7   3   6      15370.85      14686.66       229.31 o                         
   9   3   6      21090.34      19973.57       268.92 o                         
  11   3   6      34678.40      35254.44       369.02 o                         
  13   3   6      27935.64      28706.66       327.40 o                         
  15   3   6      47875.70      46442.93       471.08 o                         
  17   3   6       7514.73       6960.82       204.54 o                         
  19   3   6       2947.74       2708.82       146.62 o                         
  21   3   6       4577.02       4233.24       184.72 o                         
  23   3   6       8951.38       8443.11       255.85 o                         
  25   3   6       7250.99       6574.09       229.35 o                         
  27   3   6       9218.32       8426.93       262.73 o                         
  29   3   6      14536.92      13963.54       355.39 o                         
  31   3   6       7391.29       7028.10       264.52 o                         
  33   3   6        471.11        395.36       197.96 o                         
  35   3   6        846.66        725.58       253.92 o                         
 -44   4   6         23.10        382.57       654.76 o                         
 -42   4   6      37840.60      37427.30      3170.58 o                         
 -40   4   6       7763.11       8832.11       669.43 o                         
 -38   4   6      53645.60      54497.48      1470.16 o                         
 -36   4   6        698.75        820.31       284.42 o                         
 -34   4   6     106377.98     106581.87      1894.58 o                         
 -32   4   6       2224.20       2726.68       466.33 o                         
 -30   4   6     160304.80     165222.36      1830.32 o                         
 -28   4   6        271.25        249.47        84.68 o                         
 -26   4   6      28000.91      28708.10       309.73 o                         
 -24   4   6       8968.36       8527.04       154.84 o                         
 -22   4   6     190428.16     190853.50       845.91 o                         
 -20   4   6      68417.84      69712.35       440.01 o                         
 -18   4   6     171929.06     172151.27       746.15 o                         
 -16   4   6       6584.65       6785.83       123.93 o                         
 -14   4   6     119662.78     119651.83       589.25 o                         
 -12   4   6       3524.51       3534.32        96.37 o                         
 -10   4   6     133356.06     134923.08       669.42 o                         
  -8   4   6       8087.20       7813.13       130.36 o                         
  -6   4   6     494280.56     493008.84      1652.19 o                         
  -4   4   6      30715.62      31321.00       287.48 o                         
  -2   4   6     170415.73     171461.39       781.32 o                         
   0   4   6      66241.28      65329.43       421.45 o                         
   2   4   6     243868.30     241924.86      1053.00 o                         
   4   4   6       2468.93       2679.99       104.95 o                         
   6   4   6     287165.06     284606.16      1295.77 o                         
   8   4   6       1165.83       1253.94        97.53 o                         
  10   4   6     163312.80     162409.55       903.33 o                         
  12   4   6       1004.20        877.17        99.36 o                         
  14   4   6      31390.48      30907.94       398.25 o                         
  16   4   6      22636.67      22125.57       358.92 o                         
  18   4   6      84870.11      85085.88       745.74 o                         
  20   4   6      14603.03      14135.48       306.40 o                         
  22   4   6      62201.63      62603.95       682.40 o                         
  24   4   6       1423.35       1044.68       142.39 o                         
  26   4   6       9569.50       9149.30       287.89 o                         
  28   4   6       1273.74        961.76       151.27 o                         
  30   4   6      10282.68      10155.42       323.41 o                         
  32   4   6        179.86        139.34       167.28 o                         
  34   4   6      43683.21      42756.45      1004.54 o                         
 -41   5   6      12559.30      12803.00      2133.20 o                         
 -39   5   6       8497.72       7628.08       583.39 o                         
 -37   5   6       4583.86       3696.83       663.00 o                         
 -35   5   6      10002.81      10440.14       605.97 o                         
 -33   5   6      72119.80      74778.73      1582.10 o                         
 -31   5   6      27717.36      27313.28       819.15 o                         
 -29   5   6      13331.63      13320.20       308.16 o                         
 -27   5   6       1077.42       1112.63       113.78 o                         
 -25   5   6      38111.99      38871.91       388.77 o                         
 -23   5   6      28801.99      28943.36       311.96 o                         
 -21   5   6      30288.81      30650.21       320.89 o                         
 -19   5   6      34036.76      33054.02       330.70 o                         
 -17   5   6      50336.74      49984.42       395.70 o                         
 -15   5   6      53524.42      53621.85       411.92 o                         
 -13   5   6        963.72        981.07        71.64 o                         
 -11   5   6      22148.36      22180.28       252.63 o                         
  -9   5   6       9534.47       9504.97       171.01 o                         
  -7   5   6     123696.25     125797.10       657.05 o                         
  -5   5   6      17393.08      17408.78       220.76 o                         
  -3   5   6      30847.39      30474.56       303.19 o                         
  -1   5   6       2820.44       3096.23       107.13 o                         
   1   5   6       9971.52       9975.30       171.26 o                         
   3   5   6       5673.31       5939.59       152.56 o                         
   5   5   6      19408.31      19607.73       290.21 o                         
   7   5   6      61939.02      62211.17       542.88 o                         
   9   5   6      13227.83      13586.59       261.26 o                         
  11   5   6      21513.23      20941.85       322.23 o                         
  13   5   6       1799.46       1676.36       117.02 o                         
  15   5   6      13339.20      13605.10       280.38 o                         
  17   5   6        546.46        568.60       120.32 o                         
  19   5   6      16169.79      16369.49       340.77 o                         
  21   5   6      10148.81      10108.25       281.16 o                         
  23   5   6      25252.04      25112.49       443.78 o                         
  25   5   6        991.12        919.39       143.06 o                         
  27   5   6        859.59        639.26       157.65 o                         
  29   5   6       4275.11       3996.96       217.61 o                         
  31   5   6       7162.18       6099.76       281.19 o                         
  33   5   6      10255.99       9987.05      1082.70 o                         
 -38   6   6        237.84       -136.10       491.82 o                         
 -36   6   6      44165.11      45414.30      1394.04 o                         
 -34   6   6       2475.04       2477.12       358.29 o                         
 -32   6   6      45757.49      47954.80      1118.97 o                         
 -30   6   6        467.51        -31.63       202.04 o                         
 -28   6   6     103527.01     105027.71       957.12 o                         
 -26   6   6       1764.11       1551.89       141.85 o                         
 -24   6   6     127796.12     128675.73       805.31 o                         
 -22   6   6       2341.90       2458.27       112.17 o                         
 -20   6   6      66400.18      66096.67       543.01 o                         
 -18   6   6       7391.48       7291.75       170.47 o                         
 -16   6   6     128278.66     129448.77       760.23 o                         
 -14   6   6      17417.38      17179.84       259.07 o                         
 -12   6   6     183254.55     183746.88       939.00 o                         
 -10   6   6        204.83        222.81        74.97 o                         
  -8   6   6      75880.82      77024.11       553.34 o                         
  -6   6   6       1014.30        913.11        80.88 o                         
  -4   6   6      87905.49      90330.48       611.38 o                         
  -2   6   6       1746.31       1698.29       100.33 o                         
   0   6   6     141065.25     143726.89       881.31 o                         
   2   6   6       7420.88       7702.35       198.73 o                         
   4   6   6     130456.25     134074.17       862.44 o                         
   6   6   6      11364.59      11691.38       255.99 o                         
   8   6   6      11137.00      11181.64       255.50 o                         
  10   6   6       3539.31       3110.00       154.48 o                         
  12   6   6     124235.84     123470.55       891.99 o                         
  14   6   6        140.43        178.22       114.03 o                         
  16   6   6      45852.15      46104.19       540.14 o                         
  18   6   6       1519.98       1540.86       141.53 o                         
  20   6   6      38702.23      37968.80       543.76 o                         
  22   6   6      15919.39      15645.86       369.21 o                         
  24   6   6      21749.59      22031.63       435.88 o                         
  26   6   6         95.24       -121.28       143.61 o                         
  28   6   6      44765.86      43654.25       728.59 o                         
  30   6   6         34.91       -121.12       260.08 o                         
 -35   7   6       8039.44       8604.95      1341.97 o                         
 -33   7   6       6454.00       6650.15       507.38 o                         
 -31   7   6       9774.97       9449.59       546.47 o                         
 -29   7   6      21684.35      22306.82       463.31 o                         
 -27   7   6      37262.14      37309.93       602.64 o                         
 -25   7   6      41710.94      42029.89       618.98 o                         
 -23   7   6      38667.21      38718.15       441.44 o                         
 -21   7   6      12289.24      12125.54       242.82 o                         
 -19   7   6      20312.75      19927.75       317.03 o                         
 -17   7   6      22611.17      22131.73       325.88 o                         
 -15   7   6      58991.51      59025.09       539.24 o                         
 -13   7   6     103244.06     103945.78       748.09 o                         
 -11   7   6      53540.60      54223.20       529.04 o                         
  -9   7   6      35162.72      35310.00       406.55 o                         
  -7   7   6      10093.79      10512.23       222.30 o                         
  -5   7   6      26533.65      27273.52       365.25 o                         
  -3   7   6      31560.63      31538.37       411.23 o                         
  -1   7   6      55086.38      57829.16       590.45 o                         
   1   7   6      55249.07      56694.33       578.23 o                         
   3   7   6      40041.32      40625.33       493.18 o                         
   5   7   6      10830.65      11443.03       270.44 o                         
   7   7   6       3910.13       4101.06       175.58 o                         
   9   7   6       8079.54       8474.38       239.05 o                         
  11   7   6      16168.37      16333.37       330.19 o                         
  13   7   6      37397.13      38169.27       510.90 o                         
  15   7   6       9789.46       9844.72       268.98 o                         
  17   7   6      12523.44      12797.92       321.17 o                         
  19   7   6        397.71        680.21       149.77 o                         
  21   7   6       1314.90        920.36       151.47 o                         
  23   7   6       2997.96       2912.28       204.14 o                         
  25   7   6       4960.35       4556.11       334.59 o                         
  27   7   6       9991.73       7120.86      2107.17 o                         
 -34   8   6      42245.47      39950.39      5271.43 o                         
 -32   8   6       1359.15       1949.61       784.68 o                         
 -30   8   6      42880.23      43301.27      1397.19 o                         
 -28   8   6        220.68        546.44       187.71 o                         
 -26   8   6      37020.54      36641.58       651.32 o                         
 -24   8   6         64.04         31.03       140.42 o                         
 -22   8   6      50453.03      50377.62       555.45 o                         
 -20   8   6        882.33        895.15       106.86 o                         
 -18   8   6      93524.05      92535.56       769.96 o                         
 -16   8   6       1466.13       1344.35       116.46 o                         
 -14   8   6      29110.97      28876.84       409.10 o                         
 -12   8   6       3275.08       3075.86       147.15 o                         
 -10   8   6      69515.09      69679.99       677.50 o                         
  -8   8   6        509.00        572.89       114.43 o                         
  -6   8   6      92384.02      92236.06       781.26 o                         
  -4   8   6        161.84        380.19       114.92 o                         
  -2   8   6      65949.99      67338.62       668.83 o                         
   0   8   6       3178.19       3338.22       171.24 o                         
   2   8   6      38629.78      40275.07       540.45 o                         
   4   8   6       4555.13       4841.79       198.62 o                         
   6   8   6      72703.64      74608.99       740.82 o                         
   8   8   6        163.28        432.22       134.88 o                         
  10   8   6      47986.50      49599.49       612.24 o                         
  12   8   6       6170.04       6638.77       243.01 o                         
  14   8   6      32565.77      32756.11       517.23 o                         
  16   8   6       2753.70       2206.11       162.88 o                         
  18   8   6      21809.90      22616.36       453.98 o                         
  20   8   6        319.79        -65.03       198.78 o                         
  22   8   6      35401.45      33335.15      2033.22 o                         
 -29   9   6       9840.35      10291.33      2279.42 o                         
 -27   9   6       2509.32       1696.70       276.00 o                         
 -25   9   6       4292.73       4194.14       256.95 o                         
 -23   9   6       4432.65       4655.16       259.24 o                         
 -21   9   6      29215.92      29225.32       455.43 o                         
 -19   9   6      22539.42      22395.99       393.69 o                         
 -17   9   6       7327.80       6741.53       231.78 o                         
 -15   9   6       6310.15       5511.34       204.70 o                         
 -13   9   6       1831.83       1352.35       140.01 o                         
 -11   9   6      10118.59      10055.44       279.44 o                         
  -9   9   6       3884.58       3683.76       178.72 o                         
  -7   9   6      27932.33      28819.41       469.71 o                         
  -5   9   6      15050.57      15489.32       352.38 o                         
  -3   9   6      15076.27      15679.80       354.91 o                         
  -1   9   6        232.45        430.33       137.86 o                         
   1   9   6        863.19        741.18       139.11 o                         
   3   9   6       5336.79       5627.75       226.69 o                         
   5   9   6       8662.42       8755.53       281.21 o                         
   7   9   6      13917.72      14552.96       359.55 o                         
   9   9   6       7607.54       7884.52       271.30 o                         
  11   9   6      10182.27      10418.67       316.22 o                         
  13   9   6       1407.30       1231.55       208.95 o                         
  15   9   6        395.38         94.88       511.69 o                         
 -22  10   6        192.04       1577.65      1431.83 o                         
 -20  10   6      40557.28      41527.56       958.61 o                         
 -18  10   6        608.61       1175.19       209.71 o                         
 -16  10   6      53759.78      52422.85      1028.75 o                         
 -14  10   6          7.08        120.33       171.24 o                         
 -12  10   6      44958.05      44331.04       651.32 o                         
 -10  10   6       3140.27       2775.60       192.66 o                         
  -8  10   6      74467.54      73591.83       839.54 o                         
  -6  10   6       2844.12       2712.26       178.82 o                         
  -4  10   6      26050.58      26886.46       517.43 o                         
  -2  10   6       1881.14       2256.14       215.81 o                         
   0  10   6      61176.40      61500.73      1039.66 o                         
   2  10   6         34.53        785.05       473.75 o                         
   4  10   6      25370.23      26014.76      1763.42 o                         
   6  10   6         72.62        892.60       426.77 o                         
   8  10   6      36803.00      35354.61      1717.76 o                         
  10  10   6       3991.95       3688.70       747.72 o                         
 -47   1   7      14055.90      14620.01      2215.37 o                         
 -45   1   7      17812.87      16310.62      1113.97 o                         
 -43   1   7       4614.61       4022.78       566.96 o                         
 -41   1   7      38358.73      37728.15      1333.50 o                         
 -39   1   7      18650.87      19143.75      1283.66 o                         
 -37   1   7       3336.70       2826.94       397.50 o                         
 -35   1   7      63208.12      63394.91      1349.26 o                         
 -33   1   7      24806.60      25975.25       754.51 o                         
 -31   1   7        679.79        798.04       155.45 o                         
 -29   1   7      52778.41      54262.25       762.12 o                         
 -27   1   7      14478.67      14057.30       340.43 o                         
 -25   1   7      18939.93      18753.68       337.72 o                         
 -23   1   7      49546.70      50251.34       520.80 o                         
 -21   1   7        768.31        761.02        31.11 o                         
 -19   1   7      33512.09      32098.30       183.43 o                         
 -17   1   7     189043.20     186537.48       710.59 o                         
 -15   1   7       1155.91       1395.33        27.93 o                         
 -13   1   7      44574.24      42014.64       175.14 o                         
 -11   1   7     197416.19     193804.08       527.88 o                         
  -9   1   7      29881.85      29771.01       163.83 o                         
  -7   1   7      92479.38      93165.88       428.26 o                         
  -5   1   7     130106.12     128452.16       569.00 o                         
  -3   1   7      32132.28      31695.71       251.47 o                         
  -1   1   7     229058.30     226795.56       910.37 o                         
   1   1   7      55971.11      55973.11       410.00 o                         
   3   1   7      16840.91      16981.33       232.26 o                         
   5   1   7     250847.97     239717.09      1113.33 o                         
   7   1   7      25733.99      24111.20       311.57 o                         
   9   1   7        777.61        897.99        94.37 o                         
  11   1   7      85438.20      84091.39       622.03 o                         
  13   1   7      21815.37      21565.81       298.08 o                         
  15   1   7       9039.67       8875.42       195.20 o                         
  17   1   7      45179.56      45561.37       492.97 o                         
  19   1   7        621.24        720.20       112.12 o                         
  21   1   7      20471.57      20900.52       364.09 o                         
  23   1   7      37131.49      37405.94       503.30 o                         
  25   1   7        181.22        104.35       130.62 o                         
  27   1   7      23880.35      24905.54       437.72 o                         
  29   1   7      35490.63      36888.04       561.83 o                         
  31   1   7       1001.64        877.67       156.74 o                         
  33   1   7      22664.27      23090.48       500.57 o                         
  35   1   7      22057.80      22933.76       550.07 o                         
 -46   2   7         19.17       -440.18       918.84 o                         
 -44   2   7       2994.24       3019.47       414.13 o                         
 -42   2   7       3727.97       3155.25       493.23 o                         
 -40   2   7        676.04        149.96       271.43 o                         
 -38   2   7        957.91        624.18       253.65 o                         
 -36   2   7        425.46        539.04       228.29 o                         
 -34   2   7       4246.35       3914.45       296.78 o                         
 -32   2   7       1937.00       2014.51       212.48 o                         
 -30   2   7         45.73        114.40       131.90 o                         
 -28   2   7        572.84        470.75       120.78 o                         
 -26   2   7       4306.83       3959.80       103.82 o                         
 -24   2   7         44.97         85.77        32.14 o                         
 -22   2   7        941.37        686.40        24.86 o                         
 -20   2   7        315.55        377.92        21.85 o                         
 -18   2   7       3259.48       2800.39        43.18 o                         
 -16   2   7       5400.38       5330.05        65.15 o                         
 -14   2   7       7088.05       7247.81        84.13 o                         
 -12   2   7        691.58        793.20        35.21 o                         
 -10   2   7       1779.24       1936.00        57.81 o                         
  -8   2   7       1638.47       1941.68        57.45 o                         
  -6   2   7       6117.13       6484.84       106.42 o                         
  -4   2   7       7541.13       6992.75       112.88 o                         
  -2   2   7        146.39        174.71        45.12 o                         
   0   2   7       1321.34       1326.73        71.10 o                         
   2   2   7       1030.05       1105.63        72.81 o                         
   4   2   7       3581.09       3237.77       106.67 o                         
   6   2   7       1910.96       1455.67        96.44 o                         
   8   2   7         30.74         74.27        62.24 o                         
  10   2   7      12937.51      12083.58       216.22 o                         
  12   2   7      16787.09      16295.68       255.53 o                         
  14   2   7        222.77        249.26        91.85 o                         
  16   2   7       5851.32       4979.93       166.57 o                         
  18   2   7         12.96        -22.73       103.31 o                         
  20   2   7       5867.45       5555.96       195.21 o                         
  22   2   7       6101.25       5491.56       201.21 o                         
  24   2   7       2115.12       2098.87       154.68 o                         
  26   2   7        484.31        494.83       132.51 o                         
  28   2   7       2090.05       1962.09       153.31 o                         
  30   2   7         33.42          6.41       147.59 o                         
  32   2   7        877.54        792.61       180.21 o                         
  34   2   7         14.97         63.72       167.87 o                         
  36   2   7       2952.01       2730.56       496.07 o                         
 -45   3   7      20082.49      21418.10      1696.23 o                         
 -43   3   7       6999.81       7074.51       554.16 o                         
 -41   3   7      13588.59      14200.28       738.15 o                         
 -39   3   7      46114.98      46086.53      1277.82 o                         
 -37   3   7       7263.28       6895.15       468.37 o                         
 -35   3   7      38903.21      38261.83      1032.48 o                         
 -33   3   7       2886.14       2889.82       276.34 o                         
 -31   3   7      11984.29      12069.30       433.28 o                         
 -29   3   7      45626.18      47434.35       785.61 o                         
 -27   3   7      10012.87      10396.39       203.39 o                         
 -25   3   7       2273.92       2299.78        70.87 o                         
 -23   3   7     102206.39     103114.52       500.82 o                         
 -21   3   7       1327.83       1286.95        45.57 o                         
 -19   3   7      12019.06      12211.30       144.29 o                         
 -17   3   7      28562.85      28700.14       231.10 o                         
 -15   3   7      43918.63      43991.61       283.39 o                         
 -13   3   7      45017.17      44890.05       286.91 o                         
 -11   3   7      59016.00      58739.80       350.14 o                         
  -9   3   7        598.96        680.53        48.83 o                         
  -7   3   7     296424.59     298923.22      1034.56 o                         
  -5   3   7     108406.92     107996.37       508.36 o                         
  -3   3   7      15677.28      15703.67       174.96 o                         
  -1   3   7     125054.31     124060.88       616.90 o                         
   1   3   7     190521.25     186794.00       886.87 o                         
   3   3   7       1874.24       1774.99        90.65 o                         
   5   3   7     148093.05     147223.61       809.56 o                         
   7   3   7      26638.92      26877.99       330.48 o                         
   9   3   7      50434.30      51216.74       482.52 o                         
  11   3   7      57362.88      56671.30       501.60 o                         
  13   3   7       7145.72       7184.32       196.90 o                         
  15   3   7       3360.57       3161.79       150.91 o                         
  17   3   7      96869.57      95299.22       764.16 o                         
  19   3   7       2038.72       1879.28       140.42 o                         
  21   3   7       8733.06       8354.22       266.29 o                         
  23   3   7      28624.56      27530.86       462.10 o                         
  25   3   7       4701.33       3999.28       194.03 o                         
  27   3   7       6534.29       6485.74       244.30 o                         
  29   3   7      21727.85      21150.20       450.68 o                         
  31   3   7        768.32        526.45       156.18 o                         
  33   3   7      26475.79      24752.00       566.24 o                         
  35   3   7      14571.78      15869.77      1299.30 o                         
 -44   4   7        262.63       1213.77       979.70 o                         
 -42   4   7        129.35        -98.03       542.03 o                         
 -40   4   7       1044.08       1023.39       303.89 o                         
 -38   4   7       4104.90       3484.97       574.47 o                         
 -36   4   7       4286.30       4159.99       394.97 o                         
 -34   4   7       9634.01      10794.12       591.34 o                         
 -32   4   7        603.68        616.45       234.43 o                         
 -30   4   7          2.80        310.07       201.56 o                         
 -28   4   7        137.37        232.16        78.97 o                         
 -26   4   7      16032.06      15663.21       286.43 o                         
 -24   4   7       5238.70       5429.94       121.08 o                         
 -22   4   7       5223.45       5359.80       117.18 o                         
 -20   4   7      11846.63      10930.94       159.60 o                         
 -18   4   7       1221.88       1105.79        61.95 o                         
 -16   4   7       2310.24       2511.11        81.37 o                         
 -14   4   7        109.09         94.27        52.36 o                         
 -12   4   7      49617.64      49312.35       353.91 o                         
 -10   4   7       7861.29       8037.06       139.59 o                         
  -8   4   7      35776.41      35559.72       300.18 o                         
  -6   4   7        267.94        268.26        50.20 o                         
  -4   4   7        247.04        329.81        51.80 o                         
  -2   4   7         34.73        269.43        54.63 o                         
   0   4   7       5316.96       5844.87       137.70 o                         
   2   4   7      15540.61      15262.27       229.09 o                         
   4   4   7       8244.39       8537.97       182.28 o                         
   6   4   7       8657.01       9584.41       202.45 o                         
   8   4   7       5362.01       5762.69       170.07 o                         
  10   4   7       5464.10       4778.06       163.10 o                         
  12   4   7        762.61        567.99       102.89 o                         
  14   4   7       6960.03       6849.12       212.15 o                         
  16   4   7        111.77        151.44       115.56 o                         
  18   4   7       5527.15       5203.63       201.93 o                         
  20   4   7       1878.17       1299.59       140.12 o                         
  22   4   7        105.86        -62.56       133.39 o                         
  24   4   7       2254.77       1556.05       153.67 o                         
  26   4   7        129.35        280.05       147.46 o                         
  28   4   7       5385.91       4986.17       236.31 o                         
  30   4   7       1636.90       1331.94       165.62 o                         
  32   4   7        491.13        -29.66       188.13 o                         
 -41   5   7      23633.84      22049.71      3437.32 o                         
 -39   5   7       9568.40       9474.69       648.61 o                         
 -37   5   7       8801.99      10166.33       609.71 o                         
 -35   5   7      14386.20      15943.13       750.74 o                         
 -33   5   7      22710.66      24557.51       855.64 o                         
 -31   5   7       2144.60       2189.99       265.02 o                         
 -29   5   7      63742.71      64836.43       863.31 o                         
 -27   5   7       5759.10       6152.29       209.98 o                         
 -25   5   7      26978.66      27701.32       309.62 o                         
 -23   5   7      34914.38      35680.09       353.11 o                         
 -21   5   7      25878.58      25763.72       295.73 o                         
 -19   5   7       7592.72       7239.48       153.58 o                         
 -17   5   7     131201.11     130554.89       712.94 o                         
 -15   5   7       2522.70       2656.84        95.49 o                         
 -13   5   7      51152.15      52608.84       408.54 o                         
 -11   5   7      49995.12      51133.11       407.83 o                         
  -9   5   7      26116.65      26644.13       291.69 o                         
  -7   5   7      40437.61      40444.50       345.48 o                         
  -5   5   7     109053.14     108795.28       649.70 o                         
  -3   5   7        196.97        296.63        69.80 o                         
  -1   5   7      67976.52      68573.98       506.25 o                         
   1   5   7      17678.59      17949.22       257.51 o                         
   3   5   7      26327.82      26129.13       319.63 o                         
   5   5   7      36406.40      37033.04       411.20 o                         
   7   5   7      22830.09      23062.25       339.01 o                         
   9   5   7       1218.29       1145.78       110.45 o                         
  11   5   7      66569.94      65336.89       610.28 o                         
  13   5   7       2447.57       2172.05       137.44 o                         
  15   5   7      16526.04      16816.89       328.40 o                         
  17   5   7      25341.97      24108.10       417.86 o                         
  19   5   7       9387.10       9052.38       274.63 o                         
  21   5   7       3886.50       3642.10       190.64 o                         
  23   5   7      37265.83      37343.44       574.84 o                         
  25   5   7       4112.14       3512.43       234.29 o                         
  27   5   7      30629.53      30130.47       564.02 o                         
  29   5   7      13182.96      12747.27       422.08 o                         
  31   5   7       4771.53       4412.67       371.67 o                         
 -38   6   7       1185.73       1017.26       541.77 o                         
 -36   6   7        329.30        451.73       285.42 o                         
 -34   6   7       1729.57       2037.11       337.01 o                         
 -32   6   7       9114.63       9947.68       553.33 o                         
 -30   6   7      15980.78      16573.92       618.10 o                         
 -28   6   7       4481.74       4360.67       199.25 o                         
 -26   6   7       1646.72       1495.02       126.88 o                         
 -24   6   7        697.00        657.34        83.74 o                         
 -22   6   7        699.36        564.60        80.98 o                         
 -20   6   7       1197.99       1032.79        86.61 o                         
 -18   6   7      15429.53      15198.53       246.64 o                         
 -16   6   7      16805.69      16893.24       266.14 o                         
 -14   6   7      18808.04      19571.14       278.39 o                         
 -12   6   7       1194.10       1163.27        87.00 o                         
 -10   6   7         17.82         84.96        73.85 o                         
  -8   6   7       6680.98       6868.19       169.96 o                         
  -6   6   7       6294.84       6285.32       163.75 o                         
  -4   6   7      14355.28      15020.27       246.99 o                         
  -2   6   7      16297.78      16445.08       276.89 o                         
   0   6   7      29108.70      29744.76       376.86 o                         
   2   6   7        327.81        562.44       102.39 o                         
   4   6   7        482.03        356.77       103.58 o                         
   6   6   7       1023.93       1038.37       117.15 o                         
   8   6   7      35472.33      35216.11       465.70 o                         
  10   6   7      15706.53      15435.07       309.76 o                         
  12   6   7       7324.74       7368.05       223.73 o                         
  14   6   7       2695.32       2349.87       145.02 o                         
  16   6   7        455.88        456.84       127.70 o                         
  18   6   7       1316.15       1053.29       149.00 o                         
  20   6   7        934.71        777.45       146.15 o                         
  22   6   7       8945.58       8573.71       281.69 o                         
  24   6   7      11439.97      10807.34       320.76 o                         
  26   6   7       4988.05       4348.84       234.84 o                         
  28   6   7       1038.20        749.35       255.71 o                         
 -37   7   7         74.97         68.93       702.38 o                         
 -35   7   7      33847.31      35754.21      2248.22 o                         
 -33   7   7       7491.49       7568.69       642.39 o                         
 -31   7   7       7977.01       8279.41       472.63 o                         
 -29   7   7       1116.59       1170.61       263.92 o                         
 -27   7   7      37888.46      37943.16       592.44 o                         
 -25   7   7        745.39        536.71       130.76 o                         
 -23   7   7      31619.13      32352.70       406.39 o                         
 -21   7   7       6029.75       6215.58       187.99 o                         
 -19   7   7      44039.20      43410.20       469.32 o                         
 -17   7   7       6113.00       5897.09       180.43 o                         
 -15   7   7      13511.93      13595.05       262.68 o                         
 -13   7   7       1160.09       1165.64       104.48 o                         
 -11   7   7     133747.42     135196.95       861.66 o                         
  -9   7   7        521.14        568.28        99.30 o                         
  -7   7   7      48550.67      49425.69       507.07 o                         
  -5   7   7       7051.66       7495.10       217.11 o                         
  -3   7   7      81131.34      84179.96       724.64 o                         
  -1   7   7      14776.56      15701.74       303.50 o                         
   1   7   7      56356.93      57704.27       587.94 o                         
   3   7   7       3730.91       3646.34       168.50 o                         
   5   7   7     144452.22     147432.38      1007.48 o                         
   7   7   7       6583.75       7290.58       227.50 o                         
   9   7   7      18617.16      19153.25       366.03 o                         
  11   7   7      20814.97      21321.65       398.72 o                         
  13   7   7      36357.13      36879.70       517.50 o                         
  15   7   7       1005.12        927.48       139.34 o                         
  17   7   7      30012.40      29699.23       501.59 o                         
  19   7   7        110.83        142.08       154.18 o                         
  21   7   7      19141.75      18585.85       438.11 o                         
  23   7   7       6745.47       6264.42       366.50 o                         
  25   7   7       6515.19       5456.27      1308.57 o                         
 -32   8   7        120.40        634.43       619.83 o                         
 -30   8   7       4204.29       4305.57       497.75 o                         
 -28   8   7        337.35        126.60       185.60 o                         
 -26   8   7       3541.36       3182.11       203.86 o                         
 -24   8   7      13553.65      13988.11       380.98 o                         
 -22   8   7      12336.88      12340.09       274.23 o                         
 -20   8   7       9433.84       8823.27       240.16 o                         
 -18   8   7        382.49        149.59       105.66 o                         
 -16   8   7       3167.14       2914.51       140.81 o                         
 -14   8   7         79.58       -107.03       107.03 o                         
 -12   8   7      35519.53      35742.64       474.96 o                         
 -10   8   7       3632.57       3519.25       165.58 o                         
  -8   8   7      39170.96      40071.91       506.48 o                         
  -6   8   7        579.33        681.93       123.77 o                         
  -4   8   7       1513.10       1526.17       134.91 o                         
  -2   8   7        362.16        452.47       119.79 o                         
   0   8   7       4716.58       4677.58       192.74 o                         
   2   8   7      12986.35      13582.98       318.72 o                         
   4   8   7       3457.10       3424.98       180.58 o                         
   6   8   7      27313.10      27813.36       463.89 o                         
   8   8   7         59.48        131.95       136.92 o                         
  10   8   7        617.94        738.26       144.39 o                         
  12   8   7       2611.32       2519.71       180.75 o                         
  14   8   7      10407.73      10845.66       314.26 o                         
  16   8   7       3734.26       3203.24       196.92 o                         
  18   8   7      12068.23      11524.63       459.86 o                         
  20   8   7        392.44        715.89       624.57 o                         
 -27   9   7       3765.86       3644.20       312.92 o                         
 -25   9   7      20943.12      19812.73       543.40 o                         
 -23   9   7       6149.63       5822.75       294.31 o                         
 -21   9   7      41917.12      41404.29       549.36 o                         
 -19   9   7       2911.15       2385.97       154.68 o                         
 -17   9   7      52691.59      52162.00       626.79 o                         
 -15   9   7       7657.10       7671.50       240.43 o                         
 -13   9   7      38724.16      38912.87       532.08 o                         
 -11   9   7       1002.04        888.01       135.07 o                         
  -9   9   7      20406.76      20682.18       406.48 o                         
  -7   9   7       9957.31       9797.18       296.63 o                         
  -5   9   7      38968.21      40082.60       568.94 o                         
  -3   9   7       3137.87       3061.47       181.73 o                         
  -1   9   7      25985.08      26461.55       460.81 o                         
   1   9   7       1231.66       1127.20       142.61 o                         
   3   9   7      18035.32      18368.88       394.93 o                         
   5   9   7        916.67        975.10       146.47 o                         
   7   9   7      21774.74      21990.47       444.90 o                         
   9   9   7        685.37        604.32       147.44 o                         
  11   9   7      23446.72      21945.24       858.04 o                         
  13   9   7        133.50        832.72       439.69 o                         
 -18  10   7      14445.21      14682.75       611.22 o                         
 -16  10   7      13816.51      12690.10       517.56 o                         
 -14  10   7      13256.45      12967.01       477.34 o                         
 -12  10   7      11301.98      11382.21       452.23 o                         
 -10  10   7       1895.28       1936.20       244.38 o                         
  -8  10   7       1787.12       1665.91       243.65 o                         
  -6  10   7       8939.24       9673.26       468.10 o                         
  -4  10   7      25085.92      24300.08       719.13 o                         
  -2  10   7      13406.88      14844.59      1580.54 o                         
   0  10   7      14397.76      11774.69      1278.56 o                         
   2  10   7        163.27       -721.63       721.63 o                         
   4  10   7       4746.23       5751.81      1063.27 o                         
   6  10   7       4170.50       4041.48       893.26 o                         
   8  10   7       6323.66       4439.30      1031.68 o                         
 -48   0   8      28780.26      25177.34      3974.76 o                         
 -46   0   8       6768.95       6825.95      1379.19 o                         
 -44   0   8      28958.22      30556.50      2063.51 o                         
 -42   0   8       1167.80        587.04       499.79 o                         
 -40   0   8     119301.54     123558.59      4957.08 o                         
 -38   0   8       4294.76       5607.35       672.18 o                         
 -36   0   8      33362.79      34260.62      1410.81 o                         
 -34   0   8      24253.25      25105.35      1106.11 o                         
 -32   0   8      58359.22      59546.38      1648.74 o                         
 -30   0   8       9490.71       8691.59       638.38 o                         
 -28   0   8      69501.64      71785.03      1093.35 o                         
 -26   0   8      19528.90      20125.72       523.51 o                         
 -24   0   8     162974.95     158963.17      2079.95 o                         
 -22   0   8      36101.99      35980.58       585.17 o                         
 -20   0   8      66555.07      67079.57       762.36 o                         
 -18   0   8      17233.08      18108.19       309.09 o                         
 -16   0   8     303332.12     293746.16      1335.93 o                         
 -14   0   8     122987.56     121243.58       499.59 o                         
 -12   0   8     559750.19     534747.06      1790.66 o                         
 -10   0   8        164.97        210.19        42.04 o                         
  -8   0   8     249339.53     246307.06      1294.68 o                         
  -6   0   8       4577.87       5406.09       174.76 o                         
  -4   0   8     461708.72     459173.78      2333.73 o                         
  -2   0   8         11.53        407.61        89.33 o                         
   0   0   8     578858.56     579037.75      3652.74 o                         
   2   0   8      80981.76      85818.88       811.48 o                         
   4   0   8     429643.78     451027.41      2518.35 o                         
   6   0   8      29044.98      30898.52       544.37 o                         
   8   0   8      67534.30      72839.63       863.66 o                         
  10   0   8      16736.17      18144.74       437.83 o                         
  12   0   8     189569.80     198439.86      1608.67 o                         
  14   0   8      29415.29      30172.00       555.73 o                         
  16   0   8     168727.81     179782.11      1526.17 o                         
  18   0   8        216.28        554.78       165.29 o                         
  20   0   8      24472.90      25697.99       571.63 o                         
  22   0   8        646.34        755.08       182.75 o                         
  24   0   8      61459.40      65035.72       966.67 o                         
  26   0   8       4484.66       4662.08       294.67 o                         
  28   0   8      75342.41      80004.88      1222.58 o                         
  30   0   8        473.90        537.72       230.20 o                         
  32   0   8      24150.01      26787.75       772.45 o                         
  34   0   8       6478.10       5984.40       408.00 o                         
 -47   1   8       2742.67       1335.09      1018.36 o                         
 -45   1   8       1515.18        884.33       691.66 o                         
 -43   1   8       9610.56      10160.52       824.06 o                         
 -41   1   8       5985.39       5966.01       609.59 o                         
 -39   1   8      13400.27      13299.66       802.52 o                         
 -37   1   8       4936.51       4363.72       420.33 o                         
 -35   1   8      19596.86      21039.42       747.93 o                         
 -33   1   8       3371.66       3277.15       278.78 o                         
 -31   1   8      22797.05      22949.84       620.96 o                         
 -29   1   8      16495.02      17128.23       435.61 o                         
 -27   1   8      37110.07      36844.03       561.68 o                         
 -25   1   8      24919.42      23249.53       425.72 o                         
 -23   1   8      27337.41      27302.78       330.09 o                         
 -21   1   8      23843.82      21772.82       225.79 o                         
 -19   1   8      24953.86      24183.79       156.19 o                         
 -17   1   8      43650.66      42582.90       196.48 o                         
 -15   1   8      21902.52      22132.95       127.04 o                         
 -13   1   8     147617.08     146578.61       450.36 o                         
 -11   1   8      40169.75      38534.13       221.97 o                         
  -9   1   8      96097.45      92947.32       449.75 o                         
  -7   1   8      32039.20      33314.05       264.11 o                         
  -5   1   8     102452.25     101065.71       517.12 o                         
  -3   1   8      84888.45      83106.09       479.26 o                         
  -1   1   8      96419.42      94229.61       551.29 o                         
   1   1   8      27330.14      26497.67       292.34 o                         
   3   1   8      46591.87      43311.11       400.50 o                         
   5   1   8     123461.41     120184.97       744.79 o                         
   7   1   8      51917.02      50513.66       475.95 o                         
   9   1   8      25722.16      26041.44       343.71 o                         
  11   1   8      21182.03      22144.94       324.57 o                         
  13   1   8     116466.34     117662.35       774.84 o                         
  15   1   8      31107.03      32189.85       412.33 o                         
  17   1   8      24747.88      25103.18       380.00 o                         
  19   1   8       9784.05       9854.70       258.72 o                         
  21   1   8      29399.52      30267.45       448.66 o                         
  23   1   8      13678.85      14760.50       337.00 o                         
  25   1   8       5924.29       5956.75       219.69 o                         
  27   1   8       7675.60       7458.12       253.20 o                         
  29   1   8      15981.67      17205.40       398.49 o                         
  31   1   8      12531.87      13198.77       380.02 o                         
  33   1   8       1906.77       2167.95       206.09 o                         
  35   1   8       1922.88       1473.20       555.87 o                         
 -46   2   8      57049.64      56279.92      2934.42 o                         
 -44   2   8        119.14        545.52       389.79 o                         
 -42   2   8      16143.77      16288.14       895.07 o                         
 -40   2   8       3096.18       3153.95       374.54 o                         
 -38   2   8      26085.19      26384.68       935.88 o                         
 -36   2   8        506.45        398.33       218.68 o                         
 -34   2   8      83963.49      85046.70      1388.21 o                         
 -32   2   8       6125.76       6751.92       342.04 o                         
 -30   2   8      62425.45      64012.60       932.05 o                         
 -28   2   8      17242.74      16880.26       412.18 o                         
 -26   2   8      29335.91      29665.06       289.38 o                         
 -24   2   8      18217.42      18400.84       216.76 o                         
 -22   2   8     193066.17     192171.27       710.45 o                         
 -20   2   8       9936.17       9788.32        81.44 o                         
 -18   2   8     248672.64     245194.48       769.30 o                         
 -16   2   8      31210.29      30687.13       182.69 o                         
 -14   2   8     156413.08     155491.92       536.12 o                         
 -12   2   8      58889.92      58568.21       337.78 o                         
 -10   2   8     178301.14     176153.47       688.00 o                         
  -8   2   8        178.61        227.58        45.02 o                         
  -6   2   8     368977.28     359061.84      1282.97 o                         
  -4   2   8       5450.63       5408.21       110.54 o                         
  -2   2   8     143160.73     143550.20       667.91 o                         
   0   2   8      14462.78      13401.63       192.56 o                         
   2   2   8      81328.34      81574.38       525.83 o                         
   4   2   8      20699.75      19668.80       260.10 o                         
   6   2   8     174169.11     167590.20       886.63 o                         
   8   2   8      39801.19      36913.11       371.45 o                         
  10   2   8     115033.61     110052.83       696.45 o                         
  12   2   8        245.63         23.78        93.17 o                         
  14   2   8      24326.48      23466.52       341.90 o                         
  16   2   8       1784.02       1614.49       125.74 o                         
  18   2   8      89931.11      88463.02       764.97 o                         
  20   2   8       6684.58       6913.70       224.43 o                         
  22   2   8     142371.19     144536.70      1063.29 o                         
  24   2   8       1213.86        909.55       146.80 o                         
  26   2   8      40004.82      41622.92       592.85 o                         
  28   2   8      17678.87      18984.81       407.67 o                         
  30   2   8      36121.95      37500.29       628.22 o                         
  32   2   8       1101.35        722.31       170.82 o                         
  34   2   8      60678.43      64752.75      1394.03 o                         
 -45   3   8       6867.65      10680.82      1753.31 o                         
 -43   3   8       7529.48       6791.15       546.06 o                         
 -41   3   8       4122.14       4102.57       425.55 o                         
 -39   3   8       2249.36       2241.02       356.80 o                         
 -37   3   8       7259.39       7968.95       505.54 o                         
 -35   3   8      18114.99      17821.34       728.43 o                         
 -33   3   8      11604.27      12280.18       549.05 o                         
 -31   3   8      47187.45      48896.32       915.35 o                         
 -29   3   8      14092.55      13829.17       413.43 o                         
 -27   3   8      24366.49      23784.13       311.85 o                         
 -25   3   8       8636.35       8404.92       178.94 o                         
 -23   3   8      47006.20      48757.28       315.93 o                         
 -21   3   8      45238.46      46507.21       288.64 o                         
 -19   3   8      60301.14      58914.18       345.13 o                         
 -17   3   8      64962.10      65290.86       365.34 o                         
 -15   3   8      66858.05      67320.10       378.41 o                         
 -13   3   8      57731.55      58243.33       376.59 o                         
 -11   3   8      31676.50      32025.80       264.94 o                         
  -9   3   8     103547.52     103187.49       517.20 o                         
  -7   3   8     106303.99     106364.50       524.39 o                         
  -5   3   8     225534.30     224696.06       856.31 o                         
  -3   3   8      31585.62      31079.88       274.99 o                         
  -1   3   8      84234.91      82969.98       502.43 o                         
   1   3   8      33809.67      32992.95       325.38 o                         
   3   3   8      57471.39      56412.74       464.02 o                         
   5   3   8      64002.70      64327.29       532.71 o                         
   7   3   8      80085.59      80589.55       637.67 o                         
   9   3   8      77653.88      75719.62       603.88 o                         
  11   3   8      40599.43      39732.19       454.90 o                         
  13   3   8      34796.71      34022.82       439.39 o                         
  15   3   8       5159.36       5038.73       184.95 o                         
  17   3   8      38334.44      37032.79       501.75 o                         
  19   3   8      25113.93      25236.79       438.70 o                         
  21   3   8      38679.73      36417.95       538.69 o                         
  23   3   8       4924.90       4470.57       205.95 o                         
  25   3   8      14487.92      14850.03       361.83 o                         
  27   3   8       3089.12       3106.64       190.15 o                         
  29   3   8       3103.48       3019.18       190.80 o                         
  31   3   8       8515.49       8575.25       328.74 o                         
  33   3   8       5951.42       4802.51       453.17 o                         
 -44   4   8      38584.02      39544.21      2575.83 o                         
 -42   4   8         25.34       -117.00       393.61 o                         
 -40   4   8      61574.47      62479.62      1667.08 o                         
 -38   4   8        302.36        219.79       300.32 o                         
 -36   4   8      46451.95      47009.53      1241.91 o                         
 -34   4   8        187.07        -36.59       248.49 o                         
 -32   4   8      14621.84      15201.93       550.74 o                         
 -30   4   8       4521.47       4279.09       276.78 o                         
 -28   4   8     103821.38     106164.30      1115.01 o                         
 -26   4   8      31833.10      32430.40       402.07 o                         
 -24   4   8     101555.01     102873.16       591.58 o                         
 -22   4   8       1992.01       2129.50        80.66 o                         
 -20   4   8      47167.27      47842.41       357.57 o                         
 -18   4   8       6927.15       7125.70       136.09 o                         
 -16   4   8     158842.73     158828.12       728.68 o                         
 -14   4   8       1120.50       1164.48        62.77 o                         
 -12   4   8     297867.97     303744.81      1128.21 o                         
 -10   4   8      21541.91      21236.08       231.83 o                         
  -8   4   8     184380.97     185273.00       798.21 o                         
  -6   4   8      48227.99      47615.99       345.90 o                         
  -4   4   8     186147.77     184131.23       816.90 o                         
  -2   4   8      12319.94      12205.62       200.42 o                         
   0   4   8     366694.44     358721.72      1527.08 o                         
   2   4   8      14813.55      14816.41       242.10 o                         
   4   4   8     180287.09     178409.75       970.70 o                         
   6   4   8       2608.61       2707.42       130.09 o                         
   8   4   8     106742.75     107967.95       761.49 o                         
  10   4   8        407.01        433.24       106.61 o                         
  12   4   8     109769.66     109478.14       853.60 o                         
  14   4   8      21833.71      21793.52       374.78 o                         
  16   4   8     122053.59     122219.55       940.91 o                         
  18   4   8         76.20        123.99       130.14 o                         
  20   4   8      22626.17      22221.86       425.19 o                         
  22   4   8        941.84        775.54       152.67 o                         
  24   4   8      41412.75      40084.22       621.64 o                         
  26   4   8        267.99        150.19       149.24 o                         
  28   4   8      69271.77      67774.12       838.92 o                         
  30   4   8        172.26        330.29       171.66 o                         
 -43   5   8       3271.93       5530.89      1187.83 o                         
 -41   5   8       4543.23       3232.62       758.81 o                         
 -39   5   8      15152.46      16924.88       816.52 o                         
 -37   5   8       5692.33       5816.31       616.13 o                         
 -35   5   8       9277.30       8550.61       556.77 o                         
 -33   5   8        404.76        277.26       256.42 o                         
 -31   5   8       8228.39       8333.60       434.45 o                         
 -29   5   8       9891.65      11373.28       473.19 o                         
 -27   5   8      15855.41      15822.21       312.36 o                         
 -25   5   8      26933.56      27426.24       402.74 o                         
 -23   5   8      14732.76      14892.03       231.07 o                         
 -21   5   8       6787.84       6593.06       151.77 o                         
 -19   5   8       1742.63       1633.98        87.31 o                         
 -17   5   8      24359.01      24501.55       283.27 o                         
 -15   5   8      20088.39      20198.35       251.53 o                         
 -13   5   8      53404.38      54496.43       433.29 o                         
 -11   5   8      11733.39      11710.93       198.76 o                         
  -9   5   8      48691.52      50170.31       415.52 o                         
  -7   5   8      16802.06      16859.21       230.45 o                         
  -5   5   8       7704.99       7684.36       163.84 o                         
  -3   5   8       3596.59       4034.81       125.05 o                         
  -1   5   8      45131.25      44529.93       423.27 o                         
   1   5   8     145683.27     142784.80       827.63 o                         
   3   5   8      15196.78      15461.14       265.84 o                         
   5   5   8       6104.82       6195.80       187.51 o                         
   7   5   8       4072.17       4246.71       168.67 o                         
   9   5   8      41717.55      43136.32       515.49 o                         
  11   5   8      23095.16      23583.12       396.31 o                         
  13   5   8      29184.33      28314.68       449.00 o                         
  15   5   8      19153.98      19759.91       379.59 o                         
  17   5   8      41331.93      40224.84       555.22 o                         
  19   5   8      12776.55      13197.02       336.53 o                         
  21   5   8        517.98        408.83       149.09 o                         
  23   5   8       2074.93       1568.18       179.44 o                         
  25   5   8      21487.00      21014.70       473.97 o                         
  27   5   8      25116.46      24818.79       550.57 o                         
  29   5   8       2587.63       1789.58       595.23 o                         
 -40   6   8       2273.63       3033.88      3369.20 o                         
 -38   6   8      12687.90      11876.89      1013.77 o                         
 -36   6   8         74.13         40.36       284.30 o                         
 -34   6   8      63197.24      69010.25      1618.24 o                         
 -32   6   8        457.71        429.12       333.48 o                         
 -30   6   8      27588.35      27970.83       798.50 o                         
 -28   6   8       1889.02       1511.40       150.93 o                         
 -26   6   8      58902.07      60474.91       686.35 o                         
 -24   6   8       8088.18       8330.29       261.90 o                         
 -22   6   8      68876.66      69713.11       583.13 o                         
 -20   6   8        729.22        624.89        82.31 o                         
 -18   6   8     182181.66     182997.89       977.64 o                         
 -16   6   8         17.64         65.69        79.91 o                         
 -14   6   8      55439.68      57163.08       480.46 o                         
 -12   6   8      15316.44      15384.76       256.57 o                         
 -10   6   8     122600.20     126215.85       795.84 o                         
  -8   6   8       1247.13       1285.79        99.81 o                         
  -6   6   8     163911.08     165356.08       943.49 o                         
  -4   6   8       2631.32       2669.94       128.81 o                         
  -2   6   8     108660.64     110781.57       776.73 o                         
   0   6   8        112.26        310.38        98.07 o                         
   2   6   8      40152.05      41290.95       478.95 o                         
   4   6   8        275.41        318.77       106.15 o                         
   6   6   8     120500.34     122703.11       885.07 o                         
   8   6   8      18094.71      17113.33       330.92 o                         
  10   6   8      77830.35      77992.38       722.85 o                         
  12   6   8        657.63        511.49       123.38 o                         
  14   6   8      31707.69      32225.05       480.38 o                         
  16   6   8       2047.59       1436.02       146.93 o                         
  18   6   8      51729.99      51673.42       674.87 o                         
  20   6   8       1945.39       2090.96       168.54 o                         
  22   6   8      61751.23      62532.31       775.89 o                         
  24   6   8        156.82        -60.47       180.03 o                         
  26   6   8      26793.81      24466.89      1418.70 o                         
 -37   7   8       3526.23       5768.25      1248.69 o                         
 -35   7   8      13864.05      13368.35      1026.21 o                         
 -33   7   8      13787.81      13112.03       648.38 o                         
 -31   7   8      14106.47      13646.64       624.17 o                         
 -29   7   8       9301.15       8961.26       484.25 o                         
 -27   7   8       9556.55       8908.58       288.94 o                         
 -25   7   8       1128.06        760.06       135.63 o                         
 -23   7   8      24704.53      24941.23       443.04 o                         
 -21   7   8      20306.79      20634.73       339.24 o                         
 -19   7   8      73657.53      72789.83       629.66 o                         
 -17   7   8      27872.37      28150.16       375.26 o                         
 -15   7   8      14849.52      14709.62       277.63 o                         
 -13   7   8       8792.41       8412.41       208.35 o                         
 -11   7   8      26077.03      26718.37       382.27 o                         
  -9   7   8      60020.79      61973.98       586.20 o                         
  -7   7   8      50868.91      52211.73       559.81 o                         
  -5   7   8      68469.02      69463.98       639.15 o                         
  -3   7   8      24231.12      25175.51       377.94 o                         
  -1   7   8      39105.57      38657.85       473.96 o                         
   1   7   8       6704.62       6725.35       209.58 o                         
   3   7   8      27128.84      27873.00       422.56 o                         
   5   7   8      21873.16      22970.48       389.79 o                         
   7   7   8      72134.72      72630.91       715.97 o                         
   9   7   8      34923.60      35924.68       515.91 o                         
  11   7   8      13484.66      13754.36       326.12 o                         
  13   7   8      10396.03      10710.58       302.85 o                         
  15   7   8       1811.98       1651.16       158.75 o                         
  17   7   8      17427.04      17696.39       407.02 o                         
  19   7   8      14243.03      14801.73       398.44 o                         
  21   7   8      21984.53      22029.19       658.11 o                         
  23   7   8       6315.06       5740.78       795.45 o                         
 -32   8   8      15205.01      14804.01      1388.33 o                         
 -30   8   8        247.88        266.20       324.70 o                         
 -28   8   8      37059.43      38244.04       985.17 o                         
 -26   8   8        103.98        107.08       141.31 o                         
 -24   8   8      44045.45      43711.54       679.73 o                         
 -22   8   8        297.46        238.52       143.24 o                         
 -20   8   8      28530.69      28464.38       429.32 o                         
 -18   8   8       5327.27       4685.05       180.27 o                         
 -16   8   8      49221.54      49744.45       557.75 o                         
 -14   8   8        855.56        874.98       123.50 o                         
 -12   8   8      72970.28      73097.69       726.02 o                         
 -10   8   8          9.69        194.05       116.55 o                         
  -8   8   8      43939.86      45008.90       565.19 o                         
  -6   8   8       2103.40       2091.46       148.78 o                         
  -4   8   8      63874.52      65842.68       687.56 o                         
  -2   8   8       1181.99       1212.94       138.38 o                         
   0   8   8      78974.73      81664.11       776.99 o                         
   2   8   8       3290.46       2810.62       166.51 o                         
   4   8   8      73612.08      75331.81       770.51 o                         
   6   8   8       1705.66       2080.48       164.57 o                         
   8   8   8      39349.17      40147.94       582.55 o                         
  10   8   8        256.52        196.21       144.16 o                         
  12   8   8      43796.95      45144.90       614.48 o                         
  14   8   8         81.16        223.21       150.36 o                         
  16   8   8      59932.17      61774.24      1259.65 o                         
  18   8   8        138.88       -523.75       668.59 o                         
 -27   9   8      10323.45      11336.09      1210.87 o                         
 -25   9   8      12617.78      12089.96       441.80 o                         
 -23   9   8       1583.80       1526.02       192.07 o                         
 -21   9   8       3903.47       3435.75       237.34 o                         
 -19   9   8        238.27         57.21       119.99 o                         
 -17   9   8       6305.40       6163.81       221.73 o                         
 -15   9   8       2845.55       2462.27       151.31 o                         
 -13   9   8      25646.02      26221.67       448.52 o                         
 -11   9   8      19549.70      19191.15       395.58 o                         
  -9   9   8       5449.24       5575.85       226.16 o                         
  -7   9   8        381.43        427.39       143.62 o                         
  -5   9   8        583.52        567.26       130.87 o                         
  -3   9   8      18671.64      19715.63       406.89 o                         
  -1   9   8      16777.68      17544.20       382.76 o                         
   1   9   8      17076.71      18082.86       401.47 o                         
   3   9   8       7098.32       6967.36       260.74 o                         
   5   9   8      17386.75      17087.71       399.57 o                         
   7   9   8        135.98        161.43       143.51 o                         
   9   9   8       1406.71        393.76       427.71 o                         
  11   9   8       5618.59       4160.21       561.30 o                         
  13   9   8      29637.80      28272.33      2557.62 o                         
 -18  10   8      31249.16      28144.42       777.58 o                         
 -16  10   8         27.97         95.15       196.11 o                         
 -14  10   8      57593.73      56597.68      1075.25 o                         
 -12  10   8        128.89        535.62       206.33 o                         
 -10  10   8      21944.17      21417.99       659.62 o                         
  -8  10   8        853.10       1116.16       225.99 o                         
  -6  10   8      63173.76      63068.16      1951.83 o                         
  -4  10   8       1423.11        644.74       671.27 o                         
  -2  10   8      38192.73      40577.96      4361.57 o                         
   0  10   8        177.67       2823.39      1058.64 o                         
   2  10   8      37575.67      37706.93      3342.90 o                         
   4  10   8        130.72        445.80      1198.20 o                         
 -47   1   9      17282.43      10885.98      1803.79 o                         
 -45   1   9      11854.50      11792.17       893.04 o                         
 -43   1   9       1541.08       1965.03       670.09 o                         
 -41   1   9      33556.20      34584.75      1350.15 o                         
 -39   1   9      11610.56      11409.06       743.44 o                         
 -37   1   9       1800.75       1549.01       313.68 o                         
 -35   1   9      34523.17      35578.25      1060.78 o                         
 -33   1   9      20047.92      20798.27       673.91 o                         
 -31   1   9       2953.19       2535.22       224.44 o                         
 -29   1   9      47189.41      48142.79       738.89 o                         
 -27   1   9      19391.77      19699.56       398.43 o                         
 -25   1   9      30179.33      30412.29       377.74 o                         
 -23   1   9     121496.53     122824.33       819.86 o                         
 -21   1   9       8099.90       7481.41        96.15 o                         
 -19   1   9      65285.15      64276.95       302.06 o                         
 -17   1   9     150622.05     148792.23       429.88 o                         
 -15   1   9      13233.90      13223.99       108.53 o                         
 -13   1   9      87625.20      86517.05       368.55 o                         
 -11   1   9     194416.50     190025.27       765.50 o                         
  -9   1   9       9729.21       9295.54       140.76 o                         
  -7   1   9     114002.20     111958.66       586.11 o                         
  -5   1   9      82507.07      80951.27       484.52 o                         
  -3   1   9        745.15        693.08        70.66 o                         
  -1   1   9      69511.84      66076.38       519.23 o                         
   1   1   9      16899.14      16224.93       246.08 o                         
   3   1   9        249.89        536.88        83.20 o                         
   5   1   9      72551.27      71175.80       574.23 o                         
   7   1   9      13055.21      13333.48       247.90 o                         
   9   1   9       8539.95       8703.28       211.52 o                         
  11   1   9      76953.92      80670.82       668.19 o                         
  13   1   9        545.20        766.99       110.34 o                         
  15   1   9      10424.06      11699.55       268.50 o                         
  17   1   9      86409.11      90490.45       764.47 o                         
  19   1   9       3735.77       3873.14       181.71 o                         
  21   1   9      19238.78      20403.23       391.31 o                         
  23   1   9      65128.54      68104.86       732.65 o                         
  25   1   9       8453.75       8958.67       274.05 o                         
  27   1   9      25798.72      27185.41       476.98 o                         
  29   1   9      31640.72      33544.88       582.23 o                         
  31   1   9       4633.88       4302.25       255.46 o                         
 -46   2   9          6.36        508.41       681.21 o                         
 -44   2   9        127.47        566.14       500.09 o                         
 -42   2   9        414.18         35.83       349.65 o                         
 -40   2   9       1075.65       1454.40       403.14 o                         
 -38   2   9        332.27        192.06       238.67 o                         
 -36   2   9       1043.34        956.65       213.70 o                         
 -34   2   9        610.33        426.95       194.14 o                         
 -32   2   9        459.96        444.22       160.78 o                         
 -30   2   9       1150.85       1481.82       176.49 o                         
 -28   2   9          6.85        142.57       128.17 o                         
 -26   2   9       1219.37       1422.11       111.31 o                         
 -24   2   9       8176.46       7799.75       133.33 o                         
 -22   2   9       4295.23       3901.73        68.88 o                         
 -20   2   9       1520.49       1539.03        39.14 o                         
 -18   2   9       2566.40       2539.49        55.67 o                         
 -16   2   9       1333.32       1167.15        43.06 o                         
 -14   2   9       2010.20       1990.67        64.74 o                         
 -12   2   9       1410.03       1640.09        62.09 o                         
 -10   2   9      36834.43      36085.44       273.59 o                         
  -8   2   9       4007.00       4127.57       100.77 o                         
  -6   2   9       3936.42       3951.20       100.21 o                         
  -4   2   9       6602.85       6649.69       132.08 o                         
  -2   2   9      13539.68      13215.25       188.58 o                         
   0   2   9       1930.42       1666.87        91.26 o                         
   2   2   9        281.64        283.79        68.70 o                         
   4   2   9        232.30        108.33        63.33 o                         
   6   2   9      16691.41      15784.72       246.88 o                         
   8   2   9       5567.53       5331.42       158.51 o                         
  10   2   9       8465.61       7857.24       188.68 o                         
  12   2   9         66.74         22.63        98.36 o                         
  14   2   9       1986.07       1632.32       128.53 o                         
  16   2   9      23328.57      23332.62       387.72 o                         
  18   2   9        102.26         42.69       124.63 o                         
  20   2   9       1396.23       1097.28       135.26 o                         
  22   2   9       1200.45        974.70       137.07 o                         
  24   2   9       2732.91       2557.22       172.30 o                         
  26   2   9         48.93        172.78       147.12 o                         
  28   2   9         29.94        343.08       146.97 o                         
  30   2   9        822.37        827.06       169.61 o                         
 -45   3   9      32546.58      29173.67      4024.39 o                         
 -43   3   9       1839.03       2446.57       599.56 o                         
 -41   3   9      10899.86      11953.83       754.75 o                         
 -39   3   9       6681.50       7078.96       558.63 o                         
 -37   3   9      19305.93      20143.04       856.53 o                         
 -35   3   9      24502.28      26701.98       876.42 o                         
 -33   3   9       5550.77       5323.74       360.30 o                         
 -31   3   9       2821.81       2626.06       229.05 o                         
 -29   3   9      79645.84      81048.12      1161.55 o                         
 -27   3   9        653.83        672.40       124.00 o                         
 -25   3   9       5593.49       5631.01       144.65 o                         
 -23   3   9      95450.77      94571.34       481.36 o                         
 -21   3   9      35753.53      35469.48       272.08 o                         
 -19   3   9       6716.71       6807.18       112.88 o                         
 -17   3   9      84010.12      84947.03       461.10 o                         
 -15   3   9      11733.46      11524.47       153.66 o                         
 -13   3   9     151809.11     151724.52       706.09 o                         
 -11   3   9      62970.47      62721.03       386.82 o                         
  -9   3   9       4083.08       4085.59       104.45 o                         
  -7   3   9      67833.66      66518.20       434.55 o                         
  -5   3   9     107907.67     107600.56       568.86 o                         
  -3   3   9        310.50        376.11        57.83 o                         
  -1   3   9     153146.14     149377.42       777.72 o                         
   1   3   9      29402.84      28120.15       323.68 o                         
   3   3   9       8148.14       8416.35       199.53 o                         
   5   3   9      38055.40      37074.47       418.03 o                         
   7   3   9      28284.90      27353.04       370.04 o                         
   9   3   9        227.88        321.04       105.46 o                         
  11   3   9     100652.16      99921.84       779.40 o                         
  13   3   9       3675.50       3564.11       167.99 o                         
  15   3   9      19430.24      18367.60       362.26 o                         
  17   3   9      32615.63      31258.04       505.91 o                         
  19   3   9      16978.75      16397.65       365.54 o                         
  21   3   9      14037.49      14072.14       349.41 o                         
  23   3   9      43455.75      42529.27       614.17 o                         
  25   3   9        188.99        -20.52       149.82 o                         
  27   3   9      36548.16      36955.16       595.43 o                         
  29   3   9      17767.87      17840.74       461.56 o                         
  31   3   9       1887.03       1788.89       690.76 o                         
 -44   4   9       3280.99       2824.55      1856.98 o                         
 -42   4   9       1292.06       2357.57       452.51 o                         
 -40   4   9        180.44        150.12       273.07 o                         
 -38   4   9        860.15       1101.36       295.57 o                         
 -36   4   9        352.61        751.70       271.33 o                         
 -34   4   9        133.90        166.55       216.09 o                         
 -32   4   9       1647.79       1475.23       212.06 o                         
 -30   4   9       5480.70       6148.75       330.56 o                         
 -28   4   9       5398.12       5296.21       265.06 o                         
 -26   4   9       2739.64       2570.96       117.33 o                         
 -24   4   9       3275.45       3046.85       128.88 o                         
 -22   4   9         40.44         58.37        53.64 o                         
 -20   4   9       1751.69       1723.24        75.25 o                         
 -18   4   9      27518.66      27376.84       273.97 o                         
 -16   4   9       1909.15       1884.29        85.38 o                         
 -14   4   9        133.33        204.56        59.97 o                         
 -12   4   9        332.70        290.26        56.37 o                         
 -10   4   9       6773.61       7139.15       141.90 o                         
  -8   4   9        380.30        351.42        55.24 o                         
  -6   4   9         88.40        264.49        52.73 o                         
  -4   4   9       8224.05       8258.02       160.75 o                         
  -2   4   9      21276.24      20931.52       280.77 o                         
   0   4   9       7952.88       8517.14       193.32 o                         
   2   4   9       5810.41       6100.25       171.84 o                         
   4   4   9         97.03        200.56        91.01 o                         
   6   4   9       2077.93       2220.54       128.59 o                         
   8   4   9       6134.13       6708.91       204.45 o                         
  10   4   9       3039.01       2793.90       151.76 o                         
  12   4   9       1167.54       1028.48       126.77 o                         
  14   4   9       3979.37       3932.98       180.74 o                         
  16   4   9        627.01        464.49       135.91 o                         
  18   4   9        590.95        469.41       142.04 o                         
  20   4   9         22.68       -142.72       150.03 o                         
  22   4   9       2517.43       1795.95       169.51 o                         
  24   4   9       7154.54       6423.82       257.09 o                         
  26   4   9        903.02        205.03       181.74 o                         
  28   4   9         32.59         18.18       172.49 o                         
  30   4   9        363.87       1426.59      1011.42 o                         
 -43   5   9       2839.34       1525.52       758.32 o                         
 -41   5   9       4971.47       4755.50       698.45 o                         
 -39   5   9      15999.38      17794.67       796.47 o                         
 -37   5   9        531.99        512.41       273.27 o                         
 -35   5   9      31923.03      32914.34       977.25 o                         
 -33   5   9       7429.50       7414.87       405.59 o                         
 -31   5   9       9999.32       9994.90       473.71 o                         
 -29   5   9      34325.06      34741.32       795.49 o                         
 -27   5   9      19278.70      20190.08       361.22 o                         
 -25   5   9       7708.53       7877.90       226.41 o                         
 -23   5   9      82492.98      83383.06       593.65 o                         
 -21   5   9      18628.35      18861.90       256.80 o                         
 -19   5   9      56494.86      58056.26       479.39 o                         
 -17   5   9      74795.56      75308.28       547.03 o                         
 -15   5   9      37868.59      38566.28       379.64 o                         
 -13   5   9      27089.07      27753.39       317.14 o                         
 -11   5   9      82036.14      83750.85       570.74 o                         
  -9   5   9       2985.34       3188.83       119.07 o                         
  -7   5   9      53004.19      53841.31       452.77 o                         
  -5   5   9      26334.68      26302.80       310.85 o                         
  -3   5   9      15268.64      15093.20       244.18 o                         
  -1   5   9      26818.26      27618.76       353.14 o                         
   1   5   9      22123.50      22220.47       327.42 o                         
   3   5   9        338.62        207.63       101.76 o                         
   5   5   9      54265.26      53765.85       568.72 o                         
   7   5   9        243.57        229.85       117.77 o                         
   9   5   9       7540.25       7506.05       229.08 o                         
  11   5   9      20871.99      20630.99       384.40 o                         
  13   5   9      10475.51      10416.67       283.74 o                         
  15   5   9       3729.10       3359.76       177.67 o                         
  17   5   9      59308.51      59095.37       705.14 o                         
  19   5   9       5580.48       4881.05       230.65 o                         
  21   5   9      34551.27      33609.07       573.32 o                         
  23   5   9      11323.29      10507.54       346.14 o                         
  25   5   9       6954.41       6133.02       277.67 o                         
  27   5   9      14481.14      14240.73      1354.37 o                         
 -40   6   9        722.58        720.96       803.86 o                         
 -38   6   9       2791.75       2045.29       496.69 o                         
 -36   6   9       7111.56       7588.62       503.12 o                         
 -34   6   9        156.34       -217.98       254.75 o                         
 -32   6   9       3561.94       3885.30       350.42 o                         
 -30   6   9        621.94        801.62       238.33 o                         
 -28   6   9       4775.22       4426.44       307.39 o                         
 -26   6   9       2477.06       2097.70       162.80 o                         
 -24   6   9      16199.32      15987.90       344.34 o                         
 -22   6   9      13065.55      13134.47       238.68 o                         
 -20   6   9       3570.19       3868.08       135.93 o                         
 -18   6   9       2104.42       1830.11       105.41 o                         
 -16   6   9        981.21        964.91        90.06 o                         
 -14   6   9       3784.91       3986.09       141.94 o                         
 -12   6   9       2475.64       2410.88       118.55 o                         
 -10   6   9      23433.80      23568.78       325.18 o                         
  -8   6   9        559.61        796.97        98.21 o                         
  -6   6   9      34455.07      33969.21       409.73 o                         
  -4   6   9       2020.01       1796.04       120.80 o                         
  -2   6   9        677.06        669.14       103.47 o                         
   0   6   9        170.37        134.94       106.97 o                         
   2   6   9      36367.40      37268.79       482.05 o                         
   4   6   9      24512.13      24878.02       386.26 o                         
   6   6   9       1777.32       1606.07       131.81 o                         
   8   6   9       1605.15       1488.86       130.60 o                         
  10   6   9         67.64        178.66       131.66 o                         
  12   6   9      10284.86      10539.07       286.03 o                         
  14   6   9        460.55        546.85       138.08 o                         
  16   6   9      16133.17      16537.21       379.10 o                         
  18   6   9       6416.01       5876.21       243.42 o                         
  20   6   9      16209.17      16117.08       399.63 o                         
  22   6   9       1579.82       1453.76       193.76 o                         
  24   6   9         61.00       -157.78       433.21 o                         
  26   6   9       2243.86       2410.06       859.00 o                         
 -37   7   9       4927.47       4916.51       872.05 o                         
 -35   7   9       7985.09       6978.23       783.16 o                         
 -33   7   9      36788.92      38757.47      1113.55 o                         
 -31   7   9        686.99        707.34       272.48 o                         
 -29   7   9      13322.64      12697.35       574.02 o                         
 -27   7   9       1394.79       1426.26       286.23 o                         
 -25   7   9      30681.63      31234.79       537.44 o                         
 -23   7   9       8705.85       8610.46       280.53 o                         
 -21   7   9      11012.72      10836.14       238.16 o                         
 -19   7   9       1918.22       1739.54       113.37 o                         
 -17   7   9      62951.43      62752.34       599.88 o                         
 -15   7   9       1243.06       1194.91       110.26 o                         
 -13   7   9      35348.84      35154.24       440.66 o                         
 -11   7   9      16104.07      17001.21       308.77 o                         
  -9   7   9      33459.53      35266.34       460.28 o                         
  -7   7   9       5122.16       5233.27       189.48 o                         
  -5   7   9      52138.78      53551.54       565.85 o                         
  -3   7   9       4084.13       4270.06       169.81 o                         
  -1   7   9      91883.45      94465.70       784.14 o                         
   1   7   9       4027.53       4136.13       176.82 o                         
   3   7   9      25894.29      25797.82       411.69 o                         
   5   7   9      15642.99      16443.98       346.55 o                         
   7   7   9      54253.86      54903.80       650.05 o                         
   9   7   9       2041.63       1884.69       154.26 o                         
  11   7   9      46825.83      47306.30       631.32 o                         
  13   7   9        958.12       1200.34       152.63 o                         
  15   7   9      27589.74      28474.87       522.58 o                         
  17   7   9       9740.26       9613.55       325.61 o                         
  19   7   9      10717.73      10022.31       534.61 o                         
  21   7   9       1410.46       1903.43       793.86 o                         
 -32   8   9       2351.60       1383.26       433.40 o                         
 -30   8   9      10771.70      11516.38       781.42 o                         
 -28   8   9       4278.30       3363.37       499.60 o                         
 -26   8   9        194.61        147.01       142.26 o                         
 -24   8   9         28.92          7.50       139.37 o                         
 -22   8   9       3652.47       3317.94       198.04 o                         
 -20   8   9        465.02        322.64       111.94 o                         
 -18   8   9       4102.61       3934.24       166.68 o                         
 -16   8   9       7343.81       7146.99       231.78 o                         
 -14   8   9      19675.77      20032.31       377.76 o                         
 -12   8   9        113.35        115.34       113.92 o                         
 -10   8   9        861.70        724.37       120.30 o                         
  -8   8   9        462.19        293.03       120.02 o                         
  -6   8   9      10986.39      11018.87       290.50 o                         
  -4   8   9      26254.41      26875.09       452.81 o                         
  -2   8   9       2056.99       2074.02       151.78 o                         
   0   8   9       1417.38       1310.44       140.77 o                         
   2   8   9       4315.78       4502.75       201.87 o                         
   4   8   9        531.22        592.93       141.30 o                         
   6   8   9        914.47       1288.19       154.12 o                         
   8   8   9       1877.74       2008.08       177.37 o                         
  10   8   9      10986.49      11760.05       329.70 o                         
  12   8   9      20922.72      21330.71       438.68 o                         
  14   8   9       1121.78       1241.81       465.63 o                         
  16   8   9       1039.03        498.60       548.19 o                         
 -27   9   9      22421.90      26083.21      1824.52 o                         
 -25   9   9       6470.46       6056.01       311.09 o                         
 -23   9   9      33637.14      32576.85       710.15 o                         
 -21   9   9       6959.92       7215.00       328.96 o                         
 -19   9   9      24386.09      23870.12       433.04 o                         
 -17   9   9       8397.51       7932.49       257.74 o                         
 -15   9   9      25118.03      25717.72       447.28 o                         
 -13   9   9       8268.65       8187.36       267.31 o                         
 -11   9   9      30680.43      31181.85       499.63 o                         
  -9   9   9       1915.18       1903.18       153.90 o                         
  -7   9   9      28724.62      29017.89       484.13 o                         
  -5   9   9       2623.84       2780.03       180.49 o                         
  -3   9   9      13043.19      14211.40       353.87 o                         
  -1   9   9       2785.64       2398.70       198.07 o                         
   1   9   9      20298.67      21093.03       445.83 o                         
   3   9   9        463.71        393.56       157.06 o                         
   5   9   9      27100.98      29155.91       939.51 o                         
   7   9   9        427.20       1189.32       380.26 o                         
   9   9   9      21894.10      20165.20      1230.26 o                         
  11   9   9       1441.34         70.77       429.01 o                         
 -16  10   9       1026.35        623.62       263.84 o                         
 -14  10   9       1687.82       1468.79       249.09 o                         
 -12  10   9       1052.91        745.17       218.05 o                         
 -10  10   9      32841.91      30822.44      1674.05 o                         
  -8  10   9       5520.96       6659.11      1359.19 o                         
  -6  10   9      12907.73      17503.49      2913.27 o                         
  -4  10   9         43.88        878.92      1141.76 o                         
  -2  10   9       5314.91       6294.39      1961.49 o                         
   0  10   9       1579.59       2641.23      2626.54 o                         
 -48   0  10        195.00       2374.12      1364.87 o                         
 -46   0  10      46610.37      39652.18      2685.81 o                         
 -44   0  10       2604.06       2371.94       675.57 o                         
 -42   0  10      61511.00      61584.87      2774.13 o                         
 -40   0  10       9721.44       9716.07      1415.20 o                         
 -38   0  10      29237.67      29667.88      1593.42 o                         
 -36   0  10       3996.83       4308.48       552.15 o                         
 -34   0  10     138315.91     144078.67      2953.90 o                         
 -32   0  10       3733.92       2777.49       393.61 o                         
 -30   0  10     107887.33     109302.17      1998.52 o                         
 -28   0  10       3993.37       4038.50       258.23 o                         
 -26   0  10      51570.34      50895.39       862.70 o                         
 -24   0  10       7501.20       7162.91       247.79 o                         
 -22   0  10     132077.70     134335.81      1274.03 o                         
 -20   0  10      13396.05      11852.19       159.38 o                         
 -18   0  10     279282.06     269863.28       947.34 o                         
 -16   0  10         83.12        222.13        35.57 o                         
 -14   0  10      82103.06      81484.67       608.49 o                         
 -12   0  10      15004.67      15062.97       255.19 o                         
 -10   0  10      89736.55      86969.92       709.21 o                         
  -8   0  10      24752.09      23830.96       373.69 o                         
  -6   0  10     354864.84     348769.06      2010.82 o                         
  -4   0  10       4866.12       5051.82       204.37 o                         
  -2   0  10      87193.66      90480.34      1043.95 o                         
   0   0  10      16875.80      17441.57       393.39 o                         
   2   0  10      92223.19      93512.08       932.39 o                         
   4   0  10       3123.64       3156.56       214.57 o                         
   6   0  10     225630.23     234806.36      1738.52 o                         
   8   0  10       3308.28       3426.06       218.88 o                         
  10   0  10     217393.34     230071.08      1770.96 o                         
  12   0  10       1131.59       1222.68       187.52 o                         
  14   0  10      46825.19      49408.64       790.26 o                         
  16   0  10      19304.66      21546.39       540.11 o                         
  18   0  10     135152.66     142187.89      1430.08 o                         
  20   0  10       7211.94       7523.17       330.22 o                         
  22   0  10     102587.64     113029.02      1351.85 o                         
  24   0  10        352.94        523.83       221.69 o                         
  26   0  10      31263.59      33739.02       803.47 o                         
  28   0  10        222.09        478.41       204.62 o                         
  30   0  10      27387.19      28472.83       859.21 o                         
 -47   1  10      19615.66      15926.72      2525.69 o                         
 -45   1  10      13858.24      13001.34      1034.41 o                         
 -43   1  10      11120.51      11897.66       916.75 o                         
 -41   1  10      18689.51      19193.89       994.34 o                         
 -39   1  10       8114.33       7893.42       636.43 o                         
 -37   1  10       9606.51       9956.25       582.72 o                         
 -35   1  10       7834.65       7307.69       414.55 o                         
 -33   1  10      38157.23      39574.93       814.11 o                         
 -31   1  10       9850.68       9262.86       368.19 o                         
 -29   1  10       5756.62       5794.72       250.45 o                         
 -27   1  10       4499.76       4999.29       216.87 o                         
 -25   1  10      46804.91      48066.71       495.22 o                         
 -23   1  10      19992.59      19309.37       295.19 o                         
 -21   1  10       3362.30       3549.33        62.83 o                         
 -19   1  10       9356.26       9017.07        77.42 o                         
 -17   1  10      35053.82      34753.10       184.86 o                         
 -15   1  10      35978.03      35233.69       238.74 o                         
 -13   1  10       1766.11       2029.22        70.61 o                         
 -11   1  10       9626.38       9377.84       145.12 o                         
  -9   1  10      25293.55      25169.05       253.65 o                         
  -7   1  10      65451.89      63547.33       445.29 o                         
  -5   1  10       5256.24       5093.17       127.39 o                         
  -3   1  10      22546.76      21456.55       273.49 o                         
  -1   1  10      23583.94      22392.12       289.82 o                         
   1   1  10      61401.16      60469.41       504.24 o                         
   3   1  10      11436.38      10976.85       215.40 o                         
   5   1  10       5626.39       5601.22       168.99 o                         
   7   1  10      31236.97      32114.81       397.82 o                         
   9   1  10      57119.66      58799.67       563.20 o                         
  11   1  10      35465.67      37217.69       458.48 o                         
  13   1  10       1081.23       1306.24       125.89 o                         
  15   1  10      26264.32      27836.93       427.24 o                         
  17   1  10      29400.28      31424.96       475.79 o                         
  19   1  10      32544.28      33507.06       505.42 o                         
  21   1  10      10724.65      11309.65       302.24 o                         
  23   1  10      24134.69      24990.96       444.94 o                         
  25   1  10      10977.61      11829.18       330.75 o                         
  27   1  10      10640.32      11615.14       333.34 o                         
  29   1  10       4033.83       3782.03       231.30 o                         
  31   1  10       8142.50       9332.96      2500.70 o                         
 -46   2  10        684.94        -96.75       701.20 o                         
 -44   2  10      26957.93      28701.80      1353.31 o                         
 -42   2  10       4837.01       5398.26       612.68 o                         
 -40   2  10      52207.04      53828.47      1620.57 o                         
 -38   2  10       4669.02       4266.64       418.15 o                         
 -36   2  10      50972.71      50889.60      1188.74 o                         
 -34   2  10       5367.05       5450.95       352.06 o                         
 -32   2  10      25962.25      26761.14       663.01 o                         
 -30   2  10       9355.79       9917.00       353.08 o                         
 -28   2  10     133468.12     136853.58      1334.93 o                         
 -26   2  10        578.12        541.39       108.09 o                         
 -24   2  10     136526.31     139730.69       848.83 o                         
 -22   2  10      78349.78      75787.88       512.44 o                         
 -20   2  10      78071.90      75872.13       395.19 o                         
 -18   2  10      70777.73      70425.98       334.47 o                         
 -16   2  10     103829.14     103552.77       513.50 o                         
 -14   2  10       3132.65       3235.52        86.69 o                         
 -12   2  10     221517.08     216167.78       842.79 o                         
 -10   2  10      10602.23      10025.65       154.21 o                         
  -8   2  10      48005.21      48230.50       379.98 o                         
  -6   2  10      22012.87      21327.42       251.03 o                         
  -4   2  10       9217.75       9158.48       164.82 o                         
  -2   2  10        346.83        331.46        74.35 o                         
   0   2  10     134914.77     130850.86       770.14 o                         
   2   2  10      19539.73      18695.27       267.37 o                         
   4   2  10      51908.94      52012.96       485.43 o                         
   6   2  10        359.46        -23.38        96.62 o                         
   8   2  10      19643.14      18533.56       312.81 o                         
  10   2  10       2769.69       2637.22       139.75 o                         
  12   2  10     143884.25     141974.98       962.21 o                         
  14   2  10       5347.88       5525.60       199.95 o                         
  16   2  10     117682.93     120668.28       945.79 o                         
  18   2  10       2161.81       2167.31       156.63 o                         
  20   2  10      54019.34      57102.01       664.07 o                         
  22   2  10      18267.50      19058.16       409.02 o                         
  24   2  10      59413.11      61800.34       745.98 o                         
  26   2  10        615.36        552.04       150.66 o                         
  28   2  10     101420.52     109786.40      1083.32 o                         
  30   2  10         12.69       1109.86       870.18 o                         
 -45   3  10      10614.72       8072.49      1411.89 o                         
 -43   3  10       9896.97      11982.88      1026.83 o                         
 -41   3  10      17012.02      15798.04       982.75 o                         
 -39   3  10      13931.22      14374.12       786.61 o                         
 -37   3  10      30851.37      31363.97      1051.71 o                         
 -35   3  10       4884.26       5110.30       390.69 o                         
 -33   3  10      14662.27      15634.38       529.29 o                         
 -31   3  10       1042.54        957.89       174.80 o                         
 -29   3  10      41580.09      43572.08       806.11 o                         
 -27   3  10      22790.96      23904.58       532.77 o                         
 -25   3  10      40937.51      40942.89       408.63 o                         
 -23   3  10      17941.26      17466.57       220.68 o                         
 -21   3  10      27584.97      28023.50       241.85 o                         
 -19   3  10      15425.89      15857.78       188.82 o                         
 -17   3  10       4454.31       4401.92       103.78 o                         
 -15   3  10      36872.83      37457.43       310.52 o                         
 -13   3  10      29379.79      28815.67       276.85 o                         
 -11   3  10     114346.70     112889.61       597.17 o                         
  -9   3  10       2941.12       2869.84        97.21 o                         
  -7   3  10      16528.35      16421.93       233.94 o                         
  -5   3  10       9190.55       9254.28       164.04 o                         
  -3   3  10      86571.03      84590.66       554.63 o                         
  -1   3  10      23287.01      24257.78       302.89 o                         
   1   3  10      35787.45      35571.37       400.06 o                         
   3   3  10      59822.34      58747.70       548.01 o                         
   5   3  10      19833.13      19627.76       323.03 o                         
   7   3  10      11981.25      12471.51       266.82 o                         
   9   3  10       3304.57       3165.18       161.19 o                         
  11   3  10      42191.43      40577.67       517.02 o                         
  13   3  10      28399.30      27454.62       453.32 o                         
  15   3  10      55588.88      52702.27       643.27 o                         
  17   3  10       6816.41       6364.50       246.92 o                         
  19   3  10      18485.31      18247.63       394.96 o                         
  21   3  10      10130.14      10185.80       310.59 o                         
  23   3  10      11533.33      12059.20       341.22 o                         
  25   3  10      12320.54      13361.08       367.56 o                         
  27   3  10      11380.32      11725.20       368.68 o                         
  29   3  10      18538.77      22734.80      1785.80 o                         
 -42   4  10      33984.97      33264.22      1741.41 o                         
 -40   4  10       1446.46       1300.43       314.84 o                         
 -38   4  10      38240.03      39467.12      1239.59 o                         
 -36   4  10        276.44         13.74       260.16 o                         
 -34   4  10      78180.10      81416.11      1481.02 o                         
 -32   4  10       5261.27       5351.05       346.20 o                         
 -30   4  10      91594.69      92589.05      1343.10 o                         
 -28   4  10       6937.94       7584.82       361.32 o                         
 -26   4  10      25862.80      26710.97       371.37 o                         
 -24   4  10       6222.31       6113.46       181.91 o                         
 -22   4  10     107337.52     109065.53       629.74 o                         
 -20   4  10       2359.35       2131.16        85.35 o                         
 -18   4  10     136028.25     138938.20       741.05 o                         
 -16   4  10        268.45        379.48        60.56 o                         
 -14   4  10      52908.20      53622.46       416.77 o                         
 -12   4  10      17746.83      17487.16       231.90 o                         
 -10   4  10      85080.56      85317.19       559.70 o                         
  -8   4  10       5501.54       5193.13       141.49 o                         
  -6   4  10     156952.73     156634.77       852.33 o                         
  -4   4  10       1216.61       1217.05        91.54 o                         
  -2   4  10      95164.34      94825.20       646.91 o                         
   0   4  10       5579.14       5908.80       170.12 o                         
   2   4  10      42541.80      43347.91       466.07 o                         
   4   4  10       4270.42       3983.36       159.48 o                         
   6   4  10     186348.05     187992.84      1139.59 o                         
   8   4  10      14758.74      15119.75       305.64 o                         
  10   4  10     120442.98     120849.63       920.49 o                         
  12   4  10      10095.19      11146.31       287.30 o                         
  14   4  10      51345.14      50597.58       624.06 o                         
  16   4  10       1275.24        954.47       146.57 o                         
  18   4  10      67402.10      65021.53       778.15 o                         
  20   4  10         15.06       -109.24       158.61 o                         
  22   4  10      89931.00      88994.92       942.67 o                         
  24   4  10       2618.60       2140.78       183.12 o                         
  26   4  10      26324.74      27239.04       716.55 o                         
  28   4  10       6438.56       5473.94      2013.56 o                         
 -43   5  10       8308.68       8608.99      2038.77 o                         
 -41   5  10       2654.30       2698.61       671.60 o                         
 -39   5  10       5167.74       5191.04       528.15 o                         
 -37   5  10       5757.46       6144.50       501.73 o                         
 -35   5  10      11519.51      12285.62       671.60 o                         
 -33   5  10       7887.03       8524.56       506.08 o                         
 -31   5  10      10684.48      10594.72       487.37 o                         
 -29   5  10      15279.53      15957.87       542.66 o                         
 -27   5  10       2630.93       2116.99       230.32 o                         
 -25   5  10       2306.71       2303.09       139.47 o                         
 -23   5  10       1991.86       1821.42       131.31 o                         
 -21   5  10      29336.02      30062.46       338.34 o                         
 -19   5  10      25105.64      26138.55       310.71 o                         
 -17   5  10       2420.15       2185.61       102.60 o                         
 -15   5  10        916.85        900.92        83.99 o                         
 -13   5  10       1391.03       1440.66        91.60 o                         
 -11   5  10       2961.40       2714.22       112.93 o                         
  -9   5  10       3220.53       3270.10       118.37 o                         
  -7   5  10       4615.47       4718.06       141.64 o                         
  -5   5  10      37943.16      37363.91       403.75 o                         
  -3   5  10      43652.69      43320.99       453.47 o                         
  -1   5  10       1311.93       1029.46       102.35 o                         
   1   5  10        307.39        239.76        96.80 o                         
   3   5  10       8998.33       8900.81       232.12 o                         
   5   5  10      37131.74      37137.56       476.84 o                         
   7   5  10      21799.91      21839.34       388.75 o                         
   9   5  10      16635.14      16484.67       350.78 o                         
  11   5  10       7725.20       7792.52       249.98 o                         
  13   5  10      11582.49      11796.17       313.81 o                         
  15   5  10       5170.49       5268.26       223.25 o                         
  17   5  10       4555.92       4251.59       215.12 o                         
  19   5  10      26111.53      24926.18       502.30 o                         
  21   5  10      23225.19      22215.65       497.03 o                         
  23   5  10      19548.80      19141.36       485.20 o                         
  25   5  10       1205.24       1207.76       476.92 o                         
 -40   6  10      49970.24      49278.16      4034.23 o                         
 -38   6  10       3435.00       2485.91      1487.83 o                         
 -36   6  10      25101.45      26130.75       939.77 o                         
 -34   6  10       3948.42       3108.90       341.89 o                         
 -32   6  10      39868.52      41131.70      1017.52 o                         
 -30   6  10       2399.70       1805.83       257.06 o                         
 -28   6  10      54536.14      57264.62      1133.94 o                         
 -26   6  10        412.55        373.02       128.86 o                         
 -24   6  10      87584.04      89783.13       868.93 o                         
 -22   6  10       3577.65       3237.88       157.15 o                         
 -20   6  10      39599.18      40779.52       433.94 o                         
 -18   6  10      36386.68      36764.88       401.81 o                         
 -16   6  10      67394.18      68321.22       566.95 o                         
 -14   6  10        148.81        202.72        92.42 o                         
 -12   6  10     127217.49     129132.46       844.01 o                         
 -10   6  10       1559.99       1557.99       116.90 o                         
  -8   6  10      35629.87      36462.38       435.28 o                         
  -6   6  10       8029.88       7810.78       207.22 o                         
  -4   6  10      24462.62      25266.63       365.22 o                         
  -2   6  10         16.83        -10.85       107.51 o                         
   0   6  10      85655.03      84456.49       741.41 o                         
   2   6  10       2003.76       1644.25       131.88 o                         
   4   6  10      47291.38      48397.61       560.44 o                         
   6   6  10        137.88        332.56       127.04 o                         
   8   6  10      30157.36      31168.76       479.81 o                         
  10   6  10       4754.54       4491.33       208.38 o                         
  12   6  10      52423.37      52541.07       669.65 o                         
  14   6  10       6720.89       6764.54       263.71 o                         
  16   6  10      73075.38      73518.00       837.07 o                         
  18   6  10       2284.11       2148.38       184.02 o                         
  20   6  10      29145.00      27904.88       629.11 o                         
  22   6  10       5227.88       2994.45       881.46 o                         
 -37   7  10      15989.62      12393.18      1705.76 o                         
 -35   7  10        947.80        315.49       487.64 o                         
 -33   7  10       6080.07       5994.41       515.37 o                         
 -31   7  10        998.47        465.59       375.03 o                         
 -29   7  10      26858.20      27783.03       845.93 o                         
 -27   7  10      13736.95      12597.44       550.47 o                         
 -25   7  10      25698.92      25624.66       482.91 o                         
 -23   7  10       9288.29       9565.83       295.97 o                         
 -21   7  10       9759.29       9580.97       272.32 o                         
 -19   7  10       4782.76       4397.28       163.57 o                         
 -17   7  10       4113.72       4094.50       161.76 o                         
 -15   7  10      29554.45      30288.91       410.07 o                         
 -13   7  10      17539.42      18137.04       320.82 o                         
 -11   7  10      52345.16      53975.40       578.40 o                         
  -9   7  10       4791.01       4608.67       185.86 o                         
  -7   7  10       7531.70       7641.30       226.06 o                         
  -5   7  10       2073.92       2267.18       141.10 o                         
  -3   7  10      27311.39      27035.66       411.52 o                         
  -1   7  10      18185.91      18168.54       339.68 o                         
   1   7  10      31137.75      31324.70       463.03 o                         
   3   7  10      31514.98      31812.44       487.74 o                         
   5   7  10       5657.65       5834.49       223.11 o                         
   7   7  10       6935.80       7099.85       245.94 o                         
   9   7  10        637.95        496.20       146.52 o                         
  11   7  10      20193.00      20855.63       431.20 o                         
  13   7  10      16991.02      18159.37       419.58 o                         
  15   7  10      36037.83      36949.35       611.63 o                         
  17   7  10       7570.82       7510.39       647.13 o                         
  19   7  10       3280.73       4346.18      1712.25 o                         
 -32   8  10       1217.13       1082.23       696.33 o                         
 -30   8  10      32856.52      33392.03      1506.70 o                         
 -28   8  10       1537.91       1207.37       336.35 o                         
 -26   8  10      16328.19      16979.00       677.32 o                         
 -24   8  10       5632.51       5700.97       259.29 o                         
 -22   8  10      29334.08      29893.55       571.24 o                         
 -20   8  10          3.01         87.04       141.42 o                         
 -18   8  10      39331.28      39166.30       521.01 o                         
 -16   8  10       3575.91       3516.19       171.06 o                         
 -14   8  10      26893.81      27018.28       427.35 o                         
 -12   8  10       4727.26       4471.79       188.82 o                         
 -10   8  10      23923.91      25485.12       426.20 o                         
  -8   8  10       3091.46       3019.84       174.36 o                         
  -6   8  10      47478.88      48321.60       614.08 o                         
  -4   8  10        762.43        807.13       132.97 o                         
  -2   8  10      43742.38      43890.91       583.48 o                         
   0   8  10      12048.58      12263.03       313.96 o                         
   2   8  10      28414.04      29188.24       489.60 o                         
   4   8  10        882.37       1125.05       148.24 o                         
   6   8  10      48284.12      49429.62       645.99 o                         
   8   8  10          2.25        -83.85       144.77 o                         
  10   8  10      52727.97      55054.62       716.70 o                         
  12   8  10        137.46        372.00       477.38 o                         
  14   8  10      20372.90      21611.69      1578.51 o                         
  16   8  10       4808.10        864.88      1226.53 o                         
 -25   9  10        825.59       1018.20       762.44 o                         
 -23   9  10       4995.91       4187.80       277.28 o                         
 -21   9  10       3564.23       2954.50       267.42 o                         
 -19   9  10       2752.21       2217.59       216.88 o                         
 -17   9  10      13451.41      12706.72       321.49 o                         
 -15   9  10       1171.27        853.09       136.63 o                         
 -13   9  10        562.25        493.84       131.16 o                         
 -11   9  10       1844.09       1418.33       139.86 o                         
  -9   9  10       8656.92       8556.07       272.01 o                         
  -7   9  10      15646.22      16107.18       373.69 o                         
  -5   9  10       9933.64       9870.07       295.80 o                         
  -3   9  10        369.85        363.16       146.28 o                         
  -1   9  10       1618.17       1177.71       162.58 o                         
   1   9  10       1570.37       1393.37       256.46 o                         
   3   9  10        745.05        909.83       453.07 o                         
   5   9  10       8348.07       8617.31       857.84 o                         
   7   9  10       8530.69      10205.35      1138.11 o                         
   9   9  10      19301.42      17322.24      2288.69 o                         
 -16  10  10      18440.50      16636.12      1200.64 o                         
 -12  10  10      38790.64      32505.15      3677.29 o                         
 -10  10  10        256.66        392.63       864.94 o                         
 -47   1  11       9113.14       9840.25      2397.05 o                         
 -45   1  11       7983.36       8272.22      1272.25 o                         
 -43   1  11        174.11        101.55       349.34 o                         
 -41   1  11      31059.99      30926.21      1304.59 o                         
 -39   1  11      22800.19      24132.56       996.69 o                         
 -37   1  11       4633.36       4601.91       372.87 o                         
 -35   1  11      41185.82      42170.79       976.81 o                         
 -33   1  11      24368.99      25662.59       612.95 o                         
 -31   1  11      10622.28      10647.07       368.59 o                         
 -29   1  11      92142.39      92478.08       997.88 o                         
 -27   1  11      16562.46      16193.86       377.84 o                         
 -25   1  11      30316.07      29725.34       445.17 o                         
 -23   1  11     101499.68      99486.95       568.96 o                         
 -21   1  11      17151.13      16749.03       145.57 o                         
 -19   1  11      42428.33      41768.77       211.43 o                         
 -17   1  11     114313.09     112737.86       521.08 o                         
 -15   1  11       1618.74       1512.05        64.84 o                         
 -13   1  11      38690.12      37632.90       313.80 o                         
 -11   1  11      41790.70      41483.45       343.76 o                         
  -9   1  11        865.62        878.82        71.75 o                         
  -7   1  11      66053.73      63483.75       487.92 o                         
  -5   1  11      36974.24      35189.21       353.22 o                         
  -3   1  11        865.00        754.05        86.87 o                         
  -1   1  11      72266.47      68909.53       561.74 o                         
   1   1  11      39606.84      38650.32       413.36 o                         
   3   1  11       1438.29       1546.18       115.74 o                         
   5   1  11      76029.75      79421.23       632.63 o                         
   7   1  11      10345.20      11463.09       254.33 o                         
   9   1  11      22667.68      24926.63       376.70 o                         
  11   1  11     108988.30     114599.67       879.63 o                         
  13   1  11      11229.82      11373.98       286.69 o                         
  15   1  11      20359.77      21289.24       395.73 o                         
  17   1  11      89817.64      95900.08       874.74 o                         
  19   1  11       4075.69       4282.40       198.73 o                         
  21   1  11      14921.11      15691.58       357.06 o                         
  23   1  11      39026.13      42001.48       610.53 o                         
  25   1  11       2279.93       2464.19       180.11 o                         
  27   1  11      11188.70      11232.58       346.67 o                         
  29   1  11       8849.37       8189.01      1475.38 o                         
 -46   2  11       1043.58       1455.36       570.39 o                         
 -44   2  11        348.12        649.33       514.87 o                         
 -42   2  11        144.10        234.00       364.91 o                         
 -40   2  11       4927.17       4384.18       446.23 o                         
 -38   2  11       3560.45       2966.93       342.15 o                         
 -36   2  11       7225.05       6921.82       430.50 o                         
 -34   2  11         99.25        121.33       174.70 o                         
 -32   2  11       1856.36       1562.87       197.80 o                         
 -30   2  11      15409.65      14997.32       468.04 o                         
 -28   2  11       1959.57       2099.72       178.70 o                         
 -26   2  11       5183.59       5001.07       218.98 o                         
 -24   2  11       4397.51       4629.93       122.15 o                         
 -22   2  11       2487.51       2588.30        75.20 o                         
 -20   2  11        295.97        260.29        40.39 o                         
 -18   2  11       4815.89       4615.73       103.73 o                         
 -16   2  11       5635.23       5523.44       115.44 o                         
 -14   2  11      13512.78      13054.22       174.97 o                         
 -12   2  11        101.50        102.88        54.23 o                         
 -10   2  11      32722.15      31341.98       288.60 o                         
  -8   2  11        970.30        896.25        69.12 o                         
  -6   2  11      11114.43      10475.01       181.93 o                         
  -4   2  11       4424.01       4401.43       126.34 o                         
  -2   2  11       1125.56        999.98        90.30 o                         
   0   2  11        576.21        533.16        95.96 o                         
   2   2  11       7000.17       6883.01       180.40 o                         
   4   2  11         14.12        -48.63        91.84 o                         
   6   2  11         28.68        -81.14       108.29 o                         
   8   2  11         18.61         36.89       113.97 o                         
  10   2  11       4664.97       4312.55       170.87 o                         
  12   2  11       1479.89       1628.30       134.93 o                         
  14   2  11         44.17        182.16       130.00 o                         
  16   2  11          6.75        -66.42       138.80 o                         
  18   2  11       1024.46        752.43       142.31 o                         
  20   2  11         31.21        293.16       149.78 o                         
  22   2  11        364.63        370.77       155.42 o                         
  24   2  11       2728.42       2768.12       191.68 o                         
  26   2  11         69.51         83.02       159.06 o                         
  28   2  11        159.38       -253.15       412.85 o                         
 -45   3  11      10539.69      10377.43      1616.12 o                         
 -43   3  11       9094.44       8892.83       866.70 o                         
 -41   3  11      13293.56      12986.12       871.09 o                         
 -39   3  11      15331.84      15646.35       861.96 o                         
 -37   3  11       2335.30       2420.04       330.42 o                         
 -35   3  11      65424.70      68420.72      1338.67 o                         
 -33   3  11       9509.87      10047.65       460.31 o                         
 -31   3  11      20528.60      21530.49       629.00 o                         
 -29   3  11      58293.80      58774.74       991.94 o                         
 -27   3  11      20318.00      20700.80       558.30 o                         
 -25   3  11       8082.89       7898.94       307.76 o                         
 -23   3  11      83944.69      85904.24       664.39 o                         
 -21   3  11       2621.95       2581.23        87.04 o                         
 -19   3  11      37347.77      37035.33       317.43 o                         
 -17   3  11      62271.16      62568.85       440.06 o                         
 -15   3  11        689.23        723.55        66.62 o                         
 -13   3  11       8140.96       8572.80       166.42 o                         
 -11   3  11      93773.15      90287.16       561.73 o                         
  -9   3  11        865.34        768.33        83.58 o                         
  -7   3  11      40695.45      40417.20       394.90 o                         
  -5   3  11      10185.31      10015.49       193.40 o                         
  -3   3  11       8248.31       8390.64       189.32 o                         
  -1   3  11      58795.82      57803.29       511.89 o                         
   1   3  11      27435.12      26603.17       358.87 o                         
   3   3  11       2765.15       2769.41       137.91 o                         
   5   3  11     171399.36     171462.47      1066.58 o                         
   7   3  11      17654.16      17104.72       330.00 o                         
   9   3  11       7113.22       6753.54       227.85 o                         
  11   3  11      53022.43      52611.42       625.51 o                         
  13   3  11      55717.02      55565.02       664.52 o                         
  15   3  11      15904.01      16243.00       379.43 o                         
  17   3  11      35401.48      35369.30       568.04 o                         
  19   3  11       2325.08       1838.61       180.49 o                         
  21   3  11      43291.73      45297.61       657.70 o                         
  23   3  11      17564.82      18885.00       436.40 o                         
  25   3  11        340.59        297.30       173.58 o                         
  27   3  11      10178.69      12331.83       840.10 o                         
 -42   4  11         17.18         12.95       496.85 o                         
 -40   4  11       2938.58       3124.66       469.31 o                         
 -38   4  11       3776.38       4220.86       444.31 o                         
 -36   4  11       2033.15       2110.81       348.89 o                         
 -34   4  11        347.33        186.02       201.55 o                         
 -32   4  11       1180.10       1187.36       200.61 o                         
 -30   4  11        453.89        494.96       229.39 o                         
 -28   4  11         68.85        306.48       206.08 o                         
 -26   4  11       2940.41       2412.51       233.41 o                         
 -24   4  11       3309.54       3156.00       140.42 o                         
 -22   4  11      15055.82      15358.53       232.26 o                         
 -20   4  11        382.95        363.63        59.87 o                         
 -18   4  11        167.36        128.86        64.59 o                         
 -16   4  11         17.05        -42.20        66.49 o                         
 -14   4  11       2518.24       2509.40       100.96 o                         
 -12   4  11       2710.85       2362.02        99.99 o                         
 -10   4  11        181.72        242.46        74.12 o                         
  -8   4  11       6198.46       6272.32       163.72 o                         
  -6   4  11       2328.42       2576.23       120.56 o                         
  -4   4  11        558.64        474.64        91.78 o                         
  -2   4  11       9626.79      10122.44       218.56 o                         
   0   4  11       1746.39       1765.05       120.34 o                         
   2   4  11        716.71        728.63       107.04 o                         
   4   4  11      15771.45      15413.62       301.76 o                         
   6   4  11        102.26        123.46       122.64 o                         
   8   4  11        182.05        336.53       126.55 o                         
  10   4  11        128.23        165.43       136.71 o                         
  12   4  11        928.51        478.43       133.81 o                         
  14   4  11        810.33        643.63       140.48 o                         
  16   4  11        429.68        -14.67       150.07 o                         
  18   4  11       7893.85       6859.44       275.74 o                         
  20   4  11         44.10       -168.12       168.12 o                         
  22   4  11        736.05        363.19       163.13 o                         
  24   4  11       1680.85       1779.55       371.52 o                         
  26   4  11        480.15        418.94       950.53 o                         
 -43   5  11        104.46        -16.31       700.64 o                         
 -41   5  11      21045.39      22209.52      1956.48 o                         
 -39   5  11       5386.25       5584.55       589.09 o                         
 -37   5  11       7141.47       6982.56       530.58 o                         
 -35   5  11      11656.35      13340.73       664.15 o                         
 -33   5  11      24875.07      26060.66       826.85 o                         
 -31   5  11       3549.62       3009.74       305.33 o                         
 -29   5  11      73051.01      76192.88      1318.38 o                         
 -27   5  11      24514.78      25501.69       701.31 o                         
 -25   5  11      30749.34      31513.64       458.16 o                         
 -23   5  11      28699.07      28885.64       449.22 o                         
 -21   5  11      20178.76      20960.97       283.16 o                         
 -19   5  11      33516.95      34067.28       359.91 o                         
 -17   5  11      63396.66      63606.85       525.32 o                         
 -15   5  11       3075.89       3064.66       118.08 o                         
 -13   5  11      48561.76      49252.75       450.86 o                         
 -11   5  11      33749.94      33965.59       376.64 o                         
  -9   5  11       6853.43       7096.42       178.62 o                         
  -7   5  11      23821.49      23857.86       337.72 o                         
  -5   5  11      24887.76      24586.52       344.94 o                         
  -3   5  11        177.69        273.40        96.54 o                         
  -1   5  11      31798.27      31673.41       408.70 o                         
   1   5  11       7202.48       7076.72       209.69 o                         
   3   5  11       7474.79       7620.39       228.37 o                         
   5   5  11      35121.48      35783.44       502.04 o                         
   7   5  11      12342.43      12410.97       316.45 o                         
   9   5  11       5387.75       5357.85       214.38 o                         
  11   5  11      60814.12      60640.29       709.78 o                         
  13   5  11       2498.20       2331.50       172.52 o                         
  15   5  11      14548.48      13955.82       366.96 o                         
  17   5  11      24198.11      23721.98       485.53 o                         
  19   5  11       9365.89       8609.02       315.23 o                         
  21   5  11      12526.97      11057.42       456.88 o                         
  23   5  11      33462.77      31104.66      1943.13 o                         
 -40   6  11        261.80       -359.42       803.33 o                         
 -38   6  11       2160.49       2835.81       773.42 o                         
 -36   6  11        554.59          6.94       300.20 o                         
 -34   6  11       6999.61       7470.59       474.18 o                         
 -32   6  11        120.47       -195.71       246.04 o                         
 -30   6  11       4725.03       5046.17       389.25 o                         
 -28   6  11       3465.31       3459.68       329.39 o                         
 -26   6  11      13020.21      13719.42       549.46 o                         
 -24   6  11       1429.20       1316.01       131.40 o                         
 -22   6  11       3949.45       3887.73       191.79 o                         
 -20   6  11       6596.11       6672.10       183.08 o                         
 -18   6  11       5099.57       5624.07       167.12 o                         
 -16   6  11      21226.12      21475.85       318.71 o                         
 -14   6  11       1145.53        848.82       102.49 o                         
 -12   6  11       2390.96       2361.82       128.54 o                         
 -10   6  11       1029.52        960.90       108.18 o                         
  -8   6  11       1149.78       1052.66       112.19 o                         
  -6   6  11        170.43         37.32       104.07 o                         
  -4   6  11      11486.40      11515.25       267.35 o                         
  -2   6  11      14870.51      13962.14       298.54 o                         
   0   6  11       3692.98       3175.76       155.02 o                         
   2   6  11        144.93        138.97       119.72 o                         
   4   6  11       1076.63        784.16       128.10 o                         
   6   6  11       4617.38       4370.03       201.51 o                         
   8   6  11        993.52        816.66       150.43 o                         
  10   6  11      13090.61      13349.81       343.31 o                         
  12   6  11       1449.68       1158.88       155.63 o                         
  14   6  11       3761.14       2891.08       194.95 o                         
  16   6  11        218.66        120.61       163.43 o                         
  18   6  11         68.06       -261.96       261.96 o                         
  20   6  11       1611.80       1067.04       547.35 o                         
 -35   7  11      28264.98      28703.92      1635.38 o                         
 -33   7  11       2366.55       2450.84       431.23 o                         
 -31   7  11      24050.90      25636.63       887.84 o                         
 -29   7  11       6287.98       6079.04       452.36 o                         
 -27   7  11      16286.82      16747.96       653.56 o                         
 -25   7  11        610.87        400.65       176.80 o                         
 -23   7  11      43554.87      45593.53       667.96 o                         
 -21   7  11        826.10        756.65       153.80 o                         
 -19   7  11      14039.77      14326.39       293.53 o                         
 -17   7  11       2341.77       2183.32       128.59 o                         
 -15   7  11      17594.69      18132.61       324.48 o                         
 -13   7  11       5238.21       4918.51       183.60 o                         
 -11   7  11      27695.40      28584.87       428.38 o                         
  -9   7  11         97.15        379.25       117.63 o                         
  -7   7  11      64707.49      64976.88       657.72 o                         
  -5   7  11      13750.66      13577.88       301.04 o                         
  -3   7  11       7361.81       7705.72       240.03 o                         
  -1   7  11      13339.28      13353.27       318.75 o                         
   1   7  11      58625.16      59467.22       669.84 o                         
   3   7  11       8500.31       8989.33       270.22 o                         
   5   7  11      26163.07      26646.03       465.51 o                         
   7   7  11       4615.06       4511.57       214.99 o                         
   9   7  11      50091.53      50194.59       688.00 o                         
  11   7  11      19339.20      19392.06       433.52 o                         
  13   7  11      10495.35      10144.38       319.98 o                         
  15   7  11       6844.79       6298.24       680.53 o                         
  17   7  11      35027.50      34998.12      2495.36 o                         
  19   7  11         82.52      -1451.95      1451.95 o                         
 -32   8  11        101.94        556.40      1387.50 o                         
 -30   8  11        397.25        587.26       458.62 o                         
 -28   8  11        383.84        969.05       468.15 o                         
 -26   8  11       9950.83      11719.64       710.13 o                         
 -24   8  11       1138.86        959.07       155.27 o                         
 -22   8  11       5786.55       5560.39       267.73 o                         
 -20   8  11       6122.62       5992.88       282.25 o                         
 -18   8  11       3070.90       2477.10       152.11 o                         
 -16   8  11       2479.52       1830.11       139.67 o                         
 -14   8  11        451.73        550.98       122.34 o                         
 -12   8  11       2898.22       2881.45       164.27 o                         
 -10   8  11      10840.20      11221.42       297.46 o                         
  -8   8  11       9454.03       9573.51       279.34 o                         
  -6   8  11       3942.81       3760.61       187.10 o                         
  -4   8  11       1820.74       1616.00       150.14 o                         
  -2   8  11        893.27        802.62       142.13 o                         
   0   8  11       1339.14       1278.89       152.82 o                         
   2   8  11        234.39        330.69       147.72 o                         
   4   8  11      11020.52      11463.13       321.41 o                         
   6   8  11       3070.50       2877.19       189.10 o                         
   8   8  11        654.46        135.66       300.83 o                         
  10   8  11       1524.44        757.48       538.97 o                         
  12   8  11       1595.84       2964.49       732.60 o                         
 -25   9  11      15786.13       9410.11      2170.31 o                         
 -23   9  11      11436.45      11076.74       467.52 o                         
 -21   9  11      19768.59      20570.67       602.73 o                         
 -19   9  11       9406.56       9002.70       407.06 o                         
 -17   9  11      33911.68      34715.34       635.02 o                         
 -15   9  11       5817.78       5995.10       238.40 o                         
 -13   9  11      17659.78      17472.12       396.06 o                         
 -11   9  11       5264.59       5189.96       224.24 o                         
  -9   9  11      22733.50      23406.44       463.20 o                         
  -7   9  11      10347.04      10247.79       304.58 o                         
  -5   9  11      14023.74      13705.89       380.62 o                         
  -3   9  11       1258.35       1083.88       210.76 o                         
  -1   9  11      21272.31      22014.68      1655.58 o                         
   1   9  11       1488.16       1817.75       726.50 o                         
   3   9  11       8048.00       7856.25      1576.99 o                         
   5   9  11       3005.48       7288.06      2422.44 o                         
 -46   0  12       1632.44       1863.38       756.40 o                         
 -44   0  12      42042.54      41489.80      1972.52 o                         
 -42   0  12       1496.63       1474.48       504.74 o                         
 -40   0  12     143675.45     155625.89      3524.11 o                         
 -38   0  12       2389.96       2303.08       424.67 o                         
 -36   0  12     121664.09     126254.02      2412.25 o                         
 -34   0  12       1142.90        627.18       231.07 o                         
 -32   0  12      83010.49      85967.52      2332.74 o                         
 -30   0  12         38.33        -77.66       187.67 o                         
 -28   0  12     227435.17     230456.59      2986.60 o                         
 -26   0  12      35868.89      35924.92       788.27 o                         
 -24   0  12     181179.64     183146.06      2250.64 o                         
 -22   0  12       5131.01       4678.26       208.95 o                         
 -20   0  12      30397.70      31379.01       327.37 o                         
 -18   0  12      10724.27      10611.80       230.30 o                         
 -16   0  12      99762.02      96878.87       723.73 o                         
 -14   0  12      12868.68      12430.86       254.39 o                         
 -12   0  12     211775.11     204485.44      1290.05 o                         
 -10   0  12      55259.42      54223.72       641.65 o                         
  -8   0  12      57804.34      58238.68       689.53 o                         
  -6   0  12      38723.18      38504.18       570.34 o                         
  -4   0  12      83297.05      82702.89       884.42 o                         
  -2   0  12       5557.38       5570.00       238.85 o                         
   0   0  12     210848.88     216786.83      1663.32 o                         
   2   0  12      21602.99      22489.76       486.11 o                         
   4   0  12     153036.92     164083.45      1405.08 o                         
   6   0  12      21616.28      23203.97       507.31 o                         
   8   0  12      80004.95      86978.55      1009.62 o                         
  10   0  12      53504.24      59297.84       833.46 o                         
  12   0  12      75587.00      80879.27      1040.42 o                         
  14   0  12       4902.16       5276.81       295.64 o                         
  16   0  12     117860.75     125565.79      1420.26 o                         
  18   0  12       5107.46       5166.39       301.01 o                         
  20   0  12       5797.04       6056.53       330.82 o                         
  22   0  12       4751.13       4965.49       323.32 o                         
  24   0  12      29497.12      32384.60       807.85 o                         
  26   0  12        215.51       -409.60       549.72 o                         
 -47   1  12      13261.67      13375.72      2753.68 o                         
 -45   1  12      26162.44      26475.27      1547.73 o                         
 -43   1  12      15184.86      15016.39       817.62 o                         
 -41   1  12      16058.21      16366.95       794.55 o                         
 -39   1  12      35276.05      36347.45      1066.37 o                         
 -37   1  12      36274.34      37625.16       965.42 o                         
 -35   1  12      35360.41      35950.06       876.65 o                         
 -33   1  12       4822.09       5024.21       334.72 o                         
 -31   1  12      44008.44      45627.08       781.77 o                         
 -29   1  12      32419.92      32573.79       579.47 o                         
 -27   1  12      40587.14      40990.60       708.48 o                         
 -25   1  12      10476.11      10998.05       296.77 o                         
 -23   1  12      33995.22      33894.78       466.47 o                         
 -21   1  12      45546.16      44452.04       296.49 o                         
 -19   1  12      40564.95      40645.85       294.39 o                         
 -17   1  12       7131.63       7336.04       126.19 o                         
 -15   1  12      12984.99      13300.95       188.71 o                         
 -13   1  12      71093.95      70663.85       479.65 o                         
 -11   1  12      12517.63      12267.86       208.21 o                         
  -9   1  12      22259.64      21987.65       288.13 o                         
  -7   1  12       1489.38       1436.96        98.95 o                         
  -5   1  12      27502.65      26412.73       313.85 o                         
  -3   1  12       1718.25       1612.55       107.66 o                         
  -1   1  12      27194.41      26550.87       349.31 o                         
   1   1  12      16540.77      16464.52       284.85 o                         
   3   1  12      13847.15      14647.11       273.46 o                         
   5   1  12       7641.17       8168.21       213.60 o                         
   7   1  12       4956.39       5443.45       193.83 o                         
   9   1  12       5057.04       6141.55       208.38 o                         
  11   1  12       5807.01       6203.61       220.21 o                         
  13   1  12      13559.41      14363.78       318.08 o                         
  15   1  12       1217.14       1149.44       144.29 o                         
  17   1  12      19201.92      20664.84       404.07 o                         
  19   1  12        925.88        981.91       151.12 o                         
  21   1  12       4527.77       5026.04       226.67 o                         
  23   1  12       2986.33       2697.26       182.70 o                         
  25   1  12      11642.84      12141.65       359.75 o                         
  27   1  12       7564.10       7112.15       889.11 o                         
 -46   2  12      63868.12      72612.07      6087.78 o                         
 -44   2  12       4972.02       5003.52       681.00 o                         
 -42   2  12      37853.75      38388.36      1476.72 o                         
 -40   2  12        655.57        653.08       344.42 o                         
 -38   2  12      46278.08      49997.64      1411.46 o                         
 -36   2  12        387.71        438.94       257.33 o                         
 -34   2  12     124251.57     127022.00      2056.97 o                         
 -32   2  12       2009.51       1773.82       219.56 o                         
 -30   2  12     136644.78     140270.08      1775.28 o                         
 -28   2  12       4250.45       3967.81       241.20 o                         
 -26   2  12      68442.12      69154.40       986.78 o                         
 -24   2  12      12127.84      12433.83       328.20 o                         
 -22   2  12     104177.65     107611.04       673.79 o                         
 -20   2  12        805.18        804.78        54.24 o                         
 -18   2  12     187009.80     184831.02       817.00 o                         
 -16   2  12       3294.30       3220.75        99.00 o                         
 -14   2  12      23634.69      23215.44       266.20 o                         
 -12   2  12      20342.43      19839.54       254.48 o                         
 -10   2  12      61267.66      59999.51       464.61 o                         
  -8   2  12        604.54        490.97        71.21 o                         
  -6   2  12     112681.72     108394.77       758.05 o                         
  -4   2  12       4093.92       3930.65       136.21 o                         
  -2   2  12      54958.07      54175.80       493.76 o                         
   0   2  12      37606.73      35393.94       409.07 o                         
   2   2  12      13242.01      12240.94       255.60 o                         
   4   2  12      17351.58      16890.67       307.46 o                         
   6   2  12     109259.10     109832.72       838.07 o                         
   8   2  12       1235.59       1133.71       123.05 o                         
  10   2  12      62841.39      65991.62       664.78 o                         
  12   2  12      12980.92      13261.64       315.47 o                         
  14   2  12      23672.34      24694.73       426.16 o                         
  16   2  12      14013.74      14565.12       348.14 o                         
  18   2  12      36751.26      38288.10       578.16 o                         
  20   2  12        370.40        617.30       159.25 o                         
  22   2  12      56510.25      61272.52       757.50 o                         
  24   2  12        563.24        327.46       161.63 o                         
  26   2  12      13396.96      13273.80      1027.53 o                         
 -45   3  12      12894.67      13810.65      1820.00 o                         
 -43   3  12      31529.36      29985.90      2111.43 o                         
 -41   3  12      14655.74      16138.07      1136.28 o                         
 -39   3  12      22128.49      22980.42      1767.00 o                         
 -37   3  12      11902.54      12722.52       680.34 o                         
 -35   3  12      41325.34      39939.94      1091.78 o                         
 -33   3  12      46187.68      47724.58      1092.98 o                         
 -31   3  12      53756.09      55685.49      1070.22 o                         
 -29   3  12      15858.99      16449.25       562.29 o                         
 -27   3  12      32056.01      33764.80       719.28 o                         
 -25   3  12      20741.57      21038.55       484.98 o                         
 -23   3  12      32329.19      33110.89       382.10 o                         
 -21   3  12      63570.20      63840.58       440.63 o                         
 -19   3  12      57024.05      57187.55       414.34 o                         
 -17   3  12      61834.52      62098.39       460.23 o                         
 -15   3  12      13971.19      13467.97       207.69 o                         
 -13   3  12      28667.57      29138.38       320.36 o                         
 -11   3  12      11065.91      11521.10       205.84 o                         
  -9   3  12      27597.70      27257.37       322.21 o                         
  -7   3  12      33559.46      32985.43       370.27 o                         
  -5   3  12      32816.23      32559.84       379.02 o                         
  -3   3  12      16093.92      15764.66       274.71 o                         
  -1   3  12      15342.70      14790.10       270.45 o                         
   1   3  12       1586.65       1507.60       117.01 o                         
   3   3  12       6390.03       6452.94       205.62 o                         
   5   3  12      27822.12      26954.30       416.17 o                         
   7   3  12      17228.00      16352.64       335.71 o                         
   9   3  12      12711.01      11896.20       304.55 o                         
  11   3  12       2148.51       2131.49       155.43 o                         
  13   3  12       4792.80       4582.60       213.41 o                         
  15   3  12       3090.26       3076.21       190.69 o                         
  17   3  12       1453.14       1282.60       165.84 o                         
  19   3  12       7279.54       7592.89       280.58 o                         
  21   3  12      13981.91      14125.95       378.09 o                         
  23   3  12      10687.60      12008.15       455.06 o                         
  25   3  12       2759.74       3366.87       506.91 o                         
 -42   4  12         27.08       1731.66       931.51 o                         
 -40   4  12      98296.20     102897.43      2340.90 o                         
 -38   4  12       1754.00       1121.43       342.07 o                         
 -36   4  12      91954.66      94589.88      1828.46 o                         
 -34   4  12       2584.98       2363.52       392.72 o                         
 -32   4  12      58533.53      60222.96      1172.04 o                         
 -30   4  12       1733.44       1411.74       274.57 o                         
 -28   4  12     118103.02     123171.34      1767.33 o                         
 -26   4  12       8577.64       8661.66       402.67 o                         
 -24   4  12     136841.30     137112.95      1015.05 o                         
 -22   4  12       7493.25       8275.30       227.61 o                         
 -20   4  12      29715.48      30915.66       338.17 o                         
 -18   4  12       5491.44       5574.97       146.16 o                         
 -16   4  12      78108.95      79100.27       565.57 o                         
 -14   4  12      35431.52      35138.70       375.92 o                         
 -12   4  12      95280.41      96131.66       649.72 o                         
 -10   4  12       2800.43       2613.70       122.70 o                         
  -8   4  12      63074.33      63170.13       551.07 o                         
  -6   4  12       5130.74       5010.79       166.53 o                         
  -4   4  12      66133.04      67122.00       587.60 o                         
  -2   4  12      15334.76      15141.88       279.57 o                         
   0   4  12     119144.89     118771.76       844.74 o                         
   2   4  12       4187.28       4486.69       177.83 o                         
   4   4  12     112631.28     114126.07       886.28 o                         
   6   4  12      55513.06      54045.95       621.95 o                         
   8   4  12      26724.01      27396.60       462.38 o                         
  10   4  12       5191.59       4948.76       212.39 o                         
  12   4  12      92939.83      89984.30       896.13 o                         
  14   4  12       3422.15       2841.53       188.94 o                         
  16   4  12      60363.91      58644.88       762.07 o                         
  18   4  12         31.32        -50.69       163.71 o                         
  20   4  12      16806.96      17295.01       431.65 o                         
  22   4  12       8822.44       9343.37       706.36 o                         
  24   4  12       7378.49       7679.95      1448.21 o                         
 -41   5  12      33156.64      34751.30      3790.21 o                         
 -39   5  12      20517.18      21672.77      1253.91 o                         
 -37   5  12       9703.88       9711.10       649.42 o                         
 -35   5  12      13335.09      13244.56       700.70 o                         
 -33   5  12      16116.90      16579.73       675.18 o                         
 -31   5  12       9378.01       9509.27       481.99 o                         
 -29   5  12        751.13        702.53       316.97 o                         
 -27   5  12      42876.57      43787.17      1005.38 o                         
 -25   5  12      34640.57      35935.27       805.05 o                         
 -23   5  12      25007.90      25180.37       432.04 o                         
 -21   5  12        919.24        792.98       108.38 o                         
 -19   5  12       2799.08       2730.37       117.92 o                         
 -17   5  12      10885.97      11235.16       217.23 o                         
 -15   5  12      23239.18      22931.03       310.34 o                         
 -13   5  12      19731.76      19631.05       294.39 o                         
 -11   5  12       2065.93       2078.30       121.64 o                         
  -9   5  12      21998.18      21771.37       338.18 o                         
  -7   5  12        292.76        315.68        93.36 o                         
  -5   5  12        871.63        619.98        99.56 o                         
  -3   5  12       1293.91       1288.84       118.06 o                         
  -1   5  12      36781.74      37139.98       487.42 o                         
   1   5  12      11296.79      12012.91       289.47 o                         
   3   5  12      13701.17      13644.83       319.65 o                         
   5   5  12        575.26        495.61       132.14 o                         
   7   5  12        239.77         73.76       139.31 o                         
   9   5  12       2524.28       2309.90       170.59 o                         
  11   5  12        847.99        745.82       148.94 o                         
  13   5  12      21143.16      20585.16       443.02 o                         
  15   5  12       5060.43       4479.52       231.45 o                         
  17   5  12       9377.31       7945.17       299.23 o                         
  19   5  12        520.34        227.24       375.72 o                         
  21   5  12       4781.46       4745.77      1081.65 o                         
 -38   6  12      35109.30      36586.61      4882.23 o                         
 -36   6  12         26.26       -382.13       382.13 o                         
 -34   6  12      63787.29      67314.55      1484.42 o                         
 -32   6  12       9207.18       9585.42       556.92 o                         
 -30   6  12      81045.98      83107.51      1645.14 o                         
 -28   6  12       1953.01       1244.91       311.03 o                         
 -26   6  12      36993.24      37691.32       973.50 o                         
 -24   6  12       1046.40        837.88       119.66 o                         
 -22   6  12      96139.55      98079.73       951.00 o                         
 -20   6  12        263.16        236.81       108.40 o                         
 -18   6  12      77480.09      78987.27       642.72 o                         
 -16   6  12         15.75        132.36        97.06 o                         
 -14   6  12      51769.57      52886.71       541.58 o                         
 -12   6  12      10408.07      10291.05       243.16 o                         
 -10   6  12      26181.67      26194.20       398.44 o                         
  -8   6  12         15.67         10.85       112.27 o                         
  -6   6  12     113172.09     112610.05       897.78 o                         
  -4   6  12        174.15        298.62       120.51 o                         
  -2   6  12      22566.52      22822.58       387.41 o                         
   0   6  12      13645.79      13873.26       307.58 o                         
   2   6  12      32637.18      32880.54       492.04 o                         
   4   6  12       3287.55       2812.21       170.31 o                         
   6   6  12      25058.49      25690.03       462.28 o                         
   8   6  12         22.80        141.07       150.99 o                         
  10   6  12      62289.18      62474.73       754.97 o                         
  12   6  12       3390.58       2702.24       208.52 o                         
  14   6  12      13037.77      12978.32       376.06 o                         
  16   6  12      12880.32      12418.15       878.83 o                         
  18   6  12      24935.83      24008.10      2148.13 o                         
 -35   7  12      27481.13      27144.56      1756.78 o                         
 -33   7  12      22070.01      22690.58      1134.13 o                         
 -31   7  12      23769.60      23830.82       977.05 o                         
 -29   7  12      13234.66      13761.51       692.92 o                         
 -27   7  12      10979.45      11269.67       592.99 o                         
 -25   7  12      17204.28      16965.64       684.05 o                         
 -23   7  12       9036.79       8763.72       306.03 o                         
 -21   7  12      33404.90      34144.84       608.11 o                         
 -19   7  12      35511.62      35484.05       563.04 o                         
 -17   7  12      33947.35      34484.20       457.82 o                         
 -15   7  12      15223.85      15331.42       306.93 o                         
 -13   7  12       5169.52       4797.15       183.68 o                         
 -11   7  12       2351.66       2184.88       139.05 o                         
  -9   7  12      17187.96      17713.68       347.11 o                         
  -7   7  12      33616.58      34064.72       490.15 o                         
  -5   7  12      19848.94      20533.10       386.98 o                         
  -3   7  12      15198.06      15707.17       344.85 o                         
  -1   7  12        655.38        609.59       132.42 o                         
   1   7  12       3713.34       3718.96       197.77 o                         
   3   7  12       1610.28       1377.49       151.24 o                         
   5   7  12      10225.37      11133.78       329.36 o                         
   7   7  12      15766.82      16113.62       391.51 o                         
   9   7  12      11704.14      12660.45       355.88 o                         
  11   7  12       6066.10       5966.63       678.55 o                         
  13   7  12        273.37        347.88       438.76 o                         
  15   7  12        374.36        919.61       516.12 o                         
 -30   8  12       1467.73       3184.42      1655.37 o                         
 -28   8  12      44495.73      40306.26      2596.28 o                         
 -26   8  12       1275.63        900.85       455.49 o                         
 -24   8  12      44183.23      45390.46      1499.59 o                         
 -22   8  12        403.16        295.36       149.98 o                         
 -20   8  12      20053.65      20200.30       514.02 o                         
 -18   8  12        641.86        667.38       163.40 o                         
 -16   8  12      29382.05      30469.55       470.80 o                         
 -14   8  12       1549.43       1676.46       136.61 o                         
 -12   8  12      44783.14      43725.54       572.64 o                         
 -10   8  12       1009.94        905.82       132.26 o                         
  -8   8  12      34475.89      34857.78       533.35 o                         
  -6   8  12      15111.36      14892.15       354.18 o                         
  -4   8  12      16642.57      16882.76       378.94 o                         
  -2   8  12        387.95        171.84       147.41 o                         
   0   8  12      42269.04      43575.54       616.92 o                         
   2   8  12       1195.02       1266.94       161.65 o                         
   4   8  12      36010.39      37384.02       811.29 o                         
   6   8  12       4433.08       2715.55       648.04 o                         
   8   8  12      15200.52      15113.89      1383.96 o                         
  10   8  12       7106.67       6758.04      2219.27 o                         
 -21   9  12       2445.41       2175.89       258.00 o                         
 -19   9  12       1576.98       1371.37       232.75 o                         
 -17   9  12        245.45         86.00       222.38 o                         
 -15   9  12       7088.62       7137.53       279.41 o                         
 -13   9  12      17042.65      18022.60       431.03 o                         
 -11   9  12       6159.13       5600.51       249.49 o                         
  -9   9  12        956.00        841.07       200.25 o                         
  -7   9  12        388.04        566.61       253.13 o                         
  -5   9  12       3206.21       2707.49       275.18 o                         
  -3   9  12        255.04        347.63       765.13 o                         
  -1   9  12       7870.07       9321.77      2182.04 o                         
   1   9  12       3961.65       2018.28      2108.27 o                         
   3   9  12       6228.05       3999.18      1888.38 o                         
 -47   1  13      18946.50      24081.13      3650.77 o                         
 -45   1  13      20023.88      23324.13      1654.38 o                         
 -43   1  13       4455.45       4422.70       535.09 o                         
 -41   1  13      19113.46      19870.20       931.36 o                         
 -39   1  13      20167.87      19822.92       770.58 o                         
 -37   1  13      10716.02      10553.94       499.18 o                         
 -35   1  13      60379.58      60526.12      1122.14 o                         
 -33   1  13       5411.83       5561.88       325.61 o                         
 -31   1  13       8599.82       8546.49       386.51 o                         
 -29   1  13      67020.09      68533.48       969.41 o                         
 -27   1  13       9443.37       9244.54       339.10 o                         
 -25   1  13       1666.09       1577.18       143.72 o                         
 -23   1  13      74993.48      75339.54       803.17 o                         
 -21   1  13       4526.09       4739.76       108.21 o                         
 -19   1  13      12795.06      12878.62       180.86 o                         
 -17   1  13      24669.24      24492.55       268.40 o                         
 -15   1  13       3979.76       3887.11       115.66 o                         
 -13   1  13      67448.38      66708.98       517.95 o                         
 -11   1  13      40761.08      40034.25       409.25 o                         
  -9   1  13       1591.87       1464.98       103.39 o                         
  -7   1  13     105273.06     102365.92       740.63 o                         
  -5   1  13      94942.48      91495.44       663.89 o                         
  -3   1  13        658.69        794.90       105.76 o                         
  -1   1  13      80265.25      80649.72       709.76 o                         
   1   1  13      58428.43      59533.64       564.44 o                         
   3   1  13      16680.79      17838.21       320.40 o                         
   5   1  13      58865.80      61187.67       613.83 o                         
   7   1  13      17548.34      18648.70       344.01 o                         
   9   1  13      16342.39      18321.66       354.41 o                         
  11   1  13      66384.23      70994.45       728.84 o                         
  13   1  13        423.93        748.19       136.36 o                         
  15   1  13       7757.68       8096.27       267.03 o                         
  17   1  13      42845.84      46282.05       623.01 o                         
  19   1  13        314.37        458.35       142.87 o                         
  21   1  13       2518.29       2661.54       187.28 o                         
  23   1  13      15441.76      15172.40       788.45 o                         
  25   1  13       1013.96        971.77       476.42 o                         
 -46   2  13        103.93        213.63      1095.43 o                         
 -44   2  13       1712.75       1960.93       519.79 o                         
 -42   2  13          0.85        395.62       316.68 o                         
 -40   2  13        177.90         -7.29       295.45 o                         
 -38   2  13        331.34        234.06       259.49 o                         
 -36   2  13       6935.51       6838.83       447.34 o                         
 -34   2  13       1268.77       1398.21       243.68 o                         
 -32   2  13        887.55        585.66       183.56 o                         
 -30   2  13         58.97        183.85       163.80 o                         
 -28   2  13       1335.31       1068.88       187.14 o                         
 -26   2  13        635.28        518.33       152.95 o                         
 -24   2  13        332.07        307.29       116.59 o                         
 -22   2  13        955.79        923.14        81.23 o                         
 -20   2  13        663.97        605.37        58.95 o                         
 -18   2  13        262.29        237.35        58.40 o                         
 -16   2  13         13.31         27.45        64.52 o                         
 -14   2  13          3.39         -0.62        68.25 o                         
 -12   2  13       3309.85       3084.28       115.29 o                         
 -10   2  13       1215.17        879.71        88.28 o                         
  -8   2  13        218.78        187.36        85.24 o                         
  -6   2  13       1461.07       1063.36       101.32 o                         
  -4   2  13        262.10        113.05        98.08 o                         
  -2   2  13        471.31        432.02        97.52 o                         
   0   2  13        213.39       -102.28       107.18 o                         
   2   2  13       3044.36       2517.12       136.05 o                         
   4   2  13        853.42        571.48       119.26 o                         
   6   2  13       1126.85        810.97       122.11 o                         
   8   2  13        175.58         75.21       131.84 o                         
  10   2  13       1356.55       1326.55       136.82 o                         
  12   2  13        452.79        355.01       130.21 o                         
  14   2  13        423.69        671.77       149.28 o                         
  16   2  13        164.71        181.66       153.83 o                         
  18   2  13       3553.74       3440.07       197.62 o                         
  20   2  13       2192.27       2768.43       201.11 o                         
  22   2  13        772.89        837.28       325.67 o                         
  24   2  13        592.34       1457.35       485.14 o                         
 -45   3  13      24690.27      23308.79      2266.35 o                         
 -43   3  13       2015.05       2981.64       724.39 o                         
 -41   3  13      50782.45      49484.19      1702.04 o                         
 -39   3  13      13512.92      15957.79       902.65 o                         
 -37   3  13       5531.73       6828.42       563.07 o                         
 -35   3  13      27421.19      28154.92       928.71 o                         
 -33   3  13      36495.32      39342.28      1071.48 o                         
 -31   3  13       2612.49       2321.07       274.10 o                         
 -29   3  13      40268.93      40159.33       892.34 o                         
 -27   3  13       1103.62        779.71       201.66 o                         
 -25   3  13      32890.52      34301.80       667.04 o                         
 -23   3  13      24213.24      25201.77       474.50 o                         
 -21   3  13        998.21        927.30        96.93 o                         
 -19   3  13       2333.79       2269.99        92.50 o                         
 -17   3  13      95931.15      94329.34       613.63 o                         
 -15   3  13        680.82        554.84        80.62 o                         
 -13   3  13      14501.75      14237.10       243.38 o                         
 -11   3  13      33063.38      31754.82       365.62 o                         
  -9   3  13      26542.18      25633.03       339.20 o                         
  -7   3  13      24673.70      24621.62       338.26 o                         
  -5   3  13      45585.82      44101.17       467.39 o                         
  -3   3  13      13029.84      12918.38       263.67 o                         
  -1   3  13     135368.84     133856.91       900.06 o                         
   1   3  13       7347.86       7018.01       209.02 o                         
   3   3  13      14853.82      14342.80       298.06 o                         
   5   3  13     103567.68     100124.53       875.28 o                         
   7   3  13      44502.29      44267.23       583.62 o                         
   9   3  13       2530.56       1920.08       157.06 o                         
  11   3  13      49333.00      48687.75       654.69 o                         
  13   3  13       5093.92       5330.48       233.75 o                         
  15   3  13      18818.35      19991.27       440.01 o                         
  17   3  13      12304.89      12639.89       361.95 o                         
  19   3  13        910.28       1034.31       168.77 o                         
  21   3  13       8934.81       8943.66       596.17 o                         
  23   3  13      17285.20      16640.44      1228.49 o                         
 -42   4  13       3592.89       3250.99       965.66 o                         
 -40   4  13         52.40         62.06       381.19 o                         
 -38   4  13        160.20        229.86       316.10 o                         
 -36   4  13       8743.79       8483.91       594.64 o                         
 -34   4  13        368.72        463.32       257.47 o                         
 -32   4  13       2228.75       1647.32       267.90 o                         
 -30   4  13        322.86       -206.49       224.71 o                         
 -28   4  13      19772.62      21461.97       696.48 o                         
 -26   4  13       1680.52       1886.75       237.25 o                         
 -24   4  13       1514.79       1511.20       186.27 o                         
 -22   4  13        268.53        500.80       102.20 o                         
 -20   4  13       1228.19       1208.13        86.70 o                         
 -18   4  13      13212.87      13148.90       229.74 o                         
 -16   4  13       5671.17       5814.05       163.23 o                         
 -14   4  13       7336.69       7375.33       187.80 o                         
 -12   4  13         18.04         35.27        88.30 o                         
 -10   4  13       4308.49       4213.36       154.02 o                         
  -8   4  13       5084.93       4965.36       169.31 o                         
  -6   4  13       7012.93       7081.64       200.11 o                         
  -4   4  13        107.93        250.12       106.15 o                         
  -2   4  13       9685.52       9357.69       234.93 o                         
   0   4  13       1049.28        933.37       118.42 o                         
   2   4  13         63.23        171.98       121.94 o                         
   4   4  13        538.32        372.91       127.51 o                         
   6   4  13       1065.24        966.42       140.40 o                         
   8   4  13       3176.37       2721.89       179.80 o                         
  10   4  13        536.43        354.14       142.48 o                         
  12   4  13       7375.18       6500.30       257.82 o                         
  14   4  13       2313.11       1701.84       173.46 o                         
  16   4  13        295.22         58.84       170.94 o                         
  18   4  13        548.59        239.80       172.16 o                         
  20   4  13       2180.55       1940.22       490.16 o                         
  22   4  13        203.21        569.63      1552.08 o                         
 -39   5  13      19237.48      17935.04      1599.03 o                         
 -37   5  13       1811.67       1259.11       385.45 o                         
 -35   5  13      36780.02      39879.52      1292.61 o                         
 -33   5  13       3676.37       3772.93       347.62 o                         
 -31   5  13      15366.80      15761.36       652.90 o                         
 -29   5  13      11920.86      12707.89       586.76 o                         
 -27   5  13      24737.88      25962.14       786.53 o                         
 -25   5  13       9141.65       8798.87       426.63 o                         
 -23   5  13      52254.96      53516.66       643.52 o                         
 -21   5  13        232.22        217.57       106.25 o                         
 -19   5  13      40801.18      41758.76       441.70 o                         
 -17   5  13      31842.00      31876.07       380.95 o                         
 -15   5  13      10481.38      10561.54       225.94 o                         
 -13   5  13      22529.32      22830.91       339.83 o                         
 -11   5  13      54610.99      54243.36       543.73 o                         
  -9   5  13        776.55        810.00       104.54 o                         
  -7   5  13      45948.91      44998.45       514.98 o                         
  -5   5  13      17218.94      17250.27       321.43 o                         
  -3   5  13      16602.22      15946.66       330.71 o                         
  -1   5  13      36168.23      35697.08       508.05 o                         
   1   5  13      17721.13      17262.30       350.11 o                         
   3   5  13       2296.25       1721.69       150.23 o                         
   5   5  13      47933.56      47605.60       614.67 o                         
   7   5  13       6892.44       6465.82       241.62 o                         
   9   5  13       7503.05       7248.17       267.64 o                         
  11   5  13      18735.86      18637.85       422.06 o                         
  13   5  13       5102.44       3884.33       255.10 o                         
  15   5  13       3712.68       2899.02       210.93 o                         
  17   5  13      25102.25      26156.03      1691.66 o                         
  19   5  13       1549.97        -23.15       634.83 o                         
 -38   6  13       3359.06       2032.20      1190.45 o                         
 -36   6  13       7540.78       6668.61       874.39 o                         
 -34   6  13       3289.00       4200.98       438.73 o                         
 -32   6  13       3742.18       3331.59       346.34 o                         
 -30   6  13        577.59        833.67       298.63 o                         
 -28   6  13        111.76        332.46       259.65 o                         
 -26   6  13       1998.17       1863.06       296.54 o                         
 -24   6  13      14112.23      15346.33       567.71 o                         
 -22   6  13       7262.41       6959.10       247.15 o                         
 -20   6  13       2169.75       2177.14       165.98 o                         
 -18   6  13        912.45        893.14       102.87 o                         
 -16   6  13       1444.14       1397.16       114.98 o                         
 -14   6  13       1198.36       1321.67       122.26 o                         
 -12   6  13       3288.39       2830.57       150.85 o                         
 -10   6  13       9362.17       9269.67       246.36 o                         
  -8   6  13      14818.58      14931.65       315.07 o                         
  -6   6  13       1391.17       1298.44       135.53 o                         
  -4   6  13        285.58        127.95       120.20 o                         
  -2   6  13        642.49        480.31       133.28 o                         
   0   6  13       2480.64       2403.06       164.32 o                         
   2   6  13       5457.49       4752.48       214.31 o                         
   4   6  13       1716.39       1504.23       155.68 o                         
   6   6  13      14499.14      13949.17       355.63 o                         
   8   6  13       1802.82       1374.68       168.99 o                         
  10   6  13          3.08       -163.78       163.78 o                         
  12   6  13       1080.19        887.50       173.10 o                         
  14   6  13       1551.17       2051.28       535.96 o                         
  16   6  13       3740.35       2431.70       666.53 o                         
 -35   7  13       8200.44      11771.40      2291.63 o                         
 -33   7  13      19274.40      19731.17      1139.65 o                         
 -31   7  13         91.17        647.83       331.10 o                         
 -29   7  13      43154.93      45339.60      1547.36 o                         
 -27   7  13        772.20        369.32       304.96 o                         
 -25   7  13      12943.90      12979.49       681.56 o                         
 -23   7  13       2484.91       2206.92       353.91 o                         
 -21   7  13      31490.62      31900.66       598.26 o                         
 -19   7  13        179.26        148.36       147.90 o                         
 -17   7  13      18258.02      18500.89       343.62 o                         
 -15   7  13        131.52        181.11       112.16 o                         
 -13   7  13      50547.04      50699.38       593.68 o                         
 -11   7  13        722.38        924.67       123.18 o                         
  -9   7  13       7709.65       7687.27       241.35 o                         
  -7   7  13      11596.57      11382.20       294.70 o                         
  -5   7  13      56176.88      57201.37       658.57 o                         
  -3   7  13        525.24        617.29       141.13 o                         
  -1   7  13      35826.98      36178.33       552.99 o                         
   1   7  13      14405.24      14544.91       368.41 o                         
   3   7  13      42040.00      42836.26       641.00 o                         
   5   7  13      14379.67      13924.00       374.91 o                         
   7   7  13      10027.77       9921.93       320.89 o                         
   9   7  13       8406.58       8365.78       726.07 o                         
  11   7  13      32310.01      32928.91      1636.41 o                         
  13   7  13       1134.93      -1602.23      1602.23 o                         
 -28   8  13       9816.98       7525.39      2717.67 o                         
 -26   8  13        151.36        845.35       596.36 o                         
 -24   8  13       4591.53       4793.59       711.55 o                         
 -22   8  13        175.99        216.33       190.98 o                         
 -20   8  13       1956.80       1619.85       187.41 o                         
 -18   8  13       6374.29       6839.62       311.03 o                         
 -16   8  13       5548.87       5810.98       219.65 o                         
 -14   8  13      22418.79      22251.35       416.72 o                         
 -12   8  13        210.91        299.60       152.56 o                         
 -10   8  13       2035.26       1866.45       166.38 o                         
  -8   8  13       3307.75       2966.62       182.46 o                         
  -6   8  13       4976.19       5062.29       219.31 o                         
  -4   8  13       1127.83       1271.45       150.51 o                         
  -2   8  13      15590.43      15718.01       377.66 o                         
   0   8  13        677.38        357.18       203.01 o                         
   2   8  13        167.93        745.09       522.42 o                         
   4   8  13        274.13       -776.27      1044.01 o                         
   6   8  13         51.65       -708.08       708.08 o                         
   8   8  13       3835.29       7613.17      2175.56 o                         
 -21   9  13        674.64        939.35       859.10 o                         
 -19   9  13      29892.20      28163.55       979.53 o                         
 -17   9  13      12340.71      11938.99       961.18 o                         
 -15   9  13      24732.62      23564.73      3327.31 o                         
 -13   9  13       4524.88       4700.77       323.81 o                         
 -11   9  13      24480.44      24352.08       676.02 o                         
  -9   9  13       1979.60       1733.99       241.36 o                         
  -7   9  13      21713.53      19331.50      1730.16 o                         
  -5   9  13        945.59       1584.17       816.35 o                         
  -3   9  13      21979.67      25963.81      4004.84 o                         
  -1   9  13       4512.07       4254.86      1533.75 o                         
 -46   0  14      81857.45      85191.09      4496.81 o                         
 -44   0  14       2733.11       3183.76       970.44 o                         
 -42   0  14      59360.44      62808.49      2485.66 o                         
 -40   0  14        190.02       -427.22       427.22 o                         
 -38   0  14      62216.79      65087.10      1855.24 o                         
 -36   0  14       4149.35       3723.30       533.61 o                         
 -34   0  14     105554.48     107191.53      2128.15 o                         
 -32   0  14      44047.52      46233.75      1337.63 o                         
 -30   0  14     114016.59     117160.12      2710.95 o                         
 -28   0  14        368.92        446.54       260.84 o                         
 -26   0  14      35390.36      35196.48      1048.56 o                         
 -24   0  14      18372.43      18404.54       617.01 o                         
 -22   0  14     194574.53     191643.23      2363.67 o                         
 -20   0  14      36967.62      36283.11       472.05 o                         
 -18   0  14     110392.49     110095.26       900.11 o                         
 -16   0  14      43848.69      41860.46       541.42 o                         
 -14   0  14     160526.77     152194.98      1207.14 o                         
 -12   0  14       3990.71       3877.42       194.78 o                         
 -10   0  14      69356.37      68061.58       795.63 o                         
  -8   0  14       6362.19       5981.37       249.27 o                         
  -6   0  14     383789.41     388699.81      2346.87 o                         
  -4   0  14        944.21       1238.91       175.21 o                         
  -2   0  14     137100.59     140180.12      1307.32 o                         
   0   0  14       8063.36       8749.63       318.08 o                         
   2   0  14      92020.08      95892.02      1060.16 o                         
   4   0  14       6532.66       7354.46       309.96 o                         
   6   0  14      91640.37      96856.67      1133.10 o                         
   8   0  14       2631.81       2465.21       233.50 o                         
  10   0  14     111073.14     118471.68      1354.08 o                         
  12   0  14       3404.72       3104.57       261.13 o                         
  14   0  14       7442.55       8636.29       386.46 o                         
  16   0  14       4760.39       5347.88       313.30 o                         
  18   0  14      26633.96      29036.26       717.97 o                         
  20   0  14       1418.88       1494.78       257.24 o                         
  22   0  14      31378.53      29584.71      1901.49 o                         
 -45   1  14       6017.79       5030.48       824.23 o                         
 -43   1  14      11931.95      12755.78       879.82 o                         
 -41   1  14      16285.60      17443.40       847.24 o                         
 -39   1  14       5720.80       5809.60       465.87 o                         
 -37   1  14      14702.99      15399.96       676.31 o                         
 -35   1  14      19639.92      20063.01       749.26 o                         
 -33   1  14      37690.25      38082.35       908.25 o                         
 -31   1  14      14699.06      14518.52       506.94 o                         
 -29   1  14      49034.39      48836.19       876.69 o                         
 -27   1  14      10257.19      10114.63       384.26 o                         
 -25   1  14      32068.61      32749.61       622.06 o                         
 -23   1  14      29400.12      29842.18       550.19 o                         
 -21   1  14      30623.40      29957.53       367.96 o                         
 -19   1  14      42030.24      41422.64       363.42 o                         
 -17   1  14      42572.10      41413.50       386.05 o                         
 -15   1  14      46700.67      45685.71       435.53 o                         
 -13   1  14      17822.20      18400.71       289.91 o                         
 -11   1  14      54917.93      54775.35       515.88 o                         
  -9   1  14      17283.00      16960.63       288.43 o                         
  -7   1  14      47236.87      46607.26       497.71 o                         
  -5   1  14      34360.02      33405.83       426.84 o                         
  -3   1  14      46032.88      45614.35       496.62 o                         
  -1   1  14       1572.44       1734.84       127.55 o                         
   1   1  14      13557.52      13182.66       281.97 o                         
   3   1  14      25514.57      26380.84       408.04 o                         
   5   1  14      24597.70      26897.57       417.56 o                         
   7   1  14      17697.49      19198.09       368.95 o                         
   9   1  14       2041.89       1890.43       152.11 o                         
  11   1  14      17527.79      18272.13       381.34 o                         
  13   1  14      10787.19      11723.96       318.27 o                         
  15   1  14       3354.54       3289.65       189.28 o                         
  17   1  14        277.09        646.07       148.25 o                         
  19   1  14      10767.26      12028.48       333.43 o                         
  21   1  14       4798.91       4026.61       443.10 o                         
  23   1  14       2312.13       3117.11      2477.68 o                         
 -44   2  14      27844.73      27031.80      2472.34 o                         
 -42   2  14         47.92       -257.07       303.72 o                         
 -40   2  14      64132.10      67523.84      1836.20 o                         
 -38   2  14       3305.16       2971.77       504.72 o                         
 -36   2  14      43021.15      43065.25      1169.90 o                         
 -34   2  14        695.26        139.29       211.73 o                         
 -32   2  14      31485.94      31728.44       838.31 o                         
 -30   2  14        907.49        777.58       193.14 o                         
 -28   2  14      70779.48      71574.39      1104.40 o                         
 -26   2  14      13277.07      14128.62       468.37 o                         
 -24   2  14     144331.94     147063.69      1426.32 o                         
 -22   2  14         72.86        145.59       122.67 o                         
 -20   2  14      60955.42      60642.42       500.33 o                         
 -18   2  14      16573.88      15989.54       242.37 o                         
 -16   2  14     100368.40      99135.46       656.12 o                         
 -14   2  14       2056.32       1863.65       106.42 o                         
 -12   2  14     217717.50     213115.34      1108.54 o                         
 -10   2  14       1461.13       1112.29       106.74 o                         
  -8   2  14     103260.69      99604.99       753.83 o                         
  -6   2  14      16238.59      15422.21       294.60 o                         
  -4   2  14      66287.49      63183.45       608.39 o                         
  -2   2  14       3043.54       2615.68       138.15 o                         
   0   2  14     143672.67     139725.20       973.64 o                         
   2   2  14      11300.65      10978.93       258.73 o                         
   4   2  14      58400.45      60344.79       622.31 o                         
   6   2  14       5594.91       5860.64       211.94 o                         
   8   2  14       9603.81      10516.76       284.64 o                         
  10   2  14       1594.42       1900.62       160.64 o                         
  12   2  14      31596.90      33400.52       537.94 o                         
  14   2  14       4399.96       4767.68       223.33 o                         
  16   2  14      38806.80      43012.44       648.64 o                         
  18   2  14        445.71        727.94       176.00 o                         
  20   2  14      10520.52      10972.28       680.86 o                         
  22   2  14       5352.86       3895.12      1060.17 o                         
 -45   3  14       2806.88       1933.69      1031.91 o                         
 -43   3  14       8508.44       8416.03      1178.17 o                         
 -41   3  14      14874.65      14663.47       926.23 o                         
 -39   3  14      20333.21      20960.55       961.38 o                         
 -37   3  14      30080.10      31335.75      1148.33 o                         
 -35   3  14      11900.57      11229.00       646.34 o                         
 -33   3  14      16545.30      16786.56       675.99 o                         
 -31   3  14      21603.57      22776.02       777.07 o                         
 -29   3  14      47468.27      48504.36      1053.04 o                         
 -27   3  14      35004.23      35382.70       888.81 o                         
 -25   3  14      54174.35      54281.63       916.52 o                         
 -23   3  14      36608.11      38189.29       722.22 o                         
 -21   3  14      39582.80      39455.11       475.61 o                         
 -19   3  14      14248.70      13835.86       227.53 o                         
 -17   3  14      58601.39      57241.51       491.78 o                         
 -15   3  14      50868.59      51289.75       486.01 o                         
 -13   3  14      55653.44      53860.00       503.90 o                         
 -11   3  14      74505.28      72476.34       608.92 o                         
  -9   3  14      30862.64      30301.39       393.28 o                         
  -7   3  14      29913.28      29534.50       401.29 o                         
  -5   3  14       8828.24       8796.01       228.87 o                         
  -3   3  14      32884.54      31740.89       431.78 o                         
  -1   3  14      24718.07      23321.62       374.66 o                         
   1   3  14      47023.50      45249.25       542.86 o                         
   3   3  14      11745.12      11156.34       286.30 o                         
   5   3  14      17369.88      17350.70       365.44 o                         
   7   3  14       3363.73       2822.10       176.63 o                         
   9   3  14      10435.78      10762.69       308.33 o                         
  11   3  14       6908.59       6986.99       261.80 o                         
  13   3  14       8888.29       8751.57       301.66 o                         
  15   3  14      17080.45      19290.30       438.78 o                         
  17   3  14       2631.97       2869.09       208.75 o                         
  19   3  14       3459.89       4507.74       479.12 o                         
  21   3  14        632.84       1837.69      1120.58 o                         
 -42   4  14      46250.28      44467.20      4559.37 o                         
 -40   4  14       6103.57       7234.81       871.22 o                         
 -38   4  14      29230.51      30190.14      1218.40 o                         
 -36   4  14        565.00        890.91       279.29 o                         
 -34   4  14     105959.44     109052.95      1947.43 o                         
 -32   4  14       1491.85       1447.95       283.73 o                         
 -30   4  14      57755.42      58166.00      1299.52 o                         
 -28   4  14       7554.72       7479.80       429.95 o                         
 -26   4  14      63026.29      65575.08      1207.87 o                         
 -24   4  14         49.39        -91.69       179.30 o                         
 -22   4  14      51924.58      53680.08       591.88 o                         
 -20   4  14      53101.11      53840.77       607.15 o                         
 -18   4  14     168438.69     169423.08       933.14 o                         
 -16   4  14       2174.53       2197.24       119.70 o                         
 -14   4  14      57014.66      56281.10       536.90 o                         
 -12   4  14       1553.48       1032.39       103.92 o                         
 -10   4  14     102211.06     102069.40       796.87 o                         
  -8   4  14       3397.21       2845.28       146.41 o                         
  -6   4  14     133392.31     132583.34       925.63 o                         
  -4   4  14       2676.59       2680.46       152.23 o                         
  -2   4  14     155692.55     156688.11      1073.32 o                         
   0   4  14      11755.35      11278.71       282.92 o                         
   2   4  14      37087.12      36882.21       520.00 o                         
   4   4  14       3597.46       3436.56       182.49 o                         
   6   4  14     103168.97     102284.95       916.14 o                         
   8   4  14        616.94        392.74       158.97 o                         
  10   4  14      54946.11      53513.74       717.84 o                         
  12   4  14       1051.82        850.58       172.53 o                         
  14   4  14      11524.60      11883.14       348.60 o                         
  16   4  14       4560.20       3958.46       451.28 o                         
  18   4  14      18355.25      22577.54      2084.52 o                         
 -39   5  14       2302.78       3963.49      1314.31 o                         
 -37   5  14      13204.29      13311.78       959.63 o                         
 -35   5  14       5166.66       4392.44       465.73 o                         
 -33   5  14      25688.45      27511.84       937.61 o                         
 -31   5  14      18059.25      18157.65       821.15 o                         
 -29   5  14      16508.07      16914.66       689.09 o                         
 -27   5  14        706.64        831.63       259.63 o                         
 -25   5  14       8195.25       7440.26       403.74 o                         
 -23   5  14      14303.60      15155.91       529.83 o                         
 -21   5  14      16211.57      16641.82       353.82 o                         
 -19   5  14      31142.12      30657.43       477.12 o                         
 -17   5  14      19309.28      19785.22       320.87 o                         
 -15   5  14      28425.84      28034.80       392.78 o                         
 -13   5  14        301.17        316.35        99.75 o                         
 -11   5  14      12352.68      12167.06       276.68 o                         
  -9   5  14      16210.93      16282.36       316.34 o                         
  -7   5  14      53442.00      53331.20       583.54 o                         
  -5   5  14      11392.67      11770.66       285.79 o                         
  -3   5  14       8656.03       8319.77       256.92 o                         
  -1   5  14      10075.37       9987.24       284.35 o                         
   1   5  14       5336.67       4772.57       210.65 o                         
   3   5  14       3290.80       2971.42       186.21 o                         
   5   5  14       2085.43       1958.58       169.50 o                         
   7   5  14      33924.22      34233.87       559.18 o                         
   9   5  14      17729.60      17740.83       415.68 o                         
  11   5  14       7353.45       6422.00       267.86 o                         
  13   5  14       3174.31       2262.55       251.06 o                         
  15   5  14       2310.17       -315.46       700.18 o                         
  17   5  14       5702.35       4013.98      1699.98 o                         
 -36   6  14      39273.74      38685.32      2162.23 o                         
 -34   6  14        872.56        533.65       352.53 o                         
 -32   6  14      21583.16      21862.39       858.60 o                         
 -30   6  14        151.83        192.47       279.45 o                         
 -28   6  14      75848.91      79130.70      1631.70 o                         
 -26   6  14       9435.81       9327.67       496.44 o                         
 -24   6  14      59513.11      60927.86      1294.52 o                         
 -22   6  14        411.69        368.38       154.65 o                         
 -20   6  14      72717.07      74257.05       874.29 o                         
 -18   6  14        214.02        237.13       148.90 o                         
 -16   6  14      48049.40      48800.97       552.85 o                         
 -14   6  14        139.32        138.09       109.12 o                         
 -12   6  14     141259.58     140965.45      1008.62 o                         
 -10   6  14       1375.74       1423.69       132.52 o                         
  -8   6  14      54061.98      52723.38       629.47 o                         
  -6   6  14       9506.55       9226.09       273.36 o                         
  -4   6  14      40000.96      41314.78       569.19 o                         
  -2   6  14        655.87        772.94       147.31 o                         
   0   6  14      66463.61      66648.39       752.10 o                         
   2   6  14         58.73       -150.43       150.43 o                         
   4   6  14      48038.33      49196.63       675.34 o                         
   6   6  14        624.44        543.03       160.17 o                         
   8   6  14      13943.25      14430.06       379.45 o                         
  10   6  14       4877.13       5068.08       607.80 o                         
  12   6  14      15751.50      14034.04      1526.96 o                         
  14   6  14       2029.65        321.31       838.86 o                         
 -33   7  14       3455.38       1434.48       660.79 o                         
 -31   7  14       6228.01       4491.18       682.67 o                         
 -29   7  14      21730.64      21890.92      1254.78 o                         
 -27   7  14      24770.11      25911.39      1202.94 o                         
 -25   7  14      40040.71      41640.59      1163.62 o                         
 -23   7  14      15751.52      15679.62       712.38 o                         
 -21   7  14      17857.52      18218.77       451.48 o                         
 -19   7  14       8037.69       7774.54       308.51 o                         
 -17   7  14      20872.20      21238.30       508.51 o                         
 -15   7  14      17888.87      18325.77       370.73 o                         
 -13   7  14      52264.45      52514.43       626.05 o                         
 -11   7  14      34059.61      34709.10       510.47 o                         
  -9   7  14      24844.31      25259.96       439.61 o                         
  -7   7  14       4611.17       4454.63       201.28 o                         
  -5   7  14       2175.77       2255.31       165.01 o                         
  -3   7  14      22064.36      21818.33       444.20 o                         
  -1   7  14      16348.53      17344.28       407.12 o                         
   1   7  14      32176.79      33503.69       575.71 o                         
   3   7  14       6045.75       6195.47       265.88 o                         
   5   7  14       8910.65       7642.19       792.58 o                         
   7   7  14        351.01        300.30       614.83 o                         
   9   7  14       3440.03        363.22       832.71 o                         
 -24   8  14       1336.17        579.14       607.16 o                         
 -22   8  14      42277.09      41114.85      2015.36 o                         
 -20   8  14       1320.27        874.24       274.21 o                         
 -18   8  14      42063.07      41472.05       826.51 o                         
 -16   8  14        536.91        756.61       213.43 o                         
 -14   8  14      36462.32      36378.84       601.29 o                         
 -12   8  14       2935.25       2861.67       192.36 o                         
 -10   8  14      25476.79      25768.82       496.40 o                         
  -8   8  14        161.82        256.21       152.83 o                         
  -6   8  14      60124.71      59593.27       818.01 o                         
  -4   8  14        128.96       -139.03       226.68 o                         
  -2   8  14      34897.07      34571.33       918.54 o                         
   0   8  14       1898.36        305.51       714.75 o                         
   2   8  14      19954.37      18626.39      2434.23 o
[truncated: 91,209 more chars]
