# Supplementary material for: Crystal structures of fourteen halochalcogenylphos­pho­nium tetra­halogenidoaurates(III)
Source: Acta Crystallogr E Crystallogr Commun. 2024 Apr 23;80(Pt 5):506–21. doi: 10.1107/S2056989024002780 (PMC11074578; doi:10.1107/S2056989024002780)
Supplement: Supplementary file 9 [file e-80-00506-17bsup9.hkl]

data_17b                                                                        
_shelx_title ' Anna in P-1'                                                     
_shelx_refln_list_code          4                                               
_shelx_F_calc_maximum      353.54                                               
_exptl_crystal_F_000       720.00                                               
_reflns_d_resolution_high  0.6930                                               
                                                                                
loop_                                                                           
 _space_group_symop_operation_xyz                                               
 'x, y, z'                                                                      
 '-x, -y, -z'                                                                   
                                                                                
_cell_length_a     7.8543                                                       
_cell_length_b     8.0592                                                       
_cell_length_c    15.3505                                                       
_cell_angle_alpha  76.717                                                       
_cell_angle_beta   83.169                                                       
_cell_angle_gamma  87.722                                                       
                                                                                
_shelx_F_squared_multiplier     1.000                                           
                                                                                
loop_                                                                           
 _refln_index_h                                                                 
 _refln_index_k                                                                 
 _refln_index_l                                                                 
 _refln_F_squared_calc                                                          
 _refln_F_squared_meas                                                          
 _refln_F_squared_sigma                                                         
 _refln_observed_status                                                         
   1   0   0       4107.42       4091.81        84.32 o                         
   2   0   0       7271.26       7220.69        54.31 o                         
   3   0   0       2535.70       2469.32        40.97 o                         
   4   0   0        151.57        232.61        19.35 o                         
   5   0   0       4518.40       4730.68        85.36 o                         
   6   0   0        593.69        705.69        39.23 o                         
   7   0   0        491.26        530.25        44.17 o                         
   8   0   0      23605.78      24422.47       348.65 o                         
   9   0   0        890.20        903.74        62.32 o                         
  10   0   0       5783.39       5859.32       293.20 o                         
  11   0   0         84.58        338.42       157.94 o                         
 -10   1   0        137.62        246.41        76.79 o                         
  -9   1   0       1539.48       1652.64        86.91 o                         
  -8   1   0        248.81        263.53        44.63 o                         
  -7   1   0       3874.68       4044.25       136.21 o                         
  -6   1   0         13.24         12.30        21.85 o                         
  -5   1   0       3246.26       3161.39        50.10 o                         
  -4   1   0       1108.76       1119.50        22.31 o                         
  -3   1   0      57162.10      56646.80       289.43 o                         
  -2   1   0       7523.11       7735.74        47.83 o                         
  -1   1   0      23790.24      24336.86       112.50 o                         
   0   1   0       4587.93       4720.46        47.62 o                         
   1   1   0      17936.10      18467.26        90.99 o                         
   2   1   0      15348.92      15850.32        83.80 o                         
   3   1   0      19529.92      19819.27       135.84 o                         
   4   1   0         35.65         49.82        14.15 o                         
   5   1   0      14338.34      13735.58       141.76 o                         
   6   1   0         89.69        107.11        26.81 o                         
   7   1   0       3631.92       3740.46       131.81 o                         
   8   1   0       2556.46       2642.02       105.98 o                         
   9   1   0       8187.18       8216.71       218.38 o                         
  10   1   0       1105.25       1069.29       122.66 o                         
 -10   2   0       1558.27       1532.25        94.64 o                         
  -9   2   0        598.24        710.59        62.40 o                         
  -8   2   0       1551.85       1689.00        86.52 o                         
  -7   2   0         63.58         71.74        38.84 o                         
  -6   2   0       8184.79       8132.76       117.02 o                         
  -5   2   0        438.54        440.56        17.24 o                         
  -4   2   0      16166.34      16112.27       107.98 o                         
  -3   2   0       4604.60       4850.89        45.26 o                         
  -2   2   0      83977.30      84390.61       402.60 o                         
  -1   2   0      26807.53      27529.48       150.89 o                         
   0   2   0       1382.78       1365.62        19.12 o                         
   1   2   0       6755.97       7000.02        48.05 o                         
   2   2   0        597.44        671.96        14.54 o                         
   3   2   0       1575.64       1517.51        25.42 o                         
   4   2   0      14868.76      14585.46       119.02 o                         
   5   2   0          6.03         -2.05         8.07 o                         
   6   2   0      36529.91      34905.89       354.44 o                         
   7   2   0       4602.86       4340.63        98.94 o                         
   8   2   0       5254.07       5376.02       148.63 o                         
   9   2   0        375.89        386.85        59.80 o                         
  10   2   0         20.38        107.19        93.97 o                         
 -10   3   0        127.72        100.79        60.14 o                         
  -9   3   0       1080.05       1034.59        73.25 o                         
  -8   3   0       2085.45       1943.87       111.01 o                         
  -7   3   0         81.66         94.37        26.99 o                         
  -6   3   0       4323.48       4448.87        73.21 o                         
  -5   3   0      32568.65      32142.55       235.26 o                         
  -4   3   0       9942.17       9716.90       105.91 o                         
  -3   3   0      27047.92      26499.31       185.49 o                         
  -2   3   0       5020.85       5388.80        53.55 o                         
  -1   3   0       3940.15       4108.44        62.11 o                         
   0   3   0       1625.79       1648.30        37.15 o                         
   1   3   0       9315.25       9204.12        77.99 o                         
   2   3   0      13528.12      13347.80       109.75 o                         
   3   3   0      13483.00      13347.85       107.00 o                         
   4   3   0         20.84         37.33        12.86 o                         
   5   3   0      12549.36      12428.46       128.80 o                         
   6   3   0          2.83         19.64        14.14 o                         
   7   3   0       5141.16       5110.27       111.34 o                         
   8   3   0       6447.23       6401.12       144.82 o                         
   9   3   0       2824.29       2719.71       174.77 o                         
  10   3   0        112.87        147.34        57.87 o                         
 -10   4   0       2659.18       2673.66       268.16 o                         
  -9   4   0          5.72        -55.56        55.56 o                         
  -8   4   0       9402.19       9423.04       237.21 o                         
  -7   4   0       1207.52       1273.51        88.18 o                         
  -6   4   0      10433.20      10336.20       131.77 o                         
  -5   4   0       2056.28       2076.46        47.47 o                         
  -4   4   0        443.57        413.00        22.83 o                         
  -3   4   0       6732.40       6664.68        69.50 o                         
  -2   4   0       8356.78       8324.87       111.20 o                         
  -1   4   0       2796.60       2892.96        57.75 o                         
   0   4   0      16797.36      16724.57       143.55 o                         
   1   4   0        799.04        828.34        22.97 o                         
   2   4   0      34203.14      34404.77       260.99 o                         
   3   4   0        207.66        238.12        15.61 o                         
   4   4   0      10021.74       9793.44       118.15 o                         
   5   4   0       4970.59       4881.93        83.64 o                         
   6   4   0       3655.10       3697.39        74.19 o                         
   7   4   0        772.97        816.19        56.59 o                         
   8   4   0         86.37        115.29        39.51 o                         
   9   4   0        607.95        587.49        77.10 o                         
  10   4   0       5834.52       5796.67       334.43 o                         
  -9   5   0       1564.02       1490.72       101.08 o                         
  -8   5   0        399.72        524.62        65.30 o                         
  -7   5   0       8138.91       7889.64       185.49 o                         
  -6   5   0      12538.09      12659.99       192.22 o                         
  -5   5   0      18484.80      18187.53       214.37 o                         
  -4   5   0        167.60        183.19        18.48 o                         
  -3   5   0        134.62        164.82        13.26 o                         
  -2   5   0       8596.15       8725.69       111.42 o                         
  -1   5   0      11298.13      11430.47       147.67 o                         
   0   5   0       6362.97       6397.83        82.00 o                         
   1   5   0      12869.64      12922.56       125.65 o                         
   2   5   0       7518.03       7589.17        98.85 o                         
   3   5   0      23505.09      23390.26       203.57 o                         
   4   5   0        994.13        994.98        38.37 o                         
   5   5   0        958.07        970.08        40.71 o                         
   6   5   0         76.70         88.29        22.13 o                         
   7   5   0       5538.46       5345.78       160.29 o                         
   8   5   0        481.60        504.33        55.53 o                         
   9   5   0       2189.88       2202.06       122.04 o                         
  10   5   0        222.59        401.48       148.01 o                         
  -9   6   0         84.24        -84.40       149.09 o                         
  -8   6   0       3688.12       3548.67       153.49 o                         
  -7   6   0          0.18         73.68        43.70 o                         
  -6   6   0        609.40        586.62        40.88 o                         
  -5   6   0       1310.73       1317.07        52.26 o                         
  -4   6   0      22528.79      22797.19       221.98 o                         
  -3   6   0        145.25        139.43        23.36 o                         
  -2   6   0      14310.30      14476.10       172.39 o                         
  -1   6   0       2656.17       2635.44        71.30 o                         
   0   6   0       4616.14       4633.60        81.39 o                         
   1   6   0         19.34         35.73        15.86 o                         
   2   6   0        957.85        979.91        40.81 o                         
   3   6   0       1311.54       1401.11        55.01 o                         
   4   6   0      18463.84      18482.43       260.55 o                         
   5   6   0        200.14        177.59        27.48 o                         
   6   6   0       3093.68       3128.27        83.45 o                         
   7   6   0       3069.34       3111.36       127.45 o                         
   8   6   0       3498.05       3395.96       191.90 o                         
   9   6   0        129.18        108.61        92.10 o                         
  -8   7   0       1090.21        881.76       171.20 o                         
  -7   7   0       8058.30       8218.29       284.04 o                         
  -6   7   0        221.41        271.46        36.57 o                         
  -5   7   0        178.99        221.34        35.75 o                         
  -4   7   0      11729.58      11648.25       174.30 o                         
  -3   7   0       6629.20       6765.59       116.63 o                         
  -2   7   0       1123.53       1154.09        50.03 o                         
  -1   7   0       9119.85       9060.88       158.77 o                         
   0   7   0      13074.89      13425.32       197.43 o                         
   1   7   0      27194.53      27909.38       297.95 o                         
   2   7   0        109.22        157.42        31.14 o                         
   3   7   0        265.86        294.08        40.73 o                         
   4   7   0      11792.32      12096.61       202.81 o                         
   5   7   0       1744.69       1800.55        77.55 o                         
   6   7   0        236.85        184.73        55.59 o                         
   7   7   0       5732.70       5787.78       234.18 o                         
   8   7   0       1261.94       1409.30       128.25 o                         
  -7   8   0        273.01        167.37       100.30 o                         
  -6   8   0       5858.86       5491.83       137.51 o                         
  -5   8   0         69.76         92.00        36.51 o                         
  -4   8   0       2992.84       3031.14        91.38 o                         
  -3   8   0         18.05         55.72        28.08 o                         
  -2   8   0       1436.89       1565.28        62.22 o                         
  -1   8   0        502.82        475.26        46.03 o                         
   0   8   0       4133.16       4245.38       134.41 o                         
   1   8   0        818.55        798.56        65.34 o                         
   2   8   0      15761.55      16225.08       252.47 o                         
   3   8   0       1006.14        993.74        62.29 o                         
   4   8   0       5931.16       6165.64       150.87 o                         
   5   8   0       1332.25       1461.99        76.98 o                         
   6   8   0        508.31        558.72        82.91 o                         
   7   8   0        150.08        133.46        75.25 o                         
  -6   9   0        400.40        542.33       127.63 o                         
  -5   9   0       1485.13       1600.79        88.46 o                         
  -4   9   0       1521.27       1514.82        80.20 o                         
  -3   9   0       1701.97       1762.30        83.28 o                         
  -2   9   0         22.22         65.41        30.89 o                         
  -1   9   0      11371.19      11808.69       201.71 o                         
   0   9   0         48.53         91.45        42.06 o                         
   1   9   0       3110.94       3146.96       127.30 o                         
   2   9   0       3962.34       4129.31       138.29 o                         
   3   9   0        563.10        638.11        61.31 o                         
   4   9   0         40.95        104.66        40.22 o                         
   5   9   0       3824.17       3823.63       129.37 o                         
   6   9   0       2317.01       2255.08       338.06 o                         
  -4  10   0       6086.27       6419.18       220.32 o                         
  -3  10   0       2025.24       2286.80       111.46 o                         
  -2  10   0      11259.17      11958.85       224.12 o                         
  -1  10   0       1533.61       1516.20        91.21 o                         
   0  10   0        739.68        702.93        70.43 o                         
   1  10   0         64.55         88.12        47.89 o                         
   2  10   0       1167.24       1353.95        89.84 o                         
   3  10   0         74.93        124.70        46.82 o                         
   4  10   0        423.86        440.98       146.62 o                         
   5  10   0        774.13        702.67        97.87 o                         
  -1  11   0       3914.91       3466.81       364.67 o                         
   0  11   0         58.74         -0.40        91.34 o                         
   1  11   0        738.40        665.13       191.85 o                         
   0 -11   1       2111.89       2201.44       302.45 o                         
   1 -11   1         41.74        204.52       130.93 o                         
  -4 -10   1        719.16        543.22       115.91 o                         
  -3 -10   1       1604.06       1732.96       183.64 o                         
  -2 -10   1        402.93        513.80        64.86 o                         
  -1 -10   1        424.41        441.75        67.98 o                         
   0 -10   1        268.70        326.93        61.20 o                         
   1 -10   1       8597.70       8795.16       218.63 o                         
   2 -10   1        244.67        273.71        55.63 o                         
   3 -10   1       8564.28       8737.79       237.10 o                         
   4 -10   1       1102.34        919.39       150.38 o                         
  -5  -9   1        136.93        148.72        40.84 o                         
  -4  -9   1       1505.01       1595.81        86.52 o                         
  -3  -9   1       1749.02       1914.49        92.12 o                         
  -2  -9   1       6256.90       6670.12       179.38 o                         
  -1  -9   1        690.46        891.31        69.55 o                         
   0  -9   1       1490.26       1599.02       123.40 o                         
   1  -9   1       3125.76       3208.66       109.44 o                         
   2  -9   1       3319.00       3410.59       103.16 o                         
   3  -9   1         68.74         78.98        41.18 o                         
   4  -9   1       4382.55       4658.04       136.71 o                         
   5  -9   1       2068.57       2006.33        96.55 o                         
   6  -9   1       7964.38       7724.06       223.69 o                         
  -7  -8   1       2024.28       1843.94       214.96 o                         
  -6  -8   1       1245.64       1395.67       105.52 o                         
  -5  -8   1       5667.31       5815.49       150.46 o                         
  -4  -8   1        314.38        398.49        47.05 o                         
  -3  -8   1       1148.97       1202.41        69.37 o                         
  -2  -8   1       4281.37       4311.13       123.18 o                         
  -1  -8   1      12238.56      12495.66       230.56 o                         
   0  -8   1         95.57        105.56        30.66 o                         
   1  -8   1       6162.71       6344.25       142.46 o                         
   2  -8   1       2249.61       2292.90        75.61 o                         
   3  -8   1       6176.13       6340.43       123.52 o                         
   4  -8   1         40.87         46.39        30.91 o                         
   5  -8   1         19.08         36.97        32.23 o                         
   6  -8   1       1634.91       1801.40        88.19 o                         
   7  -8   1       4927.56       4973.96       260.52 o                         
  -8  -7   1       6743.72       6374.22       300.59 o                         
  -7  -7   1        455.24        486.57        87.30 o                         
  -6  -7   1        160.80        167.40        57.11 o                         
  -5  -7   1       4491.77       4458.07       121.93 o                         
  -4  -7   1       3660.84       3630.01       109.92 o                         
  -3  -7   1        844.01        932.12        56.62 o                         
  -2  -7   1       8705.81       8887.21       184.68 o                         
  -1  -7   1       1135.62       1196.89        52.94 o                         
   0  -7   1      11836.67      12180.27       187.94 o                         
   1  -7   1       6563.29       6738.16       129.38 o                         
   2  -7   1       5826.87       5888.96       116.70 o                         
   3  -7   1        765.92        839.33        44.44 o                         
   4  -7   1       5106.23       5323.35       116.22 o                         
   5  -7   1         71.42         96.25        29.03 o                         
   6  -7   1       1507.31       1492.81        65.79 o                         
   7  -7   1       4201.97       4259.70       165.03 o                         
   8  -7   1       2594.74       2699.14       257.80 o                         
  -9  -6   1       1124.45       1284.63       142.15 o                         
  -8  -6   1         71.73        101.73        55.12 o                         
  -7  -6   1       9769.09       9764.58       252.36 o                         
  -6  -6   1       1872.17       1760.96        89.21 o                         
  -5  -6   1       7989.83       7857.75       140.40 o                         
  -4  -6   1       4574.37       4594.21       101.52 o                         
  -3  -6   1       2140.77       2210.66        68.05 o                         
  -2  -6   1        333.71        314.92        26.92 o                         
  -1  -6   1        887.82        980.51        38.43 o                         
   0  -6   1        813.68        936.21        45.04 o                         
   1  -6   1      18617.03      18883.45       224.17 o                         
   2  -6   1       2533.15       2559.69        71.42 o                         
   3  -6   1       9531.52       9711.83       134.73 o                         
   4  -6   1       4213.72       4212.11        89.15 o                         
   5  -6   1       5481.04       5290.55       120.54 o                         
   6  -6   1        124.15        116.05        28.92 o                         
   7  -6   1       4537.09       4467.03       146.92 o                         
   8  -6   1         41.68         58.49        54.43 o                         
   9  -6   1        534.10        843.22       230.16 o                         
  -9  -5   1        230.61        137.78       114.53 o                         
  -8  -5   1       2012.91       2066.76       126.24 o                         
  -7  -5   1       5752.65       5754.46       150.03 o                         
  -6  -5   1       1388.83       1433.43        72.16 o                         
  -5  -5   1        168.46        151.63        25.20 o                         
  -4  -5   1      11387.93      11520.28       145.43 o                         
  -3  -5   1      11129.39      11188.42       137.35 o                         
  -2  -5   1      13289.98      13447.93       141.41 o                         
  -1  -5   1       5787.42       5933.57        74.89 o                         
   0  -5   1      11107.58      11187.62       117.77 o                         
   1  -5   1      15172.33      15435.48       184.39 o                         
   2  -5   1       1417.75       1410.36        45.18 o                         
   3  -5   1        365.19        377.64        19.55 o                         
   4  -5   1      12907.02      13027.80       145.43 o                         
   5  -5   1         36.73         61.87        22.32 o                         
   6  -5   1       2578.46       2639.37        76.42 o                         
   7  -5   1       4019.30       4190.89       160.84 o                         
   8  -5   1       6572.34       6635.80       272.65 o                         
   9  -5   1        147.13        136.16       102.31 o                         
 -10  -4   1        326.74        204.19        76.68 o                         
  -9  -4   1       2707.76       2736.71       149.36 o                         
  -8  -4   1         20.42         11.00        39.20 o                         
  -7  -4   1       3746.82       3652.59       110.52 o                         
  -6  -4   1       1599.13       1634.09        49.89 o                         
  -5  -4   1         40.06         73.59        18.82 o                         
  -4  -4   1       5136.26       5086.42        75.63 o                         
  -3  -4   1      17275.02      17227.87       140.35 o                         
  -2  -4   1       1157.72       1169.64        26.39 o                         
  -1  -4   1      44927.02      44720.93       294.20 o                         
   0  -4   1       1796.66       1845.14        41.38 o                         
   1  -4   1      19776.93      19665.62       199.66 o                         
   2  -4   1      10220.10      10373.24       104.94 o                         
   3  -4   1       2455.22       2514.11        37.98 o                         
   4  -4   1        150.59        183.09        19.25 o                         
   5  -4   1      11042.78      11366.68       126.43 o                         
   6  -4   1       3628.81       3759.36        75.71 o                         
   7  -4   1       8447.72       8477.29       176.21 o                         
   8  -4   1        177.15         92.56        58.44 o                         
   9  -4   1       8018.11       8148.47       233.28 o                         
  10  -4   1        789.23        608.54       102.13 o                         
 -10  -3   1       3917.49       4099.13       293.93 o                         
  -9  -3   1        148.68         66.32        81.33 o                         
  -8  -3   1       1043.54       1122.74        71.81 o                         
  -7  -3   1        743.82        743.60        45.93 o                         
  -6  -3   1       9856.43       9942.25       109.66 o                         
  -5  -3   1       3058.13       3068.48        60.74 o                         
  -4  -3   1      13818.94      13763.13       135.57 o                         
  -3  -3   1        964.23        926.38        25.85 o                         
  -2  -3   1      20520.64      20062.51       140.98 o                         
  -1  -3   1      11406.42      11359.95        83.71 o                         
   0  -3   1        235.77        297.16        13.63 o                         
   1  -3   1       1780.46       1923.23        43.10 o                         
   2  -3   1      52612.14      52851.23       354.39 o                         
   3  -3   1       9390.60       9216.52        96.11 o                         
   4  -3   1       7143.34       7306.49        84.22 o                         
   5  -3   1        116.56        119.83        18.17 o                         
   6  -3   1       5229.65       5273.93        84.36 o                         
   7  -3   1       3797.38       3991.74       115.97 o                         
   8  -3   1       3628.10       3766.46       157.06 o                         
   9  -3   1        101.66        -24.11        49.06 o                         
  10  -3   1       4845.72       5059.81       198.88 o                         
 -10  -2   1        277.34        331.70        79.69 o                         
  -9  -2   1       3518.35       3484.29       135.17 o                         
  -8  -2   1        165.94        205.82        45.16 o                         
  -7  -2   1       2969.85       2954.26        87.00 o                         
  -6  -2   1       1921.87       1909.61        46.23 o                         
  -5  -2   1      41571.77      41272.62       262.37 o                         
  -4  -2   1          4.01         26.27         8.50 o                         
  -3  -2   1      23603.32      23418.12       156.38 o                         
  -2  -2   1        650.90        735.69        15.57 o                         
  -1  -2   1      13190.44      13259.45        78.62 o                         
   0  -2   1        322.09        397.49        14.36 o                         
   1  -2   1       7241.50       7723.97        60.78 o                         
   2  -2   1       7201.11       7526.48        65.00 o                         
   3  -2   1      34033.31      34199.34       221.37 o                         
   4  -2   1       9248.10       9178.32        99.87 o                         
   5  -2   1      47117.23      46034.64       327.20 o                         
   6  -2   1         87.11         90.50        16.61 o                         
   7  -2   1      15114.80      15398.25       232.83 o                         
   8  -2   1        164.78        180.14        43.57 o                         
   9  -2   1       1528.52       1652.17       111.69 o                         
  10  -2   1       1223.03       1174.31        87.85 o                         
  11  -2   1       2684.02       3419.11       408.59 o                         
 -10  -1   1        151.20        208.32        73.12 o                         
  -9  -1   1        850.06        832.83        67.85 o                         
  -8  -1   1       5264.48       5363.16       138.48 o                         
  -7  -1   1         93.46        105.82        24.47 o                         
  -6  -1   1      24569.73      24321.19       225.30 o                         
  -5  -1   1         81.09         89.05        18.12 o                         
  -4  -1   1      34872.21      33608.85       270.97 o                         
  -3  -1   1       2136.23       2181.43        27.78 o                         
  -2  -1   1       4113.77       4459.80        30.60 o                         
  -1  -1   1       4606.21       4667.01        30.14 o                         
   0  -1   1      38122.04      39548.97       217.03 o                         
   1  -1   1       3360.87       3517.23        26.52 o                         
   2  -1   1      40345.74      40208.31       182.78 o                         
   3  -1   1       1732.65       1701.34        26.89 o                         
   4  -1   1      22466.81      22069.65       189.79 o                         
   5  -1   1       3258.15       3195.20        46.65 o                         
   6  -1   1       2210.03       2086.73        53.15 o                         
   7  -1   1          7.85         71.98        24.41 o                         
   8  -1   1       4093.54       4195.51       145.59 o                         
   9  -1   1       3297.33       3455.66       156.48 o                         
  10  -1   1       7044.76       6846.84       237.29 o                         
  11  -1   1        200.23        295.78       176.04 o                         
 -11   0   1       4086.96       4376.46       430.23 o                         
 -10   0   1       2157.52       2426.06       175.12 o                         
  -9   0   1      11428.68      11825.26       305.44 o                         
  -8   0   1        297.16        329.53        34.85 o                         
  -7   0   1      15190.87      15655.69       217.32 o                         
  -6   0   1       1070.63       1054.80        37.63 o                         
  -5   0   1        236.08        250.79        24.47 o                         
  -4   0   1       3814.54       3855.19        57.78 o                         
  -3   0   1       3355.02       3291.58        42.96 o                         
  -2   0   1      19613.17      19743.51       132.60 o                         
  -1   0   1      63834.75      65521.38       294.57 o                         
   1   0   1      32785.77      32272.65       365.07 o                         
   2   0   1       1210.81       1402.43        21.97 o                         
   3   0   1      29990.38      30014.62       240.30 o                         
   4   0   1       7379.67       7594.81        68.21 o                         
   5   0   1        889.46        766.15        26.33 o                         
   6   0   1       2021.70       2111.16        62.78 o                         
   7   0   1       1158.69       1164.90        51.16 o                         
   8   0   1       1761.22       1733.11        82.71 o                         
   9   0   1       7887.91       7669.83       217.58 o                         
  10   0   1       1311.29       1402.52       123.04 o                         
  11   0   1       7867.76       7984.14      1033.86 o                         
 -10   1   1       2328.58       2224.21       148.88 o                         
  -9   1   1        239.39        261.08        48.54 o                         
  -8   1   1      13464.03      13254.84       209.20 o                         
  -7   1   1       2209.14       2194.92        75.59 o                         
  -6   1   1      14215.57      14127.51       173.57 o                         
  -5   1   1      12594.81      12247.39       125.15 o                         
  -4   1   1        230.71        241.29         8.52 o                         
  -3   1   1      37638.13      37645.61       227.67 o                         
  -2   1   1       1875.75       1898.24        21.91 o                         
  -1   1   1        230.46        289.69         6.76 o                         
   0   1   1      49814.45      51550.90       401.43 o                         
   1   1   1       2671.76       2795.05        21.65 o                         
   2   1   1      58291.80      59796.06       277.72 o                         
   3   1   1       5885.12       5802.51        56.23 o                         
   4   1   1       1518.77       1416.43        24.37 o                         
   5   1   1       1181.65       1125.80        23.06 o                         
   6   1   1        475.50        514.42        33.39 o                         
   7   1   1        126.65        115.47        30.14 o                         
   8   1   1      16510.79      16980.24       339.45 o                         
   9   1   1         86.19        168.21        45.12 o                         
  10   1   1       2628.68       2783.80       167.25 o                         
  11   1   1        271.32        243.62       141.07 o                         
 -10   2   1        223.04        209.55        48.97 o                         
  -9   2   1       5130.90       4921.82       159.50 o                         
  -8   2   1        421.73        500.82        53.83 o                         
  -7   2   1         64.33         48.65        32.54 o                         
  -6   2   1       1626.93       1625.26        36.45 o                         
  -5   2   1       3000.05       3071.97        40.43 o                         
  -4   2   1       1941.59       1978.33        31.15 o                         
  -3   2   1      87377.79      86348.42       460.68 o                         
  -2   2   1       2194.80       2366.95        23.29 o                         
  -1   2   1      11571.48      11553.66        63.10 o                         
   0   2   1        313.43        367.57         8.42 o                         
   1   2   1       3276.94       3429.08        32.22 o                         
   2   2   1       1564.82       1564.72        21.58 o                         
   3   2   1        736.02        921.64        22.00 o                         
   4   2   1       1119.05       1175.04        26.82 o                         
   5   2   1      33621.99      32859.17       232.59 o                         
   6   2   1        644.20        679.82        27.71 o                         
   7   2   1      10996.70      10819.28       172.80 o                         
   8   2   1        542.34        644.25        57.05 o                         
   9   2   1       6601.07       6713.85       210.04 o                         
  10   2   1        697.23        772.79        76.63 o                         
 -10   3   1       3701.85       3524.26       181.29 o                         
  -9   3   1          9.57        -21.74        47.85 o                         
  -8   3   1        175.96        253.20        43.21 o                         
  -7   3   1         12.84         15.65        29.86 o                         
  -6   3   1      12518.81      12579.19       135.56 o                         
  -5   3   1       8481.10       8397.06        99.12 o                         
  -4   3   1       5236.01       5138.31        74.46 o                         
  -3   3   1       4600.10       4677.29        52.68 o                         
  -2   3   1      49556.62      50073.07       262.57 o                         
  -1   3   1      12704.94      12648.03       102.27 o                         
   0   3   1      11921.86      11869.36        97.57 o                         
   1   3   1         25.73         71.82        14.28 o                         
   2   3   1       2254.25       2318.45        32.43 o                         
   3   3   1      14710.46      15006.39       122.38 o                         
   4   3   1       1178.94       1229.72        31.12 o                         
   5   3   1       1606.79       1670.43        44.02 o                         
   6   3   1      36122.46      35432.49       291.09 o                         
   7   3   1       6282.51       6295.15       135.23 o                         
   8   3   1       4465.06       4489.14       130.50 o                         
   9   3   1        140.60         92.86        59.15 o                         
  10   3   1       1328.72       1321.03       133.72 o                         
 -10   4   1       1104.10       1033.75       125.73 o                         
  -9   4   1       5406.80       5206.14       201.50 o                         
  -8   4   1        228.19        164.09        47.14 o                         
  -7   4   1       2742.66       2726.11        94.52 o                         
  -6   4   1       1618.93       1586.33        44.36 o                         
  -5   4   1      19181.64      18713.41       192.91 o                         
  -4   4   1       1739.05       1767.47        42.60 o                         
  -3   4   1       2822.34       2882.86        43.94 o                         
  -2   4   1          8.19         30.05         9.11 o                         
  -1   4   1       6671.74       6620.22        86.78 o                         
   0   4   1        334.03        390.23        20.51 o                         
   1   4   1       8527.39       8751.92        92.62 o                         
   2   4   1        413.93        471.12        20.65 o                         
   3   4   1      51355.25      50739.24       346.49 o                         
   4   4   1         34.35         58.75        13.97 o                         
   5   4   1       3255.60       3210.73        66.64 o                         
   6   4   1        458.18        485.21        28.45 o                         
   7   4   1       1369.07       1357.70        66.99 o                         
   8   4   1       1033.94        937.89        65.53 o                         
   9   4   1       4361.15       4332.54       150.10 o                         
  10   4   1          0.13         46.28        61.86 o                         
  -9   5   1       1393.42       1365.56       111.14 o                         
  -8   5   1      12221.54      11913.04       277.61 o                         
  -7   5   1        628.41        778.88        74.70 o                         
  -6   5   1       5492.24       5578.77       106.47 o                         
  -5   5   1       2198.63       2162.37        59.56 o                         
  -4   5   1      12132.88      12288.50       137.35 o                         
  -3   5   1       3628.58       3605.17        55.81 o                         
  -2   5   1       3819.17       3682.34        65.31 o                         
  -1   5   1       9137.83       9055.68       118.71 o                         
   0   5   1       7303.07       7293.59        98.30 o                         
   1   5   1       5959.93       5907.05        86.57 o                         
   2   5   1       6470.25       6585.41        96.60 o                         
   3   5   1        521.91        550.99        34.08 o                         
   4   5   1      24730.03      24822.94       236.09 o                         
   5   5   1      21042.22      20719.16       214.67 o                         
   6   5   1       9959.41      10043.20       138.89 o                         
   7   5   1        306.62        246.03        54.04 o                         
   8   5   1       1228.75       1291.32        76.81 o                         
   9   5   1       2400.52       2407.86       106.69 o                         
  10   5   1        889.58        662.47       135.32 o                         
  -9   6   1        326.95        292.67       117.23 o                         
  -8   6   1       1277.16       1328.53       108.92 o                         
  -7   6   1       3703.79       3669.61       148.44 o                         
  -6   6   1       7428.83       7508.55       141.88 o                         
  -5   6   1      10215.86      10242.65       145.36 o                         
  -4   6   1        189.63        184.20        26.53 o                         
  -3   6   1      10891.10      10796.79       133.62 o                         
  -2   6   1       1540.34       1454.25        45.77 o                         
  -1   6   1       2537.89       2631.47        73.97 o                         
   0   6   1       6762.61       6820.15        91.84 o                         
   1   6   1      13173.85      13107.72       160.78 o                         
   2   6   1       5591.66       5752.34        98.88 o                         
   3   6   1       7172.21       7146.65       106.83 o                         
   4   6   1        183.83        217.27        23.54 o                         
   5   6   1       2280.78       2243.74        68.13 o                         
   6   6   1        239.53        281.58        30.71 o                         
   7   6   1       8724.50       8415.01       210.85 o                         
   8   6   1        322.78        242.01        47.22 o                         
   9   6   1       3763.16       3658.02       145.00 o                         
  -8   7   1       2932.79       3017.41       407.97 o                         
  -7   7   1         35.16         61.94        47.16 o                         
  -6   7   1        441.24        421.88        43.40 o                         
  -5   7   1       1158.29       1237.90        56.53 o                         
  -4   7   1       4564.02       4649.21        98.41 o                         
  -3   7   1       1482.07       1518.60        52.43 o                         
  -2   7   1       9823.76      10086.40       146.80 o                         
  -1   7   1       4069.35       3994.45       122.10 o                         
   0   7   1      12914.68      12869.05       191.27 o                         
   1   7   1         14.20         25.95        25.71 o                         
   2   7   1        816.77        896.60        44.87 o                         
   3   7   1       1634.91       1682.74        64.23 o                         
   4   7   1       8723.35       8865.99       154.37 o                         
   5   7   1       1537.47       1491.15        64.55 o                         
   6   7   1       4226.37       4291.79       104.40 o                         
   7   7   1        359.04        449.58        82.83 o                         
   8   7   1       2399.57       2196.44       135.40 o                         
  -7   8   1      11678.58      11505.80       514.34 o                         
  -6   8   1         36.46         53.73        35.45 o                         
  -5   8   1       4340.68       4290.65       123.69 o                         
  -4   8   1       1071.94       1141.75        65.20 o                         
  -3   8   1         59.87        111.41        29.46 o                         
  -2   8   1       5307.69       5386.13       116.82 o                         
  -1   8   1        403.19        397.16        39.95 o                         
   0   8   1       7422.28       7536.27       163.31 o                         
   1   8   1      19793.07      20334.14       294.79 o                         
   2   8   1       3606.56       3695.19       119.18 o                         
   3   8   1       8690.67       8816.63       190.70 o                         
   4   8   1       2708.37       2833.09       100.20 o                         
   5   8   1       3203.83       3208.15       108.97 o                         
   6   8   1        776.56        600.24       132.21 o                         
   7   8   1        138.39        190.07       103.24 o                         
   8   8   1        646.57        972.14       252.31 o                         
  -6   9   1       2245.37       2194.24       226.56 o                         
  -5   9   1          4.08         24.48        38.55 o                         
  -4   9   1       1406.56       1497.66        78.73 o                         
  -3   9   1       2462.02       2686.37       104.65 o                         
  -2   9   1       9750.76       9932.98       167.40 o                         
  -1   9   1        142.09        145.03        38.74 o                         
   0   9   1        255.44        259.00        43.25 o                         
   1   9   1       1659.94       1618.44        93.14 o                         
   2   9   1       7019.22       7256.96       182.06 o                         
   3   9   1        444.17        471.11        56.15 o                         
   4   9   1       3174.88       3469.36       129.51 o                         
   5   9   1        761.37        701.44        63.91 o                         
   6   9   1       2524.82       2232.08       333.16 o                         
  -4  10   1          1.61        -13.94        48.51 o                         
  -3  10   1       1638.09       1807.75        88.60 o                         
  -2  10   1        724.49        811.46        62.18 o                         
  -1  10   1      11868.04      12176.75       251.72 o                         
   0  10   1        334.14        283.87        58.06 o                         
   1  10   1       3913.43       4083.32       143.94 o                         
   2  10   1       2769.03       2874.30       122.24 o                         
   3  10   1        147.71        203.20        51.99 o                         
   4  10   1         22.88         45.00        45.26 o                         
   5  10   1        654.30        541.87        88.11 o                         
  -1  11   1        480.95        505.19       118.70 o                         
   0  11   1       4721.84       4549.32       291.32 o                         
   1  11   1        171.24        147.93        93.65 o                         
  -4 -10   2       1849.60       1708.30       150.26 o                         
  -3 -10   2        193.83        154.81        73.54 o                         
  -2 -10   2       1621.81       1658.14       108.69 o                         
  -1 -10   2        561.21        627.45        66.79 o                         
   0 -10   2       1763.15       1916.10       116.23 o                         
   1 -10   2         23.63         46.20        44.60 o                         
   2 -10   2       3747.32       3944.75       158.73 o                         
   3 -10   2        117.64         69.80       136.84 o                         
   4 -10   2       2838.88       2913.39       244.74 o                         
  -5  -9   2       8895.23       8622.75       229.34 o                         
  -4  -9   2       8472.27       8488.18       197.21 o                         
  -3  -9   2       5359.49       5522.06       155.80 o                         
  -2  -9   2         37.18         21.52        39.11 o                         
  -1  -9   2        389.69        526.17        62.12 o                         
   0  -9   2       4019.97       4220.66       152.81 o                         
   1  -9   2        293.79        370.02        48.12 o                         
   2  -9   2       2384.00       2633.90        88.55 o                         
   3  -9   2       9679.38       9950.15       189.92 o                         
   4  -9   2       4154.36       4276.62       119.92 o                         
   5  -9   2       6826.67       6861.27       172.31 o                         
   6  -9   2        278.68        239.83        53.68 o                         
  -6  -8   2       1997.57       2000.63       125.35 o                         
  -5  -8   2          1.69         59.75        36.70 o                         
  -4  -8   2        928.36        891.71        62.60 o                         
  -3  -8   2        173.52        208.59        39.70 o                         
  -2  -8   2       7786.94       8230.28       186.65 o                         
  -1  -8   2        233.80        265.57        65.69 o                         
   0  -8   2      10191.87      10219.46       175.09 o                         
   1  -8   2        118.04        132.87        34.23 o                         
   2  -8   2       3419.06       3542.05        94.39 o                         
   3  -8   2       1537.21       1581.75        70.32 o                         
   4  -8   2        176.17        147.12        35.73 o                         
   5  -8   2       1931.63       1944.64        82.86 o                         
   6  -8   2       4522.62       4453.26       126.81 o                         
   7  -8   2         82.82         97.64       107.99 o                         
  -8  -7   2         31.67        -28.01        79.21 o                         
  -7  -7   2       1475.32       1296.67       118.20 o                         
  -6  -7   2       3664.58       3585.75       155.58 o                         
  -5  -7   2       6253.96       6192.31       146.04 o                         
  -4  -7   2       1173.76       1191.38        65.64 o                         
  -3  -7   2       2824.23       3087.43       100.49 o                         
  -2  -7   2       3519.26       3611.10       105.84 o                         
  -1  -7   2       3970.95       4134.84        96.17 o                         
   0  -7   2        123.47        135.49        28.10 o                         
   1  -7   2       8436.13       8580.05       150.41 o                         
   2  -7   2      11507.01      11735.10       163.72 o                         
   3  -7   2      12345.89      12464.80       187.42 o                         
   4  -7   2        288.06        263.83        32.21 o                         
   5  -7   2         60.01         65.14        40.63 o                         
   6  -7   2       3821.53       3830.39       110.27 o                         
   7  -7   2       3518.14       3487.05       139.30 o                         
   8  -7   2         95.45        166.05       103.37 o                         
  -9  -6   2       2242.10       2225.00       311.97 o                         
  -8  -6   2       7054.35       7248.22       245.25 o                         
  -7  -6   2       2081.15       1997.65       154.67 o                         
  -6  -6   2       5396.04       5245.38       177.25 o                         
  -5  -6   2       1038.06       1054.91        52.23 o                         
  -4  -6   2       9034.58       8994.18       149.13 o                         
  -3  -6   2       4461.06       4447.34        97.64 o                         
  -2  -6   2        547.21        604.21        34.13 o                         
  -1  -6   2        574.10        599.64        29.03 o                         
   0  -6   2       8598.04       8754.98       117.14 o                         
   1  -6   2       1266.73       1343.33        60.05 o                         
   2  -6   2       1383.35       1392.32        58.97 o                         
   3  -6   2       1589.95       1706.81        61.96 o                         
   4  -6   2      27152.19      26946.10       293.31 o                         
   5  -6   2        313.14        386.48        38.17 o                         
   6  -6   2       2347.87       2354.48        79.29 o                         
   7  -6   2        383.77        363.06        70.22 o                         
   8  -6   2        665.94        590.98        95.17 o                         
   9  -6   2         22.31        -47.01       139.24 o                         
  -9  -5   2        536.20        378.91       109.52 o                         
  -8  -5   2         54.89         62.57        65.32 o                         
  -7  -5   2       9252.79       9200.33       237.05 o                         
  -6  -5   2       2173.92       2186.13        96.36 o                         
  -5  -5   2       6556.82       6450.60       119.20 o                         
  -4  -5   2        173.06        185.41        22.42 o                         
  -3  -5   2       7878.33       7895.29       110.16 o                         
  -2  -5   2       2010.74       1971.95        44.15 o                         
  -1  -5   2       5350.93       5293.89        63.12 o                         
   0  -5   2       1342.94       1406.93        46.16 o                         
   1  -5   2      20049.66      20169.65       218.15 o                         
   2  -5   2        531.14        492.42        20.41 o                         
   3  -5   2       1809.58       1787.15        44.56 o                         
   4  -5   2      11539.26      11657.99       138.02 o                         
   5  -5   2       4915.77       4868.95        88.27 o                         
   6  -5   2       3235.09       3146.36        85.95 o                         
   7  -5   2       6591.14       6511.93       173.40 o                         
   8  -5   2       2477.47       2319.17       138.26 o                         
   9  -5   2       8324.47       8347.27       314.49 o                         
 -10  -4   2       8023.55       7976.55       379.09 o                         
  -9  -4   2        794.17        888.53        94.20 o                         
  -8  -4   2       5827.68       5894.21       181.02 o                         
  -7  -4   2       5746.95       5680.41       166.26 o                         
  -6  -4   2       1686.03       1710.41        72.17 o                         
  -5  -4   2        444.96        462.51        27.29 o                         
  -4  -4   2        358.15        404.45        23.95 o                         
  -3  -4   2       1566.99       1572.85        43.73 o                         
  -2  -4   2      43917.91      43515.69       305.38 o                         
  -1  -4   2      10345.24      10387.83       105.37 o                         
   0  -4   2      13025.24      13025.26       129.08 o                         
   1  -4   2      10795.77      10673.74       118.07 o                         
   2  -4   2      22195.70      22594.41       211.73 o                         
   3  -4   2        464.98        490.44        21.67 o                         
   4  -4   2       1298.94       1349.42        38.72 o                         
   5  -4   2          6.25         23.34        16.00 o                         
   6  -4   2       2590.52       2721.14        70.39 o                         
   7  -4   2        913.66       1016.45        60.36 o                         
   8  -4   2       5907.81       6098.57       214.87 o                         
   9  -4   2         80.72         46.24        63.99 o                         
  10  -4   2       6603.84       7570.14       618.85 o                         
 -10  -3   2        413.56        381.96       182.39 o                         
  -9  -3   2      10834.74      11193.85       559.09 o                         
  -8  -3   2         71.43        146.76        45.18 o                         
  -7  -3   2       2807.19       2822.30        87.57 o                         
  -6  -3   2       1038.02        956.10        49.44 o                         
  -5  -3   2       3699.06       3672.31        61.91 o                         
  -4  -3   2        216.07        232.13        18.62 o                         
  -3  -3   2       5302.73       5303.23        63.84 o                         
  -2  -3   2       8001.08       8060.90        83.31 o                         
  -1  -3   2      48236.56      48292.48       293.46 o                         
   0  -3   2       2225.72       2029.64        40.59 o                         
   1  -3   2      31931.99      32365.75       265.67 o                         
   2  -3   2       1093.39       1128.79        27.13 o                         
   3  -3   2        312.26        364.90        19.14 o                         
   4  -3   2       2248.34       2312.73        43.85 o                         
   5  -3   2       5177.65       4843.21        73.08 o                         
   6  -3   2        409.70        426.25        25.35 o                         
   7  -3   2      17415.54      17429.13       294.38 o                         
   8  -3   2        951.40        990.98        72.34 o                         
   9  -3   2       4634.47       4697.08       186.50 o                         
  10  -3   2       1285.86       1358.98       157.64 o                         
 -10  -2   2       2567.86       2665.52       215.42 o                         
  -9  -2   2       1638.72       1815.31       135.57 o                         
  -8  -2   2        134.65         95.20        38.03 o                         
  -7  -2   2        563.31        517.30        38.85 o                         
  -6  -2   2       9201.66       8733.11       120.04 o                         
  -5  -2   2        580.17        585.62        18.71 o                         
  -4  -2   2      65702.80      65455.29       363.45 o                         
  -3  -2   2      10819.55      10600.15        85.05 o                         
  -2  -2   2      26348.81      26875.26       157.03 o                         
  -1  -2   2      48459.92      49729.14       258.18 o                         
   0  -2   2       8691.48       9009.62        98.99 o                         
   1  -2   2        572.26        570.02        18.31 o                         
   2  -2   2       3090.59       3022.20        36.71 o                         
   3  -2   2       7060.49       7139.50        79.76 o                         
   4  -2   2      44841.37      43584.29       319.16 o                         
   5  -2   2       6366.59       6125.07        88.84 o                         
   6  -2   2      31152.66      30991.02       279.73 o                         
   7  -2   2       2231.49       2285.98        80.75 o                         
   8  -2   2        138.81        146.06        40.95 o                         
   9  -2   2        176.75        171.82        56.37 o                         
  10  -2   2       2773.46       2788.93       184.57 o                         
 -10  -1   2        478.71        515.94       147.34 o                         
  -9  -1   2        442.51        490.40        68.94 o                         
  -8  -1   2          4.33         35.53        28.42 o                         
  -7  -1   2       8447.43       8348.86       114.97 o                         
  -6  -1   2          7.45         26.50        18.32 o                         
  -5  -1   2      18996.78      18453.04       184.75 o                         
  -4  -1   2       5454.38       4947.07        75.80 o                         
  -3  -1   2      12434.07      12361.68        82.24 o                         
  -2  -1   2       9804.26       9986.71        60.57 o                         
  -1  -1   2      32409.66      32899.47       150.50 o                         
   0  -1   2       2299.77       2402.06        22.55 o                         
   1  -1   2         46.28        101.99         8.48 o                         
   2  -1   2        541.63        555.51        12.90 o                         
   3  -1   2      15458.51      15156.28       104.87 o                         
   4  -1   2       7245.68       7347.11        71.67 o                         
   5  -1   2      15360.59      14943.81       154.10 o                         
   6  -1   2       5379.13       5396.81        88.74 o                         
   7  -1   2      18753.23      19366.16       311.91 o                         
   8  -1   2        199.76        213.49        46.67 o                         
   9  -1   2        596.62        670.71        64.79 o                         
  10  -1   2          1.91         14.01        58.29 o                         
  11  -1   2       1549.40       1530.27       305.82 o                         
 -10   0   2        742.68        722.03       165.21 o                         
  -9   0   2         89.62        100.27        54.39 o                         
  -8   0   2       9760.74       9772.96       141.34 o                         
  -7   0   2       1799.37       1852.21        56.68 o                         
  -6   0   2      11502.10      11721.93       144.13 o                         
  -5   0   2       2076.46       2010.79        44.53 o                         
  -4   0   2      22327.07      22376.38       198.00 o                         
  -3   0   2        688.99        724.47        19.67 o                         
  -2   0   2       6682.85       7002.98        52.92 o                         
  -1   0   2         27.60         81.99         7.87 o                         
   0   0   2      16419.29      15916.66       189.24 o                         
   1   0   2       3246.34       3212.39        45.29 o                         
   2   0   2      82039.58      83394.77       356.20 o                         
   3   0   2       1292.85       1359.30        26.59 o                         
   4   0   2      36168.04      35411.26       255.72 o                         
   5   0   2         28.65         45.72         9.20 o                         
   6   0   2       2697.10       2667.70        43.85 o                         
   7   0   2       1308.15       1439.22        53.85 o                         
   8   0   2       4827.87       5015.93       170.63 o                         
   9   0   2       1235.15       1224.07        85.02 o                         
  10   0   2       4822.14       4905.85       284.44 o                         
  11   0   2         51.00        554.38       136.28 o                         
 -10   1   2        531.17        583.53       111.26 o                         
  -9   1   2      11142.08      10843.78       227.85 o                         
  -8   1   2       2825.73       2827.36       101.55 o                         
  -7   1   2      33242.59      33551.66       430.64 o                         
  -6   1   2       2303.42       2304.54        60.33 o                         
  -5   1   2        239.69        262.43        18.49 o                         
  -4   1   2       2291.41       2065.79        32.81 o                         
  -3   1   2       3018.57       3074.63        29.90 o                         
  -2   1   2       3613.71       3791.33        31.68 o                         
  -1   1   2       9371.53       9363.41        52.70 o                         
   0   1   2       2215.90       2264.47        21.17 o                         
   1   1   2     100152.67     105191.71       489.54 o                         
   2   1   2       8316.85       8581.94        61.55 o                         
   3   1   2       7849.96       7510.80        66.41 o                         
   4   1   2       6646.89       6489.50        65.93 o                         
   5   1   2      13422.88      13433.29       106.75 o                         
   6   1   2         66.46         82.58        12.00 o                         
   7   1   2        275.10        277.48        37.28 o                         
   8   1   2       3058.28       2980.44        98.69 o                         
   9   1   2       3919.68       3933.82       202.78 o                         
  10   1   2        293.47        255.56        60.10 o                         
  11   1   2       6226.69       6225.33       520.54 o                         
 -10   2   2       6080.94       5770.16       450.78 o                         
  -9   2   2        466.94        366.79        78.78 o                         
  -8   2   2        229.73        138.93        41.42 o                         
  -7   2   2         67.20         71.97        25.86 o                         
  -6   2   2      12502.68      12185.81       147.21 o                         
  -5   2   2       3058.97       3051.27        40.95 o                         
  -4   2   2       8372.28       8329.68        69.62 o                         
  -3   2   2       1847.15       1825.13        24.16 o                         
  -2   2   2      28264.88      28340.08       132.63 o                         
  -1   2   2       1142.26       1219.92        14.84 o                         
   0   2   2      30474.65      31283.23       167.65 o                         
   1   2   2         66.73        155.93         8.34 o                         
   2   2   2      11384.19      11402.51        78.02 o                         
   3   2   2       7130.87       7155.68        69.26 o                         
   4   2   2        428.98        468.10        19.18 o                         
   5   2   2       3468.63       3341.30        47.74 o                         
   6   2   2      13960.55      13496.27       163.00 o                         
   7   2   2       2470.21       2557.50        84.48 o                         
   8   2   2      15434.08      15303.76       263.90 o                         
   9   2   2         10.98         25.49        42.33 o                         
  10   2   2       3349.62       3529.44       164.49 o                         
  11   2   2          7.58        -79.79       137.38 o                         
 -10   3   2        744.80        739.48       120.49 o                         
  -9   3   2       8556.08       8359.10       418.72 o                         
  -8   3   2       3219.99       3290.78       123.34 o                         
  -7   3   2         14.11         12.47        30.44 o                         
  -6   3   2      13856.66      13811.68       132.89 o                         
  -5   3   2       2817.94       2650.22        41.57 o                         
  -4   3   2        646.79        671.80        19.97 o                         
  -3   3   2      35157.51      34566.32       214.84 o                         
  -2   3   2         37.15         76.04         9.57 o                         
  -1   3   2      60475.03      61393.54       341.50 o                         
   0   3   2      25023.14      25690.00       189.00 o                         
   1   3   2       1244.26       1344.56        34.69 o                         
   2   3   2       2316.01       2557.33        35.73 o                         
   3   3   2       4430.60       4409.40        57.33 o                         
   4   3   2        481.30        494.09        23.91 o                         
   5   3   2      13067.28      12875.47       141.78 o                         
   6   3   2       2554.98       2537.90        58.40 o                         
   7   3   2       7087.66       6998.78       151.85 o                         
   8   3   2        983.51        948.00        64.37 o                         
   9   3   2       8775.48       8873.58       209.55 o                         
  10   3   2        527.89        514.94        89.77 o                         
 -10   4   2       1123.50       1072.56       143.85 o                         
  -9   4   2         41.87         57.11        67.96 o                         
  -8   4   2       7178.33       7321.71       229.89 o                         
  -7   4   2        106.24        128.71        40.48 o                         
  -6   4   2       8232.98       8439.49       119.86 o                         
  -5   4   2       7736.88       7582.82       101.93 o                         
  -4   4   2       3987.84       3971.30        54.40 o                         
  -3   4   2        215.06        276.67        12.75 o                         
  -2   4   2      10174.43      10087.57        95.28 o                         
  -1   4   2       4460.69       4493.86        62.49 o                         
   0   4   2      18165.51      18712.91       144.51 o                         
   1   4   2      12797.82      12939.95       140.63 o                         
   2   4   2      24230.72      24427.32       175.03 o                         
   3   4   2      18316.88      18101.96       141.84 o                         
   4   4   2       3129.91       3133.56        54.17 o                         
   5   4   2         65.44         95.20        21.76 o                         
   6   4   2      11609.90      11961.52       151.13 o                         
   7   4   2       1271.96       1274.66        67.79 o                         
   8   4   2       5343.83       5312.99       147.42 o                         
   9   4   2        824.00        823.71        93.07 o                         
  10   4   2       1518.23       1611.94       160.15 o                         
  -9   5   2       2705.19       2410.98       143.66 o                         
  -8   5   2       5147.82       4786.83       191.59 o                         
  -7   5   2       2198.21       2155.08       110.51 o                         
  -6   5   2        964.25       1072.02        57.81 o                         
  -5   5   2      22887.55      22506.86       214.87 o                         
  -4   5   2       4310.31       4147.99        68.86 o                         
  -3   5   2      10213.92      10074.99       100.27 o                         
  -2   5   2       3081.64       3216.61        61.92 o                         
  -1   5   2       1053.87       1091.81        37.20 o                         
   0   5   2      23949.83      23439.96       202.73 o                         
   1   5   2       1191.72       1146.98        33.41 o                         
   2   5   2        646.27        693.75        26.75 o                         
   3   5   2      39691.54      39220.35       280.93 o                         
   4   5   2       8704.68       8636.33       125.19 o                         
   5   5   2       9722.92       9642.95       139.31 o                         
   6   5   2       1046.69       1048.52        43.26 o                         
   7   5   2       3503.19       3488.53       119.26 o                         
   8   5   2        351.93        379.68        74.03 o                         
   9   5   2        167.03        133.88        64.58 o                         
  10   5   2        171.49        278.67       154.15 o                         
  -9   6   2        181.85        175.07       160.34 o                         
  -8   6   2       3418.43       3148.03       162.09 o                         
  -7   6   2        139.58         98.13        48.36 o                         
  -6   6   2       1440.86       1521.75        63.20 o                         
  -5   6   2        981.98       1009.79        50.90 o                         
  -4   6   2       9101.08       8940.25       135.49 o                         
  -3   6   2       1419.24       1477.04        48.65 o                         
  -2   6   2       8423.35       8970.86       120.66 o                         
  -1   6   2        264.98        332.60        29.41 o                         
   0   6   2      30697.62      30524.21       307.95 o                         
   1   6   2       5594.28       5581.31        91.52 o                         
   2   6   2        305.25        313.75        22.49 o                         
   3   6   2        170.44        182.01        24.17 o                         
   4   6   2       4721.96       4709.01        93.98 o                         
   5   6   2       3669.25       3666.68        81.35 o                         
   6   6   2       8404.06       8535.07       140.92 o                         
   7   6   2       1631.63       1628.13        93.36 o                         
   8   6   2       6726.59       6529.16       180.57 o                         
   9   6   2        689.72        674.97        70.56 o                         
  -8   7   2          0.18         37.56       100.24 o                         
  -7   7   2       2326.79       2254.24       122.44 o                         
  -6   7   2        421.34        567.65        49.27 o                         
  -5   7   2       3561.24       3587.03        98.00 o                         
  -4   7   2        370.02        303.14        33.69 o                         
  -3   7   2      14169.71      14450.41       175.70 o                         
  -2   7   2       3661.41       3581.79        79.16 o                         
  -1   7   2       1669.69       1712.76        61.49 o                         
   0   7   2        587.96        571.88        45.52 o                         
   1   7   2       8493.50       8625.52       162.63 o                         
   2   7   2      12236.45      12302.10       175.13 o                         
   3   7   2       7618.36       7636.07       136.62 o                         
   4   7   2         72.45         95.30        25.90 o                         
   5   7   2       4323.60       4364.38       101.73 o                         
   6   7   2        742.20        735.69        49.25 o                         
   7   7   2        551.39        572.15        66.14 o                         
   8   7   2        860.63        700.67        73.89 o                         
  -7   8   2       1133.46       1255.27       198.70 o                         
  -6   8   2       8558.59       8737.02       240.06 o                         
  -5   8   2        263.83        334.16        50.82 o                         
  -4   8   2        154.22        104.47        33.53 o                         
  -3   8   2       7802.67       7951.25       159.07 o                         
  -2   8   2       5558.18       5825.47       120.55 o                         
  -1   8   2       1567.53       1663.35        65.25 o                         
   0   8   2       1806.99       1816.48        78.45 o                         
   1   8   2       1492.54       1551.68        65.68 o                         
   2   8   2      11694.95      11925.34       219.90 o                         
   3   8   2       1181.52       1312.04        74.75 o                         
   4   8   2       6978.00       7226.59       173.48 o                         
   5   8   2        417.56        338.35        50.18 o                         
   6   8   2       2771.39       2601.55       158.92 o                         
   7   8   2        315.69        304.18        72.76 o                         
   8   8   2        508.62        458.71       162.09 o                         
  -6   9   2         16.43         89.70        76.60 o                         
  -5   9   2      11957.81      11982.51       226.12 o                         
  -4   9   2        488.71        642.91        59.82 o                         
  -3   9   2       1734.82       1673.54        83.74 o                         
  -2   9   2        504.80        530.02        45.72 o                         
  -1   9   2        233.52        304.11        44.07 o                         
   0   9   2        457.80        554.33        52.04 o                         
   1   9   2       8139.24       8343.18       205.23 o                         
   2   9   2        192.62        249.97        44.03 o                         
   3   9   2       6935.03       7396.09       185.11 o                         
   4   9   2         45.99         89.35        41.15 o                         
   5   9   2       2233.64       2319.89       106.88 o                         
   6   9   2        385.88        709.91       212.47 o                         
   7   9   2       1933.40       1363.28       270.32 o                         
  -5  10   2       2898.94       3193.01       194.43 o                         
  -4  10   2        661.61        688.32        67.14 o                         
  -3  10   2       3443.64       3545.88       120.78 o                         
  -2  10   2       7774.80       8052.92       190.75 o                         
  -1  10   2        427.82        412.01        54.14 o                         
   0  10   2       8753.14       9007.37       210.90 o                         
   1  10   2        138.87         62.03        43.70 o                         
   2  10   2       2782.77       2806.10       120.15 o                         
   3  10   2       1048.63       1169.97        82.39 o                         
   4  10   2        449.85        518.56        69.87 o                         
   5  10   2         40.82        139.89        60.73 o                         
  -2  11   2          0.21        121.30       125.74 o                         
  -1  11   2      11082.59      11217.01       698.24 o                         
   0  11   2        315.51        174.90       115.31 o                         
   1  11   2       3354.57       3561.62       262.87 o                         
   2  11   2        340.56        413.34       159.56 o                         
  -3 -10   3       5533.69       5868.50       483.66 o                         
  -2 -10   3          3.47         56.42        64.35 o                         
  -1 -10   3       3108.14       3332.37       147.60 o                         
   0 -10   3        527.56        725.89        92.58 o                         
   1 -10   3        510.09        690.98       113.66 o                         
   2 -10   3        656.93        708.26       105.45 o                         
   3 -10   3       1957.76       2134.04       166.88 o                         
  -6  -9   3       5279.42       4006.77       388.08 o                         
  -5  -9   3        309.90        156.10       124.58 o                         
  -4  -9   3       4570.24       4792.17       139.56 o                         
  -3  -9   3        481.96        500.66        57.65 o                         
  -2  -9   3       2563.15       2890.50       115.37 o                         
  -1  -9   3          3.12         27.54        40.29 o                         
   0  -9   3        193.90        191.24        50.99 o                         
   1  -9   3        282.57        301.45        56.96 o                         
   2  -9   3       6168.66       6481.59       149.00 o                         
   3  -9   3        894.88        984.65        61.24 o                         
   4  -9   3       2172.06       2214.03        88.65 o                         
   5  -9   3        288.06        243.08        48.46 o                         
   6  -9   3       6495.70       6199.75       220.08 o                         
  -6  -8   3        345.70        370.47        85.52 o                         
  -5  -8   3       3083.14       2915.61       102.91 o                         
  -4  -8   3       1491.86       1498.47        79.75 o                         
  -3  -8   3       5103.97       5086.47       140.98 o                         
  -2  -8   3       3530.95       3624.14       117.58 o                         
  -1  -8   3       9448.49       9947.21       197.68 o                         
   0  -8   3       1426.08       1424.84        80.79 o                         
   1  -8   3       1108.76       1296.34        61.58 o                         
   2  -8   3       3637.38       3641.75        98.20 o                         
   3  -8   3       6770.86       6898.37       134.40 o                         
   4  -8   3       1286.65       1311.47        65.27 o                         
   5  -8   3       1006.44        999.50        60.60 o                         
   6  -8   3        280.28        136.87        36.76 o                         
   7  -8   3       3664.26       3768.90       372.85 o                         
  -8  -7   3       3846.42       4359.20       431.28 o                         
  -7  -7   3       2592.74       2733.44       165.64 o                         
  -6  -7   3       3357.58       3240.26       151.23 o                         
  -5  -7   3        529.83        529.60        46.17 o                         
  -4  -7   3       2721.44       2680.64        95.60 o                         
  -3  -7   3       1636.63       1760.97        91.99 o                         
  -2  -7   3        787.59        788.63        56.12 o                         
  -1  -7   3       3641.84       3779.26       103.30 o                         
   0  -7   3      19369.50      19813.96       250.41 o                         
   1  -7   3       1787.25       1846.10        62.94 o                         
   2  -7   3       5519.63       5555.47       121.30 o                         
   3  -7   3       1380.91       1342.92        60.81 o                         
   4  -7   3       5039.11       5123.66       113.43 o                         
   5  -7   3        468.11        531.12        48.85 o                         
   6  -7   3       2403.75       2441.20        89.50 o                         
   7  -7   3        979.41        958.05        93.06 o                         
   8  -7   3       1263.48        974.15       269.40 o                         
  -8  -6   3        137.99         98.89        58.20 o                         
  -7  -6   3       5378.69       5273.93       189.45 o                         
  -6  -6   3       1949.75       1863.56       110.94 o                         
  -5  -6   3       9099.66       9086.36       159.39 o                         
  -4  -6   3        107.89        171.70        32.35 o                         
  -3  -6   3       8329.97       8384.16       156.81 o                         
  -2  -6   3       4026.33       4050.17        98.12 o                         
  -1  -6   3        742.12        687.97        42.23 o                         
   0  -6   3       6556.85       6563.79       133.14 o                         
   1  -6   3       5768.29       5984.79       117.53 o                         
   2  -6   3      18105.36      17959.48       240.20 o                         
   3  -6   3      19721.78      19568.59       236.38 o                         
   4  -6   3         61.92         67.28        25.53 o                         
   5  -6   3       7482.91       7344.57       140.73 o                         
   6  -6   3        297.06        304.57        38.66 o                         
   7  -6   3       1152.33       1078.29       117.70 o                         
   8  -6   3       2536.53       2667.98       175.14 o                         
   9  -6   3       2396.96       2335.26       366.45 o                         
  -9  -5   3       1119.38        942.69       132.71 o                         
  -8  -5   3       3277.82       3251.30       142.09 o                         
  -7  -5   3        144.54        161.26        47.77 o                         
  -6  -5   3       7694.28       7453.69       206.74 o                         
  -5  -5   3        284.72        309.70        33.25 o                         
  -4  -5   3       6408.65       6387.47       105.67 o                         
  -3  -5   3       3214.26       3242.84        68.57 o                         
  -2  -5   3      16924.79      16874.74       145.16 o                         
  -1  -5   3      11086.21      10806.61       123.83 o                         
   0  -5   3       5075.85       5116.33        83.92 o                         
   1  -5   3        526.72        559.44        21.93 o                         
   2  -5   3       3946.95       3946.89        62.50 o                         
   3  -5   3       2323.24       2424.28        53.77 o                         
   4  -5   3      13050.45      12920.81       154.16 o                         
   5  -5   3        169.17        157.57        26.59 o                         
   6  -5   3       9722.69       9913.87       157.23 o                         
   7  -5   3       1251.25       1316.56        78.89 o                         
   8  -5   3       4352.72       4140.05       210.75 o                         
   9  -5   3         21.11        -79.82       110.45 o                         
 -10  -4   3        342.31        452.19       162.75 o                         
  -9  -4   3       6267.93       6032.95       247.73 o                         
  -8  -4   3         27.51         46.09        44.36 o                         
  -7  -4   3       6404.95       6231.59       157.01 o                         
  -6  -4   3       1940.73       1959.11        86.54 o                         
  -5  -4   3       1773.60       1873.28        55.20 o                         
  -4  -4   3        709.14        662.95        33.27 o                         
  -3  -4   3       3593.52       3530.24        65.49 o                         
  -2  -4   3          6.34         24.52         8.02 o                         
  -1  -4   3       5763.26       5688.70        70.28 o                         
   0  -4   3      13632.07      13524.32       147.12 o                         
   1  -4   3      91780.59      91758.66       645.57 o                         
   2  -4   3        324.93        354.16        23.17 o                         
   3  -4   3       6235.16       6089.46        83.40 o                         
   4  -4   3       4147.72       3951.80        73.88 o                         
   5  -4   3         92.89        118.82        18.90 o                         
   6  -4   3       4487.87       4424.87        86.56 o                         
   7  -4   3        514.89        522.65        46.65 o                         
   8  -4   3       5687.49       5257.74       195.08 o                         
   9  -4   3      14985.28      14545.05       419.42 o                         
  10  -4   3        849.22        673.10       150.05 o                         
 -10  -3   3       8690.05       9363.93       734.41 o                         
  -9  -3   3         69.66        -67.46        67.46 o                         
  -8  -3   3       5676.21       5824.54       155.88 o                         
  -7  -3   3        342.47        300.72        39.77 o                         
  -6  -3   3       2173.21       2196.51        77.50 o                         
  -5  -3   3       5327.11       5293.77        84.49 o                         
  -4  -3   3         16.11         43.69        14.18 o                         
  -3  -3   3       7817.66       7831.25        95.86 o                         
  -2  -3   3      36040.87      35126.88       239.10 o                         
  -1  -3   3         85.87        114.78        12.54 o                         
   0  -3   3      29927.78      30291.35       242.65 o                         
   1  -3   3       2318.03       2276.67        46.28 o                         
   2  -3   3      13331.06      13231.41       116.70 o                         
   3  -3   3          2.78         30.39        11.15 o                         
   4  -3   3       3757.07       3635.91        56.28 o                         
   5  -3   3       2262.73       2265.11        48.96 o                         
   6  -3   3      12369.18      12215.64       143.16 o                         
   7  -3   3        355.69        409.86        41.93 o                         
   8  -3   3        443.27        479.60        57.41 o                         
   9  -3   3       1275.36       1322.63       102.85 o                         
  10  -3   3       6162.44       6665.27       416.59 o                         
 -10  -2   3        244.09        281.11        92.91 o                         
  -9  -2   3        550.48        738.95       101.06 o                         
  -8  -2   3        297.50        281.31        42.07 o                         
  -7  -2   3       1768.56       1880.01        66.23 o                         
  -6  -2   3       2807.37       2753.18        70.21 o                         
  -5  -2   3      20871.60      20489.85       154.22 o                         
  -4  -2   3       5989.61       6056.94        60.47 o                         
  -3  -2   3       7909.56       8128.66        82.66 o                         
  -2  -2   3       8101.41       8021.69        66.32 o                         
  -1  -2   3      49721.43      50214.16       297.90 o                         
   0  -2   3       1150.62       1121.49        25.54 o                         
   1  -2   3       3548.02       3515.00        48.45 o                         
   2  -2   3         13.25         49.44        10.16 o                         
   3  -2   3       9711.20       9400.24        76.65 o                         
   4  -2   3       1949.36       1931.63        36.80 o                         
   5  -2   3       2938.38       3008.40        59.53 o                         
   6  -2   3        465.83        463.51        30.19 o                         
   7  -2   3      25288.48      25725.87       333.24 o                         
   8  -2   3        163.61        157.56        44.25 o                         
   9  -2   3       3754.92       3982.89       149.63 o                         
  10  -2   3        727.38        913.12        90.56 o                         
 -10  -1   3       1668.11       1519.43       200.04 o                         
  -9  -1   3        180.88        282.84        68.85 o                         
  -8  -1   3        999.73       1035.37        64.87 o                         
  -7  -1   3       2685.00       2713.68        62.69 o                         
  -6  -1   3       1411.53       1363.19        41.63 o                         
  -5  -1   3        531.50        556.92        28.62 o                         
  -4  -1   3      74689.21      73044.31       518.72 o                         
  -3  -1   3      10462.68      10505.73        78.78 o                         
  -2  -1   3      64732.19      65049.01       305.63 o                         
  -1  -1   3       2806.61       2899.76        24.88 o                         
   0  -1   3       2501.37       2533.59        25.99 o                         
   1  -1   3       1663.28       1756.67        24.12 o                         
   2  -1   3       2291.46       2458.44        28.64 o                         
   3  -1   3       5846.07       5798.18        57.09 o                         
   4  -1   3      31579.54      30884.07       268.62 o                         
   5  -1   3       5589.12       5373.99        78.97 o                         
   6  -1   3      20330.06      20466.97       203.85 o                         
   7  -1   3        502.39        548.45        46.39 o                         
   8  -1   3       6086.04       6489.11       169.34 o                         
   9  -1   3       1376.54       1427.22        90.85 o                         
  10  -1   3        375.52        384.89        67.62 o                         
  11  -1   3         38.12        -54.35       131.94 o                         
 -10   0   3         87.37        181.89        74.38 o                         
  -9   0   3        926.52        709.55        96.42 o                         
  -8   0   3          5.35         28.76        31.09 o                         
  -7   0   3      18888.90      19765.91       333.71 o                         
  -6   0   3       3245.91       3241.77        63.43 o                         
  -5   0   3      16193.37      16303.03       245.50 o                         
  -4   0   3       9601.72       9468.71       100.31 o                         
  -3   0   3       5271.49       5431.52        49.62 o                         
  -2   0   3        348.95        383.23        10.79 o                         
  -1   0   3       6437.96       6423.81        42.34 o                         
   0   0   3        642.51        871.29        13.93 o                         
   1   0   3      51201.85      51496.18       295.83 o                         
   2   0   3       9111.53       9288.54        59.64 o                         
   3   0   3      29843.16      30079.53       170.68 o                         
   4   0   3       6453.15       6581.13        70.05 o                         
   5   0   3      13932.79      13706.88       141.65 o                         
   6   0   3        155.58        205.92        18.41 o                         
   7   0   3       3048.01       3256.13        85.75 o                         
   8   0   3         13.76         29.66        33.81 o                         
   9   0   3        177.32        173.26        48.90 o                         
  10   0   3        249.94        308.13        65.62 o                         
  11   0   3       4668.52       5387.22       514.49 o                         
 -10   1   3       3028.68       3337.67       226.61 o                         
  -9   1   3        275.14        360.36       112.63 o                         
  -8   1   3       5028.32       5319.60       141.63 o                         
  -7   1   3       1075.12       1108.89        51.01 o                         
  -6   1   3      25646.59      25575.36       285.51 o                         
  -5   1   3       7675.44       7525.42       101.06 o                         
  -4   1   3      15901.19      15669.67       126.72 o                         
  -3   1   3        130.47        172.66         9.99 o                         
  -2   1   3         72.63        135.53         6.81 o                         
  -1   1   3       3387.75       3512.04        31.64 o                         
   0   1   3      12756.60      12666.46        71.27 o                         
   1   1   3      15027.38      15113.96       108.85 o                         
   2   1   3      80128.62      79713.36       551.10 o                         
   3   1   3      21592.79      21291.65       144.81 o                         
   4   1   3      53118.35      52212.25       407.07 o                         
   5   1   3        171.63        222.78        14.61 o                         
   6   1   3         87.41        109.68        12.94 o                         
   7   1   3         33.95         32.62        36.22 o                         
   8   1   3        941.44        894.55        60.63 o                         
   9   1   3        488.05        595.21        60.37 o                         
  10   1   3       5263.17       5409.47       220.45 o                         
  11   1   3        188.47         86.96       310.52 o                         
 -10   2   3       2430.21       2754.44       212.49 o                         
  -9   2   3       3121.43       3119.91       135.65 o                         
  -8   2   3       1044.63       1121.81        80.30 o                         
  -7   2   3      14228.75      14288.28       236.82 o                         
  -6   2   3        149.45        156.70        25.44 o                         
  -5   2   3       3831.29       3921.94        47.33 o                         
  -4   2   3       4450.55       4464.62        51.52 o                         
  -3   2   3      12526.63      12661.39        88.11 o                         
  -2   2   3       4253.38       4324.52        38.77 o                         
  -1   2   3      37006.31      37417.66       192.76 o                         
   0   2   3       1755.36       1915.43        24.31 o                         
   1   2   3      45735.83      47112.52       250.47 o                         
   2   2   3       6765.57       6970.21        64.92 o                         
   3   2   3       2823.75       2963.69        41.68 o                         
   4   2   3       3908.64       3886.00        61.09 o                         
   5   2   3      16218.64      15957.87       154.06 o                         
   6   2   3       1821.09       1772.02        41.35 o                         
   7   2   3       4323.35       4327.33       111.07 o                         
   8   2   3       1110.68       1177.89        81.79 o                         
   9   2   3       7438.76       7577.71       178.90 o                         
  10   2   3        716.04        768.31        86.44 o                         
  11   2   3       1203.41       1279.20       182.04 o                         
 -10   3   3       7470.88       6920.09       327.20 o                         
  -9   3   3         92.16         93.83        89.78 o                         
  -8   3   3       1555.85       1534.93        89.05 o                         
  -7   3   3        596.66        600.49        55.60 o                         
  -6   3   3       3308.41       3287.07        86.82 o                         
  -5   3   3        804.44        804.93        26.99 o                         
  -4   3   3       1685.31       1634.61        35.81 o                         
  -3   3   3       3874.54       3815.39        43.18 o                         
  -2   3   3      52797.41      52262.00       277.12 o                         
  -1   3   3         45.29         53.47         8.80 o                         
   0   3   3      28310.19      28680.51       210.36 o                         
   1   3   3      24601.78      24649.67       196.29 o                         
   2   3   3      40613.58      40900.28       289.41 o                         
   3   3   3         46.67         62.44        10.92 o                         
   4   3   3       1399.03       1447.47        36.94 o                         
   5   3   3      11746.57      11830.25       130.52 o                         
   6   3   3       3986.60       3988.25        69.67 o                         
   7   3   3        502.39        548.42        46.89 o                         
   8   3   3      14275.09      14339.80       246.36 o                         
   9   3   3       3111.99       3177.10       123.69 o                         
  10   3   3       8152.40       8233.64       245.81 o                         
  11   3   3        940.96       1123.68       178.23 o                         
 -10   4   3       2028.35       1718.77       176.08 o                         
  -9   4   3      11259.45      11496.16       310.11 o                         
  -8   4   3       1541.05       1696.52       140.10 o                         
  -7   4   3       1318.62       1327.91        72.13 o                         
  -6   4   3        492.82        521.02        40.03 o                         
  -5   4   3       4366.02       4496.07        78.63 o                         
  -4   4   3       9218.89       9011.27        94.42 o                         
  -3   4   3       8787.49       8643.81        78.38 o                         
  -2   4   3       1560.31       1792.51        39.00 o                         
  -1   4   3      40592.37      41071.61       295.97 o                         
   0   4   3       9100.66       9361.61        98.23 o                         
   1   4   3       2198.65       2169.54        39.18 o                         
   2   4   3        498.45        513.01        25.77 o                         
   3   4   3      13109.22      12837.51       124.17 o                         
   4   4   3         10.38         42.22        16.26 o                         
   5   4   3       9564.86       9539.55       124.78 o                         
   6   4   3       2337.44       2334.77        57.10 o                         
   7   4   3       9281.45       9189.34       169.58 o                         
   8   4   3        383.70        438.25        50.19 o                         
   9   4   3        106.12        142.02        47.42 o                         
  10   4   3        359.22        599.42       111.14 o                         
  -9   5   3        218.24        306.31        72.16 o                         
  -8   5   3       3333.21       3145.62       158.36 o                         
  -7   5   3        358.82        359.72        50.62 o                         
  -6   5   3      11761.37      11611.28       181.31 o                         
  -5   5   3         80.42         42.45        21.53 o                         
  -4   5   3      20691.53      20338.51       202.33 o                         
  -3   5   3       1779.69       1875.01        44.24 o                         
  -2   5   3        349.50        395.31        24.70 o                         
  -1   5   3         19.34         36.60        16.89 o                         
   0   5   3      16181.00      16071.02       151.33 o                         
   1   5   3        675.90        801.21        44.23 o                         
   2   5   3      10853.45      10756.55       123.60 o                         
   3   5   3       4012.29       3827.16        68.19 o                         
   4   5   3      11205.28      11397.26       141.87 o                         
   5   5   3         21.43         23.48        20.73 o                         
   6   5   3       4765.46       4631.18        95.58 o                         
   7   5   3       2585.71       2740.86        99.67 o                         
   8   5   3       3195.73       3113.60       124.37 o                         
   9   5   3       1173.47       1039.02       105.90 o                         
  10   5   3       1918.97       2335.08       259.77 o                         
  -9   6   3        901.10       1012.58       237.91 o                         
  -8   6   3       3164.19       2994.05       160.45 o                         
  -7   6   3        811.90        885.45        91.54 o                         
  -6   6   3       1785.54       1788.78        71.83 o                         
  -5   6   3       1691.82       1708.96        59.77 o                         
  -4   6   3       6172.36       6193.90       103.97 o                         
  -3   6   3      32562.14      32635.15       274.21 o                         
  -2   6   3      19009.29      18857.53       189.73 o                         
  -1   6   3      16259.56      16199.51       180.11 o                         
   0   6   3      14560.19      14835.73       196.13 o                         
   1   6   3        193.60        217.24        18.82 o                         
   2   6   3       5837.44       5894.59        95.07 o                         
   3   6   3       4630.40       4767.46        87.15 o                         
   4   6   3         18.86         18.40        25.45 o                         
   5   6   3       9702.04       9920.59       149.37 o                         
   6   6   3      12423.27      12268.64       187.26 o                         
   7   6   3       4237.43       4085.42       134.38 o                         
   8   6   3        280.75        280.13        51.44 o                         
   9   6   3       2859.10       2901.91       140.78 o                         
  -8   7   3       3896.29       3679.89       312.38 o                         
  -7   7   3          4.10        119.45        66.21 o                         
  -6   7   3       4395.10       4539.63       162.49 o                         
  -5   7   3       3280.87       3334.09        94.17 o                         
  -4   7   3       1214.36       1190.41        56.25 o                         
  -3   7   3       5499.42       5387.79        98.84 o                         
  -2   7   3       8570.87       8758.85       132.64 o                         
  -1   7   3        177.80        234.13        30.35 o                         
   0   7   3      18195.24      18060.02       272.47 o                         
   1   7   3          5.10         12.52        30.69 o                         
   2   7   3       7531.71       7435.14       133.43 o                         
   3   7   3        402.06        485.52        37.70 o                         
   4   7   3       1159.39       1128.97        58.36 o                         
   5   7   3          3.94         55.23        28.06 o                         
   6   7   3       2724.99       2712.01        88.53 o                         
   7   7   3          5.56         46.84        44.34 o                         
   8   7   3       6290.93       6225.39       182.86 o                         
   9   7   3        141.87        185.72       116.55 o                         
  -7   8   3       2063.20       2042.04       230.23 o                         
  -6   8   3        250.58        163.65        65.03 o                         
  -5   8   3       6488.70       6525.70       143.06 o                         
  -4   8   3        451.39        562.12        45.41 o                         
  -3   8   3      12662.95      12933.41       207.83 o                         
  -2   8   3       5267.49       5440.90       110.52 o                         
  -1   8   3         12.55         60.14        29.68 o                         
   0   8   3       1174.34       1197.63        66.11 o                         
   1   8   3       6385.92       6455.60       148.69 o                         
   2   8   3       2074.94       2099.90        73.54 o                         
   3   8   3       7169.40       7510.00       156.39 o                         
   4   8   3       4567.36       4595.92       114.63 o                         
   5   8   3      11270.23      11177.71       191.97 o                         
   6   8   3       2940.65       2952.67       105.03 o                         
   7   8   3        775.70        897.97        90.40 o                         
   8   8   3        480.83         60.08       102.91 o                         
  -6   9   3      11974.13      11831.53       750.56 o                         
  -5   9   3        329.92        334.67        69.71 o                         
  -4   9   3       3418.49       3415.80       111.86 o                         
  -3   9   3          8.11          5.90        37.34 o                         
  -2   9   3       2728.45       2759.94        94.67 o                         
  -1   9   3        103.56        180.04        36.12 o                         
   0   9   3        661.46        727.35        54.73 o                         
   1   9   3         62.21         63.67        42.03 o                         
   2   9   3       5168.70       5337.76       151.75 o                         
   3   9   3         85.33        151.48        44.00 o                         
   4   9   3       7001.96       7167.12       183.71 o                         
   5   9   3          2.97         72.62        40.81 o                         
   6   9   3       6259.46       6657.56       263.75 o                         
  -5  10   3       3249.90       3323.50       174.45 o                         
  -4  10   3         76.76         41.35        74.91 o                         
  -3  10   3        591.18        564.81        57.00 o                         
  -2  10   3         18.32         54.19        41.57 o                         
  -1  10   3       5851.97       6238.31       161.29 o                         
   0  10   3       1025.64        975.13        71.21 o                         
   1  10   3       5101.63       5289.37       172.77 o                         
   2  10   3         15.01         46.87        45.54 o                         
   3  10   3       6307.14       6496.79       184.31 o                         
   4  10   3       1150.16       1238.88        86.73 o                         
   5  10   3         21.00        110.85        58.49 o                         
  -3  11   3         13.58        440.14       169.48 o                         
  -2  11   3       2286.49       2471.98       187.77 o                         
  -1  11   3        139.16        257.94       107.20 o                         
   0  11   3       8712.77       8919.31       341.79 o                         
   1  11   3         39.58        120.93        61.06 o                         
   2  11   3       2382.22       2597.48       231.78 o                         
  -2 -10   4       3545.78       3447.48       361.94 o                         
   0 -10   4        204.11        172.73       121.08 o                         
   1 -10   4        295.03        181.58        97.00 o                         
   2 -10   4       5818.68       6172.12       411.10 o                         
   3 -10   4       1632.55       1527.60       261.00 o                         
  -5  -9   4       3171.33       2366.77       305.94 o                         
  -4  -9   4        174.29        242.37        46.98 o                         
  -3  -9   4       4594.80       4793.67       133.78 o                         
  -2  -9   4       2715.06       2653.13        99.75 o                         
  -1  -9   4       4797.97       4925.26       132.76 o                         
   0  -9   4       1602.85       1712.69        79.29 o                         
   1  -9   4        446.38        425.84        60.72 o                         
   2  -9   4       4492.32       4631.70       122.43 o                         
   3  -9   4       1154.61       1207.18        63.79 o                         
   4  -9   4         24.93         37.38        44.85 o                         
   5  -9   4       5985.69       5720.55       188.96 o                         
  -6  -8   4       2145.91       1999.81       456.14 o                         
  -5  -8   4        142.98         90.48        34.75 o                         
  -4  -8   4       4991.11       4844.12       133.21 o                         
  -3  -8   4       5791.24       5932.81       146.59 o                         
  -2  -8   4       4026.07       4228.58       129.63 o                         
  -1  -8   4          5.98         35.81        36.04 o                         
   0  -8   4       6563.92       6842.73       159.68 o                         
   1  -8   4         10.28         83.76        30.90 o                         
   2  -8   4       4165.78       4270.32       114.33 o                         
   3  -8   4       4276.07       4323.49       118.62 o                         
   4  -8   4        871.35        970.30        77.95 o                         
   5  -8   4          3.88         -8.20        33.71 o                         
   6  -8   4       3882.45       3740.47       134.21 o                         
   7  -8   4        750.77        920.84       200.50 o                         
  -7  -7   4       4038.34       4064.70       202.57 o                         
  -6  -7   4        125.34        197.08        66.02 o                         
  -5  -7   4       1328.13       1341.01        67.76 o                         
  -4  -7   4        457.81        481.91        46.80 o                         
  -3  -7   4       2788.66       2833.55        99.05 o                         
  -2  -7   4        380.68        313.43        40.81 o                         
  -1  -7   4      10719.71      10802.94       184.56 o                         
   0  -7   4       5586.58       5509.29       112.38 o                         
   1  -7   4       3996.18       4057.86       107.27 o                         
   2  -7   4        418.28        476.15        40.43 o                         
   3  -7   4      12541.54      12939.29       188.81 o                         
   4  -7   4        841.31        882.89        51.80 o                         
   5  -7   4       2821.46       2790.24        94.93 o                         
   6  -7   4        260.41        222.49        37.76 o                         
   7  -7   4        969.50        912.89       116.25 o                         
  -8  -6   4       2347.80       2144.92       165.44 o                         
  -7  -6   4        851.99        995.47        81.88 o                         
  -6  -6   4       5325.62       5374.75       186.90 o                         
  -5  -6   4       7663.48       7436.25       146.03 o                         
  -4  -6   4      12872.09      12696.37       194.85 o                         
  -3  -6   4       3511.15       3456.28       100.85 o                         
  -2  -6   4       2670.87       2757.29        83.15 o                         
  -1  -6   4       3771.23       3812.88        76.93 o                         
   0  -6   4       6810.66       7033.95        99.27 o                         
   1  -6   4          2.12         99.90        31.71 o                         
   2  -6   4       2359.24       2433.73        68.67 o                         
   3  -6   4       1259.04       1349.54        55.02 o                         
   4  -6   4      11592.72      11403.70       160.32 o                         
   5  -6   4       1071.65       1053.05        57.54 o                         
   6  -6   4       5264.38       5396.40       128.38 o                         
   7  -6   4        322.33        281.52        54.65 o                         
   8  -6   4       7762.79       7445.58       346.40 o                         
  -9  -5   4        544.00        493.84       148.02 o                         
  -8  -5   4        227.80        166.44        74.47 o                         
  -7  -5   4       2267.61       2093.92       101.12 o                         
  -6  -5   4        132.18         76.47        63.12 o                         
  -5  -5   4       9881.81       9873.13       160.94 o                         
  -4  -5   4        148.41        154.85        23.69 o                         
  -3  -5   4      33781.54      33335.59       287.98 o                         
  -2  -5   4         44.12         61.61        17.72 o                         
  -1  -5   4        501.32        512.22        20.81 o                         
   0  -5   4        370.09        414.24        24.60 o                         
   1  -5   4       5662.97       5831.19        90.35 o                         
   2  -5   4        368.10        375.72        23.63 o                         
   3  -5   4       8791.00       8790.72       114.16 o                         
   4  -5   4        742.45        775.05        36.15 o                         
   5  -5   4      19946.26      19479.22       218.23 o                         
   6  -5   4       1486.05       1431.09        60.92 o                         
   7  -5   4        735.75        757.05       120.47 o                         
   8  -5   4        331.10        331.65        73.69 o                         
   9  -5   4       2659.42       2968.75       280.18 o                         
  -9  -4   4       1513.07       1395.71       126.19 o                         
  -8  -4   4       5914.45       5777.67       183.16 o                         
  -7  -4   4        970.40       1023.67        70.72 o                         
  -6  -4   4      12967.23      12638.19       211.13 o                         
  -5  -4   4       6102.39       6109.47       106.98 o                         
  -4  -4   4        274.24        245.63        26.49 o                         
  -3  -4   4       2518.50       2557.80        56.65 o                         
  -2  -4   4       5949.76       5768.23        74.65 o                         
  -1  -4   4      18676.87      18528.82       164.19 o                         
   0  -4   4      33435.27      32907.25       263.72 o                         
   1  -4   4       4627.39       5264.36        95.00 o                         
   2  -4   4      18447.24      18213.48       167.31 o                         
   3  -4   4       1782.32       1831.33        41.83 o                         
   4  -4   4        960.19        945.44        31.37 o                         
   5  -4   4      14144.90      13650.25       152.99 o                         
   6  -4   4       5122.04       5187.78        97.08 o                         
   7  -4   4       3701.65       3693.84       104.38 o                         
   8  -4   4       2638.44       2580.77       146.18 o                         
   9  -4   4        274.60        260.04        83.69 o                         
  10  -4   4       4624.80       5396.52       385.00 o                         
  -9  -3   4       6026.33       6107.03       243.99 o                         
  -8  -3   4        107.15        138.94        42.73 o                         
  -7  -3   4       8768.82       8771.32       176.44 o                         
  -6  -3   4        712.94        762.13        52.25 o                         
  -5  -3   4      11406.43      11505.52       132.60 o                         
  -4  -3   4       7516.25       7366.18        96.15 o                         
  -3  -3   4        709.69        810.20        27.37 o                         
  -2  -3   4       4702.78       4566.95        54.71 o                         
  -1  -3   4       8174.74       8445.25        86.64 o                         
   0  -3   4        290.28        362.48        19.36 o                         
   1  -3   4      28736.02      28525.98       227.42 o                         
   2  -3   4        165.16        167.52        14.95 o                         
   3  -3   4      49437.61      48341.45       305.13 o                         
   4  -3   4       2652.17       2628.18        56.12 o                         
   5  -3   4        199.87        217.83        24.08 o                         
   6  -3   4       2629.66       2554.16        63.35 o                         
   7  -3   4         41.85         41.93        31.91 o                         
   8  -3   4         80.86        132.86        49.67 o                         
   9  -3   4       8302.46       8178.47       401.98 o                         
  10  -3   4         60.74         42.36       203.59 o                         
 -10  -2   4       3330.16       3423.83       441.63 o                         
  -9  -2   4         22.63         74.84        51.38 o                         
  -8  -2   4      12585.73      13005.29       315.62 o                         
  -7  -2   4        858.04        844.07        50.57 o                         
  -6  -2   4         80.65         58.64        25.96 o                         
  -5  -2   4        173.94        225.70        18.34 o                         
  -4  -2   4       2744.56       2757.17        45.12 o                         
  -3  -2   4       2119.70       2161.76        35.33 o                         
  -2  -2   4      51313.59      51102.09       303.38 o                         
  -1  -2   4        748.65        918.52        22.01 o                         
   0  -2   4      23155.03      22709.82       177.30 o                         
   1  -2   4        648.85        656.53        27.00 o                         
   2  -2   4       2149.69       2136.53        33.42 o                         
   3  -2   4      11338.43      11222.81        96.23 o                         
   4  -2   4        411.64        423.29        23.82 o                         
   5  -2   4      11018.87      10582.93       115.07 o                         
   6  -2   4      22630.37      21622.75       235.06 o                         
   7  -2   4         47.24         47.45        33.57 o                         
   8  -2   4       8981.51       9118.62       201.62 o                         
   9  -2   4          5.64        -17.72        43.72 o                         
  10  -2   4       2275.71       2233.29       206.98 o                         
  11  -2   4        254.73        426.21       196.66 o                         
 -10  -1   4        265.65         65.01        95.68 o                         
  -9  -1   4       2124.35       2126.78       207.03 o                         
  -8  -1   4       4008.58       3839.60       120.10 o                         
  -7  -1   4        788.35        824.46        50.08 o                         
  -6  -1   4       1801.70       1813.37        57.13 o                         
  -5  -1   4      15634.48      14977.58       132.81 o                         
  -4  -1   4        253.30        272.06        13.30 o                         
  -3  -1   4      42799.22      42286.81       236.15 o                         
  -2  -1   4       6904.99       7075.48        56.14 o                         
  -1  -1   4      39421.17      39253.62       195.73 o                         
   0  -1   4       3809.86       3975.65        43.24 o                         
   1  -1   4       1891.12       1827.98        33.30 o                         
   2  -1   4        532.52        556.80        20.70 o                         
   3  -1   4       1999.70       2149.37        37.93 o                         
   4  -1   4       4960.55       4953.11        64.66 o                         
   5  -1   4       4263.25       4248.74        65.64 o                         
   6  -1   4         10.85         54.67        25.86 o                         
   7  -1   4      34239.01      34613.41       550.23 o                         
   8  -1   4       1607.52       1802.06        91.71 o                         
   9  -1   4       4336.35       4469.63       184.63 o                         
  10  -1   4         28.78         18.45        81.40 o                         
  11  -1   4       1293.04       1510.73       335.45 o                         
 -10   0   4       4030.12       4931.60       365.95 o                         
  -9   0   4       4515.63       4470.43       190.21 o                         
  -8   0   4       4689.83       4932.83       145.76 o                         
  -7   0   4        366.04        332.66        33.82 o                         
  -6   0   4       3096.64       3174.60        75.19 o                         
  -5   0   4       4036.89       3966.76        73.02 o                         
  -4   0   4      24735.42      24337.14       153.81 o                         
  -3   0   4        124.00        151.02         9.65 o                         
  -2   0   4      16137.91      16124.08       107.29 o                         
  -1   0   4       5961.33       6051.35        44.07 o                         
   0   0   4      20244.76      20796.27       102.27 o                         
   1   0   4        177.64        315.15        13.17 o                         
   2   0   4        393.13        407.71        12.66 o                         
   3   0   4          0.41         46.45         9.04 o                         
   4   0   4      52235.64      52283.40       367.25 o                         
   5   0   4       1244.75       1259.85        36.46 o                         
   6   0   4       8413.02       8423.28       128.87 o                         
   7   0   4        470.74        470.71        40.57 o                         
   8   0   4       3137.30       3192.82       109.71 o                         
   9   0   4         71.08         60.75        71.88 o                         
  10   0   4       1614.40       1657.52       116.18 o                         
  11   0   4        590.15        608.02       256.11 o                         
 -10   1   4        476.89        447.84       105.04 o                         
  -9   1   4        191.20         87.85        68.89 o                         
  -8   1   4        209.10        240.46        47.04 o                         
  -7   1   4      29716.67      30508.11       469.40 o                         
  -6   1   4        957.61       1056.14        46.77 o                         
  -5   1   4      26299.75      25659.15       227.27 o                         
  -4   1   4       4072.33       3994.16        43.88 o                         
  -3   1   4       8347.31       8209.17        59.07 o                         
  -2   1   4       1492.99       1494.25        23.44 o                         
  -1   1   4       5650.98       5892.09        46.08 o                         
   0   1   4       6620.23       6753.16        46.50 o                         
   1   1   4      45072.95      45400.32       379.35 o                         
   2   1   4        677.87        711.13        15.87 o                         
   3   1   4      30887.67      30578.38       209.14 o                         
   4   1   4        163.98        168.65        19.81 o                         
   5   1   4      30921.91      31149.35       284.01 o                         
   6   1   4       5051.84       5099.86        89.30 o                         
   7   1   4       2194.97       2240.46        86.87 o                         
   8   1   4        344.82        287.17        42.33 o                         
   9   1   4       2235.77       2327.90       108.81 o                         
  10   1   4        477.32        456.54        92.20 o                         
  11   1   4        740.43        605.56       182.22 o                         
 -10   2   4       3679.22       3929.19       556.77 o                         
  -9   2   4        806.19        897.36        79.11 o                         
  -8   2   4       2415.82       2381.20       112.79 o                         
  -7   2   4        514.53        515.11        56.47 o                         
  -6   2   4      14423.32      14192.42       187.77 o                         
  -5   2   4       9602.38       9327.31        87.62 o                         
  -4   2   4       9638.38       9506.91        75.20 o                         
  -3   2   4       3678.83       3704.26        46.07 o                         
  -2   2   4      21835.49      21364.54       135.34 o                         
  -1   2   4       4866.73       4918.67        46.17 o                         
   0   2   4        679.84        872.63        19.28 o                         
   1   2   4      22461.03      22435.81       165.88 o                         
   2   2   4      42809.50      42624.68       282.86 o                         
   3   2   4       6552.51       6537.23        74.59 o                         
   4   2   4      22888.74      22568.35       234.63 o                         
   5   2   4       2242.21       2268.63        56.46 o                         
   6   2   4       4407.75       4550.79        81.34 o                         
   7   2   4          5.60         20.54        31.99 o                         
   8   2   4       1361.81       1292.75        74.10 o                         
   9   2   4       1070.94        938.64        74.40 o                         
  10   2   4       6441.48       6613.96       233.47 o                         
  11   2   4        860.09        598.42       125.81 o                         
 -10   3   4        229.22        240.23        73.02 o                         
  -9   3   4      10957.79      10888.50       326.74 o                         
  -8   3   4       1912.52       1982.14       100.24 o                         
  -7   3   4       3920.21       3872.99       148.16 o                         
  -6   3   4        413.73        436.69        43.72 o                         
  -5   3   4        698.35        768.21        28.13 o                         
  -4   3   4        889.18        893.44        26.67 o                         
  -3   3   4       1011.68        982.83        20.81 o                         
  -2   3   4       4433.82       4534.92        48.27 o                         
  -1   3   4      65394.04      66231.48       413.27 o                         
   0   3   4      15525.54      16076.64       143.57 o                         
   1   3   4      39578.06      39140.64       300.65 o                         
   2   3   4        602.53        621.41        23.04 o                         
   3   3   4        122.15        174.71        20.17 o                         
   4   3   4        190.42        185.42        17.54 o                         
   5   3   4        750.34        842.53        43.02 o                         
   6   3   4       1964.41       1983.79        55.88 o                         
   7   3   4      14638.96      14295.81       220.92 o                         
   8   3   4        951.97        996.90        66.06 o                         
   9   3   4       6630.16       7144.18       203.18 o                         
  10   3   4          0.41         24.27        50.93 o                         
 -10   4   4       3169.79       3007.85       228.78 o                         
  -9   4   4        257.33        224.85        63.61 o                         
  -8   4   4       4217.43       4012.30       157.35 o                         
  -7   4   4       6254.24       6187.06       169.01 o                         
  -6   4   4       5575.32       5562.71       134.56 o                         
  -5   4   4       2213.76       2191.79        75.18 o                         
  -4   4   4      11546.31      11088.30       111.98 o                         
  -3   4   4       1215.81       1253.86        27.12 o                         
  -2   4   4       1066.13       1051.35        24.17 o                         
  -1   4   4      10653.57      10653.25       101.62 o                         
   0   4   4       9838.93       9652.32       105.19 o                         
   1   4   4      23612.70      23589.74       194.70 o                         
   2   4   4      33762.01      33584.24       276.34 o                         
   3   4   4       6799.95       6659.73        99.66 o                         
   4   4   4       9832.77       9499.93       136.58 o                         
   5   4   4       3271.49       3128.33        73.97 o                         
   6   4   4       2777.53       2730.45        71.48 o                         
   7   4   4       6955.77       6826.40       154.65 o                         
   8   4   4       1305.61       1185.25        79.55 o                         
   9   4   4       2328.80       2333.22       104.33 o                         
  10   4   4       8577.75       8398.36       342.30 o                         
  -9   5   4       2947.78       3077.58       180.87 o                         
  -8   5   4        734.82        725.98        85.17 o                         
  -7   5   4       7851.35       7596.58       191.32 o                         
  -6   5   4        209.88        179.68        41.58 o                         
  -5   5   4       5779.57       5782.99       104.45 o                         
  -4   5   4       5432.59       5195.08        91.08 o                         
  -3   5   4       4035.38       3981.29        68.10 o                         
  -2   5   4       6674.41       6696.20        82.63 o                         
  -1   5   4      25927.78      25967.10       205.17 o                         
   0   5   4        884.08        943.43        32.43 o                         
   1   5   4        731.67        797.24        29.18 o                         
   2   5   4        621.04        623.30        26.38 o                         
   3   5   4       9785.34       9542.06       113.61 o                         
   4   5   4       6870.98       6953.74       114.36 o                         
   5   5   4      12175.98      12168.67       165.50 o                         
   6   5   4       3720.84       3722.06        85.25 o                         
   7   5   4      10490.57      10491.79       201.39 o                         
   8   5   4        223.79        167.87        48.38 o                         
   9   5   4       1616.17       1681.29       106.40 o                         
  10   5   4          3.99         50.55       158.33 o                         
  -8   6   4       1763.65       1768.27       126.52 o                         
  -7   6   4       7051.79       6825.80       229.00 o                         
  -6   6   4       1669.74       1624.37        79.63 o                         
  -5   6   4       2386.68       2343.88        70.19 o                         
  -4   6   4      18222.54      18187.47       210.07 o                         
  -3   6   4       1576.72       1561.70        48.33 o                         
  -2   6   4       5626.35       5745.54        96.03 o                         
  -1   6   4       1979.87       1956.91        54.95 o                         
   0   6   4      10057.07       9824.89       111.32 o                         
   1   6   4       1617.77       1558.83        46.06 o                         
   2   6   4       6066.43       6142.77       106.42 o                         
   3   6   4       5826.33       5781.39        98.52 o                         
   4   6   4       8142.00       7921.91       129.58 o                         
   5   6   4         22.14         50.76        25.58 o                         
   6   6   4       2263.77       2303.62        74.69 o                         
   7   6   4       1626.98       1646.03        87.18 o                         
   8   6   4      11378.49      11122.37       262.79 o                         
   9   6   4       1282.07       1156.30        94.66 o                         
  -8   7   4         45.43        -10.39       120.99 o                         
  -7   7   4       3196.17       3249.41       165.79 o                         
  -6   7   4       1299.85       1223.47        81.18 o                         
  -5   7   4        941.34       1044.47        55.27 o                         
  -4   7   4         41.42         50.44        30.27 o                         
  -3   7   4      13364.30      13454.93       174.36 o                         
  -2   7   4       3877.90       3873.55        79.40 o                         
  -1   7   4      12981.55      12935.04       173.44 o                         
   0   7   4        384.97        404.95        39.91 o                         
   1   7   4      18457.46      18710.85       219.25 o                         
   2   7   4       2605.93       2598.50        73.67 o                         
   3   7   4        151.83        160.43        27.29 o                         
   4   7   4        510.81        577.04        41.59 o                         
   5   7   4       7395.15       7319.58       153.52 o                         
   6   7   4        313.95        379.09        48.04 o                         
   7   7   4       3590.75       3474.02       130.19 o                         
   8   7   4         49.18         71.78        51.18 o                         
   9   7   4       3422.11       3459.35       343.79 o                         
  -7   8   4       1185.30       1337.31       261.40 o                         
  -6   8   4      11245.73      11045.83       306.85 o                         
  -5   8   4       2628.96       2401.90        86.43 o                         
  -4   8   4       4329.96       4573.62       121.35 o                         
  -3   8   4       1068.17       1075.56        56.27 o                         
  -2   8   4       2637.15       2762.80        91.69 o                         
  -1   8   4       3299.30       3458.37        98.90 o                         
   0   8   4       2521.49       2695.81        93.61 o                         
   1   8   4         91.22        114.85        37.96 o                         
   2   8   4       6139.05       6308.09       156.99 o                         
   3   8   4       4506.09       4557.54       129.12 o                         
   4   8   4       5955.72       6197.50       142.69 o                         
   5   8   4          6.26         58.02        31.45 o                         
   6   8   4       7032.04       7174.80       155.15 o                         
   7   8   4        148.61        160.53        55.50 o                         
   8   8   4       2343.40       2383.11       300.17 o                         
  -6   9   4         43.51        -59.27       125.09 o                         
  -5   9   4       9039.93       9169.06       206.09 o                         
  -4   9   4       2722.63       2688.96        94.65 o                         
  -3   9   4       7661.92       7922.22       168.02 o                         
  -2   9   4       1360.91       1387.60        68.30 o                         
  -1   9   4       1374.30       1503.19        68.57 o                         
   0   9   4        190.90        258.38        38.71 o                         
   1   9   4        217.64        233.61        43.70 o                         
   2   9   4         11.03         13.21        38.53 o                         
   3   9   4      11119.19      11792.18       236.95 o                         
   4   9   4       2463.06       2465.02       109.50 o                         
   5   9   4       9057.75       8868.12       209.84 o                         
   6   9   4        187.42        188.51        44.10 o                         
  -5  10   4        654.99        601.96       104.78 o                         
  -4  10   4       1362.69       1286.16       105.58 o                         
  -3  10   4          0.19         44.90        39.51 o                         
  -2  10   4       2262.47       2155.59        97.98 o                         
  -1  10   4       1045.96       1041.63        69.09 o                         
   0  10   4       3893.51       3961.73       134.25 o                         
   1  10   4       1380.96       1409.27        91.73 o                         
   2  10   4       4735.87       4642.95       151.10 o                         
   3  10   4       1975.44       2034.28       104.55 o                         
   4  10   4       1517.52       1626.61        95.47 o                         
   5  10   4         16.94         77.52        53.47 o                         
  -3  11   4         19.29        147.43       139.64 o                         
  -2  11   4          0.26         34.16        63.88 o                         
  -1  11   4       1300.08       1808.36       199.28 o                         
   0  11   4        161.17        281.61        87.50 o                         
   1  11   4       8063.92       8688.05       435.57 o                         
   2  11   4       1673.00       1696.99       157.15 o                         
   3  11   4       8788.96       8762.03       641.41 o                         
  -2 -10   5       3010.39       2526.87       317.25 o                         
   1 -10   5       7360.71       7444.22       401.93 o                         
   2 -10   5        572.47        588.38       123.40 o                         
  -4  -9   5       5298.88       5116.15       223.29 o                         
  -3  -9   5        493.61        608.53        54.36 o                         
  -2  -9   5       7579.95       7719.36       172.91 o                         
  -1  -9   5         23.50        100.85        43.32 o                         
   0  -9   5        791.38        798.96        60.79 o                         
   1  -9   5        146.55        198.86        61.67 o                         
   2  -9   5       1043.23       1110.70        74.46 o                         
   3  -9   5         96.68        123.30        34.88 o                         
   4  -9   5       1963.34       1930.17       105.25 o                         
   5  -9   5        354.43        368.81       149.31 o                         
  -6  -8   5       1773.25       1969.73       231.55 o                         
  -5  -8   5       2506.32       2651.81       135.01 o                         
  -4  -8   5        693.30        770.54        55.82 o                         
  -3  -8   5       1719.58       1662.21        77.23 o                         
  -2  -8   5       2262.22       2363.47        89.73 o                         
  -1  -8   5      15262.82      15736.78       226.60 o                         
   0  -8   5       3549.02       3666.53       107.51 o                         
   1  -8   5        885.13        879.99        53.65 o                         
   2  -8   5       2462.70       2583.39       104.72 o                         
   3  -8   5       3057.06       3296.77       107.28 o                         
   4  -8   5       3258.53       3217.87       114.61 o                         
   5  -8   5       1701.53       1823.36        90.42 o                         
   6  -8   5        391.53        234.55        68.56 o                         
  -7  -7   5       1048.57        991.28       120.09 o                         
  -6  -7   5       1519.08       1540.53       102.35 o                         
  -5  -7   5        257.75        222.60        36.45 o                         
  -4  -7   5       4996.12       4829.08       120.00 o                         
  -3  -7   5        286.34        250.75        43.37 o                         
  -2  -7   5        493.46        600.03        44.60 o                         
  -1  -7   5        138.17        233.70        44.72 o                         
   0  -7   5      10135.46      10087.21       169.99 o                         
   1  -7   5          1.38         39.24        31.28 o                         
   2  -7   5      11605.49      11412.88       182.67 o                         
   3  -7   5        274.51        466.28        43.46 o                         
   4  -7   5       4080.83       3958.88       104.34 o                         
   5  -7   5        349.06        338.82        47.73 o                         
   6  -7   5         25.47         44.08        36.08 o                         
   7  -7   5        221.07        314.37        72.73 o                         
  -8  -6   5        306.60        287.08       188.65 o                         
  -7  -6   5       2195.33       2515.95       119.89 o                         
  -6  -6   5       1534.90       1379.78        93.32 o                         
  -5  -6   5       3392.05       3320.71        94.82 o                         
  -4  -6   5        752.72        904.25        52.53 o                         
  -3  -6   5      16308.08      16169.54       205.03 o                         
  -2  -6   5       1413.15       1429.43        53.32 o                         
  -1  -6   5       2978.28       3133.25        72.57 o                         
   0  -6   5      13828.67      13875.44       162.96 o                         
   1  -6   5       1104.65       1146.57        48.67 o                         
   2  -6   5        869.36        911.09        42.48 o                         
   3  -6   5       2389.24       2528.64        72.24 o                         
   4  -6   5       5819.57       5720.19       118.94 o                         
   5  -6   5      17446.25      17429.79       229.75 o                         
   6  -6   5       5816.16       5726.52       136.07 o                         
   7  -6   5       5388.18       5496.32       203.09 o                         
   8  -6   5       2926.42       2936.87       177.81 o                         
  -9  -5   5        164.26        201.86       125.97 o                         
  -8  -5   5         18.22        -60.91        78.78 o                         
  -7  -5   5        118.38        118.43        43.57 o                         
  -6  -5   5       8421.76       8099.93       205.72 o                         
  -5  -5   5       4826.84       4653.35       105.27 o                         
  -4  -5   5      11363.85      11104.46       157.24 o                         
  -3  -5   5       2133.60       2230.65        56.67 o                         
  -2  -5   5       8050.61       8151.67       105.99 o                         
  -1  -5   5        960.68       1094.91        38.00 o                         
   0  -5   5       6518.48       6531.48        91.42 o                         
   1  -5   5          3.96         20.45        16.93 o                         
   2  -5   5       1281.70       1323.88        43.62 o                         
   3  -5   5       6333.64       6311.46        92.70 o                         
   4  -5   5       4332.10       4274.52        83.19 o                         
   5  -5   5       3683.27       3601.84        91.75 o                         
   6  -5   5       7447.89       7334.73       148.14 o                         
   7  -5   5       1045.01        988.46        65.76 o                         
   8  -5   5       8038.05       7977.14       245.08 o                         
   9  -5   5          0.47         31.06       113.31 o                         
  -9  -4   5       2243.57       2318.09       217.81 o                         
  -8  -4   5       1953.52       1796.18       137.04 o                         
  -7  -4   5       4294.96       4229.01       139.35 o                         
  -6  -4   5       3497.96       3646.90       118.69 o                         
  -5  -4   5       5588.38       5632.39        98.87 o                         
  -4  -4   5         14.84         35.61        19.49 o                         
  -3  -4   5      13094.29      12868.82       136.62 o                         
  -2  -4   5        535.89        553.35        24.21 o                         
  -1  -4   5       4213.13       4223.15        64.15 o                         
   0  -4   5       4563.92       4593.75        71.09 o                         
   1  -4   5       2986.48       2993.69        62.15 o                         
   2  -4   5         76.65         98.38        16.95 o                         
   3  -4   5      14926.94      14585.64       135.01 o                         
   4  -4   5        277.92        343.70        23.54 o                         
   5  -4   5      17457.22      17120.16       181.33 o                         
   6  -4   5       1468.00       1487.24        51.64 o                         
   7  -4   5         53.63         59.78        27.02 o                         
   8  -4   5         78.11        125.07        54.51 o                         
   9  -4   5       3170.89       2903.45       221.83 o                         
  10  -4   5        832.14        825.45       217.52 o                         
  -9  -3   5         32.51        151.43        82.74 o                         
  -8  -3   5      12089.88      11815.20       264.65 o                         
  -7  -3   5       4797.46       4716.37       128.56 o                         
  -6  -3   5      31348.55      30975.45       418.03 o                         
  -5  -3   5        436.24        514.15        31.05 o                         
  -4  -3   5         27.77         40.92        14.18 o                         
  -3  -3   5       8712.79       8684.76        97.01 o                         
  -2  -3   5         51.84         78.04        13.57 o                         
  -1  -3   5        190.24        182.89        16.71 o                         
   0  -3   5       6537.94       6341.28        85.60 o                         
   1  -3   5      13218.27      13099.74       147.08 o                         
   2  -3   5      89610.73      88840.10       548.86 o                         
   3  -3   5        194.82        205.70        16.77 o                         
   4  -3   5       3539.61       3618.95        62.27 o                         
   5  -3   5        278.31        277.71        27.14 o                         
   6  -3   5       2648.53       2617.54        70.38 o                         
   7  -3   5        162.91        125.29        30.92 o                         
   8  -3   5        548.83        603.28        56.38 o                         
   9  -3   5        107.63         90.15        54.59 o                         
  10  -3   5       5188.31       5487.88       389.64 o                         
 -10  -2   5        489.42        731.18       263.74 o                         
  -9  -2   5      10673.57      10718.71       396.74 o                         
  -8  -2   5       1645.30       1768.19        98.43 o                         
  -7  -2   5       1236.31       1267.80        66.76 o                         
  -6  -2   5         77.42         22.43        26.80 o                         
  -5  -2   5      10408.21      10037.77       140.27 o                         
  -4  -2   5        957.01        945.45        31.48 o                         
  -3  -2   5       6708.89       6517.09        67.36 o                         
  -2  -2   5       4346.56       4301.60        51.81 o                         
  -1  -2   5      20245.24      19897.85       132.96 o                         
   0  -2   5       9243.51       9370.69        92.65 o                         
   1  -2   5      10616.71      10744.59       111.64 o                         
   2  -2   5       3636.71       3641.52        49.32 o                         
   3  -2   5      25749.74      25206.67       183.50 o                         
   4  -2   5       3061.98       2981.96        61.23 o                         
   5  -2   5       1633.94       1566.13        48.02 o                         
   6  -2   5         70.23         63.64        24.40 o                         
   7  -2   5       8350.62       8594.94       142.30 o                         
   8  -2   5        665.16        759.18        58.91 o                         
   9  -2   5       4707.14       4798.69       196.53 o                         
  10  -2   5        252.05        298.16        75.87 o                         
 -10  -1   5       4226.86       4754.86       532.29 o                         
  -9  -1   5         20.86         74.04        65.55 o                         
  -8  -1   5       9229.60       9536.98       220.19 o                         
  -7  -1   5        243.05        182.19        38.07 o                         
  -6  -1   5          9.42         28.56        22.71 o                         
  -5  -1   5       3048.10       3088.31        55.72 o                         
  -4  -1   5       3542.71       3526.77        58.91 o                         
  -3  -1   5        148.23        155.74        11.17 o                         
  -2  -1   5      36557.56      36573.21       211.25 o                         
  -1  -1   5         91.35        131.80        11.34 o                         
   0  -1   5     124990.55     124503.76       681.81 o                         
   1  -1   5       2406.60       2577.37        47.84 o                         
   2  -1   5       1727.96       1734.68        36.11 o                         
   3  -1   5       5637.05       5713.45        65.41 o                         
   4  -1   5        341.56        375.95        22.14 o                         
   5  -1   5         62.24         53.46        14.36 o                         
   6  -1   5      13909.49      13630.69       155.06 o                         
   7  -1   5        112.44        149.86        26.74 o                         
   8  -1   5      18890.65      20021.11       593.91 o                         
   9  -1   5        318.45        342.11        73.66 o                         
  10  -1   5       3181.70       3403.05       264.09 o                         
  11  -1   5        167.15        458.87       226.45 o                         
 -10   0   5       1999.32       2171.28       217.95 o                         
  -9   0   5       1233.39       1190.77       102.43 o                         
  -8   0   5          2.65         12.46        37.88 o                         
  -7   0   5       2614.76       2668.40        89.34 o                         
  -6   0   5        503.50        480.23        31.15 o                         
  -5   0   5       2387.36       2322.57        41.64 o                         
  -4   0   5       2576.47       2605.61        35.12 o                         
  -3   0   5      36736.34      36459.45       253.30 o                         
  -2   0   5          1.09         37.97         8.17 o                         
  -1   0   5      16514.68      16790.10       131.03 o                         
   0   0   5        543.79        631.00        16.45 o                         
   1   0   5      18676.96      18600.44       174.15 o                         
   2   0   5      20022.84      20254.95       203.47 o                         
   3   0   5       7905.83       7726.65        79.69 o                         
   4   0   5       7995.59       7600.03        83.11 o                         
   5   0   5       6508.40       6381.34        94.60 o                         
   6   0   5        210.90        235.27        27.47 o                         
   7   0   5       9560.04       9971.73       242.01 o                         
   8   0   5         34.80         61.42        36.94 o                         
   9   0   5       9423.70       9737.66       239.53 o                         
  10   0   5       2373.61       2145.61       144.14 o                         
  11   0   5        885.84       1089.62       296.90 o                         
 -10   1   5        722.99        475.94       129.30 o                         
  -9   1   5        434.51        402.01        69.83 o                         
  -8   1   5       2488.73       2768.71       120.38 o                         
  -7   1   5        510.60        535.66        51.55 o                         
  -6   1   5      12613.94      12677.38       161.95 o                         
  -5   1   5        992.45       1010.02        20.64 o                         
  -4   1   5      25695.76      25580.29       154.50 o                         
  -3   1   5        875.88        915.39        20.28 o                         
  -2   1   5      20048.40      19732.70       126.11 o                         
  -1   1   5       9049.11       9091.47        76.01 o                         
   0   1   5       3026.57       3234.04        36.72 o                         
   1   1   5      10289.93      10010.95        92.80 o                         
   2   1   5       3637.23       3532.08        52.73 o                         
   3   1   5        366.12        385.60        19.38 o                         
   4   1   5      62147.13      59946.49       581.56 o                         
   5   1   5       3810.18       3746.61        78.14 o                         
   6   1   5      22033.16      22728.70       342.00 o                         
   7   1   5       1390.48       1508.93        73.46 o                         
   8   1   5        491.23        425.27        45.40 o                         
   9   1   5       2259.22       2519.26       105.14 o                         
  10   1   5         52.55         16.52        47.91 o                         
  11   1   5         30.25         87.30       117.24 o                         
 -10   2   5        827.50       1102.68       224.81 o                         
  -9   2   5        541.71        531.38        60.80 o                         
  -8   2   5       1416.09       1634.01        97.05 o                         
  -7   2   5       5668.63       5797.45       160.56 o                         
  -6   2   5        145.60        201.44        31.92 o                         
  -5   2   5      25866.21      25990.57       200.90 o                         
  -4   2   5      13049.87      12932.60       112.92 o                         
  -3   2   5      12774.11      12484.04       109.62 o                         
  -2   2   5         38.26         55.47        11.33 o                         
  -1   2   5        163.34        254.05        14.70 o                         
   0   2   5        222.26        263.19        12.46 o                         
   1   2   5      36110.83      35781.46       278.38 o                         
   2   2   5       8621.02       8473.96        90.49 o                         
   3   2   5      11574.06      11523.19       113.50 o                         
   4   2   5       1463.52       1529.20        46.36 o                         
   5   2   5      12709.26      12619.89       148.10 o                         
   6   2   5        858.86        897.19        39.30 o                         
   7   2   5       3691.19       3824.90       111.37 o                         
   8   2   5       3604.79       3893.20       128.76 o                         
   9   2   5       5660.60       5855.83       220.78 o                         
  10   2   5        583.03        609.58        79.59 o                         
  11   2   5       1030.78       1111.08       257.52 o                         
  -9   3   5        275.25        260.88        89.96 o                         
  -8   3   5       3655.19       4010.20       144.03 o                         
  -7   3   5          2.50        -41.69        41.69 o                         
  -6   3   5       3673.50       3782.77       110.74 o                         
  -5   3   5        941.96        995.31        37.72 o                         
  -4   3   5       1979.97       1992.83        44.81 o                         
  -3   3   5      10387.54      10065.63        94.62 o                         
  -2   3   5      29761.05      29590.36       206.79 o                         
  -1   3   5       3563.96       3459.08        44.87 o                         
   0   3   5      15171.93      15151.99       144.20 o                         
   1   3   5       3233.00       3351.71        59.61 o                         
   2   3   5      19932.41      19320.04       163.55 o                         
   3   3   5       3501.52       3576.25        59.60 o                         
   4   3   5       5920.24       5806.13        86.69 o                         
   5   3   5       4234.58       4317.36        88.74 o                         
   6   3   5       8019.19       7750.04       134.02 o                         
   7   3   5        822.41        825.68        55.11 o                         
   8   3   5        454.95        411.62        49.33 o                         
   9   3   5        861.74        871.31        77.15 o                         
  10   3   5       8030.49       8321.26       267.81 o                         
 -10   4   5        377.80        430.16       211.20 o                         
  -9   4   5       4951.05       4935.69       180.71 o                         
  -8   4   5       2085.75       2206.26       112.48 o                         
  -7   4   5      12374.35      12009.02       247.63 o                         
  -6   4   5       7284.83       7298.04       159.30 o                         
  -5   4   5      12201.25      12248.38       154.55 o                         
  -4   4   5       5460.92       5275.55        81.41 o                         
  -3   4   5       3217.44       3219.08        43.96 o                         
  -2   4   5      25504.92      25390.64       184.57 o                         
  -1   4   5      28818.62      28934.85       229.12 o                         
   0   4   5       3185.84       3146.54        57.60 o                         
   1   4   5      29271.20      29413.30       259.07 o                         
   2   4   5      21276.34      21222.11       220.61 o                         
   3   4   5      25143.31      24606.66       218.89 o                         
   4   4   5        117.25        179.70        26.91 o                         
   5   4   5         59.63         76.61        26.46 o                         
   6   4   5       3837.36       3627.84        84.89 o                         
   7   4   5       5943.05       5757.53       142.85 o                         
   8   4   5        372.47        400.93        52.29 o                         
   9   4   5       5310.33       5271.20       169.76 o                         
  10   4   5         14.15         74.29        72.49 o                         
  -9   5   5        257.23        161.16        78.02 o                         
  -8   5   5       4374.72       4160.73       162.37 o                         
  -7   5   5         49.56         72.17        43.06 o                         
  -6   5   5        896.64        980.03        70.69 o                         
  -5   5   5         29.19         39.16        21.67 o                         
  -4   5   5      32986.54      32173.47       299.04 o                         
  -3   5   5        186.47        182.58        17.51 o                         
  -2   5   5       9640.07       9646.84        98.87 o                         
  -1   5   5       1602.79       1584.43        34.18 o                         
   0   5   5       1047.30       1052.66        34.21 o                         
   1   5   5       1849.51       1858.22        45.97 o                         
   2   5   5       3868.75       3859.06        69.15 o                         
   3   5   5        166.44        188.35        22.18 o                         
   4   5   5      28986.49      28959.42       324.91 o                         
   5   5   5        223.03        206.04        26.12 o                         
   6   5   5       5153.57       5340.29       109.48 o                         
   7   5   5       2812.10       2699.11       106.51 o                         
   8   5   5       4086.21       4233.10       146.83 o                         
   9   5   5        870.26        813.91        80.35 o                         
  10   5   5       1150.03       1537.60       205.01 o                         
  -8   6   5          3.99        -38.34        57.14 o                         
  -7   6   5       7741.04       7650.52       201.22 o                         
  -6   6   5        224.87        182.02        49.27 o                         
  -5   6   5       1399.30       1453.69        55.99 o                         
  -4   6   5       7865.08       7955.34       136.05 o                         
  -3   6   5       7509.90       7384.51       127.08 o                         
  -2   6   5      11348.92      11329.00       129.10 o                         
  -1   6   5      11978.67      12261.20       125.00 o                         
   0   6   5       4763.31       4718.73        77.66 o                         
   1   6   5      20106.27      19885.86       196.47 o                         
   2   6   5       1232.97       1274.84        40.57 o                         
   3   6   5        759.24        786.77        36.27 o                         
   4   6   5       9497.38       9582.04       138.09 o                         
   5   6   5       4255.34       4249.74        97.36 o                         
   6   6   5        753.36        786.12        44.58 o                         
   7   6   5       8639.52       8653.07       201.17 o                         
   8   6   5       1716.82       1677.80       112.60 o                         
   9   6   5       1999.15       1884.12       118.08 o                         
  -7   7   5       3451.10       3644.22       197.29 o                         
  -6   7   5       1880.19       1782.29        96.21 o                         
  -5   7   5        111.88        183.55        31.03 o                         
  -4   7   5       2001.88       2007.60        71.20 o                         
  -3   7   5        578.35        590.80        41.70 o                         
  -2   7   5       5333.86       5348.95        98.05 o                         
  -1   7   5       3753.82       3752.96        80.07 o                         
   0   7   5      18900.97      19057.50       213.75 o                         
   1   7   5       1030.14       1085.46        46.81 o                         
   2   7   5      10211.69      10599.05       158.05 o                         
   3   7   5        178.41        255.40        31.38 o                         
   4   7   5       2102.83       2202.73        71.54 o                         
   5   7   5       2258.30       2227.26        74.50 o                         
   6   7   5        293.07        305.32        44.03 o                         
   7   7   5       1968.98       2038.91       109.54 o                         
   8   7   5       5548.97       5622.95       209.32 o                         
   9   7   5         60.58        -16.68       102.73 o                         
  -7   8   5       4691.22       4731.11       492.94 o                         
  -6   8   5         20.36         41.04        58.75 o                         
  -5   8   5       1138.76       1145.66        65.77 o                         
  -4   8   5       2256.10       2277.99        81.08 o                         
  -3   8   5       4844.92       4951.57       131.42 o                         
  -2   8   5        642.94        691.28        47.76 o                         
  -1   8   5       8518.18       8591.26       158.13 o                         
   0   8   5        345.18        298.29        39.63 o                         
   1   8   5       2980.58       2851.80       105.36 o                         
   2   8   5        866.99        887.61        54.86 o                         
   3   8   5       2189.26       2196.59        90.50 o                         
   4   8   5       3463.53       3654.32       108.89 o                         
   5   8   5       8059.56       7861.33       168.89 o                         
   6   8   5       1879.37       1804.65        84.13 o                         
   7   8   5       2192.28       2324.40       121.24 o                         
   8   8   5       1050.75        968.34       136.58 o                         
  -6   9   5       3696.95       3675.93       430.58 o                         
  -5   9   5       1731.60       1834.82        86.84 o                         
  -4   9   5       8407.16       8745.97       193.97 o                         
  -3   9   5        129.81        232.31        49.23 o                         
  -2   9   5      10984.51      11486.35       202.26 o                         
  -1   9   5       1713.31       1778.15        79.98 o                         
   0   9   5         24.18         24.79        32.31 o                         
   1   9   5        116.35        177.29        41.93 o                         
   2   9   5       3000.36       2997.15       112.83 o                         
   3   9   5        132.20        170.70        45.11 o                         
   4   9   5       1151.85       1149.09        84.36 o                         
   5   9   5        152.13        112.28        39.69 o                         
   6   9   5       9083.33       9306.37       234.29 o                         
  -5  10   5       4763.93       4694.88       228.98 o                         
  -4  10   5         91.83        143.64        54.16 o                         
  -3  10   5       5805.24       5978.14       163.59 o                         
  -2  10   5       1409.62       1567.03        85.74 o                         
  -1  10   5       3763.55       3866.81       124.94 o                         
   0  10   5         15.77         12.72        40.53 o                         
   1  10   5         89.26         35.04        45.00 o                         
   2  10   5        137.11        220.85        52.11 o                         
   3  10   5       4905.85       4855.61       178.01 o                         
   4  10   5        369.07        279.30        52.56 o                         
   5  10   5       5340.03       5283.66       344.83 o                         
  -2  11   5        349.76        410.62       238.86 o                         
  -1  11   5         27.42        174.69       117.00 o                         
   0  11   5       7371.94       7470.17       300.36 o                         
   1  11   5       2691.53       2654.05       181.15 o                         
   2  11   5       7768.11       7931.75       275.57 o                         
   3  11   5         58.45        199.85       104.07 o                         
  -4  -9   6          1.07        -68.95        94.19 o                         
  -3  -9   6       1862.45       1969.51       128.09 o                         
  -2  -9   6       2031.82       2137.13        93.67 o                         
  -1  -9   6       7018.64       7170.46       160.86 o                         
   0  -9   6        570.88        711.06        61.42 o                         
   1  -9   6       1051.71       1221.19        83.23 o                         
   2  -9   6        117.74        126.19        45.43 o                         
   3  -9   6       2071.08       2064.43       115.37 o                         
   4  -9   6         96.46        -16.69        71.40 o                         
  -5  -8   6       2556.90       2526.99       228.73 o                         
  -4  -8   6       2571.39       2389.05        93.81 o                         
  -3  -8   6          6.65         47.52        38.47 o                         
  -2  -8   6       6316.37       6324.29       141.09 o                         
  -1  -8   6       1160.09       1250.11        65.67 o                         
   0  -8   6       3649.78       3728.07       110.96 o                         
   1  -8   6       2083.27       2294.90        96.14 o                         
   2  -8   6       6156.44       6048.80       165.36 o                         
   3  -8   6       1424.74       1537.27        78.09 o                         
   4  -8   6       1915.74       2083.93       103.98 o                         
   5  -8   6        127.34        141.96        45.58 o                         
   6  -8   6       1227.23       1005.38        86.22 o                         
  -7  -7   6       3442.92       3584.75       391.35 o                         
  -6  -7   6         17.43        -15.79        50.47 o                         
  -5  -7   6       1449.39       1467.07       114.28 o                         
  -4  -7   6       4466.36       4385.53       117.95 o                         
  -3  -7   6        464.95        443.76        43.82 o                         
  -2  -7   6       3975.78       3893.81       102.39 o                         
  -1  -7   6       6794.04       6970.91       142.95 o                         
   0  -7   6        964.87        992.85        55.27 o                         
   1  -7   6      13105.43      13243.02       204.71 o                         
   2  -7   6         28.48          8.71        33.97 o                         
   3  -7   6       3585.78       3686.80       100.56 o                         
   4  -7   6       2962.78       2874.32        92.78 o                         
   5  -7   6       1098.70       1124.62        77.67 o                         
   6  -7   6        820.55        788.63        62.61 o                         
   7  -7   6       4956.27       4925.94       254.86 o                         
  -8  -6   6        652.04        551.94       162.55 o                         
  -7  -6   6       1169.92       1286.80        91.99 o                         
  -6  -6   6       2383.03       2538.52       125.32 o                         
  -5  -6   6       3099.36       3148.51        96.16 o                         
  -4  -6   6       9739.91       9499.91       171.97 o                         
  -3  -6   6       3971.77       3948.49        90.81 o                         
  -2  -6   6       2700.67       2709.49        69.45 o                         
  -1  -6   6       2748.31       2842.01        71.68 o                         
   0  -6   6       5788.47       5734.04       114.24 o                         
   1  -6   6       6998.56       6901.03       121.18 o                         
   2  -6   6       2583.36       2531.51        74.35 o                         
   3  -6   6       2782.96       2650.54        76.51 o                         
   4  -6   6      15572.42      15296.87       218.54 o                         
   5  -6   6       1247.35       1295.39        61.91 o                         
   6  -6   6       1038.77       1065.34        67.57 o                         
   7  -6   6        298.31        341.73        83.32 o                         
   8  -6   6       2657.66       2796.29       177.25 o                         
  -8  -5   6          5.84         48.79        71.54 o                         
  -7  -5   6       2067.08       2066.45       116.47 o                         
  -6  -5   6        299.18        320.32        50.58 o                         
  -5  -5   6         54.80         62.41        32.66 o                         
  -4  -5   6       1377.31       1426.02        56.79 o                         
  -3  -5   6      27388.87      26757.44       238.23 o                         
  -2  -5   6        353.19        342.89        26.12 o                         
  -1  -5   6      23257.89      22432.11       206.20 o                         
   0  -5   6         19.45         15.29        19.59 o                         
   1  -5   6       2919.91       2985.84        68.53 o                         
   2  -5   6       3846.74       3769.99        74.43 o                         
   3  -5   6       1348.68       1385.29        43.82 o                         
   4  -5   6         45.97        133.06        26.42 o                         
   5  -5   6      15086.30      14680.04       217.15 o                         
   6  -5   6       5546.21       5439.01       130.76 o                         
   7  -5   6       9615.50       9440.85       193.50 o                         
   8  -5   6         90.57        249.77        63.48 o                         
   9  -5   6       3884.68       3807.25       422.27 o                         
  -9  -4   6        233.39        -14.63       115.05 o                         
  -8  -4   6         65.11         74.02        59.44 o                         
  -7  -4   6        145.32        171.64        73.61 o                         
  -6  -4   6       9244.58       9568.67       187.92 o                         
  -5  -4   6       1113.38       1177.01        48.48 o                         
  -4  -4   6      13921.37      13514.51       158.03 o                         
  -3  -4   6       3255.81       3153.49        64.65 o                         
  -2  -4   6      10892.23      10704.54       128.77 o                         
  -1  -4   6       1641.46       1601.62        44.93 o                         
   0  -4   6        330.10        383.23        24.20 o                         
   1  -4   6       1296.66       1284.41        44.28 o                         
   2  -4   6      31709.23      30649.11       316.64 o                         
   3  -4   6       5796.67       5706.00        83.51 o                         
   4  -4   6       5206.57       5179.86        81.76 o                         
   5  -4   6       1999.43       1945.52        60.53 o                         
   6  -4   6       5512.57       5368.79       106.32 o                         
   7  -4   6       1368.43       1338.67        62.50 o                         
   8  -4   6       2207.45       2084.01       140.19 o                         
   9  -4   6          4.27        -75.16        75.16 o                         
  -9  -3   6       5112.52       5092.48       341.64 o                         
  -8  -3   6       2871.86       2848.03       146.21 o                         
  -7  -3   6       7282.81       7191.05       177.38 o                         
  -6  -3   6         57.80         62.75        30.83 o                         
  -5  -3   6      18326.19      18360.17       185.68 o                         
  -4  -3   6       1867.55       1883.48        46.58 o                         
  -3  -3   6       2185.99       2100.75        38.37 o                         
  -2  -3   6       1425.18       1423.19        34.46 o                         
  -1  -3   6       3257.88       3073.02        48.79 o                         
   0  -3   6       1834.80       1824.70        45.29 o                         
   1  -3   6       7208.42       7077.36       106.47 o                         
   2  -3   6        393.31        365.09        19.15 o                         
   3  -3   6      39357.70      38622.83       253.41 o                         
   4  -3   6       3917.43       3830.70        64.82 o                         
   5  -3   6      19411.49      18741.66       214.73 o                         
   6  -3   6       2811.75       2741.20        78.22 o                         
   7  -3   6        368.36        320.97        34.25 o                         
   8  -3   6          6.76        -34.76        41.11 o                         
   9  -3   6         82.86        152.79        58.06 o                         
  10  -3   6         37.06         80.53       205.31 o                         
 -10  -2   6         69.77        104.26        93.56 o                         
  -9  -2   6       1855.51       1677.04       122.25 o                         
  -8  -2   6       5510.64       5594.54       215.11 o                         
  -7  -2   6        371.42        366.70        63.22 o                         
  -6  -2   6      18401.52      18617.45       248.83 o                         
  -5  -2   6        530.18        547.24        26.66 o                         
  -4  -2   6      10522.16      10205.06        99.03 o                         
  -3  -2   6       3070.55       3007.67        43.70 o                         
  -2  -2   6         22.73         64.05        19.04 o                         
  -1  -2   6       9969.15       9909.48        92.48 o                         
   0  -2   6      23402.81      23130.50       169.11 o                         
   1  -2   6        946.03        975.42        27.97 o                         
   2  -2   6      30735.89      30257.18       332.09 o                         
   3  -2   6       2117.42       2011.94        45.27 o                         
   4  -2   6      10493.12      10326.28       118.96 o                         
   5  -2   6        741.95        718.80        38.16 o                         
   6  -2   6       4968.62       4858.11        98.90 o                         
   7  -2   6        189.00        216.77        29.54 o                         
   8  -2   6       2458.92       2448.75       106.96 o                         
   9  -2   6        395.65        402.21        66.09 o                         
  10  -2   6       3885.28       3605.24       234.58 o                         
 -10  -1   6       1581.63       1442.97       177.69 o                         
  -9  -1   6       8949.23       9325.30       443.18 o                         
  -8  -1   6          7.28        -44.79        49.92 o                         
  -7  -1   6       3049.28       3090.17       102.44 o                         
  -6  -1   6        375.88        410.35        31.60 o                         
  -5  -1   6         64.25         85.40        24.31 o                         
  -4  -1   6        745.88        754.18        27.01 o                         
  -3  -1   6       8281.91       8210.49        81.40 o                         
  -2  -1   6       7297.53       7161.20        73.84 o                         
  -1  -1   6      64291.42      63054.24       483.93 o                         
   0  -1   6        866.29        813.91        25.37 o                         
   1  -1   6      24183.97      24200.21       242.90 o                         
   2  -1   6       1030.61        985.79        28.26 o                         
   3  -1   6      11388.39      10758.02       119.73 o                         
   4  -1   6       1843.36       1895.14        45.36 o                         
   5  -1   6        172.35        247.44        28.11 o                         
   6  -1   6        112.01        146.97        26.28 o                         
   7  -1   6       4553.09       4609.79        99.57 o                         
   8  -1   6        115.10        112.67        35.37 o                         
   9  -1   6      10735.82      10847.88       389.84 o                         
  10  -1   6       1505.79       1686.30       132.24 o                         
 -10   0   6       3234.44       3089.69       429.63 o                         
  -9   0   6       1901.99       2171.32       154.64 o                         
  -8   0   6       8144.65       8591.84       207.98 o                         
  -7   0   6        444.90        520.99        50.50 o                         
  -6   0   6        387.95        420.81        33.88 o                         
  -5   0   6         42.37         67.89        12.56 o                         
  -4   0   6       2268.21       2256.82        33.90 o                         
  -3   0   6      18772.82      18438.95       156.54 o                         
  -2   0   6      20486.61      20318.86       167.02 o                         
  -1   0   6       7930.95       8139.37        96.53 o                         
   0   0   6      87720.27      92967.35       677.46 o                         
   1   0   6       7378.65       7515.52        94.44 o                         
   2   0   6       3513.36       3458.93        50.39 o                         
   3   0   6        295.94        308.54        14.63 o                         
   4   0   6       1035.58       1009.78        30.98 o                         
   5   0   6       1278.31       1200.64        50.94 o                         
   6   0   6       3339.53       3285.02        81.12 o                         
   7   0   6         33.22         32.32        24.10 o                         
   8   0   6      21716.48      21977.03       502.49 o                         
   9   0   6         98.08        144.87        46.53 o                         
  10   0   6        431.03        469.70        84.46 o                         
 -10   1   6         87.27       -132.33       183.49 o                         
  -9   1   6        792.46        961.54       102.45 o                         
  -8   1   6        116.79        131.06        69.07 o                         
  -7   1   6       2234.71       2368.90       100.01 o                         
  -6   1   6         52.73         66.32        27.07 o                         
  -5   1   6      13783.91      14088.22       184.59 o                         
  -4   1   6        615.24        567.48        28.26 o                         
  -3   1   6      57792.91      57299.09       478.75 o                         
  -2   1   6        403.13        404.90        17.93 o                         
  -1   1   6        452.66        551.35        18.42 o                         
   0   1   6        331.57        321.60        14.07 o                         
   1   1   6       9852.64       9703.07       104.38 o                         
   2   1   6        515.93        649.42        25.52 o                         
   3   1   6      12243.37      12047.09       121.39 o                         
   4   1   6       1305.79       1326.23        35.57 o                         
   5   1   6      32991.88      32374.17       302.67 o                         
   6   1   6       1257.13       1227.19        48.42 o                         
   7   1   6       2500.07       2656.82        78.57 o                         
   8   1   6         25.47         49.25        36.43 o                         
   9   1   6       2298.93       2382.55       120.42 o                         
  10   1   6        948.34       1021.85        96.24 o                         
  11   1   6       1496.33       1250.90       226.29 o                         
 -10   2   6       2796.23       2170.97       300.09 o                         
  -9   2   6         49.54         61.63        70.96 o                         
  -8   2   6        214.53        262.41        62.96 o                         
  -7   2   6       1493.02       1587.64        97.45 o                         
  -6   2   6      12552.39      12801.35       220.81 o                         
  -5   2   6       2024.47       2091.18        42.20 o                         
  -4   2   6       9606.44       9495.07       121.53 o                         
  -3   2   6       9939.41       9829.99       110.70 o                         
  -2   2   6      51123.68      50270.98       325.43 o                         
  -1   2   6      15548.88      15417.49       114.65 o                         
   0   2   6       9774.60       9926.36        90.73 o                         
   1   2   6      22176.96      22278.14       204.12 o                         
   2   2   6        222.03        311.46        27.20 o                         
   3   2   6       9444.06       9147.61       107.09 o                         
   4   2   6       7946.10       7746.36       102.18 o                         
   5   2   6         27.45         27.03        21.95 o                         
   6   2   6      39788.94      39294.54       366.48 o                         
   7   2   6      14871.05      14863.69       195.04 o                         
   8   2   6       2496.97       2468.66       113.06 o                         
   9   2   6        534.29        591.58        63.23 o                         
  10   2   6        510.69        460.70        73.77 o                         
  -9   3   6       2182.56       2362.60       142.20 o                         
  -8   3   6       1257.27       1352.41        87.69 o                         
  -7   3   6       2495.45       2354.70       111.80 o                         
  -6   3   6        605.50        630.39        48.80 o                         
  -5   3   6      23097.76      23111.04       212.72 o                         
  -4   3   6      11635.13      11443.67       118.30 o                         
  -3   3   6       2450.78       2517.15        44.46 o                         
  -2   3   6       2263.38       2244.88        38.48 o                         
  -1   3   6      13177.53      13069.15       113.78 o                         
   0   3   6        259.65        330.19        19.28 o                         
   1   3   6      16418.83      16037.30       151.61 o                         
   2   3   6       1102.27       1117.23        35.43 o                         
   3   3   6      45854.96      45552.67       330.26 o                         
   4   3   6        653.52        657.62        28.36 o                         
   5   3   6        869.15        841.04        40.02 o                         
   6   3   6        185.14        225.73        28.04 o                         
   7   3   6       1031.37        998.04        47.86 o                         
   8   3   6        304.72        316.13        49.13 o                         
   9   3   6       7246.91       7036.86       237.75 o                         
  10   3   6         90.30        149.99        57.27 o                         
  -9   4   6         10.00        -39.58        62.79 o                         
  -8   4   6      15465.91      15344.39       305.43 o                         
  -7   4   6       3769.95       3758.26       136.33 o                         
  -6   4   6       2268.93       2190.00        99.30 o                         
  -5   4   6          9.03         21.04        17.41 o                         
  -4   4   6       2966.46       3042.86        59.70 o                         
  -3   4   6        205.60        230.61        16.39 o                         
  -2   4   6      14574.86      14336.06       118.33 o                         
  -1   4   6       7784.33       7687.07        88.46 o                         
   0   4   6      13661.72      13495.95       142.76 o                         
   1   4   6         65.81        117.00        17.29 o                         
   2   4   6      19445.98      19059.43       191.74 o                         
   3   4   6        475.64        471.36        27.83 o                         
   4   4   6      10407.38      10315.49       132.08 o                         
   5   4   6       8715.52       8636.01       144.38 o                         
   6   4   6       6327.05       6570.72       129.61 o                         
   7   4   6       4632.80       4710.12       129.66 o                         
   8   4   6       1156.69       1221.13        99.40 o                         
   9   4   6        695.93        697.91        80.12 o                         
  10   4   6       3412.99       3085.35       214.22 o                         
  -9   5   6        134.47          9.87       138.23 o                         
  -8   5   6        454.32        494.80        65.97 o                         
  -7   5   6       4708.76       4346.39       149.41 o                         
  -6   5   6      15498.94      14842.17       274.15 o                         
  -5   5   6      25220.43      24502.64       272.78 o                         
  -4   5   6        702.35        741.84        36.08 o                         
  -3   5   6       6685.76       6632.81        83.54 o                         
  -2   5   6       3716.57       3746.90        64.20 o                         
  -1   5   6       1457.64       1547.51        39.74 o                         
   0   5   6       5909.22       5902.66        90.85 o                         
   1   5   6       8882.48       8898.61       108.47 o                         
   2   5   6      12032.00      11789.49       139.92 o                         
   3   5   6      14994.51      15021.78       164.08 o                         
   4   5   6        205.16        210.91        28.11 o                         
   5   5   6       5265.91       5318.31       112.12 o                         
   6   5   6        511.56        494.80        39.19 o                         
   7   5   6       9214.92       9044.69       216.61 o                         
   8   5   6        229.21        229.95        49.62 o                         
   9   5   6        875.02        819.76        80.55 o                         
  10   5   6        183.10        274.37       152.33 o                         
  -8   6   6       2768.93       2819.03       141.37 o                         
  -7   6   6        534.75        529.83        63.88 o                         
  -6   6   6        780.79        816.86        69.03 o                         
  -5   6   6       2491.60       2468.68        72.14 o                         
  -4   6   6       9156.08       9004.17       158.20 o                         
  -3   6   6         13.56         80.63        23.94 o                         
  -2   6   6      10404.74      10760.03       121.49 o                         
  -1   6   6       5478.59       5574.97        72.76 o                         
   0   6   6      15421.13      15456.30       166.39 o                         
   1   6   6        101.88        118.56        19.86 o                         
   2   6   6        778.33        825.44        35.79 o                         
   3   6   6         27.19        174.60        21.82 o                         
   4   6   6      11078.12      11166.96       154.14 o                         
   5   6   6       2940.82       3001.50        87.57 o                         
   6   6   6       2195.04       2148.69        74.53 o                         
   7   6   6          0.94         42.35        46.52 o                         
   8   6   6       3729.04       3457.12       160.60 o                         
   9   6   6       1561.51       1549.22       119.66 o                         
  -7   7   6      11657.69      11577.16       283.95 o                         
  -6   7   6        823.43        797.66        71.32 o                         
  -5   7   6        205.87        197.35        33.93 o                         
  -4   7   6       1473.73       1492.21        68.40 o                         
  -3   7   6       1254.03       1281.84        59.02 o                         
  -2   7   6         71.52         61.03        25.93 o                         
  -1   7   6       6351.96       6514.13       108.53 o                         
   0   7   6       8927.12       8958.07       134.68 o                         
   1   7   6      29909.27      30246.60       316.09 o                         
   2   7   6          5.63         18.38        24.39 o                         
   3   7   6       2402.13       2463.60        73.61 o                         
   4   7   6       7286.62       7332.61       126.78 o                         
   5   7   6       1790.10       1865.10        67.00 o                         
   6   7   6        663.43        650.29        44.33 o                         
   7   7   6       1043.68       1041.25        93.24 o                         
   8   7   6       1040.67       1020.97        89.99 o                         
   9   7   6       4961.47       4227.24       493.59 o                         
  -6   8   6       3621.94       3419.02       152.75 o                         
  -5   8   6        839.13        890.13        57.05 o                         
  -4   8   6       1434.19       1421.12        67.68 o                         
  -3   8   6        122.56        159.74        32.56 o                         
  -2   8   6       8019.85       8033.60       152.93 o                         
  -1   8   6        557.86        665.23        43.95 o                         
   0   8   6       1557.70       1542.98        65.17 o                         
   1   8   6       1217.03       1252.95        58.65 o                         
   2   8   6      15091.69      14992.47       250.60 o                         
   3   8   6        789.67        835.59        54.02 o                         
   4   8   6       2910.30       2969.32        94.33 o                         
   5   8   6        260.05        283.41        39.73 o                         
   6   8   6       1325.57       1302.63        74.45 o                         
   7   8   6          8.59        -51.21        51.21 o                         
   8   8   6       2067.71       2182.09       198.07 o                         
  -5   9   6       3289.29       3275.59       120.36 o                         
  -4   9   6        809.27        863.06        65.93 o                         
  -3   9   6       8568.51       8736.97       177.18 o                         
  -2   9   6        384.24        395.81        44.67 o                         
  -1   9   6      14241.25      14988.83       243.44 o                         
   0   9   6         30.33         54.81        35.30 o                         
   1   9   6        631.63        645.90        55.16 o                         
   2   9   6       6945.03       7054.13       183.28 o                         
   3   9   6         53.14         53.25        39.68 o                         
   4   9   6       1084.86       1114.42        73.07 o                         
   5   9   6       6223.96       6306.65       186.18 o                         
   6   9   6       1120.29        997.65        75.00 o                         
  -5  10   6         93.65         96.26        60.58 o                         
  -4  10   6       9203.57       9141.77       260.00 o                         
  -3  10   6        482.78        377.50        61.55 o                         
  -2  10   6       3374.13       3414.35       121.60 o                         
  -1  10   6       1421.94       1530.71        77.57 o                         
   0  10   6       2528.14       2662.79       103.87 o                         
   1  10   6        572.79        626.28        60.89 o                         
   2  10   6       1960.52       1855.19        97.86 o                         
   3  10   6         46.52         53.98        42.33 o                         
   4  10   6       3083.70       3205.97       139.95 o                         
   5  10   6        141.76        201.03        62.53 o                         
  -2  11   6        155.35        164.68       124.91 o                         
  -1  11   6       2877.15       2884.13       184.81 o                         
   0  11   6          1.28        -69.83        69.83 o                         
   1  11   6        606.32        539.49        90.74 o                         
   2  11   6         34.24        -30.77        66.45 o                         
   3  11   6       6257.60       6467.01       493.52 o                         
  -3  -9   7         93.16         81.21        90.68 o                         
  -2  -9   7       6675.58       6843.11       238.49 o                         
  -1  -9   7        669.65        643.09        60.29 o                         
   0  -9   7       1073.73       1065.21        73.50 o                         
   1  -9   7         23.13        133.84        60.03 o                         
   2  -9   7       1985.39       1681.05       261.62 o                         
   3  -9   7          4.28          6.55       119.82 o                         
  -5  -8   7       2731.24       2484.34       315.29 o                         
  -4  -8   7       2529.62       2582.90       105.41 o                         
  -3  -8   7       1352.90       1254.86        72.43 o                         
  -2  -8   7        262.94        276.95        40.64 o                         
  -1  -8   7       4822.24       4916.91       126.69 o                         
   0  -8   7       2847.74       3056.58       105.00 o                         
   1  -8   7       7085.10       7254.32       164.32 o                         
   2  -8   7       2858.21       2964.31       111.60 o                         
   3  -8   7       2928.96       2954.13       113.79 o                         
   4  -8   7       1458.05       1424.00        83.77 o                         
   5  -8   7         14.99        -29.43        47.62 o                         
   6  -8   7       3607.69       3654.50       404.92 o                         
  -6  -7   7       1658.01       1642.23       152.46 o                         
  -5  -7   7       2665.34       2790.34       135.99 o                         
  -4  -7   7       4245.26       4148.68       140.38 o                         
  -3  -7   7         87.06         58.21        35.23 o                         
  -2  -7   7        582.45        564.85        53.73 o                         
  -1  -7   7        775.73        718.48        53.61 o                         
   0  -7   7       7028.80       7006.65       141.28 o                         
   1  -7   7        669.09        738.21        53.32 o                         
   2  -7   7       2360.51       2248.57        91.79 o                         
   3  -7   7        168.41        187.88        39.36 o                         
   4  -7   7      15425.83      14897.77       237.46 o                         
   5  -7   7         69.81        101.14        39.67 o                         
   6  -7   7        650.11        664.05        60.85 o                         
   7  -7   7        227.32        208.62       156.74 o                         
  -7  -6   7       9652.94       9195.59       351.20 o                         
  -6  -6   7          9.00         32.08        48.74 o                         
  -5  -6   7       1967.77       1920.79       108.63 o                         
  -4  -6   7        288.38        322.49        39.38 o                         
  -3  -6   7       1743.19       1759.95        86.39 o                         
  -2  -6   7        283.29        327.67        31.86 o                         
  -1  -6   7       4292.10       4109.45        90.30 o                         
   0  -6   7         15.32         38.07        29.62 o                         
   1  -6   7      14398.44      14529.04       210.27 o                         
   2  -6   7        170.39        197.80        30.88 o                         
   3  -6   7       3463.08       3541.79        92.47 o                         
   4  -6   7       4181.58       4053.59       106.16 o                         
   5  -6   7       2249.45       2312.67        88.31 o                         
   6  -6   7       2992.05       2857.75       109.60 o                         
   7  -6   7       4061.20       3947.32       131.40 o                         
   8  -6   7         94.14        133.45       110.82 o                         
  -8  -5   7       1136.62        858.79       281.03 o                         
  -7  -5   7       5398.30       5339.06       189.37 o                         
  -6  -5   7         23.52        134.56        51.29 o                         
  -5  -5   7       1596.72       1558.26        64.51 o                         
  -4  -5   7       7505.98       7349.62       138.11 o                         
  -3  -5   7       4625.03       4493.18        84.83 o                         
  -2  -5   7      31341.21      30771.54       277.11 o                         
  -1  -5   7       2264.64       2389.11        59.66 o                         
   0  -5   7       5627.27       5525.20        96.80 o                         
   1  -5   7      19830.47      19508.45       210.39 o                         
   2  -5   7       1670.04       1585.32        55.16 o                         
   3  -5   7         32.37         54.18        21.96 o                         
   4  -5   7       1751.63       1812.10        63.66 o                         
   5  -5   7        953.58       1007.21        54.94 o                         
   6  -5   7       6607.68       6478.98       156.57 o                         
   7  -5   7        810.11        764.88        66.11 o                         
   8  -5   7       9088.81       9247.93       281.96 o                         
   9  -5   7        234.10        465.58       173.35 o                         
  -8  -4   7       1251.06       1330.23       110.39 o                         
  -7  -4   7       1220.91       1172.36        88.58 o                         
  -6  -4   7        452.48        381.72        45.18 o                         
  -5  -4   7       3167.22       3254.72        79.19 o                         
  -4  -4   7        267.11        270.77        25.57 o                         
  -3  -4   7       8453.40       8266.17       106.84 o                         
  -2  -4   7       3183.05       3195.81        70.13 o                         
  -1  -4   7      19754.18      19768.72       190.12 o                         
   0  -4   7       3788.75       3689.67        68.31 o                         
   1  -4   7      13147.98      12853.29       156.22 o                         
   2  -4   7         66.47         95.25        20.25 o                         
   3  -4   7         48.68         90.71        17.60 o                         
   4  -4   7        287.76        265.29        25.41 o                         
   5  -4   7      10088.77       9831.22       146.17 o                         
   6  -4   7       1918.03       1864.79        68.84 o                         
   7  -4   7       6793.52       6555.02       140.56 o                         
   8  -4   7        120.65         94.19        58.89 o                         
   9  -4   7       3648.82       3566.55       257.57 o                         
  -9  -3   7         71.36        -78.12       115.27 o                         
  -8  -3   7         62.87        201.96        81.47 o                         
  -7  -3   7        691.91        820.39        70.30 o                         
  -6  -3   7      13396.85      13252.19       220.56 o                         
  -5  -3   7        255.08        289.12        29.62 o                         
  -4  -3   7      23046.05      23060.27       199.29 o                         
  -3  -3   7        980.18        960.15        35.54 o                         
  -2  -3   7       5506.55       5481.60        79.18 o                         
  -1  -3   7      11515.04      11340.34       110.24 o                         
   0  -3   7       2153.54       2261.90        50.27 o                         
   1  -3   7       1098.61       1025.42        34.83 o                         
   2  -3   7      17663.60      17285.93       178.39 o                         
   3  -3   7       3284.99       3120.63        66.26 o                         
   4  -3   7      26515.65      25795.16       218.12 o                         
   5  -3   7          3.07         55.60        25.60 o                         
   6  -3   7      12438.39      12392.38       201.63 o                         
   7  -3   7       1079.34       1112.33        60.13 o                         
   8  -3   7         41.92        135.42        45.59 o                         
   9  -3   7          1.50        -60.73        61.52 o                         
  -9  -2   7        891.68        848.40       126.14 o                         
  -8  -2   7          0.41        -36.68        50.50 o                         
  -7  -2   7       9308.92       9506.49       284.46 o                         
  -6  -2   7        659.29        615.75        49.78 o                         
  -5  -2   7      23998.08      23887.70       312.58 o                         
  -4  -2   7         39.74         65.60        16.12 o                         
  -3  -2   7       1826.48       1998.11        45.31 o                         
  -2  -2   7       2267.98       2308.29        47.75 o                         
  -1  -2   7       5363.48       5195.06        66.70 o                         
   0  -2   7        491.22        427.04        21.18 o                         
   1  -2   7         44.55         56.11        16.18 o                         
   2  -2   7       2929.57       2900.66        59.07 o                         
   3  -2   7      38449.71      37759.57       284.10 o                         
   4  -2   7        175.60        203.22        20.62 o                         
   5  -2   7      14853.44      14379.36       300.93 o                         
   6  -2   7       2210.45       2239.54        68.52 o                         
   7  -2   7       5311.76       5516.01       118.55 o                         
   8  -2   7         25.63         29.11        40.07 o                         
   9  -2   7         11.83         -0.91        54.66 o                         
  10  -2   7        295.44        238.66        70.81 o                         
  -9  -1   7          3.83        138.86        95.13 o                         
  -8  -1   7       9918.88      10399.53       321.71 o                         
  -7  -1   7        390.59        343.65        48.06 o                         
  -6  -1   7       3684.30       3807.09       101.52 o                         
  -5  -1   7        752.71        772.05        31.88 o                         
  -4  -1   7       4501.82       4527.65        61.71 o                         
  -3  -1   7         41.83         68.09        14.20 o                         
  -2  -1   7         24.92         44.53        13.14 o                         
  -1  -1   7         49.94         53.92        14.22 o                         
   0  -1   7      54183.21      51300.66       327.97 o                         
   1  -1   7       2156.87       2029.20        44.09 o                         
   2  -1   7      34551.34      33695.16       438.64 o                         
   3  -1   7       2403.21       2240.00        42.02 o                         
   4  -1   7       2352.74       2366.41        51.86 o                         
   5  -1   7        273.84        257.93        30.47 o                         
   6  -1   7        892.07        966.13        45.94 o                         
   7  -1   7          6.04         13.51        26.77 o                         
   8  -1   7      16664.91      16872.87       383.01 o                         
   9  -1   7       2547.90       2603.63       145.57 o                         
  10  -1   7       6378.46       6067.18       269.36 o                         
  -9   0   7      10401.41      10929.60       391.77 o                         
  -8   0   7       1178.39       1304.35       104.39 o                         
  -7   0   7      10270.67      10834.36       326.31 o                         
  -6   0   7       1415.98       1475.22        55.03 o                         
  -5   0   7        984.67        993.35        34.50 o                         
  -4   0   7       4460.07       4305.57        57.25 o                         
  -3   0   7       9974.06       9702.42       139.97 o                         
  -2   0   7          3.65         40.72        13.39 o                         
  -1   0   7      20042.43      20958.56       252.04 o                         
   0   0   7       1843.95       1946.95        34.40 o                         
   1   0   7      39858.77      39012.57       545.01 o                         
   2   0   7       6624.86       6689.64       109.08 o                         
   3   0   7       6385.97       6472.15        73.69 o                         
   4   0   7        883.15        893.93        27.19 o                         
   5   0   7       5973.00       5624.01        96.52 o                         
   6   0   7        356.14        281.97        33.39 o                         
   7   0   7       2490.88       2492.05        77.31 o                         
   8   0   7       3823.73       3988.43       127.44 o                         
   9   0   7       3614.10       3612.01       150.30 o                         
  10   0   7       1545.75       1436.76       109.94 o                         
 -10   1   7       4157.63       4060.51       497.01 o                         
  -9   1   7        199.82        237.56        70.95 o                         
  -8   1   7       1825.12       1891.37       131.02 o                         
  -7   1   7       1758.87       1720.49       110.56 o                         
  -6   1   7      12552.14      12990.07       285.98 o                         
  -5   1   7        792.67        822.16        29.29 o                         
  -4   1   7       4409.39       4301.36        54.63 o                         
  -3   1   7      14192.14      14057.75       121.52 o                         
  -2   1   7      13093.89      13078.81       116.71 o                         
  -1   1   7        306.19        330.98        17.80 o                         
   0   1   7      30416.70      29542.90       190.14 o                         
   1   1   7        845.08        883.75        25.19 o                         
   2   1   7       7144.94       7000.93        85.68 o                         
   3   1   7       4127.51       4075.05        52.62 o                         
   4   1   7       2472.28       2428.55        68.90 o                         
   5   1   7      11930.36      12020.22       212.20 o                         
   6   1   7      16177.36      16265.94       195.47 o                         
   7   1   7       1963.83       1984.75        76.87 o                         
   8   1   7      12963.09      13358.22       439.96 o                         
   9   1   7         35.93          6.04        48.30 o                         
  10   1   7       2142.36       2073.48       131.97 o                         
 -10   2   7        690.48        432.54       135.54 o                         
  -9   2   7       1262.88       1412.10       122.03 o                         
  -8   2   7         38.90        103.24        54.28 o                         
  -7   2   7         17.57        110.81        50.55 o                         
  -6   2   7      14799.39      15027.55       273.66 o                         
  -5   2   7      10927.75      10967.12       149.38 o                         
  -4   2   7       6055.65       5944.14        74.55 o                         
  -3   2   7      56749.34      56018.75       414.45 o                         
  -2   2   7       5232.58       5144.38        73.54 o                         
  -1   2   7      14627.04      14316.76       129.37 o                         
   0   2   7        753.14        681.23        21.36 o                         
   1   2   7       1431.59       1570.01        35.09 o                         
   2   2   7      14712.47      14220.45       153.74 o                         
   3   2   7       7791.35       7910.14       114.58 o                         
   4   2   7        774.38        802.97        32.80 o                         
   5   2   7      36844.39      35985.33       369.67 o                         
   6   2   7        754.54        752.87        44.25 o                         
   7   2   7       6507.32       6635.06       125.80 o                         
   8   2   7        970.96       1058.41        70.54 o                         
   9   2   7       5954.68       5917.21       190.97 o                         
  10   2   7         40.75         24.89        79.25 o                         
  -9   3   7         45.10        148.92        61.86 o                         
  -8   3   7       6900.46       7127.21       223.28 o                         
  -7   3   7         22.04        -12.23        49.54 o                         
  -6   3   7       8291.56       8395.21       182.29 o                         
  -5   3   7       3842.55       3854.35        77.80 o                         
  -4   3   7        229.31        299.78        31.94 o                         
  -3   3   7        539.06        527.30        21.89 o                         
  -2   3   7      17645.32      17187.94       135.94 o                         
  -1   3   7       7418.38       7287.73        76.30 o                         
   0   3   7      14404.61      14117.96       126.63 o                         
   1   3   7       1303.58       1432.78        39.62 o                         
   2   3   7      36705.17      35880.92       273.02 o                         
   3   3   7      23189.83      22846.59       186.15 o                         
   4   3   7        360.57        321.12        22.42 o                         
   5   3   7        314.12        299.96        29.98 o                         
   6   3   7      12406.18      12397.10       167.42 o                         
   7   3   7       1584.29       1585.49        56.27 o                         
   8   3   7       4780.05       4643.75       185.02 o                         
   9   3   7        435.77        369.67        64.11 o                         
  10   3   7       3474.83       3759.61       162.42 o                         
  -9   4   7       5089.82       5070.66       810.12 o                         
  -8   4   7       2684.25       2815.38       143.48 o                         
  -7   4   7        951.34        762.29        76.74 o                         
  -6   4   7       2466.00       2456.98       110.55 o                         
  -5   4   7      16809.80      16952.06       199.42 o                         
  -4   4   7       4198.00       4259.93        72.61 o                         
  -3   4   7       3901.37       3895.76        58.64 o                         
  -2   4   7          8.90          8.81         7.58 o                         
  -1   4   7       2528.35       2397.44        46.20 o                         
   0   4   7      20475.48      19577.63       202.20 o                         
   1   4   7       8352.10       8435.80       101.52 o                         
   2   4   7        153.03        198.67        24.73 o                         
   3   4   7      34224.26      33679.54       286.85 o                         
   4   4   7      11976.78      11727.56       145.04 o                         
   5   4   7       6399.46       6548.22       118.22 o                         
   6   4   7         31.78         58.75        25.85 o                         
   7   4   7       3349.26       3352.75        98.86 o                         
   8   4   7        139.78        172.16        44.73 o                         
   9   4   7       1141.89       1195.11       101.41 o                         
  10   4   7        320.06        236.66       112.66 o                         
  -9   5   7        238.51        -32.88       120.55 o                         
  -8   5   7       5082.06       4638.66       183.91 o                         
  -7   5   7       2753.22       2581.14       130.51 o                         
  -6   5   7       4499.81       4573.78       162.15 o                         
  -5   5   7       2043.26       2056.68        67.25 o                         
  -4   5   7      11663.56      11561.68       154.12 o                         
  -3   5   7        319.06        330.84        23.61 o                         
  -2   5   7       3068.29       3067.17        50.84 o                         
  -1   5   7       9500.09       9388.90       110.94 o                         
   0   5   7      16772.00      16547.69       171.83 o                         
   1   5   7        644.66        638.10        31.80 o                         
   2   5   7         34.71         78.88        21.91 o                         
   3   5   7       1852.52       1845.03        57.31 o                         
   4   5   7      19956.10      19705.00       242.15 o                         
   5   5   7       6559.31       6442.92       129.02 o                         
   6   5   7      10029.49       9894.66       160.09 o                         
   7   5   7        600.59        634.55        46.38 o                         
   8   5   7       3274.59       3290.20       133.92 o                         
   9   5   7        930.38        768.80        75.83 o                         
  10   5   7        696.68        773.98       209.83 o                         
  -8   6   7          7.09         34.96       116.40 o                         
  -7   6   7       2801.83       2841.16       139.76 o                         
  -6   6   7        222.00        270.27        57.28 o                         
  -5   6   7       4133.95       4088.85       122.99 o                         
  -4   6   7        146.65        145.43        29.36 o                         
  -3   6   7      16599.76      16373.75       169.64 o                         
  -2   6   7        773.91        790.89        31.97 o                         
  -1   6   7       2436.72       2520.70        54.94 o                         
   0   6   7        612.62        637.00        34.03 o                         
   1   6   7       8221.47       8405.16       116.94 o                         
   2   6   7       6374.48       6321.18       102.20 o                         
   3   6   7       6640.13       6534.22        99.15 o                         
   4   6   7       3704.23       3578.85        85.04 o                         
   5   6   7       4363.38       4349.17       102.88 o                         
   6   6   7        288.59        291.01        36.99 o                         
   7   6   7       4534.22       4659.41       162.65 o                         
   8   6   7         79.09         82.01        48.03 o                         
   9   6   7       5277.41       5077.37       379.32 o                         
  -7   7   7          2.93         76.46        57.00 o                         
  -6   7   7       3814.92       3495.95       148.49 o                         
  -5   7   7        907.10        904.61        55.61 o                         
  -4   7   7        530.24        515.12        69.12 o                         
  -3   7   7       5167.22       5339.44       112.95 o                         
  -2   7   7       3977.76       4061.51        95.70 o                         
  -1   7   7       6215.60       6299.86       113.76 o                         
   0   7   7       6414.16       6521.41       114.47 o                         
   1   7   7        186.61        276.66        28.47 o                         
   2   7   7      15183.67      15041.29       205.65 o                         
   3   7   7        363.14        419.77        32.06 o                         
   4   7   7      11697.76      11603.49       162.30 o                         
   5   7   7       1588.25       1611.37        65.72 o                         
   6   7   7       1077.46       1172.84        64.02 o                         
   7   7   7        184.78        157.04        51.88 o                         
   8   7   7        928.30        873.15        93.13 o                         
   9   7   7         47.91        514.89       209.56 o                         
  -6   8   7         12.24         17.42        52.68 o                         
  -5   8   7       4798.54       4772.24       127.85 o                         
  -4   8   7         10.05         62.13        30.43 o                         
  -3   8   7         23.83          5.21        31.73 o                         
  -2   8   7       1354.49       1449.29        67.23 o                         
  -1   8   7       2186.65       2328.44        87.54 o                         
   0   8   7       2142.60       2264.25        77.93 o                         
   1   8   7      24329.10      24378.63       292.94 o                         
   2   8   7        401.84        486.84        51.28 o                         
   3   8   7       5466.38       5388.08       150.28 o                         
   4   8   7        106.81         85.09        32.49 o                         
   5   8   7       1487.19       1407.18        68.79 o                         
   6   8   7        154.78        294.85        44.61 o                         
   7   8   7       2674.41       2938.36       182.73 o                         
   8   8   7       1319.49       1271.98       155.44 o                         
  -5   9   7         35.63         12.64        48.85 o                         
  -4   9   7       3746.59       3636.36       124.07 o                         
  -3   9   7       6705.85       6620.93       164.92 o                         
  -2   9   7      14537.64      14813.46       250.82 o                         
  -1   9   7        370.04        462.19        64.07 o                         
   0   9   7       2729.24       2715.20       110.33 o                         
   1   9   7       3834.98       3710.76       114.27 o                         
   2   9   7       1705.15       1734.19        75.33 o                         
   3   9   7          6.48         41.82        36.21 o                         
   4   9   7       1865.97       1768.02        91.69 o                         
   5   9   7       1077.38       1047.78        89.98 o                         
   6   9   7       6491.65       6305.29       194.95 o                         
  -4  10   7        857.90        692.83        97.18 o                         
  -3  10   7       1384.19       1375.89        84.30 o                         
  -2  10   7        144.94         95.65        38.13 o                         
  -1  10   7      18596.06      18782.36       302.41 o                         
   0  10   7       1576.57       1618.16        90.48 o                         
   1  10   7       1549.22       1534.02       104.49 o                         
   2  10   7          4.29         56.97        41.16 o                         
   3  10   7        432.72        620.56        69.50 o                         
   4  10   7       1535.21       1477.55       110.19 o                         
   5  10   7        982.88       1090.74       142.92 o                         
   6  10   7        144.87         89.00        82.76 o                         
  -2  11   7       1459.90       1536.27       257.29 o                         
  -1  11   7        474.16        577.27        95.06 o                         
   0  11   7        172.97        242.07        75.68 o                         
   1  11   7        150.59         79.52        64.44 o                         
   2  11   7       2292.41       2137.74       295.71 o                         
   3  11   7        304.62        513.02       163.22 o                         
  -2  -9   8         58.35         46.50       131.69 o                         
  -1  -9   8       1594.14       1359.97       227.37 o                         
   1  -9   8       1000.75       1080.28       240.21 o                         
   2  -9   8        279.78        273.71       164.37 o                         
   3  -9   8       3450.46       3255.95       378.90 o                         
  -4  -8   8       1716.29       1569.25       112.10 o                         
  -3  -8   8        370.87        399.22        47.58 o                         
  -2  -8   8       3381.42       3220.37       106.18 o                         
  -1  -8   8         92.10         63.95        37.75 o                         
   0  -8   8       9698.28       9665.13       193.98 o                         
   1  -8   8       2055.72       2136.63        93.66 o                         
   2  -8   8        486.30        598.00        62.33 o                         
   3  -8   8        144.23        187.41        63.17 o                         
   4  -8   8       1402.64       1352.37        88.24 o                         
   5  -8   8          6.08       -121.53       121.53 o                         
  -5  -7   8       6459.19       6769.73       215.99 o                         
  -4  -7   8       1006.44        949.95        65.58 o                         
  -3  -7   8        914.95        866.17        57.08 o                         
  -2  -7   8       3232.81       3059.24        97.30 o                         
  -1  -7   8        403.69        495.00        49.78 o                         
   0  -7   8         26.57         45.66        35.64 o                         
   1  -7   8       4762.36       4631.40       117.95 o                         
   2  -7   8      10959.73      10776.23       209.89 o                         
   3  -7   8      18212.62      17687.03       268.03 o                         
   4  -7   8        351.50        402.20        48.97 o                         
   5  -7   8       1290.05       1268.68        85.18 o                         
   6  -7   8       1532.41       1433.56        89.52 o                         
   7  -7   8        649.45        521.25       113.60 o                         
  -7  -6   8        492.46        324.16       257.20 o                         
  -6  -6   8       2992.39       2909.00       145.69 o                         
  -5  -6   8        429.98        473.43        67.06 o                         
  -4  -6   8       2787.81       2782.82        89.10 o                         
  -3  -6   8        420.19        479.68        37.99 o                         
  -2  -6   8       3712.22       3724.53        88.18 o                         
  -1  -6   8       6867.04       6884.39       123.98 o                         
   0  -6   8       5310.43       5120.01       116.05 o                         
   1  -6   8       1835.32       1772.01        70.60 o                         
   2  -6   8       2794.46       2852.01        92.65 o                         
   3  -6   8       1493.34       1569.10        63.75 o                         
   4  -6   8       8748.91       8803.07       174.15 o                         
   5  -6   8         90.77        110.59        37.65 o                         
   6  -6   8       3582.52       3423.62       122.83 o                         
   7  -6   8        788.72        736.85        73.62 o                         
   8  -6   8       3607.71       3766.79       230.15 o                         
  -8  -5   8        492.37        554.79       166.27 o                         
  -7  -5   8       2091.37       2009.86       120.78 o                         
  -6  -5   8        268.87        284.60        60.06 o                         
  -5  -5   8       1562.95       1549.73        82.40 o                         
  -4  -5   8        487.95        535.44        37.39 o                         
  -3  -5   8       5921.96       5895.49       108.53 o                         
  -2  -5   8        785.18        878.23        43.09 o                         
  -1  -5   8       5506.65       5484.06        95.84 o                         
   0  -5   8        165.18        151.70        26.24 o                         
   1  -5   8      25960.53      25249.14       258.15 o                         
   2  -5   8       1513.05       1405.96        54.91 o                         
   3  -5   8         98.22        185.10        27.13 o                         
   4  -5   8        997.02        957.90        49.75 o                         
   5  -5   8       1855.66       1845.73        79.90 o                         
   6  -5   8        209.61        222.70        44.59 o                         
   7  -5   8       3887.21       3663.49       125.55 o                         
   8  -5   8       1987.74       2044.02       134.60 o                         
  -8  -4   8       1765.80       1509.64       268.97 o                         
  -7  -4   8         21.89        -17.54        48.01 o                         
  -6  -4   8        338.65        331.04        50.96 o                         
  -5  -4   8       1804.39       1759.20        73.80 o                         
  -4  -4   8         67.24         80.79        21.32 o                         
  -3  -4   8       1080.30       1107.84        49.62 o                         
  -2  -4   8      32432.28      32129.04       288.48 o                         
  -1  -4   8        243.07        284.62        27.79 o                         
   0  -4   8      12266.89      12012.49       140.15 o                         
   1  -4   8        445.75        501.11        36.61 o                         
   2  -4   8       4567.99       4432.31        97.23 o                         
   3  -4   8        632.11        708.39        40.32 o                         
   4  -4   8        504.03        547.27        35.18 o                         
   5  -4   8         82.16         84.53        30.64 o                         
   6  -4   8       6354.24       6151.30       128.95 o                         
   7  -4   8        199.14        150.89        46.91 o                         
   8  -4   8       2920.22       2606.40       145.43 o                         
   9  -4   8        222.31        328.24       148.52 o                         
  -9  -3   8        370.35        388.37       149.07 o                         
  -8  -3   8         10.44         25.68        69.09 o                         
  -7  -3   8       1910.86       2089.84       117.21 o                         
  -6  -3   8       1333.62       1296.11        71.21 o                         
  -5  -3   8      16317.23      15577.86       283.16 o                         
  -4  -3   8        778.41        772.56        33.67 o                         
  -3  -3   8       6170.65       6340.09        93.87 o                         
  -2  -3   8       7099.05       7052.55       103.13 o                         
  -1  -3   8      10896.53      10682.50       108.24 o                         
   0  -3   8         48.56         46.57        19.14 o                         
   1  -3   8         77.29        100.66        15.18 o                         
   2  -3   8        142.08        120.80        22.35 o                         
   3  -3   8       8454.63       8112.90       102.87 o                         
   4  -3   8       2755.89       2791.38        66.50 o                         
   5  -3   8      12540.49      12305.91       232.88 o                         
   6  -3   8         54.83         17.68        28.21 o                         
   7  -3   8      13967.66      14224.87       219.36 o                         
   8  -3   8         17.61         38.51        41.78 o                         
   9  -3   8        414.73        676.74       155.24 o                         
  10  -3   8        919.33        412.28       142.43 o                         
  -9  -2   8        163.63        208.75        84.13 o                         
  -8  -2   8       1053.01       1120.80       152.70 o                         
  -7  -2   8        299.82        250.85        42.91 o                         
  -6  -2   8       4806.85       4953.89       127.65 o                         
  -5  -2   8          1.49          2.87        19.07 o                         
  -4  -2   8      41696.32      40666.29       301.93 o                         
  -3  -2   8       5303.19       5074.20        73.30 o                         
  -2  -2   8       6592.09       6453.87        86.71 o                         
  -1  -2   8       2548.38       2480.68        49.03 o                         
   0  -2   8       1642.05       1619.79        41.42 o                         
   1  -2   8         59.73         88.35        16.55 o                         
   2  -2   8       6906.26       6870.43       100.56 o                         
   3  -2   8        486.45        504.15        28.58 o                         
   4  -2   8      30580.34      30161.42       389.46 o                         
   5  -2   8       4197.30       4093.48        91.14 o                         
   6  -2   8      10407.78      10538.88       166.69 o                         
   7  -2   8       1071.01       1133.73        58.92 o                         
   8  -2   8       1181.42       1236.88        76.64 o                         
   9  -2   8        747.22        832.23       157.95 o                         
  10  -2   8       1774.02       1634.75       171.30 o                         
  -9  -1   8       2779.37       2936.41       203.87 o                         
  -8  -1   8        557.43        670.83        77.62 o                         
  -7  -1   8       9831.13      10114.56       382.39 o                         
  -6  -1   8        314.41        314.87        44.99 o                         
  -5  -1   8       5190.06       5297.42        88.27 o                         
  -4  -1   8       4616.29       4644.53        70.47 o                         
  -3  -1   8       3943.93       3934.24        57.84 o                         
  -2  -1   8       8159.55       7965.36        92.42 o                         
  -1  -1   8      12119.97      11474.70       144.95 o                         
   0  -1   8         57.65         29.47        15.67 o                         
   1  -1   8      18778.39      17820.25       295.43 o                         
   2  -1   8        346.79        327.85        25.31 o                         
   3  -1   8      11257.61      11111.44       131.34 o                         
   4  -1   8       3908.91       3968.02        63.03 o                         
   5  -1   8       6592.11       6640.31       111.19 o                         
   6  -1   8       3099.52       3124.60        86.69 o                         
   7  -1   8       7542.06       7317.91       144.16 o                         
   8  -1   8         61.07         79.37        43.36 o                         
   9  -1   8        570.95        651.25        74.58 o                         
  10  -1   8         11.03        -18.02        69.61 o                         
  -9   0   8         44.07          7.20        62.99 o                         
  -8   0   8       9009.11       9188.82       255.94 o                         
  -7   0   8         30.87        119.09        45.80 o                         
  -6   0   8      12337.89      12629.84       273.58 o                         
  -5   0   8       3505.51       3572.02        68.37 o                         
  -4   0   8       3304.41       3291.14        53.85 o                         
  -3   0   8       4497.97       4494.65        65.47 o                         
  -2   0   8       2187.60       2300.52        44.25 o                         
  -1   0   8       6772.55       7086.33        95.43 o                         
   0   0   8      38671.63      40565.78       381.39 o                         
   1   0   8        611.29        647.89        25.08 o                         
   2   0   8      56489.52      58460.21       973.25 o                         
   3   0   8      21317.67      21746.98       279.21 o                         
   4   0   8      19214.43      19038.65       193.20 o                         
   5   0   8       2327.91       2244.00        74.39 o                         
   6   0   8       2442.94       2510.91        89.94 o                         
   7   0   8       2305.39       2336.30        78.06 o                         
   8   0   8       3780.96       3844.61       138.29 o                         
   9   0   8          0.57         -9.85        55.24 o                         
  10   0   8      10097.12      10233.03       307.57 o                         
  -9   1   8       3801.33       4064.69       198.29 o                         
  -8   1   8       3692.15       4050.04       173.35 o                         
  -7   1   8      10885.51      11202.04       339.06 o                         
  -6   1   8         89.61        184.81        34.47 o                         
  -5   1   8         61.71         47.96        19.23 o                         
  -4   1   8          3.43          1.48        12.51 o                         
  -3   1   8      16516.60      16599.15       149.60 o                         
  -2   1   8       2559.94       2553.49        52.44 o                         
  -1   1   8      23743.12      23374.95       175.79 o                         
   0   1   8         19.10         35.15        13.07 o                         
   1   1   8      18764.56      18330.02       176.15 o                         
   2   1   8         20.06         32.71        21.90 o                         
   3   1   8        377.45        377.73        25.77 o                         
   4   1   8       1396.10       1363.50        31.88 o                         
   5   1   8      21403.51      21626.51       271.32 o                         
   6   1   8       1045.65       1080.99        48.64 o                         
   7   1   8       5410.23       5501.35       120.02 o                         
   8   1   8       2234.83       2378.36       119.81 o                         
   9   1   8       7749.09       7756.69       223.83 o                         
  10   1   8         20.54        -43.59        59.56 o                         
  -9   2   8         50.74         81.26        69.68 o                         
  -8   2   8         96.80         16.03        67.70 o                         
  -7   2   8         12.31          2.28        38.65 o                         
  -6   2   8       7200.90       7355.05       202.25 o                         
  -5   2   8         14.74         40.17        19.68 o                         
  -4   2   8       9092.33       9036.92       147.21 o                         
  -3   2   8       1888.68       1840.39        37.34 o                         
  -2   2   8      31275.69      30887.11       219.77 o                         
  -1   2   8       1888.31       1842.42        40.35 o                         
   0   2   8       3625.25       3547.49        53.30 o                         
   1   2   8       6415.60       6361.11        77.96 o                         
   2   2   8      19170.24      18997.07       180.91 o                         
   3   2   8        500.04        549.00        30.49 o                         
   4   2   8        194.77        189.18        22.53 o                         
   5   2   8       4356.84       4304.19        98.44 o                         
   6   2   8      12062.13      11824.47       188.75 o                         
   7   2   8        255.88        248.02        32.67 o                         
   8   2   8      12867.85      13310.83       269.10 o                         
   9   2   8       1492.97       1499.29       108.44 o                         
  10   2   8       2483.63       2553.62       135.60 o                         
  -9   3   8      12700.66      13806.66       957.10 o                         
  -8   3   8        528.77        538.91       104.57 o                         
  -7   3   8         42.91         -3.20        42.25 o                         
  -6   3   8       9490.63       9743.70       202.38 o                         
  -5   3   8       2033.22       2079.75        59.07 o                         
  -4   3   8       2795.90       2732.48        59.82 o                         
  -3   3   8      11339.36      10810.09       142.24 o                         
  -2   3   8      10928.07      10554.96       106.62 o                         
  -1   3   8      33961.11      32839.22       239.40 o                         
   0   3   8      17424.76      17357.37       153.44 o                         
   1   3   8       4257.48       4150.22        64.45 o                         
   2   3   8       7334.43       6845.63        94.09 o                         
   3   3   8       5494.64       5111.71       104.25 o                         
   4   3   8        174.24        210.03        19.38 o                         
   5   3   8       8666.10       8673.57       132.49 o                         
   6   3   8       2007.38       2094.70        69.38 o                         
   7   3   8       6748.03       6765.60       133.61 o                         
   8   3   8       4967.78       5020.92       169.79 o                         
   9   3   8       1735.65       1684.81       107.32 o                         
  10   3   8         53.00          7.96        70.74 o                         
  -9   4   8       1033.09        944.62       263.73 o                         
  -8   4   8       4466.86       4500.86       182.22 o                         
  -7   4   8        345.93        275.57        58.35 o                         
  -6   4   8      12329.50      12209.58       247.06 o                         
  -5   4   8          3.24         45.86        22.50 o                         
  -4   4   8       7745.43       7518.67       115.86 o                         
  -3   4   8       3635.13       3441.38        61.89 o                         
  -2   4   8        123.53        158.72        13.90 o                         
  -1   4   8       2605.67       2528.13        51.63 o                         
   0   4   8      19523.39      19514.25       187.52 o                         
   1   4   8        333.56        358.83        25.30 o                         
   2   4   8      13597.67      13078.12       165.85 o                         
   3   4   8       1158.51       1139.88        39.63 o                         
   4   4   8      12242.66      12027.40       164.85 o                         
   5   4   8       2457.98       2365.44        71.47 o                         
   6   4   8       4889.77       4745.95       109.72 o                         
   7   4   8       1310.24       1329.57        76.70 o                         
   8   4   8       1920.94       2022.39       103.81 o                         
   9   4   8        193.06        140.85        59.78 o                         
  10   4   8       1890.77       1743.11       215.77 o                         
  -8   5   8       2689.91       2756.56       146.05 o                         
  -7   5   8       1464.78       1470.73       104.47 o                         
  -6   5   8        415.11        442.71        55.82 o                         
  -5   5   8       7649.98       7392.56       134.05 o                         
  -4   5   8       5958.82       5833.35       101.97 o                         
  -3   5   8      19832.48      19476.71       187.76 o                         
  -2   5   8       1398.39       1425.35        37.34 o                         
  -1   5   8       8484.06       8323.79       109.76 o                         
   0   5   8      19840.24      19399.17       190.14 o                         
   1   5   8         62.21        101.60        22.68 o                         
   2   5   8          5.12         37.94        20.38 o                         
   3   5   8      17730.83      17440.76       189.98 o                         
   4   5   8       3071.65       3093.98        81.54 o                         
   5   5   8       6235.08       6173.20       127.75 o                         
   6   5   8       4245.82       4341.53       121.28 o                         
   7   5   8       5880.44       5818.24       144.59 o                         
   8   5   8       1929.70       1868.49        98.53 o                         
   9   5   8       2500.42       2272.97       139.76 o                         
  10   5   8         37.50        144.68       147.66 o                         
  -8   6   8       2424.94       2245.40       339.95 o                         
  -7   6   8        147.36        180.56        58.58 o                         
  -6   6   8       1580.21       1685.85       107.43 o                         
  -5   6   8       1938.00       1962.64       100.45 o                         
  -4   6   8       8893.54       8604.13       148.24 o                         
  -3   6   8       2931.26       2922.99        68.10 o                         
  -2   6   8      14064.96      14218.97       155.75 o                         
  -1   6   8       1707.03       1738.69        45.05 o                         
   0   6   8      14318.36      14507.84       161.23 o                         
   1   6   8        645.25        709.43        35.41 o                         
   2   6   8        424.00        367.97        27.52 o                         
   3   6   8        105.44         75.29        22.16 o                         
   4   6   8       4480.19       4406.09       100.21 o                         
   5   6   8        185.84        231.42        41.25 o                         
   6   6   8       9155.99       9224.49       182.90 o                         
   7   6   8          2.60         41.25        31.36 o                         
   8   6   8       7114.67       7071.76       200.42 o                         
   9   6   8        452.16        294.01       164.79 o                         
  -7   7   8       5053.72       4949.92       203.18 o                         
  -6   7   8        105.43        238.48        69.39 o                         
  -5   7   8       5860.60       5670.88       145.08 o                         
  -4   7   8        874.08        808.36        54.37 o                         
  -3   7   8       5222.13       5011.79       120.41 o                         
  -2   7   8       4618.46       4483.90        96.29 o                         
  -1   7   8         26.25         53.98        21.62 o                         
   0   7   8        590.47        675.31        36.34 o                         
   1   7   8      19814.07      19667.37       205.35 o                         
   2   7   8      10595.59      10626.92       159.20 o                         
   3   7   8      12430.56      12780.82       167.00 o                         
   4   7   8          1.58         47.14        28.77 o                         
   5   7   8       5525.45       5490.33       132.08 o                         
   6   7   8       6894.86       7062.93       155.56 o                         
   7   7   8        119.61         82.32        46.93 o                         
   8   7   8        102.97         52.34       102.10 o                         
  -7   8   8        613.01        594.34       152.00 o                         
  -6   8   8      11185.21      10324.62       466.16 o                         
  -5   8   8        841.95        920.10        60.78 o                         
  -4   8   8        326.51        302.42        44.20 o                         
  -3   8   8         13.74          9.56        32.74 o                         
  -2   8   8       3912.52       3929.30       109.38 o                         
  -1   8   8        696.64        794.06        54.29 o                         
   0   8   8       1941.30       2091.11        71.89 o                         
   1   8   8        103.52        170.05        31.23 o                         
   2   8   8       9858.37       9646.27       194.69 o                         
   3   8   8          0.04         16.14        32.84 o                         
   4   8   8       6458.45       6607.71       146.42 o                         
   5   8   8          0.47          2.36        34.03 o                         
   6   8   8       5417.69       5606.57       151.62 o                         
   7   8   8        287.46        304.09        64.16 o                         
   8   8   8        122.40        132.05        87.37 o                         
  -6   9   8          3.11       -117.83       144.96 o                         
  -5   9   8       5759.32       5803.29       328.14 o                         
  -4   9   8       1202.89       1147.22        73.50 o                         
  -3   9   8        700.81        668.85        62.77 o                         
  -2   9   8        120.23        211.35        57.32 o                         
  -1   9   8       5244.00       5318.60       134.83 o                         
   0   9   8        381.74        481.09        56.37 o                         
   1   9   8       6441.15       6212.64       159.20 o                         
   2   9   8         47.24         71.49        38.96 o                         
   3   9   8       5200.33       5248.07       155.25 o                         
   4   9   8        255.59        281.24        49.96 o                         
   5   9   8        122.09         93.07        63.76 o                         
   6   9   8          1.82        123.44        55.20 o                         
   7   9   8       1675.63       1595.86       236.84 o                         
  -4  10   8        584.19        670.41        91.28 o                         
  -3  10   8       1465.30       1452.24       107.57 o                         
  -2  10   8      12838.79      12968.85       268.28 o                         
  -1  10   8        667.88        753.29        67.89 o                         
   0  10   8       8935.19       9086.93       294.00 o                         
   1  10   8        100.59         71.87        45.33 o                         
   2  10   8        511.22        692.25        69.23 o                         
   3  10   8       1367.72       1280.84       124.14 o                         
   4  10   8        123.61        233.88        59.30 o                         
   5  10   8        745.82        566.63       112.70 o                         
  -1  11   8       1825.26       1600.05       215.73 o                         
   0  11   8         24.45        -25.71        81.65 o                         
   1  11   8       3419.01       3851.54       382.51 o                         
   3  11   8       1123.26        772.13       191.46 o                         
  -3  -8   9       4068.08       3796.28       159.67 o                         
  -2  -8   9         68.53         85.48        40.47 o                         
  -1  -8   9       8142.24       7997.17       172.63 o                         
   0  -8   9       2137.01       2186.00        96.35 o                         
   1  -8   9        503.34        520.85        57.81 o                         
   2  -8   9        215.43        229.13        47.83 o                         
   3  -8   9       6182.30       6142.59       184.83 o                         
   4  -8   9        912.61        982.20       245.44 o                         
  -5  -7   9        228.36        216.81       105.43 o                         
  -4  -7   9       3752.14       3666.61       118.57 o                         
  -3  -7   9       7159.22       7178.35       155.18 o                         
  -2  -7   9        324.30        378.80        44.99 o                         
  -1  -7   9        496.25        457.35        50.34 o                         
   0  -7   9       6222.54       6295.16       142.90 o                         
   1  -7   9       3421.11       3552.97       108.25 o                         
   2  -7   9       5339.02       5260.23       149.94 o                         
   3  -7   9        844.45        796.38        61.15 o                         
   4  -7   9       5766.12       5482.27       159.06 o                         
   5  -7   9         59.73         37.23        47.69 o                         
   6  -7   9       1587.18       1768.85       117.16 o                         
  -6  -6   9          8.85         39.67        62.48 o                         
  -5  -6   9       7356.56       7257.18       186.58 o                         
  -4  -6   9         44.36         48.72        33.08 o                         
  -3  -6   9      10167.38       9869.11       156.88 o                         
  -2  -6   9        222.93        328.70        34.49 o                         
  -1  -6   9        368.81        379.45        61.11 o                         
   0  -6   9        929.44        922.62        54.49 o                         
   1  -6   9       4520.77       4472.03       113.15 o                         
   2  -6   9        705.46        760.31        55.91 o                         
   3  -6   9       8789.85       8815.87       188.38 o                         
   4  -6   9          3.50         28.87        50.87 o                         
   5  -6   9       9685.85       9480.80       193.86 o                         
   6  -6   9          4.08         47.55        41.84 o                         
   7  -6   9        642.60        519.97        59.50 o                         
  -7  -5   9         25.80         53.06        77.47 o                         
  -6  -5   9       5047.04       4911.53       211.92 o                         
  -5  -5   9       1682.36       1477.63        82.96 o                         
  -4  -5   9         50.85        143.18        31.64 o                         
  -3  -5   9         22.12         62.04        28.94 o                         
  -2  -5   9       6225.38       6086.73       111.30 o                         
  -1  -5   9       9041.61       8899.89       131.10 o                         
   0  -5   9      17713.81      17465.27       204.97 o                         
   1  -5   9         68.19        329.46        38.18 o                         
   2  -5   9       7486.94       7428.50       130.10 o                         
   3  -5   9       1526.69       1565.96        65.25 o                         
   4  -5   9       1100.41       1148.35        67.14 o                         
   5  -5   9       2202.40       2187.29        90.18 o                         
   6  -5   9       2033.11       1904.67        87.22 o                         
   7  -5   9       3423.99       3109.73       120.51 o                         
   8  -5   9       2359.20       2283.15       178.51 o                         
  -8  -4   9          0.63       -174.02       174.02 o                         
  -7  -4   9       2324.59       2343.30       127.55 o                         
  -6  -4   9       1328.00       1337.15        87.63 o                         
  -5  -4   9        304.59        436.40        65.97 o                         
  -4  -4   9       1944.48       1918.83        61.70 o                         
  -3  -4   9       1046.16       1071.71        45.75 o                         
  -2  -4   9       1218.84       1317.45        52.03 o                         
  -1  -4   9      19484.64      19137.62       201.30 o                         
   0  -4   9       1569.77       1584.37        50.60 o                         
   1  -4   9      28156.60      27636.09       265.46 o                         
   2  -4   9          1.39         30.57        27.84 o                         
   3  -4   9       3203.83       3202.63        79.85 o                         
   4  -4   9          0.75         54.79        27.94 o                         
   5  -4   9         25.68         22.31        31.23 o                         
   6  -4   9        752.41        679.86        47.65 o                         
   7  -4   9       1802.18       1613.88        82.66 o                         
   8  -4   9        814.29        739.93        98.90 o                         
   9  -4   9      11184.39      10431.09       676.80 o                         
  -8  -3   9       3181.93       2964.12       267.89 o                         
  -7  -3   9       1002.39        928.05        69.81 o                         
  -6  -3   9        734.37        642.52        55.28 o                         
  -5  -3   9         88.91        123.65        35.61 o                         
  -4  -3   9       5605.77       5554.07        96.10 o                         
  -3  -3   9        312.09        352.94        27.23 o                         
  -2  -3   9      29558.50      28678.15       258.12 o                         
  -1  -3   9       2012.98       1867.72        47.42 o                         
   0  -3   9       2812.07       2759.03        56.74 o                         
   1  -3   9         87.89        102.72        20.79 o                         
   2  -3   9       4000.36       4014.62        77.74 o                         
   3  -3   9          5.77         15.21        21.17 o                         
   4  -3   9       4829.19       4735.05        97.81 o                         
   5  -3   9       7136.72       6887.60       144.94 o                         
   6  -3   9      16152.39      15776.60       315.45 o                         
   7  -3   9       1447.25       1439.24        70.47 o                         
   8  -3   9       1258.56       1278.20        94.55 o                         
   9  -3   9        427.74        413.69       101.20 o                         
  -9  -2   9        425.70        399.96       101.92 o                         
  -8  -2   9       1199.57       1425.44       108.49 o                         
  -7  -2   9         29.28        108.75        51.65 o                         
  -6  -2   9       1002.14       1019.38        58.83 o                         
  -5  -2   9      20486.05      20078.38       246.20 o                         
  -4  -2   9        263.78        290.26        23.86 o                         
  -3  -2   9      23127.18      22262.30       251.04 o                         
  -2  -2   9        639.68        642.07        30.86 o                         
  -1  -2   9      14313.34      14022.07       142.85 o                         
   0  -2   9          6.60         59.00        20.12 o                         
   1  -2   9        226.35        208.34        29.92 o                         
   2  -2   9        425.77        415.58        26.20 o                         
   3  -2   9       3648.63       3477.10        64.51 o                         
   4  -2   9       1396.61       1420.77        49.23 o                         
   5  -2   9       8465.19       8217.92       151.09 o                         
   6  -2   9         75.53        112.79        30.67 o                         
   7  -2   9      24893.27      26084.70       383.21 o                         
   8  -2   9       2734.17       3094.13       134.97 o                         
   9  -2   9        968.46        790.20        85.11 o                         
  10  -2   9        251.23          9.43        66.89 o                         
  -9  -1   9        380.19        369.21       112.26 o                         
  -8  -1   9       1612.89       1697.40       115.09 o                         
  -7  -1   9       2161.71       2068.94       109.67 o                         
  -6  -1   9       2623.75       2685.01       111.80 o                         
  -5  -1   9       1292.71       1324.33        48.02 o                         
  -4  -1   9      32397.77      32293.81       285.94 o                         
  -3  -1   9       5931.33       5919.70        93.28 o                         
  -2  -1   9       4819.75       4976.11        78.93 o                         
  -1  -1   9        564.15        519.77        26.73 o                         
   0  -1   9       7939.95       7822.41        94.62 o                         
   1  -1   9       2446.10       2475.37        52.09 o                         
   2  -1   9       1466.17       1483.50        44.80 o                         
   3  -1   9        465.71        463.46        24.90 o                         
   4  -1   9      45634.89      46317.47       420.63 o                         
   5  -1   9        157.64        181.62        31.86 o                         
   6  -1   9       3222.12       3261.19        94.57 o                         
   7  -1   9         73.85         75.96        35.21 o                         
   8  -1   9        798.56        759.03        68.45 o                         
   9  -1   9        113.04        101.22        49.42 o                         
  10  -1   9       2196.84       2204.04       201.51 o                         
  -9   0   9        737.40        936.23       130.28 o                         
  -8   0   9        258.62        388.96        70.87 o                         
  -7   0   9      29924.98      31208.92       917.13 o                         
  -6   0   9       1291.95       1336.12        68.03 o                         
  -5   0   9       3836.20       4095.83        77.41 o                         
  -4   0   9         79.15         96.18        17.65 o                         
  -3   0   9         63.81         85.30        18.94 o                         
  -2   0   9       2480.71       2456.19        51.40 o                         
  -1   0   9       3505.63       3699.79        59.36 o                         
   0   0   9         67.87         93.20        16.72 o                         
   1   0   9      57577.11      58566.09       626.08 o                         
   2   0   9       2500.77       2528.48        48.65 o                         
   3   0   9      20165.87      20810.21       323.31 o                         
   4   0   9       1051.96       1094.73        35.31 o                         
   5   0   9       3148.41       3175.70        90.34 o                         
   6   0   9       1398.36       1420.95        64.76 o                         
   7   0   9        615.80        624.42        49.88 o                         
   8   0   9       1020.79       1050.26        78.43 o                         
   9   0   9       4411.25       4364.90       177.77 o                         
  10   0   9         34.78        122.62        63.18 o                         
  -9   1   9        185.63        710.82       176.28 o                         
  -8   1   9       2010.60       2148.64       166.03 o                         
  -7   1   9        120.53        108.19        44.41 o                         
  -6   1   9       8345.39       8638.82       170.17 o                         
  -5   1   9      15655.10      15600.95       166.46 o                         
  -4   1   9      10556.00      10767.26       125.50 o                         
  -3   1   9        368.25        362.96        24.08 o                         
  -2   1   9       9686.21       9557.16       108.54 o                         
  -1   1   9       6092.58       6015.22        79.64 o                         
   0   1   9        500.08        518.08        27.20 o                         
   1   1   9      12184.96      11476.96       167.06 o                         
   2   1   9      29622.25      28521.38       296.43 o                         
   3   1   9      19555.39      19340.40       195.30 o                         
   4   1   9      16196.16      16274.81       162.07 o                         
   5   1   9       1502.30       1538.02        60.42 o                         
   6   1   9       1755.46       1790.41        78.42 o                         
   7   1   9        590.06        638.54        51.19 o                         
   8   1   9       2755.74       2780.41       130.15 o                         
   9   1   9       1265.90       1420.02        93.83 o                         
  10   1   9       2840.17       2779.67       174.86 o                         
  -9   2   9       6890.66       8288.00       503.56 o                         
  -8   2   9       3779.29       4080.62       196.16 o                         
  -7   2   9       1951.17       2368.46       112.67 o                         
  -6   2   9        111.86        118.74        37.15 o                         
  -5   2   9       1374.18       1406.09        49.53 o                         
  -4   2   9       2283.87       2318.45        54.51 o                         
  -3   2   9       8958.95       8914.82        99.03 o                         
  -2   2   9       1918.11       1970.93        44.33 o                         
  -1   2   9      41342.63      40221.80       266.15 o                         
   0   2   9      12619.17      12763.36       121.27 o                         
   1   2   9      16649.54      16293.63       152.34 o                         
   2   2   9        360.04        352.68        27.46 o                         
   3   2   9        467.03        525.58        31.54 o                         
   4   2   9          8.30         13.09        16.51 o                         
   5   2   9       5909.67       5744.64       141.94 o                         
   6   2   9       2504.76       2506.68        85.48 o                         
   7   2   9      11027.99      10879.83       183.22 o                         
   8   2   9       1581.96       1640.78        96.89 o                         
   9   2   9       5107.47       5078.92       183.59 o                         
  10   2   9        127.89         65.82       124.50 o                         
  -9   3   9        690.78        899.74       191.63 o                         
  -8   3   9        684.57        751.98        81.52 o                         
  -7   3   9        178.89        230.70        53.35 o                         
  -6   3   9       4706.10       4800.05       131.16 o                         
  -5   3   9       7740.36       7625.12       131.54 o                         
  -4   3   9       6000.36       6130.81        97.73 o                         
  -3   3   9         58.01         59.05        20.91 o                         
  -2   3   9      13130.12      12831.22       117.10 o                         
  -1   3   9         94.07        130.66        15.76 o                         
   0   3   9      11608.70      11417.91       125.58 o                         
   1   3   9      16075.63      15820.76       156.32 o                         
   2   3   9      20511.62      20015.35       210.77 o                         
   3   3   9        929.75        992.13        45.61 o                         
   4   3   9       1605.02       1508.06        55.95 o                         
   5   3   9       9220.73       9046.20       167.84 o                         
   6   3   9       4800.08       4566.65       108.00 o                         
   7   3   9         19.89         -9.33        31.01 o                         
   8   3   9       3533.65       3483.22       144.98 o                         
   9   3   9       3268.19       3142.40       147.01 o                         
  10   3   9       6946.33       6977.72       413.94 o                         
  -9   4   9       4632.67       4133.31       312.29 o                         
  -8   4   9        175.36        151.97        58.62 o                         
  -7   4   9       7906.87       7939.40       210.06 o                         
  -6   4   9        281.46        259.86        51.13 o                         
  -5   4   9       6688.80       6671.89       115.16 o                         
  -4   4   9       2053.03       2068.43        72.52 o                         
  -3   4   9       1374.21       1341.61        44.66 o                         
  -2   4   9       3469.30       3405.56        52.03 o                         
  -1   4   9      19173.57      18661.91       173.04 o                         
   0   4   9          7.30         20.66        19.57 o                         
   1   4   9       2527.81       2428.77        53.72 o                         
   2   4   9       1540.53       1496.53        46.14 o                         
   3   4   9      26113.21      25089.22       211.53 o                         
   4   4   9        603.03        534.46        34.66 o                         
   5   4   9       5888.05       5520.10       119.40 o                         
   6   4   9       1769.44       1752.62        71.02 o                         
   7   4   9       4261.78       4310.85       106.08 o                         
   8   4   9         59.30         69.54        48.39 o                         
   9   4   9        823.45        706.87        82.45 o                         
  10   4   9         11.47         37.41        97.69 o                         
  -8   5   9       2429.45       2426.98       187.72 o                         
  -7   5   9       2037.59       2090.03       159.13 o                         
  -6   5   9       2436.09       2160.39       103.11 o                         
  -5   5   9       3696.24       3570.79        87.47 o                         
  -4   5   9      18469.00      17878.00       204.01 o                         
  -3   5   9       2593.02       2677.79        68.32 o                         
  -2   5   9       5373.44       5289.67        97.52 o                         
  -1   5   9         78.58        126.89        19.47 o                         
   0   5   9      12744.06      12518.28       149.13 o                         
   1   5   9       4259.44       4126.92        76.04 o                         
   2   5   9       3936.28       3799.47        73.64 o                         
   3   5   9       5344.67       5370.95        87.78 o                         
   4   5   9       4713.96       4636.36        95.45 o                         
   5   5   9       3082.82       3073.10        96.88 o                         
   6   5   9       5849.19       5953.00       131.22 o                         
   7   5   9       2176.54       2256.11        88.91 o                         
   8   5   9      11051.69      11423.64       259.10 o                         
   9   5   9        143.94        199.44        63.73 o                         
  10   5   9        865.44       1071.30       280.92 o                         
  -8   6   9        579.05        617.75       246.09 o                         
  -7   6   9        776.10        708.92        80.62 o                         
  -6   6   9          7.20        -16.32        55.20 o                         
  -5   6   9        268.58        313.49        41.45 o                         
  -4   6   9        793.77        784.53        43.75 o                         
  -3   6   9      31888.94      31325.71       308.66 o                         
  -2   6   9       2631.47       2644.27        62.48 o                         
  -1   6   9       9235.71       9210.54       113.91 o                         
   0   6   9       8389.11       8303.69       117.14 o                         
   1   6   9       4497.95       4397.02        94.70 o                         
   2   6   9        117.41        181.04        26.37 o                         
   3   6   9        484.94        523.08        32.37 o                         
   4   6   9       1563.86       1650.71        67.50 o                         
   5   6   9      12288.96      11919.86       227.09 o                         
   6   6   9        470.87        458.58        47.20 o                         
   7   6   9       4042.90       4110.55       119.97 o                         
   8   6   9        931.05        984.12        88.87 o                         
   9   6   9       2358.24       2573.30       262.85 o                         
  -7   7   9       1775.25       1730.70       265.62 o                         
  -6   7   9       9471.79       9183.39       252.73 o                         
  -5   7   9         65.46         94.00        37.88 o                         
  -4   7   9       1443.46       1396.49        68.11 o                         
  -3   7   9       6135.92       6134.19       136.53 o                         
  -2   7   9       2899.81       3072.86        80.63 o                         
  -1   7   9          7.04         43.99        25.74 o                         
   0   7   9       9284.59       9427.33       127.46 o                         
   1   7   9       1584.33       1532.43        51.35 o                         
   2   7   9       6745.07       6836.71       120.60 o                         
   3   7   9       2031.51       2081.15        60.63 o                         
   4   7   9       3603.47       3640.11        99.83 o                         
   5   7   9       1703.51       1700.81        80.54 o                         
   6   7   9       4580.30       4621.88       127.53 o                         
   7   7   9         76.81         18.46        49.70 o                         
   8   7   9       2728.47       2552.43       172.37 o                         
  -7   8   9       2675.22       3130.32       406.73 o                         
  -6   8   9          0.65        104.01       104.73 o                         
  -5   8   9      12843.68      12581.74       292.32 o                         
  -4   8   9       2994.89       2878.77       107.60 o                         
  -3   8   9       5926.61       5785.50       139.00 o                         
  -2   8   9       3944.83       3936.41       122.05 o                         
  -1   8   9        410.23        488.41        43.08 o                         
   0   8   9        301.75        301.38        36.36 o                         
   1   8   9        769.87        806.29        48.56 o                         
   2   8   9        315.21        343.86        39.26 o                         
   3   8   9      19418.07      19532.70       293.14 o                         
   4   8   9       3009.17       3004.53       100.85 o                         
   5   8   9      10646.67      10463.10       198.16 o                         
   6   8   9        391.45        463.14        51.18 o                         
   7   8   9         23.41         32.06        60.90 o                         
  -5   9   9        605.72        634.74       138.17 o                         
  -4   9   9        350.73        273.00        50.84 o                         
  -3   9   9         90.61         57.79        43.92 o                         
  -2   9   9       3786.89       3783.35       125.24 o                         
  -1   9   9        773.92        825.60        54.26 o                         
   0   9   9       5393.53       5669.07       130.91 o                         
   1   9   9        269.10        289.10        41.61 o                         
   2   9   9       6746.66       6803.96       176.95 o                         
   3   9   9       3142.96       3425.13       128.25 o                         
   4   9   9        764.46        853.47        72.16 o                         
   5   9   9        208.94        217.22        66.87 o                         
   6   9   9       2594.16       2695.75       136.83 o                         
   7   9   9        461.64        684.47       173.99 o                         
  -4  10   9         42.84        -61.33        61.33 o                         
  -3  10   9        815.87        768.71        72.44 o                         
  -2  10   9         69.93         58.48        45.14 o                         
  -1  10   9       6847.51       6722.36       185.77 o                         
   0  10   9          7.69        112.69        44.64 o                         
   1  10   9       7838.52       8372.47       209.07 o                         
   2  10   9        191.77        211.29        48.95 o                         
   3  10   9       3258.75       3339.59       132.22 o                         
   4  10   9          4.12         50.33        41.00 o                         
   5  10   9         13.04         32.55        77.49 o                         
  -1  11   9          8.73        -59.03        72.67 o                         
   0  11   9       9176.86       9170.46       411.05 o                         
   1  11   9         49.67        -65.63        89.90 o                         
   2  11   9        589.24        630.77       191.92 o                         
  -3  -8  10        291.17        449.81        86.05 o                         
  -2  -8  10       1114.08       1055.00        85.66 o                         
  -1  -8  10        643.74        689.85        70.85 o                         
   0  -8  10       5145.98       5072.60       179.69 o                         
   1  -8  10         16.06         53.51        62.21 o                         
   2  -8  10       5511.53       5711.27       242.83 o                         
   3  -8  10         46.47        295.74       199.11 o                         
   4  -8  10        743.54       1051.60       245.06 o                         
  -4  -7  10         24.47         18.02        53.39 o                         
  -3  -7  10       5027.95       4836.89       139.21 o                         
  -2  -7  10         81.66         79.51        38.91 o                         
  -1  -7  10       2417.44       2478.20        99.41 o                         
   0  -7  10       3421.65       3391.17       108.98 o                         
   1  -7  10       1535.09       1497.63        75.18 o                         
   2  -7  10        729.47        749.31        61.38 o                         
   3  -7  10       3093.08       3097.55       113.80 o                         
   4  -7  10       1319.77       1224.49       107.11 o                         
   5  -7  10       5704.55       5569.40       205.40 o                         
   6  -7  10        116.63         56.77       118.45 o                         
  -5  -6  10       2542.90       2625.77       125.87 o                         
  -4  -6  10       9158.99       8842.46       174.48 o                         
  -3  -6  10       1529.57       1536.66        64.74 o                         
  -2  -6  10        733.69        740.28        53.31 o                         
  -1  -6  10        644.86        582.11        50.00 o                         
   0  -6  10       1097.73       1185.21        64.23 o                         
   1  -6  10         95.58        118.61        36.74 o                         
   2  -6  10       1162.95       1151.08        63.78 o                         
   3  -6  10       1490.16       1482.82        82.67 o                         
   4  -6  10      11284.40      11228.32       213.16 o                         
   5  -6  10        507.03        505.64        52.38 o                         
   6  -6  10       4390.15       4487.79       146.98 o                         
   7  -6  10         80.14         50.56        54.00 o                         
  -7  -5  10       4062.86       3668.40       256.61 o                         
  -6  -5  10       1962.62       1952.29       111.14 o                         
  -5  -5  10       1903.56       1785.28       102.08 o                         
  -4  -5  10         81.38        120.28        32.65 o                         
  -3  -5  10       5763.70       5629.89       115.70 o                         
  -2  -5  10        151.08        167.50        28.63 o                         
  -1  -5  10       1663.19       1634.73        58.87 o                         
   0  -5  10       2008.11       2093.07        69.46 o                         
   1  -5  10       8377.24       8158.05       145.10 o                         
   2  -5  10        165.87        217.13        34.77 o                         
   3  -5  10       6141.81       6008.00       140.32 o                         
   4  -5  10        908.25        973.23        53.83 o                         
   5  -5  10       5265.74       5148.20       141.01 o                         
   6  -5  10        686.84        606.13        56.95 o                         
   7  -5  10         58.25         -2.85        47.74 o                         
   8  -5  10        365.71        219.20       167.72 o                         
  -7  -4  10        533.73        420.12        88.18 o                         
  -6  -4  10       7365.49       6942.01       196.95 o                         
  -5  -4  10        601.74        549.72        56.89 o                         
  -4  -4  10        681.56        743.23        47.90 o                         
  -3  -4  10       1113.78       1123.73        47.35 o                         
  -2  -4  10       3508.20       3400.95        84.66 o                         
  -1  -4  10       1748.69       1732.47        57.63 o                         
   0  -4  10      14490.87      14155.25       182.23 o                         
   1  -4  10        906.63        943.17        45.89 o                         
   2  -4  10      28570.82      28199.52       310.78 o                         
   3  -4  10       1575.00       1563.68        63.98 o                         
   4  -4  10        239.94        209.37        33.90 o                         
   5  -4  10        287.61        287.41        38.66 o                         
   6  -4  10       1967.15       1878.09        77.49 o                         
   7  -4  10        200.87        182.32        48.52 o                         
   8  -4  10       2321.90       2133.71       144.83 o                         
   9  -4  10         23.47         54.52       122.86 o                         
  -8  -3  10         16.77         72.07       101.89 o                         
  -7  -3  10        962.01        932.60        82.96 o                         
  -6  -3  10        474.18        509.48        52.06 o                         
  -5  -3  10       5492.14       5350.93       137.36 o                         
  -4  -3  10        649.08        633.13        39.47 o                         
  -3  -3  10       1734.08       1748.39        53.13 o                         
  -2  -3  10       1337.92       1274.72        47.60 o                         
  -1  -3  10      10689.59      10601.24       136.07 o                         
   0  -3  10       1200.30       1211.47        48.27 o                         
   1  -3  10      12364.12      11932.26       145.91 o                         
   2  -3  10         26.08         10.95        19.56 o                         
   3  -3  10      13312.48      13132.61       172.88 o                         
   4  -3  10       3911.58       3940.78        83.13 o                         
   5  -3  10        271.86        257.88        31.33 o                         
   6  -3  10       2371.03       2478.71        84.16 o                         
   7  -3  10       5388.86       5270.56       142.64 o                         
   8  -3  10        178.56        166.62        72.55 o                         
   9  -3  10       5039.35       4516.51       308.29 o                         
  -8  -2  10       1547.00       1647.76       135.99 o                         
  -7  -2  10         97.48        106.51        45.38 o                         
  -6  -2  10         59.26         88.88        35.18 o                         
  -5  -2  10       1667.26       1714.04        68.43 o                         
  -4  -2  10      12583.94      12540.64       149.12 o                         
  -3  -2  10       3702.49       3643.31        71.36 o                         
  -2  -2  10      32834.89      31790.47       363.68 o                         
  -1  -2  10        203.94        165.35        21.20 o                         
   0  -2  10      18993.83      17790.67       182.87 o                         
   1  -2  10        558.19        558.69        31.45 o                         
   2  -2  10       7139.22       6951.66       127.70 o                         
   3  -2  10       5776.40       5614.82       109.00 o                         
   4  -2  10       4433.78       4366.29        93.68 o                         
   5  -2  10       1333.57       1302.68        49.82 o                         
   6  -2  10      28758.23      29708.86       384.12 o                         
   7  -2  10        889.94        925.50        58.87 o                         
   8  -2  10       7894.03       8237.41       277.61 o                         
   9  -2  10          2.80         -2.14        47.33 o                         
  10  -2  10        659.56        516.00       144.60 o                         
  -9  -1  10         55.57         81.48       171.96 o                         
  -8  -1  10        418.25        286.38        79.12 o                         
  -7  -1  10       2083.05       2226.78       115.10 o                         
  -6  -1  10          5.09        -16.34        49.71 o                         
  -5  -1  10       8671.40       8867.55       155.61 o                         
  -4  -1  10        180.84        203.03        26.63 o                         
  -3  -1  10      12179.06      12255.05       130.12 o                         
  -2  -1  10        645.28        647.17        34.25 o                         
  -1  -1  10       8078.32       7798.88        97.93 o                         
   0  -1  10         61.72        109.54        19.94 o                         
   1  -1  10       3267.41       3410.04        63.50 o                         
   2  -1  10       5092.37       5039.80        86.31 o                         
   3  -1  10      12916.32      13084.89       148.43 o                         
   4  -1  10      10297.43      10427.73       138.00 o                         
   5  -1  10       3411.37       3530.63        82.39 o                         
   6  -1  10          7.69        -17.64        35.21 o                         
   7  -1  10       8664.27       8751.56       227.76 o                         
   8  -1  10         82.43         30.62        44.87 o                         
   9  -1  10       4197.04       4372.39       180.92 o                         
  10  -1  10       1887.29       1652.77       240.71 o                         
  -9   0  10       1276.24       1204.45       268.06 o                         
  -8   0  10       5353.85       5406.74       195.38 o                         
  -7   0  10       1029.96       1140.05       104.37 o                         
  -6   0  10       4549.95       4661.49       169.99 o                         
  -5   0  10        377.50        425.23        36.92 o                         
  -4   0  10       9323.50       9553.97       134.49 o                         
  -3   0  10        121.74        118.08        18.60 o                         
  -2   0  10       4824.60       4830.44        75.72 o                         
  -1   0  10       6943.80       7146.42        96.38 o                         
   0   0  10        560.35        653.22        34.01 o                         
   1   0  10       8330.12       8565.21       103.13 o                         
   2   0  10      11564.15      11658.12       198.26 o                         
   3   0  10         18.12         28.47        14.93 o                         
   4   0  10      33965.76      34611.21       350.27 o                         
   5   0  10       2024.68       2005.10        73.66 o                         
   6   0  10       5022.42       4928.77       130.70 o                         
   7   0  10        140.03        104.44        34.87 o                         
   8   0  10        714.08        794.37        73.95 o                         
   9   0  10        358.01        377.26        62.52 o                         
  10   0  10        449.00        529.89       185.86 o                         
  -9   1  10        429.34        805.32       233.44 o                         
  -8   1  10        274.60        273.38        67.17 o                         
  -7   1  10      11368.86      11726.45       265.15 o                         
  -6   1  10       5287.26       5624.46       132.66 o                         
  -5   1  10      16581.51      17039.19       257.89 o                         
  -4   1  10       6309.94       6536.48        99.47 o                         
  -3   1  10       3103.46       3187.47        67.42 o                         
  -2   1  10       3876.78       3882.81        76.30 o                         
  -1   1  10       1436.52       1537.61        40.71 o                         
   0   1  10       7531.99       7526.76        96.92 o                         
   1   1  10      37881.48      37554.68       344.64 o                         
   2   1  10         49.46         58.95        13.86 o                         
   3   1  10      11315.83      10957.16       141.14 o                         
   4   1  10       4973.53       4894.70       100.07 o                         
   5   1  10      14382.04      14252.12       229.46 o                         
   6   1  10        843.76        808.13        54.46 o                         
   7   1  10       1048.05       1108.59        65.67 o                         
   8   1  10         20.73         -4.25        49.12 o                         
   9   1  10       3426.21       3471.14       154.59 o                         
  10   1  10        682.03        669.99       140.89 o                         
  -9   2  10          3.63       -183.26       192.44 o                         
  -8   2  10        922.25        869.91       102.74 o                         
  -7   2  10         53.93         54.11        57.96 o                         
  -6   2  10       3314.40       3361.63       114.80 o                         
  -5   2  10        108.53        126.56        34.55 o                         
  -4   2  10       1615.67       1665.88        49.37 o                         
  -3   2  10       2976.72       2955.62        60.99 o                         
  -2   2  10      33903.88      34245.12       275.95 o                         
  -1   2  10       3351.27       3352.05        56.21 o                         
   0   2  10       8077.53       8047.77       111.07 o                         
   1   2  10        698.48        697.46        27.12 o                         
   2   2  10      10400.34      10213.73       131.69 o                         
   3   2  10       2428.57       2428.73        56.39 o                         
   4   2  10       2759.73       2741.33        67.36 o                         
   5   2  10          6.66         11.85        27.54 o                         
   6   2  10       8620.91       8518.13       162.88 o                         
   7   2  10        169.13        181.98        40.79 o                         
   8   2  10       3833.83       3763.08       143.63 o                         
   9   2  10         32.96         93.39        56.16 o                         
  10   2  10       7898.34       9559.24       712.04 o                         
  -9   3  10       4161.86       4038.22       508.85 o                         
  -8   3  10       2464.30       2699.68       142.90 o                         
  -7   3  10       6393.14       6555.50       201.36 o                         
  -6   3  10        403.90        470.03        49.56 o                         
  -5   3  10       3807.05       3901.63       101.83 o                         
  -4   3  10       5551.06       5431.60        91.58 o                         
  -3   3  10         51.02         75.77        22.80 o                         
  -2   3  10       8923.18       8472.79       110.17 o                         
  -1   3  10      31730.38      31248.32       246.90 o                         
   0   3  10      13296.25      13207.92       149.89 o                         
   1   3  10      17630.76      17483.22       185.40 o                         
   2   3  10       2726.75       2755.83        67.75 o                         
   3   3  10       9458.60       9345.28       143.42 o                         
   4   3  10        702.18        641.64        43.06 o                         
   5   3  10       1615.39       1693.90        72.69 o                         
   6   3  10       3904.27       3754.72       108.17 o                         
   7   3  10       9198.51       8863.26       174.65 o                         
   8   3  10         23.18        -28.50        47.76 o                         
   9   3  10       4368.83       4151.84       159.36 o                         
  10   3  10        266.52        204.08       150.06 o                         
  -8   4  10       6702.08       6689.06       228.45 o                         
  -7   4  10        528.00        589.58        77.31 o                         
  -6   4  10       2385.47       2334.27        99.41 o                         
  -5   4  10       1574.49       1572.04        57.53 o                         
  -4   4  10      14164.83      13956.85       189.07 o                         
  -3   4  10        475.40        497.35        36.57 o                         
  -2   4  10        681.97        703.73        36.66 o                         
  -1   4  10        563.04        626.77        30.24 o                         
   0   4  10       4170.15       4303.76        76.27 o                         
   1   4  10       8343.31       8203.04       101.75 o                         
   2   4  10      21542.33      20729.66       233.28 o                         
   3   4  10        480.94        452.12        36.95 o                         
   4   4  10      18701.28      18517.73       251.63 o                         
   5   4  10        604.38        589.16        46.44 o                         
   6   4  10       1938.25       1772.58        74.47 o                         
   7   4  10       1693.91       1679.70        76.66 o                         
   8   4  10       2919.77       2910.39       137.14 o                         
   9   4  10       3224.60       3282.10       225.20 o                         
  10   4  10       3822.48       3941.38       453.42 o                         
  -8   5  10        572.29        584.56       146.89 o                         
  -7   5  10       3753.19       3908.65       169.17 o                         
  -6   5  10        136.65        152.72        45.48 o                         
  -5   5  10       1869.48       1945.66        67.28 o                         
  -4   5  10        240.18        225.25        31.05 o                         
  -3   5  10       9631.84       9513.73       146.55 o                         
  -2   5  10      15540.86      14945.91       160.14 o                         
  -1   5  10      13058.04      12773.50       157.59 o                         
   1   5  10       4217.08       4109.86        75.57 o                         
   2   5  10       8362.21       8204.02       123.68 o                         
   3   5  10       2026.92       1938.90        65.71 o                         
   4   5  10       1515.29       1570.88        65.22 o                         
   5   5  10      11249.60      11053.94       192.08 o                         
   6   5  10       7219.69       6926.67       145.34 o                         
   7   5  10      11177.10      11136.13       208.04 o                         
   8   5  10        602.13        663.51        71.84 o                         
   9   5  10        782.09        837.04       118.70 o                         
  -7   6  10       2443.51       2355.38       165.94 o                         
  -6   6  10        837.47        765.85        77.58 o                         
  -5   6  10        997.03        913.78        84.79 o                         
  -4   6  10       4800.76       4692.88       119.07 o                         
  -3   6  10        602.09        591.77        44.68 o                         
  -2   6  10       4121.42       4099.41        94.56 o                         
  -1   6  10        830.22        898.75        40.46 o                         
   0   6  10      23140.65      22829.73       228.01 o                         
   1   6  10       1493.02       1515.54        52.40 o                         
   2   6  10       4624.19       4587.24        90.35 o                         
   3   6  10         91.61        123.12        40.69 o                         
   4   6  10       1786.01       1844.32        69.70 o                         
   5   6  10        706.00        733.41        58.12 o                         
   6   6  10        868.78        878.22        63.99 o                         
   7   6  10       1476.44       1455.30        75.76 o                         
   8   6  10       9930.76      10181.70       272.22 o                         
   9   6  10        189.04        -76.02       168.48 o                         
  -7   7  10       1879.38       2305.20       367.52 o                         
  -6   7  10        525.53        516.34        71.57 o                         
  -5   7  10         97.55        118.21        51.80 o                         
  -4   7  10        763.25        805.59        56.09 o                         
  -3   7  10      10407.25      10058.39       185.43 o                         
  -2   7  10        196.31        229.27        35.69 o                         
  -1   7  10       9567.14       9714.16       151.21 o                         
   0   7  10        190.91        193.17        25.37 o                         
   1   7  10       2377.88       2507.27        64.61 o                         
   2   7  10         66.64         66.54        26.47 o                         
   3   7  10       1501.53       1524.49        61.29 o                         
   4   7  10       2374.26       2453.63        79.67 o                         
   5   7  10      12506.22      12439.16       215.64 o                         
   6   7  10        574.80        534.64        50.19 o                         
   7   7  10       2602.24       2608.84       101.02 o                         
   8   7  10       1239.41       1401.10       149.64 o                         
  -6   8  10      12142.60      11655.78       489.92 o                         
  -5   8  10       3190.54       3119.22       145.83 o                         
  -4   8  10       6030.27       6020.71       148.14 o                         
  -3   8  10       2166.38       2127.47        86.23 o                         
  -2   8  10       2204.39       2167.96        84.76 o                         
  -1   8  10       2386.38       2562.22        85.02 o                         
   0   8  10        341.83        366.14        39.74 o                         
   1   8  10        750.81        778.77        48.22 o                         
   2   8  10      11678.49      11824.89       219.98 o                         
   3   8  10       1439.66       1398.58        76.59 o                         
   4   8  10       7175.80       6930.63       148.47 o                         
   5   8  10          0.71         -2.55        34.69 o                         
   6   8  10       6939.34       7091.79       168.13 o                         
   7   8  10         69.86        192.14        82.20 o                         
   8   8  10       1026.73        955.50       224.66 o                         
  -5   9  10       6044.70       6083.17       536.06 o                         
  -4   9  10        185.33        129.09        52.33 o                         
  -3   9  10       5330.94       5496.90       156.88 o                         
  -2   9  10       1181.91       1174.37        74.99 o                         
  -1   9  10       2783.00       2713.40       106.92 o                         
   0   9  10         57.05         36.85        33.48 o                         
   1   9  10        512.42        493.25        64.35 o                         
   2   9  10       1275.66       1284.85        82.07 o                         
   3   9  10       7741.04       7706.72       182.31 o                         
   4   9  10        543.96        657.13        66.67 o                         
   5   9  10       5966.10       5662.30       175.57 o                         
   6   9  10        209.89        142.50        56.46 o                         
  -3  10  10         51.30        -50.11        58.89 o                         
  -2  10  10         60.39        118.80        46.52 o                         
  -1  10  10         16.76         70.61        42.45 o                         
   0  10  10      13370.21      13689.81       274.19 o                         
   1  10  10       1551.68       1467.30        89.66 o                         
   2  10  10       7959.94       8146.88       253.93 o                         
   3  10  10        493.05        560.84        63.94 o                         
   4  10  10       1659.23       1848.39       144.49 o                         
   5  10  10        190.58         -2.43        89.08 o                         
   0  11  10        423.66        275.79       147.88 o                         
   1  11  10       4730.50       4328.95       324.48 o                         
   2  11  10       1685.90       1836.17       282.29 o                         
  -2  -8  11       2093.18       1747.17       277.07 o                         
  -1  -8  11       6801.45       7269.14       548.74 o                         
  -3  -7  11        324.62        287.05        59.29 o                         
  -2  -7  11       1476.99       1482.73        78.63 o                         
  -1  -7  11       3027.60       2955.80       111.83 o                         
   0  -7  11       3396.92       3195.14       109.18 o                         
   1  -7  11        599.73        652.80        64.72 o                         
   2  -7  11        869.69        856.25        65.51 o                         
   3  -7  11       1777.34       1597.30        82.53 o                         
   4  -7  11       6977.87       7065.75       393.10 o                         
   5  -7  11        676.85        568.11       174.76 o                         
  -5  -6  11       2272.41       2229.91       178.79 o                         
  -4  -6  11        132.87        154.38        37.51 o                         
  -3  -6  11      12431.81      12289.15       225.06 o                         
  -2  -6  11        261.68        412.66        51.91 o                         
  -1  -6  11       2240.27       2182.51        92.47 o                         
   0  -6  11       1098.39       1049.40        62.39 o                         
   1  -6  11         95.91        161.50        39.80 o                         
   2  -6  11          6.73         29.32        37.90 o                         
   3  -6  11       1437.79       1426.64        83.68 o                         
   4  -6  11        494.51        502.88        53.49 o                         
   5  -6  11      13136.50      12901.50       344.52 o                         
   6  -6  11       1114.59        875.46        98.85 o                         
   7  -6  11       3220.25       3144.34       353.12 o                         
  -6  -5  11       6608.35       6568.33       238.04 o                         
  -5  -5  11         60.97         65.72        47.10 o                         
  -4  -5  11       5887.86       5336.80       128.96 o                         
  -3  -5  11       1815.52       1739.02        67.76 o                         
  -2  -5  11       4071.60       3895.31       104.06 o                         
  -1  -5  11        840.55        879.80        47.67 o                         
   0  -5  11        916.25        845.45        45.97 o                         
   1  -5  11        261.44        286.90        45.38 o                         
   2  -5  11       9457.88       9318.60       163.03 o                         
   3  -5  11         88.12        100.92        58.46 o                         
   4  -5  11       2561.36       2455.49        84.59 o                         
   5  -5  11       2799.13       2663.79       116.24 o                         
   6  -5  11       4304.73       4173.74       144.42 o                         
   7  -5  11        320.22        162.79        51.10 o                         
  -7  -4  11       5764.25       5479.23       562.00 o                         
  -6  -4  11        552.17        463.37        58.46 o                         
  -5  -4  11       5380.87       5359.77       157.90 o                         
  -4  -4  11        414.54        371.98        38.18 o                         
  -3  -4  11        169.04        181.46        27.35 o                         
  -2  -4  11        191.83        171.79        32.33 o                         
  -1  -4  11        738.37        754.63        42.38 o                         
   0  -4  11        962.00        969.23        57.09 o                         
   1  -4  11      13434.44      13142.69       181.05 o                         
   2  -4  11         88.26        152.74        32.05 o                         
   3  -4  11      21795.89      21219.15       328.56 o                         
   4  -4  11       2047.06       2002.39        78.93 o                         
   5  -4  11       4564.35       4441.06       108.48 o                         
   6  -4  11       2348.44       2235.03        92.55 o                         
   7  -4  11         68.26        -28.57        45.47 o                         
   8  -4  11         43.88         99.99        72.74 o                         
  -7  -3  11       1741.13       1840.70       137.47 o                         
  -6  -3  11       7639.04       7566.97       168.25 o                         
  -5  -3  11         47.63        126.48        36.44 o                         
  -4  -3  11         33.31         39.84        29.47 o                         
  -3  -3  11          0.36         18.85        23.67 o                         
  -2  -3  11        922.39        907.45        42.77 o                         
  -1  -3  11       2465.94       2530.21        62.59 o                         
   0  -3  11      19548.06      18924.08       205.93 o                         
   1  -3  11       2127.41       2091.48        65.53 o                         
   2  -3  11      17034.97      16787.92       254.24 o                         
   3  -3  11        163.77        159.61        34.77 o                         
   4  -3  11        549.64        489.73        37.24 o                         
   5  -3  11         35.80         55.79        29.14 o                         
   6  -3  11       4745.56       4640.08       133.93 o                         
   7  -3  11        298.49        253.92        47.76 o                         
   8  -3  11       2416.24       2401.51       131.77 o                         
   9  -3  11         17.40       -144.22       146.24 o                         
  -8  -2  11        580.91        585.05       108.45 o                         
  -7  -2  11         98.71        136.62        50.81 o                         
  -6  -2  11         21.31         46.31        48.58 o                         
  -5  -2  11       1631.44       1687.37        72.93 o                         
  -4  -2  11        716.38        719.75        40.72 o                         
  -3  -2  11      11793.99      11729.92       139.80 o                         
  -2  -2  11       1304.23       1292.58        47.41 o                         
  -1  -2  11      26097.72      25022.13       223.41 o                         
   0  -2  11       3450.71       3387.75        69.15 o                         
   1  -2  11        252.37        281.39        36.52 o                         
   2  -2  11        378.09        389.82        31.45 o                         
   3  -2  11       6055.26       6020.57       116.94 o                         
   4  -2  11         37.69         44.66        24.11 o                         
   5  -2  11       1532.26       1603.81        56.73 o                         
   6  -2  11        610.33        642.05        51.34 o                         
   7  -2  11       8928.53       8992.44       207.52 o                         
   8  -2  11        221.16        235.57        54.68 o                         
   9  -2  11       4959.10       5035.43       217.32 o                         
  -8  -1  11       4789.19       4513.39       253.80 o                         
  -7  -1  11         24.71         39.14        55.75 o                         
  -6  -1  11         76.85        108.80        40.85 o                         
  -5  -1  11       2685.04       2874.85        87.77 o                         
  -4  -1  11       4022.96       4162.76        86.14 o                         
  -3  -1  11       4736.13       4753.78        89.62 o                         
  -2  -1  11      18725.14      18636.97       200.19 o                         
  -1  -1  11      12828.67      12755.95       135.30 o                         
   0  -1  11      30798.42      31112.21       256.63 o                         
   1  -1  11       6622.61       6719.15        99.78 o                         
   2  -1  11         59.10         63.79        21.95 o                         
   3  -1  11       6012.86       6115.17        91.32 o                         
   4  -1  11        710.44        820.23        41.72 o                         
   5  -1  11        548.84        605.90        47.58 o                         
   6  -1  11       7177.19       7484.87       162.52 o                         
   7  -1  11          9.81         17.28        34.29 o                         
   8  -1  11      15280.12      15091.45       361.61 o                         
   9  -1  11       1705.46       1904.42       110.77 o                         
  -8   0  11        360.83        414.12        71.71 o                         
  -7   0  11       2667.44       2926.33       133.22 o                         
  -6   0  11        175.26        202.75        45.71 o                         
  -5   0  11      11410.62      12124.95       189.84 o                         
  -4   0  11          9.49         65.92        23.98 o                         
  -3   0  11      22740.13      23274.70       204.71 o                         
  -2   0  11        987.90       1031.39        36.90 o                         
  -1   0  11       2079.59       2248.72        53.30 o                         
   0   0  11       1139.86       1218.23        44.37 o                         
   1   0  11      12610.79      13090.46       164.30 o                         
   2   0  11        840.27        843.94        34.48 o                         
   3   0  11      12831.65      12825.04       152.89 o                         
   4   0  11         35.52         57.77        21.20 o                         
   5   0  11      21964.78      22331.49       306.91 o                         
   6   0  11         11.50          5.24        40.40 o                         
   7   0  11       1007.46        953.27        63.04 o                         
   8   0  11          7.26         52.45        50.33 o                         
   9   0  11       1475.38       1636.00       103.60 o                         
  10   0  11         62.78        238.11       184.45 o                         
  -8   1  11       1900.03       2044.34       156.95 o                         
  -7   1  11        410.33        420.62        68.19 o                         
  -6   1  11      15236.15      15427.86       257.75 o                         
  -5   1  11        222.22        195.17        39.19 o                         
  -4   1  11       4564.93       4766.17        94.83 o                         
  -3   1  11       3269.93       3352.24        72.16 o                         
  -2   1  11       9902.35      10086.98       123.89 o                         
  -1   1  11        191.76        226.49        23.13 o                         
   0   1  11       3059.80       3187.14        63.59 o                         
   1   1  11      12926.14      13132.69       137.71 o                         
   2   1  11       4227.73       4293.91       107.27 o                         
   3   1  11         51.32         72.64        24.72 o                         
   4   1  11      22567.12      22374.36       268.38 o                         
   5   1  11       1542.23       1622.06        75.23 o                         
   6   1  11      12975.52      12975.76       224.97 o                         
   7   1  11       3511.41       3533.96       115.92 o                         
   8   1  11        764.59        765.44        80.90 o                         
   9   1  11       2556.30       2587.00       127.81 o                         
  10   1  11       1139.75       1358.53       289.03 o                         
  -8   2  11       1250.61       1191.27       103.49 o                         
  -7   2  11       2177.21       2164.28       111.66 o                         
  -6   2  11        164.94        228.91        43.71 o                         
  -5   2  11       9572.16       9904.67       182.72 o                         
  -4   2  11      12822.22      13171.90       162.67 o                         
  -3   2  11       6286.13       6406.95       104.62 o                         
  -2   2  11       3784.25       3818.12        74.40 o                         
  -1   2  11      11386.52      11065.79       115.84 o                         
   0   2  11         27.15         33.75        21.71 o                         
   1   2  11      12900.53      12700.11       127.02 o                         
   2   2  11       2261.12       2208.47        55.82 o                         
   3   2  11       9419.57       8971.92       113.08 o                         
   4   2  11       2088.37       2095.71        62.03 o                         
   5   2  11       2128.81       2056.47        81.63 o                         
   6   2  11         24.23         94.81        37.15 o                         
   7   2  11       5815.24       5978.96       193.71 o                         
   8   2  11        148.84        239.74        60.79 o                         
   9   2  11       8145.55       8135.27       243.91 o                         
  10   2  11        565.59        540.72       222.50 o                         
  -8   3  11       7921.51       8525.73       324.72 o                         
  -7   3  11       3608.94       3699.48       146.71 o                         
  -6   3  11       1045.33       1220.97        73.05 o                         
  -5   3  11        730.29        698.05        54.31 o                         
  -4   3  11       2689.14       2730.84        75.78 o                         
  -3   3  11       1802.80       1682.53        51.52 o                         
  -2   3  11      11808.45      11823.89       140.33 o                         
  -1   3  11       2275.51       2264.84        58.60 o                         
   0   3  11       7922.29       7669.32       109.49 o                         
   1   3  11       4758.78       4748.92        80.28 o                         
   2   3  11      19357.66      18990.45       204.31 o                         
   3   3  11       3342.84       3384.83        81.04 o                         
   4   3  11       6071.86       6164.53       118.32 o                         
   5   3  11        316.44        280.92        50.74 o                         
   6   3  11       3639.30       3755.39       139.24 o                         
   7   3  11       7775.63       7769.75       168.28 o                         
   8   3  11        869.59        990.61        84.46 o                         
   9   3  11         11.06         38.22        61.50 o                         
  10   3  11       5938.02       5869.79       562.32 o                         
  -8   4  11        456.99        448.70       138.89 o                         
  -7   4  11       5206.17       5122.69       174.37 o                         
  -6   4  11       4354.21       4489.00       140.42 o                         
  -5   4  11      14341.22      14305.30       237.23 o                         
  -4   4  11       6709.10       6574.51       121.25 o                         
  -3   4  11         76.26         85.16        26.25 o                         
  -2   4  11       1694.26       1627.87        53.84 o                         
  -1   4  11       6228.21       5975.77        94.83 o                         
   0   4  11       1704.38       1719.45        51.10 o                         
   1   4  11       9590.67       9502.97       127.09 o                         
   2   4  11       7926.80       7562.32       122.04 o                         
   3   4  11      13976.90      13777.79       187.61 o                         
   4   4  11        741.08        765.75        49.76 o                         
   5   4  11       2393.13       2352.16        85.20 o                         
   6   4  11       1181.90       1154.84        66.63 o                         
   7   4  11       8672.65       8684.77       197.17 o                         
   8   4  11        161.80        133.62        65.44 o                         
   9   4  11        924.23        828.31        79.19 o                         
  -8   5  11       1960.66       2143.84       299.70 o                         
  -7   5  11       1662.92       1615.92       114.08 o                         
  -6   5  11       2036.30       1852.90        91.40 o                         
  -5   5  11         70.26         28.43        35.84 o                         
  -4   5  11      15504.33      14975.86       194.04 o                         
  -3   5  11       2279.53       2257.25        71.84 o                         
  -2   5  11       2782.81       2717.09        74.09 o                         
  -1   5  11        995.17       1007.03        42.97 o                         
   0   5  11       5170.74       5104.15        97.18 o                         
   1   5  11        405.06        479.75        33.65 o                         
   2   5  11       2110.93       1991.37        60.12 o                         
   3   5  11         15.20          3.45        28.41 o                         
   4   5  11      17657.68      17537.80       240.09 o                         
   5   5  11         88.43        131.74        36.00 o                         
   6   5  11       2033.36       1989.77        81.76 o                         
   7   5  11         14.88          5.86        33.12 o                         
   8   5  11       2294.14       2291.43       125.36 o                         
   9   5  11        811.51       1266.58       231.97 o                         
  -7   6  11       6359.05       6181.82       258.58 o                         
  -6   6  11       1714.80       1600.70       136.19 o                         
  -5   6  11        430.48        492.89        75.14 o                         
  -4   6  11       1089.84       1017.27        57.57 o                         
  -3   6  11       3047.67       2980.28       119.83 o                         
  -2   6  11       6440.68       6094.20       140.18 o                         
  -1   6  11      21705.73      21185.11       228.13 o                         
   0   6  11       4130.01       3901.33        78.11 o                         
   1   6  11      22020.52      21523.95       235.86 o                         
   2   6  11       1383.88       1389.39        53.89 o                         
   3   6  11         45.95        103.88        28.31 o                         
   4   6  11       8263.03       8234.40       185.72 o                         
   5   6  11        847.84        800.88        57.59 o                         
   6   6  11       3355.81       3232.88       111.74 o                         
   7   6  11       5017.88       4839.08       140.11 o                         
   8   6  11        857.93        785.35        86.66 o                         
   9   6  11       6851.39       7176.25       626.22 o                         
  -6   7  11       2299.23       2236.77       140.24 o                         
  -5   7  11       2143.12       2074.55       118.92 o                         
  -4   7  11       2905.20       2883.05       100.64 o                         
  -3   7  11         99.74        167.60        36.59 o                         
  -2   7  11      10505.59       9971.00       181.85 o                         
  -1   7  11        350.59        388.65        39.47 o                         
   0   7  11       1821.22       1864.87        67.24 o                         
   1   7  11        497.85        553.59        35.50 o                         
   2   7  11      11355.59      10963.21       185.08 o                         
   3   7  11       2451.56       2517.60        94.86 o                         
   4   7  11       3259.86       3237.76       103.23 o                         
   5   7  11         21.00         89.47        37.28 o                         
   6   7  11       1740.59       1721.51        87.97 o                         
   7   7  11         51.29         84.13        37.93 o                         
   8   7  11       3569.31       3570.82       231.91 o                         
  -6   8  11         71.62        246.14       140.15 o                         
  -5   8  11       4134.64       4032.32       167.86 o                         
  -4   8  11        143.41        139.92        38.63 o                         
  -3   8  11       8435.48       8153.28       173.04 o                         
  -2   8  11        141.24        178.01        34.81 o                         
  -1   8  11       5393.83       5391.83       127.58 o                         
   0   8  11         23.68        -24.29        31.61 o                         
   1   8  11        971.39        894.22        53.83 o                         
   2   8  11       1682.81       1666.05        76.49 o                         
   3   8  11        677.87        568.20        57.71 o                         
   4   8  11       2848.64       2831.07        96.77 o                         
   5   8  11      11457.61      11270.01       279.78 o                         
   6   8  11         14.85         72.59        41.75 o                         
   7   8  11       6336.17       6731.58       386.39 o                         
  -4   9  11      11547.68      10578.55       312.41 o                         
  -3   9  11       2068.78       2095.64        99.62 o                         
  -2   9  11       3092.45       3075.04       117.45 o                         
  -1   9  11       1070.13       1084.54        68.69 o                         
   0   9  11        357.24        374.98        45.22 o                         
   1   9  11        119.11        148.63        40.14 o                         
   2   9  11       2400.99       2390.03       102.42 o                         
   3   9  11         41.31         55.03        40.29 o                         
   4   9  11       4749.84       4837.91       161.41 o                         
   5   9  11         64.70         87.28        47.33 o                         
   6   9  11       6057.13       5862.77       232.42 o                         
  -3  10  11        465.93        614.36       173.34 o                         
  -2  10  11        306.50        209.27        70.23 o                         
  -1  10  11       4340.67       4412.01       181.30 o                         
   0  10  11         88.24        178.03        49.84 o                         
   1  10  11       1906.33       1928.65       104.23 o                         
   2  10  11        105.79        103.99        49.99 o                         
   3  10  11       9072.87       8978.76       293.50 o                         
   4  10  11         49.70        107.14        68.04 o                         
   5  10  11       1251.52       1245.33       220.85 o                         
   1  11  11        532.79        611.14       180.44 o                         
   2  11  11       5819.25       5250.03       459.35 o                         
  -3  -7  12       1257.02       1183.21       106.89 o                         
  -2  -7  12         47.88        -48.95        48.95 o                         
  -1  -7  12       4104.70       3674.61       152.18 o                         
   0  -7  12        748.55        674.85        57.63 o                         
   1  -7  12       5088.54       5208.42       152.48 o                         
   2  -7  12          0.67        -66.56        66.56 o                         
   3  -7  12       2892.18       2835.23       167.88 o                         
   4  -7  12        174.63         90.81       102.53 o                         
  -4  -6  12       6854.09       6036.56       371.16 o                         
  -3  -6  12        261.36        284.11        46.23 o                         
  -2  -6  12      10542.40      10521.43       199.69 o                         
  -1  -6  12        243.25        206.50        41.72 o                         
   0  -6  12       1841.33       1856.60        83.76 o                         
   1  -6  12       4202.79       4260.22       124.31 o                         
   2  -6  12        870.59        867.13        64.78 o                         
   3  -6  12        873.92        848.31        66.49 o                         
   4  -6  12       2594.75       2435.89       112.22 o                         
   5  -6  12        448.75        417.48        84.11 o                         
  -6  -5  12          7.86        278.09       159.11 o                         
  -5  -5  12       2699.58       2396.74       121.40 o                         
  -4  -5  12        114.24          6.62        35.56 o                         
  -3  -5  12      13530.27      12956.92       199.30 o                         
  -2  -5  12          3.27        -20.88        34.58 o                         
  -1  -5  12       4590.01       4526.59       104.26 o                         
   0  -5  12        710.41        742.79        46.34 o                         
   1  -5  12       2339.45       2393.51        85.31 o                         
   2  -5  12        689.41        745.30        56.00 o                         
   3  -5  12         26.25         72.03        36.40 o                         
   4  -5  12         38.41         99.36        37.79 o                         
   5  -5  12      13183.16      12491.27       255.17 o                         
   6  -5  12          2.60        -44.77        49.57 o                         
   7  -5  12       3617.08       3070.49       171.51 o                         
  -6  -4  12      11539.92      11274.58       311.27 o                         
  -5  -4  12         53.35         95.22        42.98 o                         
  -4  -4  12       3985.12       3809.62        99.98 o                         
  -3  -4  12        270.76        258.20        32.90 o                         
  -2  -4  12        236.52        234.29        33.88 o                         
  -1  -4  12       1959.90       1935.14        66.85 o                         
   0  -4  12        554.81        576.48        40.38 o                         
   1  -4  12       4346.04       4280.15       107.47 o                         
   2  -4  12      24024.65      23716.70       283.76 o                         
   3  -4  12       1784.50       1690.42        66.96 o                         
   4  -4  12       8191.90       8117.55       149.78 o                         
   5  -4  12       2537.35       2370.92        94.43 o                         
   6  -4  12       1095.84       1087.31        85.37 o                         
   7  -4  12        352.61        377.95        57.92 o                         
   8  -4  12         20.33       -142.32       197.32 o                         
  -7  -3  12       6408.31       6942.67       636.62 o                         
  -6  -3  12         19.36        106.82        45.04 o                         
  -5  -3  12       6689.03       6657.90       156.75 o                         
  -4  -3  12        624.57        628.89        43.52 o                         
  -3  -3  12        346.66        299.88        30.16 o                         
  -2  -3  12         34.52          2.49        26.33 o                         
  -1  -3  12       5187.65       4970.26        91.42 o                         
   0  -3  12        214.78        208.53        30.62 o                         
   1  -3  12       1656.77       1587.82        55.54 o                         
   2  -3  12       2042.61       2133.14        72.04 o                         
   3  -3  12      21947.02      21594.80       310.30 o                         
   4  -3  12       1871.95       1794.81        64.43 o                         
   5  -3  12       5551.07       5612.13       141.35 o                         
   6  -3  12       1061.36       1072.25        70.47 o                         
   7  -3  12        923.75        864.93        66.91 o                         
   8  -3  12        106.11        185.93        84.66 o                         
   9  -3  12        328.84       -175.74       190.76 o                         
  -8  -2  12       5983.32       4863.01       406.23 o                         
  -7  -2  12        161.87        232.08        61.52 o                         
  -6  -2  12       1870.78       2018.47       104.33 o                         
  -5  -2  12        999.98       1173.30        67.60 o                         
  -4  -2  12       3534.83       3566.13        85.83 o                         
  -3  -2  12         36.25         15.00        24.91 o                         
  -2  -2  12       1399.24       1428.31        51.68 o                         
  -1  -2  12       1216.58       1188.13        46.52 o                         
   0  -2  12      27748.20      27170.17       236.34 o                         
   1  -2  12       1302.77       1319.18        47.74 o                         
   2  -2  12      12963.57      12908.27       160.09 o                         
   3  -2  12        746.55        768.51        42.35 o                         
   4  -2  12        129.04        154.79        28.19 o                         
   5  -2  12        360.82        377.41        39.67 o                         
   6  -2  12        306.80        254.79        42.20 o                         
   7  -2  12        405.56        364.80        49.19 o                         
   8  -2  12      10954.51      11329.84       268.30 o                         
   9  -2  12       1167.54       1285.61       119.01 o                         
  -8  -1  12        318.94        213.38        91.45 o                         
  -7  -1  12        371.72        408.96        75.23 o                         
  -6  -1  12        232.72        234.67        45.82 o                         
  -5  -1  12        173.27        147.33        33.46 o                         
  -4  -1  12       5008.98       5137.71       123.00 o                         
  -3  -1  12      16759.86      16841.35       182.42 o                         
  -2  -1  12       2916.47       2978.06        71.60 o                         
  -1  -1  12      28310.36      29200.09       236.35 o                         
   0  -1  12          9.29         84.34        22.74 o                         
   1  -1  12      11385.43      11373.15       149.22 o                         
   2  -1  12       1246.13       1246.34        47.49 o                         
   3  -1  12        232.99        283.13        31.09 o                         
   4  -1  12        969.63       1032.77        49.86 o                         
   5  -1  12       2273.11       2489.91        89.64 o                         
   6  -1  12        597.46        595.13        55.68 o                         
   7  -1  12       6961.90       6935.59       165.12 o                         
   8  -1  12         13.24         21.89        51.53 o                         
   9  -1  12       4372.51       4228.86       188.99 o                         
  -8   0  12       1742.31       1825.82       257.67 o                         
  -7   0  12        290.12        335.59        55.02 o                         
  -6   0  12       8127.05       8501.20       234.46 o                         
  -5   0  12          2.23         35.99        30.74 o                         
  -4   0  12       5528.74       5845.43       102.14 o                         
  -3   0  12       8014.83       8279.13       109.18 o                         
  -2   0  12       5231.65       5440.29        88.26 o                         
  -1   0  12       1008.48       1102.85        39.64 o                         
   0   0  12      16754.39      17288.13       258.68 o                         
   1   0  12       1457.29       1636.67        53.49 o                         
   2   0  12       2169.78       2232.13        61.67 o                         
   3   0  12        646.55        662.51        31.71 o                         
   4   0  12      11199.22      11317.44       171.94 o                         
   5   0  12       5946.78       6161.73       151.07 o                         
   6   0  12       6732.83       7052.03       160.53 o                         
   7   0  12        789.76        793.05        60.36 o                         
   8   0  12       4959.17       5217.14       177.56 o                         
   9   0  12         21.66         18.54        52.05 o                         
  10   0  12        539.61       1114.58       278.99 o                         
  -8   1  12        173.40         85.09       152.88 o                         
  -7   1  12       1556.57       1653.70        96.18 o                         
  -6   1  12       5002.01       5444.61       162.45 o                         
  -5   1  12      10636.52      11226.74       258.14 o                         
  -4   1  12       6736.52       6973.21       116.37 o                         
  -3   1  12      27223.83      27972.87       339.63 o                         
  -2   1  12       1231.13       1317.54        46.20 o                         
  -1   1  12        984.21       1040.46        39.12 o                         
   0   1  12        135.66        171.12        24.39 o                         
   1   1  12        643.19        740.12        34.61 o                         
   2   1  12       8227.84       8162.87       130.57 o                         
   3   1  12      11786.18      11786.84       151.49 o                         
   4   1  12         23.62         45.29        22.94 o                         
   5   1  12      18784.09      18974.33       299.37 o                         
   6   1  12       1652.22       1613.54        78.85 o                         
   7   1  12       2458.23       2586.82       112.33 o                         
   8   1  12        512.44        534.50        80.59 o                         
   9   1  12       3821.06       3934.15       159.16 o                         
  10   1  12          0.47         19.46       154.99 o                         
  -8   2  12       1663.37       1688.29       340.22 o                         
  -7   2  12        218.31        274.70        50.79 o                         
  -6   2  12       5557.28       5731.61       146.94 o                         
  -5   2  12         34.03          9.54        45.05 o                         
  -4   2  12       2335.52       2380.47        67.87 o                         
  -3   2  12       3528.92       3625.47        77.99 o                         
  -2   2  12      21612.45      21479.34       213.93 o                         
  -1   2  12       2064.21       2076.54        54.07 o                         
   0   2  12       4289.61       4111.07        78.82 o                         
   1   2  12       7273.46       7118.43       109.25 o                         
   2   2  12      10984.35      10595.51       138.09 o                         
   3   2  12       4907.81       4833.16        94.25 o                         
   4   2  12        824.19        837.43        45.21 o                         
   5   2  12       4026.64       4009.01       119.22 o                         
   6   2  12      13888.75      13982.22       230.53 o                         
   7   2  12       2310.72       2302.01        99.10 o                         
   8   2  12       2254.24       2310.23       124.32 o                         
   9   2  12        636.82        548.56        75.95 o                         
  -8   3  12        122.83         54.61       114.45 o                         
  -7   3  12        989.07       1204.38        89.90 o                         
  -6   3  12       2415.87       2618.12       104.84 o                         
  -5   3  12       9690.16      10085.32       199.28 o                         
  -4   3  12        391.48        368.34        35.10 o                         
  -3   3  12        501.56        565.73        38.97 o                         
  -2   3  12       3416.27       3338.67        76.83 o                         
  -1   3  12       8310.11       8179.36       112.40 o                         
   0   3  12       1762.72       1632.24        52.49 o                         
   1   3  12      15544.62      15655.24       179.50 o                         
   2   3  12       3593.76       3521.83        82.06 o                         
   3   3  12      16807.33      16913.96       192.47 o                         
   4   3  12       3787.37       3872.62       108.60 o                         
   5   3  12        123.70        147.77        39.29 o                         
   6   3  12       2954.22       2921.64       111.06 o                         
   7   3  12       2438.59       2511.24        96.32 o                         
   8   3  12          5.81         48.43        48.13 o                         
   9   3  12       3966.43       3994.70       163.25 o                         
  -8   4  12       4408.31       4521.08       416.44 o                         
  -7   4  12       3724.23       3651.51       149.29 o                         
  -6   4  12       3890.57       3757.74       132.30 o                         
  -5   4  12         28.58         68.35        39.40 o                         
  -4   4  12       9199.92       9163.59       149.72 o                         
  -3   4  12         57.34         75.34        26.90 o                         
  -2   4  12       4434.21       4462.37        88.59 o                         
  -1   4  12       8077.98       7726.76       114.42 o                         
   0   4  12       5276.76       5263.75        96.61 o                         
   1   4  12        452.57        473.58        31.16 o                         
   2   4  12        645.49        699.89        43.65 o                         
   3   4  12       2840.03       2951.12        78.56 o                         
   4   4  12      18771.19      18644.75       237.12 o                         
   5   4  12       2855.06       2759.45        99.10 o                         
   6   4  12       9777.98       9687.84       192.34 o                         
   7   4  12       2389.73       2369.21        96.54 o                         
   8   4  12        445.74        480.53        80.20 o                         
   9   4  12        231.12        241.67       120.22 o                         
  -7   5  12       6839.62       7016.66       270.88 o                         
  -6   5  12       1303.43       1238.81        83.30 o                         
  -5   5  12       9332.11       9223.26       200.08 o                         
  -4   5  12       1291.62       1274.65        59.67 o                         
  -3   5  12       5320.09       5206.78       108.71 o                         
  -2   5  12        266.50        256.06        30.96 o                         
  -1   5  12       1122.36       1149.06        49.06 o                         
   0   5  12        294.87        269.09        37.34 o                         
   1   5  12       8413.04       8005.75       124.54 o                         
   2   5  12       4496.66       4520.00        92.57 o                         
   3   5  12      10665.21      10767.92       158.20 o                         
   4   5  12       6132.96       6157.82       135.57 o                         
   5   5  12       2456.42       2332.89        88.71 o                         
   6   5  12          0.73         14.00        35.74 o                         
   7   5  12       3521.79       3576.40       117.89 o                         
   8   5  12        319.52        350.59        64.92 o                         
   9   5  12       3921.79       3837.12       329.66 o                         
  -6   6  12        283.37        211.52        61.80 o                         
  -5   6  12       1509.10       1400.58        98.43 o                         
  -4   6  12       2076.08       1957.69        70.97 o                         
  -3   6  12         20.68         35.78        33.87 o                         
  -2   6  12      10924.92      10642.45       172.51 o                         
  -1   6  12       9741.41       9549.34       147.23 o                         
   0   6  12      10047.15       9938.89       141.34 o                         
   1   6  12        745.53        729.21        45.02 o                         
   2   6  12       6093.59       5964.65       109.68 o                         
   3   6  12       1760.30       1747.88        64.65 o                         
   4   6  12       5358.21       5153.92       126.67 o                         
   5   6  12        417.58        519.46        55.26 o                         
   6   6  12        841.49        771.64        58.00 o                         
   7   6  12        340.44        293.58        45.21 o                         
   8   6  12       3932.16       4216.62       220.20 o                         
  -6   7  12         19.37         65.97        74.75 o                         
  -5   7  12        832.10        796.88        80.82 o                         
  -4   7  12        192.54        177.56        37.81 o                         
  -3   7  12        226.71        181.28        42.85 o                         
  -2   7  12       1136.11       1088.91        63.01 o                         
  -1   7  12       4359.70       4310.17        98.16 o                         
   0   7  12       1138.24       1209.98        55.56 o                         
   1   7  12      32374.09      32199.00       435.87 o                         
   2   7  12        109.36        136.96        34.16 o                         
   3   7  12       1296.29       1303.89        67.55 o                         
   4   7  12          7.05        -11.97        33.82 o                         
   5   7  12       1090.92       1134.98        79.30 o                         
   6   7  12         49.98         41.92        54.21 o                         
   7   7  12       2249.12       2254.91        99.47 o                         
   8   7  12        362.99        355.06       270.80 o                         
  -5   8  12         64.67        100.94        70.15 o                         
  -4   8  12       5267.39       4951.74       139.49 o                         
  -3   8  12       3079.56       2945.97       105.27 o                         
  -2   8  12      13410.93      13149.01       225.77 o                         
  -1   8  12       2064.32       2063.47        87.88 o                         
   0   8  12       1146.70       1216.42        69.79 o                         
   1   8  12       2379.88       2329.66        91.69 o                         
   2   8  12        997.78        953.54        57.72 o                         
   3   8  12        766.41        821.91        85.98 o                         
   4   8  12       2713.23       2584.91       102.06 o                         
   5   8  12        479.75        502.28        52.37 o                         
   6   8  12       7977.27       7639.13       182.45 o                         
   7   8  12        117.85        207.06        66.30 o                         
  -4   9  12         86.98         92.21        55.65 o                         
  -3   9  12       4852.95       4679.58       149.02 o                         
  -2   9  12         34.30         17.63        44.50 o                         
  -1   9  12      10649.19      10649.98       225.86 o                         
   0   9  12        461.78        413.49        49.42 o                         
   1   9  12         96.03         24.07        39.83 o                         
   2   9  12       1001.11        979.68        77.22 o                         
   3   9  12       1281.11       1360.82        83.73 o                         
   4   9  12         38.86         73.47        44.73 o                         
   5   9  12       4760.69       4859.20       166.05 o                         
   6   9  12        794.21        951.70       103.62 o                         
  -2  10  12        778.68        724.09       184.95 o                         
  -1  10  12         31.75        -87.81        88.07 o                         
   0  10  12       1083.33       1279.54       169.00 o                         
   1  10  12       1046.60       1141.79       126.79 o                         
   2  10  12       4969.23       5008.47       242.57 o                         
   3  10  12         20.64        105.05        81.79 o                         
   4  10  12       4103.23       3791.53       267.46 o                         
  -2  -7  13        816.71       1013.50       228.98 o                         
  -1  -7  13        343.96        335.46       115.78 o                         
   0  -7  13       4450.45       4095.79       204.23 o                         
   1  -7  13        545.45        558.22       122.53 o                         
   2  -7  13       3425.80       4010.85       387.80 o                         
   3  -7  13        181.53        130.52        81.81 o                         
  -3  -6  13       6024.77       5109.26       217.71 o                         
  -2  -6  13        481.26        483.00        51.64 o                         
  -1  -6  13       4115.05       3980.58       132.18 o                         
   0  -6  13        181.00        202.20        43.81 o                         
   1  -6  13       6896.21       6620.92       160.57 o                         
   2  -6  13       1487.79       1403.23        82.20 o                         
   3  -6  13        286.29        331.03        52.64 o                         
   4  -6  13        146.06        158.62        88.24 o                         
   5  -6  13       2899.92       2471.04       378.23 o                         
  -5  -5  13         14.87         42.83        59.57 o                         
  -4  -5  13       4070.66       3847.10       133.81 o                         
  -3  -5  13        729.85        758.65        56.36 o                         
  -2  -5  13      13477.81      12815.86       209.86 o                         
  -1  -5  13          2.47         11.12        31.73 o                         
   0  -5  13       2004.48       1880.23        69.95 o                         
   1  -5  13       1084.64       1138.62        59.50 o                         
   2  -5  13        389.45        342.74        50.61 o                         
   3  -5  13       1057.77        980.95        68.27 o                         
   4  -5  13       2937.18       2980.01       123.42 o                         
   5  -5  13        261.07        147.19        56.85 o                         
   6  -5  13       4225.88       3655.73       171.31 o                         
  -6  -4  13          2.99        138.19        95.12 o                         
  -5  -4  13       5606.60       5458.65       160.49 o                         
  -4  -4  13          8.80         -1.93        35.80 o                         
  -3  -4  13       1645.61       1424.37        63.81 o                         
  -2  -4  13       2514.93       2351.06        75.29 o                         
  -1  -4  13       5349.44       5284.64       109.02 o                         
   0  -4  13       3706.29       3569.63        88.51 o                         
   1  -4  13        988.40        903.44        63.34 o                         
   2  -4  13         19.98        147.53        38.42 o                         
   3  -4  13       5821.06       5728.76       138.79 o                         
   4  -4  13          7.94         56.11        36.41 o                         
   5  -4  13       6090.18       5813.12       160.12 o                         
   6  -4  13        217.05        182.42        45.56 o                         
   7  -4  13       4035.44       3755.40       174.20 o                         
  -6  -3  13       8220.65       8446.16       227.29 o                         
  -5  -3  13       1391.16       1424.35        82.73 o                         
  -4  -3  13      14888.09      14767.80       204.53 o                         
  -3  -3  13       1258.10       1218.42        57.76 o                         
  -2  -3  13         73.01        100.66        27.33 o                         
  -1  -3  13       4096.99       3926.98        87.60 o                         
   0  -3  13       1308.28       1335.96        56.85 o                         
   1  -3  13        786.05        719.56        44.64 o                         
   2  -3  13      18958.78      18856.37       255.62 o                         
   3  -3  13        238.28        215.36        39.12 o                         
   4  -3  13      17319.01      17167.15       228.58 o                         
   5  -3  13       2629.10       2712.71       102.89 o                         
   6  -3  13       4173.61       4181.35       128.81 o                         
   7  -3  13       1183.66       1239.27        75.12 o                         
   8  -3  13         49.30         55.81        96.66 o                         
  -7  -2  13       4094.13       3556.96       344.13 o                         
  -6  -2  13        679.38        748.18        71.19 o                         
  -5  -2  13       2943.98       2663.12        98.99 o                         
  -4  -2  13       1361.15       1398.29        73.76 o                         
  -3  -2  13        426.34        498.45        38.67 o                         
  -2  -2  13       3279.09       3309.36        79.44 o                         
  -1  -2  13      12825.04      12866.00       154.12 o                         
   0  -2  13        702.56        716.30        36.79 o                         
   1  -2  13       9236.77       9217.87       134.56 o                         
   2  -2  13        744.52        736.76        61.40 o                         
   3  -2  13       5982.50       6002.52       123.79 o                         
   4  -2  13        647.27        668.85        43.73 o                         
   5  -2  13       1866.01       1996.18        83.64 o                         
   6  -2  13        781.60        802.91        61.97 o                         
   7  -2  13       5721.86       5759.38       167.31 o                         
   8  -2  13        180.29        196.66        84.97 o                         
  -7  -1  13          5.98        -43.96        66.35 o                         
  -6  -1  13       1858.79       2056.30       105.24 o                         
  -5  -1  13        736.52        718.49        55.89 o                         
  -4  -1  13       1474.58       1583.52        61.13 o                         
  -3  -1  13       1463.69       1468.06        58.01 o                         
  -2  -1  13       1509.45       1564.59        54.22 o                         
  -1  -1  13       1718.68       1749.45        53.50 o                         
   0  -1  13      31412.54      32193.97       304.00 o                         
   1  -1  13       1622.48       1800.22        59.34 o                         
   2  -1  13      10024.02      10236.50       141.95 o                         
   3  -1  13       1844.00       1875.56        69.88 o                         
   4  -1  13       3346.89       3462.90        89.77 o                         
   5  -1  13       2273.75       2306.98        85.91 o                         
   6  -1  13          6.93         31.44        38.90 o                         
   7  -1  13        338.18        470.71        52.28 o                         
   8  -1  13       9039.89       9239.83       244.08 o                         
   9  -1  13        174.08         93.65        75.14 o                         
  -8   0  13       3151.54       3380.62       431.21 o                         
  -7   0  13       6892.76       7164.07       239.56 o                         
  -6   0  13          1.64         23.67        43.62 o                         
  -5   0  13         35.13         42.92        43.98 o                         
  -4   0  13       2806.16       2789.28        78.49 o                         
  -3   0  13       9273.77       9535.44       132.73 o                         
  -2   0  13        982.26       1059.87        41.97 o                         
  -1   0  13       7674.19       8023.04       157.98 o                         
   0   0  13        604.51        660.50        35.65 o                         
   1   0  13      10349.89      10709.77       174.47 o                         
   2   0  13       2701.53       2855.07        71.40 o                         
   3   0  13       3140.59       3262.34        85.64 o                         
   4   0  13        112.54        127.02        29.94 o                         
   5   0  13       9923.89      10559.44       206.41 o                         
   6   0  13        134.30        144.11        43.57 o                         
   7   0  13       2538.01       2553.57       103.23 o                         
   8   0  13       1593.81       1638.27       107.14 o                         
   9   0  13       4296.97       4366.90       217.78 o                         
  -7   1  13        127.08         97.39        55.82 o                         
  -6   1  13       6682.86       6637.64       196.85 o                         
  -5   1  13         52.20        121.04        37.73 o                         
  -4   1  13       7218.43       7495.69       124.87 o                         
  -3   1  13        109.37        114.45        26.24 o                         
  -2   1  13      12733.78      13138.76       205.74 o                         
  -1   1  13       3939.34       4118.53        83.50 o                         
   0   1  13        939.96       1051.29        40.78 o                         
   1   1  13        212.32        211.94        27.23 o                         
   2   1  13       5940.62       5982.65       146.87 o                         
   3   1  13       1813.43       1770.09        61.34 o                         
   4   1  13       2103.67       2180.07        93.29 o                         
   5   1  13        726.98        727.54        71.54 o                         
   6   1  13      16645.19      16724.48       275.79 o                         
   7   1  13       3625.82       3670.80       125.88 o                         
   8   1  13       7384.83       7654.83       234.65 o                         
   9   1  13        195.58        223.45        89.88 o                         
  -7   2  13         56.55         52.63        49.32 o                         
  -6   2  13       4745.45       5102.87       150.39 o                         
  -5   2  13       3753.95       4038.03       122.37 o                         
  -4   2  13       1815.71       1783.11        59.98 o                         
  -3   2  13      11499.76      12036.98       159.57 o                         
  -2   2  13       5809.77       5941.94       102.34 o                         
  -1   2  13       8185.81       8429.37       123.27 o                         
   0   2  13        568.09        530.61        34.15 o                         
   1   2  13       2827.89       2775.59        69.12 o                         
   2   2  13       9699.67       9713.74       220.41 o                         
   3   2  13       6493.32       6643.14       115.82 o                         
   4   2  13        192.33        190.23        35.91 o                         
   5   2  13       9619.25       9662.91       189.78 o                         
   6   2  13         10.17          6.91        40.16 o                         
   7   2  13       2416.77       2574.92       102.30 o                         
   8   2  13       2441.73       2375.88       132.94 o                         
   9   2  13       2629.34       2695.74       252.89 o                         
  -7   3  13        693.80        581.69        87.42 o                         
  -6   3  13       3522.93       3671.54       126.21 o                         
  -5   3  13        373.95        356.59        46.79 o                         
  -4   3  13        431.53        502.52        41.67 o                         
  -3   3  13       1705.59       1684.16        60.03 o                         
  -2   3  13       3977.68       4008.25        91.12 o                         
  -1   3  13       1111.00       1098.83        48.16 o                         
   0   3  13      21788.78      21516.60       217.16 o                         
   1   3  13        226.51        236.73        29.00 o                         
   2   3  13       8713.06       8825.61       131.82 o                         
   3   3  13       1456.07       1483.37        61.55 o                         
   4   3  13       1829.01       1836.36        92.64 o                         
   5   3  13       1494.30       1496.08        79.72 o                         
   6   3  13       7348.33       7415.03       175.64 o                         
   7   3  13        546.85        572.92        65.14 o                         
   8   3  13       2704.79       2901.50       162.09 o                         
   9   3  13         74.35        206.22       130.41 o                         
  -7   4  13       1821.09       2066.42       138.42 o                         
  -6   4  13       3440.99       3504.46       130.98 o                         
  -5   4  13      13567.00      13340.99       240.69 o                         
  -4   4  13       2768.66       2839.07        84.42 o                         
  -3   4  13       6676.65       6484.75       120.37 o                         
  -2   4  13       3174.80       2999.38        72.83 o                         
  -1   4  13       1290.50       1364.16        52.18 o                         
   0   4  13      15428.32      15540.59       179.97 o                         
   1   4  13        436.27        474.43        44.10 o                         
   2   4  13       4176.31       4236.79        97.93 o                         
   3   4  13      29689.27      29731.53       327.94 o                         
   4   4  13       5867.03       5801.69       127.04 o                         
   5   4  13       7052.86       7133.36       166.42 o                         
   6   4  13         51.98         45.43        36.96 o                         
   7   4  13       2573.58       2666.70       105.09 o                         
   8   4  13       3287.71       3251.82       144.92 o                         
   9   4  13       1528.95       2052.17       352.57 o                         
  -7   5  13         86.68        188.35        89.51 o                         
  -6   5  13       1277.00       1100.75        77.95 o                         
  -5   5  13        159.65        145.33        41.58 o                         
  -4   5  13       8968.06       8702.84       159.46 o                         
  -3   5  13       2134.52       2175.48        73.42 o                         
  -2   5  13       7205.03       6988.45       123.84 o                         
  -1   5  13        824.07        782.80        43.44 o                         
   0   5  13       8030.06       7848.37       138.28 o                         
   1   5  13          2.33         33.55        29.15 o                         
   2   5  13        435.54        475.56        37.19 o                         
   3   5  13        419.37        435.55        36.80 o                         
   4   5  13       9343.42       9269.93       158.02 o                         
   5   5  13        266.24        217.28        38.27 o                         
   6   5  13       8568.85       8320.84       184.50 o                         
   7   5  13        123.13        131.81        42.41 o                         
   8   5  13       6242.17       6150.32       215.14 o                         
   9   5  13         12.51       -200.09       200.09 o                         
  -6   6  13         10.59        -53.13        65.76 o                         
  -5   6  13       3755.42       3803.96       162.94 o                         
  -4   6  13        665.09        710.51        46.95 o                         
  -3   6  13       4530.12       4500.84       114.99 o                         
  -2   6  13         95.35         95.40        30.35 o                         
  -1   6  13         77.49        126.93        29.13 o                         
   0   6  13        843.70        832.23        47.31 o                         
   1   6  13      21025.31      20523.36       338.77 o                         
   2   6  13       2593.32       2401.51        71.74 o                         
   3   6  13       7922.62       7831.49       133.39 o                         
   4   6  13       1380.08       1373.51        69.32 o                         
   5   6  13       4224.21       4134.79       122.35 o                         
   6   6  13       2421.89       2358.89        95.57 o                         
   7   6  13        675.17        634.38        58.05 o                         
   8   6  13        444.23        166.41       121.71 o                         
  -6   7  13       4591.62       4621.36       451.03 o                         
  -5   7  13       1209.67       1101.23        92.52 o                         
  -4   7  13        560.59        474.99        51.00 o                         
  -3   7  13        277.86        282.80        42.19 o                         
  -2   7  13       2842.33       2912.79        96.72 o                         
  -1   7  13       1388.54       1478.03        72.70 o                         
   0   7  13      10593.51      10670.62       180.60 o                         
   1   7  13          6.30         57.51        28.82 o                         
   2   7  13      11050.00      10619.91       173.31 o                         
   3   7  13        256.69        260.69        38.46 o                         
   4   7  13       4395.83       4596.12       130.44 o                         
   5   7  13        621.19        621.17        63.60 o                         
   6   7  13       1135.48       1189.74        82.98 o                         
   7   7  13        225.49        272.69        52.97 o                         
  -5   8  13       3842.01       3621.75       258.54 o                         
  -4   8  13       2223.22       2223.57        96.45 o                         
  -3   8  13       1362.11       1403.29        75.32 o                         
  -2   8  13        866.86        982.18        64.98 o                         
  -1   8  13       5586.84       5596.13       157.62 o                         
   0   8  13        188.21        254.13        43.80 o                         
   1   8  13       4209.89       4246.87       125.28 o                         
   2   8  13        697.27        686.78        58.93 o                         
   3   8  13       3304.30       3075.65       108.03 o                         
   4   8  13         66.51         56.18        57.41 o                         
   5   8  13       1137.73       1091.28        70.39 o                         
   6   8  13        558.07        590.01        62.23 o                         
   7   8  13       4019.24       4147.60       178.21 o                         
  -4   9  13       3475.38       3081.72       163.67 o                         
  -3   9  13       1518.15       1568.71       124.35 o                         
  -2   9  13      14158.36      14013.89       270.43 o                         
  -1   9  13         88.61        149.32        44.01 o                         
   0   9  13       2285.03       2398.47       107.41 o                         
   1   9  13         55.23        -18.05        46.33 o                         
   2   9  13        600.18        613.35        60.65 o                         
   3   9  13        279.58        272.85        49.88 o                         
   4   9  13        789.52        651.19        68.64 o                         
   5   9  13        498.82        456.92        66.12 o                         
   6   9  13       4979.90       4303.60       437.94 o                         
  -2  10  13        542.95        595.76       186.21 o                         
   0  10  13        374.84        375.17       201.46 o                         
   1  10  13       2196.06       2204.70       180.62 o                         
   2  10  13         52.55        161.25        65.91 o                         
   3  10  13       1252.47       1159.68       127.44 o                         
   0  -7  14          2.26       -119.67       142.47 o                         
  -3  -6  14        634.64        526.46        91.95 o                         
  -2  -6  14       4008.58       3889.55       207.26 o                         
  -1  -6  14       1965.45       1756.32       110.97 o                         
   0  -6  14       6132.01       5592.10       164.63 o                         
   1  -6  14       3074.66       2955.65       125.28 o                         
   2  -6  14        514.15        443.48        75.99 o                         
   3  -6  14        171.19        154.32        77.02 o                         
   4  -6  14       2022.49       2173.36       272.17 o                         
  -4  -5  14        489.96        427.81       121.37 o                         
  -3  -5  14       2440.87       2218.88        94.16 o                         
  -2  -5  14        769.93        719.26        53.18 o                         
  -1  -5  14      11381.63      10671.95       194.18 o                         
   0  -5  14        812.34        818.66        50.71 o                         
   1  -5  14       8068.88       7726.09       172.86 o                         
   2  -5  14         99.97         83.33        39.41 o                         
   3  -5  14        117.52         76.97        48.74 o                         
   4  -5  14        337.32        310.73        55.60 o                         
   5  -5  14        212.80        153.74        80.21 o                         
   6  -5  14        101.41        569.87       211.34 o                         
  -5  -4  14        286.65        346.16        66.99 o                         
  -4  -4  14       3855.48       3893.76       135.68 o                         
  -3  -4  14          1.82         10.87        33.55 o                         
  -2  -4  14      16456.89      15866.49       217.20 o                         
  -1  -4  14          7.22        -29.81        29.81 o                         
   0  -4  14         70.21         32.66        32.41 o                         
   1  -4  14         57.79         44.57        35.08 o                         
   2  -4  14       2992.50       2864.76        95.29 o                         
   3  -4  14         86.15         90.44        39.85 o                         
   4  -4  14       2999.49       2847.32       105.28 o                         
   5  -4  14        992.80        965.69        68.58 o                         
   6  -4  14      11359.61      11020.29       258.39 o                         
   7  -4  14        640.11        617.70        87.25 o                         
  -6  -3  14       1178.76       1090.97       240.10 o                         
  -5  -3  14      18022.67      17634.82       282.10 o                         
  -4  -3  14        315.08        378.10        49.82 o                         
  -3  -3  14       3205.47       3197.94        92.86 o                         
  -2  -3  14         51.95         66.71        30.01 o                         
  -1  -3  14        448.47        423.48        38.15 o                         
   0  -3  14         85.91        104.79        29.76 o                         
   1  -3  14        755.84        748.54        52.69 o                         
   2  -3  14          9.59        -18.41        33.21 o                         
   3  -3  14      10115.65       9911.50       177.92 o                         
   4  -3  14         47.37         35.08        35.26 o                         
   5  -3  14       9805.62      10126.73       203.04 o                         
   6  -3  14         17.81         73.03        45.76 o                         
   7  -3  14       5435.82       5419.40       166.53 o                         
  -7  -2  14       1309.74       1147.57       210.92 o                         
  -6  -2  14       2795.66       2762.11       161.31 o                         
  -5  -2  14        238.59        286.69        45.54 o                         
  -4  -2  14      10970.75      11025.59       179.25 o                         
  -3  -2  14       7778.90       7786.95       134.82 o                         
  -2  -2  14       1805.43       1770.45        61.06 o                         
  -1  -2  14        314.89        412.47        36.59 o                         
   0  -2  14       3135.12       3143.52        77.44 o                         
   1  -2  14        872.65        848.88        43.73 o                         
   2  -2  14       2898.55       2827.71        89.68 o                         
   3  -2  14       1242.52       1284.44        66.33 o                         
   4  -2  14      17037.81      17512.71       240.14 o                         
   5  -2  14       1220.54       1321.77        77.56 o                         
   6  -2  14       1716.66       1847.61        92.90 o                         
   7  -2  14         69.61         41.96        42.69 o                         
   8  -2  14       1691.93       1889.17       204.47 o                         
  -7  -1  14      13164.41      12386.62       688.85 o                         
  -6  -1  14       1104.46       1183.91        84.84 o                         
  -5  -1  14         95.60        190.33        54.11 o                         
  -4  -1  14        383.05        470.43        40.63 o                         
  -3  -1  14        100.10        129.80        27.67 o                         
  -2  -1  14        469.45        563.91        38.69 o                         
  -1  -1  14       6748.30       7109.77       115.78 o                         
   0  -1  14          2.28         64.58        24.12 o                         
   1  -1  14      25356.00      25988.45       261.78 o                         
   2  -1  14       2339.78       2393.84        78.55 o                         
   3  -1  14       6691.83       6925.85       163.50 o                         
   4  -1  14         98.54        110.20        32.65 o                         
   5  -1  14        604.25        603.10        50.08 o                         
   6  -1  14        353.28        335.85        46.25 o                         
   7  -1  14       1573.09       1671.28        88.21 o                         
   8  -1  14       1630.69       1660.95       115.33 o                         
   9  -1  14       3088.43       2564.54       326.08 o                         
  -7   0  14        284.81        434.11       194.39 o                         
  -6   0  14       2318.03       2560.73       133.33 o                         
  -5   0  14       2473.08       2499.22       111.67 o                         
  -4   0  14       2912.01       3043.58        87.96 o                         
  -3   0  14       5191.24       5481.60       115.76 o                         
  -2   0  14       1822.09       1924.14        59.86 o                         
  -1   0  14        836.14        862.41        44.91 o                         
   0   0  14       8244.64       8454.15       125.13 o                         
   1   0  14        293.84        294.11        34.71 o                         
   2   0  14      15087.56      15573.18       207.42 o                         
   3   0  14      11144.76      11680.70       247.91 o                         
   4   0  14       4316.19       4550.94       123.19 o                         
   5   0  14        687.64        759.13        60.11 o                         
   6   0  14        360.77        364.20        49.94 o                         
   7   0  14       1321.12       1269.18        78.81 o                         
   8   0  14       5605.75       5911.03       197.19 o                         
   9   0  14          2.69        -97.46       101.47 o                         
  -7   1  14       1246.23       1480.77       136.09 o                         
  -6   1  14        310.79        375.36        54.86 o                         
  -5   1  14       2378.38       2376.59       120.80 o                         
  -4   1  14        315.73        338.20        34.05 o                         
  -3   1  14      14511.87      15006.94       199.78 o                         
  -2   1  14         38.80         56.29        25.22 o                         
  -1   1  14       8155.16       8652.47       135.43 o                         
   0   1  14       3917.07       4019.00        74.67 o                         
   1   1  14       2035.24       2265.94        71.71 o                         
   2   1  14        782.88        717.50        46.60 o                         
   3   1  14        146.45        168.88        29.77 o                         
   4   1  14         94.99        122.95        38.73 o                         
   5   1  14      18551.46      19084.32       415.67 o                         
   6   1  14         78.75         62.43        40.64 o                         
   7   1  14       5408.84       5620.70       161.20 o                         
   8   1  14        225.20        231.08        58.98 o                         
   9   1  14       1570.54       2246.49       358.68 o                         
  -7   2  14        391.93        479.07       130.81 o                         
  -6   2  14       4316.36       4525.49       144.85 o                         
  -5   2  14       3823.22       4102.93       120.54 o                         
  -4   2  14       2649.80       2897.86        83.62 o                         
  -3   2  14        595.20        536.26        41.11 o                         
  -2   2  14       9078.83       9326.03       135.72 o                         
  -1   2  14       3707.82       3835.07        83.86 o                         
   0   2  14       9024.57       9181.76       128.24 o                         
   1   2  14       3687.64       3725.69        85.13 o                         
   2   2  14      12014.53      12024.93       170.79 o                         
   3   2  14       4210.53       4190.40        93.86 o                         
   4   2  14        261.09        306.39        49.13 o                         
   5   2  14       5913.66       5978.68       152.48 o                         
   6   2  14       4865.12       4926.92       140.87 o                         
   7   2  14       1890.29       1907.04        91.60 o                         
   8   2  14       5020.68       5005.23       194.36 o                         
  -7   3  14       1421.45       1415.82       141.50 o                         
  -6   3  14       2557.04       2657.72       107.09 o                         
  -5   3  14       3191.14       3446.42       120.59 o                         
  -4   3  14        134.98        142.78        31.04 o                         
  -3   3  14       2141.87       2291.02        74.82 o                         
  -2   3  14       3835.23       3801.90        91.58 o                         
  -1   3  14      18175.63      17939.04       216.17 o                         
   0   3  14         46.62         53.37        25.74 o                         
   1   3  14       1661.70       1721.70        56.79 o                         
   2   3  14       3779.97       3818.89        91.87 o                         
   3   3  14      14595.85      14352.99       194.22 o                         
   4   3  14        251.62        232.76        49.06 o                         
   5   3  14       4213.60       4188.53       132.88 o                         
   6   3  14        910.98        982.93        71.45 o                         
   7   3  14       3120.06       3033.01       129.44 o                         
   8   3  14         52.26         90.25        54.23 o                         
  -7   4  14         76.78         43.19        80.15 o                         
  -6   4  14       4217.34       4289.62       147.60 o                         
  -5   4  14       3961.71       3913.40       137.15 o                         
  -4   4  14       7698.72       7730.13       146.20 o                         
  -3   4  14          6.41         90.38        28.71 o                         
  -2   4  14       1198.51       1232.16        53.20 o                         
  -1   4  14       3835.29       3830.41        88.31 o                         
   0   4  14       9130.76       9215.14       147.33 o                         
   1   4  14         92.42         90.17        29.20 o                         
   2   4  14       6948.53       6923.44       127.42 o                         
   3   4  14         27.69        -24.78        32.98 o                         
   4   4  14       4894.10       4823.28       119.28 o                         
   5   4  14       3951.00       3682.92       123.53 o                         
   6   4  14       3870.16       3945.75       129.60 o                         
   7   4  14        150.92        135.61        40.72 o                         
   8   4  14       6588.72       6663.24       211.24 o                         
   9   4  14        166.09        524.92       222.99 o                         
  -7   5  14         51.08         18.35        89.54 o                         
  -6   5  14        474.25        396.52        56.02 o                         
  -5   5  14       3600.83       3446.81       127.40 o                         
  -4   5  14        604.47        640.01        46.20 o                         
  -3   5  14      28547.53      27949.94       284.49 o                         
  -2   5  14       1705.03       1686.07        61.47 o                         
  -1   5  14       3135.03       3029.23        86.27 o                         
   0   5  14       7225.62       6944.21       145.09 o                         
   1   5  14        103.24        112.58        29.60 o                         
   2   5  14        144.54        188.84        32.62 o                         
   3   5  14       1907.06       1986.28        78.08 o                         
   4   5  14       1396.40       1264.47        68.15 o                         
   5   5  14      13302.05      13180.75       241.35 o                         
   6   5  14         67.37         16.58        41.87 o                         
   7   5  14       6148.79       6269.78       168.14 o                         
   8   5  14        391.58        442.38       138.68 o                         
  -6   6  14       7167.08       7865.27       587.07 o                         
  -5   6  14         46.15          1.50        53.07 o                         
  -4   6  14       1406.19       1349.61        62.60 o                         
  -3   6  14       3438.49       3324.40       101.98 o                         
  -2   6  14       1508.73       1546.30        64.81 o                         
  -1   6  14       1454.79       1380.56        67.64 o                         
   0   6  14       9837.32       9562.32       156.73 o                         
   1   6  14       1804.73       1753.99        63.16 o                         
   2   6  14       3738.31       3506.30        89.34 o                         
   3   6  14        887.88        835.39        50.76 o                         
   4   6  14       5667.23       5499.99       133.98 o                         
   5   6  14       3121.14       3230.37       121.13 o                         
   6   6  14       2270.18       2069.30        96.28 o                         
   7   6  14         91.13         70.88        60.19 o                         
  -5   7  14       4246.01       4352.46       246.52 o                         
  -4   7  14        357.99        316.67        49.20 o                         
  -3   7  14       1274.96       1257.41       101.42 o                         
  -2   7  14       1795.11       1788.47        89.15 o                         
  -1   7  14          6.66         24.01        35.85 o                         
   0   7  14       1005.93        992.03        58.81 o                         
   1   7  14       8341.85       8216.70       164.97 o                         
   2   7  14        895.66        870.76        52.52 o                         
   3   7  14      15667.90      15283.86       263.58 o                         
   4   7  14         23.94         53.12        36.25 o                         
   5   7  14       2192.13       2250.95       102.00 o                         
   6   7  14        416.36        298.19        56.41 o                         
   7   7  14          7.48         57.32        60.17 o                         
  -5   8  14          6.76        107.39        99.59 o                         
  -4   8  14        282.97        340.59        52.18 o                         
  -3   8  14        129.07         39.76        43.70 o                         
  -2   8  14       4740.40       4610.00       136.99 o                         
  -1   8  14        116.59         90.05        48.79 o                         
   0   8  14       2564.56       2341.33        97.30 o                         
   1   8  14        416.06        458.13        50.08 o                         
   2   8  14       7497.86       7568.70       184.28 o                         
   3   8  14        202.11        187.34        48.14 o                         
   4   8  14        882.00        891.38        68.83 o                         
   5   8  14       1066.40        891.13        67.75 o                         
   6   8  14       3974.28       3730.35       158.44 o                         
  -3   9  14       1896.44       1978.19       154.69 o                         
  -2   9  14        195.49        200.00        64.71 o                         
  -1   9  14      10817.16      10263.95       230.53 o                         
   0   9  14        129.68        154.57        49.47 o                         
   1   9  14       5079.37       5153.49       148.82 o                         
   2   9  14         22.56         45.77        46.46 o                         
   3   9  14        377.93        355.71        54.02 o                         
   4   9  14        421.01        530.75        77.36 o                         
   5   9  14         96.01        -64.92        96.23 o                         
  -1  10  14         31.68         61.57       118.30 o                         
   0  10  14       4897.50       5182.83       456.98 o                         
   1  10  14        143.97        314.81       297.11 o                         
   2  10  14        136.92         17.78        66.14 o                         
   3  10  14        100.54        210.72       157.40 o                         
  -1  -6  15        618.50        353.64        98.85 o                         
   0  -6  15         49.47        190.43       103.03 o                         
   1  -6  15       4732.35       4645.08       421.59 o                         
   2  -6  15         12.61        -78.15       131.42 o                         
  -3  -5  15        187.12        145.97        48.93 o                         
  -2  -5  15       8809.07       8381.17       204.68 o                         
  -1  -5  15       2738.01       2583.22       107.88 o                         
   0  -5  15      12070.04      11283.31       231.97 o                         
   1  -5  15          2.74         27.52        44.44 o                         
   2  -5  15       5843.40       5423.68       169.52 o                         
   3  -5  15       1463.57       1461.61       108.22 o                         
   4  -5  15        413.65        364.24       121.21 o                         
  -4  -4  15         92.97         13.08        49.90 o                         
  -3  -4  15       3490.96       3260.43       108.45 o                         
  -2  -4  15       1298.04       1234.57        66.09 o                         
  -1  -4  15       5103.77       4847.65       117.30 o                         
   0  -4  15         52.41         71.82        32.03 o                         
   1  -4  15       6057.97       5952.81       141.01 o                         
   2  -4  15        146.71         70.68        39.51 o                         
   3  -4  15       2564.83       2596.72       108.81 o                         
   4  -4  15       1668.69       1686.52        95.38 o                         
   5  -4  15       1557.06       1615.98       102.08 o                         
   6  -4  15       1853.03       1905.64       310.04 o                         
  -5  -3  15       1093.95        922.76       102.02 o                         
  -4  -3  15       8241.00       7868.91       190.16 o                         
  -3  -3  15       1408.91       1371.83        66.85 o                         
  -2  -3  15      10741.22      10660.33       173.43 o                         
  -1  -3  15        128.39        172.99        34.92 o                         
   0  -3  15       1917.59       1895.38        73.19 o                         
   1  -3  15         18.31         31.70        34.49 o                         
   2  -3  15        250.00        247.79        41.47 o                         
   3  -3  15       1210.74       1300.12        91.76 o                         
   4  -3  15       7546.53       7647.97       174.42 o                         
   5  -3  15        732.87        672.47        62.53 o                         
   6  -3  15      11142.82      11214.90       223.59 o                         
   7  -3  15         49.68        133.84        61.20 o                         
  -6  -2  15          0.36        -54.33        75.11 o                         
  -5  -2  15       8668.30       8444.71       205.51 o                         
  -4  -2  15        711.26        746.71        59.67 o                         
  -3  -2  15       7017.85       7116.00       130.91 o                         
  -2  -2  15        945.29        952.93        50.65 o                         
  -1  -2  15       3325.52       3424.29        88.63 o                         
   0  -2  15         64.24        102.20        28.09 o                         
   1  -2  15        267.96        253.90        40.46 o                         
   2  -2  15        163.08        150.50        37.65 o                         
   3  -2  15       7551.99       7916.81       163.92 o                         
   4  -2  15       1794.42       1897.07        85.05 o                         
   5  -2  15       3393.30       3652.42       126.31 o                         
   6  -2  15       1207.63       1465.67        90.92 o                         
   7  -2  15       6737.19       6915.50       306.42 o                         
  -6  -1  15       1733.04       1755.99       164.96 o                         
  -5  -1  15        291.89        212.53        52.02 o                         
  -4  -1  15       4540.77       4503.52       128.94 o                         
  -3  -1  15         23.11         75.57        30.89 o                         
  -2  -1  15        568.72        606.66        41.96 o                         
  -1  -1  15        765.81        871.33        48.57 o                         
   0  -1  15       6195.69       6356.16       113.75 o                         
   1  -1  15       1729.82       1879.84        65.88 o                         
   2  -1  15      10834.13      11312.17       179.17 o                         
   3  -1  15        421.82        467.02        46.57 o                         
   4  -1  15      11590.80      11846.44       279.77 o                         
   5  -1  15        376.84        345.07        44.80 o                         
   6  -1  15         31.74         19.64        43.04 o                         
   7  -1  15        316.94        408.22        62.27 o                         
  -6   0  15       3226.80       3628.98       179.14 o                         
  -5   0  15       3649.83       3679.60       137.62 o                         
  -4   0  15         42.88         28.09        32.82 o                         
  -3   0  15       1390.16       1379.12        63.06 o                         
  -2   0  15       3454.11       3586.93        90.47 o                         
  -1   0  15       1264.11       1317.39        56.52 o                         
   0   0  15       1500.11       1566.78        59.76 o                         
   1   0  15      21882.29      22959.62       278.40 o                         
   2   0  15       1015.10       1154.80        53.85 o                         
   3   0  15       3086.81       3210.01        98.29 o                         
   4   0  15       1277.05       1384.96        71.28 o                         
   5   0  15       5041.67       5201.66       143.67 o                         
   6   0  15        168.90        171.74        44.53 o                         
   7   0  15       1477.10       1510.56        87.45 o                         
   8   0  15        471.61        590.46       122.70 o                         
  -7   1  15        116.75         68.52       188.95 o                         
  -6   1  15       5641.21       5851.47       168.63 o                         
  -5   1  15        538.76        592.66        66.50 o                         
  -4   1  15       4683.60       4820.24       129.03 o                         
  -3   1  15        151.95        149.99        29.90 o                         
  -2   1  15      11898.77      12560.01       177.28 o                         
  -1   1  15       2467.62       2651.18        72.72 o                         
   0   1  15       1451.85       1517.52        64.78 o                         
   1   1  15        168.26        237.42        34.67 o                         
   2   1  15       7335.35       7427.06       140.48 o                         
   3   1  15       5511.29       5853.68       158.00 o                         
   4   1  15       4867.53       5034.00       177.34 o                         
   5   1  15        913.79        888.26        69.15 o                         
   6   1  15       4276.45       4403.36       152.43 o                         
   7   1  15        290.01        204.41        47.46 o                         
   8   1  15       2265.97       2282.49       163.94 o                         
  -7   2  15       2055.76       1962.28       300.29 o                         
  -6   2  15       1663.54       1802.84        95.70 o                         
  -5   2  15       1278.91       1371.16        78.97 o                         
  -4   2  15       2990.47       3130.79        94.15 o                         
  -3   2  15       2832.46       3022.32        86.21 o                         
  -2   2  15          0.30         39.45        27.13 o                         
  -1   2  15      28535.24      30091.00       329.25 o                         
   0   2  15      13492.36      13996.77       205.92 o                         
   1   2  15       4889.48       5165.89       105.57 o                         
   2   2  15        962.77        992.96        55.05 o                         
   3   2  15        718.73        657.68        43.20 o                         
   4   2  15       4245.75       4140.20       127.52 o                         
   5   2  15       2622.56       2562.52       104.40 o                         
   6   2  15        548.79        563.47        68.58 o                         
   7   2  15       8911.55       8821.03       267.84 o                         
   8   2  15       1705.65       1593.24       116.15 o                         
  -6   3  15       3353.84       3464.28       178.00 o                         
  -5   3  15        887.92        973.77        69.60 o
[truncated: 59,781 more chars]
