# Supplementary material for: Crystal structures of fourteen halochalcogenylphos­pho­nium tetra­halogenidoaurates(III)
Source: Acta Crystallogr E Crystallogr Commun. 2024 Apr 23;80(Pt 5):506–21. doi: 10.1107/S2056989024002780 (PMC11074578; doi:10.1107/S2056989024002780)
Supplement: Supplementary file 10 [file e-80-00506-18bsup10.hkl]

data_18b                                                                        
_shelx_title ' Manfred in P-1'                                                  
_shelx_refln_list_code          4                                               
_shelx_F_calc_maximum      353.90                                               
_exptl_crystal_F_000       736.00                                               
_reflns_d_resolution_high  0.6941                                               
                                                                                
loop_                                                                           
 _space_group_symop_operation_xyz                                               
 'x, y, z'                                                                      
 '-x, -y, -z'                                                                   
                                                                                
_cell_length_a     7.8455                                                       
_cell_length_b     9.1380                                                       
_cell_length_c    15.5440                                                       
_cell_angle_alpha  86.600                                                       
_cell_angle_beta   81.097                                                       
_cell_angle_gamma  64.862                                                       
                                                                                
_shelx_F_squared_multiplier     1.000                                           
                                                                                
loop_                                                                           
 _refln_index_h                                                                 
 _refln_index_k                                                                 
 _refln_index_l                                                                 
 _refln_F_squared_calc                                                          
 _refln_F_squared_meas                                                          
 _refln_F_squared_sigma                                                         
 _refln_observed_status                                                         
   1   0   0        156.85        162.00         9.92 o                         
   2   0   0        368.59        446.47        19.54 o                         
   3   0   0      19025.97      19647.12       199.29 o                         
   4   0   0       2855.66       2892.34        86.23 o                         
   5   0   0       5961.09       6108.68       135.28 o                         
   6   0   0      28159.92      28300.39       398.61 o                         
   7   0   0       1221.56       1183.63        79.92 o                         
   8   0   0       4319.55       4657.13       175.33 o                         
   9   0   0       1304.54       1289.72       138.12 o                         
  -9   1   0        453.05        587.23       114.07 o                         
  -8   1   0        867.73        915.41        81.08 o                         
  -7   1   0        400.59        403.08        48.38 o                         
  -6   1   0       8869.79       9184.77       284.00 o                         
  -5   1   0        150.96        132.04        19.08 o                         
  -4   1   0      16025.51      15572.63       198.29 o                         
  -3   1   0       1064.67       1065.37        73.17 o                         
  -2   1   0         75.95        197.52        36.78 o                         
  -1   1   0       3637.60       3786.82        40.76 o                         
   0   1   0      28856.59      29422.22       236.99 o                         
   1   1   0        918.27        931.52        17.84 o                         
   2   1   0      12536.02      12629.28       101.39 o                         
   3   1   0       8962.32       9276.59       115.52 o                         
   4   1   0      18103.64      18303.15       221.97 o                         
   5   1   0      11843.24      11872.52       175.87 o                         
   6   1   0       5944.94       6154.14       130.07 o                         
   7   1   0       3365.19       3404.20       130.91 o                         
   8   1   0       1597.59       1754.71        99.24 o                         
   9   1   0        222.65        238.30        57.21 o                         
  -9   2   0        170.48        212.39        74.68 o                         
  -8   2   0       3465.01       3476.56       166.41 o                         
  -7   2   0       1853.46       1925.72       113.20 o                         
  -6   2   0       1729.47       1798.48       133.62 o                         
  -5   2   0       3216.74       3276.01       104.46 o                         
  -4   2   0      10424.44      10152.55       126.53 o                         
  -3   2   0       1118.97       1112.68        39.59 o                         
  -2   2   0      25224.50      25179.95       172.42 o                         
  -1   2   0      15017.85      15690.79        97.39 o                         
   0   2   0      23388.97      23212.70       175.89 o                         
   1   2   0       1564.23       1730.67        29.56 o                         
   2   2   0       1441.54       1448.21        31.06 o                         
   3   2   0      15637.81      15923.47       122.69 o                         
   4   2   0      33887.03      33603.87       227.31 o                         
   5   2   0      27174.00      27214.81       274.79 o                         
   6   2   0       9330.08       9269.98       156.88 o                         
   7   2   0       4551.35       4721.67       121.65 o                         
   8   2   0         12.44          5.77        20.21 o                         
   9   2   0        832.92        935.13       116.46 o                         
  10   2   0      12392.15      12551.39       461.34 o                         
  -8   3   0       1071.48       1174.95       115.24 o                         
  -7   3   0          5.56          1.41        23.50 o                         
  -6   3   0       5956.29       6276.10       225.58 o                         
  -5   3   0         54.80        105.77        34.79 o                         
  -4   3   0      14629.31      14871.20       499.66 o                         
  -3   3   0        131.72        138.85        21.82 o                         
  -2   3   0      11073.49      11373.69       141.33 o                         
  -1   3   0       3049.56       3147.54        56.36 o                         
   0   3   0       3531.19       3456.79        54.14 o                         
   1   3   0       5389.77       5333.42        77.22 o                         
   2   3   0      41216.20      41641.94       261.28 o                         
   3   3   0       2352.78       2417.30        62.42 o                         
   4   3   0      29960.94      29614.27       211.11 o                         
   5   3   0       1780.44       1867.94        58.55 o                         
   6   3   0       6359.91       6636.58       129.53 o                         
   7   3   0         22.18         15.22        14.51 o                         
   8   3   0        967.08        965.94        98.54 o                         
   9   3   0        611.94        728.95       101.45 o                         
  10   3   0       9285.52       9624.38       401.95 o                         
  -8   4   0       1984.28       1755.25       293.35 o                         
  -7   4   0          6.63         23.72        22.21 o                         
  -6   4   0       2112.29       2055.23       127.18 o                         
  -5   4   0         96.56         99.60        36.26 o                         
  -4   4   0       1243.82       1169.69       111.74 o                         
  -3   4   0       1373.11       1451.42        74.27 o                         
  -2   4   0      34675.39      34348.98       283.12 o                         
  -1   4   0       4009.95       4084.55        81.81 o                         
   0   4   0       1570.79       1626.43        56.36 o                         
   1   4   0        144.53        152.44        13.52 o                         
   2   4   0       6673.91       6562.73       141.30 o                         
   3   4   0      13652.79      13606.63       163.62 o                         
   4   4   0      16816.18      16868.00       209.60 o                         
   5   4   0       1641.54       1688.07        70.18 o                         
   6   4   0       7730.29       7870.78       141.21 o                         
   7   4   0       3156.78       3278.60       113.69 o                         
   8   4   0       1953.36       2101.60       113.97 o                         
   9   4   0       2453.35       2454.32       187.11 o                         
  10   4   0       5791.09       5760.20       307.89 o                         
  -7   5   0         10.35        -52.83        52.83 o                         
  -6   5   0      18247.68      18971.79       443.90 o                         
  -5   5   0          7.45          2.15        24.39 o                         
  -4   5   0         75.44         70.33        30.97 o                         
  -3   5   0       2073.27       2190.88       100.29 o                         
  -2   5   0       8361.75       8462.91       171.39 o                         
  -1   5   0        812.85        791.73        39.24 o                         
   0   5   0      35661.02      34723.52       291.37 o                         
   1   5   0       1656.96       1673.93        52.06 o                         
   2   5   0      17424.30      17407.74       263.97 o                         
   3   5   0          5.09         42.14        13.36 o                         
   4   5   0       1160.56       1293.01        61.43 o                         
   5   5   0        866.41        899.14        53.21 o                         
   6   5   0      20837.44      20715.40       271.59 o                         
   7   5   0          6.39         19.53        14.42 o                         
   8   5   0       8402.20       8414.85       236.26 o                         
   9   5   0        278.04        147.36        54.26 o                         
  10   5   0       1485.16       1458.48       138.24 o                         
  11   5   0        206.73         90.08        93.25 o                         
  -6   6   0       4557.93       4835.72       238.68 o                         
  -5   6   0        180.47        247.60        53.56 o                         
  -4   6   0       1699.18       1750.95       116.01 o                         
  -3   6   0        213.92        171.87        36.98 o                         
  -2   6   0       6791.58       6952.79       150.82 o                         
  -1   6   0       4779.89       4811.97       120.16 o                         
   0   6   0       5308.18       5345.44       114.95 o                         
   1   6   0       4755.33       4929.14       136.79 o                         
   2   6   0       9985.82      10099.45       161.69 o                         
   3   6   0       5621.17       5718.53       135.77 o                         
   4   6   0       7062.96       6853.88       144.81 o                         
   5   6   0         41.39         37.31        23.85 o                         
   6   6   0       1090.67       1155.91        64.86 o                         
   7   6   0         25.55         15.73        11.78 o                         
   8   6   0      14179.79      14110.93       290.21 o                         
   9   6   0         86.05         61.58        34.34 o                         
  10   6   0       1428.75       1320.84       129.89 o                         
  -5   7   0       1143.49       1288.91       142.32 o                         
  -4   7   0        119.55         87.46        29.38 o                         
  -3   7   0       1072.56       1095.16       103.89 o                         
  -2   7   0      13373.64      13658.10       415.83 o                         
  -1   7   0      13712.96      13920.24       254.53 o                         
   0   7   0       7112.70       7259.41       179.67 o                         
   1   7   0      10972.00      10953.85       250.03 o                         
   2   7   0        917.54        868.49        65.03 o                         
   3   7   0       1128.53       1117.83        49.99 o                         
   4   7   0      33036.00      33235.66       467.81 o                         
   5   7   0       6314.59       6359.17       162.74 o                         
   6   7   0        492.78        517.65        47.65 o                         
   7   7   0         87.77         81.19        23.23 o                         
   8   7   0       2660.47       2539.09       148.16 o                         
   9   7   0        667.52        754.89        82.60 o                         
  10   7   0       4850.72       4925.84       327.62 o                         
  -4   8   0       3575.29       3738.34       306.45 o                         
  -3   8   0       1234.60       1265.06       120.65 o                         
  -2   8   0       8974.16       9445.74       374.87 o                         
  -1   8   0         55.74          0.70        21.25 o                         
   0   8   0       2455.74       2528.08       115.11 o                         
   1   8   0        406.74        418.27        51.19 o                         
   2   8   0       3170.71       3314.89       135.93 o                         
   3   8   0        851.81        885.18        60.22 o                         
   4   8   0      28898.95      29014.20       355.88 o                         
   5   8   0       3485.07       3305.03       177.80 o                         
   6   8   0       1657.97       1497.27       112.55 o                         
   7   8   0        328.96        228.14        40.74 o                         
   8   8   0       7143.05       7155.03       261.54 o                         
   9   8   0        753.80        826.59        91.37 o                         
  10   8   0       2499.21       2449.17       237.54 o                         
  -3   9   0       1243.48       1357.77       148.38 o                         
  -2   9   0       5612.38       5690.17       261.64 o                         
  -1   9   0        443.90        488.46        82.36 o                         
   0   9   0       1745.71       1754.82       104.10 o                         
   1   9   0        832.40        881.64        73.29 o                         
   2   9   0       1061.84       1015.43        87.60 o                         
   3   9   0       6180.36       6296.26       188.10 o                         
   4   9   0      16937.07      17018.17       461.39 o                         
   5   9   0         20.01         15.73        36.57 o                         
   6   9   0         87.79         96.27        34.34 o                         
   7   9   0       2107.22       2190.42       162.35 o                         
   8   9   0       3886.45       3859.47       203.70 o                         
   9   9   0       4913.31       4925.47       265.03 o                         
  -2  10   0        944.26        986.62       133.78 o                         
  -1  10   0        290.54        297.27        59.46 o                         
   0  10   0       4713.96       4867.09       211.01 o                         
   1  10   0        105.54        116.22        30.06 o                         
   2  10   0       6876.01       7183.45       200.87 o                         
   3  10   0          6.26         15.93        35.53 o                         
   4  10   0       2660.43       2678.03       183.08 o                         
   5  10   0        954.19        867.19        99.57 o                         
   6  10   0       4591.91       4709.92       222.90 o                         
   7  10   0        234.98        166.20        44.59 o                         
   8  10   0       8882.65       8696.79       357.34 o                         
   9  10   0        564.48        568.68       112.77 o                         
  10  10   0        231.44        373.04       122.92 o                         
  -1  11   0        702.11        545.27       129.66 o                         
   0  11   0       1632.41       1578.18       145.43 o                         
   1  11   0         26.00         71.35        31.50 o                         
   2  11   0       9627.66       9914.51       286.37 o                         
   3  11   0        116.36        120.84        49.57 o                         
   4  11   0        155.20        186.68        53.50 o                         
   5  11   0         28.88        -24.07        49.38 o                         
   6  11   0       1467.07       1481.37       143.58 o                         
   7  11   0          2.24         -3.72        37.32 o                         
   8  11   0      10346.00      10585.75       487.08 o                         
   9  11   0          6.38         80.03       118.20 o                         
   1  12   0          7.38        138.58       131.92 o                         
   2  12   0       2864.20       2904.70       234.33 o                         
   3  12   0        712.97        779.59        91.02 o                         
   4  12   0       2320.47       2305.77       189.35 o                         
   5  12   0         54.10         56.44        36.73 o                         
   6  12   0       4069.89       4206.62       449.60 o                         
   7  12   0        706.48        400.11       204.62 o                         
  -5 -13   1       3723.41       3155.28       669.81 o                         
  -7 -12   1       1112.01       1394.65       450.77 o                         
  -6 -12   1       1569.24        978.35       421.08 o                         
  -5 -12   1       5469.51       5418.96       298.26 o                         
  -4 -12   1         39.36         63.39        24.15 o                         
  -3 -12   1       1793.38       1889.33       132.64 o                         
  -2 -12   1       1909.03       1860.70       187.77 o                         
  -1 -12   1       2599.53       2571.80       266.45 o                         
  -9 -11   1       1405.18       1023.32       251.12 o                         
  -8 -11   1        196.27        195.36        81.72 o                         
  -7 -11   1       6618.29       6761.95       382.38 o                         
  -6 -11   1        564.44        430.56        95.03 o                         
  -5 -11   1       2022.20       2262.36       182.18 o                         
  -4 -11   1        406.56        340.44       107.24 o                         
  -3 -11   1         67.92         70.47        33.89 o                         
  -2 -11   1        440.16        396.14        55.35 o                         
  -1 -11   1       7533.02       7388.26       246.11 o                         
   0 -11   1        151.18        207.54        54.70 o                         
   1 -11   1        914.69        863.76       147.16 o                         
  -9 -10   1       1492.26       1480.18       166.53 o                         
  -8 -10   1       1282.59       1220.28       120.05 o                         
  -7 -10   1       5139.97       5121.09       269.93 o                         
  -6 -10   1        588.13        512.95        86.38 o                         
  -5 -10   1      10443.15      10902.75       452.17 o                         
  -4 -10   1        480.32        508.57        81.68 o                         
  -3 -10   1          8.37         12.26        23.60 o                         
  -2 -10   1        324.75        337.30        46.69 o                         
  -1 -10   1      14137.29      14324.00       288.71 o                         
   0 -10   1        184.31        267.21        44.64 o                         
   1 -10   1       3643.16       3687.17       216.65 o                         
   2 -10   1       1008.60        942.15       148.61 o                         
 -10  -9   1       1183.68       1046.11       198.95 o                         
  -9  -9   1       6360.20       6193.08       267.73 o                         
  -8  -9   1          2.47        -24.49        26.78 o                         
  -7  -9   1        365.08        340.12        61.94 o                         
  -6  -9   1       1961.97       1894.42       149.97 o                         
  -5  -9   1      11884.17      12434.61       384.48 o                         
  -4  -9   1          4.22         30.96        18.79 o                         
  -3  -9   1       4075.88       3960.91       142.33 o                         
  -2  -9   1       1676.01       1603.78        96.76 o                         
  -1  -9   1       3274.37       3435.94       130.16 o                         
   0  -9   1         29.81         28.21        26.41 o                         
   1  -9   1       1719.78       1649.63       131.33 o                         
   2  -9   1       2391.27       2450.17       172.95 o                         
   3  -9   1       6140.06       6476.41       328.14 o                         
 -10  -8   1        275.25        321.15        83.82 o                         
  -9  -8   1       2042.40       1963.46       143.77 o                         
  -8  -8   1        193.70        216.67        42.49 o                         
  -7  -8   1        346.16        369.29        58.93 o                         
  -6  -8   1       1033.98        953.30        95.89 o                         
  -5  -8   1      11890.89      11755.66       341.32 o                         
  -4  -8   1        108.25        200.57        52.09 o                         
  -3  -8   1       5379.50       5453.03       153.07 o                         
  -2  -8   1       1540.60       1583.19        83.62 o                         
  -1  -8   1       6224.96       6274.71       180.55 o                         
   0  -8   1       5613.01       5596.43       156.89 o                         
   1  -8   1       1143.17       1248.71        85.30 o                         
   2  -8   1       1000.89       1034.38       106.11 o                         
   3  -8   1       1756.03       1931.43       151.05 o                         
   4  -8   1        405.63        398.83        75.14 o                         
 -10  -7   1         24.42         85.81        70.22 o                         
  -9  -7   1       4166.64       4186.89       203.41 o                         
  -8  -7   1       7522.69       7542.60       223.33 o                         
  -7  -7   1       3749.00       3783.31       140.88 o                         
  -6  -7   1        286.04        265.32        33.24 o                         
  -5  -7   1      15854.20      15507.17       396.84 o                         
  -4  -7   1       3128.53       3232.82        96.31 o                         
  -3  -7   1       9284.93       9401.56       193.34 o                         
  -2  -7   1      10989.53      11005.71       203.46 o                         
  -1  -7   1       5727.15       5716.62       162.11 o                         
   0  -7   1         94.51        122.84        27.74 o                         
   1  -7   1      13424.07      13615.67       251.03 o                         
   2  -7   1         49.59         67.41        29.47 o                         
   3  -7   1       4454.31       4636.20       193.44 o                         
   4  -7   1        633.69        661.29        81.18 o                         
   5  -7   1       4030.42       4776.66       344.84 o                         
 -10  -6   1        637.29        508.24        74.56 o                         
  -9  -6   1        529.05        532.19        76.85 o                         
  -8  -6   1        494.68        550.93        59.23 o                         
  -7  -6   1      17903.97      17519.77       313.16 o                         
  -6  -6   1        349.28        413.55        37.33 o                         
  -5  -6   1       1378.35       1385.29        73.22 o                         
  -4  -6   1        155.54        125.85        30.10 o                         
  -3  -6   1       5230.41       5175.33       127.54 o                         
  -2  -6   1        169.10        202.98        25.87 o                         
  -1  -6   1      21988.24      21444.12       295.06 o                         
   0  -6   1        642.54        709.41        59.28 o                         
   1  -6   1       3892.08       3884.18       113.87 o                         
   2  -6   1         27.61         70.82        48.79 o                         
   3  -6   1        268.94        268.15        54.04 o                         
   4  -6   1        562.15        545.55        69.67 o                         
   5  -6   1       9035.00       9216.51       354.96 o                         
   6  -6   1        516.57        594.20        82.89 o                         
 -10  -5   1       1949.43       2084.68       166.36 o                         
  -9  -5   1        283.19        279.34        60.23 o                         
  -8  -5   1         68.85         84.47        21.98 o                         
  -7  -5   1      33654.30      33298.23       419.91 o                         
  -6  -5   1       1743.41       1748.29        77.70 o                         
  -5  -5   1       4660.83       4752.27       136.95 o                         
  -4  -5   1       3350.90       3384.49       103.73 o                         
  -3  -5   1        385.36        383.76        27.48 o                         
  -2  -5   1       2035.86       2043.48        74.35 o                         
  -1  -5   1      28035.18      26937.23       552.89 o                         
   0  -5   1         40.35         63.85        12.39 o                         
   1  -5   1      29066.10      28839.64       320.89 o                         
   2  -5   1       2429.77       2495.99       111.65 o                         
   3  -5   1        282.33        302.00        51.89 o                         
   4  -5   1        132.30        122.30        27.14 o                         
   5  -5   1       4331.22       4561.02       214.44 o                         
   6  -5   1        480.01        551.91        75.94 o                         
   7  -5   1       2724.62       2811.09       370.79 o                         
 -10  -4   1        201.12        228.09        56.72 o                         
  -9  -4   1       1507.70       1663.08       148.35 o                         
  -8  -4   1       3050.94       3169.76       145.83 o                         
  -7  -4   1      13909.70      13992.51       266.12 o                         
  -6  -4   1       1682.21       1613.28        55.12 o                         
  -5  -4   1       1624.38       1682.06        65.69 o                         
  -4  -4   1      14714.48      14506.82       173.42 o                         
  -3  -4   1      37573.05      36354.89       385.63 o                         
  -2  -4   1      40661.85      40472.28       372.97 o                         
  -1  -4   1       8808.12       8757.47       151.40 o                         
   0  -4   1       5988.24       6078.67       126.28 o                         
   1  -4   1       1515.55       1582.10        48.16 o                         
   2  -4   1       2028.63       2005.84        62.53 o                         
   3  -4   1      31730.64      31337.53       523.56 o                         
   4  -4   1        730.19        732.33        87.08 o                         
   5  -4   1       3289.13       3298.88       169.74 o                         
   6  -4   1        128.15        205.89        40.78 o                         
   7  -4   1        768.79        757.52        89.36 o                         
   8  -4   1        493.28        387.29       141.62 o                         
 -10  -3   1       2057.12       2098.77       189.81 o                         
  -9  -3   1       2068.86       2252.29       165.29 o                         
  -8  -3   1        231.82        166.04        74.53 o                         
  -7  -3   1      11702.97      11853.04       189.43 o                         
  -6  -3   1       5177.89       5123.29       108.05 o                         
  -5  -3   1        112.12        158.15        16.96 o                         
  -4  -3   1      16827.49      16573.43       134.74 o                         
  -3  -3   1      23624.27      23395.02       194.58 o                         
  -2  -3   1      23805.13      24087.75       168.56 o                         
  -1  -3   1      40349.35      39838.80       249.00 o                         
   0  -3   1       1205.43       1316.06        40.70 o                         
   1  -3   1        979.40       1022.05        32.00 o                         
   2  -3   1        557.60        574.41        25.96 o                         
   3  -3   1      25433.73      24815.16       242.65 o                         
   4  -3   1       1368.91       1334.04       110.14 o                         
   5  -3   1       5262.87       5368.78       177.03 o                         
   6  -3   1        111.07         98.83        22.27 o                         
   7  -3   1        631.51        652.67        76.57 o                         
   8  -3   1         67.72         36.05        16.85 o                         
 -10  -2   1          3.02         12.94       128.04 o                         
  -9  -2   1       5218.76       5461.18       264.22 o                         
  -8  -2   1       4277.37       4298.23       215.79 o                         
  -7  -2   1       4862.15       4859.42       125.03 o                         
  -6  -2   1         34.82         38.48        11.42 o                         
  -5  -2   1      13211.02      13047.40       183.30 o                         
  -4  -2   1          7.05         24.85        12.75 o                         
  -3  -2   1      43141.19      43006.59       295.17 o                         
  -2  -2   1       1755.95       1863.56        36.22 o                         
  -1  -2   1      28712.38      28679.35       201.37 o                         
   0  -2   1      11201.48      11435.38        94.13 o                         
   1  -2   1        468.48        479.87        16.84 o                         
   2  -2   1      14815.20      14881.85       168.32 o                         
   3  -2   1      72504.36      70765.02       412.60 o                         
   4  -2   1       3428.01       3562.64       165.29 o                         
   5  -2   1       1579.79       1598.11        90.78 o                         
   6  -2   1       9899.72      10090.79       268.29 o                         
   7  -2   1       5792.21       5989.25       225.56 o                         
   8  -2   1       4089.06       4142.03       182.11 o                         
   9  -2   1       3519.23       3719.32       289.36 o                         
  -9  -1   1       3018.55       3242.77       221.26 o                         
  -8  -1   1         60.21         56.79        38.34 o                         
  -7  -1   1       8569.27       8767.08       209.87 o                         
  -6  -1   1        537.00        597.76        46.37 o                         
  -5  -1   1       2026.23       2087.37        79.26 o                         
  -4  -1   1        611.89        618.88        38.54 o                         
  -3  -1   1       6279.91       6320.80        86.83 o                         
  -2  -1   1        673.30        717.13        20.25 o                         
  -1  -1   1      39296.61      39486.03       157.95 o                         
   0  -1   1       3295.32       3538.56        39.28 o                         
   1  -1   1       2370.61       2412.78        33.55 o                         
   2  -1   1       4370.78       4428.28       159.07 o                         
   3  -1   1      19469.75      19499.36       315.20 o                         
   4  -1   1       7972.17       8185.56       217.14 o                         
   5  -1   1       2548.79       2613.05        78.80 o                         
   6  -1   1       7694.56       7857.75       223.28 o                         
   7  -1   1       5836.99       5927.72       213.66 o                         
   8  -1   1        700.06        747.89        75.27 o                         
   9  -1   1       3156.81       3205.01       189.28 o                         
  -9   0   1        427.11        473.51        81.68 o                         
  -8   0   1         29.09         22.78        15.88 o                         
  -7   0   1      10100.18      10401.31       239.84 o                         
  -6   0   1        295.41        328.76        34.54 o                         
  -5   0   1      33092.12      33631.69       322.63 o                         
  -4   0   1        222.54        243.71        27.61 o                         
  -3   0   1       1236.76       1420.30        53.01 o                         
  -2   0   1        679.90        775.22        42.20 o                         
  -1   0   1      29615.59      29818.52       119.14 o                         
   1   0   1      53036.57      51120.07       433.50 o                         
   2   0   1        802.79        845.67        26.03 o                         
   3   0   1       9067.21       8950.54       131.32 o                         
   4   0   1          0.87         13.24         7.04 o                         
   5   0   1        172.88        202.76        17.48 o                         
   6   0   1        173.87        164.81        48.20 o                         
   7   0   1      20045.83      20171.85       372.63 o                         
   8   0   1       1626.16       1666.46       105.10 o                         
   9   0   1       2429.85       2688.08       199.08 o                         
  -9   1   1       4976.77       5173.93       481.73 o                         
  -8   1   1       3700.46       3741.29       190.58 o                         
  -7   1   1       2329.04       2476.22       123.53 o                         
  -6   1   1       5239.55       5493.69       188.91 o                         
  -5   1   1       6485.02       6631.39       160.38 o                         
  -4   1   1        250.42        273.67        37.22 o                         
  -3   1   1      41377.07      41003.24       468.07 o                         
  -2   1   1        633.24        836.80        56.62 o                         
  -1   1   1      18956.99      19157.79       162.82 o                         
   0   1   1        824.89        893.39        17.38 o                         
   1   1   1      30093.07      29424.22       305.22 o                         
   2   1   1       4339.74       4532.54        43.08 o                         
   3   1   1      34120.03      33725.89       239.74 o                         
   4   1   1       3987.28       4106.47        80.03 o                         
   5   1   1       5474.34       5501.44       115.13 o                         
   6   1   1       2046.88       2090.44        76.49 o                         
   7   1   1       5111.05       5032.45       176.53 o                         
   8   1   1         66.80         83.66        27.06 o                         
   9   1   1      11978.15      12247.04       419.34 o                         
  10   1   1        884.20        810.13       199.54 o                         
  -9   2   1       4285.44       4299.02       438.12 o                         
  -8   2   1       1881.61       1915.28       124.67 o                         
  -7   2   1       4326.44       4359.54       170.89 o                         
  -6   2   1        206.79        203.82        35.07 o                         
  -5   2   1         43.15         54.57        13.46 o                         
  -4   2   1        327.30        317.31        27.57 o                         
  -3   2   1      28999.09      27942.25       371.81 o                         
  -2   2   1       3360.02       3444.19        74.61 o                         
  -1   2   1       8842.94       8911.47        83.71 o                         
   0   2   1       4859.70       5109.31        46.56 o                         
   1   2   1       5169.28       5266.18        54.88 o                         
   2   2   1      12998.57      13334.84       131.36 o                         
   3   2   1      17096.11      17305.60       129.78 o                         
   4   2   1         15.79         23.64        12.32 o                         
   5   2   1      24628.63      24698.82       244.82 o                         
   6   2   1       5087.64       5010.87       120.28 o                         
   7   2   1        100.15         82.18        21.24 o                         
   8   2   1         11.45         35.90        40.12 o                         
   9   2   1       2164.67       2201.24       176.06 o                         
  10   2   1        851.84        895.56       122.11 o                         
  -8   3   1         43.24         90.23        50.18 o                         
  -7   3   1       1046.32       1121.60        89.50 o                         
  -6   3   1       2998.21       3099.97       145.68 o                         
  -5   3   1       1392.47       1449.05       126.29 o                         
  -4   3   1       3877.87       3850.93       131.58 o                         
  -3   3   1      64574.18      61881.80       411.21 o                         
  -2   3   1       4985.23       5036.31       130.66 o                         
  -1   3   1        259.76        273.91        23.52 o                         
   0   3   1       9836.67      10041.30        85.29 o                         
   1   3   1      20986.67      21070.30       151.59 o                         
   2   3   1      36004.62      36613.08       251.92 o                         
   3   3   1      24903.98      24539.14       190.37 o                         
   4   3   1       7305.87       7311.18       122.11 o                         
   5   3   1      13536.57      13398.27       160.95 o                         
   6   3   1       4758.28       4879.09       111.78 o                         
   7   3   1       7050.59       7055.55       147.42 o                         
   8   3   1       1126.31       1181.79        86.22 o                         
   9   3   1       5091.50       5390.44       272.23 o                         
  10   3   1         30.01         32.32        36.11 o                         
  -7   4   1       4720.50       4826.95       228.74 o                         
  -6   4   1       2278.93       2369.36       133.90 o                         
  -5   4   1         54.59         -1.22        26.70 o                         
  -4   4   1       6131.31       5814.89       251.55 o                         
  -3   4   1      16139.99      16929.39       289.17 o                         
  -2   4   1       1416.20       1404.77        67.45 o                         
  -1   4   1       4197.70       4274.65        82.19 o                         
   0   4   1      23515.13      23875.25       162.76 o                         
   1   4   1      22938.46      22719.49       223.49 o                         
   2   4   1      11066.20      11027.41       123.42 o                         
   3   4   1      14375.61      14736.24       172.00 o                         
   4   4   1         82.91         99.43        18.24 o                         
   5   4   1       5041.55       4985.34       125.62 o                         
   6   4   1         54.34         62.15        14.15 o                         
   7   4   1       7478.41       7668.95       186.47 o                         
   8   4   1        418.98        471.68        65.92 o                         
   9   4   1       2071.86       2152.57       171.69 o                         
  10   4   1        410.63        408.86        79.24 o                         
  -7   5   1       3041.15       2882.29       385.55 o                         
  -6   5   1        288.64        336.63        60.77 o                         
  -5   5   1       8899.59       8901.27       309.74 o                         
  -4   5   1         81.84         72.49        29.05 o                         
  -3   5   1       4369.84       4411.85       136.04 o                         
  -2   5   1        231.46        262.99        34.17 o                         
  -1   5   1         42.03         76.48        12.67 o                         
   0   5   1        133.78        113.13        11.84 o                         
   1   5   1      67201.55      67243.40       412.03 o                         
   2   5   1       9649.00       9509.42       110.04 o                         
   3   5   1       3232.43       3286.57        95.64 o                         
   4   5   1      16516.50      16727.74       229.95 o                         
   5   5   1         27.41         41.21        12.75 o                         
   6   5   1       1790.05       1827.65        80.15 o                         
   7   5   1      43684.77      43279.48       406.79 o                         
   8   5   1        175.56         97.86        30.09 o                         
   9   5   1        130.23        143.34        38.27 o                         
  10   5   1        778.45        718.80        94.65 o                         
  11   5   1        398.99        216.78        89.33 o                         
  -6   6   1         64.79         44.90        31.07 o                         
  -5   6   1       5884.75       6059.46       324.16 o                         
  -4   6   1        348.11        382.28        60.99 o                         
  -3   6   1       7623.08       7655.72       252.42 o                         
  -2   6   1         45.39         59.72        30.97 o                         
  -1   6   1       2557.03       2512.51        93.07 o                         
   0   6   1       1749.58       1762.92        63.05 o                         
   1   6   1      23421.70      23173.30       193.69 o                         
   2   6   1        920.23        939.95        41.61 o                         
   3   6   1      21007.27      21169.20       250.84 o                         
   4   6   1       5597.36       5603.39       129.85 o                         
   5   6   1        342.17        356.70        32.39 o                         
   6   6   1       2268.97       2266.30        94.26 o                         
   7   6   1      19224.53      19230.93       311.63 o                         
   8   6   1        901.58        934.85        71.03 o                         
   9   6   1       4171.90       4131.25       212.48 o                         
  10   6   1       2072.12       1974.44       195.55 o                         
  -5   7   1       2250.78       2270.08       190.88 o                         
  -4   7   1        935.90        971.96       126.31 o                         
  -3   7   1       2219.83       2361.16       150.08 o                         
  -2   7   1         43.61         63.03        25.95 o                         
  -1   7   1       7505.03       7677.08       199.85 o                         
   0   7   1       9013.48       9202.49       181.56 o                         
   1   7   1       1018.75       1062.34        61.83 o                         
   2   7   1        967.66       1006.44        48.46 o                         
   3   7   1       5097.96       5039.57        84.44 o                         
   4   7   1       2691.25       2802.17        87.89 o                         
   5   7   1       9902.91      10081.66       195.85 o                         
   6   7   1       9856.49       9779.01       199.66 o                         
   7   7   1       8120.96       8193.61       229.95 o                         
   8   7   1          9.19         24.83        31.60 o                         
   9   7   1        682.85        601.74        84.38 o                         
  10   7   1       2051.78       2218.32       213.13 o                         
  -4   8   1        348.30        142.00        91.99 o                         
  -3   8   1       4468.80       4429.21       270.43 o                         
  -2   8   1       2536.16       2666.89       199.28 o                         
  -1   8   1       7949.45       7854.60       262.84 o                         
   0   8   1        265.69        278.40        39.36 o                         
   1   8   1       5342.43       5427.97       168.23 o                         
   2   8   1        692.30        677.44        58.27 o                         
   3   8   1       6092.31       6042.26       190.66 o                         
   4   8   1         44.26         31.55        17.48 o                         
   5   8   1       7750.64       7787.79       269.74 o                         
   6   8   1       1015.57       1004.27        91.44 o                         
   7   8   1       7870.98       7968.63       242.40 o                         
   8   8   1         46.01         38.44        23.90 o                         
   9   8   1       1811.60       1820.57       151.63 o                         
  10   8   1        384.80        280.81        83.94 o                         
  -3   9   1       1369.08       1490.85       169.99 o                         
  -2   9   1          1.15         27.70        24.77 o                         
  -1   9   1       6068.90       6133.31       307.80 o                         
   0   9   1        389.72        349.13        49.79 o                         
   1   9   1       2247.69       2251.76       117.25 o                         
   2   9   1        433.95        444.40        51.33 o                         
   3   9   1       5232.15       5284.47       207.74 o                         
   4   9   1       2881.68       2890.28       157.45 o                         
   5   9   1      12871.17      13027.78       337.69 o                         
   6   9   1       1763.09       1772.05       130.18 o                         
   7   9   1       1291.22       1252.20       119.82 o                         
   8   9   1        301.54        233.49        93.05 o                         
   9   9   1       1961.84       1965.55       166.80 o                         
  10   9   1        618.21        438.04       153.76 o                         
  -2  10   1       1112.15       1130.06       137.75 o                         
  -1  10   1       1079.36       1378.59       161.80 o                         
   0  10   1        572.42        580.29       103.58 o                         
   1  10   1      12064.04      12033.68       290.81 o                         
   2  10   1         15.07         42.40        25.17 o                         
   3  10   1        439.70        426.71        62.21 o                         
   4  10   1         15.34         52.10        31.43 o                         
   5  10   1       1596.70       1644.69       141.77 o                         
   6  10   1         71.93         80.96        30.18 o                         
   7  10   1       5861.31       5533.10       276.01 o                         
   8  10   1         43.95        -49.43        49.43 o                         
   9  10   1       3863.32       3762.47       269.04 o                         
  10  10   1          3.62         55.94        49.74 o                         
  -1  11   1        270.82        440.31       122.52 o                         
   0  11   1        232.86        154.25        47.88 o                         
   1  11   1       8411.74       8297.53       317.32 o                         
   2  11   1       1107.88       1055.34        86.62 o                         
   3  11   1       4721.94       4852.39       202.82 o                         
   4  11   1        142.62        119.70        39.94 o                         
   5  11   1       3481.49       3586.91       223.53 o                         
   6  11   1         97.58        114.97        35.83 o                         
   7  11   1        988.67        843.29       112.52 o                         
   8  11   1         97.27        -14.23        34.49 o                         
   2  12   1         86.23         88.72        26.58 o                         
   3  12   1         46.62         65.92        21.34 o                         
   4  12   1        767.01        835.45       106.14 o                         
   5  12   1       9301.68       9423.38       386.38 o                         
   6  12   1       2667.20       2724.47       212.76 o                         
   7  12   1       1683.50       1059.92       394.00 o                         
   8  12   1        761.69        858.53       376.17 o                         
  -4 -13   2       1427.88       1943.89       487.32 o                         
  -7 -12   2         73.39        140.83       161.93 o                         
  -6 -12   2       3722.56       4335.68       807.14 o                         
  -5 -12   2         21.40        -29.12        32.99 o                         
  -4 -12   2       1909.09       1895.99       173.88 o                         
  -3 -12   2         82.17         29.77        41.93 o                         
  -2 -12   2       3682.57       3675.18       238.41 o                         
  -1 -12   2        636.19        629.74       114.08 o                         
  -9 -11   2        147.49        335.49       160.22 o                         
  -8 -11   2       4166.27       4365.79       339.98 o                         
  -7 -11   2       1569.92       1576.96       180.58 o                         
  -6 -11   2       7100.66       7197.64       331.87 o                         
  -5 -11   2       1340.06       1348.14       143.11 o                         
  -4 -11   2         34.20         10.11        33.60 o                         
  -3 -11   2         13.87         14.73        25.97 o                         
  -2 -11   2       7297.77       7205.46       280.57 o                         
  -1 -11   2        191.27        183.49        35.58 o                         
   0 -11   2       2977.45       3094.90       185.70 o                         
   1 -11   2        368.24        283.38       108.60 o                         
  -9 -10   2          1.53          0.29        33.17 o                         
  -8 -10   2       2393.79       2356.58       171.84 o                         
  -7 -10   2        180.40        116.33        67.59 o                         
  -6 -10   2       7743.99       8011.16       337.15 o                         
  -5 -10   2        159.35        242.26        49.86 o                         
  -4 -10   2        475.19        485.12        81.64 o                         
  -3 -10   2        282.34        301.73        48.69 o                         
  -2 -10   2       2984.42       3003.71       144.02 o                         
  -1 -10   2        497.25        517.85        53.97 o                         
   0 -10   2       2506.14       2683.70       142.56 o                         
   1 -10   2        652.91        685.48        91.83 o                         
   2 -10   2       4115.32       4361.73       338.81 o                         
 -10  -9   2       5391.53       5270.74       381.94 o                         
  -9  -9   2       1762.27       1840.14       148.63 o                         
  -8  -9   2       7674.65       7623.82       323.71 o                         
  -7  -9   2         65.93         57.73        32.95 o                         
  -6  -9   2        265.82        259.89        94.21 o                         
  -5  -9   2       5428.09       5907.11       268.82 o                         
  -4  -9   2      12432.16      12341.86       471.15 o                         
  -3  -9   2        175.15        180.55        32.11 o                         
  -2  -9   2      18854.21      18887.29       354.36 o                         
  -1  -9   2        356.63        370.98        44.68 o                         
   0  -9   2         43.16         14.18        16.48 o                         
   1  -9   2       2523.44       2594.59       134.45 o                         
   2  -9   2       4689.29       4925.71       244.74 o                         
   3  -9   2         84.97        167.53        61.70 o                         
 -10  -8   2       3727.64       4035.13       365.96 o                         
  -9  -8   2         41.57         11.84        31.20 o                         
  -8  -8   2       6249.83       6122.77       252.46 o                         
  -7  -8   2         87.54         76.90        48.90 o                         
  -6  -8   2        205.57        147.94        35.15 o                         
  -5  -8   2       1380.44       1385.57       121.26 o                         
  -4  -8   2       8332.25       8492.24       233.86 o                         
  -3  -8   2         47.08         25.60        20.68 o                         
  -2  -8   2       6290.96       6196.08       166.89 o                         
  -1  -8   2          8.97         18.26        13.86 o                         
   0  -8   2       2570.91       2649.30       121.12 o                         
   1  -8   2          9.51          4.26        24.12 o                         
   2  -8   2       3585.49       3712.87       196.53 o                         
   3  -8   2        138.98        133.27        43.30 o                         
   4  -8   2       3201.77       3422.77       236.45 o                         
 -10  -7   2       3655.41       3704.03       349.82 o                         
  -9  -7   2       1027.00       1000.93       101.45 o                         
  -8  -7   2       6261.87       6453.67       211.83 o                         
  -7  -7   2       8498.00       8559.30       217.86 o                         
  -6  -7   2        143.12        103.39        26.62 o                         
  -5  -7   2       1882.36       1718.84        88.57 o                         
  -4  -7   2      36866.37      36532.38       464.37 o                         
  -3  -7   2       3358.02       3502.12       120.06 o                         
  -2  -7   2       1723.32       1738.94        81.21 o                         
  -1  -7   2      11833.13      11539.99       210.13 o                         
   0  -7   2       2689.84       2748.68       112.53 o                         
   1  -7   2       2940.30       3098.68       103.81 o                         
   2  -7   2       7807.12       8027.61       265.93 o                         
   3  -7   2        848.78       1040.16       102.57 o                         
   4  -7   2       3880.55       4116.68       238.23 o                         
   5  -7   2       2176.19       2276.56       233.78 o                         
 -10  -6   2        540.05        392.89        85.71 o                         
  -9  -6   2         46.16         28.41        23.88 o                         
  -8  -6   2      14004.67      13859.50       303.04 o                         
  -7  -6   2        538.90        509.07        52.51 o                         
  -6  -6   2       5529.53       5362.45       166.21 o                         
  -5  -6   2          6.01         23.84        15.73 o                         
  -4  -6   2       7777.64       7608.00       194.27 o                         
  -3  -6   2        623.18        729.67        48.14 o                         
  -2  -6   2       4042.84       4022.69       121.08 o                         
  -1  -6   2       4795.62       4686.52       123.51 o                         
   0  -6   2      32037.08      31413.72       323.50 o                         
   1  -6   2        327.84        306.98        31.35 o                         
   2  -6   2       6014.32       6090.25       161.95 o                         
   3  -6   2        303.77        386.55        66.57 o                         
   4  -6   2        247.89        270.22        63.22 o                         
   5  -6   2        109.14         91.52        27.91 o                         
   6  -6   2       6380.17       6795.79       279.54 o                         
 -10  -5   2        293.82        260.67        53.81 o                         
  -9  -5   2        142.15        156.33        41.79 o                         
  -8  -5   2       2738.98       2733.97       131.01 o                         
  -7  -5   2          0.46         17.40        22.14 o                         
  -6  -5   2      11818.82      11586.10       190.18 o                         
  -5  -5   2        417.56        382.82        28.74 o                         
  -4  -5   2      26974.41      25988.12       334.55 o                         
  -3  -5   2        902.51        889.32        47.21 o                         
  -2  -5   2       2319.52       2317.52        80.98 o                         
  -1  -5   2        610.37        625.75        40.77 o                         
   0  -5   2      18438.61      17829.26       236.39 o                         
   1  -5   2       9372.34       9394.80       191.70 o                         
   2  -5   2      21260.85      21220.95       288.58 o                         
   3  -5   2       4675.70       4668.49       183.50 o                         
   4  -5   2        118.88        108.30        54.28 o                         
   5  -5   2         22.01         25.65        24.11 o                         
   6  -5   2       6163.20       6414.03       256.01 o                         
   7  -5   2        960.82        798.49       205.45 o                         
 -10  -4   2       6149.21       5997.26       286.51 o                         
  -9  -4   2        540.84        631.02        77.04 o                         
  -8  -4   2       8781.45       9020.36       237.70 o                         
  -7  -4   2       1268.70       1236.35        77.60 o                         
  -6  -4   2         90.22        104.10        15.38 o                         
  -5  -4   2      11040.68      10693.95       158.75 o                         
  -4  -4   2      28958.73      28332.70       247.66 o                         
  -3  -4   2        538.88        515.23        30.49 o                         
  -2  -4   2      44834.16      44676.23       406.75 o                         
  -1  -4   2        934.71        972.82        44.68 o                         
   0  -4   2       3757.95       3739.42        95.85 o                         
   1  -4   2        119.70        149.38        20.11 o                         
   2  -4   2      18231.25      18087.41       186.54 o                         
   3  -4   2       4196.58       4063.36       158.58 o                         
   4  -4   2       5073.32       4953.79       223.00 o                         
   5  -4   2        854.00        811.01        84.47 o                         
   6  -4   2       7106.67       7193.26       256.20 o                         
   7  -4   2         40.13         50.61        23.02 o                         
   8  -4   2       1126.07        987.38       229.94 o                         
 -10  -3   2       3456.39       3386.15       242.98 o                         
  -9  -3   2        525.34        504.67        77.04 o                         
  -8  -3   2       5769.11       6031.07       257.62 o                         
  -7  -3   2        630.55        583.22        60.32 o                         
  -6  -3   2       3128.42       3173.47        84.09 o                         
  -5  -3   2         30.20         41.59        17.11 o                         
  -4  -3   2       6484.23       6402.67        96.82 o                         
  -3  -3   2        477.87        576.69        30.28 o                         
  -2  -3   2      20630.25      20075.29       184.63 o                         
  -1  -3   2         54.65         56.73         7.51 o                         
   0  -3   2       4619.52       4626.18        80.54 o                         
   1  -3   2       4527.18       4612.86        78.86 o                         
   2  -3   2      19057.86      18849.87       145.03 o                         
   3  -3   2       3395.95       3266.20        93.34 o                         
   4  -3   2       3168.16       3252.67       144.15 o                         
   5  -3   2          2.17          3.27        14.02 o                         
   6  -3   2      10494.28      10674.82       292.45 o                         
   7  -3   2       2137.52       2276.57       147.32 o                         
   8  -3   2         17.32         36.01        35.20 o                         
 -10  -2   2      10459.73      10377.16       738.36 o                         
  -9  -2   2        144.93        106.90        54.57 o                         
  -8  -2   2       1143.92       1197.06       113.42 o                         
  -7  -2   2       9230.88       9128.27       173.46 o                         
  -6  -2   2       2189.89       2160.35        86.15 o                         
  -5  -2   2       6139.12       6118.60       119.25 o                         
  -4  -2   2      26193.70      26331.47       303.84 o                         
  -3  -2   2       4678.41       4658.13        65.91 o                         
  -2  -2   2      33732.89      33523.09       186.04 o                         
  -1  -2   2      37545.48      37782.61       311.05 o                         
   0  -2   2       1312.07       1349.29        37.26 o                         
   1  -2   2       2811.47       2869.28        46.01 o                         
   2  -2   2      27219.19      27234.82       206.17 o                         
   3  -2   2      12812.16      12337.00       236.12 o                         
   4  -2   2       3496.57       3426.30       118.89 o                         
   5  -2   2       8416.02       8500.81       224.07 o                         
   6  -2   2      10591.21      10677.83       275.99 o                         
   7  -2   2         15.49        -22.44        22.44 o                         
   8  -2   2       1824.32       1763.85       133.63 o                         
   9  -2   2         30.27        -22.71        41.82 o                         
  -9  -1   2         29.45         75.07        42.82 o                         
  -8  -1   2       3619.61       3727.66       169.49 o                         
  -7  -1   2       4635.61       4682.91       170.22 o                         
  -6  -1   2      22573.92      22257.31       293.87 o                         
  -5  -1   2       1599.91       1606.74        71.60 o                         
  -4  -1   2       4788.24       4819.35        87.53 o                         
  -3  -1   2        389.48        435.67        21.90 o                         
  -2  -1   2       9940.94      10036.98       101.31 o                         
  -1  -1   2        207.17        259.59        12.51 o                         
   0  -1   2      75980.22      70954.40       508.55 o                         
   1  -1   2       8445.11       8747.12        63.74 o                         
   2  -1   2      27205.66      26677.07       304.95 o                         
   3  -1   2        375.35        430.42        30.53 o                         
   4  -1   2       5846.79       6052.48       159.36 o                         
   5  -1   2        356.49        389.94        45.41 o                         
   6  -1   2      10294.25      10220.63       255.94 o                         
   7  -1   2         79.09        106.54        34.71 o                         
   8  -1   2       4531.72       4530.09       203.44 o                         
   9  -1   2       1218.39       1296.54       117.14 o                         
  -9   0   2         62.00         36.99        45.31 o                         
  -8   0   2       1893.38       1990.89       135.40 o                         
  -7   0   2        837.24        888.46        79.78 o                         
  -6   0   2      24329.78      24512.33       312.70 o                         
  -5   0   2       8566.07       8659.68       172.83 o                         
  -4   0   2      23811.98      23626.22       260.76 o                         
  -3   0   2       7907.85       7800.27       129.46 o                         
  -2   0   2      12544.73      13302.41       161.66 o                         
  -1   0   2       7608.80       7825.44        71.68 o                         
   0   0   2      42697.95      39466.11       610.71 o                         
   1   0   2      10257.04      10448.20        66.13 o                         
   2   0   2      33110.38      33647.24       171.02 o                         
   3   0   2       3300.73       3530.22        83.57 o                         
   4   0   2        116.43        118.93        16.30 o                         
   5   0   2         75.92         78.72        14.69 o                         
   6   0   2       7849.88       8187.28       216.50 o                         
   7   0   2       1370.95       1478.18        99.81 o                         
   8   0   2       8231.16       8545.85       266.05 o                         
   9   0   2        493.16        445.98        79.23 o                         
  -9   1   2         13.18         26.66        76.92 o                         
  -8   1   2       2563.34       2603.85       159.04 o                         
  -7   1   2        270.68        334.28        52.40 o                         
  -6   1   2       6301.79       6308.42       202.75 o                         
  -5   1   2         22.92         43.47        10.06 o                         
  -4   1   2      14733.46      14983.30       240.16 o                         
  -3   1   2      11736.63      11570.45       207.94 o                         
  -2   1   2       9979.78       9944.75       165.07 o                         
  -1   1   2      30853.21      32125.42       194.42 o                         
   0   1   2      61964.34      59676.84       180.10 o                         
   1   1   2       5577.95       5529.92       114.08 o                         
   2   1   2        749.83        738.31        18.02 o                         
   3   1   2      10595.06      10719.65       102.47 o                         
   4   1   2      41445.91      40937.72       222.16 o                         
   5   1   2       6045.06       5995.17       117.01 o                         
   6   1   2       3559.14       3683.35        95.85 o                         
   7   1   2        463.84        541.48        54.42 o                         
   8   1   2       2528.27       2644.94       140.63 o                         
   9   1   2        904.13        926.06       115.42 o                         
  10   1   2       7036.44       7561.46       612.07 o                         
  -8   2   2       2657.86       2675.69       167.34 o                         
  -7   2   2        366.97        366.60        53.24 o                         
  -6   2   2       5114.75       5193.69       192.12 o                         
  -5   2   2       1277.81       1171.46        68.44 o                         
  -4   2   2       7374.11       7375.96       173.47 o                         
  -3   2   2      19205.49      18725.95       292.17 o                         
  -2   2   2      13985.05      14001.98       194.11 o                         
  -1   2   2       8250.17       8381.01        83.63 o                         
   0   2   2      64306.73      63391.33       290.46 o                         
   1   2   2      12818.37      13386.68        94.19 o                         
   2   2   2       9515.18      10195.58        93.59 o                         
   3   2   2      25057.61      25472.97       147.02 o                         
   4   2   2      46616.73      45469.97       285.29 o                         
   5   2   2       6840.24       7027.15       131.14 o                         
   6   2   2      22986.44      23097.39       258.12 o                         
   7   2   2        508.93        432.11        75.54 o                         
   8   2   2         65.98         97.05        25.13 o                         
   9   2   2        191.66        247.88        54.39 o                         
  10   2   2       3521.27       3594.58       242.36 o                         
  -8   3   2       3022.19       2802.11       250.48 o                         
  -7   3   2       1376.30       1314.22       110.71 o                         
  -6   3   2        489.48        582.34        63.83 o                         
  -5   3   2       1866.31       1947.87       118.90 o                         
  -4   3   2       8479.13       8175.26       181.45 o                         
  -3   3   2       1154.29       1115.24        69.97 o                         
  -2   3   2      14500.67      14226.58       203.73 o                         
  -1   3   2       6545.58       6738.26       109.77 o                         
   0   3   2      36615.88      37078.12       279.58 o                         
   1   3   2         14.37         43.38         8.81 o                         
   2   3   2        101.62        149.59        17.79 o                         
   3   3   2       1723.43       1799.55        44.62 o                         
   4   3   2      27421.37      27573.02       247.02 o                         
   5   3   2       2841.71       3036.85        87.02 o                         
   6   3   2       6503.11       6702.12       140.29 o                         
   7   3   2       8523.29       8836.38       165.03 o                         
   8   3   2        908.01       1016.82        86.90 o                         
   9   3   2       2940.53       3028.71       201.67 o                         
  10   3   2       8599.40       9051.39       380.06 o                         
  -7   4   2        144.32        126.03        41.39 o                         
  -6   4   2       9230.72       9656.04       325.47 o                         
  -5   4   2       1821.70       1860.24       109.71 o                         
  -4   4   2       3358.11       3415.89       119.25 o                         
  -3   4   2       1191.27       1238.16        65.04 o                         
  -2   4   2       8148.51       8300.98       157.94 o                         
  -1   4   2        170.80        200.69        20.21 o                         
   0   4   2      26357.70      26146.95       184.96 o                         
   1   4   2       1447.65       1417.31        40.42 o                         
   2   4   2      11496.56      11357.54       158.78 o                         
   3   4   2        923.95        909.44        35.72 o                         
   4   4   2      20423.03      20123.68       160.02 o                         
   5   4   2       5520.27       5612.93       120.53 o                         
   6   4   2      15718.94      15595.84       233.68 o                         
   7   4   2      12761.22      12713.62       241.91 o                         
   8   4   2        818.06        933.09        84.19 o                         
   9   4   2        397.67        341.53        62.55 o                         
  10   4   2       9288.61       9185.38       378.71 o                         
  11   4   2        292.89        321.10       106.55 o                         
  -7   5   2         60.07         42.72        69.58 o                         
  -6   5   2       5436.09       5560.17       263.32 o                         
  -5   5   2        683.76        746.55       107.17 o                         
  -4   5   2       6110.79       6140.40       224.92 o                         
  -3   5   2          1.14         14.41        12.76 o                         
  -2   5   2         67.75        108.92        17.69 o                         
  -1   5   2        237.37        279.90        26.15 o                         
   0   5   2      13592.55      13487.95       131.01 o                         
   1   5   2       1931.48       1919.87        52.12 o                         
   2   5   2      34984.00      34106.89       377.14 o                         
   3   5   2         32.25         19.81         9.25 o                         
   4   5   2        613.53        625.12        33.62 o                         
   5   5   2       1075.14       1038.00        55.53 o                         
   6   5   2       4756.16       4723.70       127.05 o                         
   7   5   2         64.80         58.61        20.74 o                         
   8   5   2      10543.97      10995.08       278.08 o                         
   9   5   2          3.94        124.76        67.91 o                         
  10   5   2       3579.55       3590.58       233.83 o                         
  11   5   2         16.47         10.69        44.23 o                         
  -6   6   2       4581.48       4457.23       332.19 o                         
  -5   6   2       1753.08       1710.32       169.49 o                         
  -4   6   2       2574.56       2643.79       214.49 o                         
  -3   6   2        270.66        210.31        42.51 o                         
  -2   6   2      11556.35      11719.24       219.17 o                         
  -1   6   2       1848.33       1831.53        81.04 o                         
   0   6   2       2303.60       2275.59        57.79 o                         
   1   6   2        626.40        705.58        38.96 o                         
   2   6   2      23692.02      23113.51       290.67 o                         
   3   6   2       3019.24       3025.80       106.19 o                         
   4   6   2      20857.05      19942.41       358.54 o                         
   5   6   2        101.64         98.52        22.65 o                         
   6   6   2       3136.01       3179.22       107.06 o                         
   7   6   2        132.21        116.88        27.24 o                         
   8   6   2       2329.35       2371.61       123.03 o                         
   9   6   2          8.14         50.57        60.95 o                         
  10   6   2       9298.04       9614.29       439.64 o                         
  -5   7   2         44.25        129.25        74.36 o                         
  -4   7   2         84.44        116.92        45.15 o                         
  -3   7   2       5463.93       5633.34       232.27 o                         
  -2   7   2      17441.87      17766.78       383.38 o                         
  -1   7   2       2629.92       2576.40       105.09 o                         
   0   7   2       6950.88       7041.27       174.31 o                         
   1   7   2        246.30        256.23        30.04 o                         
   2   7   2        554.64        577.35        46.28 o                         
   3   7   2        894.61        910.01        65.91 o                         
   4   7   2      12431.98      12270.55       267.61 o                         
   5   7   2        575.88        593.35        70.57 o                         
   6   7   2      20054.76      19899.30       327.71 o                         
   7   7   2       1072.84       1130.89        85.03 o                         
   8   7   2       1444.71       1463.28       106.44 o                         
   9   7   2       1515.51       1594.18       132.47 o                         
  10   7   2       2171.71       2291.32       219.66 o                         
  -4   8   2         86.66         89.92        43.69 o                         
  -3   8   2        340.25        388.49        76.18 o                         
  -2   8   2       9414.60       9583.98       376.22 o                         
  -1   8   2        667.86        678.31        64.07 o                         
   0   8   2       2363.56       2415.94       110.89 o                         
   1   8   2       4464.88       4632.20       140.37 o                         
   2   8   2       1628.63       1725.06        87.06 o                         
   3   8   2       8266.42       7974.04       218.50 o                         
   4   8   2      15430.14      15410.18       330.60 o                         
   5   8   2        338.70        338.95        49.04 o                         
   6   8   2        583.15        550.42        68.36 o                         
   7   8   2        252.95        247.54        41.05 o                         
   8   8   2       4398.66       4572.05       198.59 o                         
   9   8   2       1591.15       1630.53       141.82 o                         
  10   8   2       2088.34       2100.49       214.75 o                         
  -3   9   2          2.60        -93.51        93.51 o                         
  -2   9   2       8215.79       8364.44       379.46 o                         
  -1   9   2        551.54        654.70       125.98 o                         
   0   9   2       4903.74       5166.89       198.58 o                         
   1   9   2       8214.87       8548.93       227.66 o                         
   2   9   2        789.03        837.88        72.30 o                         
   3   9   2       4194.09       4366.16       189.54 o                         
   4   9   2      18732.61      18517.89       472.32 o                         
   5   9   2         42.13         25.02        24.37 o                         
   6   9   2       3065.58       3117.61       157.10 o                         
   7   9   2       6735.00       6733.43       279.42 o                         
   8   9   2       5932.66       5993.65       277.28 o                         
   9   9   2        154.56        166.18        78.00 o                         
  10   9   2       2451.12       2228.14       356.35 o                         
  -2  10   2        729.16        677.54       232.86 o                         
  -1  10   2         16.37         83.46        39.66 o                         
   0  10   2       2363.05       2538.10       207.01 o                         
   1  10   2        465.22        398.48        62.05 o                         
   2  10   2       7658.56       7772.47       234.90 o                         
   3  10   2       1097.57       1175.34        93.48 o                         
   4  10   2       4134.47       4211.29       221.61 o                         
   5  10   2         11.31         46.99        37.24 o                         
   6  10   2        429.55        432.47        74.15 o                         
   7  10   2          3.66        -19.08        41.27 o                         
   8  10   2      14701.45      14234.92       510.02 o                         
   9  10   2        583.21        670.41       110.57 o                         
  10  10   2       1503.52       1501.91       192.87 o                         
  -1  11   2         33.29        158.74        83.50 o                         
   0  11   2        395.78        391.27        92.33 o                         
   1  11   2          6.48        -39.25        71.76 o                         
   2  11   2       5265.85       5156.68       221.89 o                         
   3  11   2         12.97        -18.39        24.14 o                         
   4  11   2       8778.86       9024.96       302.91 o                         
   5  11   2        500.91        500.40       111.14 o                         
   6  11   2         54.79         34.34        37.35 o                         
   7  11   2         35.93         72.39        33.03 o                         
   8  11   2       5713.54       5767.94       298.94 o                         
   9  11   2        788.47        969.34       316.32 o                         
   2  12   2       1440.80       1383.25       139.12 o                         
   3  12   2        700.00        578.07        85.68 o                         
   4  12   2       1732.11       1760.84       151.45 o                         
   5  12   2         21.46         13.46        63.58 o                         
   6  12   2       3921.45       3949.04       270.08 o                         
   7  12   2        660.03        564.44       309.74 o                         
   8  12   2       3041.01       4240.78       787.13 o                         
  -6 -12   3        121.37       -119.68       191.15 o                         
  -5 -12   3       3277.74       3524.64       392.89 o                         
  -4 -12   3       1239.87       1255.30       166.25 o                         
  -3 -12   3       3420.12       3416.57       271.89 o                         
  -2 -12   3        423.87        279.96        67.83 o                         
  -1 -12   3        154.08        214.82        59.84 o                         
  -8 -11   3        559.03        480.56       128.83 o                         
  -7 -11   3       7595.03       7978.89       368.54 o                         
  -6 -11   3        393.22        527.94       113.61 o                         
  -5 -11   3       5806.61       5807.19       296.00 o                         
  -4 -11   3        768.55        767.27       101.36 o                         
  -3 -11   3        458.05        363.24        57.55 o                         
  -2 -11   3         68.04         67.21        50.44 o                         
  -1 -11   3       5070.56       4994.49       206.17 o                         
   0 -11   3         14.11         18.68        57.98 o                         
  -9 -10   3        284.34        315.76        71.84 o                         
  -8 -10   3        115.29         90.63        37.73 o                         
  -7 -10   3       2032.27       2038.60       172.84 o                         
  -6 -10   3        377.18        378.09        71.44 o                         
  -5 -10   3      10542.47      11005.19       401.82 o                         
  -4 -10   3        885.39        875.79        97.90 o                         
  -3 -10   3        719.96        777.90        85.94 o                         
  -2 -10   3        273.57        244.22        56.34 o                         
  -1 -10   3       1541.96       1528.70       105.80 o                         
   0 -10   3        665.69        696.52        70.72 o                         
   1 -10   3       3614.89       3571.91       240.34 o                         
   2 -10   3         38.89        -48.15        68.11 o                         
 -10  -9   3         60.83         71.30        59.15 o                         
  -9  -9   3       6022.15       5939.12       270.46 o                         
  -8  -9   3         45.30          2.74        28.36 o                         
  -7  -9   3       1987.86       1930.23       158.37 o                         
  -6  -9   3        908.91        924.78       106.90 o                         
  -5  -9   3       1546.71       1605.46       139.94 o                         
  -4  -9   3       2791.24       2963.13       192.70 o                         
  -3  -9   3       6209.85       6373.68       184.69 o                         
  -2  -9   3        421.14        378.89        44.75 o                         
  -1  -9   3      15183.54      14983.63       307.75 o                         
   0  -9   3        195.08        244.50        38.95 o                         
   1  -9   3         25.45         44.88        48.28 o                         
   2  -9   3       1163.39       1275.06       141.21 o                         
   3  -9   3       2839.54       3006.50       229.20 o                         
   4  -9   3        459.92        521.41       172.25 o                         
 -10  -8   3        194.95        238.53       120.12 o                         
  -9  -8   3       5060.44       4965.28       322.75 o                         
  -8  -8   3       4784.17       4771.25       346.27 o                         
  -7  -8   3       2488.47       2357.15       150.78 o                         
  -6  -8   3       1089.14       1023.90        84.24 o                         
  -5  -8   3      12048.12      11994.68       289.13 o                         
  -4  -8   3        123.35        104.80        18.84 o                         
  -3  -8   3       2640.12       2582.27       116.28 o                         
  -2  -8   3       1516.80       1537.31        84.72 o                         
  -1  -8   3      14988.05      14625.61       280.31 o                         
   0  -8   3        571.04        620.27        56.39 o                         
   1  -8   3       2548.73       2550.45       123.02 o                         
   2  -8   3        688.68        781.57        83.06 o                         
   3  -8   3       3263.13       3587.91       203.09 o                         
   4  -8   3        183.47        291.12        62.22 o                         
 -10  -7   3       1695.06       1853.31       360.61 o                         
  -9  -7   3       4922.94       4909.85       199.58 o                         
  -8  -7   3       1564.57       1531.16       105.56 o                         
  -7  -7   3        112.56        117.47        42.20 o                         
  -6  -7   3         49.79         88.13        30.13 o                         
  -5  -7   3      13350.54      13281.91       279.04 o                         
  -4  -7   3       7439.18       7607.21       177.65 o                         
  -3  -7   3       2030.64       2126.04        95.41 o                         
  -2  -7   3       1503.55       1513.84        76.43 o                         
  -1  -7   3      11687.41      11498.38       213.54 o                         
   0  -7   3        163.88        170.13        22.47 o                         
   1  -7   3       1570.87       1651.71        80.13 o                         
   2  -7   3        165.07        197.31        31.54 o                         
   3  -7   3       3387.52       3604.11       222.00 o                         
   4  -7   3       2401.96       2204.41       217.61 o                         
   5  -7   3       2458.21       2620.06       256.18 o                         
 -10  -6   3        238.10        222.81        76.09 o                         
  -9  -6   3        184.68        186.24        37.22 o                         
  -8  -6   3       1008.75       1020.40        81.53 o                         
  -7  -6   3      15087.89      14502.77       304.02 o                         
  -6  -6   3          6.52         -6.71        15.14 o                         
  -5  -6   3      25245.05      24962.27       297.41 o                         
  -4  -6   3         31.25         70.96        18.66 o                         
  -3  -6   3        227.59        231.80        28.13 o                         
  -2  -6   3        673.88        689.07        49.81 o                         
  -1  -6   3      16602.62      16116.29       218.64 o                         
   0  -6   3       3278.62       3210.93       112.75 o                         
   1  -6   3      23847.74      23693.96       340.74 o                         
   2  -6   3       9178.75       9158.53       237.07 o                         
   3  -6   3        951.07        944.06       106.77 o                         
   4  -6   3        649.36        585.95       103.03 o                         
   5  -6   3       5515.17       6047.81       359.13 o                         
   6  -6   3          2.94        129.00        52.76 o                         
 -10  -5   3        367.89        359.02        75.79 o                         
  -9  -5   3        117.92        153.12        42.05 o                         
  -8  -5   3         19.02         41.05        50.78 o                         
  -7  -5   3       2647.63       2651.27       124.81 o                         
  -6  -5   3       1303.79       1316.80        77.24 o                         
  -5  -5   3      27524.55      25712.23       352.23 o                         
  -4  -5   3        469.23        443.57        31.13 o                         
  -3  -5   3       2921.78       2773.04        91.69 o                         
  -2  -5   3       3112.43       3230.64        98.33 o                         
  -1  -5   3       3145.66       3206.56       103.56 o                         
   0  -5   3       9289.99       9333.59       173.78 o                         
   1  -5   3      22803.47      22686.94       302.05 o                         
   2  -5   3        590.88        665.63        45.64 o                         
   3  -5   3       1881.89       1825.01       135.69 o                         
   4  -5   3         66.19         66.16        22.84 o                         
   5  -5   3       4090.50       4056.86       223.87 o                         
   6  -5   3          0.57         50.11        28.62 o                         
   7  -5   3       1214.51       1412.64       278.10 o                         
 -10  -4   3       4016.23       3845.10       233.50 o                         
  -9  -4   3       3576.62       3606.51       194.82 o                         
  -8  -4   3       1665.87       1611.04       102.88 o                         
  -7  -4   3      18621.78      18536.27       310.21 o                         
  -6  -4   3        174.66        195.86        30.83 o                         
  -5  -4   3        121.98         94.75        14.92 o                         
  -4  -4   3       8810.38       8455.99       108.56 o                         
  -3  -4   3      27237.59      26871.56       584.44 o                         
  -2  -4   3       5506.56       5348.80        98.75 o                         
  -1  -4   3      26484.03      26077.35       264.02 o                         
   0  -4   3       2320.70       2348.12        78.44 o                         
   1  -4   3        985.78        984.07        47.63 o                         
   2  -4   3       7683.89       7633.03       115.59 o                         
   3  -4   3       8327.01       8129.72       224.57 o                         
   4  -4   3        310.92        310.51        50.33 o                         
   5  -4   3      16516.40      16713.74       328.26 o                         
   6  -4   3        686.63        818.41        85.56 o                         
   7  -4   3        145.76        235.97        50.15 o                         
   8  -4   3        401.25        493.75       142.10 o                         
 -10  -3   3       1147.83       1178.09       154.24 o                         
  -9  -3   3       1236.22       1264.87       115.49 o                         
  -8  -3   3         28.14         18.50        31.38 o                         
  -7  -3   3      18684.63      18736.11       351.66 o                         
  -6  -3   3        854.69        837.39        45.87 o                         
  -5  -3   3        994.00        916.61        43.05 o                         
  -4  -3   3       8717.46       8555.19       145.29 o                         
  -3  -3   3      37996.03      36840.07       288.55 o                         
  -2  -3   3        299.40        325.36        17.06 o                         
  -1  -3   3      39989.29      39899.51       222.93 o                         
   0  -3   3        110.31        119.24        16.75 o                         
   1  -3   3       3537.84       3622.40        72.30 o                         
   2  -3   3        274.33        268.44        16.31 o                         
   3  -3   3       7296.95       7378.00       141.57 o                         
   4  -3   3       1536.82       1565.96        99.38 o                         
   5  -3   3      18984.89      19063.18       324.92 o                         
   6  -3   3        483.31        506.10        63.03 o                         
   7  -3   3       3400.95       3391.01       179.22 o                         
   8  -3   3        189.62        154.72        44.84 o                         
  -9  -2   3       2332.69       2569.08       185.90 o                         
  -8  -2   3         48.29         16.03        28.07 o                         
  -7  -2   3      10514.95      10374.74       258.04 o                         
  -6  -2   3        565.76        637.58        52.95 o                         
  -5  -2   3       1089.63       1066.63        48.65 o                         
  -4  -2   3       3588.44       3521.08        71.91 o                         
  -3  -2   3      31559.98      31231.99       218.84 o                         
  -2  -2   3      29850.72      29857.64       202.31 o                         
  -1  -2   3      20056.18      19852.24       204.37 o                         
   0  -2   3      84253.36      83229.80       727.05 o                         
   1  -2   3        912.13        919.12        35.87 o                         
   2  -2   3      12589.83      12844.95       120.51 o                         
   3  -2   3      24808.95      24175.25       316.45 o                         
   4  -2   3      12650.90      12658.13       225.57 o                         
   5  -2   3       1411.93       1543.28        95.81 o                         
   6  -2   3       4636.92       4529.81       180.53 o                         
   7  -2   3        874.90        846.95        83.18 o                         
   8  -2   3         19.69         21.86        21.62 o                         
   9  -2   3       4251.52       4366.95       258.18 o                         
  -9  -1   3        168.84         66.46        35.01 o                         
  -8  -1   3         33.64         32.18        26.07 o                         
  -7  -1   3      18177.68      18423.86       427.52 o                         
  -6  -1   3        211.55        201.45        26.81 o                         
  -5  -1   3      12305.20      12281.89       214.65 o                         
  -4  -1   3       8908.53       8922.55       116.65 o                         
  -3  -1   3       7481.17       7503.95        88.73 o                         
  -2  -1   3      20945.49      21228.39       192.36 o                         
  -1  -1   3      40994.34      40698.96       297.15 o                         
   0  -1   3      13260.59      13615.20       116.73 o                         
   1  -1   3       7780.03       7794.06        93.42 o                         
   2  -1   3          3.32         24.01         5.94 o                         
   3  -1   3      39291.24      38525.02       308.44 o                         
   4  -1   3         26.96         63.85        17.29 o                         
   5  -1   3       1609.01       1633.90        93.36 o                         
   6  -1   3        769.96        834.06        72.15 o                         
   7  -1   3      10125.48      10190.07       280.28 o                         
   8  -1   3         62.75         89.18        24.54 o                         
   9  -1   3       2505.46       2431.65       161.29 o                         
  -9   0   3        734.69        715.61       112.74 o                         
  -8   0   3        196.99        231.67        61.92 o                         
  -7   0   3       1694.32       1729.93       113.09 o                         
  -6   0   3       2288.18       2245.57        98.31 o                         
  -5   0   3      21645.26      21609.95       239.00 o                         
  -4   0   3       1690.67       1744.90        60.71 o                         
  -3   0   3      11100.37      11117.26       123.86 o                         
  -2   0   3        296.86        413.63        26.38 o                         
  -1   0   3       9060.84       9074.68        96.40 o                         
   0   0   3        438.45        462.49        25.25 o                         
   1   0   3      30936.49      30485.40       136.29 o                         
   2   0   3        447.01        431.22        16.91 o                         
   3   0   3      66219.84      66580.02       362.38 o                         
   4   0   3         17.43         34.05        12.17 o                         
   5   0   3       3596.69       3655.24        96.70 o                         
   6   0   3       1964.93       1881.46       104.78 o                         
   7   0   3      13045.35      13117.40       304.45 o                         
   8   0   3       2041.54       2062.30       130.31 o                         
   9   0   3       9435.30       9640.30       308.04 o                         
  -9   1   3       3203.45       3413.29       389.87 o                         
  -8   1   3        592.06        646.53        92.24 o                         
  -7   1   3       5245.29       5402.47       207.06 o                         
  -6   1   3        440.74        436.85        52.80 o                         
  -5   1   3       2174.81       2126.98        94.15 o                         
  -4   1   3       7895.48       7843.31       196.27 o                         
  -3   1   3      10078.69      10139.21       199.89 o                         
  -2   1   3      11753.03      12533.88       141.10 o                         
  -1   1   3      34196.79      34188.10       185.70 o                         
   0   1   3       3768.12       3956.58        51.84 o                         
   1   1   3         43.40        120.84        10.19 o                         
   2   1   3       6487.00       6552.44        70.67 o                         
   3   1   3      47265.45      46936.26       428.98 o                         
   4   1   3          8.93         21.14         7.75 o                         
   5   1   3       9141.98       9312.12       155.72 o                         
   6   1   3          9.23         19.51        12.31 o                         
   7   1   3       1348.14       1362.28        93.72 o                         
   8   1   3       2958.39       3009.78       151.48 o                         
   9   1   3       2461.48       2428.29       154.17 o                         
  -8   2   3         86.37         58.50        41.82 o                         
  -7   2   3       6288.60       6579.98       242.56 o                         
  -6   2   3        320.76        394.74        52.49 o                         
  -5   2   3       3190.82       3154.56       118.16 o                         
  -4   2   3        150.55        149.08        24.01 o                         
  -3   2   3       6035.45       5828.27       144.61 o                         
  -2   2   3      10021.74      10317.97       143.08 o                         
  -1   2   3      70772.82      69650.70       483.37 o                         
   0   2   3       8070.32       8378.00        85.38 o                         
   1   2   3       6647.92       6751.69        71.20 o                         
   2   2   3          7.37         66.44        10.50 o                         
   3   2   3       7412.65       7597.21        86.61 o                         
   4   2   3        612.11        606.20        31.11 o                         
   5   2   3      21075.59      21124.98       202.84 o                         
   6   2   3       2866.41       2994.63        92.69 o                         
   7   2   3      15244.40      15477.19       287.37 o                         
   8   2   3       1217.47       1275.96        95.43 o                         
   9   2   3       1857.13       1928.72       159.13 o                         
  10   2   3       2050.70       2073.61       183.83 o                         
  -8   3   3        255.17        310.56        85.76 o                         
  -7   3   3       2854.83       3141.85       209.50 o                         
  -6   3   3       6412.35       6404.38       216.47 o                         
  -5   3   3        306.97        349.08        53.16 o                         
  -4   3   3       7659.44       7766.39       162.26 o                         
  -3   3   3      18718.97      18329.89       281.84 o                         
  -2   3   3       3649.19       3670.63        90.67 o                         
  -1   3   3       7571.70       7702.34       101.18 o                         
   0   3   3      13107.64      13494.98       119.51 o                         
   1   3   3       3449.24       3397.93        54.65 o                         
   2   3   3       1692.58       1875.61        58.74 o                         
   3   3   3      22800.72      23351.87       224.10 o                         
   4   3   3      15557.40      15520.21       171.16 o                         
   5   3   3       9807.29       9775.51       178.55 o                         
   6   3   3       8201.61       8142.27       155.72 o                         
   7   3   3       1787.84       1904.20        80.81 o                         
   8   3   3        894.55        848.66        78.59 o                         
   9   3   3       5189.86       5233.87       261.56 o                         
  10   3   3        220.88        190.46        84.53 o                         
  -7   4   3       3087.40       3092.52       219.11 o                         
  -6   4   3       4146.16       4211.23       220.74 o                         
  -5   4   3       3864.49       3888.35       178.69 o                         
  -4   4   3        108.25        101.37        25.53 o                         
  -3   4   3      17339.94      17081.28       230.78 o                         
  -2   4   3         99.08        129.41        19.13 o                         
  -1   4   3       3543.80       3569.45        75.45 o                         
   0   4   3       1634.39       1691.20        48.21 o                         
   1   4   3      34268.18      34466.85       193.07 o                         
   2   4   3        385.59        458.26        31.82 o                         
   3   4   3       7082.52       6870.47       153.92 o                         
   4   4   3       1364.05       1352.76        44.70 o                         
   5   4   3      11002.06      10868.21       150.23 o                         
   6   4   3        436.24        404.37        42.08 o                         
   7   4   3       9069.82       9264.21       191.48 o                         
   8   4   3       1466.74       1481.24       105.64 o                         
   9   4   3       7036.90       7197.89       305.02 o                         
  10   4   3         16.55         43.70        30.58 o                         
  11   4   3        741.46        546.65       150.85 o                         
  -7   5   3        395.92        373.09       154.42 o                         
  -6   5   3       1060.25       1170.60       141.25 o                         
  -5   5   3       6843.40       7087.17       330.22 o                         
  -4   5   3       1852.39       1828.64       153.56 o                         
  -3   5   3      18709.12      19032.27       254.31 o                         
  -2   5   3        310.40        324.72        27.90 o                         
  -1   5   3       5985.77       5770.59        88.65 o                         
   0   5   3       3059.32       3235.29        86.10 o                         
   1   5   3      55544.95      54969.37       271.10 o                         
   2   5   3       8719.06       8719.23       146.77 o                         
   3   5   3      34308.72      33484.60       317.25 o                         
   4   5   3       8056.37       8135.44       154.38 o                         
   5   5   3        566.56        584.92        32.45 o                         
   6   5   3        638.78        606.57        46.37 o                         
   7   5   3       8995.95       8971.00       211.65 o                         
   8   5   3        413.80        386.81        49.20 o                         
   9   5   3      13483.47      13512.64       413.43 o                         
  10   5   3       1326.04       1302.93       141.01 o                         
  -6   6   3         27.66        -36.74        36.74 o                         
  -5   6   3        587.29        605.07       112.85 o                         
  -4   6   3          3.95          7.14        43.84 o                         
  -3   6   3      15998.07      16072.91       362.65 o                         
  -2   6   3         77.86         73.96        18.04 o                         
  -1   6   3        554.08        564.05        47.63 o                         
   0   6   3        534.11        525.99        38.61 o                         
   1   6   3       6873.54       6877.84       121.92 o                         
   2   6   3       6719.49       6692.98       135.44 o                         
   3   6   3       6800.61       6625.51       154.91 o                         
   4   6   3       6599.78       6303.44       147.15 o                         
   5   6   3       5826.69       5910.57       111.39 o                         
   6   6   3       3011.42       3063.17       101.64 o                         
   7   6   3       7417.34       7551.95       173.77 o                         
   8   6   3        174.78        142.13        29.12 o                         
   9   6   3        467.05        372.39       104.34 o                         
  10   6   3         94.12         84.48        44.30 o                         
  -5   7   3       1180.71       1102.86       142.99 o                         
  -4   7   3          1.09         55.99        47.26 o                         
  -3   7   3       3193.35       3402.80       179.21 o                         
  -2   7   3       2809.52       2742.65       116.53 o                         
  -1   7   3      10080.00      10295.25       212.82 o                         
   0   7   3        116.50        136.49        33.58 o                         
   1   7   3      24441.46      24284.05       299.78 o                         
   2   7   3       3023.33       3126.12        96.74 o                         
   3   7   3       1204.30       1199.63        72.59 o                         
   4   7   3      17703.13      17297.26       282.08 o                         
   5   7   3       8549.77       7808.87       266.31 o                         
   6   7   3       4005.46       4032.09       154.11 o                         
   7   7   3      23543.56      24060.00       568.01 o                         
   8   7   3         28.28         16.20        27.37 o                         
   9   7   3         33.37         27.71        21.51 o                         
  10   7   3       3454.70       3415.79       264.71 o                         
  -4   8   3        119.55         93.78        67.80 o                         
  -3   8   3       3188.24       3132.56       225.96 o                         
  -2   8   3        817.72        865.98        92.26 o                         
  -1   8   3       3908.83       4030.18       163.31 o                         
   0   8   3       1182.35       1226.95        79.31 o                         
   1   8   3       2491.11       2646.05       116.33 o                         
   2   8   3       1325.16       1349.70        76.95 o                         
   3   8   3       6110.69       5920.64       164.07 o                         
   4   8   3         20.85         46.18        16.17 o                         
   5   8   3       5728.31       5568.26       198.25 o                         
   6   8   3          5.78        -26.63        31.35 o                         
   7   8   3      12190.64      12219.87       327.79 o                         
   8   8   3        266.17        350.22        61.09 o                         
   9   8   3         46.23         61.38        31.98 o                         
  10   8   3        261.66        289.46        75.16 o                         
  -3   9   3        536.51        480.73       187.36 o                         
  -2   9   3        364.00        444.64        96.67 o                         
  -1   9   3       6206.30       6517.43       320.44 o                         
   0   9   3        119.16        108.42        29.22 o                         
   1   9   3       6405.73       6454.24       194.25 o                         
   2   9   3       1533.21       1560.06        89.22 o                         
   3   9   3       2616.56       2662.41       126.74 o                         
   4   9   3       1649.97       1655.57       131.64 o                         
   5   9   3       3464.81       3510.97       170.92 o                         
   6   9   3        945.35        929.42        85.31 o                         
   7   9   3       8597.68       8652.38       296.46 o                         
   8   9   3       3138.84       3225.22       203.25 o                         
   9   9   3        682.76        710.17        97.82 o                         
  10   9   3         57.71         61.75        87.52 o                         
  -2  10   3        235.45        570.19       236.60 o                         
  -1  10   3        144.89        167.41        55.39 o                         
   0  10   3         73.97         71.47        40.43 o                         
   1  10   3       4924.45       4896.38       233.48 o                         
   2  10   3          0.30         -7.26        16.77 o                         
   3  10   3      13454.95      13829.21       343.90 o                         
   4  10   3        371.20        400.14        58.53 o                         
   5  10   3        962.76        866.41       102.18 o                         
   6  10   3        215.94        208.79        45.40 o                         
   7  10   3       3675.46       3718.38       222.00 o                         
   8  10   3        426.54        526.28        79.79 o                         
   9  10   3       4399.19       4122.48       275.79 o                         
  10  10   3        390.71        392.15       100.49 o                         
   0  11   3        736.55        786.91       125.54 o                         
   1  11   3       1394.12       1423.07       132.75 o                         
   2  11   3         57.23         81.36        32.67 o                         
   3  11   3       1984.00       2019.59       151.14 o                         
   4  11   3         28.06         34.32        38.07 o                         
   5  11   3       4441.89       4416.29       215.26 o                         
   6  11   3          1.38        -30.31        38.21 o                         
   7  11   3        777.22        724.42       102.62 o                         
   8  11   3         30.36         11.99        32.20 o                         
   9  11   3       3378.48       3508.91       638.84 o                         
   2  12   3         28.70         21.11        26.58 o                         
   3  12   3        541.12        499.65        87.33 o                         
   4  12   3       1597.74       1704.26       148.95 o                         
   5  12   3       5167.87       5422.46       267.73 o                         
   6  12   3        104.32         99.43        69.70 o                         
   8  12   3        106.93         53.67        67.75 o                         
  -5 -12   4         80.04         98.77        54.84 o                         
  -4 -12   4       1679.56       1689.27       195.35 o                         
  -3 -12   4       1152.19       1090.79       152.37 o                         
  -2 -12   4       3123.01       3105.78       260.77 o                         
  -1 -12   4        525.47        635.19       158.20 o                         
  -8 -11   4       2201.30       2165.58       285.54 o                         
  -7 -11   4       1244.17       1262.71       143.96 o                         
  -6 -11   4       9755.59       9920.34       416.94 o                         
  -5 -11   4        778.73        792.89       108.69 o                         
  -4 -11   4       1036.03        943.82       117.71 o                         
  -3 -11   4          0.96          7.65        22.80 o                         
  -2 -11   4       1174.38       1122.30       111.44 o                         
  -1 -11   4        246.36        274.74        50.45 o                         
   0 -11   4       2051.20       2109.50       198.15 o                         
  -9 -10   4        560.10        632.95       236.21 o                         
  -8 -10   4       2253.42       2114.88       186.03 o                         
  -7 -10   4       1561.82       1605.20       159.82 o                         
  -6 -10   4       4249.02       4479.19       261.09 o                         
  -5 -10   4       2352.67       2373.06       188.98 o                         
  -4 -10   4       4351.04       4521.14       226.54 o                         
  -3 -10   4        126.08         75.05        41.96 o                         
  -2 -10   4       9673.12       9646.43       264.11 o                         
  -1 -10   4          6.21         -8.09        30.62 o                         
   0 -10   4        686.77        734.57        75.01 o                         
   1 -10   4         91.03        124.54       105.22 o                         
   2 -10   4       4525.02       4769.70       350.69 o                         
 -10  -9   4        330.52        499.20       177.26 o                         
  -9  -9   4         62.66         69.83        35.62 o                         
  -8  -9   4      11177.39      11771.29       528.20 o                         
  -7  -9   4       2802.63       2771.79       195.42 o                         
  -6  -9   4       2256.71       2252.17       170.76 o                         
  -5  -9   4       1896.38       2050.39       162.35 o                         
  -4  -9   4        386.06        468.61        78.69 o                         
  -3  -9   4        251.36        181.16        33.86 o                         
  -2  -9   4      19654.23      19634.29       330.49 o                         
  -1  -9   4       2565.14       2625.04       130.76 o                         
   0  -9   4        268.35        271.97        43.00 o                         
   1  -9   4        890.39       1028.68        85.43 o                         
   2  -9   4       1630.68       1783.66       167.44 o                         
   3  -9   4        135.29        101.21        45.37 o                         
 -10  -8   4       2902.72       3020.74       330.89 o                         
  -9  -8   4          3.81         -5.42        35.05 o                         
  -8  -8   4       4494.62       4527.47       326.81 o                         
  -7  -8   4        808.83        805.66        85.87 o                         
  -6  -8   4       3357.39       3413.57       163.50 o                         
  -5  -8   4          2.92         20.29        31.71 o                         
  -4  -8   4       6892.11       6933.18       236.06 o                         
  -3  -8   4          6.55         20.71        32.78 o                         
  -2  -8   4      16323.80      16318.71       281.23 o                         
  -1  -8   4        992.76        927.34        67.00 o                         
   0  -8   4       1917.37       1860.02       102.99 o                         
   1  -8   4        123.12        107.67        23.96 o                         
   2  -8   4       3141.41       3212.49       186.32 o                         
   3  -8   4       1598.51       1827.91       167.42 o                         
   4  -8   4       2922.61       3009.15       228.12 o                         
 -10  -7   4       4262.11       4310.91       389.53 o                         
  -9  -7   4       2616.80       2799.10       161.83 o                         
  -8  -7   4       6853.91       6901.68       258.14 o                         
  -7  -7   4       4254.33       4448.14       165.75 o                         
  -6  -7   4        969.10       1062.88        80.68 o                         
  -5  -7   4        126.85        109.19        31.42 o                         
  -4  -7   4       7298.17       7120.51       212.31 o                         
  -3  -7   4       8524.79       8801.72       200.91 o                         
  -2  -7   4      12443.85      12634.20       250.97 o                         
  -1  -7   4       1931.29       1870.51        87.53 o                         
   0  -7   4       1930.39       1909.36        96.14 o                         
   1  -7   4       4813.83       4847.24       158.88 o                         
   2  -7   4      10184.35      10339.73       277.57 o                         
   3  -7   4       4876.33       4800.54       305.15 o                         
   4  -7   4       3037.34       3119.28       262.94 o                         
   5  -7   4        504.94        609.68       127.16 o                         
 -10  -6   4        920.09        849.38       139.83 o                         
  -9  -6   4        601.01        522.46        64.66 o                         
  -8  -6   4       1074.42        986.62        84.65 o                         
  -7  -6   4        620.61        608.07        62.15 o                         
  -6  -6   4       9288.67       9185.75       230.46 o                         
  -5  -6   4        362.97        340.59        43.80 o                         
  -4  -6   4      25526.55      25454.64       392.27 o                         
  -3  -6   4        633.61        658.78        50.11 o                         
  -2  -6   4        261.39        316.07        37.10 o                         
  -1  -6   4        270.17        219.93        22.78 o                         
   0  -6   4      11142.13      11045.48       228.86 o                         
   1  -6   4        462.87        445.15        46.63 o                         
   2  -6   4      11683.59      11769.02       299.83 o                         
   3  -6   4        132.61         94.03        46.03 o                         
   4  -6   4       1390.21       1425.06       166.56 o                         
   5  -6   4        160.18        111.69        58.49 o                         
   6  -6   4       1207.04       1350.50       142.23 o                         
 -10  -5   4       6389.41       6070.64       401.55 o                         
  -9  -5   4         25.67         27.46        33.69 o                         
  -8  -5   4       4266.78       4137.62       170.66 o                         
  -7  -5   4        912.69        934.37        75.54 o                         
  -6  -5   4        645.05        606.93        52.64 o                         
  -5  -5   4        390.68        391.27        42.72 o                         
  -4  -5   4      45261.77      43200.03       632.91 o                         
  -3  -5   4         56.31         82.93        14.30 o                         
  -2  -5   4       1126.02       1186.67        62.22 o                         
  -1  -5   4       5475.44       5459.06       140.08 o                         
   0  -5   4      12535.21      12583.56       208.03 o                         
   1  -5   4       2528.87       2542.83       102.61 o                         
   2  -5   4      24229.81      23951.72       377.05 o                         
   3  -5   4       1022.20       1007.58        74.02 o                         
   4  -5   4       2463.18       2484.44       210.61 o                         
   5  -5   4        752.79        776.81        91.94 o                         
   6  -5   4       1038.23       1013.36       116.94 o                         
   7  -5   4        100.57         25.49        59.66 o                         
 -10  -4   4        265.82        342.98       100.41 o                         
  -9  -4   4        104.23        146.37        42.10 o                         
  -8  -4   4      16464.52      16350.89       338.33 o                         
  -7  -4   4       1765.80       1697.18        97.27 o                         
  -6  -4   4        145.43        104.54        22.78 o                         
  -5  -4   4        382.71        338.50        30.04 o                         
  -4  -4   4       7304.64       7084.96       133.11 o                         
  -3  -4   4          6.50          8.30         6.77 o                         
  -2  -4   4      10677.07      10339.59       119.34 o                         
  -1  -4   4        310.18        388.06        36.36 o                         
   0  -4   4      12802.88      12742.52       214.91 o                         
   1  -4   4      10159.39      10125.29       183.79 o                         
   2  -4   4        477.81        524.14        33.68 o                         
   3  -4   4       5646.38       5557.12       153.30 o                         
   4  -4   4       8262.00       8011.73       284.05 o                         
   5  -4   4        402.84        409.84        54.91 o                         
   6  -4   4       7748.99       7723.96       262.48 o                         
   7  -4   4        412.07        393.51        61.95 o                         
 -10  -3   4       2937.44       3162.91       447.59 o                         
  -9  -3   4        309.92        303.94        58.65 o                         
  -8  -3   4      11674.88      11615.25       335.03 o                         
  -7  -3   4       1280.09       1355.06        85.97 o                         
  -6  -3   4       2024.91       2096.33        99.96 o                         
  -5  -3   4        126.56        124.34        16.89 o                         
  -4  -3   4      14008.25      13818.32       242.71 o                         
  -3  -3   4       1147.63       1167.22        53.58 o                         
  -2  -3   4      21680.55      21822.99       210.88 o                         
  -1  -3   4      16364.86      16127.95       160.71 o                         
   0  -3   4      27406.81      26554.60       285.99 o                         
   1  -3   4       6819.13       6845.30       133.93 o                         
   2  -3   4      11711.80      11796.81       128.49 o                         
   3  -3   4       2048.40       2101.91        80.95 o                         
   4  -3   4        648.37        675.05        56.30 o                         
   5  -3   4         65.33         79.04        18.59 o                         
   6  -3   4      18681.27      19154.23       392.93 o                         
   7  -3   4          1.23         -9.32        16.95 o                         
   8  -3   4       1414.52       1540.57       129.06 o                         
  -9  -2   4       2644.33       2947.66       203.04 o                         
  -8  -2   4      10232.42      10328.66       354.67 o                         
  -7  -2   4       3182.92       3228.54       149.21 o                         
  -6  -2   4       1999.27       2104.88       106.56 o                         
  -5  -2   4       9753.90       9648.08       149.99 o                         
  -4  -2   4      20606.17      20489.77       180.45 o                         
  -3  -2   4      32803.73      32007.41       391.43 o                         
  -2  -2   4      15000.09      14576.79       147.80 o                         
  -1  -2   4       7006.37       6934.56       107.40 o                         
   0  -2   4       4824.67       4889.61       100.90 o                         
   1  -2   4       3090.83       3200.24        86.56 o                         
   2  -2   4      35510.77      36420.07       293.53 o                         
   3  -2   4       1346.92       1352.25        41.07 o                         
   4  -2   4       4584.19       4607.52       132.64 o                         
   5  -2   4         50.77         67.14        15.07 o                         
   6  -2   4      10634.17      10654.46       278.64 o                         
   7  -2   4       1326.61       1324.70       104.94 o                         
   8  -2   4        871.58        912.31        92.73 o                         
   9  -2   4        257.75        232.34        62.72 o                         
  -9  -1   4          2.80        -59.60        59.60 o                         
  -8  -1   4         99.36         62.19        39.70 o                         
  -7  -1   4         84.06         90.70        42.57 o                         
  -6  -1   4      11435.22      11219.83       259.64 o                         
  -5  -1   4         55.20         89.48        15.87 o                         
  -4  -1   4      15676.89      15520.37       157.13 o                         
  -3  -1   4        430.59        471.36        25.09 o                         
  -2  -1   4       4483.59       4604.58        69.13 o                         
  -1  -1   4       2196.78       2382.60        63.71 o                         
   0  -1   4      12852.05      12883.17       144.44 o                         
   1  -1   4       7174.34       7505.52       124.05 o                         
   2  -1   4      32909.54      31943.70       190.93 o                         
   3  -1   4        369.22        426.46        29.94 o                         
   4  -1   4        803.68        864.62        50.82 o                         
   5  -1   4       1166.57       1125.14        76.95 o                         
   6  -1   4      13119.16      12973.39       293.53 o                         
   7  -1   4        627.30        617.74        69.73 o                         
   8  -1   4       2633.97       2710.04       158.72 o                         
   9  -1   4       2393.27       2312.90       158.39 o                         
  -9   0   4        177.54         88.48        46.07 o                         
  -8   0   4        167.46         66.37        38.57 o                         
  -7   0   4       2823.60       2953.96       151.84 o                         
  -6   0   4       7735.31       7808.36       225.12 o                         
  -5   0   4       2387.26       2404.88       117.28 o                         
  -4   0   4      38982.27      37627.38       412.80 o                         
  -3   0   4       3534.34       3591.35        86.83 o                         
  -2   0   4       4188.24       4181.99        91.34 o                         
  -1   0   4       1748.28       1814.92        57.37 o                         
   0   0   4       1887.18       2074.72        61.63 o                         
   1   0   4       4816.60       4880.75        53.78 o                         
   2   0   4     125248.10     117863.80       434.78 o                         
   3   0   4       1113.35       1124.69        30.17 o                         
   4   0   4       3762.83       3708.98        84.13 o                         
   5   0   4       9451.03       9329.06       130.34 o                         
   6   0   4       3740.53       3572.18       146.32 o                         
   7   0   4       4941.84       4944.22       189.07 o                         
   8   0   4       5980.85       6322.16       232.50 o                         
   9   0   4       1142.58       1245.46       112.73 o                         
  -9   1   4        359.10        439.66       153.07 o                         
  -8   1   4        722.65        745.57       103.27 o                         
  -7   1   4        629.06        683.56        74.83 o                         
  -6   1   4       6446.58       6611.17       214.75 o                         
  -5   1   4       3987.10       3999.43       152.17 o                         
  -4   1   4       4473.11       4517.77       157.08 o                         
  -3   1   4      20646.16      20182.16       261.61 o                         
  -2   1   4      17154.30      17328.00       249.81 o                         
  -1   1   4       5128.86       5204.18        75.99 o                         
   0   1   4      40941.39      41137.58       456.39 o                         
   1   1   4       8681.98       9162.31       112.23 o                         
   2   1   4        436.42        530.88        20.74 o                         
   3   1   4       1905.42       1949.57        47.56 o                         
   4   1   4      15611.46      15640.59       139.16 o                         
   5   1   4         51.27         63.35        13.41 o                         
   6   1   4      20704.14      20658.41       273.82 o                         
   7   1   4       1553.87       1599.55       103.09 o                         
   8   1   4        327.19        326.25        45.75 o                         
   9   1   4       1457.89       1651.32       147.71 o                         
  -8   2   4       1809.36       1992.75       220.68 o                         
  -7   2   4       2681.50       2558.79       152.72 o                         
  -6   2   4      12422.80      12378.99       308.80 o                         
  -5   2   4       8577.77       8695.38       225.39 o                         
  -4   2   4        807.40        756.96        47.06 o                         
  -3   2   4       5804.00       5881.41       120.23 o                         
  -2   2   4       4054.08       4059.39        91.57 o                         
  -1   2   4          9.49         39.43         9.21 o                         
   0   2   4     110247.17     104329.17       521.74 o                         
   1   2   4         18.31         34.07        11.88 o                         
   2   2   4       2852.81       2932.14        66.76 o                         
   3   2   4       2301.69       2442.64        58.39 o                         
   4   2   4       5686.68       5554.40       128.07 o                         
   5   2   4          1.66         17.86         6.32 o                         
   6   2   4      18439.66      18901.73       288.76 o                         
   7   2   4        754.65        782.41        65.14 o                         
   8   2   4       4520.72       4691.52       187.98 o                         
   9   2   4        473.28        360.65        61.26 o                         
  10   2   4        645.18        618.85        97.40 o                         
  -7   3   4       1547.08       1583.77       152.79 o                         
  -6   3   4       4779.23       4817.90       189.38 o                         
  -5   3   4        281.49        273.48        43.89 o                         
  -4   3   4       6175.87       6404.75       148.77 o                         
  -3   3   4        203.80        188.91        24.39 o                         
  -2   3   4       8138.26       8067.53       138.76 o                         
  -1   3   4       3927.47       3893.15        77.13 o                         
   0   3   4      32115.72      31754.11       280.79 o                         
   1   3   4      13158.80      12819.10       143.27 o                         
   2   3   4         80.91         84.48        10.61 o                         
   3   3   4        517.98        562.95        34.15 o                         
   4   3   4      43557.99      42732.25       417.48 o                         
   5   3   4       8013.86       7984.58       169.26 o                         
   6   3   4       9567.29       9683.36       192.51 o                         
   7   3   4      15454.70      15719.23       230.60 o                         
   8   3   4       1645.56       1746.39       135.15 o                         
   9   3   4        457.01        434.41        62.29 o                         
  10   3   4       4325.49       4337.17       256.62 o                         
  -7   4   4          1.35          1.88        34.76 o                         
  -6   4   4       3899.05       3982.68       215.77 o                         
  -5   4   4        117.25         36.94        35.97 o                         
  -4   4   4       6184.26       6179.39       175.38 o                         
  -3   4   4        274.00        249.06        27.31 o                         
  -2   4   4        318.15        352.35        28.99 o                         
  -1   4   4       6885.50       6864.86       104.22 o                         
   0   4   4      33837.54      33534.58       262.44 o                         
   1   4   4       1594.21       1693.74        47.77 o                         
   2   4   4        721.97        756.50        44.11 o                         
   3   4   4       2235.24       2173.57        58.01 o                         
   4   4   4      16425.71      16776.22       207.38 o                         
   5   4   4      20948.28      20563.24       250.22 o                         
   6   4   4       3276.77       3317.55       122.19 o                         
   7   4   4       2248.50       2257.32       103.96 o                         
   8   4   4       2051.58       2021.47       125.26 o                         
   9   4   4        137.22        183.04        33.73 o                         
  10   4   4       6326.12       6277.79       308.25 o                         
  11   4   4        213.15        323.82       125.24 o                         
  -7   5   4        210.22        468.70       163.93 o                         
  -6   5   4       1956.60       2029.23       192.94 o                         
  -5   5   4        151.01        131.44        55.00 o                         
  -4   5   4      23397.34      23493.60       594.36 o                         
  -3   5   4        436.06        423.95        44.91 o                         
  -2   5   4       2508.12       2469.85        82.68 o                         
  -1   5   4       1451.66       1522.85        72.25 o                         
   0   5   4       3447.89       3614.44        91.22 o                         
   1   5   4       3730.33       3816.65        72.26 o                         
   2   5   4      27044.07      26848.94       246.71 o                         
   3   5   4       6162.91       6296.04       137.17 o                         
   4   5   4      38411.79      36954.30       631.37 o                         
   5   5   4         65.08         57.36        14.83 o                         
   6   5   4        454.54        499.52        43.54 o                         
   7   5   4       2770.63       2897.81       120.74 o                         
   8   5   4       5396.07       5443.30       175.29 o                         
   9   5   4       1825.46       1922.92       152.72 o                         
  10   5   4      13603.38      13814.19       450.10 o                         
  -6   6   4       1677.96       1500.74       190.66 o                         
  -5   6   4        408.57        492.03        95.10 o                         
  -4   6   4        843.28        850.76       114.52 o                         
  -3   6   4       1261.57       1176.06        96.48 o                         
  -2   6   4       9995.06      10130.42       228.78 o                         
  -1   6   4         21.76         24.48        16.46 o                         
   0   6   4      10517.44      10403.73       171.21 o                         
   1   6   4       2941.51       3013.04        75.07 o                         
   2   6   4        917.65        891.37        47.75 o                         
   3   6   4       1133.16       1156.95        58.71 o                         
   4   6   4       9456.13       9268.89       189.70 o                         
   5   6   4       2168.07       2129.91        89.25 o                         
   6   6   4      15169.07      15024.45       227.26 o                         
   7   6   4        968.22        961.35        67.24 o                         
   8   6   4        104.24        123.20        35.33 o                         
   9   6   4        198.19        146.15        67.35 o                         
  10   6   4       8741.47       9210.65       513.36 o                         
  -5   7   4        154.81         97.83        51.22 o                         
  -4   7   4        391.43        421.06        88.08 o                         
  -3   7   4        180.56        165.97        42.11 o                         
  -2   7   4       2440.23       2497.48       122.76 o                         
  -1   7   4        388.36        363.51        41.06 o                         
   0   7   4      17444.52      17590.45       266.93 o                         
   1   7   4       3374.32       3411.99       121.95 o                         
   2   7   4       4427.41       4199.08       177.71 o                         
   3   7   4        353.45        324.03        34.12 o                         
   4   7   4        472.22        489.45        47.29 o                         
   5   7   4        768.59        770.00        60.19 o                         
   6   7   4      19819.13      20046.44       448.65 o                         
   7   7   4        725.28        730.78        67.86 o                         
   8   7   4       2345.14       2491.26       143.24 o                         
   9   7   4        233.72        185.74        45.33 o                         
  10   7   4       1218.97       1213.65       155.68 o                         
  -4   8   4        164.60         91.19        68.14 o                         
  -3   8   4         30.47         15.64        36.46 o                         
  -2   8   4      11142.75      11505.67       409.64 o                         
  -1   8   4        152.32        179.33        37.96 o                         
   0   8   4       6467.77       6682.71       208.89 o                         
   1   8   4       5582.95       5676.83       169.26 o                         
   2   8   4       3452.30       3447.29       124.51 o                         
   3   8   4        979.49       1045.15        74.13 o                         
   4   8   4       7377.81       7327.09       199.79 o                         
   5   8   4       1800.23       1810.59       110.47 o                         
   6   8   4       9171.59       9067.51       248.14 o                         
   7   8   4       3946.78       4208.43       194.29 o                         
   8   8   4       3022.60       2949.76       180.94 o                         
   9   8   4        248.29        317.27        60.41 o                         
  10   8   4       5639.53       5692.76       489.40 o                         
  -3   9   4          4.57        -84.90       125.88 o                         
  -2   9   4       2729.50       3239.85       318.83 o                         
  -1   9   4       4917.11       4933.77       278.44 o                         
   0   9   4       2175.63       2171.76       127.93 o                         
   1   9   4       3425.15       3419.73       159.39 o                         
   2   9   4       5100.56       5352.69       178.93 o                         
   3   9   4         37.02         74.25        21.84 o                         
   4   9   4       6350.85       6466.72       202.69 o                         
   5   9   4       2042.43       2032.22       147.28 o                         
   6   9   4       1698.97       1657.03       112.60 o                         
   7   9   4        262.02        193.48        43.34 o                         
   8   9   4       2268.94       2340.24       171.64 o                         
   9   9   4        627.23        556.05       108.56 o                         
  10   9   4       2487.41       2656.67       458.64 o                         
  -2  10   4       5332.47       5839.53       708.06 o                         
  -1  10   4          4.89         -6.58        22.73 o                         
   0  10   4         44.60         68.60        64.02 o                         
   1  10   4       1123.98       1122.08        97.68 o                         
   2  10   4       6993.53       7009.73       242.87 o                         
   3  10   4       2557.25       2716.40       147.15 o                         
   4  10   4      15622.53      16123.49       379.64 o                         
   5  10   4       2359.12       2484.87       151.91 o                         
   6  10   4         17.05         17.24        51.65 o                         
   7  10   4        401.12        406.64        71.22 o                         
   8  10   4       7861.27       8164.74       381.65 o                         
   9  10   4        533.78        459.11        73.93 o                         
  10  10   4       5226.26       5428.05       364.17 o                         
   0  11   4       1058.55       1212.27       190.95 o                         
   1  11   4        332.80        309.25        65.89 o                         
   2  11   4        989.38        930.82       108.99 o                         
   3  11   4        919.39       1023.99       128.05 o                         
   4  11   4      10990.19      11280.54       362.94 o                         
   5  11   4        405.72        416.62        68.98 o                         
   6  11   4         83.15        127.71        46.43 o                         
   7  11   4          6.81          8.34        44.01 o                         
   8  11   4       3284.29       3211.58       256.54 o                         
   9  11   4        962.71       1027.45       358.04 o                         
   2  12   4       1746.51       1784.17       238.76 o                         
   3  12   4        475.13        354.69        97.23 o                         
   4  12   4       1465.45       1472.47       161.10 o                         
   5  12   4       1775.90       1817.13       155.91 o                         
   6  12   4       2283.79       2574.48       361.12 o                         
  -4 -12   5       1026.72       1165.77       223.49 o                         
  -3 -12   5       2982.44       3111.79       267.11 o                         
  -2 -12   5         94.72         57.53        36.42 o                         
  -8 -11   5         27.11        -45.33        47.39 o                         
  -7 -11   5        714.89        621.90       151.26 o                         
  -6 -11   5        672.69        551.21       102.05 o                         
  -5 -11   5       7792.50       7497.64       374.13 o                         
  -4 -11   5         86.52         65.14        50.03 o                         
  -3 -11   5       1339.11       1415.61       146.72 o                         
  -2 -11   5       1492.18       1454.89       128.09 o                         
  -1 -11   5         56.50         35.85        28.55 o                         
   0 -11   5       1719.69       1885.85       227.94 o                         
  -8 -10   5        346.21        426.70        92.33 o                         
  -7 -10   5       2108.03       2058.84       181.34 o                         
  -6 -10   5         88.53         93.47        40.66 o                         
  -5 -10   5       3514.30       3768.66       241.00 o                         
  -4 -10   5          0.91         46.50        51.79 o                         
  -3 -10   5       6258.82       6359.85       269.35 o                         
  -2 -10   5        675.55        756.13        87.71 o                         
  -1 -10   5       1525.65       1563.79       108.78 o                         
   0 -10   5          4.09        -22.27        22.27 o                         
   1 -10   5       5234.88       5654.75       281.85 o                         
  -9  -9   5       1350.88       1504.70       325.85 o                         
  -8  -9   5        102.24         66.17        33.36 o                         
  -7  -9   5      10288.05      10212.71       378.47 o                         
  -6  -9   5       1059.43       1011.51       114.33 o                         
  -5  -9   5       1552.63       1686.23       149.36 o                         
  -4  -9   5       3096.83       3214.37       207.61 o                         
  -3  -9   5       2412.82       2527.95       139.82 o                         
  -2  -9   5          3.07          9.33        12.94 o                         
  -1  -9   5      10937.65      10820.09       268.72 o                         
   0  -9   5        892.52        912.75        80.18 o                         
   1  -9   5       2269.08       2204.36       163.58 o                         
   2  -9   5        157.11        192.94        47.41 o                         
   3  -9   5        302.28        293.83        69.40 o                         
 -10  -8   5       1169.12       1077.81       249.71 o                         
  -9  -8   5       3161.60       3208.53       197.97 o                         
  -8  -8   5       2537.04       2600.39       173.95 o                         
  -7  -8   5       2428.76       2524.67       136.82 o                         
  -6  -8   5        230.21        251.24        43.98 o                         
  -5  -8   5       4692.14       4805.03       200.32 o                         
  -4  -8   5       1065.93       1111.31        98.04 o                         
  -3  -8   5       1512.43       1507.51        92.64 o                         
  -2  -8   5        100.95         81.18        23.96 o                         
  -1  -8   5       9668.32       9368.30       217.90 o                         
   0  -8   5       1490.18       1538.11        87.74 o                         
   1  -8   5       3084.89       3003.42       138.10 o                         
   2  -8   5        431.07        468.97       107.53 o                         
   3  -8   5       1698.01       1684.34       160.68 o                         
   4  -8   5        167.31        190.51        54.87 o                         
   5  -8   5        874.12        784.77       212.97 o                         
 -10  -7   5       1381.75       1607.08       330.65 o                         
  -9  -7   5       3541.01       3523.83       207.38 o                         
  -8  -7   5        296.77        295.64        47.77 o                         
  -7  -7   5       3958.13       4084.80       162.46 o                         
  -6  -7   5       2770.11       2849.92       146.71 o                         
  -5  -7   5      13303.21      13171.30       313.87 o                         
  -4  -7   5        642.68        663.06        69.84 o                         
  -3  -7   5       5079.93       5119.77       157.85 o                         
  -2  -7   5       3421.62       3429.78       131.79 o                         
  -1  -7   5      10982.12      10755.19       201.15 o                         
   0  -7   5        745.93        728.90        59.75 o                         
   1  -7   5       1863.50       1857.96       107.82 o                         
   2  -7   5       2678.79       2758.10       143.34 o                         
   3  -7   5       8033.54       7946.09       396.39 o                         
   4  -7   5        861.50        904.70       144.74 o                         
   5  -7   5       4055.71       4266.36       248.83 o                         
 -10  -6   5         54.17        105.62        40.49 o                         
  -9  -6   5        263.34        257.82        47.05 o                         
  -8  -6   5       1459.83       1464.37       106.74 o                         
  -7  -6   5         47.80         61.22        24.59 o                         
  -6  -6   5       6931.80       6908.21       212.92 o                         
  -5  -6   5      32426.86      32726.42      1539.78 o                         
  -4  -6   5        409.45        391.48        40.31 o                         
  -3  -6   5        149.71        143.20        33.38 o                         
  -2  -6   5       2787.07       2854.08       110.20 o                         
  -1  -6   5       8202.72       8189.58       222.41 o                         
   0  -6   5       5180.74       5139.21       159.26 o                         
   1  -6   5       6639.69       6522.67       184.46 o                         
   2  -6   5        364.33        392.17        48.83 o                         
   3  -6   5       4238.50       4283.07       269.63 o                         
   4  -6   5        183.73        213.68        70.90 o                         
   5  -6   5        919.77        969.09       106.59 o                         
   6  -6   5         31.86          2.51        34.45 o                         
 -10  -5   5         30.60         82.03        63.44 o                         
  -9  -5   5       5251.04       5276.82       244.02 o                         
  -8  -5   5       2018.21       1965.44       116.45 o                         
  -7  -5   5       1008.95       1004.00        80.04 o                         
  -6  -5   5        253.64        166.92        35.64 o                         
  -5  -5   5      24183.71      24397.02       799.53 o                         
  -4  -5   5         19.32         33.74        12.53 o                         
  -3  -5   5       6006.76       5944.59       122.31 o                         
  -2  -5   5       4692.34       4817.67       116.68 o                         
  -1  -5   5      10366.12      10567.14       218.42 o                         
   0  -5   5       4525.97       4347.24       126.25 o                         
   1  -5   5       6362.79       6346.40       164.93 o                         
   2  -5   5       3364.44       3284.49       122.44 o                         
   3  -5   5      12543.58      12447.04       259.92 o                         
   4  -5   5         37.14          4.98        25.94 o                         
   5  -5   5       5584.04       5511.09       249.68 o                         
   6  -5   5        390.22        379.79        66.21 o                         
   7  -5   5        173.39        160.22        81.43 o                         
 -10  -4   5       1978.54       2378.92       303.00 o                         
  -9  -4   5       1216.62       1109.81       110.21 o                         
  -8  -4   5         13.79         23.91        20.56 o                         
  -7  -4   5      14790.09      14563.97       295.07 o                         
  -6  -4   5       5672.38       5364.33       169.87 o                         
  -5  -4   5       4387.74       4349.03       132.27 o                         
  -4  -4   5       3884.85       3835.74       110.01 o                         
  -3  -4   5        217.32        184.80        26.06 o                         
  -2  -4   5       8184.65       8097.73       135.59 o                         
  -1  -4   5      77468.92      74881.43       585.11 o                         
   0  -4   5      16764.90      16604.59       259.09 o                         
   1  -4   5       4632.54       4602.57       127.38 o                         
   2  -4   5       4967.52       5030.97       109.55 o                         
   3  -4   5        344.89        375.80        39.44 o                         
   4  -4   5        218.65        179.73        42.42 o                         
   5  -4   5      26163.17      26776.36       518.23 o                         
   6  -4   5        208.40        216.55        49.58 o                         
   7  -4   5       1181.66       1153.66       125.58 o                         
 -10  -3   5         13.47        -40.36        81.82 o                         
  -9  -3   5        926.48        962.91       104.05 o                         
  -8  -3   5        254.20        302.10        59.25 o                         
  -7  -3   5      12589.48      12643.15       271.50 o                         
  -6  -3   5         20.54         53.99        19.65 o                         
  -5  -3   5       2069.53       2014.86        96.46 o                         
  -4  -3   5       4518.98       4511.52       125.21 o                         
  -3  -3   5       2011.13       1874.37        72.68 o                         
  -2  -3   5          1.38         22.93         9.19 o                         
  -1  -3   5      17163.24      16263.60       230.66 o                         
   0  -3   5        160.76        198.01        26.61 o                         
   1  -3   5      18627.54      18219.39       227.07 o                         
   2  -3   5        799.48        800.62        38.86 o                         
   3  -3   5        333.41        316.81        31.31 o                         
   4  -3   5       2781.52       2565.22       116.63 o                         
   5  -3   5       9620.32       9593.84       257.11 o                         
   6  -3   5         13.83         10.65        32.93 o                         
   7  -3   5        538.59        551.91        72.34 o                         
   8  -3   5         10.49         14.25        21.48 o                         
 -10  -2   5        411.60        422.41       235.37 o                         
  -9  -2   5       2149.95       2244.50       160.80 o                         
  -8  -2   5       2161.81       2333.83       152.48 o                         
  -7  -2   5      14546.14      14654.53       304.81 o                         
  -6  -2   5       6045.51       5945.99       172.17 o                         
  -5  -2   5       2042.96       2007.44        74.25 o                         
  -4  -2   5       7274.49       7162.32       123.11 o                         
  -3  -2   5      30089.85      29366.35       280.41 o                         
  -2  -2   5      24916.14      24294.22       313.56 o                         
  -1  -2   5      26160.39      25848.92       227.29 o                         
   0  -2   5       7185.49       7463.77       157.75 o                         
   1  -2   5       8959.62       9126.26       184.57 o                         
   2  -2   5      11769.55      11733.94       171.78 o                         
   3  -2   5      15156.45      15281.01       179.43 o                         
   4  -2   5       5646.49       5629.01       130.59 o                         
   5  -2   5      19850.37      19561.53       348.97 o                         
   6  -2   5        675.61        745.96        73.27 o                         
   7  -2   5        518.53        525.81        68.18 o                         
   8  -2   5       3826.71       3916.74       199.87 o                         
   9  -2   5       5464.67       5557.22       370.24 o                         
  -9  -1   5         71.37         75.59        39.69 o                         
  -8  -1   5         58.16         31.24        34.30 o                         
  -7  -1   5       6882.51       7004.50       273.68 o                         
  -6  -1   5        278.24        293.91        37.37 o                         
  -5  -1   5       6571.67       6409.11       150.38 o                         
  -4  -1   5        728.53        793.47        39.69 o                         
  -3  -1   5      17806.20      17144.23       161.04 o                         
  -2  -1   5       4151.76       4153.21        79.52 o                         
  -1  -1   5        487.19        478.66        29.62 o                         
   0  -1   5       1523.27       1618.34        52.92 o                         
   1  -1   5      22771.16      22911.67       192.27 o                         
   2  -1   5        201.01        222.92        19.00 o                         
   3  -1   5      28631.52      28372.59       200.47 o                         
   4  -1   5         11.51         -0.43         9.02 o                         
   5  -1   5       1005.61       1045.73        76.47 o                         
   6  -1   5        376.81        327.45        43.48 o                         
   7  -1   5       2187.65       2087.93       129.46 o                         
   8  -1   5         40.15         46.53        28.78 o                         
   9  -1   5       5507.32       5493.47       245.27 o                         
  -9   0   5       2206.19       2154.58       208.27 o                         
  -8   0   5        211.20        148.08        50.27 o                         
  -7   0   5       2297.00       2218.59       164.11 o                         
  -6   0   5        182.51        200.92        32.82 o                         
  -5   0   5       2806.73       2852.52       113.63 o                         
  -4   0   5       1233.27       1247.63        76.46 o                         
  -3   0   5      59258.94      57169.82       363.68 o                         
  -2   0   5       1340.73       1351.91        52.36 o                         
  -1   0   5       1295.41       1381.57        59.59 o                         
   0   0   5       6632.37       7468.67       152.67 o                         
   1   0   5        273.37        276.77        16.04 o                         
   2   0   5      21738.81      21963.31       195.29 o                         
   3   0   5      65073.83      63027.29       365.19 o                         
   4   0   5       2989.06       3015.90        51.65 o                         
   5   0   5       2085.77       1968.66        60.26 o                         
   6   0   5       3001.30       3097.76       138.47 o                         
   7   0   5       1867.02       1842.92       116.63 o                         
   8   0   5       1784.91       1808.70       123.82 o                         
   9   0   5       6574.52       6641.73       261.41 o                         
  -8   1   5        512.74        461.42        84.07 o                         
  -7   1   5      14104.84      13868.80       345.62 o                         
  -6   1   5       4906.05       4815.78       186.38 o                         
  -5   1   5        635.85        677.05        62.46 o                         
  -4   1   5       4791.75       4801.04       166.72 o                         
  -3   1   5       3933.29       4126.19       143.47 o                         
  -2   1   5         25.35         46.34        14.96 o                         
  -1   1   5      71254.24      69419.89       342.29 o                         
   0   1   5       2109.87       2133.33        59.62 o                         
   1   1   5       2949.42       2853.50        73.47 o                         
   2   1   5       4236.96       4325.85        81.47 o                         
   3   1   5      19425.58      19870.04       155.31 o                         
   4   1   5       1045.43        963.75        39.58 o                         
   5   1   5       6079.32       5958.51       109.69 o                         
   6   1   5        894.40        934.54        59.31 o                         
   7   1   5      14277.23      14211.32       315.15 o                         
   8   1   5        684.32        619.34        68.71 o                         
   9   1   5       1149.55       1228.07       125.93 o                         
  -8   2   5        145.54        105.93        72.78 o                         
  -7   2   5       6073.72       6140.51       238.56 o                         
  -6   2   5         10.06         41.51        26.47 o                         
  -5   2   5       6466.16       6292.40       198.26 o                         
  -4   2   5          3.02         19.97        12.06 o                         
  -3   2   5       1149.88       1190.75        51.13 o                         
  -2   2   5       2491.71       2562.78        74.68 o                         
  -1   2   5      24521.83      24212.02       182.82 o                         
   0   2   5       1433.97       1471.16        48.02 o                         
   1   2   5       4964.90       4979.32        89.90 o                         
   2   2   5       4263.34       4423.64       179.25 o                         
   3   2   5      17287.19      17063.65       287.78 o                         
   4   2   5        151.35        185.90        29.45 o                         
   5   2   5        425.59        455.00        35.19 o                         
   6   2   5       2466.69       2508.61        89.01 o                         
   7   2   5      18963.02      19153.58       298.23 o                         
   8   2   5       3961.40       3978.66       177.04 o                         
   9   2   5       1341.54       1293.40       124.55 o                         
  10   2   5        513.86        414.10        73.73 o                         
  -7   3   5       6035.40       6105.15       297.66 o                         
  -6   3   5       1800.18       1816.19       136.90 o                         
  -5   3   5       1396.12       1355.28        91.18 o                         
  -4   3   5       3654.71       3651.67       140.52 o                         
  -3   3   5       8429.51       8404.17       158.03 o                         
  -2   3   5       9757.80       9788.76       159.97 o                         
  -1   3   5      51670.21      50831.12       309.21 o                         
   0   3   5       7075.71       7167.17       104.76 o                         
   1   3   5       4008.16       4353.36        71.39 o                         
   2   3   5      23699.10      23950.40       328.48 o                         
   3   3   5      30522.49      30419.23       257.05 o                         
   4   3   5      24166.22      23186.12       305.36 o                         
   5   3   5       5937.98       5863.51       155.88 o                         
   6   3   5       3396.53       3259.98       141.12 o                         
   7   3   5       8044.33       8009.12       234.46 o                         
   8   3   5       1383.56       1423.03       120.66 o                         
   9   3   5       8681.46       8737.42       324.28 o                         
  10   3   5        409.08        401.43        77.37 o                         
  -7   4   5       1015.57       1125.16       161.19 o                         
  -6   4   5        192.35        166.72        46.36 o                         
  -5   4   5       5841.71       5773.11       304.45 o                         
  -4   4   5         66.42         59.42        22.35 o                         
  -3   4   5       6704.40       6663.43       149.17 o                         
  -2   4   5       1829.90       1888.92        73.02 o                         
  -1   4   5       1597.31       1614.34        54.01 o                         
   0   4   5       1304.24       1330.06        51.56 o                         
   1   4   5       9796.50      10009.59       136.96 o                         
   2   4   5       2544.95       2449.58        65.66 o                         
   3   4   5      30610.96      30463.35       266.86 o                         
   4   4   5        227.72        255.31        23.23 o                         
   5   4   5       4045.37       4133.24       119.20 o                         
   6   4   5         70.95         55.19        24.40 o                         
   7   4   5       2179.58       2225.22       106.48 o                         
   8   4   5       1677.39       1559.13       127.80 o                         
   9   4   5       5284.93       5110.22       218.35 o                         
  10   4   5       1994.96       2249.89       181.73 o                         
  11   4   5        689.94        743.37       184.28 o                         
  -6   5   5        755.88        809.23       126.35 o                         
  -5   5   5       1216.29       1267.61       141.51 o                         
  -4   5   5       1753.67       1791.87       155.91 o                         
  -3   5   5      28109.05      27345.31       376.75 o                         
  -2   5   5       1780.50       1733.69        89.79 o                         
  -1   5   5        891.42        856.83        55.30 o                         
   0   5   5        237.35        260.44        24.89 o                         
   1   5   5        693.31        675.14        33.55 o                         
   2   5   5       6195.62       6282.29       125.01 o                         
   3   5   5      37588.69      37000.58       359.84 o                         
   4   5   5        106.62        103.26        21.44 o                         
   5   5   5       4325.57       4491.89       134.84 o                         
   6   5   5       6055.33       6327.38       188.21 o                         
   7   5   5        514.06        547.93        59.64 o                         
   8   5   5       3605.11       3684.29       146.00 o                         
   9   5   5      12357.62      12339.85       336.63 o                         
  10   5   5         27.46         62.97        36.90 o                         
  -6   6   5        250.81        172.37        68.11 o                         
  -5   6   5       1008.23        985.42       133.30 o                         
  -4   6   5        727.27        694.54       138.43 o                         
  -3   6   5       7789.24       7779.16       252.02 o                         
  -2   6   5       2560.11       2459.08       114.55 o                         
  -1   6   5       3212.70       3358.38       117.90 o                         
   0   6   5        109.17        132.47        27.07 o                         
   1   6   5      27475.61      26996.79       271.86 o                         
   2   6   5       1251.72       1216.18        61.08 o                         
   3   6   5       4505.46       4516.99       117.02 o                         
   4   6   5       5022.90       5010.72       128.72 o                         
   5   6   5      13681.24      13600.64       265.20 o                         
   6   6   5         60.58         71.01        28.80 o                         
   7   6   5       8364.09       8623.21       214.87 o                         
   8   6   5        427.91        427.46        60.42 o                         
   9   6   5       2560.79       2617.01       247.30 o                         
  10   6   5        914.39       1069.33       162.67 o                         
  -5   7   5       2690.84       2737.34       294.82 o                         
  -4   7   5       1928.94       1980.56       243.75 o                         
  -3   7   5       2862.79       2855.85       202.33 o                         
  -2   7   5        695.05        664.56        62.81 o                         
  -1   7   5        191.35        160.64        24.52 o                         
   0   7   5        371.46        362.61        37.51 o                         
   1   7   5      25923.00      25934.98       274.27 o                         
   2   7   5      13712.76      13806.84       272.89 o                         
   3   7   5         79.42         90.41        14.16 o                         
   4   7   5       4264.15       4155.70       126.65 o                         
   5   7   5       1330.16       1319.93        78.04 o                         
   6   7   5         29.90         30.21        21.21 o                         
   7   7   5      24707.49      25318.19       839.87 o                         
   8   7   5        600.25        676.26        74.20 o                         
   9   7   5        871.97        973.63       126.87 o                         
  10   7   5          8.05        163.67        46.16 o                         
  -4   8   5         53.96        -63.51       100.05 o                         
  -3   8   5       3512.48       3336.29       327.91 o                         
  -2   8   5        857.44        943.95       167.89 o                         
  -1   8   5       3050.35       3017.63       148.41 o                         
   0   8   5       1112.85       1200.58        91.68 o                         
   1   8   5      14019.22      14043.41       306.30 o                         
   2   8   5        258.00        200.39        33.19 o                         
   3   8   5       3226.92       3325.82       133.71 o                         
   4   8   5        154.92        165.38        26.41 o                         
   5   8   5       3903.14       3899.02       136.24 o                         
   6   8   5       3848.64       3934.77       176.30 o                         
   7   8   5      10228.88      10207.30       271.93 o                         
   8   8   5       4028.62       4210.29       200.84 o                         
   9   8   5       1402.09       1300.57       124.81 o                         
  10   8   5        137.47         87.06        52.91 o                         
  -3   9   5       3501.02       3711.89       586.26 o                         
  -2   9   5         18.19         25.45        42.99 o                         
  -1   9   5        605.30        567.56        92.53 o                         
   0   9   5        687.75        863.19        81.46 o                         
   1   9   5       5156.15       5005.22       195.29 o                         
   2   9   5          1.78        -18.42        18.42 o                         
   3   9   5       4641.64       4611.03       203.28 o                         
   4   9   5       2875.38       2888.74       136.39 o                         
   5   9   5       3321.07       3431.39       150.90 o                         
   6   9   5       5725.72       5295.04       204.80 o                         
   7   9   5       9260.93       9300.79       298.77 o                         
   8   9   5        651.85        640.11        80.26 o                         
   9   9   5         68.61         56.98        35.67 o                         
  10   9   5        944.85        904.96       181.60 o                         
  -1  10   5       1475.15       1754.14       236.29 o                         
   0  10   5        723.12        754.03        83.12 o                         
   1  10   5        891.26        886.92        87.26 o                         
   2  10   5        873.91        952.53        86.66 o                         
   3  10   5      10117.19      10255.46       324.85 o                         
   4  10   5          3.28          7.57        33.03 o                         
   5  10   5       1904.20       1950.35       143.78 o                         
   6  10   5          1.03          3.35        20.75 o                         
   7  10   5       1107.97       1087.29       109.28 o                         
   8  10   5         32.12         -3.80        96.04 o                         
   9  10   5       2444.59       2501.02       212.33 o                         
  10  10   5          6.34        167.16       109.19 o                         
   0  11   5          9.14          1.79        55.40 o                         
   1  11   5       1763.83       1854.67       138.05 o                         
   2  11   5         87.22         89.50        39.98 o                         
   3  11   5       3778.56       3810.48       209.59 o                         
   4  11   5        518.06        599.17        99.73 o                         
   5  11   5       5821.71       5673.58       259.14 o                         
   6  11   5        193.77        162.05        44.12 o                         
   7  11   5       5464.36       5560.53       294.90 o                         
   8  11   5          2.63         36.48        37.46 o                         
   9  11   5        188.31        -20.24       135.81 o                         
   2  12   5        508.19        588.84       139.87 o                         
   3  12   5        470.68        579.37       125.94 o                         
   4  12   5         88.65        156.87        60.06 o                         
   5  12   5        230.04        190.76        67.02 o                         
  -4 -12   6       3534.29       3713.02       508.66 o                         
  -3 -12   6         14.72        104.01        96.36 o                         
  -2 -12   6       1520.75       1307.17       247.15 o                         
  -7 -11   6         95.07         30.31       128.58 o                         
  -6 -11   6       2398.55       2454.01       211.01 o                         
  -5 -11   6        247.17        251.73       100.99 o                         
  -4 -11   6       5791.79       5721.61       327.93 o                         
  -3 -11   6        359.65        326.27        60.94 o                         
  -2 -11   6       1308.68       1213.61       133.30 o                         
  -1 -11   6        503.66        489.17        95.29 o                         
   0 -11   6       2365.51       2414.22       219.83 o                         
  -8 -10   6       5096.05       4615.02       584.42 o                         
  -7 -10   6        969.42        958.75       124.47 o                         
  -6 -10   6       1323.33       1324.47       140.17 o                         
  -5 -10   6        294.57        177.03        47.54 o                         
  -4 -10   6       1894.97       2211.70       187.80 o                         
  -3 -10   6        181.66        200.77        45.39 o                         
  -2 -10   6       5023.25       5121.10       229.33 o                         
  -1 -10   6          3.25         17.35        43.05 o                         
   0 -10   6        438.96        431.22        64.84 o                         
   1 -10   6        127.48        256.28        78.00 o                         
  -9  -9   6       2321.78       2302.27       458.53 o                         
  -8  -9   6       8578.12       8393.46       380.68 o                         
  -7  -9   6       2915.23       2849.89       204.27 o                         
  -6  -9   6       6822.07       7094.73       314.79 o                         
  -5  -9   6       1761.32       1875.21       161.17 o                         
  -4  -9   6         29.03         33.35        36.15 o                         
  -3  -9   6        216.77        261.38        59.67 o                         
  -2  -9   6      14780.68      14959.07       301.94 o                         
  -1  -9   6         72.55         86.66        26.36 o                         
   0  -9   6       6372.31       6461.85       215.29 o                         
   1  -9   6         54.97         61.69        33.15 o                         
   2  -9   6       1056.49       1125.37       135.90 o                         
   3  -9   6         11.93        -38.92        70.97 o                         
  -9  -8   6        294.81        162.27        99.26 o                         
  -8  -8   6       5857.92       5815.88       390.09 o                         
  -7  -8   6         17.64         26.34        16.81 o                         
  -6  -8   6       3905.17       3836.23       187.11 o                         
  -5  -8   6       3265.84       3304.78       172.16 o                         
  -4  -8   6        671.57        580.19        78.03 o                         
  -3  -8   6       8053.26       8191.32       267.58 o                         
  -2  -8   6      11454.99      11484.27       279.76 o                         
  -1  -8   6         84.75         98.13        21.71 o                         
   0  -8   6        241.04        202.27        42.90 o                         
   1  -8   6       1918.36       1935.05       111.69 o                         
   2  -8   6       9012.82       8896.66       425.63 o                         
   3  -8   6       1194.10       1272.02       173.15 o                         
  -9  -7   6        407.64        334.92        52.08 o                         
  -8  -7   6       5356.98       5501.97       305.39 o                         
  -7  -7   6        601.63        700.01        83.57 o                         
  -6  -7   6       3244.02       3513.43       182.89 o                         
  -5  -7   6       7318.88       7232.64       242.38 o                         
  -4  -7   6       3589.41       3595.45       171.84 o                         
  -3  -7   6       1253.14       1215.49        79.10 o                         
  -2  -7   6      24969.70      25503.54       752.52 o                         
  -1  -7   6       1654.47       1572.39        85.58 o                         
   0  -7   6        123.25        139.94        28.25 o                         
   1  -7   6       7048.25       7079.00       213.14 o                         
   2  -7   6       6110.51       6362.63       302.63 o                         
   3  -7   6       1955.90       1969.41       317.28 o                         
   4  -7   6       4508.81       4344.15       421.05 o                         
   5  -7   6        147.80        143.54        71.74 o                         
 -10  -6   6       5953.80       6415.28       753.13 o                         
  -9  -6   6        239.66        212.58        44.48 o                         
  -8  -6   6       1027.35       1054.25        91.40 o                         
  -7  -6   6        696.18        739.44        74.09 o                         
  -6  -6   6       4571.08       4528.52       176.96 o                         
  -5  -6   6        688.70        823.86        71.50 o                         
  -4  -6   6      17654.31      16927.16       349.72 o                         
  -3  -6   6         29.58         42.96        21.60 o                         
  -2  -6   6       4582.79       4653.50       131.07 o                         
  -1  -6   6        523.26        542.47        51.32 o                         
   0  -6   6        744.70        715.50        61.00 o                         
   1  -6   6         32.58         15.65        15.88 o                         
   2  -6   6      22581.84      23033.08       362.29 o                         
   3  -6   6         99.71         29.89        40.61 o                         
   4  -6   6       3386.86       3329.41       258.75 o                         
   5  -6   6       2898.64       2921.59       192.68 o                         
   6  -6   6        148.74        152.08        64.01 o                         
 -10  -5   6       3037.41       3210.05       450.65 o                         
  -9  -5   6        507.13        534.64        71.31 o                         
  -8  -5   6       3118.56       3048.10       147.82 o                         
  -7  -5   6        368.83        335.51        42.53 o                         
  -6  -5   6        382.00        345.54        39.95 o                         
  -5  -5   6       1702.29       1784.92        98.58 o                         
  -4  -5   6      17902.29      18375.30       882.84 o                         
  -3  -5   6        315.11        322.16        31.07 o                         
  -2  -5   6      11427.71      11161.51       211.49 o                         
  -1  -5   6        127.66        190.93        31.36 o                         
   0  -5   6        232.07        284.10        39.95 o                         
   1  -5   6       1282.81       1288.62        74.99 o                         
   2  -5   6       5640.74       5770.39       166.07 o                         
   3  -5   6       2996.29       2846.89       211.51 o                         
   4  -5   6       7272.98       7244.25       361.21 o                         
   5  -5   6       2562.31       2573.81       169.85 o                         
   6  -5   6        514.34        348.57        59.22 o                         
   7  -5   6        166.47        316.53       113.65 o                         
 -10  -4   6        830.13        811.06       181.37 o                         
  -9  -4   6        777.17        765.86        90.10 o                         
  -8  -4   6      11098.41      11128.48       280.42 o                         
  -7  -4   6       1002.92        988.37        78.98 o                         
  -6  -4   6      11212.57      10755.50       249.82 o                         
  -5  -4   6       1986.88       1969.92        91.72 o                         
  -4  -4   6       4212.92       4357.27       158.30 o                         
  -3  -4   6       2755.54       2720.19       139.98 o                         
  -2  -4   6       5018.01       4816.91        94.30 o                         
  -1  -4   6       2536.52       2649.76        84.44 o                         
   0  -4   6      64354.92      62898.57       726.89 o                         
   1  -4   6        590.41        618.10        48.06 o                         
   2  -4   6       4167.13       4164.49       103.96 o                         
   3  -4   6       1164.30       1260.86        75.11 o                         
   4  -4   6       1009.93        964.81        90.91 o                         
   5  -4   6        648.99        707.85        81.43 o                         
   6  -4   6       9422.29       9486.85       335.28 o                         
   7  -4   6        209.87        145.04        36.84 o                         
 -10  -3   6        587.09       1077.80       353.32 o                         
  -9  -3   6       3231.54       3588.18       205.13 o                         
  -8  -3   6       5579.04       5983.58       248.90 o                         
  -7  -3   6       2904.53       3090.76       137.47 o                         
  -6  -3   6       2277.58       2179.34       109.50 o                         
  -5  -3   6         84.40         83.49        15.60 o                         
  -4  -3   6      23186.98      22418.82       290.35 o                         
  -3  -3   6       3601.18       3599.42       112.40 o                         
  -2  -3   6        225.76        267.57        17.78 o                         
  -1  -3   6       1677.09       1526.66        54.62 o                         
   0  -3   6      21390.87      21077.44       343.33 o                         
   1  -3   6       1997.70       1964.73        95.37 o                         
   2  -3   6       9394.51       9585.02       172.67 o                         
   3  -3   6          2.04         23.97        15.50 o                         
   4  -3   6       2857.38       2895.36       115.16 o                         
   5  -3   6         62.37         43.80        19.86 o                         
   6  -3   6       4759.69       4835.79       226.76 o                         
   7  -3   6         70.16         69.25        32.41 o                         
   8  -3   6       3774.07       3931.53       239.31 o                         
  -9  -2   6        980.66       1031.68       106.28 o                         
  -8  -2   6       8635.45       9370.56       351.63 o                         
  -7  -2   6        792.76        825.76        72.42 o                         
  -6  -2   6         54.34         90.65        19.91 o                         
  -5  -2   6       8120.59       7824.19       151.16 o                         
  -4  -2   6      16079.80      15790.76       223.61 o                         
  -3  -2   6       7125.39       7085.47       143.09 o                         
  -2  -2   6      15860.04      15527.87       295.47 o                         
  -1  -2   6         14.38         43.08        11.09 o                         
   0  -2   6      12624.05      12466.62       231.99 o                         
   1  -2   6        468.38        422.14        31.42 o                         
   2  -2   6       8156.57       7964.77       117.21 o                         
   3  -2   6       3239.68       3228.24        62.97 o                         
   4  -2   6       4594.65       4448.86       174.37 o                         
   5  -2   6      11020.97      11012.07       301.44 o                         
   6  -2   6       5805.91       5800.08       237.53 o                         
   7  -2   6        608.98        727.69        81.19 o                         
   8  -2   6       1305.32       1262.25       130.82 o                         
   9  -2   6       1010.25        884.46       149.98 o                         
  -9  -1   6         10.77        -38.57        38.57 o                         
  -8  -1   6       2222.10       2345.96       152.92 o                         
  -7  -1   6        938.79        957.66        78.66 o                         
  -6  -1   6       1190.16       1137.28        82.15 o                         
  -5  -1   6        180.85        176.44        23.34 o                         
  -4  -1   6      49913.85      47773.78       330.68 o                         
  -3  -1   6        732.93        662.65        32.28 o                         
  -2  -1   6       2315.97       2218.47        70.45 o                         
  -1  -1   6       7836.09       7395.87       183.71 o                         
   0  -1   6       3234.29       3351.39       114.18 o                         
   1  -1   6      10013.11       9780.84       126.47 o                         
   2  -1   6      70972.08      69335.94       418.15 o                         
   3  -1   6       8174.56       8155.00       113.91 o                         
   4  -1   6       4563.70       4641.37       173.37 o                         
   5  -1   6        952.42        958.89        85.68 o                         
   6  -1   6       8198.74       8002.71       235.76 o                         
   7  -1   6       1281.34       1310.14       103.18 o                         
   8  -1   6       1112.88       1293.97       112.62 o                         
   9  -1   6        529.70        586.63        86.39 o                         
  -9   0   6          1.49        -15.49        50.01 o                         
  -8   0   6       3522.52       3531.88       214.54 o                         
  -7   0   6        213.86        202.13        59.40 o                         
  -6   0   6        162.14        191.87        32.56 o                         
  -5   0   6        621.20        583.22        53.88 o                         
  -4   0   6      18051.91      17616.29       296.54 o                         
  -3   0   6       5809.10       5727.67       113.40 o                         
  -2   0   6      27386.09      27283.28       415.71 o                         
  -1   0   6      20936.46      21505.20       319.61 o                         
   0   0   6        127.66        234.54        20.92 o                         
   1   0   6       9739.30       9610.85       140.42 o                         
   2   0   6      21208.83      20496.63       186.94 o                         
   3   0   6       2452.14       2371.51        74.84 o                         
   4   0   6       6705.07       6676.58        90.48 o                         
   5   0   6       1207.38       1266.78        57.71 o                         
   6   0   6       8423.96       8370.76       234.42 o                         
   7   0   6         21.44         50.32        22.34 o                         
   8   0   6        592.22        638.59        76.25 o                         
   9   0   6          1.47          6.71        29.34 o                         
  10   0   6       3084.05       3209.19       398.37 o                         
  -8   1   6       2647.21       2764.54       207.72 o                         
  -7   1   6       1050.56       1173.74       125.51 o                         
  -6   1   6      16834.08      16423.95       314.85 o                         
  -5   1   6       1921.56       1952.69       113.31 o                         
  -4   1   6       1827.93       1780.00       106.68 o                         
  -3   1   6       1502.55       1530.00        92.38 o                         
  -2   1   6       5537.96       5499.79       129.98 o                         
  -1   1   6       4578.04       4577.15       101.36 o                         
   0   1   6      53558.16      52969.27       894.81 o                         
   1   1   6      10276.69      10820.93       348.29 o                         
   2   1   6      30505.00      29281.25       370.01 o                         
   3   1   6       4644.32       4525.32        92.81 o                         
   4   1   6        696.97        770.17        40.27 o                         
   5   1   6       3099.67       3098.27        72.91 o                         
   6   1   6      42142.15      41232.71       409.84 o                         
   7   1   6       2677.47       2819.51       143.33 o                         
   8   1   6       1345.12       1259.15       101.67 o                         
   9   1   6       1790.12       1851.52       157.38 o                         
  -7   2   6        651.91        640.26        94.84 o                         
  -6   2   6      10772.10      10880.63       297.86 o                         
  -5   2   6       1169.10       1139.09        87.71 o                         
  -4   2   6       5578.59       5579.70       179.54 o                         
  -3   2   6         92.19        116.76        28.64 o                         
  -2   2   6       1291.51       1242.27        72.94 o                         
  -1   2   6          6.03         24.00         9.59 o                         
   0   2   6      23760.33      22979.54       238.37 o                         
   1   2   6        936.89       1012.85        47.37 o                         
   2   2   6      20861.87      20804.50       958.76 o                         
   3   2   6       1348.69       1380.19        58.30 o                         
   4   2   6         22.07         37.62        11.26 o                         
   5   2   6        657.83        645.57        43.88 o                         
   6   2   6      17185.76      16850.89       273.50 o                         
   7   2   6        406.22        377.71        41.71 o                         
   8   2   6       6728.87       6840.34       237.45 o                         
   9   2   6       1111.07       1060.64       114.20 o                         
  10   2   6        530.79        505.45       102.93 o                         
  -7   3   6         10.19         49.48        51.49 o                         
  -6   3   6       8086.03       8060.34       297.39 o                         
  -5   3   6        595.38        688.21        68.44 o                         
  -4   3   6       1481.92       1452.58        92.47 o                         
  -3   3   6       2183.72       2132.07        80.18 o                         
  -2   3   6       6284.61       6334.94       134.62 o                         
  -1   3   6      28270.18      27923.34       221.87 o                         
   0   3   6      26661.77      26366.20       222.07 o                         
   1   3   6       8798.40       9151.43       145.19 o                         
   2   3   6       3407.99       3679.98       137.52 o                         
   3   3   6       6171.29       6405.22       124.89 o                         
   4   3   6      12417.01      12260.91       198.46 o                         
   5   3   6      12631.04      12454.00       239.73 o                         
   6   3   6       9346.80       9181.95       209.81 o                         
   7   3   6        295.10        297.22        58.25 o                         
   8   3   6       1003.41       1084.02        92.64 o                         
   9   3   6       5562.14       5518.96       261.15 o                         
  10   3   6       3083.29       3144.43       256.97 o                         
  -7   4   6         63.34         56.82        39.97 o                         
  -6   4   6       3671.19       3652.62       211.48 o                         
  -5   4   6        507.45        553.97        89.78 o                         
  -4   4   6      15028.63      14500.82       357.16 o                         
  -3   4   6      10360.82      10286.59       189.33 o                         
  -2   4   6       5154.77       5047.99       127.84 o                         
  -1   4   6       1285.67       1230.46        49.96 o                         
   0   4   6      20478.63      20361.97       250.63 o                         
   1   4   6        127.70        158.99        18.69 o                         
   2   4   6       4312.99       4362.96        82.74 o                         
   3   4   6       3303.05       3265.50        93.95 o                         
   4   4   6      32574.79      32397.48       308.03 o                         
   5   4   6          5.15         27.71        15.70 o                         
   6   4   6       6531.17       6627.94       166.49 o                         
   7   4   6        176.10        102.42        28.58 o                         
   8   4   6       5260.34       5067.57       192.89 o                         
   9   4   6        683.05        547.47        95.14 o                         
  10   4   6       4172.20       3991.90       240.34 o                         
  11   4   6         60.79        -63.70        66.24 o                         
  -6   5   6         89.37        174.44        63.02 o                         
  -5   5   6       1872.97       1974.50       182.32 o                         
  -4   5   6       3072.10       3194.06       212.57 o                         
  -3   5   6        166.96        107.20        29.34 o                         
  -2   5   6      10597.35      10537.17       227.50 o                         
  -1   5   6         36.92         42.82        16.32 o                         
   0   5   6       4739.71       4762.17       106.83 o                         
   1   5   6        184.68        210.96        21.39 o                         
   2   5   6        192.74        213.48        21.25 o                         
   3   5   6       2852.81       2901.11       126.46 o                         
   4   5   6      40692.85      40006.59       402.01 o                         
   5   5   6       1510.54       1590.79        82.03 o                         
   6   5   6        243.22        291.03        39.25 o                         
   7   5   6       2467.33       2497.53       130.10 o                         
   8   5   6        232.67        196.29        23.84 o                         
   9   5   6       2914.36       2912.95       166.81 o                         
  10   5   6       9819.37       9627.05       491.18 o                         
  -5   6   6        623.86        724.16       111.61 o                         
  -4   6   6       3551.33       3375.00       233.28 o                         
  -3   6   6       1570.90       1460.43       113.73 o                         
  -2   6   6        881.81        927.75        71.03 o                         
  -1   6   6        246.61        258.15        33.43 o                         
   0   6   6      29380.37      28742.27       334.06 o                         
   1   6   6       2237.46       2212.53        71.90 o                         
   2   6   6        616.15        690.77        55.63 o                         
   3   6   6       1088.04       1034.93        60.77 o                         
   4   6   6      11335.64      10969.08       225.12 o                         
   5   6   6         69.22         90.04        20.36 o                         
   6   6   6      12796.34      12701.35       218.53 o                         
   7   6   6       2382.92       2348.14       150.70 o                         
   8   6   6       2939.70       3186.33       175.89 o                         
   9   6   6       1422.53       1489.79       122.48 o                         
  10   6   6       2384.17       2467.20       247.96 o                         
  -5   7   6         43.29        -53.51        53.51 o                         
  -4   7   6       2898.59       2942.67       229.21 o                         
  -3   7   6        413.39        458.77        81.52 o                         
  -2   7   6        218.01        199.54        43.20 o                         
  -1   7   6       1387.68       1347.89        80.87 o                         
   0   7   6      16214.07      16137.17       267.04 o                         
   1   7   6          8.73         16.33        23.99 o                         
   2   7   6      12380.75      12301.40       252.38 o                         
   3   7   6          3.56         29.58        22.23 o                         
   4   7   6       1198.12       1146.64        66.07 o                         
   5   7   6       1620.55       1567.75        82.13 o                         
   6   7   6       4175.35       4177.70       132.89 o                         
   7   7   6       3140.88       3197.45       126.33 o                         
   8   7   6       9578.27       9905.93       260.42 o                         
   9   7   6        852.08        961.32       104.20 o                         
  10   7   6       4840.10       4895.50       251.04 o                         
  -4   8   6        733.71        882.98       306.10 o                         
  -3   8   6         83.95        311.12        99.12 o                         
  -2   8   6       1776.13       1802.52       230.07 o                         
  -1   8   6       4566.68       4654.58       188.53 o                         
   0   8   6       6431.53       6419.16       215.33 o                         
   1   8   6         14.69          3.24        14.41 o                         
   2   8   6       2170.77       2232.71       133.60 o                         
   3   8   6       6549.58       6825.94       212.95 o                         
   4   8   6       7036.52       6972.79       224.43 o                         
   5   8   6       7054.49       6839.63       180.49 o                         
   6   8   6       9145.40       9136.75       221.83 o                         
   7   8   6        145.93        156.56        35.97 o                         
   8   8   6        108.89         91.45        26.14 o                         
   9   8   6        184.74        145.18        30.22 o                         
  10   8   6       5377.54       5031.35       301.65 o                         
  -2   9   6       5754.64       6288.63       461.03 o                         
  -1   9   6        133.73        163.51        97.93 o                         
   0   9   6       2746.71       2756.38       149.31 o                         
   1   9   6        120.71        106.00        33.90 o                         
   2   9   6       3920.18       3787.89       187.50 o                         
   3   9   6       1391.60       1335.14       111.99 o                         
   4   9   6       6443.66       6469.24       245.97 o                         
   5   9   6        102.01         69.49        21.04 o                         
   6   9   6       8271.94       8289.20       251.43 o                         
   7   9   6         11.31         18.66        23.81 o                         
   8   9   6       1830.53       1769.33       113.03 o                         
   9   9   6        767.10        781.07        78.27 o                         
  10   9   6       5885.24       5776.19       279.50 o                         
  -1  10   6        340.23        571.63       228.13 o                         
   0  10   6        100.32        115.69        44.12 o                         
   1  10   6        592.50        484.02        63.98 o                         
   2  10   6        765.85        729.25        86.72 o                         
   3  10   6       1623.31       1741.61       135.03 o                         
   4  10   6      13017.11      13172.45       374.15 o                         
   5  10   6          9.12         98.99        41.45 o                         
   6  10   6       1126.87       1167.55       105.54 o                         
   7  10   6        152.75        129.53        78.18 o                         
   8  10   6         42.49         34.08        27.73 o                         
   9  10   6        760.66        734.60        93.92 o                         
  10  10   6       6093.34       6002.83       798.24 o                         
   1  11   6        305.44        297.99        52.84 o                         
   2  11   6       1449.26       1383.43       129.64 o                         
   3  11   6       1581.53       1607.94       139.60 o                         
   4  11   6       3234.90       3424.24       201.62 o                         
   5  11   6        368.88        347.68        75.88 o                         
   6  11   6       3700.41       3950.88       260.30 o                         
   7  11   6        625.23        606.06        92.59 o                         
   8  11   6       4055.39       3861.19       305.97 o                         
   2  12   6       5948.72       5399.28       382.08 o                         
   3  12   6       1701.96       1639.67       214.70 o                         
   4  12   6       1939.62       1889.12       225.20 o                         
   5  12   6        886.66        926.06       222.25 o                         
  -3 -12   7       2411.77       2350.21       415.47 o                         
  -7 -11   7        102.83        -95.23        95.23 o                         
  -6 -11   7        558.97        329.60       289.41 o                         
  -5 -11   7       8598.07       9764.43       425.62 o                         
  -4 -11   7       2321.05       2162.56       189.66 o                         
  -3 -11   7       3800.14       4028.37       254.98 o                         
  -2 -11   7       2812.89       2962.36       218.80 o                         
  -1 -11   7        128.60        185.97        66.94 o                         
   0 -11   7         16.93         57.85        58.35 o                         
  -7 -10   7       1952.45       2081.45       187.20 o                         
  -6 -10   7          5.74         21.53        30.71 o                         
  -5 -10   7       1855.94       1961.68       179.67 o                         
  -4 -10   7        306.25        338.29        80.06 o                         
  -3 -10   7       4580.52       5049.99       284.56 o                         
  -2 -10   7       1478.68       1421.35       128.56 o                         
  -1 -10   7       1854.42       1952.30       128.28 o                         
   0 -10   7        497.47        511.81        75.04 o                         
   1 -10   7       2896.31       2987.99       243.65 o                         
  -8  -9   7        516.81        560.40       118.91 o                         
  -7  -9   7       7147.71       6951.87       326.33 o                         
  -6  -9   7        274.73        209.22        48.29 o                         
  -5  -9   7       4984.70       5228.19       274.18 o                         
  -4  -9   7        255.06        294.30        63.13 o                         
  -3  -9   7        158.12        136.01        39.67 o                         
  -2  -9   7       1253.28       1431.88        94.79 o                         
  -1  -9   7       4525.95       4632.10       182.29 o                         
   0  -9   7        364.16        379.96        52.72 o                         
   1  -9   7      11391.18      11258.46       388.31 o                         
   2  -9   7          4.02         34.48        36.46 o                         
  -9  -8   7       1650.34       1759.63       293.22 o                         
  -8  -8   7        261.46        244.78        60.64 o                         
  -7  -8   7       4056.87       4047.12       203.75 o                         
  -6  -8   7       2133.32       2092.45       144.82 o                         
  -5  -8   7       4468.54       4467.44       208.80 o                         
  -4  -8   7        346.87        223.93        35.88 o                         
  -3  -8   7       8943.54       8998.52       317.64 o                         
  -2  -8   7        714.75        739.54        67.40 o                         
  -1  -8   7       2311.30       2346.35       106.95 o                         
   0  -8   7         66.63         45.26        25.22 o                         
   1  -8   7       5741.05       5862.62       238.40 o                         
   2  -8   7        308.24        358.65        92.80 o                         
   3  -8   7       1804.98       1783.28       204.55 o                         
  -9  -7   7       1759.81       1812.94       182.26 o                         
  -8  -7   7         66.49         97.92        29.17 o                         
  -7  -7   7       3169.44       3424.99       228.65 o                         
  -6  -7   7       1091.45       1136.52        90.88 o                         
  -5  -7   7       2309.87       2218.40       139.28 o                         
  -4  -7   7       2256.74       2136.86       137.46 o                         
  -3  -7   7       4615.50       4780.77       163.59 o                         
  -2  -7   7       2782.66       2860.99       114.39 o                         
  -1  -7   7       6757.40       6568.79       198.13 o                         
   0  -7   7          4.15         47.55        24.91 o                         
   1  -7   7       3376.80       3507.62       152.43 o                         
   2  -7   7        440.37        328.75        74.03 o                         
   3  -7   7       1485.94       1368.50       203.49 o                         
   4  -7   7         56.01        110.26        48.18 o                         
   5  -7   7       2222.12       2399.23       272.79 o                         
  -9  -6   7       3717.75       3664.92       184.81 o                         
  -8  -6   7       5682.58       5889.85       264.06 o                         
  -7  -6   7        136.74        126.67        29.46 o                         
  -6  -6   7        379.15        437.47        53.20 o                         
  -5  -6   7      20411.97      21735.75      1176.38 o                         
  -4  -6   7         25.45         61.33        26.99 o                         
  -3  -6   7      11437.91      11241.32       253.85 o                         
  -2  -6   7       2465.93       2567.37       114.30 o                         
  -1  -6   7       4666.32       4824.46       172.50 o                         
   0  -6   7         40.65         28.66        16.69 o                         
   1  -6   7       3940.97       3923.95       150.26 o                         
   2  -6   7        443.73        475.17        60.41 o                         
   3  -6   7      12836.99      12728.15       487.83 o                         
   4  -6   7       1973.81       1989.08       147.14 o                         
   5  -6   7       2756.92       2748.15       187.32 o                         
   6  -6   7        156.86         68.07        92.10 o                         
 -10  -5   7        142.54        121.45       192.23 o                         
  -9  -5   7       3945.75       3761.38       205.72 o                         
  -8  -5   7       2210.30       2179.13       129.57 o                         
  -7  -5   7       2173.40       2318.41       131.87 o                         
  -6  -5   7       2994.02       3059.82       132.86 o                         
  -5  -5   7       4713.33       4899.09       278.25 o                         
  -4  -5   7        176.56        208.67        30.92 o                         
  -3  -5   7       2608.22       2478.64        82.09 o                         
  -2  -5   7        691.36        636.54        52.70 o                         
  -1  -5   7      23995.11      24101.92       427.27 o                         
   0  -5   7          0.36         29.29        23.81 o                         
   1  -5   7        755.19        801.32        63.20 o                         
   2  -5   7        153.13        149.01        36.35 o                         
   3  -5   7       6175.24       6235.04       414.61 o                         
   4  -5   7        599.16        560.15        75.20 o                         
   5  -5   7       3702.12       3779.60       207.96 o                         
   6  -5   7        619.36        597.34        87.85 o                         
   7  -5   7       1048.08        920.99       185.02 o                         
  -9  -4   7         18.36          9.48        38.23 o                         
  -8  -4   7       4216.26       4179.75       175.07 o                         
  -7  -4   7       8085.25       8123.37       234.24 o                         
  -6  -4   7       2674.17       2664.32       126.61 o                         
  -5  -4   7      31837.92      31925.44       903.13 o                         
  -4  -4   7          1.39         17.40        11.27 o                         
  -3  -4   7       6624.48       7284.89       340.46 o                         
  -2  -4   7       2662.35       2568.71        80.47 o                         
  -1  -4   7      24285.14      22871.63       666.82 o                         
   0  -4   7       9405.46       9600.32       220.34 o                         
   1  -4   7      18271.40      17874.48       270.07 o                         
   2  -4   7       2431.07       2576.61       102.79 o                         
   3  -4   7        354.08        366.58        40.69 o                         
   4  -4   7        198.79        244.58        47.32 o                         
   5  -4   7       4892.75       4749.57       219.81 o                         
   6  -4   7         33.23         25.26        36.70 o                         
   7  -4   7       3492.56       3563.21       222.85 o                         
  -9  -3   7       2268.41       2492.86       174.04 o                         
  -8  -3   7         10.13         75.13        27.17 o                         
  -7  -3   7       4694.13       4818.74       177.62 o                         
  -6  -3   7        549.65        574.63        58.30 o                         
  -5  -3   7      16356.84      15993.79       363.77 o                         
  -4  -3   7       1619.65       1654.94        80.87 o                         
  -3  -3   7       2398.34       2566.23       111.97 o                         
  -2  -3   7         40.70         77.27        10.17 o                         
  -1  -3   7      36960.21      34261.89       800.75 o                         
   0  -3   7        106.39         94.27        36.58 o                         
   1  -3   7      11119.74      11021.58       244.84 o                         
   2  -3   7       8986.79       9028.41       146.53 o                         
   3  -3   7       6268.24       6098.78       108.23 o                         
   4  -3   7       4640.55       4641.68       188.88 o                         
   5  -3   7       8533.73       8550.00       282.64 o                         
   6  -3   7       1550.64       1789.78       140.63 o                         
   7  -3   7       1603.64       1668.66       147.47 o                         
   8  -3   7        805.62        886.03       110.96 o                         
  -9  -2   7       1021.77       1205.58       136.65 o                         
  -8  -2   7       1822.60       1943.85       146.64 o                         
  -7  -2   7       8004.55       8002.07       260.34 o                         
  -6  -2   7        127.81        101.15        23.66 o                         
  -5  -2   7       3730.35       3734.80       138.27 o                         
  -4  -2   7       5128.45       4883.09       108.59 o                         
  -3  -2   7       2373.58       2419.19        86.30 o                         
  -2  -2   7       2967.35       2936.54        92.67 o                         
  -1  -2   7      24541.05      22977.15       559.38 o                         
   0  -2   7      23960.83      24380.39       599.68 o                         
   1  -2   7       1713.78       1708.25        63.29 o                         
   2  -2   7      32959.12      32146.20       314.51 o                         
   3  -2   7       4962.08       5093.26        98.90 o                         
   4  -2   7       5442.67       5197.26       117.21 o                         
   5  -2   7      21753.17      21324.45       427.67 o                         
   6  -2   7       1411.14       1484.11       122.73 o                         
   7  -2   7        253.97        314.84        61.49 o                         
   8  -2   7        909.58        969.32       119.84 o                         
  -9  -1   7       2565.99       2653.25       201.56 o                         
  -8  -1   7         22.36          4.65        28.15 o                         
  -7  -1   7       1277.98       1318.74        97.49 o                         
  -6  -1   7         73.72         43.09        19.45 o                         
  -5  -1   7       3963.54       4073.30       122.12 o                         
  -4  -1   7        453.67        480.68        35.53 o                         
  -3  -1   7      44815.95      43592.09       442.95 o                         
  -2  -1   7       2226.09       2269.35        76.93 o                         
  -1  -1   7       8580.20       8039.74       424.80 o                         
   0  -1   7        233.22        282.43        40.42 o                         
   1  -1   7       3810.19       3591.93        85.71 o                         
   2  -1   7        289.02        295.34        30.07 o                         
   3  -1   7      12490.61      12149.04       162.12 o                         
   4  -1   7         15.77         35.33        15.04 o                         
   5  -1   7      19871.25      19676.05       399.37 o                         
   6  -1   7       1978.59       1885.31       133.53 o                         
   7  -1   7         50.23         84.26        41.60 o                         
   8  -1   7          3.24         35.31        31.32 o                         
   9  -1   7       8070.71       7868.34       412.25 o                         
  -9   0   7       3018.62       2973.59       390.42 o                         
  -8   0   7          7.00        -16.70        24.68 o                         
  -7   0   7       8974.05       8572.86       280.40 o                         
  -6   0   7        254.75        262.46        43.10 o                         
  -5   0   7        222.65        219.50        31.22 o                         
  -4   0   7       1467.04       1508.83        77.20 o                         
  -3   0   7      20742.61      19943.58       263.52 o                         
  -2   0   7       1628.41       1710.21        93.38 o                         
  -1   0   7      19062.48      20459.24       431.10 o                         
   0   0   7      13011.66      15214.88       368.65 o                         
   1   0   7       4146.76       4188.35        82.29 o                         
   2   0   7       1736.75       1673.76        47.00 o                         
   3   0   7      18712.35      18559.36       216.84 o                         
   4   0   7       2654.09       2630.03        81.86 o                         
   5   0   7      14054.29      13448.88       273.24 o                         
   6   0   7       1116.29       1236.52       106.92 o                         
   7   0   7         25.27         44.67        33.80 o                         
   8   0   7        237.64        270.57        61.28 o                         
   9   0   7       5303.21       5411.41       280.12 o                         
  10   0   7        939.51       1287.86       261.83 o                         
  -8   1   7        662.22        676.93       129.18 o                         
  -7   1   7      10383.12      10574.86       380.53 o                         
  -6   1   7        444.99        503.53        57.00 o                         
  -5   1   7       6546.06       6581.15       210.88 o                         
  -4   1   7         16.36         43.03        19.94 o                         
  -3   1   7       2656.00       2629.60       109.52 o                         
  -2   1   7          0.37         44.87        31.77 o                         
  -1   1   7       8775.77       8621.36       165.87 o                         
   0   1   7        769.15        852.90        49.92 o                         
   1   1   7      33893.44      37499.89      1725.43 o                         
   2   1   7       7286.00       6872.51       132.99 o                         
   3   1   7       2401.79       2359.16        72.08 o                         
   4   1   7       1312.52       1323.83        51.34 o                         
   5   1   7       2953.32       2961.92        68.08 o                         
   6   1   7        296.94        316.17        41.11 o                         
   7   1   7      15478.23      15217.81       342.46 o                         
   8   1   7        227.31        267.88        47.83 o                         
   9   1   7       1539.19       1645.95       129.63 o                         
  10   1   7        144.43        101.75        63.76 o                         
  -7   2   7       6237.54       6408.04       383.53 o                         
  -6   2   7        253.23        217.86        44.22 o                         
  -5   2   7       4465.56       4502.70       194.57 o                         
  -4   2   7       1506.26       1524.70        96.03 o                         
  -3   2   7       9130.06       8824.24       236.85 o                         
  -2   2   7       5227.61       5180.27       134.33 o                         
  -1   2   7       9567.82       9590.52       151.12 o                         
   0   2   7      16756.04      16735.00       271.45 o                         
   1   2   7      29195.52      28646.10       265.36 o                         
   2   2   7        939.46       1076.95        73.78 o                         
   3   2   7      37751.87      36689.44       564.48 o                         
   4   2   7          2.67         18.34         8.87 o                         
   5   2   7         81.80        125.27        22.65 o                         
   6   2   7        778.69        792.31        66.44 o                         
   7   2   7      13374.07      13068.10       316.24 o                         
   8   2   7         12.27         45.79        41.98 o                         
   9   2   7       9137.52       9253.98       349.76 o                         
  10   2   7        424.02        370.56        71.97 o                         
  -7   3   7       4285.06       4169.95       319.50 o                         
  -6   3   7       1193.71       1321.78       130.17 o                         
  -5   3   7       1961.28       2107.73       147.73 o                         
  -4   3   7      10963.79      10367.74       259.51 o                         
  -3   3   7       3201.93       3179.50       133.72 o                         
  -2   3   7      12607.22      12430.36       246.80 o                         
  -1   3   7      14159.76      13824.03       135.27 o                         
   0   3   7       5555.40       5541.25       128.01 o                         
   1   3   7         77.36         88.97        17.41 o                         
   2   3   7       3773.35       3740.01       148.04 o                         
   3   3   7      25146.59      24917.59       316.27 o                         
   4   3   7        162.23        145.99        22.76 o                         
   5   3   7       5550.97       5553.45       140.18 o                         
   6   3   7       4517.82       4567.68       152.42 o                         
   7   3   7       4729.22       4762.48       163.27 o                         
   8   3   7        106.55        199.15        42.78 o                         
   9   3   7        694.16        699.26        91.68 o                         
  10   3   7        928.39        960.47       118.51 o                         
  -6   4   7         47.16          0.95        35.36 o                         
  -5   4   7       1447.15       1450.69       147.74 o                         
  -4   4   7        522.66        524.91        67.74 o                         
  -3   4   7      14111.45      13216.36       334.31 o                         
  -2   4   7          1.66          1.15        10.61 o                         
  -1   4   7      16403.12      16252.32       250.80 o                         
   0   4   7        939.17        881.99        41.68 o                         
   1   4   7         23.38         56.34        17.08 o                         
   2   4   7       1144.43       1077.67        53.06 o                         
   3   4   7      42676.84      42688.24       383.03 o                         
   4   4   7         47.36         66.15        24.62 o                         
   5   4   7       1374.88       1493.71        89.83 o                         
   6   4   7       3608.42       3614.29       126.34 o                         
   7   4   7       8707.47       8731.21       276.38 o                         
   8   4   7       3121.78       3155.13       153.31 o                         
   9   4   7       4760.59       4533.11       239.38 o                         
  10   4   7       1721.76       1542.37       176.45 o                         
  -6   5   7       1035.77       1139.50       183.30 o                         
  -5   5   7        167.70        131.57        61.31 o                         
  -4   5   7        124.96        148.35        50.28 o                         
  -3   5   7      11438.83      11440.44       326.93 o                         
  -2   5   7       1028.11        993.35        70.41 o                         
  -1   5   7      16701.48      16296.51       354.60 o                         
   0   5   7       5294.19       5261.47       141.13 o                         
   1   5   7        300.22        327.31        35.06 o                         
   2   5   7         30.58         48.02         8.59 o                         
   3   5   7      28052.07      27057.98       424.82 o                         
   4   5   7       7143.53       7086.28       142.55 o                         
   5   5   7      17385.95      17353.08       314.91 o                         
   6   5   7      13351.72      13219.42       271.93 o                         
   7   5   7       1138.80       1335.60       114.41 o                         
   8   5   7       1234.36       1064.77       129.06 o                         
   9   5   7       4444.50       4325.94       314.86 o                         
  10   5   7          2.42         57.45        54.42 o                         
  -5   6   7       2249.87       2300.61       209.63 o                         
  -4   6   7       1402.94       1446.49       152.60 o                         
  -3   6   7       1645.41       1662.33       125.32 o                         
  -2   6   7        334.83        302.42        48.21 o                         
  -1   6   7       5519.29       5280.53       156.79 o                         
   0   6   7        611.88        654.00        57.07 o                         
   1   6   7      11122.17      11276.93       209.67 o                         
   2   6   7       3174.47       3052.70        79.75 o                         
   3   6   7       3674.15       3783.88       116.21 o                         
   4   6   7       1398.19       1357.72        95.72 o                         
   5   6   7        334.55        331.12        43.02 o                         
   6   6   7       2209.29       2467.44       124.49 o                         
   7   6   7      12899.53      13365.42       342.14 o                         
   8   6   7       1880.58       1989.49       163.28 o                         
   9   6   7       5109.02       5256.32       236.45 o                         
  10   6   7        315.47        306.73       144.32 o                         
  -4   7   7        436.02        480.05        90.25 o                         
  -3   7   7       5160.58       5154.85       284.92 o                         
  -2   7   7          1.44         47.10        22.75 o                         
  -1   7   7         33.31         19.83        17.54 o                         
   0   7   7        750.48        810.44        61.09 o                         
   1   7   7      23430.89      23363.37       390.61 o                         
   2   7   7         22.21         37.99        24.97 o                         
   3   7   7      16323.01      16637.31       317.06 o                         
   4   7   7          3.13         12.16        22.65 o                         
   5   7   7        179.86        203.64        30.89 o                         
   6   7   7        983.34       1066.24        74.15 o                         
   7   7   7       6030.00       6040.16       193.86 o                         
   8   7   7        539.12        533.18        62.88 o                         
   9   7   7      11810.70      12088.10       304.33 o                         
  10   7   7        471.74        651.38       120.99 o                         
  -3   8   7       2987.63       2859.61       310.24 o                         
  -2   8   7         55.58         20.79        45.99 o                         
  -1   8   7       1238.03       1167.46       110.55 o                         
   0   8   7       2796.86       2903.00       148.99 o                         
   1   8   7       8936.56       8592.90       252.11 o                         
   2   8   7         56.38         51.81        41.25 o                         
   3   8   7        514.80        534.96        68.40 o                         
   4   8   7       1651.89       1728.84       113.00 o                         
   5   8   7       5934.82       5762.96       275.12 o                         
   6   8   7       6157.48       6155.57       201.63 o                         
   7   8   7       5939.74       6216.55       246.11 o                         
   8   8   7        118.90         76.89        30.32 o                         
   9   8   7       1339.84       1357.69       105.94 o                         
  10   8   7       1134.98       1128.58       140.56 o                         
  -2   9   7        639.41        663.40       154.79 o                         
  -1   9   7        700.29        587.95       252.09 o                         
   0   9   7         29.46         21.27        15.13 o                         
   1   9   7       8996.65       8857.21       272.00 o                         
   2   9   7        926.27        950.82        96.23 o                         
   3   9   7       3534.06       3516.17       183.87 o                         
   4   9   7       6304.63       6503.88       250.10 o                         
   5   9   7       4950.76       4859.37       219.15 o                         
   6   9   7       2129.09       2146.08       146.17 o                         
   7   9   7       4899.49       4956.06       280.96 o                         
   8   9   7        272.09        180.65        75.36 o                         
   9   9   7        780.48        852.30        93.08 o                         
  10   9   7        869.29        957.68       113.99 o                         
   0  10   7        549.21        478.23        79.81 o                         
   1  10   7        740.34        736.02        82.49 o                         
   2  10   7        709.09        832.53        95.36 o                         
   3  10   7       2440.11       2534.80       166.53 o                         
   4  10   7        162.99        125.64        42.81 o                         
   5  10   7      12165.05      12172.24       368.69 o                         
   6  10   7          9.84         -8.94        28.09 o                         
   7  10   7       4191.74       4528.53       292.39 o                         
   8  10   7       1277.41       1330.31       156.96 o                         
   9  10   7         37.49         12.86        29.87 o                         
  10  10   7        606.78        757.18       185.20 o                         
   1  11   7       4712.84       4696.79       271.81 o                         
   2  11   7        799.79        832.35       103.69 o                         
   3  11   7        927.39        913.04       107.68 o                         
   4  11   7         18.88         27.02        21.42 o                         
   5  11   7        286.65        380.58        70.44 o                         
   6  11   7        440.99        321.88        84.45 o                         
   7  11   7       6504.78       6724.48       375.60 o                         
   8  11   7         21.34         43.46        60.89 o                         
   2  12   7        128.38        223.07        64.78 o                         
   3  12   7       6120.32       6104.22       329.00 o                         
   4  12   7         73.79        154.14       109.62 o                         
  -7 -11   8        538.90        358.01       142.69 o                         
  -6 -11   8       1363.84       1295.28       227.16 o                         
  -5 -11   8        519.19        633.58       165.49 o                         
  -4 -11   8       5200.74       5385.13       399.07 o                         
  -3 -11   8         46.77          6.58        29.54 o                         
  -2 -11   8       1576.43       1653.02       238.64 o                         
  -1 -11   8         58.85        -38.70        73.00 o                         
   0 -11   8        722.04        508.88       163.62 o                         
  -7 -10   8          0.60        -32.02        88.73 o                         
  -6 -10   8       2963.12       2908.31       221.59 o                         
  -5 -10   8         36.66        113.07        79.19 o                         
  -4 -10   8       1092.83       1178.60       145.44 o                         
  -3 -10   8        105.75         96.71        40.26 o                         
  -2 -10   8       3540.74       3675.04       213.66 o                         
  -1 -10   8        115.48        157.03        40.94 o                         
   0 -10   8       7164.81       7505.37       335.38 o                         
   1 -10   8        234.58        202.06        56.69 o                         
  -8  -9   8       1682.72       2006.55       460.30 o                         
  -7  -9   8        303.14        277.05        88.03 o                         
  -6  -9   8       9465.51       9601.18       384.75 o                         
  -5  -9   8         42.03         29.87        47.09 o                         
  -4  -9   8       1666.11       1700.63       161.03 o                         
  -3  -9   8          4.03         -6.11        36.81 o                         
  -2  -9   8        195.34        184.41        28.36 o                         
  -1  -9   8         24.32         46.87        27.84 o                         
   0  -9   8       5435.83       5403.41       207.57 o                         
   1  -9   8        593.30        704.18       103.21 o                         
   2  -9   8       2119.09       2260.72       205.78 o                         
  -8  -8   8       7673.84       7317.62       303.32 o                         
  -7  -8   8       1383.85       1286.32       133.16 o                         
  -6  -8   8       1210.60       1202.96       112.65 o                         
  -5  -8   8       7038.45       7063.99       271.23 o                         
  -4  -8   8       3838.24       3959.48       230.37 o                         
  -3  -8   8        815.87        864.02       104.29 o                         
  -2  -8   8      15083.53      15194.45       516.12 o                         
  -1  -8   8         19.56        -11.16        17.88 o                         
   0  -8   8       1304.23       1274.75        93.60 o                         
   1  -8   8       1527.75       1470.08       122.79 o                         
   2  -8   8       4181.49       4327.27       310.85 o                         
   3  -8   8          2.54        151.59        75.76 o                         
  -9  -7   8        372.29        295.48        84.37 o                         
  -8  -7   8       6136.07       5553.11       260.35 o                         
  -7  -7   8       3463.20       3433.86       198.21 o                         
  -6  -7   8       3134.13       3103.13       173.18 o                         
  -5  -7   8       5295.03       5321.22       222.75 o                         
  -4  -7   8       1483.66       1553.00       119.56 o                         
  -3  -7   8        528.14        464.89        81.08 o                         
  -2  -7   8      12629.29      12684.47       322.89 o                         
  -1  -7   8       1519.76       1581.67       100.25 o                         
   0  -7   8        342.65        399.12        50.18 o                         
   1  -7   8        102.88         97.26        30.83 o                         
   2  -7   8       5833.12       5661.31       294.95 o                         
   3  -7   8        355.25        466.17       101.54 o                         
   4  -7   8       3180.50       3079.32       197.09 o                         
  -9  -6   8          1.47         49.81        51.31 o                         
  -8  -6   8       2915.86       2793.84       178.76 o                         
  -7  -6   8         63.34        105.82        34.10 o                         
  -6  -6   8         93.35        103.35        20.57 o                         
  -5  -6   8         84.47         56.37        18.86 o                         
  -4  -6   8       8922.25       8882.37       274.23 o                         
  -3  -6   8       3726.01       3497.88       170.25 o                         
  -2  -6   8      28654.28      28852.41       626.80 o                         
  -1  -6   8       5618.94       5693.10       195.69 o                         
   0  -6   8       1831.70       1865.46        98.78 o                         
   1  -6   8          1.03         31.16        14.54 o                         
   2  -6   8      10611.89      10594.98       293.70 o                         
   3  -6   8       7475.14       7405.10       379.39 o                         
   4  -6   8       2981.57       3093.40       186.06 o                         
   5  -6   8       3258.22       3320.25       207.94 o                         
   6  -6   8        743.59        682.28       147.72 o                         
  -9  -5   8        154.69        122.24        88.00 o                         
  -8  -5   8       9410.37       9313.98       324.23 o                         
  -7  -5   8        812.70        762.28        75.11 o                         
  -6  -5   8       5937.69       5956.10       340.11 o                         
  -5  -5   8        316.30        417.85        50.19 o                         
  -4  -5   8       1215.67       1238.75        80.30 o                         
  -3  -5   8       1191.03       1185.87        66.65 o                         
  -2  -5   8      27119.32      25610.88       420.92 o                         
  -1  -5   8       1675.66       1650.11       100.32 o                         
   0  -5   8       4357.48       4349.34       163.67 o                         
   1  -5   8       3810.32       3836.57       141.18 o                         
   2  -5   8      12544.46      12490.83       254.57 o                         
   3  -5   8       2185.52       2285.20       199.91 o                         
   4  -5   8       4835.32       5013.04       222.01 o                         
   5  -5   8       2241.09       2517.07       170.31 o                         
   6  -5   8       1915.78       1981.84       164.40 o                         
   7  -5   8          5.48         54.20        32.87 o                         
  -9  -4   8         21.34         68.57        34.60 o                         
  -8  -4   8         89.11         96.64        40.45 o                         
  -7  -4   8        137.84        129.24        32.00 o                         
  -6  -4   8      12857.56      13225.72       415.15 o                         
  -5  -4   8       2250.72       2317.22       104.39 o                         
  -4  -4   8       7377.29       7627.84       458.79 o                         
  -3  -4   8        284.45        301.05        27.06 o                         
  -2  -4   8        117.64        148.59        18.11 o                         
  -1  -4   8         18.39         38.57        16.73 o                         
   0  -4   8       8653.90       8914.67       225.92 o                         
   1  -4   8        363.34        349.78        39.60 o                         
   2  -4   8      17382.29      17226.57       272.81 o                         
   3  -4   8       2937.39       3049.23       118.52 o                         
   4  -4   8         24.25         60.07        31.54 o                         
   5  -4   8       3001.48       3094.15       178.50 o                         
   6  -4   8       1836.08       1845.58       150.64 o                         
   7  -4   8        971.41       1062.38       122.72 o                         
  -9  -3   8        620.64        726.95       121.46 o                         
  -8  -3   8       4868.73       5036.57       289.39 o                         
  -7  -3   8        202.41        172.13        48.62 o                         
  -6  -3   8       3462.57       3594.12       149.53 o                         
  -5  -3   8       1702.38       1788.27       100.76 o                         
  -4  -3   8      11629.60      12254.71       428.95 o                         
  -3  -3   8        350.64        305.05        25.90 o                         
  -2  -3   8       5363.58       5808.71       257.75 o                         
  -1  -3   8       1549.52       1574.16        92.11 o                         
   0  -3   8      13344.31      12411.23       312.97 o                         
   1  -3   8       3915.24       3964.21       106.45 o                         
   2  -3   8      13548.34      13170.42       178.51 o                         
   3  -3   8         24.92         18.75        12.70 o                         
   4  -3   8       6548.77       6450.54       226.85 o                         
   5  -3   8         39.89         57.90        34.88 o                         
   6  -3   8        565.44        634.75        87.13 o                         
   7  -3   8        132.17        139.61        56.92 o                         
   8  -3   8       5720.24       5810.36       344.83 o                         
  -9  -2   8         13.62         43.92        75.14 o                         
  -8  -2   8       4874.20       5220.37       288.55 o                         
  -7  -2   8        532.50        503.77        58.07 o                         
  -6  -2   8       3249.95       3161.05       161.88 o                         
  -5  -2   8         55.59         80.31        23.03 o                         
  -4  -2   8      10629.06      10766.03       304.92 o                         
  -3  -2   8       8662.28       8609.22       187.85 o                         
  -2  -2   8       9018.13       9765.80       335.28 o                         
  -1  -2   8       6641.23       6469.99       181.27 o                         
   0  -2   8      18139.80      18209.62       639.95 o                         
   1  -2   8       2057.57       1996.57        62.18 o                         
   2  -2   8       2143.18       2153.53        84.56 o                         
   3  -2   8       7749.13       7865.44       139.76 o                         
   4  -2   8      12296.33      12326.73       211.76 o                         
   5  -2   8         54.25         35.25        23.54 o                         
   6  -2   8       7407.36       7589.97       281.60 o                         
   7  -2   8        540.84        594.56        83.76 o                         
   8  -2   8       1657.91       1698.51       154.74 o                         
  -9  -1   8        126.36        -19.92        45.25 o                         
  -8  -1   8       7317.31       7452.53       297.49 o                         
  -7  -1   8       2068.91       2222.38       128.20 o                         
  -6  -1   8       1810.24       1905.36       111.88 o                         
  -5  -1   8       1124.91       1145.44        76.77 o                         
  -4  -1   8      26417.13      26240.20       589.66 o                         
  -3  -1   8       5038.01       4957.39        97.22 o                         
  -2  -1   8       9129.52       9201.03       283.77 o                         
  -1  -1   8      12699.74      13090.52       483.65 o                         
   0  -1   8       5559.89       5270.52       437.57 o                         
   1  -1   8       3826.19       3654.42       106.01 o                         
   2  -1   8       7480.57       7144.21       153.34 o                         
   3  -1   8        354.31        366.84        37.82 o                         
   4  -1   8      11310.82      11280.32       177.17 o                         
   5  -1   8        228.79        304.35        61.79 o                         
   6  -1   8       2981.21       3148.73       174.28 o                         
   7  -1   8          8.55         15.00        50.37 o                         
   8  -1   8       2116.36       2049.17       163.37 o                         
   9  -1   8        136.07        150.49        54.41 o                         
  -8   0   8       7457.60       7343.82       282.24 o                         
  -7   0   8       1833.10       1853.13       129.15 o                         
  -6   0   8       1698.75       1840.78       116.03 o                         
  -5   0   8       1472.21       1521.74        84.93 o                         
  -4   0   8      13522.86      13266.58       313.45 o                         
  -3   0   8       4624.41       4819.04       153.72 o                         
  -2   0   8      12727.98      12608.66       518.38 o                         
  -1   0   8       9575.82       9462.20       326.56 o                         
   0   0   8      15720.17      17744.52       456.11 o                         
   1   0   8       1885.89       1986.49        73.09 o                         
   2   0   8       9567.04       9105.74       244.75 o                         
   3   0   8        499.74        531.39        39.25 o                         
   4   0   8      10105.02       9945.69       167.02 o                         
   5   0   8         13.59         19.16        17.13 o                         
   6   0   8      16902.46      16828.86       408.39 o                         
   7   0   8       2373.15       2351.11       161.20 o                         
   8   0   8        790.03        643.74        90.38 o                         
   9   0   8          2.16         30.68        28.55 o                         
  -8   1   8        225.06        146.87        71.23 o                         
  -7   1   8        799.62        913.43       117.41 o                         
  -6   1   8       3420.87       3529.65       160.18 o                         
  -5   1   8       2103.22       2147.32       110.99 o                         
  -4   1   8      16487.20      16441.08       307.84 o                         
  -3   1   8       4465.21       4307.90       147.39 o                         
  -2   1   8        897.74        965.30        69.76 o                         
  -1   1   8      18522.41      17820.61       443.25 o                         
   0   1   8      18052.01      18347.79       668.62 o                         
   1   1   8      13300.27      14573.59       766.61 o                         
   2   1   8      50643.85      48688.89      1216.46 o                         
   3   1   8        182.25        165.59        22.10 o                         
   4   1   8       7723.62       7512.24       128.97 o                         
   5   1   8         56.48         49.31        11.97 o                         
   6   1   8      11971.99      11879.24       270.49 o                         
   7   1   8        553.06        652.63        86.40 o                         
   8   1   8       6909.07       6812.86       295.19 o                         
   9   1   8        532.19        551.20        92.45 o                         
  10   1   8        549.15        505.23       163.17 o                         
  -7   2   8        274.96        310.97        99.24 o                         
  -6   2   8       4178.79       4022.20       225.56 o                         
  -5   2   8       1553.71       1575.99        97.97 o                         
  -4   2   8      15849.57      15559.04       329.28 o                         
  -3   2   8        671.02        695.57        54.79 o                         
  -2   2   8       2059.42       2077.69        88.60 o                         
  -1   2   8         91.06        110.56        16.88 o                         
   0   2   8       4872.25       4542.32       122.41 o                         
   1   2   8        712.30        662.01        44.11 o                         
   3   2   8       4486.87       4730.57       143.65 o                         
   4   2   8        977.77        933.64        53.52 o                         
   5   2   8          4.12         20.36        16.19 o                         
   6   2   8      11134.01      11113.01       185.79 o                         
   7   2   8       1001.03       1001.09       105.28 o                         
   8   2   8       1614.78       1585.91       140.54 o                         
   9   2   8       1021.13        798.48       130.56 o                         
  10   2   8       4361.46       4219.56       466.57 o                         
  -7   3   8       1323.44       1725.05       289.88 o                         
  -6   3   8       4658.08       4850.39       255.50 o                         
  -5   3   8        106.69         76.32        28.76 o                         
  -4   3   8       3384.52       3399.06       154.08 o                         
  -3   3   8       9709.54       9552.80       245.11 o                         
  -2   3   8      11629.02      11908.71       256.52 o                         
  -1   3   8        883.09        833.72        72.70 o                         
   0   3   8      18198.23      17581.71       271.61 o                         
   1   3   8       7266.47       7200.83       209.84 o                         
   2   3   8       7591.65       7410.94       186.05 o                         
   3   3   8      13733.09      13737.32       245.86 o                         
   4   3   8       3091.71       3245.08       119.11 o                         
   5   3   8         21.83         16.14        13.40 o                         
   6   3   8      29748.22      29043.36       510.91 o                         
   7   3   8       4586.54       4616.47       192.69 o                         
   8   3   8        829.44        875.00       111.17 o                         
   9   3   8       8370.36       8240.74       420.05 o                         
  10   3   8       2378.16       2196.60       228.96 o                         
  -6   4   8       1343.44       1524.49       139.05 o                         
  -5   4   8       1713.27       1836.92       173.47 o                         
  -4   4   8       1321.34       1333.00       118.90 o                         
  -3   4   8          8.49          4.21        23.56 o                         
  -2   4   8       9396.54       9479.39       226.59 o                         
  -1   4   8        423.42        397.29        42.64 o                         
   0   4   8       3450.13       3344.53       108.84 o                         
   1   4   8        209.72        206.37        35.72 o                         
   2   4   8       6320.98       6070.44       167.75 o                         
   3   4   8         37.54         91.83        29.39 o                         
   4   4   8       8045.54       8114.29       201.74 o                         
   5   4   8         43.01         42.72        14.14 o                         
   6   4   8       8612.44       8664.10       199.20 o                         
   7   4   8       2371.91       2452.48       120.96 o                         
   8   4   8        100.36        101.47        26.00 o                         
   9   4   8         56.29         24.24        49.95 o                         
  10   4   8       2535.81       2397.06       235.52 o                         
  -6   5   8       3601.60       3408.38       293.53 o                         
  -5   5   8         17.56         32.93        97.82 o                         
  -4   5   8        845.21        838.49       116.96 o                         
  -3   5   8        553.42        477.54        63.06 o                         
  -2   5   8      12430.17      11677.47       315.93 o                         
  -1   5   8       1117.18       1055.80        72.97 o                         
   0   5   8      19998.15      19087.25       302.93 o                         
   1   5   8       6179.48       5671.95       213.84 o                         
   2   5   8        214.30        249.50        20.37 o                         
   3   5   8       2417.18       2347.68        77.80 o                         
   4   5   8      24250.26      23933.04       302.17 o                         
   5   5   8        116.13        203.36        36.93 o                         
   6   5   8      16345.63      16406.08       315.71 o                         
   7   5   8       4705.07       4959.85       163.92 o                         
   8   5   8        876.34        852.85       102.35 o                         
   9   5   8        162.70        160.83        45.16 o                         
  10   5   8       2768.88       2807.83       267.37 o                         
  -5   6   8        883.93        967.55       138.57 o                         
  -4   6   8       3214.91       3022.09       227.69 o                         
  -3   6   8         51.64          7.34        24.54 o                         
  -2   6   8         31.84         11.49        32.85 o                         
  -1   6   8         24.50         32.07        20.00 o                         
   0   6   8      16402.47      16268.09       272.05 o                         
   1   6   8         94.61        105.74        25.40 o                         
   2   6   8       7683.76       7532.50       125.16 o                         
   3   6   8        360.98        415.92        54.80 o                         
   4   6   8       3721.15       3438.72       148.92 o                         
   5   6   8        886.89        933.97        80.02 o                         
   6   6   8       1577.19       1651.94       102.84 o                         
   7   6   8        372.60        405.23        58.09 o                         
   8   6   8       9646.59      10176.36       304.32 o                         
   9   6   8         23.66         37.49        45.82 o                         
  10   6   8       1672.10       1688.66       206.49 o                         
  -4   7   8       6632.20       7475.10       523.06 o                         
  -3   7   8        668.55        598.73       154.70 o                         
  -2   7   8        797.10        811.66       110.25 o                         
  -1   7   8       1213.36       1261.05       105.62 o                         
   0   7   8       4013.85       3956.66       168.77 o                         
   1   7   8         14.64         11.35        25.58 o                         
   2   7   8       6173.01       6257.43       224.30 o                         
   3   7   8        205.05        230.54        37.23 o                         
   4   7   8      15121.18      15155.53       285.41 o                         
   5   7   8        762.63        712.66        61.96 o                         
   6   7   8        205.36        182.11        53.11 o                         
   7   7   8       1883.21       1986.99       101.56 o                         
   8   7   8       5894.09       6025.22       207.61 o                         
   9   7   8        873.01        938.26        99.49 o                         
  10   7   8       6272.67       6679.68       364.36 o                         
  -3   8   8       2230.60       2354.95       288.39 o                         
  -2   8   8        962.62        924.70       165.90 o                         
  -1   8   8        238.11        172.50        37.90 o                         
   0   8   8      12521.83      12214.98       314.36 o                         
   1   8   8       1827.97       1792.84       128.31 o                         
   2   8   8       1595.86       1622.21       121.17 o                         
   3   8   8       6833.61       6857.19       245.36 o                         
   4   8   8       5936.63       6124.74       265.96 o                         
   5   8   8       1617.49       1500.49       113.26 o                         
   6   8   8       6953.84       6854.73       220.50 o                         
   7   8   8        109.97         90.80        31.09 o                         
   8   8   8       2122.41       2178.81       130.66 o                         
   9   8   8        385.77        310.94        47.75 o                         
  10   8   8       4566.21       4531.12       286.79 o                         
  -1   9   8          4.03         -0.65        48.94 o                         
   0   9   8       3469.08       3400.72       175.00 o                         
   1   9   8       1916.89       2068.64       148.35 o                         
   2   9   8        216.79        124.33        34.76 o                         
   3   9   8        116.81        129.37        45.41 o                         
   4   9   8       5809.52       5793.47       242.53 o                         
   5   9   8        200.25        134.46        56.37 o                         
   6   9   8       4885.32       4935.24       240.09 o                         
   7   9   8         30.84         90.49        28.11 o                         
   8   9   8        348.49        281.39        58.72 o                         
   9   9   8       1732.53       1753.45       126.54 o                         
  10   9   8       2924.84       2778.56       234.47 o                         
   0  10   8       6038.21       5975.63       287.64 o                         
   1  10   8       1278.37       1289.90       123.12 o                         
   2  10   8        339.53        294.61        46.33 o                         
   3  10   8          1.91          0.99        32.00 o                         
   4  10   8       5683.50       5537.81       251.30 o                         
   5  10   8       2464.95       2469.59       191.24 o                         
   6  10   8       9776.57      10206.96       515.61 o                         
   7  10   8       4169.58       4402.02       315.81 o                         
   8  10   8        123.19         58.36        31.19 o                         
   9  10   8          0.71          2.14        31.09 o                         
   1  11   8        406.17        372.85        94.71 o                         
   2  11   8       3940.22       3903.96       224.32 o                         
   3  11   8        116.78        140.28        48.89 o                         
   4  11   8       2262.11       2251.41       170.40 o                         
   5  11   8         80.73         50.66        32.50 o                         
   6  11   8       2164.92       2078.64       190.21 o                         
   7  11   8         91.65        171.11        62.77 o                         
   8  11   8       1673.79       1712.66       302.56 o                         
   6  12   8         13.68          6.68       174.91 o                         
   7  12   8        323.41        263.20        86.64 o                         
  -6 -11   9        376.26        272.56       148.40 o                         
  -5 -11   9       2201.13       2395.63       314.89 o                         
  -4 -11   9       2136.80       2156.35       569.07 o                         
  -3 -11   9       4285.87       4042.48       347.09 o                         
  -2 -11   9        498.36        678.80       183.52 o                         
  -1 -11   9        668.20        976.93       224.49 o                         
  -6 -10   9        307.44        227.55        78.49 o                         
  -5 -10   9       7110.04       7328.72       360.15 o                         
  -4 -10   9        737.29        758.18       115.25 o                         
  -3 -10   9        448.78        369.88        69.69 o                         
  -2 -10   9        820.04        801.94        98.88 o                         
  -1 -10   9       2342.30       2236.61       214.03 o                         
   0 -10   9         43.61         51.66        44.49 o                         
   1 -10   9       5142.87       5280.98       317.53 o                         
  -7  -9   9        413.67        358.21       108.24 o                         
  -6  -9   9        102.13         55.84        48.83 o                         
  -5  -9   9      10483.43      10095.66       349.93 o                         
  -4  -9   9       1452.05       1408.35       149.47 o                         
  -3  -9   9       1557.46       1647.50       157.83 o                         
  -2  -9   9       3426.03       3506.79       200.41 o                         
  -1  -9   9        401.97        432.85        57.82 o                         
   0  -9   9        783.53        783.13        89.80 o                         
   1  -9   9      10302.01      10251.83       393.23 o                         
   2  -9   9         35.01         69.78       136.93 o                         
  -8  -8   9        621.07        521.80       113.76 o                         
  -7  -8   9       3093.97       3068.33       213.81 o                         
  -6  -8   9        258.20        265.18        71.04 o                         
  -5  -8   9       1679.86       1586.77       134.48 o                         
  -4  -8   9         42.02         36.20        26.88 o                         
  -3  -8   9       4553.40       4697.08       352.62 o                         
  -2  -8   9         91.39         87.66        51.37 o                         
  -1  -8   9       1876.19       1776.09       105.78 o                         
   0  -8   9        874.25        856.22        87.52 o                         
   1  -8   9       5230.45       5079.84       235.52 o                         
   2  -8   9        883.42        857.59       128.01 o                         
   3  -8   9        628.62        677.42       138.10 o                         
  -9  -7   9       2266.89       2028.60       311.95 o                         
  -8  -7   9          3.42          5.35        31.95 o                         
  -7  -7   9       3659.76       3757.95       215.22 o                         
  -6  -7   9         43.22         97.85        35.46 o                         
  -5  -7   9       4079.25       4001.79       201.64 o                         
  -4  -7   9       1272.36       1151.72       107.64 o                         
  -3  -7   9      10638.16       9985.01       369.81 o                         
  -2  -7   9       1709.74       1793.74       111.99 o                         
  -1  -7   9       5503.07       5420.88       193.78 o                         
   0  -7   9       1699.05       1718.13       111.26 o                         
   1  -7   9       5874.51       5985.20       240.93 o                         
   2  -7   9        228.18        210.95        51.82 o                         
   3  -7   9        819.18        852.06       140.63 o                         
   4  -7   9       1854.40       2185.72       241.02 o                         
  -9  -6   9       5014.56       4367.08       335.31 o                         
  -8  -6   9        534.59        552.07        81.16 o                         
  -7  -6   9       1394.66       1299.75       122.50 o                         
  -6  -6   9        335.85        332.43        65.14 o                         
  -5  -6   9        336.50        355.64        58.37 o                         
  -4  -6   9       4394.79       4275.97       196.72 o                         
  -3  -6   9      11051.93      10251.05       347.81 o                         
  -2  -6   9        440.02        477.44        52.89 o                         
  -1  -6   9       2095.36       2135.73       123.80 o                         
   0  -6   9       3158.27       3118.55       152.34 o                         
   1  -6   9       3926.86       3944.86       158.55 o                         
   2  -6   9       1852.09       2014.56       133.51 o                         
   3  -6   9       2213.60       2361.55       150.46 o                         
   4  -6   9        104.34        105.17        32.78 o                         
   5  -6   9       2784.22       3154.46       289.03 o                         
  -8  -5   9       1256.91       1241.81       111.75 o                         
  -7  -5   9       7842.78       7471.97       286.01 o                         
  -6  -5   9          2.33          9.81        20.67 o                         
  -5  -5   9       9548.31      10318.65       578.47 o                         
  -4  -5   9        468.39        514.96        53.64 o                         
  -3  -5   9       2553.70       2650.90       110.53 o                         
  -2  -5   9        245.04        259.72        43.70 o                         
  -1  -5   9      12092.02      12254.00       287.38 o                         
   0  -5   9        247.21        276.64        42.07 o                         
   1  -5   9       5236.63       5031.33       168.10 o                         
   2  -5   9         29.69         65.84        26.56 o                         
   3  -5   9       2185.24       2248.44       137.67 o                         
   4  -5   9         84.33        104.20        31.76 o                         
   5  -5   9       5530.43       5532.13       254.67 o                         
   6  -5   9          9.16        134.29        47.75 o                         
   7  -5   9       2721.39       2684.65       293.03 o                         
  -9  -4   9        410.52        305.14       135.86 o                         
  -8  -4   9       3555.93       3377.36       186.36 o                         
  -7  -4   9        750.43        677.38        66.31 o                         
  -6  -4   9       2056.50       2181.94       121.74 o                         
  -5  -4   9      27558.80      29050.63      1335.91 o                         
  -4  -4   9          0.19         26.09        24.04 o                         
  -3  -4   9        587.93        580.65        51.25 o                         
  -2  -4   9       2118.65       1932.82        86.42 o                         
  -1  -4   9       5711.91       5286.03       358.27 o                         
   0  -4   9         84.34         71.66        14.86 o                         
   1  -4   9      24253.27      23709.35       287.58 o                         
   2  -4   9        296.03        303.33        30.71 o                         
   3  -4   9       6411.33       6390.40       178.17 o                         
   4  -4   9        353.72        398.27        61.42 o                         
   5  -4   9         48.35         99.82        39.46 o                         
   6  -4   9         11.92         95.50        46.87 o                         
   7  -4   9       5505.23       5843.57       290.55 o                         
  -9  -3   9        793.38        476.08       155.12 o                         
  -8  -3   9          4.37         21.04        29.92 o                         
  -7  -3   9       2147.99       2316.10       141.03 o                         
  -6  -3   9       1803.52       1868.98       110.49 o                         
  -5  -3   9      13890.74      14324.26       538.63 o                         
  -4  -3   9       5269.61       5567.05       194.56 o                         
  -3  -3   9        207.84        200.14        17.17 o                         
  -2  -3   9       1555.00       1580.53        92.52 o                         
  -1  -3   9      18091.13      18572.81       726.42 o                         
   0  -3   9       9061.83       9494.99       246.12 o                         
   1  -3   9        744.86        733.32        44.50 o                         
   2  -3   9       7633.60       7376.88       116.25 o                         
   3  -3   9      10816.70      10623.62       194.89 o                         
   4  -3   9        692.33        769.66        78.95 o                         
   5  -3   9       5083.80       4852.55       216.95 o                         
   6  -3   9        266.78        296.39        56.36 o                         
   7  -3   9        457.27        561.58        89.86 o                         
   8  -3   9          5.97         -3.11        55.29 o                         
  -9  -2   9       1555.54       1801.14       258.33 o                         
  -8  -2   9       1014.14       1107.16       109.29 o                         
  -7  -2   9       4494.23       4694.50       192.95 o                         
  -6  -2   9       5850.32       5790.90       193.27 o                         
  -5  -2   9       8313.70       8551.81       252.24 o                         
  -4  -2   9       4620.93       4455.63       197.14 o                         
  -3  -2   9        999.01       1091.84        53.75 o                         
  -2  -2   9       6884.94       7885.07       444.22 o                         
  -1  -2   9      51086.05      50280.50      1520.70 o                         
   0  -2   9      14457.65      14113.21       747.20 o                         
   1  -2   9       5059.28       4705.07       124.37 o                         
   2  -2   9       5503.88       5303.83        85.49 o                         
   3  -2   9       1526.11       1604.48        75.90 o                         
   4  -2   9         40.10         30.57        28.09 o                         
   5  -2   9      15302.54      15142.31       373.56 o                         
   6  -2   9          5.21        -18.39        23.77 o                         
   7  -2   9       2848.64       2976.77       193.24 o                         
   8  -2   9         26.88         95.39        41.17 o                         
  -8  -1   9        257.58        229.24        49.17 o                         
  -7  -1   9       2546.41       2539.51       141.61 o                         
  -6  -1   9        285.71        340.08        49.22 o                         
  -5  -1   9       1678.05       1670.12        96.93 o                         
  -4  -1   9       2265.10       2247.69       106.59 o                         
  -3  -1   9       4413.39       4424.63       126.80 o                         
  -2  -1   9        372.17        403.16        35.38 o                         
  -1  -1   9      26515.94      27639.91       950.80 o                         
   0  -1   9          1.38         49.95        15.35 o                         
   1  -1   9         37.00         44.94        31.24 o                         
   2  -1   9       2115.97       2039.67        67.06 o                         
   3  -1   9      10948.38      10683.74       221.16 o                         
   4  -1   9      10351.18      10126.73       189.47 o                         
   5  -1   9      16501.82      16507.49       386.47 o                         
   6  -1   9       3374.77       3191.28       181.30 o                         
   7  -1   9        213.17        178.57        47.99 o                         
   8  -1   9         86.07        115.65        39.25 o                         
   9  -1   9       3342.86       3156.62       224.68 o                         
  -8   0   9        107.76         66.34        49.02 o                         
  -7   0   9       7911.44       8007.08       280.63 o                         
  -6   0   9        997.73        906.49        74.54 o                         
  -5   0   9       2294.14       2265.43       126.75 o                         
  -4   0   9         49.35         39.21        23.82 o                         
  -3   0   9       5469.46       5623.77       172.93 o                         
  -2   0   9        645.31        602.89        70.59 o                         
  -1   0   9      30109.09      31097.32       548.14 o                         
   0   0   9         59.61        136.32        27.58 o                         
   1   0   9       6027.52       6574.30       213.59 o                         
   2   0   9       6792.78       6636.54       124.68 o                         
   3   0   9       2122.76       1942.22        84.16 o                         
   4   0   9      10724.63      10355.09       184.66 o                         
   5   0   9      24882.50      24696.51       348.52 o                         
   6   0   9       2398.13       2370.47       155.39 o                         
   7   0   9        489.01        420.51        84.39 o                         
   8   0   9        987.66       1059.03       121.98 o                         
   9   0   9       4890.39       4635.67       268.49 o                         
  -8   1   9        105.34        190.37       111.78 o                         
  -7   1   9       2561.62       2362.89       185.69 o                         
  -6   1   9        969.66       1007.10       109.07 o                         
  -5   1   9      13029.76      13326.28       285.79 o                         
  -4   1   9        780.83        816.47        70.96 o                         
  -3   1   9       7712.68       7473.37       263.33 o                         
  -2   1   9          2.61         17.92        13.87 o                         
  -1   1   9         28.42         35.97        18.78 o                         
   0   1   9        913.26        933.65        60.34 o                         
   1   1   9      40592.28      51885.57      1766.01 o                         
   2   1   9         26.08         51.93        12.43 o                         
   3   1   9      21290.82      19974.31       435.56 o                         
   4   1   9        124.35        102.83        20.11 o                         
   5   1   9       1677.08       1714.44        86.83 o                         
   6   1   9        699.67        690.26        53.47 o                         
   7   1   9       1543.98       1469.11       131.06 o                         
   8   1   9         88.31        102.69        86.93 o                         
   9   1   9      14094.37      13709.19       456.86 o                         
  10   1   9         84.11          1.20        27.46 o                         
  -7   2   9       2123.10       2195.50       229.64 o                         
  -6   2   9        301.97        226.97        63.07 o                         
  -5   2   9       1047.08       1111.82        85.24 o                         
  -4   2   9       2596.97       2632.06       120.78 o                         
  -3   2   9      16022.05      16561.94       286.45 o                         
  -2   2   9       3184.37       3168.68       126.29 o                         
  -1   2   9       1682.64       1642.03        73.45 o                         
   0   2   9        519.69        520.77        38.46 o                         
   1   2   9       3238.86       3066.56       124.31 o                         
   2   2   9        331.90        364.31        40.30 o                         
   3   2   9      10902.58      10982.86       355.55 o                         
   4   2   9        325.20        292.23        28.73 o                         
   5   2   9       6717.92       6593.59       221.68 o                         
   6   2   9        289.05        234.94        37.03 o                         
   7   2   9        359.83        414.20        75.35 o                         
   8   2   9         41.19         80.25        55.41 o                         
   9   2   9       5912.42       5708.17       354.87 o                         
  10   2   9        490.93        418.14       159.05 o                         
  -6   3   9       1783.39       1945.90       210.00 o                         
  -5   3   9       1588.39       1417.96       128.45 o                         
  -4   3   9       2408.98       2508.23       163.30 o                         
  -3   3   9       4611.53       4618.81       187.09 o                         
  -2   3   9       1401.62       1433.99        74.38 o                         
  -1   3   9      19354.32      19162.98       436.61 o                         
   0   3   9        576.64        599.52        63.68 o                         
   1   3   9      14041.39      13516.03       355.08 o                         
   2   3   9        964.50        991.48        59.93 o                         
   3   3   9       7085.04       7605.05       823.43 o                         
   4   3   9      13042.47      13588.61       613.89 o                         
   5   3   9       8207.36       8069.34       179.28 o                         
   6   3   9       1845.74       1749.33        83.61 o                         
   7   3   9      10122.46      10057.33       260.55 o                         
   8   3   9        181.33        127.68        77.88 o                         
   9   3   9       1605.08       1561.74       186.77 o                         
  10   3   9       1288.81       1093.77       157.10 o                         
  -6   4   9          1.46         -3.83        58.39 o                         
  -5   4   9         28.31         41.91        37.51 o                         
  -4   4   9        228.94        295.67        53.74 o                         
  -3   4   9      10491.41      10001.74       318.85 o                         
  -2   4   9       1901.05       1825.95       127.77 o                         
  -1   4   9      13728.59      13948.64       590.87 o                         
   0   4   9       3436.66       3457.09       135.74 o                         
   1   4   9         37.83         53.62        22.85 o                         
   2   4   9       3676.86       3325.08       120.00 o                         
   3   4   9      16441.58      16430.90       340.83 o                         
   4   4   9        305.20        393.14        45.61 o                         
   5   4   9       8074.83       8446.46       323.66 o                         
   6   4   9       2521.81       2533.47       109.34 o                         
   7   4   9       6251.47       6441.12       210.45 o                         
   8   4   9        458.99        385.58        68.82 o                         
   9   4   9       1426.24       1455.67       192.44 o                         
  10   4   9         52.46         68.50        47.95 o                         
  -5   5   9        239.74        219.43        64.68 o                         
  -4   5   9        522.57        453.44        85.28 o                         
  -3   5   9       1060.23       1021.18       101.98 o                         
  -2   5   9       7345.13       6979.85       255.35 o                         
  -1   5   9      21831.45      20949.25       418.64 o                         
   0   5   9       6018.54       5727.79       204.11 o                         
   1   5   9       2388.12       2454.09       123.46 o                         
   2   5   9        433.80        543.77        65.89 o                         
   3   5   9       8095.06       7606.08       389.68 o                         
   4   5   9       6281.14       6288.95       219.76 o                         
   5   5   9       2034.62       2069.43       113.33 o                         
   6   5   9         13.03         17.62        13.13 o                         
   7   5   9       9518.24       9707.78       242.41 o                         
   8   5   9        399.49        328.36        75.27 o                         
   9   5   9       1249.54       1159.95       165.93 o                         
  10   5   9         26.81          2.99        77.74 o                         
  -5   6   9       5452.27       5025.00       359.51 o                         
  -4   6   9         11.17          4.85        51.45 o                         
  -3   6   9       3819.74       3626.61       201.49 o                         
  -2   6   9        885.08        868.62        90.16 o                         
  -1   6   9        680.60        668.18        63.72 o                         
   0   6   9       2192.57       2131.90       108.56 o                         
   1   6   9       5211.12       4968.78       174.29 o                         
   2   6   9         90.18        111.80        22.08 o                         
   3   6   9      40762.01      40622.16       999.89 o                         
   4   6   9        495.74        446.62        53.78 o                         
   5   6   9        114.57        106.46        27.13 o                         
   6   6   9       4935.85       4948.11       181.09 o                         
   7   6   9       7571.84       7717.69       230.03 o                         
   8   6   9       2481.29       2580.97       153.97 o                         
   9   6   9       7692.05       7805.86       342.66 o                         
  10   6   9        670.21        797.73       119.43 o                         
  -4   7   9          7.28       -117.63       117.63 o                         
  -3   7   9       7049.05       7302.67       486.43 o                         
  -2   7   9        283.37        195.89        62.12 o                         
  -1   7   9       1272.84       1308.43       142.45 o                         
   0   7   9          4.06         15.73        20.13 o                         
   1   7   9        317.27        366.90        56.49 o                         
   2   7   9        208.36        157.58        41.41 o                         
   3   7   9      19591.70      19317.84       482.27 o                         
   4   7   9       1690.12       1632.66       132.45 o                         
   5   7   9        353.70        261.42        38.85 o                         
   6   7   9       1032.22       1021.29        89.83 o                         
   7   7   9       1423.06       1419.22        93.89 o                         
   8   7   9       1910.61       1973.65       119.03 o                         
   9   7   9       8204.34       8442.86       320.48 o                         
  10   7   9        448.25        495.17       164.55 o                         
  -2   8   9       1973.25       1498.79       214.44 o                         
  -1   8   9       1963.76       1826.54       174.18 o                         
   0   8   9       1261.55       1231.56       111.81 o                         
   1   8   9       8257.37       8131.25       281.73 o                         
   2   8   9        202.59        105.84        31.19 o                         
   3   8   9       6018.36       5929.91       273.74 o                         
   4   8   9       4882.11       4892.10       244.80 o                         
   5   8   9       4650.93       4716.82       222.90 o                         
   6   8   9        117.42        122.07        37.26 o                         
   7   8   9       6575.86       6678.49       228.73 o                         
   8   8   9       4155.26       4037.19       180.45 o                         
   9   8   9       2587.25       2691.11       172.77 o                         
  10   8   9       3335.96       3228.58       247.42 o                         
  -1   9   9       2565.52       2532.26       216.69 o                         
   0   9   9        160.98        125.09        39.72 o                         
   1   9   9       2724.06       2723.82       172.09 o                         
   2   9   9       1981.63       1850.24       139.41 o                         
   3   9   9        920.70        954.44        97.18 o                         
   4   9   9          0.54          9.80        32.62 o                         
   5   9   9       5032.13       4993.74       261.25 o                         
   6   9   9        540.77        539.16        82.04 o                         
   7   9   9       5934.34       5964.37       286.30 o                         
   8   9   9        238.00        269.82        65.08 o                         
   9   9   9       2162.56       2146.46       195.93 o                         
  10   9   9          7.66         44.21        29.50 o                         
   0  10   9         17.30        -51.12        51.12 o                         
   1  10   9       5766.51       5527.70       260.98 o                         
   2  10   9        337.68        309.63        60.72 o                         
   3  10   9         18.30         30.23        24.12 o                         
   4  10   9        367.85        471.79        90.30 o                         
   5  10   9       4880.43       4942.37       274.81 o                         
   6  10   9       1739.24       1772.49       153.83 o                         
   7  10   9       4182.67       4455.21       261.64 o                         
   8  10   9        964.51       1020.87       136.71 o                         
   9  10   9        153.96        172.17        89.53 o                         
   1  11   9       5011.29       4687.76       353.01 o                         
   2  11   9        109.76        140.43        52.00 o                         
   3  11   9       3009.51       3099.44       202.50 o                         
   4  11   9        284.49        264.08        58.01 o                         
   5  11   9       1929.70       2190.33       196.13 o                         
   6  11   9        163.48         90.57        40.24 o                         
   7  11   9       4071.46       4565.12       413.44 o                         
   8  11   9        674.08        864.38       359.65 o                         
  -5 -11  10         17.46        176.00       107.52 o                         
  -4 -11  10       1066.47       1034.45       437.54 o                         
  -2 -11  10       3768.45       3962.66       454.68 o                         
  -6 -10  10       6736.21       6486.70       514.68 o                         
  -5 -10  10         77.64        -23.86       110.12 o                         
  -4 -10  10       1722.20       1734.34       172.54 o                         
  -3 -10  10        500.29        495.60        91.71 o                         
  -2 -10  10        782.17        817.20       116.65 o                         
  -1 -10  10        540.13        643.78       123.04 o                         
   0 -10  10       2704.90       2918.85       358.01 o                         
   1 -10  10         35.64        164.63       121.18 o                         
  -6  -9  10       3915.06       3732.78       289.44 o                         
  -5  -9  10        271.13        181.64        48.60 o                         
  -4  -9  10       6353.62       6745.19       328.72 o                         
  -3  -9  10        599.15        654.21        98.92 o                         
  -2  -9  10        930.30        890.36        99.72 o                         
  -1  -9  10          8.53         -8.97        27.13 o                         
   0  -9  10       5340.09       5506.69       244.17 o                         
   1  -9  10        423.65        358.37        65.75 o                         
   2  -9  10       3026.16       3236.10       304.92 o                         
  -8  -8  10       5004.47       4563.59       509.32 o                         
  -7  -8  10       3432.35       3115.33       222.97 o                         
  -6  -8  10       2092.63       2078.73       179.74 o                         
  -5  -8  10       1150.43       1196.83       118.94 o                         
  -4  -8  10        831.07        846.14       110.75 o                         
  -3  -8  10        439.35        554.45        88.87 o                         
  -2  -8  10       4574.21       5003.00       229.19 o                         
  -1  -8  10       2722.36       2805.82       138.57 o                         
   0  -8  10       3764.27       3716.36       205.49 o                         
   1  -8  10         33.70         48.71        38.64 o                         
   2  -8  10         38.33         77.57        72.44 o                         
   3  -8  10        434.75        302.76       107.68 o                         
  -8  -7  10       5970.41       5529.16       333.44 o                         
  -7  -7  10        501.91        440.70        72.96 o                         
  -6  -7  10       1716.72       1694.90       158.49 o                         
  -5  -7  10         12.86        104.91        38.04 o                         
  -4  -7  10       2061.28       2071.60       147.75 o                         
  -3  -7  10        124.41        127.69        37.65 o                         
  -2  -7  10      10374.46      10449.14       351.43 o                         
  -1  -7  10        562.91        628.07        78.71 o                         
   0  -7  10       5276.10       5244.41       232.42 o                         
   1  -7  10        315.50        313.03        56.84 o                         
   2  -7  10       1555.21       1587.13       166.54 o                         
   3  -7  10        235.07        262.04        66.08 o                         
   4  -7  10       2114.79       2222.71       245.40 o                         
  -9  -6  10        194.49        302.37       147.33 o                         
  -8  -6  10      10969.36      10276.35       368.69 o                         
  -7  -6  10         93.51        108.09        48.72 o                         
  -6  -6  10        698.33        642.48        94.66 o                         
  -5  -6  10       6599.53       6404.49       251.34 o                         
  -4  -6  10       3070.95       2957.46       169.34 o                         
  -3  -6  10       8438.27       8261.62       278.07 o                         
  -2  -6  10      19138.33      18806.41       762.25 o                         
  -1  -6  10        763.10        826.60        79.18 o                         
   0  -6  10        497.50        436.52        62.85 o                         
   1  -6  10       2662.93       2716.37       159.91 o                         
   2  -6  10       6069.29       6073.02       241.16 o                         
   3  -6  10        837.68        928.37       148.93 o                         
   4  -6  10       5682.97       5677.40       374.19 o                         
   5  -6  10        120.02        149.06        63.01 o                         
  -8  -5  10       2101.23       1876.68       154.05 o                         
  -7  -5  10        600.90        519.53        74.31 o                         
  -6  -5  10       4370.41       4126.89       232.06 o                         
  -5  -5  10        910.35        987.87       128.01 o                         
  -4  -5  10       1642.68       1644.40       119.67 o                         
  -3  -5  10       4471.93       4249.55       212.56 o                         
  -2  -5  10       7669.81       7846.00       255.52 o                         
  -1  -5  10        573.65        655.95        69.59 o                         
   0  -5  10       1274.52       1254.62        94.76 o                         
   1  -5  10         96.30         99.67        23.29 o                         
   2  -5  10       9810.36       9778.36       226.24 o                         
   3  -5  10       2077.44       2201.06       136.14 o                         
   4  -5  10        169.16        255.88        54.79 o                         
   5  -5  10         37.37        139.88        68.14 o                         
  -8  -4  10        932.83        847.89        92.24 o                         
  -7  -4  10        826.33        809.50        88.33 o                         
  -6  -4  10       5653.50       5605.53       233.15 o                         
  -5  -4  10        822.08        863.77        89.57 o                         
  -4  -4  10      17200.99      16798.53       362.94 o                         
  -3  -4  10       1988.63       2061.38       140.03 o                         
  -2  -4  10       5517.50       5386.27       186.00 o                         
  -1  -4  10       1943.18       1976.42       115.75 o                         
   0  -4  10         57.73         89.62        21.62 o                         
   1  -4  10         93.82         79.84        14.86 o                         
   2  -4  10      43281.88      42767.43       430.35 o                         
   3  -4  10        662.07        692.56        60.49 o                         
   4  -4  10       1965.84       1949.56       133.39 o                         
   5  -4  10       4231.39       4261.38       215.04 o                         
   6  -4  10        238.90        238.06        74.53 o                         
   7  -4  10        565.77        479.11       183.67 o                         
  -9  -3  10         50.89         75.97        49.23 o                         
  -8  -3  10       2212.25       2196.76       162.89 o                         
  -7  -3  10       2853.18       2699.39       160.25 o                         
  -6  -3  10       2884.84       2901.28       175.18 o                         
  -5  -3  10        300.07        337.45        45.14 o                         
  -4  -3  10       3062.73       3363.51       190.69 o                         
  -3  -3  10       2656.61       2834.75       156.13 o                         
  -2  -3  10      22412.16      21687.37       392.52 o                         
  -1  -3  10       1887.94       1910.67       115.36 o                         
   0  -3  10        343.74        400.90        55.54 o                         
   1  -3  10         99.76        130.35        35.51 o                         
   2  -3  10       9009.27       8902.20       148.25 o                         
   3  -3  10        904.89        911.33        59.37 o                         
   4  -3  10       3785.38       3859.83       180.70 o                         
   5  -3  10       2097.86       2107.98       146.52 o                         
   6  -3  10       2746.72       2618.09       178.20 o                         
   7  -3  10       1057.07       1189.03       128.35 o                         
   8  -3  10       2369.25       2320.66       277.53 o                         
  -8  -2  10       3772.86       3594.92       239.95 o                         
  -7  -2  10        289.28        271.17        44.43 o                         
  -6  -2  10       4756.24       4651.44       242.34 o                         
  -5  -2  10       2476.49       2560.46       147.26 o                         
  -4  -2  10       2614.13       2650.88       119.24 o                         
  -3  -2  10       1889.12       1970.82       109.47 o                         
  -2  -2  10       7178.87       8273.62       482.10 o                         
  -1  -2  10          0.83         17.32        33.58 o                         
   0  -2  10      18250.97      17709.34      1074.66 o                         
   1  -2  10        361.07        265.32        58.10 o                         
   2  -2  10       6116.51       6010.78       120.20 o                         
   3  -2  10         18.29         63.75        19.95 o                         
   4  -2  10       3264.01       3158.05       128.41 o                         
   5  -2  10       3027.18       3105.36       171.95 o                         
   6  -2  10       3241.30       3167.34       189.28 o                         
   7  -2  10       3587.70       3636.32       219.33 o                         
   8  -2  10       4766.53       4892.25       271.17 o                         
  -8  -1  10       7196.54       7763.60       420.79 o                         
  -7  -1  10        971.10        872.64        81.56 o                         
  -6  -1  10        950.11        986.23        84.57 o                         
  -5  -1  10       1356.04       1379.79        89.96 o                         
  -4  -1  10       4410.31       4562.66       169.02 o                         
  -3  -1  10       1642.62       1716.69        63.45 o                         
  -2  -1  10      23258.41      25233.66       917.55 o                         
  -1  -1  10         68.17         65.77         8.85 o                         
   0  -1  10       7970.42       8588.58       284.56 o                         
   1  -1  10       3748.83       3358.64       364.84 o                         
   2  -1  10       2010.02       1843.78        68.19 o                         
   3  -1  10       4426.60       4446.02       148.55 o                         
   4  -1  10      15773.92      15585.26       261.36 o                         
   5  -1  10        480.58        474.91        64.89 o                         
   6  -1  10       4547.66       4379.57       219.34 o                         
   7  -1  10       1751.60       1750.20       148.48 o                         
   8  -1  10       4393.22       4080.55       245.23 o                         
   9  -1  10         77.60         43.19        41.39 o                         
  -8   0  10       2679.70       3054.21       366.39 o                         
  -7   0  10        272.74        182.42        52.87 o                         
  -6   0  10       1542.93       1524.20       103.37 o                         
  -5   0  10         85.53        101.72        29.71 o                         
  -4   0  10       5356.98       5609.00       216.60 o                         
  -3   0  10       2271.56       2180.99       121.46 o                         
  -2   0  10        599.50        562.49        54.99 o                         
  -1   0  10        201.35        218.84        41.07 o                         
   0   0  10      24161.50      29823.41       646.84 o                         
   1   0  10        861.32        977.29        58.31 o                         
   2   0  10       3332.90       3268.39        90.59 o                         
   3   0  10        157.71        202.47        56.83 o                         
   4   0  10       2255.51       2174.33       109.07 o                         
   5   0  10       4412.15       4367.69       155.73 o                         
   6   0  10       3539.90       3608.57       198.41 o                         
   7   0  10          4.96         20.69        22.25 o                         
   8   0  10       2832.75       2808.68       199.56 o                         
   9   0  10        371.48        275.95        59.52 o                         
  -7   1  10       1920.63       1891.91       189.45 o                         
  -6   1  10        777.21        801.59        87.20 o                         
  -5   1  10        465.98        562.82        80.35 o                         
  -4   1  10      40439.59      41237.87      1436.96 o                         
  -3   1  10       1144.35       1228.22       122.22 o                         
  -2   1  10        218.14        212.08        27.06 o                         
  -1   1  10       4908.97       4948.22       236.15 o                         
   0   1  10       2026.64       2183.59        87.62 o                         
   1   1  10       2213.50       2581.05       118.03 o                         
   2   1  10      46238.92      46152.93      1128.38 o                         
   3   1  10       1841.25       1849.47        87.13 o                         
   4   1  10      10622.71      10055.19       245.32 o                         
   5   1  10        850.80        740.26        67.77 o                         
   6   1  10        811.37        804.97        94.25 o                         
   7   1  10         16.42         -3.90        36.89 o                         
   8   1  10       7380.05       7196.49       319.59 o                         
   9   1  10         61.85         -3.03        59.66 o                         
  -7   2  10        134.31        237.43       104.46 o                         
  -6   2  10        108.11         63.08        22.03 o                         
  -5   2  10        107.26        141.43        40.90 o                         
  -4   2  10      12485.83      12408.76       376.02 o                         
  -3   2  10         10.53         23.55        22.68 o                         
  -2   2  10       3111.41       3467.12       139.26 o                         
  -1   2  10       1887.19       1899.44        82.97 o                         
   0   2  10       6992.80       6658.47       183.98 o                         
   1   2  10       9933.33       9992.81       336.83 o                         
   2   2  10      13148.41      14821.89      1317.93 o                         
   3   2  10       4872.73       4951.53       187.89 o                         
   4   2  10       3445.45       3395.05       112.81 o                         
   5   2  10        855.98        786.30        51.35 o                         
   6   2  10       9734.56       9790.10       233.06 o                         
   7   2  10        134.67        132.85        52.31 o                         
   8   2  10        981.90       1045.24       122.35 o                         
   9   2  10        654.66        593.15       120.19 o                         
  10   2  10       3358.72       3152.67       441.30 o                         
  -6   3  10       3147.50       3174.74       271.45 o                         
  -5   3  10       1922.68       1961.08       185.02 o                         
  -4   3  10       4620.00       4603.31       263.24 o                         
  -3   3  10        227.22        192.68        36.31 o                         
  -2   3  10        676.42        612.33        72.36 o                         
  -1   3  10       4615.94       4656.17       197.13 o                         
   0   3  10      13921.23      13726.45       343.34 o                         
   1   3  10      28862.91      28248.52       961.74 o                         
   2   3  10      12495.29      12300.13       246.46 o                         
   3   3  10       5196.27       5235.86       201.28 o                         
   4   3  10        540.94        568.98        48.91 o                         
   5   3  10       1622.64       1645.61        81.98 o                         
   6   3  10      27504.09      26620.50       856.38 o                         
   7   3  10       5225.69       5117.29       181.79 o                         
   8   3  10        482.32        479.20        80.00 o                         
   9   3  10         56.00         37.44        42.50 o                         
  10   3  10        497.31        831.71       236.79 o                         
  -6   4  10       1658.81       1799.58       211.70 o                         
  -5   4  10         37.03         13.30        31.80 o                         
  -4   4  10       1816.07       1739.66       144.67 o                         
  -3   4  10        325.71        371.60        61.31 o                         
  -2   4  10      11297.18      10459.45       383.86 o                         
  -1   4  10       2557.01       2672.41       140.02 o                         
   0   4  10      12475.46      11837.54       360.63 o                         
   1   4  10          0.13         23.83        15.05 o                         
   2   4  10       6716.99       6413.67       249.63 o                         
   3   4  10        178.33        178.14        35.94 o                         
   4   4  10       1555.04       1611.88       150.13 o                         
   5   4  10          9.20         18.59        22.28 o                         
   6   4  10      25781.51      25927.84       373.04 o                         
   7   4  10        352.12        374.92        53.20 o                         
   8   4  10        897.03        915.93       140.26 o                         
   9   4  10       1570.07       1232.32       169.38 o                         
  10   4  10       3129.90       3014.39       280.78 o                         
  -5   5  10        227.12        221.48        71.58 o                         
  -4   5  10        688.19        514.70        95.26 o                         
  -3   5  10        105.84         85.05        42.97 o                         
  -2   5  10       1406.28       1403.08       133.22 o                         
  -1   5  10       3440.34       3201.56       196.40 o                         
   0   5  10      10405.03       9787.14       318.77 o                         
   1   5  10        559.27        521.44        59.81 o                         
   2   5  10       5253.09       5245.19       191.01 o                         
   3   5  10       1334.75       1311.24        88.17 o                         
   4   5  10        672.72        782.85        80.35 o                         
   5   5  10       5996.28       6017.95       197.14 o                         
   6   5  10      15969.37      15828.24       321.46 o                         
   7   5  10        342.43        420.68        60.16 o                         
   8   5  10        385.89        426.12        81.32 o                         
   9   5  10       3310.84       3360.86       294.17 o                         
  10   5  10       1294.50       1303.10       187.98 o                         
  -5   6  10         31.11        -51.65        51.65 o                         
  -4   6  10       6545.61       5834.79       332.56 o                         
  -3   6  10        120.46         39.20        28.41 o                         
  -2   6  10       4221.85       3858.01       202.94 o                         
  -1   6  10         16.10         -4.27        30.61 o                         
   0   6  10       1182.67       1158.45        97.94 o                         
   1   6  10       1144.85       1149.59        88.08 o                         
   2   6  10      15853.39      15681.88       428.04 o                         
   3   6  10       1008.03        986.08       106.34 o                         
   4   6  10       7802.28       7761.15       251.25 o                         
   5   6  10        165.23        220.14        41.06 o                         
   6   6  10       1233.65       1325.35        91.13 o                         
   7   6  10         46.44         66.52        26.74 o                         
   8   6  10       5748.12       5923.73       246.36 o                         
   9   6  10        591.61        605.06        93.83 o                         
  10   6  10       5900.59       5428.23       648.65 o                         
  -3   7  10        446.78        318.77        96.04 o                         
  -2   7  10       3408.77       3277.23       241.73 o                         
  -1   7  10       1076.06        996.18       159.94 o                         
   0   7  10       2812.68       2716.31       204.16 o                         
   1   7  10        159.62        109.89        32.81 o                         
   2   7  10       2045.53       2133.14       165.87 o                         
   3   7  10        109.66        121.33        57.82 o                         
   4   7  10      18175.03      17024.90       504.86 o                         
   5   7  10        356.89        259.63        42.12 o                         
   6   7  10        836.53        961.11        89.31 o                         
   7   7  10         81.46        100.96        22.52 o                         
   8   7  10        607.00        712.36        75.95 o                         
   9   7  10         19.60        145.50        57.28 o                         
  10   7  10       5273.98       5685.49       431.13 o                         
  -2   8  10        816.39        619.24       140.10 o                         
  -1   8  10         22.60        144.09        64.39 o                         
   0   8  10       7267.58       6947.67       341.16 o                         
   1   8  10       3532.18       3662.21       195.40 o                         
   2   8  10        516.19        498.74        81.34 o                         
   3   8  10         23.50         -6.68        39.62 o                         
   4   8  10       3730.54       3757.26       220.47 o                         
   5   8  10       1474.12       1480.27       128.02 o                         
   6   8  10       4726.79       4632.34       239.84 o                         
   7   8  10        419.35        494.11        76.89 o                         
   8   8  10       3850.45       3838.39       194.14 o                         
   9   8  10       1196.31       1306.81       122.22 o                         
  10   8  10        313.69        171.60        79.53 o                         
  -1   9  10        140.18         50.86        32.53 o                         
   0   9  10      10823.54      10604.15       439.36 o                         
   1   9  10        421.14        305.01        51.42 o                         
   2   9  10       1091.72       1094.55       110.84 o                         
   3   9  10         95.42        117.53        45.72 o                         
   4   9  10       6033.01       6032.10       296.25 o                         
   5   9  10        751.48        887.49       113.40 o                         
   6   9  10       4509.56       4548.88       238.77 o                         
   7   9  10       2236.92       2476.22       176.80 o                         
   8   9  10       3161.25       3466.24       291.72 o                         
   9   9  10        169.35        140.41        55.86 o                         
   0  10  10       5422.80       5056.23       488.02 o                         
   1  10  10          2.94        -28.69        28.69 o                         
   2  10  10        185.10        208.29        50.29 o                         
   3  10  10       1215.12       1149.86       137.25 o                         
   4  10  10       1803.36       1765.33       172.26 o                         
   5  10  10       3965.98       4101.58       257.81 o                         
   6  10  10       6607.99       6520.60       299.89 o                         
   7  10  10        339.81        370.10        78.28 o                         
   8  10  10        780.84        842.30       144.77 o                         
   9  10  10         18.86        -50.13        68.90 o                         
   1  11  10         33.55        -43.32        43.32 o                         
   2  11  10       2251.80       2413.74       205.18 o                         
   3  11  10         29.99         19.05        55.70 o                         
   4  11  10       3832.31       3946.24       267.23 o                         
   5  11  10       1190.58       1376.97       157.68 o                         
   6  11  10        687.03        765.41       167.56 o                         
   7  11  10        791.99        551.28       352.94 o                         
   8  11  10       1728.54       2616.86       599.01 o                         
  -3 -11  11       4004.53       5159.03       708.33 o                         
  -5 -10  11       5296.55       5408.59       453.68 o                         
  -4 -10  11        394.98        212.88       135.61 o                         
  -3 -10  11        848.99        756.39       130.31 o                         
  -2 -10  11        386.54        298.40        63.89 o                         
  -1 -10  11        998.95       1025.74       230.19 o                         
   0 -10  11         26.81          2.11        63.93 o                         
  -6  -9  11        309.59         89.23       112.28 o                         
  -5  -9  11       9223.53       9344.15       356.65 o                         
  -4  -9  11        398.63        328.94       125.22 o                         
  -3  -9  11       3011.58       3157.27       227.76 o                         
  -2  -9  11        389.74        389.22        78.90 o                         
  -1  -9  11        115.81         74.98        46.03 o                         
   0  -9  11         71.64         66.46        38.93 o                         
   1  -9  11       3843.23       3884.43       327.07 o                         
  -8  -8  11         40.11        -37.22        37.93 o                         
  -7  -8  11       1736.89       1750.38       324.32 o                         
  -6  -8  11        233.38        122.93        46.21 o                         
  -5  -8  11       4581.76       4565.95       238.06 o                         
  -4  -8  11        149.49        142.27        45.80 o                         
  -3  -8  11       1543.11       1783.69       165.67 o                         
  -2  -8  11       3684.60       3706.87       205.65 o                         
  -1  -8  11       7932.14       8109.67       286.17 o                         
   0  -8  11       2545.76       2554.32       175.43 o                         
   1  -8  11       3953.53       3935.71       283.30 o                         
   2  -8  11        236.97        177.63        45.49 o                         
  -8  -7  11        282.03        133.86        39.51 o                         
  -7  -7  11       1721.27       1919.79       161.40 o                         
  -6  -7  11          5.86         27.82        53.40 o                         
  -5  -7  11       2800.09       2631.77       173.14 o                         
  -4  -7  11       3676.41       3535.66       200.37 o                         
  -3  -7  11       1187.96       1066.16       121.16 o                         
  -2  -7  11       2234.62       2385.25       159.55 o                         
  -1  -7  11       1898.33       2053.95       137.48 o                         
   0  -7  11       1428.18       1533.60       130.67 o                         
   1  -7  11       7782.39       7771.09       295.04 o                         
   2  -7  11         35.23         -1.74        28.29 o                         
   3  -7  11         39.45         63.39        46.36 o                         
  -8  -6  11        614.08        633.80       119.57 o                         
  -7  -6  11       3384.58       3105.95       201.69 o                         
  -6  -6  11       4434.61       4285.73       253.16 o                         
  -5  -6  11       1454.22       1419.85       144.36 o                         
  -4  -6  11         20.41         29.24        30.52 o                         
  -3  -6  11      13132.53      13132.73       361.48 o                         
  -2  -6  11        145.98         99.70        25.56 o                         
  -1  -6  11       5281.65       5498.34       303.84 o                         
   0  -6  11        477.66        445.85        65.62 o                         
   1  -6  11       5318.11       5630.24       242.14 o                         
   2  -6  11        559.01        598.28       100.02 o                         
   3  -6  11        693.17        770.16       168.80 o                         
   4  -6  11        102.38        101.71       103.56 o                         
  -8  -5  11        108.22        120.03        55.40 o                         
  -7  -5  11       2051.45       1892.15       156.76 o                         
  -6  -5  11         61.25         72.24        31.88 o                         
  -5  -5  11       7602.42       7559.00       319.53 o                         
  -4  -5  11        459.88        474.10        62.74 o                         
  -3  -5  11       3063.83       3166.75       169.83 o                         
  -2  -5  11          2.93          3.23        17.92 o                         
  -1  -5  11        620.80        691.30        72.78 o                         
   0  -5  11         25.42         49.02        28.66 o                         
   1  -5  11      19614.24      19913.29       442.16 o                         
   2  -5  11         17.49          9.09        42.99 o                         
   3  -5  11        878.12        823.73       134.97 o                         
   4  -5  11        194.12        194.28        66.54 o                         
   5  -5  11       2154.94       2253.43       250.37 o                         
  -8  -4  11        207.17        120.32        45.71 o                         
  -7  -4  11         60.74         47.11        36.13 o                         
  -6  -4  11         60.97         53.95        48.20 o                         
  -5  -4  11       8094.21       8528.96       303.20 o                         
  -4  -4  11        327.06        332.59        60.90 o                         
  -3  -4  11      17187.10      16884.31       414.54 o                         
  -2  -4  11         13.68          4.22        12.94 o                         
  -1  -4  11         43.10         17.71        30.83 o                         
   0  -4  11        291.53        321.72        52.74 o                         
   1  -4  11       4939.77       4757.34       213.23 o                         
   2  -4  11       2102.82       2177.22       142.21 o                         
   3  -4  11      10914.27      10413.89       472.20 o                         
   4  -4  11        856.68        864.69       139.73 o                         
   5  -4  11       1508.57       1306.97       188.17 o                         
   6  -4  11         63.95        121.08        62.56 o                         
  -8  -3  11       1703.71       1706.50       196.87 o                         
  -7  -3  11       5752.17       5228.88       249.27 o                         
  -6  -3  11       5127.04       4931.03       220.02 o                         
  -5  -3  11       3889.62       4106.41       227.95 o                         
  -4  -3  11       2593.55       2657.18       164.84 o                         
  -3  -3  11       2006.06       1983.69       116.34 o                         
  -2  -3  11       1379.74       1370.79        96.72 o                         
  -1  -3  11      18883.31      18408.50       936.82 o                         
   0  -3  11       1794.03       1899.73       122.38 o                         
   1  -3  11       8899.25       8774.72       289.60 o                         
   2  -3  11        106.93        155.51        46.43 o                         
   3  -3  11       2083.95       2268.09        98.43 o                         
   4  -3  11       1999.74       2028.12       131.99 o                         
   5  -3  11       7454.48       7057.79       272.45 o                         
   6  -3  11        617.81        640.89        88.31 o                         
   7  -3  11       2698.54       2623.51       192.15 o                         
  -8  -2  11       2255.80       2158.94       364.38 o                         
  -7  -2  11       3006.79       2918.64       185.44 o                         
  -6  -2  11       3111.53       2940.42       166.44 o                         
  -5  -2  11      11025.43      11464.21       466.61 o                         
  -4  -2  11         55.39         48.02        17.99 o                         
  -3  -2  11        133.46        160.14        24.83 o                         
  -2  -2  11        520.73        532.50        37.25 o                         
  -1  -2  11      16313.11      16731.45       971.97 o                         
   0  -2  11       1891.74       1726.25       124.67 o                         
   1  -2  11       3247.60       2851.84       164.68 o                         
   2  -2  11       1498.67       1427.80        72.52 o                         
   3  -2  11       2687.08       2703.99       108.85 o                         
   4  -2  11        607.55        684.43        63.90 o                         
   5  -2  11       3621.07       3528.21       186.38 o                         
   6  -2  11         19.76          8.66        32.38 o                         
   7  -2  11       4435.93       4495.01       248.24 o                         
   8  -2  11        179.11        231.37        62.20 o                         
  -8  -1  11         16.06        -29.06        89.08 o                         
  -7  -1  11       6734.54       6646.41       388.83 o                         
  -6  -1  11        175.16        141.40        32.90 o                         
  -5  -1  11       2953.42       3028.82       138.36 o                         
  -4  -1  11       1782.38       1765.62        99.87 o                         
  -3  -1  11        642.50        750.77        52.75 o                         
  -2  -1  11       2018.33       2315.68        89.93 o                         
  -1  -1  11      53086.55      57231.07       795.49 o                         
   0  -1  11        203.16        228.23        39.44 o                         
   1  -1  11       1855.54       1706.65       187.81 o                         
   2  -1  11      12463.53      11656.16       329.54 o                         
   3  -1  11       4219.52       3962.80       144.90 o                         
   4  -1  11       9349.39       9065.81       207.41 o                         
   5  -1  11      10411.94      10212.23       317.55 o                         
   6  -1  11        618.85        660.80        84.39 o                         
   7  -1  11       2959.85       2888.63       195.22 o                         
   8  -1  11       1766.16       1818.72       162.83 o                         
  -7   0  11       2711.13       2770.95       194.80 o                         
  -6   0  11        116.47         37.37        32.63 o                         
  -5   0  11      12814.85      12946.12       539.00 o                         
  -4   0  11       1592.78       1575.23        97.11 o                         
  -3   0  11         35.40         73.34        19.13 o                         
  -2   0  11       1373.07       1352.06        90.02 o                         
  -1   0  11      13725.46      15088.04       326.08 o                         
   0   0  11       4809.07       6033.96       215.23 o                         
   1   0  11       5265.70       5990.60       148.28 o                         
   2   0  11      11593.50      12248.56       583.14 o                         
   3   0  11       7498.90       6886.07       250.02 o                         
   4   0  11       4223.89       3930.72       153.81 o                         
   5   0  11       8833.78       8767.92       233.08 o                         
   6   0  11         60.00         52.53        41.47 o                         
   7   0  11        966.57       1065.51       117.77 o                         
   8   0  11         80.75         21.61        27.50 o                         
   9   0  11       2880.79       2663.44       240.08 o                         
  -7   1  11         68.98        -25.27        69.24 o                         
  -6   1  11         32.89         56.55        30.59 o                         
  -5   1  11       3726.51       4023.70       224.38 o                         
  -4   1  11        329.16        340.66        60.69 o                         
  -3   1  11      16865.54      16613.23       893.13 o                         
  -2   1  11         71.87         55.35        27.82 o                         
  -1   1  11       3023.33       3063.34       185.99 o                         
   0   1  11        189.13        172.47        18.50 o                         
   1   1  11        240.45        298.21        39.57 o                         
   2   1  11         75.11        110.64        32.24 o                         
   3   1  11      19718.89      19765.07       459.64 o                         
   4   1  11       6652.65       6396.93       214.25 o                         
   5   1  11       5285.71       5296.27       200.24 o                         
   6   1  11       2434.29       2397.28       169.68 o                         
   7   1  11        399.88        418.87        75.88 o                         
   8   1  11        238.01        411.70        82.97 o                         
   9   1  11      11411.34      10872.36       427.87 o                         
  -7   2  11       3906.67       4275.78       429.22 o                         
  -6   2  11        188.39        234.45        68.90 o                         
  -5   2  11       2529.67       2788.22       205.23 o                         
  -4   2  11        234.58        303.61        59.98 o                         
  -3   2  11       5194.12       5458.25       260.37 o                         
  -2   2  11       1821.52       1856.02       138.82 o                         
  -1   2  11      12887.69      13206.12       470.74 o                         
   0   2  11       1797.61       1662.96       109.58 o                         
   1   2  11       8197.24       8272.54       298.36 o                         
   2   2  11       3081.92       3622.77       253.38 o                         
   3   2  11      11359.59      11852.93       884.20 o                         
   4   2  11         36.70         32.22        24.25 o                         
   5   2  11      18446.49      17654.92       417.70 o                         
   6   2  11        344.65        296.48        53.01 o                         
   7   2  11         31.53         56.76        41.50 o                         
   8   2  11         15.85         44.29        70.86 o                         
   9   2  11       6626.42       6152.28       378.67 o                         
  -6   3  11        121.52         22.21        67.39 o                         
  -5   3  11       1859.79       1693.99       210.95 o                         
  -4   3  11       1515.38       1609.48       174.41 o                         
  -3   3  11       3586.94       3380.03       243.21 o                         
  -2   3  11       1909.00       1954.51       168.76 o                         
  -1   3  11       2936.01       3149.13       218.11 o                         
   0   3  11         47.07         38.80        31.16 o                         
   1   3  11      14245.14      14546.33       504.65 o                         
   2   3  11       7243.72       7256.12       192.93 o                         
   3   3  11        432.18        434.18        48.59 o                         
   4   3  11        112.57        181.52        41.67 o                         
   5   3  11       6513.42       6722.05       208.87 o                         
   6   3  11       1576.18       1534.09        99.36 o                         
   7   3  11       5380.36       5380.21       206.01 o                         
   8   3  11       1275.54       1219.39       137.18 o                         
   9   3  11       3695.56       3585.42       296.09 o                         
  10   3  11        222.23        275.93       160.79 o                         
  -5   4  11        252.44        287.07       147.79 o                         
  -4   4  11        395.24        333.88        59.35 o                         
  -3   4  11       1857.41       1998.54       186.47 o                         
  -2   4  11       4386.87       4056.53       252.01 o                         
  -1   4  11      13483.58      12847.70       422.72 o                         
   0   4  11       2881.02       2921.52       193.10 o                         
   1   4  11       9072.20       8563.37       392.64 o                         
   2   4  11        688.25        597.39        72.00 o                         
   3   4  11       2787.35       2845.81       154.93 o                         
   4   4  11       1145.90       1118.59        98.89 o                         
   5   4  11       9105.79       9632.51       476.46 o                         
   6   4  11        271.97        276.43        40.09 o                         
   7   4  11       2716.60       2772.19       145.94 o                         
   8   4  11       1834.91       1600.73       165.28 o                         
   9   4  11       4248.04       3977.73       314.14 o                         
  10   4  11        671.16        521.76       181.57 o                         
  -5   5  11       2121.13       1894.14       220.39 o                         
  -4   5  11       2471.65       2161.85       187.90 o                         
  -3   5  11       2832.18       2465.26       205.17 o                         
  -2   5  11       2370.67       2342.80       188.21 o                         
  -1   5  11       3812.21       3878.30       233.49 o                         
   0   5  11        223.04        137.70        49.47 o                         
   1   5  11       4657.60       4505.75       196.38 o                         
   2   5  11        664.93        512.01        64.78 o                         
   3   5  11       8112.12       8102.06       295.20 o                         
   4   5  11         83.60         70.59        49.42 o                         
   5   5  11       3685.42       3814.25       181.97 o                         
   6   5  11       1374.80       1390.49        94.01 o                         
   7   5  11       8430.04       9085.25       340.67 o                         
   8   5  11        597.58        594.00        76.37 o                         
   9   5  11       1192.49       1048.82       163.37 o                         
  10   5  11         63.73        -17.19        42.18 o                         
  -4   6  11        280.78        169.07        49.01 o                         
  -3   6  11       9113.16       8550.65       336.10 o                         
  -2   6  11       2954.50       2488.68       194.71 o                         
  -1   6  11       1439.11       1380.40       133.84 o                         
   0   6  11       1856.99       1856.53       147.72 o                         
   1   6  11         44.58         66.99        32.86 o                         
   2   6  11        586.43        766.98        97.14 o                         
   3   6  11      24930.14      24481.93       541.26 o                         
   4   6  11        813.29        884.27        92.69 o                         
   5   6  11        568.59        651.33        86.15 o                         
   6   6  11         95.45         50.26        23.40 o                         
   7   6  11        706.38        776.73        75.08 o                         
   8   6  11        268.60        217.69        55.42 o                         
   9   6  11       6108.17       5642.66       396.74 o                         
  10   6  11          6.20        518.64       252.98 o                         
  -3   7  11       4685.47       4508.74       513.96 o                         
  -2   7  11          3.38        -77.78        77.78 o                         
  -1   7  11       7511.07       7496.62       550.28 o                         
   0   7  11        365.23        341.91        97.03 o                         
   1   7  11         35.81         22.77        42.07 o                         
   2   7  11        419.13        400.27        72.95 o                         
   3   7  11      17437.18      17631.42       481.05 o                         
   4   7  11        174.68        130.48        50.46 o                         
   5   7  11       5117.10       5288.41       310.65 o                         
   6   7  11       1885.34       2062.89       146.33 o                         
   7   7  11       4348.96       4844.67       314.18 o                         
   8   7  11        600.86        695.30        89.20 o                         
   9   7  11       1995.46       2138.92       193.08 o                         
  10   7  11        451.08        273.44        94.58 o                         
  -1   8  11       2183.32       2034.71       242.83 o                         
   0   8  11        875.19        814.56       170.54 o                         
   1   8  11       3348.67       3328.50       235.56 o                         
   2   8  11       5669.93       5650.11       295.74 o                         
   3   8  11       4582.34       4263.17       247.99 o                         
   4   8  11         74.00        175.94        85.48 o                         
   5   8  11        162.12        192.55        53.48 o                         
   6   8  11       2224.63       2395.38       170.88 o                         
   7   8  11       9587.95       9366.39       351.63 o                         
   8   8  11       5383.72       5607.98       286.02 o                         
   9   8  11       2446.65       2458.66       180.00 o                         
  10   8  11        573.74        437.18       129.55 o                         
  -1   9  11       2179.83       2113.61       317.07 o                         
   0   9  11         69.88        -19.10        34.43 o                         
   1   9  11       3567.42       3330.45       248.21 o                         
   2   9  11         75.66         25.64        26.96 o                         
   3   9  11       4248.07       4462.74       267.50 o                         
   4   9  11        586.57        633.02        96.04 o                         
   5   9  11       1209.55       1182.90       125.22 o                         
   6   9  11        714.52        806.69       105.89 o                         
   7   9  11       4738.45       4975.51       269.30 o                         
   8   9  11        794.00        728.34       103.58 o                         
   9   9  11       2207.37       2510.83       803.70 o                         
   0  10  11        159.21        185.68       102.38 o                         
   1  10  11       6352.71       5885.47       408.05 o                         
   2  10  11        369.10        424.55        89.27 o                         
   3  10  11       1260.79       1289.27       150.33 o                         
   4  10  11        112.88         11.23        40.61 o                         
   5  10  11       1505.33       1507.39       145.81 o                         
   6  10  11        812.73        827.44       113.73 o                         
   7  10  11       6449.81       6684.39       330.37 o                         
   8  10  11         40.84        -21.34        44.12 o                         
   6  11  11        234.70        236.53       121.50 o                         
  -5 -10  12        243.92        232.57       112.54 o                         
  -4 -10  12       1967.03       2196.51       289.03 o                         
  -3 -10  12        304.31        268.92        92.87 o                         
  -2 -10  12       1515.57       1446.52       280.85 o                         
  -1 -10  12         71.83         56.17        31.74 o                         
  -6  -9  12       1170.28       1264.54       300.51 o                         
  -5  -9  12        270.11        207.13        96.40 o                         
  -4  -9  12       3386.48       3558.49       249.60 o                         
  -3  -9  12        309.52        436.44        86.11 o                         
  -2  -9  12       2420.46       2457.44       204.64 o                         
  -1  -9  12        347.69        351.81        75.94 o                         
   0  -9  12        353.31        302.39        90.62 o                         
   1  -9  12         11.54         21.33        73.15 o                         
  -7  -8  12         16.77         33.74        52.51 o                         
  -6  -8  12       8191.70       7764.88       370.85 o                         
  -5  -8  12        699.31        454.40       105.65 o                         
  -4  -8  12        244.36        182.02        51.28 o                         
  -3  -8  12       3118.23       3094.23       299.93 o                         
  -2  -8  12       2974.03       3302.38       230.11 o                         
  -1  -8  12        435.15        522.03        81.95 o                         
   0  -8  12      10409.33      10198.57       399.27 o                         
   1  -8  12        242.39        176.65        46.26 o                         
   2  -8  12        487.52        399.50        97.19 o                         
  -7  -7  12        116.68         98.27        44.79 o                         
  -6  -7  12       3186.61       3066.77       229.98 o                         
  -5  -7  12          2.81         38.51        54.06 o                         
  -4  -7  12       2410.15       2359.02       168.45 o                         
  -3  -7  12         12.83         36.09        45.55 o                         
  -2  -7  12       2566.41       2516.46       167.24 o                         
  -1  -7  12         54.67        138.24        44.64 o                         
   0  -7  12       5399.39       5739.38       264.02 o                         
   1  -7  12          9.03        -26.55        43.24 o                         
   2  -7  12        487.14        516.46        99.93 o                         
   3  -7  12        144.50         86.13        45.78 o                         
  -7  -6  12        893.39        846.64       108.98 o                         
  -6  -6  12       1014.32        965.04       118.70 o                         
  -5  -6  12       2627.55       2589.30       198.99 o                         
  -4  -6  12        472.31        479.10        69.90 o                         
  -3  -6  12       1080.25       1070.82       104.15 o                         
  -2  -6  12       8901.53       8395.28       580.13 o                         
  -1  -6  12       1427.53       1536.53       120.73 o                         
   0  -6  12       5394.66       5334.35       246.49 o                         
   1  -6  12       2504.14       2554.78       169.66 o                         
   2  -6  12        147.34        229.02        66.32 o                         
   3  -6  12         25.09        171.15        89.02 o                         
   4  -6  12       4343.35       4608.63       361.67 o                         
  -8  -5  12       2286.88       2158.02       259.86 o                         
  -7  -5  12         53.63         12.26        28.90 o                         
  -6  -5  12       2791.48       2716.71       187.12 o                         
  -5  -5  12       3406.24       3412.55       223.86 o                         
  -4  -5  12      11750.96      11307.36       403.48 o                         
  -3  -5  12        672.34        694.95        81.31 o                         
  -2  -5  12       3907.45       3821.86       222.99 o                         
  -1  -5  12         48.28         33.79        33.72 o                         
   0  -5  12       1405.89       1466.60       115.72 o                         
   1  -5  12         10.55         17.73        38.27 o                         
   2  -5  12      10162.07      10269.56       332.52 o                         
   3  -5  12        508.92        599.57       119.34 o                         
   4  -5  12       4571.25       4567.77       403.08 o                         
   5  -5  12         49.40         86.73        64.08 o                         
  -8  -4  12       2759.75       2575.25       276.46 o                         
  -7  -4  12        299.03        279.43        79.45 o                         
  -6  -4  12         86.37        113.90        57.26 o                         
  -5  -4  12        495.89        465.09        74.04 o                         
  -4  -4  12       7804.59       7462.72       317.52 o                         
  -3  -4  12       3750.71       3438.24       192.43 o                         
  -2  -4  12      16752.03      17150.48       491.96 o                         
  -1  -4  12       3046.11       2929.88       215.24 o                         
   0  -4  12       1000.48        988.33        93.89 o                         
   1  -4  12        169.05        201.81        42.98 o                         
   2  -4  12      10352.15      10167.33       327.09 o                         
   3  -4  12       2344.11       2063.32       254.84 o                         
   4  -4  12       3527.27       3409.58       289.17 o                         
   5  -4  12        102.55        194.72        77.39 o                         
   6  -4  12        390.74        457.29       114.65 o                         
  -8  -3  12       4389.13       4116.03       489.50 o                         
  -7  -3  12        130.19         83.72        30.80 o                         
  -6  -3  12       5920.15       5858.32       257.97 o                         
  -5  -3  12          1.02        -11.69        27.33 o                         
  -4  -3  12       1304.53       1429.54       117.97 o                         
  -3  -3  12         64.82         51.92        23.11 o                         
  -2  -3  12      10571.43      10226.73       356.20 o                         
  -1  -3  12       1011.61        951.71        88.49 o                         
   0  -3  12       5192.11       5123.51       297.71 o                         
   1  -3  12        601.98        633.88        84.61 o                         
   2  -3  12      12105.94      11624.06       350.26 o                         
   3  -3  12         23.84        -30.47        41.28 o                         
   4  -3  12       1159.91       1119.01       156.34 o                         
   5  -3  12       2657.18       2401.76       249.41 o                         
   6  -3  12       5428.59       5275.47       391.53 o                         
   7  -3  12       1077.09       1038.58       245.38 o                         
  -7  -2  12         56.52         70.88        88.34 o                         
  -6  -2  12       4430.27       4273.57       207.44 o                         
  -5  -2  12         89.27         64.64        39.62 o                         
  -4  -2  12       2287.13       2344.19       145.88 o                         
  -3  -2  12        922.32        973.24        95.74 o                         
  -2  -2  12       7790.62       7783.25       324.86 o                         
  -1  -2  12       3950.50       4131.34       228.75 o                         
   0  -2  12       3157.46       2930.01       191.34 o                         
   1  -2  12        712.25        574.89        96.41 o                         
   2  -2  12      17991.96      15490.00       474.01 o                         
   3  -2  12       3872.44       3552.70       128.76 o                         
   4  -2  12         35.74         37.33        29.58 o                         
   5  -2  12       5176.72       5279.55       232.54 o                         
   6  -2  12       4442.12       4461.24       230.40 o                         
   7  -2  12        564.05        499.55       127.39 o                         
  -7  -1  12         95.04         39.99        43.91 o                         
  -6  -1  12       5623.87       5191.12       326.13 o                         
  -5  -1  12       2097.87       1981.09       133.79 o                         
  -4  -1  12         51.83         66.77        24.03 o                         
  -3  -1  12        721.32        742.39        56.80 o                         
  -2  -1  12       9991.00      11429.83       374.70 o                         
  -1  -1  12       8476.41       9385.67       329.79 o                         
   0  -1  12       5135.89       5838.01       221.62 o                         
   1  -1  12       7503.42       6199.47       535.27 o                         
   2  -1  12       6159.27       6019.96       300.64 o                         
   3  -1  12        580.87        470.07        43.75 o                         
   4  -1  12       2889.09       2760.04       118.71 o                         
   5  -1  12        343.52        325.25        51.46 o                         
   6  -1  12       2384.73       2320.65       165.44 o                         
   7  -1  12        861.35        808.78        99.91 o                         
   8  -1  12       2741.88       2596.34       199.24 o                         
  -7   0  12         18.58         34.48        54.78 o                         
  -6   0  12       2911.81       2585.35       199.60 o                         
  -5   0  12        684.17        734.86        82.15 o                         
  -4   0  12      12689.63      13078.69       558.17 o                         
  -3   0  12       1168.97       1083.02        69.03 o                         
  -2   0  12       6244.87       6338.88       211.24 o                         
  -1   0  12        492.31        581.61        63.68 o                         
   0   0  12       5382.73       6424.74       220.66 o                         
   1   0  12        570.83        654.07        73.36 o                         
   2   0  12      16436.82      16597.36       593.65 o                         
   3   0  12          5.56          6.53        21.21 o                         
   4   0  12       6521.30       6228.91       227.78 o                         
   5   0  12       1809.77       1891.20       141.49 o                         
   6   0  12       2795.32       2800.50       184.60 o                         
   7   0  12        437.60        507.94        86.60 o                         
   8   0  12       8735.59       9018.49       371.44 o                         
   9   0  12        785.98        900.77       146.99 o                         
  -6   1  12        317.21        268.90        47.31 o                         
  -5   1  12         93.45        141.68        43.14 o                         
  -4   1  12       9436.02      10033.52       620.08 o                         
  -3   1  12       1915.41       1747.77       146.11 o                         
  -2   1  12       9157.20       8598.94       455.13 o                         
  -1   1  12         22.68         36.99        21.59 o                         
   0   1  12         34.44         71.16        28.03 o                         
   1   1  12        382.20        455.15        59.48 o                         
   2   1  12       4880.77       5604.03       274.51 o                         
   3   1  12       3758.96       3674.11       194.47 o                         
   4   1  12      22769.16      21688.46       491.04 o                         
   5   1  12        149.27        120.75        57.26 o                         
   6   1  12         98.82         82.04        35.15 o                         
   7   1  12         15.97         29.75        36.01 o                         
   8   1  12       2495.31       2253.75       188.23 o                         
   9   1  12        186.81        204.45        91.55 o                         
  -6   2  12        926.54       1072.90       139.60 o                         
  -5   2  12        563.11        497.95       105.18 o                         
  -4   2  12       7068.09       7571.88       445.71 o                         
  -3   2  12        500.68        492.53       117.20 o                         
  -2   2  12       4157.09       4157.46       216.72 o                         
  -1   2  12       2100.49       2064.35       129.72 o                         
   0   2  12      10137.03       9477.73       467.78 o                         
   1   2  12       7248.01       7226.42       229.51 o                         
   2   2  12       2505.82       2934.03       156.92 o                         
   3   2  12        209.29        223.90        31.95 o                         
   4   2  12       6255.04       6203.17       180.77 o                         
   5   2  12        864.10        804.97        80.52 o                         
   6   2  12       7552.99       7215.39       260.18 o                         
   7   2  12         42.29         40.52        34.68 o                         
   8   2  12       3140.48       2850.24       215.55 o                         
   9   2  12        122.59        215.24        79.08 o                         
  -6   3  12       1078.28       1219.64       223.71 o                         
  -5   3  12       1352.82       1540.65       145.40 o                         
  -4   3  12       8401.17       8012.73       409.69 o                         
  -3   3  12       1020.95        904.62       129.52 o                         
  -2   3  12         16.47        -27.95        34.55 o                         
  -1   3  12      10321.78      10489.72       416.35 o                         
   0   3  12      18720.77      17282.64       552.66 o                         
   1   3  12       2074.35       1867.03       188.50 o                         
   2   3  12      18022.07      18134.52       547.32 o                         
   3   3  12        239.18        255.86        36.14 o                         
   4   3  12         28.85         39.36        23.22 o                         
   5   3  12        261.00        293.61        42.55 o                         
   6   3  12       6313.83       6131.99       209.37 o                         
   7   3  12         51.42         11.09        32.54 o                         
   8   3  12       7119.94       6562.71       334.09 o                         
   9   3  12         47.40          9.39        55.11 o                         
  -5   4  12        961.10        739.33       206.87 o                         
  -4   4  12       2376.04       2432.22       227.83 o                         
  -3   4  12        793.67        805.58       123.23 o                         
  -2   4  12        258.45        192.15        51.11 o                         
  -1   4  12        462.86        331.21        98.48 o                         
   0   4  12      12219.50      11654.09       408.52 o                         
   1   4  12       1327.03       1104.94       119.48 o                         
   2   4  12       4537.92       4369.92       211.49 o                         
   3   4  12       5532.76       5813.22       236.37 o                         
   4   4  12        509.49        531.89        65.90 o                         
   5   4  12       5390.44       5490.30       181.96 o                         
   6   4  12      14291.09      14589.34       404.97 o                         
   7   4  12         22.25         32.52        19.38 o                         
   8   4  12        456.51        449.05        79.47 o                         
   9   4  12        527.17        478.01       111.91 o                         
  10   4  12        992.84       1014.89       292.30 o                         
  -5   5  12          4.95        -54.62        80.62 o                         
  -4   5  12       4789.98       4560.04       412.87 o                         
  -3   5  12        949.62        521.44       100.46 o                         
  -2   5  12       1585.87       1577.33       164.41 o                         
  -1   5  12        129.61        104.93        48.05 o                         
   0   5  12       8343.62       7816.78       324.06 o                         
   1   5  12       2735.53       2513.08       177.49 o                         
   2   5  12      14733.44      14179.15       360.54 o                         
   3   5  12       7834.72       7782.82       282.76 o                         
   4   5  12         41.96         53.27        23.84 o                         
   5   5  12        941.27       1004.04        91.08 o                         
   6   5  12      16775.26      17218.15       351.98 o                         
   7   5  12        931.59       1031.27        94.25 o                         
   8   5  12       1549.61       1701.17       130.75 o                         
   9   5  12       4136.27       3745.18       319.78 o                         
  10   5  12       3309.86       2582.81       475.67 o                         
  -3   6  12        259.85        124.05       138.09 o                         
  -2   6  12       5088.57       4516.28       376.42 o                         
  -1   6  12        381.49        251.94        74.97 o                         
   0   6  12         27.66        -21.03        50.86 o                         
   1   6  12        107.95         95.52        40.12 o                         
   2   6  12       4257.47       4015.84       238.31 o                         
   3   6  12         61.59         48.54        45.24 o                         
   4   6  12      10547.37      10434.82       333.07 o                         
   5   6  12        275.69        323.17        93.87 o                         
   6   6  12       4414.32       4676.80       216.03 o                         
   7   6  12        502.31        600.09        77.95 o                         
   8   6  12        439.89        463.95        69.55 o                         
   9   6  12         84.92         59.62        53.22 o                         
  10   6  12       5507.87       5345.06       706.83 o                         
  -2   7  12       4723.70       4549.39       387.93 o                         
  -1   7  12        245.31         93.79        77.49 o                         
   0   7  12       4312.33       4233.74       406.52 o                         
   1   7  12        667.12        603.53        97.65 o                         
   2   7  12       1326.98       1312.41       143.39 o                         
   3   7  12        196.83        201.76        65.42 o                         
   4   7  12       2870.66       2672.40       174.13 o                         
   5   7  12        340.10        318.71        56.32 o                         
   6   7  12      11898.03      11960.28       385.09 o                         
   7   7  12         60.13         59.25        27.48 o                         
   8   7  12        485.73        465.06        70.00 o                         
   9   7  12        383.31        462.87        97.28 o                         
  10   7  12       1785.34       1411.04       357.21 o                         
  -1   8  12        832.11        949.81       169.82 o                         
   0   8  12       4012.17       3923.86       339.64 o                         
   1   8  12        201.05        141.80        55.10 o                         
   2   8  12       7994.70       8044.83       369.11 o                         
   3   8  12       1725.02       1725.31       162.37 o                         
   4   8  12       2083.30       2105.97       199.34 o                         
   5   8  12       1098.29       1172.73       115.62 o                         
   6   8  12       2483.46       2612.77       178.63 o                         
   7   8  12        183.56        242.89        53.12 o                         
   8   8  12       6527.76       6404.95       381.24 o                         
   9   8  12        109.36        181.77       119.60 o                         
  -1   9  12       1141.29        930.87       206.07 o                         
   0   9  12       3577.01       3196.01       410.13 o                         
   1   9  12         76.20        -54.09        54.09 o                         
   2   9  12        822.51        922.41       130.27 o                         
   3   9  12        168.84        137.81        46.40 o                         
   4   9  12       1399.65       1321.44       144.50 o                         
   5   9  12        857.05        819.48       110.44 o                         
   6   9  12       2422.81       2563.35       186.45 o                         
   7   9  12          0.87         11.40        20.48 o                         
   8   9  12       2519.70       2623.41       229.00 o                         
   9   9  12         26.63        156.27       148.02 o                         
   1  10  12         55.65        -30.31        78.42 o                         
   2  10  12       2219.20       2311.32       253.48 o                         
   3  10  12       1880.23       2069.08       199.52 o                         
   4  10  12       3253.42       3474.33       251.50 o                         
   5  10  12        474.74        449.37        87.40 o                         
   6  10  12       1190.54       1043.45       141.74 o                         
   7  10  12        390.07        567.15       140.93 o                         
   8  10  12       3683.71       3433.79       404.59 o                         
  -1 -10  13         93.51         -7.91        87.51 o                         
  -6  -9  13          4.88        -98.74        98.74 o                         
  -5  -9  13       1152.85       1105.64       277.97 o                         
  -4  -9  13        126.00        136.83        64.29 o                         
  -3  -9  13       4125.30       4278.40       276.87 o                         
  -2  -9  13         35.16         39.51        32.71 o                         
  -1  -9  13       2198.94       1971.26       247.77 o                         
   0  -9  13        398.02        783.95       238.90 o                         
   1  -9  13        507.60        625.75       216.92 o                         
  -6  -8  13        460.32        302.76       161.11 o                         
  -5  -8  13       5927.76       5794.03       326.67 o                         
  -4  -8  13        225.23        130.61        40.97 o                         
  -3  -8  13         59.76         73.26        53.55 o                         
  -2  -8  13        836.23        980.24       129.52 o                         
  -1  -8  13       1892.65       1929.57       172.85 o                         
   0  -8  13        701.54        838.12       108.38 o                         
   1  -8  13       3915.35       3871.19       285.12 o                         
   2  -8  13         86.43         48.17        60.68 o                         
  -7  -7  13        957.94        696.92       218.45 o                         
  -6  -7  13        658.27        684.30       111.41 o                         
  -5  -7  13       5934.34       5659.71       314.65 o                         
  -4  -7  13        376.39        331.88        78.54 o                         
  -3  -7  13       1555.13       1594.09       155.77 o                         
  -2  -7  13        865.42        937.55       102.70 o                         
  -1  -7  13       5849.03       6312.68       475.42 o                         
   0  -7  13         58.20        113.21        42.13 o                         
   1  -7  13       5632.05       5476.83       294.95 o                         
   2  -7  13         92.81         -1.05        49.01 o                         
   3  -7  13        995.32        900.82       161.73 o                         
  -7  -6  13       3199.08       2673.49       307.15 o                         
  -6  -6  13        214.03        105.81        30.86 o                         
  -5  -6  13       2798.05       2770.46       215.38 o                         
  -4  -6  13        112.12         85.42        59.70 o                         
  -3  -6  13        428.49        480.12        73.25 o                         
  -2  -6  13        251.45        178.20        73.63 o                         
  -1  -6  13       4353.41       4294.14       226.30 o                         
   0  -6  13       3254.66       3354.44       202.70 o                         
   1  -6  13       4078.03       4163.98       227.46 o                         
   2  -6  13       3136.24       3196.41       248.86 o                         
   3  -6  13        379.09        367.80       109.17 o                         
   4  -6  13        119.28         76.41       164.15 o                         
  -7  -5  13         43.70        -15.04        25.60 o                         
  -6  -5  13        383.97        550.18        86.45 o                         
  -5  -5  13       6988.13       7049.64       333.15 o                         
  -4  -5  13        652.47        542.27        86.21 o                         
  -3  -5  13      11226.84      10968.80       387.72 o                         
  -2  -5  13       2769.67       2825.78       196.91 o                         
  -1  -5  13        454.71        316.67        73.66 o                         
   0  -5  13       1016.31       1160.61       108.30 o                         
   1  -5  13       7039.63       7070.16       290.93 o                         
   2  -5  13          3.06        -20.87        40.40 o                         
   3  -5  13       1361.99       1439.33       197.85 o                         
   4  -5  13        284.67        266.14        93.87 o                         
   5  -5  13       3833.05       3684.20       341.34 o                         
  -7  -4  13       1480.04       1350.89       127.76 o                         
  -6  -4  13        756.19        756.17        90.05 o                         
  -5  -4  13        700.51        784.98        90.71 o                         
  -4  -4  13       1454.38       1338.48       135.73 o                         
  -3  -4  13      12541.52      12136.15       388.56 o                         
  -2  -4  13        124.84        188.68        46.13 o                         
  -1  -4  13       1312.32       1295.74       106.81 o                         
   0  -4  13         74.78         43.06        20.40 o                         
   1  -4  13       5695.30       5735.23       258.09 o                         
   2  -4  13          4.16         21.44        50.48 o                         
   3  -4  13       2916.32       2856.38       269.49 o                         
   4  -4  13         27.32         17.04        65.76 o                         
   5  -4  13       6565.00       6644.73       448.53 o                         
  -7  -3  13       2040.49       2155.36       158.45 o                         
  -6  -3  13        672.10        652.76        82.05 o                         
  -5  -3  13       6953.49       7185.81       360.45 o                         
  -4  -3  13        979.51        953.32       104.40 o                         
  -3  -3  13       2130.68       1982.60       148.06 o                         
  -2  -3  13       3480.01       3461.51       235.53 o                         
  -1  -3  13       1642.18       1693.84       121.28 o                         
   0  -3  13        501.24        471.21        66.85 o                         
   1  -3  13      14201.91      12284.57       434.32 o                         
   2  -3  13       4789.75       4513.73       276.90 o                         
   3  -3  13         42.34        103.19        82.67 o                         
   4  -3  13       2340.35       2043.56       230.77 o                         
   5  -3  13       4027.51       4301.68       552.93 o                         
   6  -3  13        634.03        595.87       144.13 o                         
  -7  -2  13       3180.35       3223.28       313.01 o                         
  -6  -2  13        117.45         70.14        34.44 o                         
  -5  -2  13       6149.90       5951.45       245.27 o                         
  -4  -2  13        329.06        243.95        46.07 o                         
  -3  -2  13       2575.47       2538.75       163.09 o                         
  -2  -2  13        206.11        154.15        41.82 o                         
  -1  -2  13       6199.54       6749.83       348.93 o                         
   0  -2  13       2609.94       2638.21       180.08 o                         
   1  -2  13      21813.09      16208.52       723.16 o                         
   2  -2  13        215.44         85.97        29.53 o                         
   3  -2  13       3111.09       2854.67       172.02 o                         
   4  -2  13        226.98        291.30       239.69 o                         
   5  -2  13       1587.90       1020.43       312.05 o                         
   6  -2  13          3.38       -115.37       115.37 o                         
   7  -2  13       4588.40       4327.05       378.65 o                         
  -7  -1  13       4235.82       4176.86       651.65 o                         
  -6  -1  13       1387.52       1268.84       141.11 o                         
  -5  -1  13       4338.62       4175.25       229.86 o                         
  -4  -1  13       5960.88       6098.38       234.96 o                         
  -3  -1  13         66.35         23.30        29.34 o                         
  -2  -1  13       3977.11       4427.42       193.40 o                         
  -1  -1  13      10386.42      11994.34       513.41 o                         
   0  -1  13       4261.17       4727.65       203.43 o                         
   1  -1  13       3161.48       3311.34       261.45 o                         
   2  -1  13       2369.74       2076.19       210.16 o                         
   3  -1  13       2086.75       1764.36       208.26 o                         
   4  -1  13         42.25         32.64        23.24 o                         
   5  -1  13       5920.69       5064.94       628.93 o                         
   6  -1  13       3660.72       3669.53       473.82 o                         
   7  -1  13       2224.52       2298.06       340.55 o                         
   8  -1  13       1018.72        776.90       228.61 o                         
  -6   0  13       1164.58       1154.87       136.04 o                         
  -5   0  13       5521.73       5379.51       289.56 o                         
  -4   0  13       1343.56       1205.20       161.43 o                         
  -3   0  13       2749.48       2468.63       150.91 o                         
  -2   0  13          2.00         -4.00        24.40 o                         
  -1   0  13      12166.05      14000.50       325.12 o                         
   0   0  13       1189.75       1321.94       110.81 o                         
   1   0  13       1788.17       2208.95       136.74 o                         
   2   0  13       1369.42       1541.92       154.69 o                         
   3   0  13       9676.75       9185.02       298.42 o                         
   4   0  13        170.37        151.65        31.35 o                         
   5   0  13       2467.80       2243.72       155.32 o                         
   6   0  13        214.82        296.74        72.46 o                         
   7   0  13       2416.95       2535.17       189.79 o                         
   8   0  13         34.13        -66.82        66.82 o                         
  -6   1  13          5.97         59.20        41.82 o                         
  -5   1  13       1171.34       1078.55       124.33 o                         
  -4   1  13        842.65        760.08        82.27 o                         
  -3   1  13       5802.84       5248.90       262.60 o                         
  -2   1  13        864.04        708.73        74.28 o                         
  -1   1  13      22343.98      23118.10       530.45 o                         
   0   1  13         70.09         68.30        18.73 o                         
   1   1  13       1159.59       1435.97       112.36 o                         
   2   1  13       2645.97       3117.67       216.37 o                         
   3   1  13      19643.09      21088.28      1380.40 o                         
   4   1  13       3581.05       3452.98       159.43 o                         
   5   1  13      16613.47      15941.90       575.22 o                         
   6   1  13       3021.74       2772.38       187.76 o                         
   7   1  13         10.09         30.43        50.50 o                         
   8   1  13          3.80         23.19        35.99 o                         
   9   1  13       2385.75       2248.19       225.88 o                         
  -6   2  13        527.02        517.06       213.71 o                         
  -5   2  13       2839.86       3170.41       225.98 o                         
  -4   2  13       1156.08       1371.56       172.14 o                         
  -3   2  13        179.23        121.41        48.95 o                         
  -2   2  13       1557.41       1627.95       142.41 o                         
  -1   2  13      13870.20      12893.40       921.18 o                         
   0   2  13       1173.69       1128.72        81.24 o                         
   1   2  13       2408.96       2610.09       142.34 o                         
   2   2  13         10.40          5.30        19.18 o                         
   3   2  13       1329.31       1312.19       115.15 o                         
   4   2  13       3321.61       3482.14       166.98 o                         
   5   2  13       6970.84       6920.87       260.81 o                         
   6   2  13       1742.39       1611.43       126.48 o                         
   7   2  13       1923.83       1692.21       155.21 o                         
   8   2  13        491.67        529.51        92.01 o                         
   9   2  13       2517.41       2284.52       206.11 o                         
  -5   3  13       5809.38       5714.11       313.23 o                         
  -4   3  13        205.51        283.20        86.52 o                         
  -3   3  13       1921.83       1692.03       182.70 o                         
  -2   3  13          8.93         21.69        79.94 o                         
  -1   3  13       2611.59       2770.54       173.76 o                         
   0   3  13        489.81        553.72        94.11 o                         
   1   3  13      12177.74      11790.69       374.41 o                         
   2   3  13        265.11        229.33        36.83 o                         
   3   3  13      10038.71      11642.98       849.11 o                         
   4   3  13       2383.63       2669.60       238.38 o                         
   5   3  13       3079.66       3354.32       156.36 o                         
   6   3  13       4296.25       4179.13       178.99 o                         
   7   3  13       1149.26        805.21       110.37 o                         
   8   3  13        148.83         27.32        53.40 o                         
   9   3  13      10786.05       9836.29       498.81 o                         
  -5   4  13       2720.21       2306.43       382.27 o                         
  -4   4  13        657.74        610.39       144.18 o                         
  -3   4  13        730.16        599.01       111.31 o                         
  -2   4  13         40.08         10.82        39.69 o                         
  -1   4  13       5106.25       4506.61       277.01 o                         
   0   4  13       3572.23       3238.80       226.63 o                         
   1   4  13       7982.38       6769.29       373.54 o                         
   2   4  13       2813.10       2578.47       196.65 o                         
   3   4  13        478.73        414.18        85.16 o                         
   4   4  13       1233.16       1238.96       118.33 o                         
   5   4  13       6741.14       7219.93       255.11 o                         
   6   4  13       1062.52       1169.13        97.73 o                         
   7   4  13       1803.58       1962.25       128.51 o                         
   8   4  13        544.67        295.08        60.67 o                         
   9   4  13       4322.25       3970.09       320.29 o                         
  -4   5  13        193.06         97.07        50.91 o                         
  -3   5  13       3869.17       3767.91       277.55 o                         
  -2   5  13         21.01         64.18        84.11 o                         
  -1   5  13       1448.39       1166.78       134.44 o                         
   0   5  13       1073.29        982.16       118.29 o                         
   1   5  13       7417.06       6986.98       312.05 o                         
   2   5  13         98.09        115.52        65.42 o                         
   3   5  13       5166.43       5086.20       241.08 o                         
   4   5  13       1051.37       1098.40       109.91 o                         
   5   5  13       4893.95       4963.04       222.67 o                         
   6   5  13        994.03        987.17       125.75 o                         
   7   5  13        783.35        751.57        87.03 o                         
   8   5  13        264.56        259.65        63.75 o                         
   9   5  13       5246.19       5247.16       377.63 o                         
  -3   6  13       8293.63       7053.95       674.32 o                         
  -2   6  13        302.77        282.27        95.94 o                         
  -1   6  13       7202.34       6649.04       453.52 o                         
   0   6  13        715.88        587.21       115.59 o                         
   1   6  13         23.39         24.67        71.25 o                         
   2   6  13        137.32         12.23        34.97 o                         
   3   6  13       7183.25       7268.00       323.04 o                         
   4   6  13        107.28        129.28        43.17 o                         
   5   6  13      15709.61      16223.96       451.79 o                         
   6   6  13        389.14        435.47       123.92 o                         
   7   6  13        643.64        629.42        98.59 o                         
   8   6  13        643.04        746.51        93.55 o                         
   9   6  13       2151.57       2061.14       244.80 o                         
  -2   7  13        717.56        814.67       231.03 o                         
  -1   7  13       3912.20       3643.33       347.05 o                         
   0   7  13        994.22        904.77       163.38 o                         
   1   7  13       1769.69       1619.68       207.48 o                         
   2   7  13       1395.88       1376.63       155.19 o                         
   3   7  13       2485.64       2537.47       196.30 o                         
   4   7  13        345.60        292.18        73.28 o                         
   5   7  13       1412.36       1446.81       127.46 o                         
   6   7  13         94.37         51.73        32.56 o                         
   7   7  13       2864.36       3002.96       229.73 o                         
   8   7  13        255.63        368.56        87.26 o                         
   9   7  13        815.40       1097.02       141.58 o                         
  -1   8  13        817.73        736.22       212.88 o                         
   0   8  13       2957.69       2893.21       303.67 o                         
   1   8  13       2162.19       2050.40       249.17 o                         
   2   8  13        934.34        883.73       131.04 o                         
   3   8  13      14385.42      14734.59       501.08 o                         
   4   8  13        358.86        323.72       101.07 o                         
   5   8  13         30.19         -1.09        46.37 o                         
   6   8  13       3393.74       3493.43       227.13 o                         
   7   8  13       5704.51       6043.22       340.51 o                         
   8   8  13        274.08        305.06        86.51 o                         
   9   8  13       4039.63       3663.57       333.94 o                         
   0   9  13         12.14        -83.84        83.84 o                         
   1   9  13       2650.60       2621.56       285.73 o                         
   2   9  13         39.19        -26.30        59.29 o                         
   3   9  13       4250.48       4397.57       283.85 o                         
   4   9  13         90.75         58.49        33.72 o                         
   5   9  13        170.90        257.84        59.94 o                         
   6   9  13         73.72         16.66        43.17 o                         
   7   9  13       5243.99       5260.07       290.75 o                         
   8   9  13         86.22         13.77        72.20 o                         
   4  10  13       1004.48        886.46       242.36 o                         
   5  10  13        181.98         35.06        82.25 o                         
   6  10  13         20.63         30.28        74.35 o                         
   7  10  13       3473.94       3192.48       391.86 o                         
  -5  -9  14         60.13         52.14        42.08 o                         
  -4  -9  14        404.68        291.15       159.47 o                         
  -3  -9  14         15.45         67.95        87.36 o                         
  -2  -9  14       6130.15       6103.73       430.34 o                         
  -1  -9  14          1.32       -105.84       106.91 o                         
   0  -9  14       1113.48       1180.32       287.24 o                         
  -5  -8  14       1615.44       1541.34       342.52 o                         
  -4  -8  14       1025.00       1083.18       142.03 o                         
  -3  -8  14       1413.35       1460.58       159.38 o                         
  -2  -8  14        654.33        685.43       109.67 o                         
  -1  -8  14        156.98         80.39        73.34 o                         
   0  -8  14       3132.28       3016.21       252.32 o                         
   1  -8  14         95.45        143.76       183.42 o                         
  -6  -7  14       4787.96       4413.52       408.04 o                         
  -5  -7  14         40.77         25.80        42.32 o                         
  -4  -7  14        652.88        558.62        92.79 o                         
  -3  -7  14         35.20         41.65        43.26 o                         
  -2  -7  14       2579.27       2494.24       219.63 o                         
  -1  -7  14       1042.90       1041.81       124.03 o                         
   0  -7  14       4519.71       4433.71       250.68 o                         
   1  -7  14       2089.22       2349.79       226.56 o                         
   2  -7  14       1330.54       1288.34       161.32 o                         
  -6  -6  14       5177.92       5070.84       276.95 o                         
  -5  -6  14        369.80        213.64        85.47 o                         
  -4  -6  14        972.97        819.93       112.26 o                         
  -3  -6  14       3251.07       3343.75       222.98 o                         
  -2  -6  14       3613.96       3602.79       204.80 o                         
  -1  -6  14       4293.12       4139.42       448.38 o                         
   0  -6  14       7813.50       7646.76       456.73 o                         
   1  -6  14        299.86        272.65        64.76 o                         
   2  -6  14        137.40        107.53        49.82 o                         
   3  -6  14        687.47        598.35       131.07 o                         
  -7  -5  14          2.82         21.18        36.25 o                         
  -6  -5  14         69.35         61.69        38.95 o                         
  -5  -5  14         97.41         77.75        30.09 o                         
  -4  -5  14       4139.78       3914.73       249.97 o                         
  -3  -5  14        198.73        260.49        51.99 o                         
  -2  -5  14       5487.36       5824.76       403.53 o                         
  -1  -5  14          4.00         27.87        38.04 o                         
   0  -5  14       1186.63        980.30       106.64 o                         
   1  -5  14        144.06        120.54        32.53 o                         
   2  -5  14       1296.23       1373.43       133.57 o                         
   3  -5  14        397.46        486.91       167.35 o                         
   4  -5  14       6016.47       5895.69       431.00 o                         
  -7  -4  14          9.51         39.57        35.06 o                         
  -6  -4  14        301.74        197.79        60.46 o                         
  -5  -4  14       1958.50       2042.66       149.87 o                         
  -4  -4  14       4228.46       3928.62       244.36 o                         
  -3  -4  14        716.71        662.19       100.96 o                         
  -2  -4  14      12944.99      14258.63       512.21 o                         
  -1  -4  14        109.28         53.65        29.13 o                         
   0  -4  14       2224.73       1844.58       245.12 o                         
   1  -4  14        593.70        549.38        86.31 o                         
   2  -4  14        952.59        963.32       115.47 o                         
   3  -4  14         57.11         76.32        70.46 o                         
   4  -4  14      11449.29      10652.99       573.19 o                         
   5  -4  14         43.53         78.65       114.69 o                         
  -7  -3  14         23.10        -81.11        85.81 o                         
  -6  -3  14       2457.90       2410.94       166.92 o                         
  -5  -3  14        400.82        314.53        75.18 o                         
  -4  -3  14       3119.58       3172.07       182.35 o                         
  -3  -3  14       2435.83       2606.83       173.27 o                         
  -2  -3  14        994.32       1033.11       180.65 o                         
  -1  -3  14       4668.18       4874.34       359.50 o                         
   0  -3  14       4292.30       3847.14       347.82 o                         
   1  -3  14       1654.04       1289.88       150.71 o                         
   2  -3  14       8970.49       8170.77       358.29 o                         
   3  -3  14        658.38        516.05        89.64 o                         
   4  -3  14        143.41        158.35       141.16 o                         
   5  -3  14         13.06        -56.93        56.93 o                         
   6  -3  14       1223.76       1294.35       204.32 o                         
  -7  -2  14         40.47         29.97        89.59 o                         
  -6  -2  14       2837.11       2819.94       200.65 o                         
  -5  -2  14       2679.24       2810.35       197.66 o                         
  -4  -2  14       5265.27       5494.44       234.11 o                         
  -3  -2  14       3747.20       4047.27       220.32 o                         
  -2  -2  14       4425.48       4763.63       247.74 o                         
  -1  -2  14        248.80        250.84        47.93 o                         
   0  -2  14        240.04        176.44        40.30 o                         
   1  -2  14        216.64         94.18        30.66 o                         
   2  -2  14      18342.13      17396.32      1296.11 o                         
   3  -2  14        607.25        575.86        78.78 o                         
   4  -2  14       1019.84        897.26       169.33 o                         
   5  -2  14        356.29        225.88       181.58 o                         
   6  -2  14       1920.47       1897.28       391.47 o                         
   7  -2  14          0.61        135.80        75.66 o                         
  -7  -1  14       2253.32       1971.55       250.80 o                         
  -6  -1  14       4469.67       3973.52       262.78 o                         
  -5  -1  14       1000.67        995.96       109.79 o                         
  -4  -1  14       1692.66       1696.09       145.78 o                         
  -3  -1  14       1945.54       2012.57       145.93 o                         
  -2  -1  14       9152.71      10732.70       457.05 o                         
  -1  -1  14        295.31        341.15        61.60 o                         
   0  -1  14       6467.36       7569.42       261.00 o                         
   1  -1  14        390.51        450.28        80.42 o                         
   2  -1  14       9171.37       9470.26       466.14 o                         
   3  -1  14       1343.14       1240.70       139.07 o                         
   4  -1  14        676.48        671.39        96.09 o                         
   5  -1  14        167.31         87.03       121.33 o                         
   6  -1  14       6909.72       6510.70       474.22 o                         
   7  -1  14        915.32       1002.80       360.27 o                         
  -6   0  14        523.47        373.22       107.89 o                         
  -5   0  14          4.00         -8.15        43.39 o                         
  -4   0  14       2083.43       1907.95       170.80 o                         
  -3   0  14        483.49        441.45        76.43 o                         
  -2   0  14       9240.22      10053.39       341.92 o                         
  -1   0  14        308.55        435.44        56.36 o                         
   0   0  14        200.24        256.08        45.98 o                         
   1   0  14         42.95         80.69        28.12 o                         
   2   0  14      12029.88      13026.47       713.05 o                         
   3   0  14        816.81        651.64       173.30 o                         
   4   0  14       3143.98       2939.54       219.94 o                         
   5   0  14       1254.87       1046.08       220.94 o                         
   6   0  14        961.84        931.05       175.53 o                         
   7   0  14       3542.01       3215.50       350.14 o                         
   8   0  14       1789.24       1988.73       382.57 o                         
  -6   1  14        707.57        631.77       146.80 o                         
  -5   1  14        567.76        321.07       124.69 o                         
  -4   1  14        876.09        917.36       138.46 o                         
  -3   1  14         17.03         34.76        29.57 o                         
  -2   1  14      22972.98      22175.39       889.45 o                         
  -1   1  14         20.64         35.43        16.59 o                         
   0   1  14       2631.37       2983.68       119.85 o                         
   1   1  14       2135.62       2541.26       152.55 o                         
   2   1  14       1128.79       1316.96       106.60 o                         
   3   1  14       3143.62       3271.37       238.52 o                         
   4   1  14       9585.04       9930.38       305.99 o                         
   5   1  14       1029.77       1123.98        93.35 o                         
   6   1  14       6105.01       5645.32       410.23 o                         
   7   1  14         52.43         25.25        45.86 o                         
   8   1  14       2029.33       2029.99       325.58 o                         
   9   1  14        146.85        403.54       209.56 o                         
  -6   2  14       2250.02       2180.37       426.10 o                         
  -5   2  14       1061.70       1023.15       150.26 o                         
  -4   2  14       2481.19       2291.32       319.21 o                         
  -3   2  14        894.74        820.14       201.95 o                         
  -2   2  14        902.88        905.45       106.11 o                         
  -1   2  14       1157.29       1123.51       121.01 o                         
   0   2  14       7330.49       7548.39       272.15 o                         
   1   2  14        360.71        328.27        60.57 o                         
   2   2  14      10723.80      11994.36       755.69 o                         
   3   2  14       4387.91       4694.98       433.21 o                         
   4   2  14       1647.50       1890.38       331.67 o                         
   5   2  14       1754.38       1748.64       124.78 o                         
   6   2  14       1153.36       1043.02       114.94 o                         
   7   2  14        714.12        674.16       107.69 o                         
   8   2  14       7290.46       6098.65       343.66 o                         
   9   2  14         16.47        -19.79        82.55 o                         
  -5   3  14        197.71        272.81        89.83 o                         
  -4   3  14       9414.78       9234.46       469.23 o                         
  -3   3  14       1244.42       1338.99       170.59 o                         
  -2   3  14        547.53        779.05       159.96 o                         
  -1   3  14        143.19         69.23        46.37 o                         
   0   3  14       1687.05       1418.88       183.19 o                         
   1   3  14         17.04         -5.08        37.09 o                         
   2   3  14      11215.79      11366.25       355.14 o                         
   3   3  14       1111.54       1130.62       134.06 o                         
   4   3  14       5664.20       6166.47       551.64 o                         
   5   3  14        225.41        287.42        48.18 o                         
   6   3  14        129.04        131.59        37.13 o                         
   7   3  14         85.20        107.54        39.98 o                         
   8   3  14       8240.56       6982.58       389.77 o                         
   9   3  14        380.15        401.98       114.37 o                         
  -4   4  14       4716.72       4757.55       419.76 o                         
  -3   4  14       1201.62       1350.17       235.67 o                         
  -2   4  14        143.71         80.27        70.44 o                         
  -1   4  14        100.66         30.81        70.45 o                         
   0   4  14      10721.53       9559.15       505.78 o                         
   1   4  14       1712.72       1453.45       131.52 o                         
   2   4  14       8393.31       8337.68       321.63 o                         
   3   4  14       5163.72       5552.12       297.51 o                         
   4   4  14       1700.85       1898.01       137.33 o                         
   5   4  14        334.38        313.93        65.02 o                         
   6   4  14       5124.56       5558.10       311.44 o                         
   7   4  14        633.08        598.64        80.38 o                         
   8   4  14       4235.01       4927.70       302.97 o                         
   9   4  14        967.26        751.89       130.85 o                         
  -4   5  14       4852.09       4092.28       368.36 o                         
  -3   5  14          2.59         36.53        63.44 o                         
  -2   5  14        677.73        576.01       105.99 o                         
  -1   5  14        231.96        205.28        50.26 o                         
   0   5  14       1962.74       1829.55       171.02 o                         
   1   5  14       7735.21       6771.90       494.64 o                         
   2   5  14       2700.49       2253.65       172.11 o                         
   3   5  14       1002.03       1001.35       107.26 o                         
   4   5  14       2287.46       2460.59       180.87 o                         
   5   5  14          0.33         29.56        39.92 o                         
   6   5  14       4540.31       4563.48       309.79 o                         
   7   5  14       1424.07       1582.19       130.74 o                         
   8   5  14        984.25       1115.08       164.32 o                         
   9   5  14         68.20        167.30        71.26 o                         
  -3   6  14          2.62       -130.28       130.28 o                         
  -2   6  14       6239.07       5528.13       521.65 o                         
  -1   6  14        416.09        438.73       119.56 o                         
   0   6  14       8301.20       8024.39       696.80 o                         
   1   6  14        129.42        156.38        55.47 o                         
   2   6  14        292.67        157.64        53.30 o                         
   3   6  14        882.09        832.33       147.47 o                         
   4   6  14       3662.08       3811.60       217.02 o                         
   5   6  14       1793.17       1966.87       152.14 o                         
   6   6  14      15756.40      15688.75       587.31 o                         
   7   6  14        882.40        942.65       128.36 o                         
   8   6  14         17.92         50.27        30.36 o                         
   9   6  14        320.26        188.18       140.35 o                         
  -2   7  14        669.10        585.98       193.80 o                         
  -1   7  14        344.18        202.39        89.86 o                         
   0   7  14       3958.79       4030.26       359.86 o                         
   1   7  14        285.92        242.35        94.03 o                         
   2   7  14       4288.03       4169.05       274.74 o                         
   3   7  14         24.25         85.92        38.86 o                         
   4   7  14        421.04        370.48        64.13 o                         
   5   7  14        111.06         67.82        34.92 o                         
   6   7  14      10572.46      10561.70       360.05 o                         
   7   7  14          0.11        -10.06        30.77 o                         
   8   7  14        527.79        567.95       102.42 o                         
  -1   8  14          0.30         57.71        90.99 o                         
   0   8  14        669.54        605.54       138.82 o                         
   1   8  14        158.00         19.15       141.39 o                         
   2   8  14       5995.95       5836.40       339.26 o                         
   3   8  14        794.83        936.10       132.34 o                         
   4   8  14        663.18        581.14       103.40 o                         
   5   8  14        898.21        827.12       103.85 o                         
   6   8  14       1210.53       1160.02       149.10 o                         
   7   8  14         81.06          7.29        38.46 o                         
   8   8  14       1312.51       1583.55       182.31 o                         
   9   8  14         84.26         49.05        50.98 o                         
   1   9  14         30.68         69.57        95.45 o                         
   2   9  14       5425.66       5359.49       338.09 o                         
   3   9  14       1085.04       1047.34       143.92 o                         
   4   9  14       2212.75       2125.93       178.72 o                         
   5   9  14         16.07        -13.22        35.94 o                         
   6   9  14       2806.24       2937.80       205.14 o                         
   5  10  14        555.93        671.02       204.15 o                         
   6  10  14       1980.99       2193.04       340.93 o                         
   7  10  14        786.95        681.76       180.15 o                         
  -3  -9  15       3576.64       3862.03       521.08 o                         
  -1  -9  15        932.81        942.47       231.27 o                         
  -4  -8  15        375.24        579.85       218.96 o                         
  -3  -8  15       1902.73       1867.31       202.22 o                         
  -2  -8  15        300.67        500.16       101.10 o                         
  -1  -8  15        653.64        807.75       131.22 o                         
   0  -8  15       1028.89       1129.34       187.62 o                         
  -5  -7  15       3504.35       3950.32       388.49 o                         
  -4  -7  15        110.20        157.60        62.11 o                         
  -3  -7  15       1292.75       1310.41       146.06 o                         
  -2  -7  15        523.79        578.86       100.49 o
[truncated: 66,666 more chars]
