# Supplementary material for: Crystal structures of fourteen halochalcogenylphos­pho­nium tetra­halogenidoaurates(III)
Source: Acta Crystallogr E Crystallogr Commun. 2024 Apr 23;80(Pt 5):506–21. doi: 10.1107/S2056989024002780 (PMC11074578; doi:10.1107/S2056989024002780)
Supplement: Supplementary file 11 [file e-80-00506-19bsup11.hkl]

data_19b                                                                        
_shelx_title ' Gudrun in P2(1)/n'                                               
_shelx_refln_list_code          4                                               
_shelx_F_calc_maximum      611.63                                               
_exptl_crystal_F_000      1504.00                                               
_reflns_d_resolution_high  0.6915                                               
                                                                                
loop_                                                                           
 _space_group_symop_operation_xyz                                               
 'x, y, z'                                                                      
 '-x+1/2, y+1/2, -z+1/2'                                                        
 '-x, -y, -z'                                                                   
 'x-1/2, -y-1/2, z-1/2'                                                         
                                                                                
_cell_length_a    12.4712                                                       
_cell_length_b    10.3712                                                       
_cell_length_c    16.2524                                                       
_cell_angle_alpha  90.000                                                       
_cell_angle_beta   92.724                                                       
_cell_angle_gamma  90.000                                                       
                                                                                
_shelx_F_squared_multiplier     1.000                                           
                                                                                
loop_                                                                           
 _refln_index_h                                                                 
 _refln_index_k                                                                 
 _refln_index_l                                                                 
 _refln_F_squared_calc                                                          
 _refln_F_squared_meas                                                          
 _refln_F_squared_sigma                                                         
 _refln_observed_status                                                         
   2   0   0     257741.70     258037.19      2268.68 o                         
   4   0   0       1480.78       2141.15        74.99 o                         
   6   0   0     133666.94     135354.92       916.78 o                         
   8   0   0     213423.53     220710.55      1831.34 o                         
  10   0   0      12936.88      13512.73       366.86 o                         
  12   0   0      10666.95      10997.61       500.83 o                         
  14   0   0      55302.29      54188.68      1278.61 o                         
  16   0   0      17989.95      18245.61       863.04 o                         
   1   1   0     176779.48     185864.98       842.09 o                         
   2   1   0         70.03        225.41        14.76 o                         
   3   1   0      50429.86      51383.16       264.46 o                         
   4   1   0      10348.11      10391.75       137.33 o                         
   5   1   0      48810.07      50472.44       341.97 o                         
   6   1   0       3592.89       3602.22        86.76 o                         
   7   1   0     141347.72     144064.28       753.80 o                         
   8   1   0       2657.65       2374.67        83.75 o                         
   9   1   0      64209.89      65921.98       512.99 o                         
  10   1   0       5090.98       5385.88       163.36 o                         
  11   1   0      24547.11      25226.64       478.59 o                         
  12   1   0         61.23         95.58        73.05 o                         
  13   1   0      39698.55      40896.18       743.18 o                         
  14   1   0       1507.46       1701.32       165.17 o                         
  15   1   0      31463.65      32922.43       758.35 o                         
  16   1   0        471.67        448.87       222.68 o                         
  17   1   0       7243.43       5811.17       702.42 o                         
   0   2   0      58906.35      60944.51       314.79 o                         
   1   2   0        204.85        250.61        13.56 o                         
   2   2   0     122738.25     126262.41       471.31 o                         
   3   2   0       1608.38       1691.31        44.58 o                         
   4   2   0     198837.56     203629.91       898.01 o                         
   5   2   0       2645.26       2629.78        78.32 o                         
   6   2   0      59148.24      59677.75       450.44 o                         
   7   2   0       4137.06       4060.43       111.28 o                         
   8   2   0      37366.39      37606.89       335.26 o                         
   9   2   0      24337.57      23761.02       281.04 o                         
  10   2   0      68786.49      68343.83       599.14 o                         
  11   2   0       2130.64       2226.15       120.37 o                         
  12   2   0      46759.97      48428.04       803.38 o                         
  13   2   0        635.25        579.44        98.25 o                         
  14   2   0       7340.88       7777.58       350.30 o                         
  15   2   0        195.96        305.71       111.78 o                         
  16   2   0       6835.60       7507.68       431.72 o                         
  17   2   0       3389.19       4226.76       485.83 o                         
   1   3   0       2029.28       2331.20        41.03 o                         
   2   3   0       2176.45       2607.01        55.33 o                         
   3   3   0     312229.38     315670.94      1400.82 o                         
   4   3   0        303.65        452.26        33.08 o                         
   5   3   0     179763.33     181319.31       919.34 o                         
   6   3   0       4137.21       4397.32       116.95 o                         
   7   3   0        292.36        349.77        46.78 o                         
   8   3   0       1682.07       1692.99        91.71 o                         
   9   3   0      24944.75      24973.39       356.42 o                         
  10   3   0         85.12        113.17        65.34 o                         
  11   3   0      84632.18      86863.99       849.06 o                         
  12   3   0        221.94        134.26       105.33 o                         
  13   3   0       7383.29       7663.30       324.89 o                         
  14   3   0        111.93        132.79       104.72 o                         
  15   3   0       2250.16       2351.43       220.25 o                         
  16   3   0         47.54         65.45       118.61 o                         
  17   3   0      19869.48      21106.02      1059.12 o                         
   0   4   0        706.18        868.93        38.80 o                         
   1   4   0        303.61        390.11        22.85 o                         
   2   4   0      45951.63      47276.61       301.44 o                         
   3   4   0        593.92        738.45        41.66 o                         
   4   4   0     146559.39     149373.23       787.16 o                         
   5   4   0      16394.48      16700.74       257.59 o                         
   6   4   0      19252.63      18867.41       233.52 o                         
   7   4   0       8034.89       8063.33       188.21 o                         
   8   4   0       1614.41       1674.57        86.43 o                         
   9   4   0        304.74        334.71        46.33 o                         
  10   4   0      22373.69      22925.43       387.79 o                         
  11   4   0         10.56         11.86        69.06 o                         
  12   4   0      18408.76      18882.41       495.12 o                         
  13   4   0       4711.36       5442.78       298.10 o                         
  14   4   0       6013.27       6630.21       359.86 o                         
  15   4   0       1595.79       1466.32       184.73 o                         
  16   4   0      15274.48      16445.33       698.12 o                         
   1   5   0      41184.61      41868.21       289.48 o                         
   2   5   0       1858.77       2224.40        68.38 o                         
   3   5   0      15952.27      16065.36       183.55 o                         
   4   5   0       1598.73       1699.02        65.73 o                         
   5   5   0      22191.45      21371.01       251.04 o                         
   6   5   0        310.25        357.89        46.13 o                         
   7   5   0      51192.38      51360.14       479.92 o                         
   8   5   0       2251.21       2339.06        97.50 o                         
   9   5   0      18163.45      18814.82       339.15 o                         
  10   5   0        990.71        784.84        96.53 o                         
  11   5   0       1367.54       1390.88       121.68 o                         
  12   5   0       3925.73       4564.20       236.49 o                         
  13   5   0       8173.81       7997.52       369.05 o                         
  14   5   0       4838.25       5261.91       309.65 o                         
  15   5   0      17558.44      18102.89       702.36 o                         
  16   5   0         60.67        144.10       689.39 o                         
   0   6   0     127475.30     129767.43       900.66 o                         
   1   6   0       6416.10       6595.66       120.81 o                         
   2   6   0       3786.39       3833.40       107.69 o                         
   3   6   0       6191.79       6062.20       136.09 o                         
   4   6   0      12999.51      13266.72       181.82 o                         
   5   6   0       1476.92       1533.15        68.54 o                         
   6   6   0      39585.25      39221.50       378.06 o                         
   7   6   0       6722.59       7001.27       201.95 o                         
   8   6   0      58193.05      58643.54       647.37 o                         
   9   6   0        140.21        161.59        59.36 o                         
  10   6   0        540.04        613.90        85.38 o                         
  11   6   0        341.04        462.00        99.90 o                         
  12   6   0       1922.92       1759.12       180.26 o                         
  13   6   0        192.02        270.64       130.18 o                         
  14   6   0      31192.47      31781.15       890.11 o                         
  15   6   0         45.51         84.94       148.93 o                         
   1   7   0      69705.23      70929.43       549.33 o                         
   2   7   0      16673.57      17413.04       248.17 o                         
   3   7   0        142.92        166.05        41.16 o                         
   4   7   0       2434.87       2664.55        99.12 o                         
   5   7   0       2084.82       2331.59       103.98 o                         
   6   7   0       1573.20       1732.38        99.21 o                         
   7   7   0      49122.52      49232.83       616.99 o                         
   8   7   0        106.27        225.74        77.56 o                         
   9   7   0      17446.80      17745.49       447.70 o                         
  10   7   0       2633.33       2793.89       220.62 o                         
  11   7   0       3353.25       3502.85       255.16 o                         
  12   7   0         30.47        -15.63       113.75 o                         
  13   7   0      16742.38      17082.31       622.18 o                         
  14   7   0       1127.55       1336.11       225.23 o                         
  15   7   0       9169.36       9375.80      1131.31 o                         
   0   8   0      24786.18      25114.39       404.20 o                         
   1   8   0        290.96        226.40        38.21 o                         
   2   8   0      32842.35      33605.33       430.38 o                         
   3   8   0         16.80         26.17        50.03 o                         
   4   8   0      20746.49      22098.58       469.64 o                         
   5   8   0       3147.79       3093.59       152.12 o                         
   6   8   0       5171.25       5020.19       193.87 o                         
   7   8   0       1753.30       1602.85       118.91 o                         
   8   8   0       3146.45       3229.28       210.62 o                         
   9   8   0         12.88        209.78        89.61 o                         
  10   8   0      18612.19      18774.26       654.57 o                         
  11   8   0        673.36        847.01       151.29 o                         
  12   8   0      23122.50      23906.18       781.49 o                         
  13   8   0       2588.36       3272.64       292.99 o                         
  14   8   0       5061.07       5070.53       606.93 o                         
  15   8   0       1154.94        613.27       381.51 o                         
   1   9   0       5230.45       5450.33       200.56 o                         
   2   9   0       7264.12       7566.38       234.24 o                         
   3   9   0      76681.32      77535.99      1141.98 o                         
   4   9   0       1476.21       1560.20       125.69 o                         
   5   9   0      32900.84      33443.54       568.00 o                         
   6   9   0        712.19        661.23        95.27 o                         
   7   9   0        510.38        732.23       119.65 o                         
   8   9   0        646.66        738.83       116.86 o                         
   9   9   0      11572.27      11294.34       414.24 o                         
  10   9   0         47.15        128.11       108.84 o                         
  11   9   0      42951.75      42863.70       914.26 o                         
  12   9   0         45.41         56.62       120.60 o                         
  13   9   0       6321.92       6394.04       516.17 o                         
  14   9   0          5.13        645.29       507.51 o                         
   0  10   0       3544.28       3767.31       247.70 o                         
   1  10   0       5402.41       5449.54       222.03 o                         
   2  10   0      36845.91      37676.16       631.01 o                         
   3  10   0      10852.23      10979.50       341.65 o                         
   4  10   0      65965.52      67387.65       920.81 o                         
   5  10   0         75.10         64.97        85.73 o                         
   6  10   0      17549.85      17639.38       467.30 o                         
   7  10   0       1753.24       1882.34       172.07 o                         
   8  10   0      14676.59      14370.29       481.28 o                         
   9  10   0       1517.93       1678.84       191.68 o                         
  10  10   0      36045.30      35002.13       853.66 o                         
  11  10   0       1900.88       1542.92       188.03 o                         
  12  10   0      10917.33      10811.21       676.61 o                         
  13  10   0          2.30       -249.64       478.60 o                         
   1  11   0      16007.64      16679.61       470.34 o                         
   2  11   0       1372.69       1370.28       127.79 o                         
   3  11   0      20148.91      20545.36       550.47 o                         
   4  11   0         16.57         15.77        87.37 o                         
   5  11   0      25540.29      27128.18       672.42 o                         
   6  11   0        746.96        638.52       132.83 o                         
   7  11   0      32904.28      34418.27       863.13 o                         
   8  11   0          7.70          5.31       126.84 o                         
   9  11   0      22806.26      22542.74       785.79 o                         
  10  11   0        685.21        619.07       213.59 o                         
  11  11   0       6474.01       5764.43       774.16 o                         
  12  11   0        201.55        502.04       569.64 o                         
   0  12   0      68816.27      70771.22      1749.40 o                         
   1  12   0       1057.68       1085.77       152.44 o                         
   2  12   0      26196.89      26515.76       659.91 o                         
   3  12   0       2434.57       2353.18       196.34 o                         
   4  12   0       9943.62      10668.35       455.41 o                         
   5  12   0         10.91        176.91       134.43 o                         
   6  12   0      42669.41      43943.02      1100.99 o                         
   7  12   0         13.57         45.93       135.18 o                         
   8  12   0      35787.80      37211.39      1041.31 o                         
   9  12   0        198.07        287.79       216.21 o                         
  10  12   0       2887.73       2734.44       884.12 o                         
   1  13   0      37267.55      39319.46      1015.70 o                         
   2  13   0       4245.52       4444.04       343.60 o                         
   3  13   0       9183.49       8929.58       491.28 o                         
   4  13   0         42.44       -169.20       169.20 o                         
   5  13   0      16880.07      17280.09       711.02 o                         
   6  13   0       2534.18       2227.69       416.62 o                         
   7  13   0      28468.82      29072.74      1401.99 o                         
   0  14   0      11360.33      12539.97      1348.34 o                         
   1  14   0        326.18        798.24       271.95 o                         
   2  14   0      12394.81      12933.65       794.26 o                         
   3  14   0        829.60        776.60       506.98 o                         
   4  14   0      14298.77      14039.67      1912.05 o                         
   5  14   0         49.80       -314.44       609.69 o                         
   6  14   0      12244.25      10092.57      1695.86 o                         
 -17   0   1        528.05       1023.90       412.73 o                         
 -15   0   1       8006.46       7613.89       574.13 o                         
 -13   0   1        123.99        342.91       134.43 o                         
 -11   0   1       6370.37       6723.97       303.20 o                         
  -9   0   1       3164.99       3123.47       132.36 o                         
  -7   0   1        721.53        904.26        69.06 o                         
  -5   0   1       3882.85       4165.04       115.23 o                         
  -3   0   1        549.41        689.45        36.80 o                         
   3   0   1       2639.47       2665.31        59.68 o                         
   5   0   1       8704.62       9696.61       190.69 o                         
   7   0   1      14290.11      13739.82       259.06 o                         
   9   0   1         17.27        120.40        57.54 o                         
  11   0   1      16811.04      16560.06       426.97 o                         
  13   0   1       2723.08       3034.10       253.22 o                         
  15   0   1       1016.96       1358.17       213.29 o                         
 -17   1   1        425.45        374.28       250.91 o                         
 -16   1   1       1905.16       1688.82       247.05 o                         
 -15   1   1       5955.31       6223.03       352.75 o                         
 -14   1   1       2868.69       2954.18       236.07 o                         
 -13   1   1       2100.68       2163.70       186.65 o                         
 -12   1   1         83.05        273.51        82.87 o                         
 -11   1   1       6910.15       6878.38       201.83 o                         
 -10   1   1        822.81       1099.73        78.92 o                         
  -9   1   1       8354.04       8313.64       161.34 o                         
  -8   1   1       4597.36       4470.60       117.97 o                         
  -7   1   1      14846.91      14130.73       192.70 o                         
  -6   1   1       3335.56       3339.93        87.85 o                         
  -4   1   1       2457.12       2797.06        63.32 o                         
  -3   1   1        914.06       1232.19        33.66 o                         
  -2   1   1        870.67       1176.13        55.38 o                         
  -1   1   1      17720.56      18481.15       144.69 o                         
   0   1   1        114.74        159.68        15.34 o                         
   1   1   1       5092.87       5435.55        68.26 o                         
   2   1   1      23326.23      23948.50       150.40 o                         
   3   1   1      11057.08      11396.30       107.07 o                         
   4   1   1      11679.30      12215.76       142.52 o                         
   5   1   1      27498.83      27356.98       230.88 o                         
   6   1   1        405.10        402.71        32.79 o                         
   7   1   1       1839.83       2183.36        73.78 o                         
   8   1   1         13.21        167.64        47.79 o                         
   9   1   1       4650.54       5029.49       150.73 o                         
  10   1   1      10308.51       9814.55       217.60 o                         
  11   1   1       5047.68       5132.36       175.03 o                         
  12   1   1       6669.79       6735.86       230.39 o                         
  13   1   1       2069.19       2114.58       152.18 o                         
  14   1   1        694.69        865.69       109.57 o                         
  15   1   1        726.74        845.55       138.00 o                         
  16   1   1         13.42        -58.50       125.74 o                         
  17   1   1        268.43        431.22       234.78 o                         
 -17   2   1         98.70         85.45       204.40 o                         
 -16   2   1       6415.58       6908.13       390.00 o                         
 -15   2   1        465.48        553.17       129.91 o                         
 -14   2   1       2613.46       2882.46       221.06 o                         
 -13   2   1         13.03         73.67       119.16 o                         
 -12   2   1       6405.91       6400.28       257.67 o                         
 -11   2   1        159.57        162.41        67.02 o                         
 -10   2   1        378.75        459.32        66.24 o                         
  -9   2   1        546.76        538.77        47.58 o                         
  -8   2   1      31990.65      30898.97       344.93 o                         
  -7   2   1         19.77         80.30        32.71 o                         
  -6   2   1       5254.60       5591.14       121.20 o                         
  -5   2   1       3345.22       3095.66        78.19 o                         
  -4   2   1        307.93       1217.83       143.54 o                         
  -3   2   1       7598.12       8321.87       107.24 o                         
  -2   2   1      15202.39      16275.58       139.02 o                         
  -1   2   1       4254.20       4481.49        59.55 o                         
   0   2   1       1346.25       1532.69        29.51 o                         
   1   2   1       1147.07       1401.18        32.81 o                         
   2   2   1       3333.73       3725.86        54.87 o                         
   3   2   1        431.12        494.92        28.38 o                         
   4   2   1      58489.69      58418.57       380.85 o                         
   5   2   1        144.85        183.94        31.58 o                         
   6   2   1      12897.54      13103.23       213.97 o                         
   7   2   1       4827.37       4940.29       142.34 o                         
   8   2   1      18034.96      18009.92       246.83 o                         
   9   2   1        152.84        183.32        46.97 o                         
  10   2   1        167.92        172.51        55.82 o                         
  11   2   1       2224.66       2351.78       122.61 o                         
  12   2   1      16786.81      16942.25       390.50 o                         
  13   2   1        246.98        281.93        82.91 o                         
  14   2   1        543.06        655.88       120.37 o                         
  15   2   1        378.04        482.12       179.36 o                         
  16   2   1        408.47        495.74       159.31 o                         
  17   2   1         70.46        121.10       176.42 o                         
 -17   3   1        179.95        484.18       221.40 o                         
 -16   3   1       2820.16       3371.56       297.60 o                         
 -15   3   1        410.69        494.26       126.35 o                         
 -14   3   1       1747.18       1761.28       175.96 o                         
 -13   3   1         16.38         13.09        86.99 o                         
 -12   3   1       5526.84       5353.44       259.00 o                         
 -11   3   1        468.31        596.32        89.29 o                         
 -10   3   1       2863.68       3166.71       135.75 o                         
  -9   3   1      16780.31      16726.95       271.45 o                         
  -8   3   1       4508.26       4513.96       123.42 o                         
  -7   3   1      19895.43      19926.33       250.31 o                         
  -6   3   1        438.97        639.06        43.56 o                         
  -5   3   1       7579.14       8190.37       136.67 o                         
  -4   3   1        942.07       1231.11        53.78 o                         
  -3   3   1      11470.38      11974.67       161.88 o                         
  -2   3   1       1880.96       1943.22        48.81 o                         
  -1   3   1       5958.95       5973.84        74.75 o                         
   0   3   1       3993.88       4855.31        59.42 o                         
   1   3   1       4603.10       5229.89        69.03 o                         
   2   3   1       6859.19       6857.48        90.10 o                         
   3   3   1      25294.74      26911.49       218.80 o                         
   4   3   1       9250.96       9525.82       140.97 o                         
   5   3   1      40046.02      38496.59       369.17 o                         
   6   3   1       9842.19       9375.64       198.19 o                         
   7   3   1       8086.04       8158.86       194.60 o                         
   8   3   1       5696.81       5586.76       165.28 o                         
   9   3   1       1721.42       2193.23       108.24 o                         
  10   3   1       2873.14       3025.78       130.36 o                         
  11   3   1       2688.52       2753.04       145.44 o                         
  12   3   1       4541.10       4612.00       220.84 o                         
  13   3   1       1807.77       1559.35       144.31 o                         
  14   3   1        387.44        297.70       107.76 o                         
  15   3   1         38.53        139.77       147.85 o                         
  16   3   1       1410.69       1690.51       196.15 o                         
  17   3   1         17.06         53.43       233.40 o                         
 -16   4   1        337.13        377.42       159.59 o                         
 -15   4   1        480.38        553.32       202.20 o                         
 -14   4   1        185.39        182.38        99.51 o                         
 -13   4   1         27.19         77.76       107.78 o                         
 -12   4   1       8998.47       9478.00       352.11 o                         
 -11   4   1       1947.55       2154.64       143.00 o                         
 -10   4   1       3183.91       3355.15       160.39 o                         
  -9   4   1       1073.42       1122.87        82.20 o                         
  -8   4   1        703.01        789.82        49.47 o                         
  -7   4   1        477.78        540.07        57.12 o                         
  -6   4   1       7730.08       8183.45       151.90 o                         
  -5   4   1       3874.20       3965.14       104.46 o                         
  -4   4   1       7288.09       7244.69       140.95 o                         
  -3   4   1       3978.15       4080.62        97.36 o                         
  -2   4   1         23.02        150.85        27.56 o                         
  -1   4   1          0.38        212.68        29.58 o                         
   0   4   1       4809.71       4917.15        73.43 o                         
   1   4   1      19878.78      20865.85       168.40 o                         
   2   4   1      11611.21      11876.51       120.23 o                         
   3   4   1      13374.49      13671.92       144.21 o                         
   4   4   1         69.38        126.36        23.67 o                         
   5   4   1       1097.73       1204.98        57.62 o                         
   6   4   1       2160.85       2240.84        92.62 o                         
   7   4   1       8170.53       8204.30       199.09 o                         
   8   4   1       9483.91       9558.76       257.53 o                         
   9   4   1         87.88        211.54        53.43 o                         
  10   4   1       1909.16       2404.35       138.67 o                         
  11   4   1       2370.91       2506.60       160.30 o                         
  12   4   1         86.07        287.55       150.43 o                         
  13   4   1         11.39        -18.06        94.84 o                         
  14   4   1       2652.57       2517.71       243.20 o                         
  15   4   1        781.38        585.61       144.58 o                         
  16   4   1       1736.39       1840.45       258.22 o                         
 -16   5   1         71.80        231.64       286.44 o                         
 -15   5   1       2716.07       2653.94       250.41 o                         
 -14   5   1        921.16        811.56       170.80 o                         
 -13   5   1       4588.65       5356.93       302.51 o                         
 -12   5   1       3361.11       3246.55       212.83 o                         
 -11   5   1       5757.69       5893.51       243.13 o                         
 -10   5   1         76.23        154.69        68.83 o                         
  -9   5   1       7418.48       7622.39       234.16 o                         
  -8   5   1        581.41        590.48        63.27 o                         
  -7   5   1       2763.62       2687.59        86.26 o                         
  -6   5   1       3871.42       3834.11       147.75 o                         
  -5   5   1      16408.55      16025.53       243.64 o                         
  -4   5   1      15176.53      14940.70       204.14 o                         
  -3   5   1      11109.62      10639.31       171.01 o                         
  -2   5   1        271.31        344.06        31.94 o                         
  -1   5   1       4069.16       4361.74        86.48 o                         
   0   5   1      12105.89      12426.32       135.35 o                         
   1   5   1      31371.32      31965.34       265.99 o                         
   2   5   1       2010.50       2006.82        57.53 o                         
   3   5   1        467.29        638.09        38.41 o                         
   4   5   1        816.77       1139.40        56.35 o                         
   5   5   1      14993.86      14203.97       175.17 o                         
   6   5   1       1591.14       1864.46        76.54 o                         
   7   5   1       5266.35       5286.87       142.93 o                         
   8   5   1       6185.66       6061.31       184.50 o                         
   9   5   1      18382.54      18986.55       362.76 o                         
  10   5   1       1296.86       1011.90        94.81 o                         
  11   5   1       1770.39       1956.87       146.19 o                         
  12   5   1        466.94        426.35       100.77 o                         
  13   5   1        447.47        431.50        99.29 o                         
  14   5   1       1490.79       1360.76       177.89 o                         
  15   5   1       4217.90       4686.66       368.01 o                         
  16   5   1       1089.83       1461.10       445.66 o                         
 -15   6   1        876.55       1114.24       178.11 o                         
 -14   6   1          5.28        349.43       207.33 o                         
 -13   6   1       1745.68       1802.77       218.81 o                         
 -12   6   1       3044.50       3140.58       239.72 o                         
 -11   6   1       5345.78       5717.61       271.23 o                         
 -10   6   1         52.77        265.81        69.92 o                         
  -9   6   1       1152.37       1230.36       100.13 o                         
  -8   6   1       6465.54       7090.28       231.36 o                         
  -7   6   1       6896.23       7214.79       235.50 o                         
  -6   6   1          0.19         54.61        50.34 o                         
  -5   6   1        438.92        487.21        48.69 o                         
  -4   6   1       1785.47       1911.01        79.89 o                         
  -3   6   1       1024.13       1268.73        64.57 o                         
  -2   6   1       3136.23       3271.15        97.22 o                         
  -1   6   1       8849.52       9185.96       146.31 o                         
   0   6   1      10456.39      10896.53       156.38 o                         
   1   6   1        408.95        651.19        43.82 o                         
   2   6   1       3928.52       3780.03        95.73 o                         
   3   6   1       7064.31       6711.33       137.20 o                         
   4   6   1       8296.47       8394.23       145.44 o                         
   5   6   1       1001.73        851.00        53.27 o                         
   6   6   1       1570.54       1430.00        72.41 o                         
   7   6   1       6713.23       7236.78       197.86 o                         
   8   6   1       6341.78       7331.67       214.60 o                         
   9   6   1       1954.10       1953.67       128.54 o                         
  10   6   1       1314.19       1360.90       153.48 o                         
  11   6   1        884.13       1212.94       132.18 o                         
  12   6   1       1720.49       1739.33       189.47 o                         
  13   6   1         45.03        182.36       140.96 o                         
  14   6   1        102.48        169.23       157.67 o                         
  15   6   1       1838.67       2407.82       287.44 o                         
 -15   7   1        469.40        946.06       289.99 o                         
 -14   7   1         22.05        223.21       125.98 o                         
 -13   7   1         90.73        134.01       118.71 o                         
 -12   7   1       1939.22       1934.69       186.56 o                         
 -11   7   1        302.21        314.57       114.60 o                         
 -10   7   1       3861.07       4015.38       243.50 o                         
  -9   7   1        125.62        317.46        82.70 o                         
  -8   7   1        425.35        652.31        96.11 o                         
  -7   7   1       1359.89       1562.86       119.47 o                         
  -6   7   1        369.71        510.28        63.34 o                         
  -5   7   1       6248.27       6000.69       198.56 o                         
  -4   7   1       1535.30       1364.88        80.84 o                         
  -3   7   1       3308.66       3326.91       126.51 o                         
  -2   7   1        305.93        359.50        43.39 o                         
  -1   7   1       3560.86       3868.70       107.34 o                         
   0   7   1       1759.08       1523.04        72.53 o                         
   1   7   1      12604.48      12840.36       195.33 o                         
   2   7   1       3134.14       2945.10        86.38 o                         
   3   7   1       8045.42       8259.21       205.53 o                         
   4   7   1         59.74         47.15        29.72 o                         
   5   7   1        167.62        258.69        46.45 o                         
   6   7   1       7312.19       7509.43       193.42 o                         
   7   7   1        227.23        361.01        70.17 o                         
   8   7   1       3890.32       4146.61       212.05 o                         
   9   7   1        203.66        412.48       106.40 o                         
  10   7   1        313.54        510.62       125.11 o                         
  11   7   1        972.76        938.90       139.80 o                         
  12   7   1        139.03        151.55       147.41 o                         
  13   7   1        106.56         -0.91       169.58 o                         
  14   7   1       1202.31       1275.20       207.19 o                         
  15   7   1       1102.84        923.85       687.37 o                         
 -15   8   1         26.32        380.82       428.82 o                         
 -14   8   1        420.45        456.37       240.59 o                         
 -13   8   1        787.96        784.51       181.10 o                         
 -12   8   1      10012.04      10579.00       513.21 o                         
 -11   8   1          0.05        -69.03       103.42 o                         
 -10   8   1        218.08        334.66       121.16 o                         
  -9   8   1       3964.55       4024.42       252.61 o                         
  -8   8   1       4207.17       4447.56       224.00 o                         
  -7   8   1       4033.65       4052.36       190.66 o                         
  -6   8   1       5619.05       5637.14       210.95 o                         
  -5   8   1       2815.54       3010.66       146.65 o                         
  -4   8   1      11723.08      11946.82       273.09 o                         
  -3   8   1       3622.85       3526.86       144.99 o                         
  -2   8   1        833.54        875.59        81.02 o                         
  -1   8   1       2053.59       2030.30        97.29 o                         
   0   8   1       1038.19       1051.51        63.30 o                         
   1   8   1       4766.24       4926.09       158.34 o                         
   2   8   1       7709.37       7762.97       190.67 o                         
   3   8   1       1692.06       1720.39       100.25 o                         
   4   8   1       1388.14       1566.45       107.43 o                         
   5   8   1       6769.42       6780.15       221.33 o                         
   6   8   1       1203.47       1421.92       107.40 o                         
   7   8   1        983.79       1165.21       118.24 o                         
   8   8   1       8004.32       8090.05       327.37 o                         
   9   8   1        250.26        217.74        93.38 o                         
  10   8   1       1614.17       1848.72       186.32 o                         
  11   8   1          5.30        284.93       118.83 o                         
  12   8   1       1257.08       1293.67       207.37 o                         
  13   8   1          2.74         13.27       154.62 o                         
  14   8   1       1584.69       1117.54       277.63 o                         
  15   8   1          4.81       -130.13       338.96 o                         
 -13   9   1       4704.03       4431.10       502.99 o                         
 -12   9   1       2977.87       2649.62       251.96 o                         
 -11   9   1       5230.99       5308.47       320.57 o                         
 -10   9   1          3.07         -0.46       107.93 o                         
  -9   9   1         26.43        277.87       110.85 o                         
  -8   9   1       4313.49       4070.45       236.13 o                         
  -7   9   1       1951.87       2098.66       147.86 o                         
  -6   9   1          8.09          2.67        68.20 o                         
  -5   9   1      13150.65      13273.98       356.40 o                         
  -4   9   1       4525.81       4731.00       200.85 o                         
  -3   9   1       2562.54       2708.02       145.05 o                         
  -2   9   1          3.12         15.34        63.89 o                         
  -1   9   1       4883.56       4950.59       183.54 o                         
   0   9   1       6210.02       6288.02       210.94 o                         
   1   9   1      25177.29      25386.91       411.22 o                         
   2   9   1        238.98        255.14        65.91 o                         
   3   9   1       3462.02       3465.14       161.57 o                         
   4   9   1       7599.04       7267.43       240.32 o                         
   5   9   1       1296.24       1475.81       112.77 o                         
   6   9   1         19.02        -15.35        66.46 o                         
   7   9   1       6137.03       6490.39       300.64 o                         
   8   9   1       2538.93       2776.08       206.11 o                         
   9   9   1      15133.84      15226.54       484.13 o                         
  10   9   1         10.39        195.57       114.50 o                         
  11   9   1         35.31        224.77       133.18 o                         
  12   9   1         25.12        141.12       139.47 o                         
  13   9   1       1453.83       1337.85       258.29 o                         
  14   9   1        355.13        609.64       801.02 o                         
 -13  10   1          5.25       -224.19       500.42 o                         
 -12  10   1       1748.87       1377.33       474.36 o                         
 -11  10   1        114.04          1.31       162.04 o                         
 -10  10   1       2024.28       1877.71       206.72 o                         
  -9  10   1         93.93        245.80       119.71 o                         
  -8  10   1       1135.77       1183.68       147.90 o                         
  -7  10   1        500.17        474.62        95.73 o                         
  -6  10   1        203.11        306.65        87.96 o                         
  -5  10   1        140.46        154.87        93.19 o                         
  -4  10   1       1626.05       1741.44       144.45 o                         
  -3  10   1          0.01        -59.19        71.01 o                         
  -2  10   1       5607.93       5708.22       234.92 o                         
  -1  10   1        163.34        141.79        69.58 o                         
   0  10   1       2019.27       2021.87       131.64 o                         
   1  10   1          2.31        -66.46        66.46 o                         
   2  10   1        196.36        263.74        78.40 o                         
   3  10   1        110.44        241.63        78.97 o                         
   4  10   1          1.11        123.06        85.11 o                         
   5  10   1        563.54        531.48       114.00 o                         
   6  10   1       1016.13        896.23       119.26 o                         
   7  10   1        405.76        520.83       109.77 o                         
   8  10   1       4161.44       4409.37       274.86 o                         
   9  10   1        121.56        180.26       120.26 o                         
  10  10   1       2910.72       3057.04       260.59 o                         
  11  10   1        908.29        812.34       151.04 o                         
  12  10   1        241.46         56.99       237.89 o                         
  13  10   1        201.49        403.41       243.98 o                         
 -12  11   1         46.66        957.79       708.97 o                         
 -11  11   1          3.39        -34.61       514.64 o                         
 -10  11   1       2011.60       2026.12       241.08 o                         
  -9  11   1       4938.42       4953.74       380.12 o                         
  -8  11   1       6172.83       6392.16       374.83 o                         
  -7  11   1        360.10        310.64       124.95 o                         
  -6  11   1        124.01        253.10       105.66 o                         
  -5  11   1       1522.04       1494.90       185.92 o                         
  -4  11   1       1715.64       2010.38       174.19 o                         
  -3  11   1       4442.40       4329.45       252.92 o                         
  -2  11   1         26.30        -55.21        88.59 o                         
  -1  11   1      11892.14      11988.84       394.90 o                         
   0  11   1       3200.74       3288.48       198.70 o                         
   1  11   1        116.49        156.30        76.94 o                         
   2  11   1         14.67        -86.86        86.86 o                         
   3  11   1         41.72        139.60        88.07 o                         
   4  11   1       5534.28       5635.62       270.11 o                         
   5  11   1       5812.82       5627.24       312.96 o                         
   6  11   1       2843.86       2911.54       233.50 o                         
   7  11   1          4.73        203.62       123.85 o                         
   8  11   1        437.93        795.73       143.43 o                         
   9  11   1       1393.84       1667.12       237.81 o                         
  10  11   1        230.62        361.08       169.18 o                         
  11  11   1       1234.83       1481.18       501.95 o                         
 -10  12   1       1089.42       1355.02       665.52 o                         
  -9  12   1       1412.71        921.62       265.37 o                         
  -8  12   1       2666.07       2820.15       276.02 o                         
  -7  12   1        750.05        579.35       161.83 o                         
  -6  12   1        856.93       1063.26       218.01 o                         
  -5  12   1       4264.10       4659.65       332.52 o                         
  -4  12   1         19.71        299.90       119.40 o                         
  -3  12   1       5238.57       5043.60       302.66 o                         
  -2  12   1       7794.70       7693.60       400.79 o                         
  -1  12   1       2043.88       2341.28       218.66 o                         
   0  12   1        156.17        135.57       122.05 o                         
   1  12   1       3678.60       3768.53       264.32 o                         
   2  12   1       1673.14       1397.85       185.07 o                         
   3  12   1        410.26        206.26        97.14 o                         
   4  12   1       2684.50       2711.40       227.32 o                         
   5  12   1       1798.32       1491.47       187.21 o                         
   6  12   1       2882.82       3505.65       307.84 o                         
   7  12   1         56.83         -9.34       151.90 o                         
   8  12   1       2594.43       2858.73       265.48 o                         
   9  12   1         52.16       -152.19       235.28 o                         
  10  12   1        747.74        640.42       294.71 o                         
  -8  13   1        569.75        241.34       314.02 o                         
  -7  13   1        144.90         77.08       250.45 o                         
  -6  13   1         35.76        -38.65       235.66 o                         
  -5  13   1        287.49        172.37       154.60 o                         
  -4  13   1        450.06        410.02       140.67 o                         
  -3  13   1       1109.03       1151.94       252.89 o                         
  -2  13   1         13.90        -55.62       155.64 o                         
  -1  13   1       2218.32       2444.10       266.03 o                         
   0  13   1        220.49        -21.61       171.96 o                         
   1  13   1       1610.45       1265.41       338.02 o                         
   2  13   1          3.89         16.51       147.14 o                         
   3  13   1          1.76       -202.86       202.86 o                         
   4  13   1         75.50        -91.40       189.67 o                         
   5  13   1        193.59        364.10       146.13 o                         
   6  13   1         16.35        130.84       234.36 o                         
   7  13   1        461.73        485.61       224.67 o                         
   8  13   1        253.40        400.92       608.78 o                         
  -5  14   1       2145.24       1822.61       749.48 o                         
  -4  14   1         18.67       -689.25       740.43 o                         
  -3  14   1        688.03         90.68       264.22 o                         
  -2  14   1       7893.49       8189.34       630.66 o                         
  -1  14   1        882.69       1079.23       249.07 o                         
   0  14   1       1781.05       1716.62       283.21 o                         
   1  14   1        924.22       1251.66       262.86 o                         
   2  14   1        745.30        860.41       504.01 o                         
   3  14   1         19.71        -45.18       385.81 o                         
   4  14   1        294.09       -408.02       727.76 o                         
   5  14   1         29.06       -634.62       634.62 o                         
   6  14   1        836.12       1482.93       664.17 o                         
 -16   0   2      15727.47      15773.90      1025.74 o                         
 -14   0   2      33453.84      33477.10      1153.21 o                         
 -12   0   2        299.90        339.69        91.48 o                         
 -10   0   2       4225.78       4420.16       230.04 o                         
  -8   0   2     145697.14     144110.22      1699.69 o                         
  -6   0   2      44743.35      44037.49       703.82 o                         
  -4   0   2     106734.90     109029.61       809.95 o                         
  -2   0   2        323.98        629.61        37.28 o                         
   0   0   2     156431.11     161595.94      1193.22 o                         
   2   0   2      18305.03      18487.20       179.04 o                         
   4   0   2      16814.17      19141.17       330.04 o                         
   6   0   2      81135.07      82029.28       699.67 o                         
   8   0   2      72923.27      75097.51       785.54 o                         
  10   0   2        192.78        125.27        63.39 o                         
  12   0   2       9600.19       9432.22       403.61 o                         
  14   0   2      54503.84      55635.23      1109.10 o                         
  16   0   2       7383.35       7705.80       663.07 o                         
 -17   1   2       3613.33       3093.12       523.60 o                         
 -16   1   2        118.50        354.50       169.91 o                         
 -15   1   2      14946.02      15577.66       607.09 o                         
 -14   1   2       1019.48       1077.48       186.75 o                         
 -13   1   2       8166.83       8744.40       364.07 o                         
 -12   1   2       2702.34       2850.24       158.78 o                         
 -11   1   2       1124.98       1208.21        95.42 o                         
 -10   1   2        590.68        613.76        74.41 o                         
  -9   1   2      43828.55      43793.70       687.89 o                         
  -8   1   2       4882.40       4444.23       145.94 o                         
  -7   1   2     109965.22     109954.73       865.08 o                         
  -6   1   2        525.98        618.15        67.24 o                         
  -5   1   2       4454.62       4918.90       116.89 o                         
  -4   1   2       2391.75       2859.40        69.41 o                         
  -3   1   2       1295.55       1493.99        42.78 o                         
  -2   1   2       1669.37       2031.02        45.07 o                         
  -1   1   2     150768.08     153772.25      1015.41 o                         
   0   1   2       2276.30       2507.99        50.21 o                         
   1   1   2     192934.39     194125.66       690.43 o                         
   2   1   2      14040.26      14250.49       113.19 o                         
   3   1   2      10527.19      10162.72       105.44 o                         
   4   1   2       1864.75       1903.31        58.19 o                         
   5   1   2      33896.79      33001.13       254.14 o                         
   6   1   2      19773.26      19383.14       209.38 o                         
   7   1   2      55378.02      56355.91       413.38 o                         
   8   1   2        177.65        288.79        38.43 o                         
   9   1   2      11758.83      12595.32       201.82 o                         
  10   1   2       5732.58       5830.41       150.91 o                         
  11   1   2       3340.40       3239.72       144.93 o                         
  12   1   2       1110.26       1116.51       101.51 o                         
  13   1   2      24790.52      24298.63       490.17 o                         
  14   1   2       3116.52       3110.13       194.72 o                         
  15   1   2      16149.24      16413.30       520.45 o                         
  16   1   2         17.84        180.13       123.63 o                         
  17   1   2       2355.04       2879.69      1134.88 o                         
 -17   2   2         22.36        150.85       451.43 o                         
 -16   2   2       6822.63       7291.88       402.84 o                         
 -15   2   2        715.35        532.52       149.57 o                         
 -14   2   2       6412.69       7017.21       384.43 o                         
 -13   2   2       3620.93       3500.64       226.70 o                         
 -12   2   2      26860.30      28179.22       534.11 o                         
 -11   2   2       1773.05       1533.95       100.96 o                         
 -10   2   2      24561.97      25340.01       392.89 o                         
  -9   2   2        916.11        943.72        73.59 o                         
  -8   2   2        565.51        832.32        66.24 o                         
  -7   2   2         19.52        114.17        38.41 o                         
  -6   2   2      29431.92      30212.29       388.16 o                         
  -5   2   2        332.92        723.88        71.90 o                         
  -4   2   2     157578.47     156725.55       791.96 o                         
  -3   2   2       1925.68       2318.54        64.14 o                         
  -2   2   2      59472.14      60066.18       365.11 o                         
  -1   2   2       3234.20       3783.39        64.70 o                         
   0   2   2       4921.81       5150.53        76.96 o                         
   1   2   2      25098.29      26423.32       171.42 o                         
   2   2   2      76137.65      78406.02       425.40 o                         
   3   2   2        333.06        438.88        24.98 o                         
   4   2   2      63230.63      64664.78       428.12 o                         
   5   2   2      45379.07      45455.73       409.02 o                         
   6   2   2       4932.60       5501.37       148.95 o                         
   7   2   2      10064.91       9295.97       176.98 o                         
   8   2   2       6281.80       6013.72       145.12 o                         
   9   2   2       1929.21       2046.46        89.69 o                         
  10   2   2      49240.00      49602.59       510.48 o                         
  11   2   2         10.96         60.43        55.79 o                         
  12   2   2      28404.88      28235.90       466.83 o                         
  13   2   2      11617.85      11451.56       362.19 o                         
  14   2   2       6220.92       6276.57       319.14 o                         
  15   2   2       4266.00       4364.44       286.01 o                         
  16   2   2      10926.17      11494.70       518.51 o                         
  17   2   2         85.16        130.29       184.74 o                         
 -17   3   2      15594.46      14629.29      1204.64 o                         
 -16   3   2        311.28        183.80       150.46 o                         
 -15   3   2       1450.01       1242.40       160.74 o                         
 -14   3   2        600.14        621.05       142.25 o                         
 -13   3   2      21535.14      21832.46       568.81 o                         
 -12   3   2        208.56        158.82        77.73 o                         
 -11   3   2      87377.02      87976.91      1385.27 o                         
 -10   3   2       1383.53       1420.50       105.18 o                         
  -9   3   2      11197.03      11132.84       215.90 o                         
  -8   3   2         69.50        118.17        31.14 o                         
  -7   3   2        851.35        873.05        49.65 o                         
  -6   3   2       2179.25       2245.36        74.39 o                         
  -5   3   2     137809.27     138070.38       823.15 o                         
  -4   3   2        474.79        600.70        44.43 o                         
  -3   3   2     312994.06     307078.03      1629.35 o                         
  -2   3   2        423.66        465.58        26.84 o                         
  -1   3   2        600.38        608.44        26.98 o                         
   0   3   2         86.08        183.33        19.13 o                         
   1   3   2        283.27        384.22        23.36 o                         
   2   3   2       6437.89       7199.83        98.07 o                         
   3   3   2     221758.55     222988.67      1141.60 o                         
   4   3   2      13795.15      14064.80       163.16 o                         
   5   3   2      97682.59      98380.75       632.01 o                         
   6   3   2       1406.52       1132.90        73.91 o                         
   7   3   2        301.46        393.57        51.35 o                         
   8   3   2        115.54        110.93        45.80 o                         
   9   3   2      39065.45      39190.33       457.47 o                         
  10   3   2        972.54        870.45        67.71 o                         
  11   3   2      76467.09      76517.73       728.76 o                         
  12   3   2        144.39        145.48        87.75 o                         
  13   3   2       5117.93       5216.41       288.28 o                         
  14   3   2         73.30          6.48       110.74 o                         
  15   3   2        838.38        890.53       165.86 o                         
  16   3   2        605.26        323.50       129.03 o                         
  17   3   2      24036.04      24548.27      1145.18 o                         
 -17   4   2       1616.51        697.44       395.73 o                         
 -16   4   2       9766.85      10507.23       618.68 o                         
 -15   4   2         11.17         16.47       129.33 o                         
 -14   4   2       9340.75       9221.19       363.53 o                         
 -13   4   2        334.24        227.23       137.18 o                         
 -12   4   2      49713.21      49857.04      1204.16 o                         
 -11   4   2       1637.73       1696.40       148.20 o                         
 -10   4   2      62506.09      61446.96      1094.62 o                         
  -9   4   2       7022.84       7038.75       198.14 o                         
  -8   4   2       5232.09       5808.82       167.77 o                         
  -7   4   2         53.94         72.07        41.35 o                         
  -6   4   2      32052.67      31966.71       360.54 o                         
  -5   4   2        403.66        500.54        46.71 o                         
  -4   4   2     250686.73     243518.70      1768.42 o                         
  -3   4   2       4872.86       5031.41       130.35 o                         
  -2   4   2     135335.42     134751.89       923.93 o                         
  -1   4   2       4767.92       5528.61        94.41 o                         
   0   4   2      10523.36      10914.66       130.16 o                         
   1   4   2      26616.04      27081.09       223.85 o                         
   2   4   2      72947.55      74532.23       417.13 o                         
   3   4   2       7664.16       7937.38       117.01 o                         
   4   4   2     148500.27     148398.88       810.57 o                         
   5   4   2       1045.57       1096.97        53.44 o                         
   6   4   2      53950.16      52151.30       432.60 o                         
   7   4   2         65.28         64.59        40.01 o                         
   8   4   2      53311.91      51793.64       530.17 o                         
   9   4   2      10975.67      11143.79       266.29 o                         
  10   4   2      77696.14      77278.76       754.65 o                         
  11   4   2       4682.67       4742.23       196.64 o                         
  12   4   2      14453.21      14640.27       447.98 o                         
  13   4   2        148.39         -2.30       125.85 o                         
  14   4   2       1282.20       1118.17       164.92 o                         
  15   4   2        117.23         80.20       145.43 o                         
  16   4   2      13038.49      13226.40       691.79 o                         
  17   4   2       2235.75       3231.55       818.32 o                         
 -16   5   2        499.60         65.43       258.11 o                         
 -15   5   2      32990.82      34376.90       933.28 o                         
 -14   5   2          2.35        225.17       128.85 o                         
 -13   5   2      25615.45      25729.18       623.44 o                         
 -12   5   2        197.46        201.74        86.76 o                         
 -11   5   2      19620.38      19622.33       537.43 o                         
 -10   5   2          0.28        144.22        75.58 o                         
  -9   5   2      51762.10      53237.17       780.48 o                         
  -8   5   2         98.96        240.36        64.48 o                         
  -7   5   2      74963.48      73819.37       678.17 o                         
  -6   5   2        205.21        296.15        49.22 o                         
  -5   5   2      45317.11      44699.11       623.34 o                         
  -4   5   2        182.02        312.03        55.32 o                         
  -3   5   2      56683.97      57050.63       833.78 o                         
  -2   5   2        285.13        319.23        31.73 o                         
  -1   5   2     134105.16     135600.36       645.16 o                         
   0   5   2       2775.35       2709.15        66.68 o                         
   1   5   2      74321.48      75426.88       446.83 o                         
   2   5   2       1233.33       1157.19        51.56 o                         
   3   5   2      23594.90      23024.99       236.83 o                         
   4   5   2       2700.78       2780.68        80.78 o                         
   5   5   2      62388.41      62320.75       503.30 o                         
   6   5   2      10042.86       9974.48       187.08 o                         
   7   5   2     103393.75     102073.49       758.46 o                         
   8   5   2       3333.77       3290.80       118.67 o                         
   9   5   2      39216.65      40219.62       625.39 o                         
  10   5   2      11120.36      11564.52       324.22 o                         
  11   5   2       9099.88       9464.93       332.51 o                         
  12   5   2        220.88        199.14        99.77 o                         
  13   5   2      17772.39      17962.99       532.58 o                         
  14   5   2       1047.89       1138.84       172.55 o                         
  15   5   2      25764.15      26007.71       917.78 o                         
  16   5   2        127.69        652.38       519.53 o                         
 -16   6   2      17519.53      19384.35      2043.18 o                         
 -15   6   2        450.77        484.85       233.00 o                         
 -14   6   2      35807.13      37292.50       927.62 o                         
 -13   6   2         13.06       -130.02       183.54 o                         
 -12   6   2       5755.01       5646.26       306.16 o                         
 -11   6   2       4410.73       4545.79       240.47 o                         
 -10   6   2      10315.50      10737.62       330.98 o                         
  -9   6   2       2398.49       2303.99       137.30 o                         
  -8   6   2     144346.53     144035.86      1363.03 o                         
  -7   6   2        993.46       1189.56       105.35 o                         
  -6   6   2     100927.18      99985.67      1064.58 o                         
  -5   6   2       3072.88       3100.07       137.67 o                         
  -4   6   2       7160.43       7472.55       201.76 o                         
  -3   6   2       1175.54       1175.87        71.99 o                         
  -2   6   2     105428.23     105938.09       650.62 o                         
  -1   6   2       4447.08       4428.35       102.10 o                         
   0   6   2     342892.88     339518.84      1623.24 o                         
   1   6   2         40.34         28.53        29.48 o                         
   2   6   2      72461.54      72338.55       521.71 o                         
   3   6   2       5366.51       5322.27       125.41 o                         
   4   6   2       6116.74       6074.74       119.63 o                         
   5   6   2       3906.92       3766.21       102.94 o                         
   6   6   2     114210.59     112658.70       775.73 o                         
   7   6   2        321.53        286.93        56.04 o                         
   8   6   2     110775.56     108179.41      1065.16 o                         
   9   6   2        552.35        534.32        91.33 o                         
  10   6   2       4117.47       4350.30       215.49 o                         
  11   6   2        893.33       1072.76       127.24 o                         
  12   6   2      11374.60      11576.42       454.13 o                         
  13   6   2          4.87        121.21       117.98 o                         
  14   6   2      47675.22      48677.75      1255.97 o                         
  15   6   2        613.83        336.87       221.47 o                         
 -15   7   2      20555.90      21598.23      1260.70 o                         
 -14   7   2        489.17        493.19       133.91 o                         
 -13   7   2      19908.33      20351.93       679.63 o                         
 -12   7   2         35.80        113.18       120.67 o                         
 -11   7   2       8615.77       8540.82       339.87 o                         
 -10   7   2       2247.25       2324.55       188.79 o                         
  -9   7   2      48638.93      48836.48       783.96 o                         
  -8   7   2       1049.36       1232.71       125.69 o                         
  -7   7   2     111661.78     110092.87      1175.60 o                         
  -6   7   2      20017.54      19481.52       398.33 o                         
  -5   7   2      25384.59      24851.33       480.80 o                         
  -4   7   2       1415.19       1337.40        88.40 o                         
  -3   7   2      10239.34      10307.68       225.42 o                         
  -2   7   2       8632.13       8585.73       174.54 o                         
  -1   7   2     136577.11     135366.03       801.33 o                         
   0   7   2       1562.92       1591.88        71.00 o                         
   1   7   2     131652.38     131290.14       806.25 o                         
   2   7   2       2868.34       3069.00       109.77 o                         
   3   7   2      23950.53      23771.13       305.23 o                         
   4   7   2        212.17        164.69        46.60 o                         
   5   7   2      40188.36      40312.52       521.02 o                         
   6   7   2       3776.66       3830.10       149.67 o                         
   7   7   2      63790.26      63188.84       692.46 o                         
   8   7   2        196.79        346.92        72.28 o                         
   9   7   2      10243.68      10382.10       382.04 o                         
  10   7   2       2955.49       3229.36       223.09 o                         
  11   7   2       9704.62       9771.80       402.58 o                         
  12   7   2          4.16        112.34       113.85 o                         
  13   7   2      40362.95      41844.91       973.24 o                         
  14   7   2         61.97        -50.88       127.72 o                         
  15   7   2      21997.73      21408.90      3158.76 o                         
 -15   8   2        320.51        696.40       447.99 o                         
 -14   8   2       8691.11       9435.51       817.47 o                         
 -13   8   2         62.81         47.21       146.80 o                         
 -12   8   2      28281.44      28433.39       865.39 o                         
 -11   8   2       1056.79        927.84       167.10 o                         
 -10   8   2      29206.67      30556.35       772.14 o                         
  -9   8   2       2832.83       2709.14       193.54 o                         
  -8   8   2      28956.71      28458.76       553.18 o                         
  -7   8   2       1844.80       1685.99       124.28 o                         
  -6   8   2      47515.13      46298.40       629.09 o                         
  -5   8   2        116.26        107.89        55.32 o                         
  -4   8   2      44529.89      44985.36       558.10 o                         
  -3   8   2          8.45         28.02        53.70 o                         
  -2   8   2      15149.20      15712.41       304.46 o                         
  -1   8   2        387.12        459.81        60.00 o                         
   0   8   2      32555.54      32947.32       405.61 o                         
   1   8   2       1761.90       1758.73        96.68 o                         
   2   8   2      88581.93      87663.08       734.44 o                         
   3   8   2       4579.48       4481.46       164.27 o                         
   4   8   2      85199.16      86172.78       829.52 o                         
   5   8   2         24.40         36.58        58.99 o                         
   6   8   2      20014.09      20200.93       420.68 o                         
   7   8   2         68.87        -48.08        77.06 o                         
   8   8   2       9513.76       8911.48       344.23 o                         
   9   8   2       6641.47       6749.32       308.10 o                         
  10   8   2      32072.61      31349.11       674.91 o                         
  11   8   2       6368.35       6367.55       339.38 o                         
  12   8   2      32038.01      31846.23       897.60 o                         
  13   8   2        237.78        242.43       198.92 o                         
  14   8   2       7148.24       7386.48       695.06 o                         
 -14   9   2        366.31        366.54       431.79 o                         
 -13   9   2       9714.99       9523.25       805.51 o                         
 -12   9   2        210.36        174.87       151.66 o                         
 -11   9   2      46419.73      48005.34      1591.73 o                         
 -10   9   2       2432.67       2613.75       222.99 o                         
  -9   9   2      16085.09      16472.31       542.74 o                         
  -8   9   2         35.47         41.98        77.49 o                         
  -7   9   2       2958.47       2803.75       168.13 o                         
  -6   9   2       5300.24       5466.24       223.36 o                         
  -5   9   2      49154.80      48273.74       705.84 o                         
  -4   9   2        447.40        268.88        91.24 o                         
  -3   9   2      64058.46      63609.95      1120.27 o                         
  -2   9   2       4801.10       4774.49       188.70 o                         
  -1   9   2       1673.30       1721.68       101.41 o                         
   0   9   2       5045.06       4945.42       177.51 o                         
   1   9   2      11504.77      11392.44       274.65 o                         
   2   9   2         52.93         57.11        61.68 o                         
   3   9   2     118072.91     118610.79      1250.84 o                         
   4   9   2        214.84        197.41        64.19 o                         
   5   9   2      39274.45      39961.78       588.34 o                         
   6   9   2         70.61         75.27        80.93 o                         
   7   9   2        878.49        831.58       136.06 o                         
   8   9   2        258.14        263.99       113.46 o                         
   9   9   2      21478.41      21134.52       576.85 o                         
  10   9   2        490.01        601.55       137.08 o                         
  11   9   2      48150.26      48342.29       975.51 o                         
  12   9   2        614.02        446.98       143.96 o                         
  13   9   2       5097.75       5255.78       475.67 o                         
  14   9   2         75.75        300.19       619.99 o                         
 -13  10   2       1213.56       1587.63       674.00 o                         
 -12  10   2      10757.51      10634.56      1126.79 o                         
 -11  10   2        482.50        252.58       125.67 o                         
 -10  10   2      16328.02      16242.83       635.48 o                         
  -9  10   2        143.24        306.92       117.57 o                         
  -8  10   2       1245.57       1045.10       148.26 o                         
  -7  10   2       6680.18       6759.71       346.00 o                         
  -6  10   2       5291.89       5318.40       277.91 o                         
  -5  10   2       8665.24       8394.09       322.71 o                         
  -4  10   2      53775.52      53029.97       869.07 o                         
  -3  10   2       2202.59       1941.48       159.78 o                         
  -2  10   2      20037.15      19990.78       466.11 o                         
  -1  10   2       9838.37       9887.95       303.64 o                         
   0  10   2        500.30        554.79        77.79 o                         
   1  10   2         62.51         72.67        79.61 o                         
   2  10   2      16516.81      16250.26       422.43 o                         
   3  10   2         54.92        -41.69        82.89 o                         
   4  10   2      28860.09      29180.19       627.61 o                         
   5  10   2       2432.71       2285.88       162.34 o                         
   6  10   2       1162.16       1034.49       150.22 o                         
   7  10   2       1644.49       1294.20       139.35 o                         
   8  10   2       4053.05       4504.57       275.66 o                         
   9  10   2        179.30        337.05       109.10 o                         
  10  10   2      27003.31      26858.78       745.52 o                         
  11  10   2        511.22        575.67       133.60 o                         
  12  10   2       9401.43       9357.48       667.75 o                         
 -11  11   2       2523.23       2127.48      1097.39 o                         
 -10  11   2        208.04       -146.56       146.56 o                         
  -9  11   2       7869.91       6854.31       470.37 o                         
  -8  11   2         42.77        140.80       121.10 o                         
  -7  11   2       7039.84       6527.25       390.89 o                         
  -6  11   2        693.70        602.12       140.80 o                         
  -5  11   2       8969.79       9457.00       411.99 o                         
  -4  11   2        192.23        327.05       119.79 o                         
  -3  11   2      22804.67      23036.24       609.91 o                         
  -2  11   2        648.14        625.63       150.22 o                         
  -1  11   2      30151.11      31084.05       683.17 o                         
   0  11   2        434.46        470.12        98.36 o                         
   1  11   2      11110.05      11489.74       383.46 o                         
   2  11   2       1145.63        990.59       113.88 o                         
   3  11   2       2749.19       2800.38       190.04 o                         
   4  11   2        298.87        401.93       103.32 o                         
   5  11   2       6609.87       5997.54       338.59 o                         
   6  11   2       2250.36       2021.88       225.52 o                         
   7  11   2      20725.58      21476.76       657.83 o                         
   8  11   2       1733.77       1457.54       183.35 o                         
   9  11   2      14628.31      13974.85       554.49 o                         
  10  11   2         66.94         34.58       159.72 o                         
  11  11   2       2159.57       1838.88       397.96 o                         
 -10  12   2       1082.61       -359.35       371.63 o                         
  -9  12   2         83.41        -47.88       225.67 o                         
  -8  12   2      16203.48      16112.74       724.71 o                         
  -7  12   2       2378.04       1964.63       222.59 o                         
  -6  12   2       6638.44       7113.55       426.08 o                         
  -5  12   2       1561.76       1277.67       183.53 o                         
  -4  12   2        114.12        149.57       101.79 o                         
  -3  12   2        322.83        435.85       133.21 o                         
  -2  12   2       6976.78       7126.62       387.94 o                         
  -1  12   2        801.03        700.95       139.24 o                         
   0  12   2      19905.25      20808.80       635.42 o                         
   1  12   2        241.66        200.68       122.77 o                         
   2  12   2        120.97        159.15       109.97 o                         
   3  12   2         25.90         35.79       103.84 o                         
   4  12   2        276.05        167.83       129.93 o                         
   5  12   2        223.24         79.33       141.79 o                         
   6  12   2      21931.43      21525.30       740.23 o                         
   7  12   2          9.92         49.15       174.62 o                         
   8  12   2      24639.64      25915.57       836.91 o                         
   9  12   2        391.62        248.55       304.69 o                         
  10  12   2        343.33        425.76       612.44 o                         
  -8  13   2         93.48        123.64       385.48 o                         
  -7  13   2      13070.76      13343.24      1040.42 o                         
  -6  13   2       2405.24       2072.85       328.60 o                         
  -5  13   2       2305.81       2632.47       328.22 o                         
  -4  13   2         48.34        205.17       189.16 o                         
  -3  13   2        514.99        359.84       149.62 o                         
  -2  13   2       4865.79       5198.38       378.03 o                         
  -1  13   2      13295.73      13357.78       592.35 o                         
   0  13   2        524.30        517.52       138.69 o                         
   1  13   2       9167.75       9829.49       483.81 o                         
   2  13   2       1108.55       1194.93       189.56 o                         
   3  13   2        276.31        300.92       139.71 o                         
   4  13   2        367.08        202.02       133.72 o                         
   5  13   2       7827.81       7501.98       467.79 o                         
   6  13   2         81.70        -35.40       197.70 o                         
   7  13   2      21709.62      21250.20      1231.10 o                         
   8  13   2        245.74       -629.82       629.82 o                         
  -5  14   2        399.95       -397.85       561.97 o                         
  -4  14   2       7183.72       5443.13      1210.64 o                         
  -3  14   2          1.37        -47.97       266.27 o                         
  -2  14   2       5375.88       5419.15       462.84 o                         
  -1  14   2        840.28        672.07       214.85 o                         
   0  14   2       7396.22       7512.15       586.74 o                         
   1  14   2         21.59         53.49       223.51 o                         
   2  14   2       8438.78       9187.36       951.79 o                         
   3  14   2       1054.76        105.52       402.83 o                         
   4  14   2       9579.48       8624.45      1427.50 o                         
   5  14   2         89.96       -100.05       583.11 o                         
 -17   0   3          3.98         -7.02       861.47 o                         
 -15   0   3       1254.61       1479.91       353.85 o                         
 -13   0   3        278.41        237.08       140.96 o                         
 -11   0   3        650.24        585.88       121.67 o                         
  -9   0   3      13459.95      13386.65       453.43 o                         
  -7   0   3       3242.49       3590.47       212.64 o                         
  -5   0   3       2189.45       2465.95       136.49 o                         
  -3   0   3        741.36        741.15        49.83 o                         
  -1   0   3      42850.59      42960.07       358.59 o                         
   1   0   3          0.92        189.41        35.24 o                         
   3   0   3      72508.43      74656.27       465.82 o                         
   5   0   3       4491.35       5003.22       142.26 o                         
   7   0   3      33657.92      32896.75       477.02 o                         
   9   0   3       8564.60       8106.07       274.20 o                         
  11   0   3          7.24          8.29        73.22 o                         
  13   0   3         76.73        134.60       109.49 o                         
  15   0   3        469.38        337.11       183.01 o                         
 -17   1   3        118.41        104.10       490.68 o                         
 -16   1   3          3.33       -101.87       173.81 o                         
 -15   1   3       4690.92       4731.51       354.39 o                         
 -14   1   3        108.27        150.09       156.18 o                         
 -13   1   3       1185.25       1237.93       126.23 o                         
 -12   1   3       1112.44       1334.97       130.82 o                         
 -11   1   3       9560.73       9436.29       281.14 o                         
 -10   1   3        398.97        469.07        62.28 o                         
  -9   1   3        481.85        489.29        61.38 o                         
  -8   1   3       1977.50       1930.11        97.46 o                         
  -7   1   3         78.97        172.28        55.83 o                         
  -6   1   3      10801.60      10713.93       174.85 o                         
  -5   1   3      15339.57      15328.50       201.36 o                         
  -4   1   3        475.06        513.85        37.72 o                         
  -3   1   3       1298.99       1173.27        41.27 o                         
  -2   1   3      45914.82      46567.84       283.47 o                         
  -1   1   3       5544.00       6580.55        89.92 o                         
   0   1   3       4847.91       5300.74        75.49 o                         
   1   1   3      65585.49      67541.91       300.10 o                         
   2   1   3       2966.11       3179.53        55.53 o                         
   3   1   3       2451.21       2356.04        57.02 o                         
   4   1   3        427.11        622.67        35.58 o                         
   5   1   3      11727.05      11600.22       163.15 o                         
   6   1   3      20723.14      21523.40       271.65 o                         
   7   1   3        295.52        505.39        66.18 o                         
   8   1   3      10929.83      10558.06       200.80 o                         
   9   1   3       8851.07       9061.40       177.76 o                         
  10   1   3       1561.89       1529.81        90.65 o                         
  11   1   3         26.93        176.46        53.66 o                         
  12   1   3        157.95        219.44        69.53 o                         
  13   1   3        107.87         66.31        73.00 o                         
  14   1   3       2000.23       1751.03       147.80 o                         
  15   1   3       3078.16       3413.49       254.44 o                         
  16   1   3        816.85        844.90       170.97 o                         
 -17   2   3          8.62        340.53       220.81 o                         
 -16   2   3       1602.29       1709.21       217.71 o                         
 -15   2   3        454.93        419.61       124.96 o                         
 -14   2   3         15.95          2.29       125.14 o                         
 -13   2   3        911.75        770.52       129.40 o                         
 -12   2   3      15662.70      15215.31       396.76 o                         
 -11   2   3        405.34        297.43       101.89 o                         
 -10   2   3       6980.46       6897.30       203.91 o                         
  -9   2   3       2180.62       1915.58       108.26 o                         
  -8   2   3          4.22        101.67        40.44 o                         
  -7   2   3        929.70        846.13        64.92 o                         
  -6   2   3       6003.16       5945.00       119.32 o                         
  -5   2   3       3811.18       3602.73        83.56 o                         
  -4   2   3        924.56        719.69        37.83 o                         
  -3   2   3         25.36         73.85        25.08 o                         
  -2   2   3         11.14        105.21        27.57 o                         
  -1   2   3        197.96        205.88        22.19 o                         
   0   2   3      26049.30      28245.80       213.27 o                         
   1   2   3       1878.41       1933.82        46.73 o                         
   2   2   3      46982.11      46798.23       287.91 o                         
   3   2   3      16223.65      16193.40       182.14 o                         
   4   2   3       9593.99       9945.31       157.80 o                         
   5   2   3        185.16        198.87        32.28 o                         
   6   2   3       6729.88       6308.40       144.28 o                         
   7   2   3       2339.08       2321.67        90.97 o                         
   8   2   3       9371.97       9623.42       195.11 o                         
   9   2   3         29.29         55.53        44.12 o                         
  10   2   3       1407.17       1670.84       107.69 o                         
  11   2   3        614.12        630.39        71.83 o                         
  12   2   3        188.15        234.20        71.37 o                         
  13   2   3         56.54        128.21        95.99 o                         
  14   2   3       3046.42       2941.09       229.66 o                         
  15   2   3         45.38         74.70       106.12 o                         
  16   2   3       1226.19       1286.48       198.56 o                         
  17   2   3        304.02        313.36       267.92 o                         
 -17   3   3          4.50        -17.36       292.27 o                         
 -16   3   3       1447.49       1444.44       196.85 o                         
 -15   3   3         15.11         20.35       133.78 o                         
 -14   3   3        122.65        142.79        98.92 o                         
 -13   3   3       2552.86       2759.52       197.60 o                         
 -12   3   3       1740.93       1595.91       140.34 o                         
 -11   3   3       8201.82       8325.38       295.50 o                         
 -10   3   3         31.35         41.79        76.41 o                         
  -9   3   3       6252.25       6282.14       189.25 o                         
  -8   3   3       1615.81       1652.40        73.09 o                         
  -7   3   3       5708.88       6006.56       171.30 o                         
  -6   3   3       4198.20       4017.40       112.75 o                         
  -5   3   3       2660.42       2540.29        98.06 o                         
  -4   3   3       6405.83       6819.24       140.08 o                         
  -3   3   3       2051.00       2123.89        74.69 o                         
  -2   3   3      16495.68      15882.45       184.29 o                         
  -1   3   3      19563.42      20258.26       218.86 o                         
   0   3   3       9342.49       9778.67       137.39 o                         
   1   3   3      80678.21      82203.90       480.74 o                         
   2   3   3      29384.23      29192.77       247.31 o                         
   3   3   3      17863.33      17787.73       187.38 o                         
   4   3   3      10908.68      10724.53       145.07 o                         
   5   3   3       1290.86       1478.79        65.14 o                         
   6   3   3       4744.52       4697.85       131.55 o                         
   7   3   3       6766.69       7308.30       176.96 o                         
   8   3   3       8334.36       8352.58       203.74 o                         
   9   3   3      12892.44      12657.72       243.36 o                         
  10   3   3        504.91        470.83        62.96 o                         
  11   3   3        399.20        394.46        68.27 o                         
  12   3   3        496.65        505.92        81.62 o                         
  13   3   3        111.28         53.09        97.67 o                         
  14   3   3        402.54        345.68       112.87 o                         
  15   3   3         40.35        132.90       129.65 o                         
  16   3   3          8.34        -67.86       135.33 o                         
  17   3   3         76.05        180.54       202.16 o                         
 -17   4   3         12.71        -10.23       429.47 o                         
 -16   4   3       4944.15       4892.53       448.70 o                         
 -15   4   3       1392.64       1427.55       183.33 o                         
 -14   4   3       4053.65       4413.07       283.54 o                         
 -13   4   3        152.34        181.87       121.93 o                         
 -12   4   3        284.02        304.26        83.18 o                         
 -11   4   3         23.62         29.33        77.58 o                         
 -10   4   3       3568.38       3892.88       202.98 o                         
  -9   4   3        233.34        216.32        54.96 o                         
  -8   4   3      13028.64      12936.46       245.61 o                         
  -7   4   3       3574.68       3483.79       128.02 o                         
  -6   4   3       2704.44       2530.40       109.04 o                         
  -5   4   3       6141.45       6248.56       163.19 o                         
  -4   4   3        236.85        238.96        44.32 o                         
  -3   4   3      13935.53      13770.77       190.85 o                         
  -2   4   3       7123.41       7045.04       123.42 o                         
  -1   4   3      40664.66      41414.68       291.77 o                         
   0   4   3        106.73        149.10        24.63 o                         
   1   4   3        662.98       1112.16        57.02 o                         
   2   4   3        240.40        351.25        28.24 o                         
   3   4   3       9385.82       9059.59       142.37 o                         
   4   4   3      13566.65      13396.94       179.64 o                         
   5   4   3          1.13         52.46        22.57 o                         
   6   4   3       6971.09       6733.07       170.37 o                         
   7   4   3       4126.68       4063.18       118.98 o                         
   8   4   3        441.88        422.23        46.01 o                         
   9   4   3         71.60         62.49        57.08 o                         
  10   4   3       1701.13       1730.63       120.79 o                         
  11   4   3       1101.53       1008.55        96.27 o                         
  12   4   3       2686.74       2667.98       182.97 o                         
  13   4   3        647.49        372.06       103.36 o                         
  14   4   3        582.18        501.34       129.50 o                         
  15   4   3         18.84        -64.20       124.98 o                         
  16   4   3        104.96        147.73       169.75 o                         
 -16   5   3       2339.67       2151.24       501.07 o                         
 -15   5   3       5811.03       6354.13       407.92 o                         
 -14   5   3         12.62        143.52       138.24 o                         
 -13   5   3        819.64        674.74       109.35 o                         
 -12   5   3        895.39        947.08       129.29 o                         
 -11   5   3       4968.30       5327.34       273.06 o                         
 -10   5   3       1602.76       1400.97       129.50 o                         
  -9   5   3       3634.59       4056.63       175.63 o                         
  -8   5   3      12568.16      12708.28       301.20 o                         
  -7   5   3       5782.56       5837.41       185.64 o                         
  -6   5   3       1011.36       1151.55        76.99 o                         
  -5   5   3       1080.41       1052.60        62.72 o                         
  -4   5   3       5300.93       5415.93       148.02 o                         
  -3   5   3      29316.66      28060.04       400.91 o                         
  -2   5   3         88.67         97.25        28.78 o                         
  -1   5   3      10394.68      10600.39       147.21 o                         
   0   5   3       1176.50       1348.42        57.71 o                         
   1   5   3       4472.97       4267.88       100.68 o                         
   2   5   3       1122.55        956.30        48.52 o                         
   3   5   3        225.25        212.02        25.48 o                         
   4   5   3       3995.44       4067.34       108.53 o                         
   5   5   3      19804.41      19559.14       242.00 o                         
   6   5   3       1517.41       1567.89        75.92 o                         
   7   5   3         11.79        110.10        44.45 o                         
   8   5   3       2073.83       1990.72       114.03 o                         
   9   5   3       2361.32       2303.66       126.56 o                         
  10   5   3       6093.21       6097.21       238.57 o                         
  11   5   3       2796.48       2528.05       176.99 o                         
  12   5   3       2967.07       2659.36       187.62 o                         
  13   5   3       1404.95       1435.20       157.00 o                         
  14   5   3         91.51         31.69       128.33 o                         
  15   5   3       1622.56       1339.54       224.04 o                         
  16   5   3        427.43        523.37       454.83 o                         
 -16   6   3        906.49        954.05       444.92 o                         
 -15   6   3       2506.77       2291.55       305.11 o                         
 -14   6   3        212.58        126.63       138.24 o                         
 -13   6   3        573.84        573.80       133.71 o                         
 -12   6   3       2156.73       2364.39       205.08 o                         
 -11   6   3       2504.54       2294.90       213.40 o                         
 -10   6   3         20.63          1.68        77.01 o                         
  -9   6   3        533.50        429.69        87.94 o                         
  -8   6   3       1151.75       1926.11       149.00 o                         
  -7   6   3        182.78         96.73        60.63 o                         
  -6   6   3        396.13        370.08        75.43 o                         
  -5   6   3      11118.87      10678.13       262.70 o                         
  -4   6   3       5332.04       5161.77       186.87 o                         
  -3   6   3        652.35        691.98        72.72 o                         
  -2   6   3      12129.46      11812.83       186.02 o                         
  -1   6   3       4050.82       3796.87        95.23 o                         
   0   6   3       5072.77       5078.40       114.24 o                         
   1   6   3        208.77        176.62        31.09 o                         
   2   6   3      11710.00      11782.79       180.43 o                         
   3   6   3      13496.94      13627.29       214.57 o                         
   4   6   3       6542.29       6527.00       131.78 o                         
   5   6   3        581.37        633.69        47.69 o                         
   6   6   3      10028.81       9700.63       186.03 o                         
   7   6   3        753.71        792.07        67.69 o                         
   8   6   3       2027.25       2266.28       139.64 o                         
   9   6   3       1621.74       1405.37       133.20 o                         
  10   6   3       2311.44       2305.14       168.81 o                         
  11   6   3       2513.43       2547.15       179.95 o                         
  12   6   3        222.29        119.95        92.56 o                         
  13   6   3         19.46        158.75       121.10 o                         
  14   6   3          6.50        -11.29       131.35 o                         
  15   6   3         68.30        101.83       708.66 o                         
 -15   7   3        110.82        -60.47       247.48 o                         
 -14   7   3       1556.49       1744.46       190.27 o                         
 -13   7   3        951.39        605.88       166.80 o                         
 -12   7   3         81.63          9.96       127.63 o                         
 -11   7   3        746.23        861.35       136.95 o                         
 -10   7   3        140.08         31.31       103.98 o                         
  -9   7   3       4069.32       3803.87       231.92 o                         
  -8   7   3         11.63        -40.80        89.48 o                         
  -7   7   3       3921.16       4078.42       220.75 o                         
  -6   7   3       2836.12       2701.97       164.08 o                         
  -5   7   3         54.01         66.47        69.22 o                         
  -4   7   3        212.14        135.93        62.51 o                         
  -3   7   3       3087.90       2821.40       117.55 o                         
  -2   7   3       8008.47       7928.74       160.49 o                         
  -1   7   3      14517.46      14238.46       199.46 o                         
   0   7   3       2684.58       2839.51       101.03 o                         
   1   7   3       4448.22       4668.89       126.00 o                         
   2   7   3       8631.21       8672.32       175.30 o                         
   3   7   3        802.38        831.38        54.71 o                         
   4   7   3       6987.13       7230.38       163.05 o                         
   5   7   3         19.37         32.77        44.91 o                         
   6   7   3        280.31        189.05        54.04 o                         
   7   7   3        102.37        173.65        79.28 o                         
   8   7   3         54.69          8.01        82.72 o                         
   9   7   3        233.99        254.41        88.92 o                         
  10   7   3       3033.76       2966.43       210.83 o                         
  11   7   3       2924.46       3018.44       237.83 o                         
  12   7   3       3114.26       3501.58       254.71 o                         
  13   7   3         79.80        239.68       147.59 o                         
  14   7   3       1500.47       1323.56       193.33 o                         
  15   7   3        551.73        270.37       489.33 o                         
 -14   8   3        509.29        753.17       363.77 o                         
 -13   8   3       1650.27       1568.33       221.41 o                         
 -12   8   3       2848.76       3064.53       301.06 o                         
 -11   8   3       2359.89       2316.62       238.81 o                         
 -10   8   3       1047.21        742.42       142.23 o                         
  -9   8   3       1680.39       1557.26       164.91 o                         
  -8   8   3       6736.91       7222.16       281.48 o                         
  -7   8   3       1922.37       1967.47       134.48 o                         
  -6   8   3        229.56        180.56        70.42 o                         
  -5   8   3       1452.63       1485.68       101.42 o                         
  -4   8   3        208.67        161.57        61.01 o                         
  -3   8   3       4782.81       4626.78       168.74 o                         
  -2   8   3      11990.50      11482.75       257.69 o                         
  -1   8   3        732.51        728.50        68.48 o                         
   0   8   3         89.08        121.65        57.33 o                         
   1   8   3       6450.41       6091.01       170.40 o                         
   2   8   3       4344.14       4321.13       139.52 o                         
   3   8   3       1671.38       1619.18        87.46 o                         
   4   8   3       4691.28       4624.65       180.62 o                         
   5   8   3        503.25        554.24        72.35 o                         
   6   8   3       4506.09       4442.69       195.46 o                         
   7   8   3        469.08        345.41        85.63 o                         
   8   8   3       1687.18       1353.21       128.75 o                         
   9   8   3        480.87        380.41        84.87 o                         
  10   8   3        623.60        444.79       138.46 o                         
  11   8   3        430.40        526.68       140.79 o                         
  12   8   3       5370.53       5374.89       324.44 o                         
  13   8   3        782.58        972.02       162.98 o                         
  14   8   3         12.86       -353.34       353.34 o                         
 -14   9   3         24.58         15.71       448.31 o                         
 -13   9   3         29.49       -167.79       234.47 o                         
 -12   9   3       2694.40       2265.82       271.16 o                         
 -11   9   3          1.99        135.43       158.30 o                         
 -10   9   3         31.53         93.13       138.14 o                         
  -9   9   3       5002.67       4935.69       302.04 o                         
  -8   9   3       3838.79       3709.61       210.69 o                         
  -7   9   3       3222.10       3294.62       187.48 o                         
  -6   9   3          0.85         21.45        72.79 o                         
  -5   9   3       1751.65       1707.07       123.17 o                         
  -4   9   3       5243.38       5298.44       221.82 o                         
  -3   9   3      14350.34      13457.61       317.52 o                         
  -2   9   3        479.00        412.93        62.85 o                         
  -1   9   3       5119.60       5146.60       174.58 o                         
   0   9   3       4306.90       4592.13       180.50 o                         
   1   9   3       2416.85       2391.99       126.79 o                         
   2   9   3         96.33         60.92        61.81 o                         
   3   9   3       4535.00       4555.23       188.08 o                         
   4   9   3        306.77        358.12        69.10 o                         
   5   9   3      35123.46      35189.91       614.35 o                         
   6   9   3        264.80        299.83        78.01 o                         
   7   9   3       4124.47       4624.22       240.84 o                         
   8   9   3         21.82        -47.48        85.58 o                         
   9   9   3        560.54        428.67       136.57 o                         
  10   9   3       1387.18       1450.15       185.88 o                         
  11   9   3        807.05        817.00       150.34 o                         
  12   9   3        465.08        598.93       148.11 o                         
  13   9   3        327.62        267.28       296.55 o                         
 -12  10   3       1588.37        460.95       842.97 o                         
 -11  10   3        469.45        285.80       235.39 o                         
 -10  10   3        130.67        232.55       149.02 o                         
  -9  10   3         43.62          6.00       128.44 o                         
  -8  10   3         44.09         15.38       110.03 o                         
  -7  10   3        187.24        235.58        83.70 o                         
  -6  10   3       1489.23       1335.78       144.60 o                         
  -5  10   3        797.90        673.61       119.41 o                         
  -4  10   3       6260.60       6214.60       279.94 o                         
  -3  10   3         23.94         45.61        82.44 o                         
  -2  10   3       1552.61       1391.55       126.02 o                         
  -1  10   3        314.88        422.89        78.25 o                         
   0  10   3        230.24        291.26        74.51 o                         
   1  10   3       2546.51       2606.45       167.53 o                         
   2  10   3        287.08        244.16        84.01 o                         
   3  10   3       3164.36       3320.01       189.70 o                         
   4  10   3       4264.53       4212.88       207.54 o                         
   5  10   3         58.70        127.37        88.67 o                         
   6  10   3       7258.34       7651.44       327.12 o                         
   7  10   3        754.20        659.68       117.34 o                         
   8  10   3       2047.15       2085.54       197.63 o                         
   9  10   3         32.86         89.36       112.29 o                         
  10  10   3        121.31        480.60       139.28 o                         
  11  10   3        174.43        301.52       120.93 o                         
  12  10   3          9.71        -79.49       206.23 o                         
 -11  11   3        427.57       -606.53       687.28 o                         
 -10  11   3        229.51         99.47       184.77 o                         
  -9  11   3       2147.83       1425.96       220.76 o                         
  -8  11   3        535.09        378.53       163.66 o                         
  -7  11   3        784.52        744.08       158.36 o                         
  -6  11   3         85.06          1.84       103.91 o                         
  -5  11   3      10132.56      10195.87       404.24 o                         
  -4  11   3       3662.97       3674.63       246.26 o                         
  -3  11   3         48.27        149.43       102.71 o                         
  -2  11   3        474.79        449.21       112.11 o                         
  -1  11   3        571.91        691.62       120.10 o                         
   0  11   3       2492.41       2978.95       202.53 o                         
   1  11   3       3790.19       3758.75       222.34 o                         
   2  11   3       2299.60       2398.65       172.52 o                         
   3  11   3        977.21        614.95       107.95 o                         
   4  11   3       1577.81       1607.00       163.74 o                         
   5  11   3        413.27        414.86       154.51 o                         
   6  11   3       1642.54       1768.55       198.17 o                         
   7  11   3        863.17        834.41       145.80 o                         
   8  11   3        737.38        490.72       183.40 o                         
   9  11   3       2007.11       2241.85       249.04 o                         
  10  11   3        127.53         38.90       157.36 o                         
  11  11   3        439.97        862.67       492.74 o                         
 -10  12   3        567.50        334.68       369.71 o                         
  -9  12   3       3051.47       3017.07       488.59 o                         
  -8  12   3       1619.84       1364.34       218.21 o                         
  -7  12   3       3929.05       3451.97       300.29 o                         
  -6  12   3       2127.73       2137.48       237.33 o                         
  -5  12   3        158.63        248.15       112.20 o                         
  -4  12   3        604.31        557.51       144.32 o                         
  -3  12   3        454.36        513.76       135.18 o                         
  -2  12   3        820.49        970.97       161.56 o                         
  -1  12   3        493.70        688.49       149.55 o                         
   0  12   3       3634.24       3845.01       264.66 o                         
   1  12   3        731.67        524.54       125.70 o                         
   2  12   3       7404.96       7686.52       360.05 o                         
   3  12   3         11.71         26.16       142.12 o                         
   4  12   3       1858.76       1897.16       254.02 o                         
   5  12   3        352.24        375.77       132.11 o                         
   6  12   3       1909.98       1747.02       241.32 o                         
   7  12   3       1047.67        857.98       169.15 o                         
   8  12   3       2481.36       2750.79       325.13 o                         
   9  12   3          0.05        532.09       399.63 o                         
  -8  13   3        617.23        225.70       271.47 o                         
  -7  13   3         51.40        309.11       195.64 o                         
  -6  13   3         80.12       -219.29       219.29 o                         
  -5  13   3       2036.47       1810.84       260.62 o                         
  -4  13   3        169.64        122.75       126.41 o                         
  -3  13   3       3239.00       3473.52       292.92 o                         
  -2  13   3          7.45         21.25       126.40 o                         
  -1  13   3        641.36        397.76       145.07 o                         
   0  13   3         47.15        130.75       167.73 o                         
   1  13   3        338.35        371.27       183.02 o                         
   2  13   3         20.39         -4.94       146.10 o                         
   3  13   3         56.62        144.88       191.08 o                         
   4  13   3        316.05        318.18       145.83 o                         
   5  13   3       2355.86       2887.63       304.25 o                         
   6  13   3        784.51       1263.11       269.82 o                         
   7  13   3       1035.90       1367.01       317.27 o                         
   8  13   3        217.98        484.00       397.94 o                         
  -5  14   3        189.40        379.27       362.16 o                         
  -4  14   3       4069.35       4983.04       976.94 o                         
  -3  14   3        853.65        415.85       409.79 o                         
  -2  14   3        154.83        162.12       163.41 o                         
  -1  14   3          9.22       -192.69       192.69 o                         
   0  14   3          2.72         74.83       163.78 o                         
   1  14   3          1.56         62.46       182.45 o                         
   2  14   3        749.65       1028.53       633.87 o                         
   3  14   3       1029.50       1147.16       582.98 o                         
   4  14   3        122.44       -696.97       696.97 o                         
 -16   0   4      29774.01      29288.78      1485.85 o                         
 -14   0   4      39122.03      37786.98      1253.53 o                         
 -12   0   4       1424.19       1412.22       189.81 o                         
 -10   0   4      12918.46      13300.07       490.01 o                         
  -8   0   4     263344.88     250259.39      3148.75 o                         
  -6   0   4     250283.52     237859.59      1921.34 o                         
  -4   0   4      54950.99      55692.73       494.87 o                         
  -2   0   4     174171.39     174522.75      1168.11 o                         
   0   0   4     374088.47     373617.91      3155.56 o                         
   2   0   4      34644.10      34875.29       335.25 o                         
   4   0   4      44117.30      44716.56       469.07 o                         
   6   0   4     233962.34     228278.22      1500.81 o                         
   8   0   4      87123.36      86829.73       972.54 o                         
  10   0   4        668.87        630.13       108.40 o                         
  12   0   4      20690.72      20009.50       528.75 o                         
  14   0   4      71635.71      71717.62      1282.57 o                         
  16   0   4      11880.56      12835.57       768.77 o                         
 -17   1   4      16843.24      15465.57      1192.92 o                         
 -16   1   4        279.98        515.14       228.54 o                         
 -15   1   4      40654.06      39621.55      1073.79 o                         
 -14   1   4         13.58        -64.09       159.36 o                         
 -13   1   4      25701.70      25038.55       546.07 o                         
 -12   1   4         23.76        -59.53        94.92 o                         
 -11   1   4       9210.46       9011.47       299.22 o                         
 -10   1   4        518.15        432.30        78.83 o                         
  -9   1   4      74209.60      70899.23       832.90 o                         
  -8   1   4       5423.18       5490.00       177.78 o                         
  -7   1   4     168252.20     161757.08      1210.06 o                         
  -6   1   4       6234.41       6463.65       143.79 o                         
  -5   1   4      49170.71      48062.79       399.98 o                         
  -4   1   4        547.75        703.90        38.54 o                         
  -3   1   4      16965.76      16533.84       186.25 o                         
  -2   1   4      27767.00      27928.31       262.03 o                         
  -1   1   4     211920.03     212139.59      1210.06 o                         
   0   1   4       4720.14       5333.23        77.40 o                         
   1   1   4     192608.16     196325.72       900.98 o                         
   2   1   4      49409.14      49442.85       279.27 o                         
   3   1   4      48711.70      48685.81       321.75 o                         
   4   1   4         70.26        169.66        22.44 o                         
   5   1   4      79374.44      78769.00       483.62 o                         
   6   1   4      14782.09      14296.21       195.62 o                         
   7   1   4     134959.31     133438.67      1018.55 o                         
   8   1   4       1767.93       2026.19       105.22 o                         
   9   1   4      17941.30      18923.33       318.33 o                         
  10   1   4      13345.20      12857.14       283.51 o                         
  11   1   4       8221.39       8618.17       236.95 o                         
  12   1   4         13.15        172.75        65.47 o                         
  13   1   4      43284.43      43134.73       644.10 o                         
  14   1   4       2526.65       2481.49       191.22 o                         
  15   1   4      29386.90      30301.46       688.65 o                         
  16   1   4        383.46        316.19       140.67 o                         
  17   1   4       4139.79       4164.83       855.32 o                         
 -17   2   4        373.96        277.20       239.55 o                         
 -16   2   4       8459.54       8451.09       477.09 o                         
 -15   2   4        946.86       1023.11       171.34 o                         
 -14   2   4      16620.30      16820.19       591.82 o                         
 -13   2   4       1092.38        918.02       114.56 o                         
 -12   2   4      59747.80      60331.17      1102.03 o                         
 -11   2   4         38.39         91.25        88.20 o                         
 -10   2   4      50425.48      49835.50       681.77 o                         
  -9   2   4         21.09         72.74        55.74 o                         
  -8   2   4      22732.45      22907.81       369.42 o                         
  -7   2   4       1104.81       1288.94        79.43 o                         
  -6   2   4      57773.34      57910.62       519.47 o                         
  -5   2   4        270.11        281.44        29.01 o                         
  -4   2   4     173132.28     172037.48      1415.94 o                         
  -3   2   4      14317.95      14814.61       238.12 o                         
  -2   2   4      75031.57      77316.93      1235.84 o                         
  -1   2   4       2980.32       2563.46        82.75 o                         
   0   2   4      20011.91      19563.44       219.26 o                         
   1   2   4      23221.65      23350.31       191.65 o                         
   2   2   4     159422.38     161605.67       870.30 o                         
   3   2   4      30654.93      29657.93       257.52 o                         
   4   2   4     195223.09     195763.14       963.18 o                         
   5   2   4        641.84        569.84        37.10 o                         
   6   2   4      38498.92      37480.44       363.82 o                         
   7   2   4       1459.86       1192.55        58.75 o                         
   8   2   4      27707.35      27079.99       364.03 o                         
   9   2   4      15327.22      15159.03       305.87 o                         
  10   2   4      62301.73      61810.28       658.32 o                         
  11   2   4      13208.18      12919.79       295.58 o                         
  12   2   4      24803.04      25197.41       437.13 o                         
  13   2   4        710.38        724.20       105.78 o                         
  14   2   4       3101.74       3070.55       213.43 o                         
  15   2   4        730.58        762.72       142.16 o                         
  16   2   4       8211.00       8278.64       406.77 o                         
  17   2   4       1824.35       2064.41       453.52 o                         
 -17   3   4       9108.11       6570.69      1134.21 o                         
 -16   3   4         86.34        221.83       142.69 o                         
 -15   3   4        635.68        510.49       145.12 o                         
 -14   3   4        576.70        369.61       118.42 o                         
 -13   3   4      24592.93      25386.69       627.75 o                         
 -12   3   4         60.80         27.37        84.57 o                         
 -11   3   4     106989.94     106307.30      1269.89 o                         
 -10   3   4       2024.53       1717.63       118.70 o                         
  -9   3   4      11311.51      11156.20       292.06 o                         
  -8   3   4       2148.96       2030.40       102.84 o                         
  -7   3   4       2041.17       2000.93        87.13 o                         
  -6   3   4        363.08        263.10        44.49 o                         
  -5   3   4     122772.14     125117.81      1145.87 o                         
  -4   3   4         54.20        194.74        47.64 o                         
  -3   3   4     199182.23     191876.42      1264.65 o                         
  -2   3   4       5083.57       5061.29       136.96 o                         
  -1   3   4      20060.41      19010.80       241.72 o                         
   0   3   4      26443.88      28395.93       328.78 o                         
   1   3   4      46045.55      46413.70       370.12 o                         
   2   3   4      16931.43      17654.72       208.18 o                         
   3   3   4     217936.98     216705.75      1086.57 o                         
   4   3   4       2677.56       2613.34        95.09 o                         
   5   3   4      37589.34      36955.50       338.46 o                         
   6   3   4       1284.95       1246.28        59.74 o                         
   7   3   4         88.24        203.53        55.63 o                         
   8   3   4         78.29         81.79        40.94 o                         
   9   3   4      65043.54      64844.03       592.79 o                         
  10   3   4        538.48        392.88        59.44 o                         
  11   3   4      85401.30      85709.17       923.78 o                         
  12   3   4        836.67        620.75        88.93 o                         
  13   3   4       1961.78       1888.14       174.72 o                         
  14   3   4        183.11        281.94       104.63 o                         
  15   3   4       1334.41        979.66       160.53 o                         
  16   3   4        298.62        296.90       130.86 o                         
  17   3   4      19437.99      19472.66      2216.58 o                         
 -17   4   4          6.25       -359.14       468.87 o                         
 -16   4   4       5127.09       5787.83       718.43 o                         
 -15   4   4        373.17        215.93       140.76 o                         
 -14   4   4       3554.34       3272.96       230.52 o                         
 -13   4   4       1571.84       1496.79       145.68 o                         
 -12   4   4      36687.88      37219.41       673.42 o                         
 -11   4   4        163.35        255.44        91.51 o                         
 -10   4   4      44667.54      44692.90       887.27 o                         
  -9   4   4        120.86        136.88        66.78 o                         
  -8   4   4       1516.55       1562.05       106.84 o                         
  -7   4   4       3356.47       3519.04       144.48 o                         
  -6   4   4       6749.72       6797.39       170.74 o                         
  -5   4   4       1751.70       1763.36        91.85 o                         
  -4   4   4     117649.90     117898.46      1619.31 o                         
  -3   4   4       7956.84       8074.68       222.50 o                         
  -2   4   4      69774.04      68068.88       811.78 o                         
  -1   4   4       5803.54       5310.37       115.27 o                         
   0   4   4       2269.92       2263.75        74.08 o                         
   1   4   4        750.96        782.38        45.35 o                         
   2   4   4      35069.89      35275.14       278.28 o                         
   3   4   4          2.68         36.19        30.04 o                         
   4   4   4      33320.08      32877.70       343.21 o                         
   5   4   4      23704.77      22346.02       275.14 o                         
   6   4   4        308.10        354.26        51.51 o                         
   7   4   4      10660.05      10543.18       198.80 o                         
   8   4   4      15553.66      15964.88       262.43 o                         
   9   4   4        666.52        705.61        72.09 o                         
  10   4   4      75288.45      74191.82       904.05 o                         
  11   4   4       1213.10       1078.01        98.30 o                         
  12   4   4      21442.99      21657.42       486.11 o                         
  13   4   4       8627.39       8992.44       387.32 o                         
  14   4   4       1830.77       1641.30       185.06 o                         
  15   4   4       1574.37       1838.86       208.42 o                         
  16   4   4      11733.59      11942.98       657.09 o                         
 -16   5   4         45.19        208.66       406.34 o                         
 -15   5   4       9628.23       9815.81       463.72 o                         
 -14   5   4          5.13       -128.83       128.83 o                         
 -13   5   4       5027.30       5065.87       296.07 o                         
 -12   5   4         34.31         -6.74        89.84 o                         
 -11   5   4       5504.71       5453.33       273.53 o                         
 -10   5   4         10.08        -31.47        91.42 o                         
  -9   5   4      27251.07      28077.57       569.12 o                         
  -8   5   4         56.99         27.86        54.50 o                         
  -7   5   4      25254.80      25078.44       484.49 o                         
  -6   5   4        106.26        121.16        43.90 o                         
  -5   5   4       2613.47       2718.01       115.29 o                         
  -4   5   4       3598.31       3469.35       110.15 o                         
  -3   5   4      22059.79      21832.89       304.95 o                         
  -2   5   4       6658.39       6410.92       122.91 o                         
  -1   5   4     114405.16     114018.74       712.30 o                         
   0   5   4        885.52        933.32        64.27 o                         
   1   5   4      68037.68      68400.48       496.74 o                         
   2   5   4      18981.48      18363.47       217.38 o                         
   3   5   4       1867.95       1865.47        69.87 o                         
   4   5   4        583.58        703.61        76.61 o                         
   5   5   4      12768.62      12750.74       240.54 o                         
   6   5   4      19135.02      18290.99       273.03 o                         
   7   5   4      64983.61      63856.99       659.63 o                         
   8   5   4       5857.21       5861.95       188.20 o                         
   9   5   4      28873.42      27639.80       486.06 o                         
  10   5   4        794.00        842.41        98.41 o                         
  11   5   4       4240.62       4167.47       231.50 o                         
  12   5   4        256.97        233.40        90.44 o                         
  13   5   4      11777.85      11626.94       429.40 o                         
  14   5   4       1661.82       1589.28       211.70 o                         
  15   5   4      14619.41      15047.78       646.59 o                         
 -15   6   4        551.17        754.24       210.89 o                         
 -14   6   4      21634.83      21426.08       679.41 o                         
 -13   6   4       1018.20        725.41       169.32 o                         
 -12   6   4        123.64         52.95       135.50 o                         
 -11   6   4        416.52        459.81       114.68 o                         
 -10   6   4       4353.45       4166.38       240.02 o                         
  -9   6   4       2107.47       2021.55       152.41 o                         
  -8   6   4      67314.03      69488.34      1242.99 o                         
  -7   6   4        981.69       1011.64       118.23 o                         
  -6   6   4      17137.49      17199.98       365.93 o                         
  -5   6   4       2932.84       3002.09       129.86 o                         
  -4   6   4      12880.98      12494.34       369.65 o                         
  -3   6   4        684.17        584.18        53.25 o                         
  -2   6   4      14369.64      15005.17       211.91 o                         
  -1   6   4         40.55         79.79        18.74 o                         
   0   6   4      87796.68      89223.81       629.63 o                         
   1   6   4       4153.90       4143.50       113.82 o                         
   2   6   4        275.54        332.70        45.20 o                         
   3   6   4       4626.19       4385.05       128.61 o                         
   4   6   4        167.34        240.99        40.62 o                         
   5   6   4        504.74        428.69        42.96 o                         
   6   6   4      73392.35      72944.08       635.26 o                         
   7   6   4       5297.50       5147.07       197.13 o                         
   8   6   4      36351.98      35735.46       569.31 o                         
   9   6   4        307.91        273.43        80.85 o                         
  10   6   4        767.52        815.31       108.25 o                         
  11   6   4        468.25        371.99       101.97 o                         
  12   6   4       3389.02       3273.67       224.54 o                         
  13   6   4        116.25        129.29       124.23 o                         
  14   6   4      32202.19      32796.21      1000.77 o                         
  15   6   4        132.86        -44.72       365.35 o                         
 -15   7   4      13965.88      15656.04      1112.20 o                         
 -14   7   4       1278.95       1245.41       170.84 o                         
 -13   7   4       8759.80       8172.84       432.11 o                         
 -12   7   4         20.57         68.63       109.61 o                         
 -11   7   4         65.88        214.66       117.54 o                         
 -10   7   4       6704.30       6802.48       347.20 o                         
  -9   7   4      12030.65      12824.08       494.10 o                         
  -8   7   4       5367.07       5331.75       266.82 o                         
  -7   7   4      59155.81      59011.26       909.32 o                         
  -6   7   4        159.81         44.78        86.30 o                         
  -5   7   4       7396.62       7546.39       226.77 o                         
  -4   7   4        982.63        908.09        83.50 o                         
  -3   7   4        118.69        166.81        42.37 o                         
  -2   7   4       3015.60       3049.15       103.41 o                         
  -1   7   4      30525.84      31042.57       344.15 o                         
   0   7   4          7.53         74.64        31.37 o                         
   1   7   4      37275.77      37383.02       410.27 o                         
   2   7   4       4110.35       3944.42       120.12 o                         
   3   7   4       6959.52       7248.43       175.20 o                         
   4   7   4          8.82         60.22        42.42 o                         
   5   7   4      41258.01      41619.09       461.17 o                         
   6   7   4       2325.15       2424.98       139.73 o                         
   7   7   4      51966.88      50381.98       733.61 o                         
   8   7   4        221.89        163.38        77.75 o                         
   9   7   4       2551.07       2199.19       166.94 o                         
  10   7   4        390.10        469.58        94.79 o                         
  11   7   4        978.19        988.08       145.16 o                         
  12   7   4       1352.54       1387.88       183.77 o                         
  13   7   4      22305.58      21891.94       696.45 o                         
  14   7   4        759.42        750.47       176.02 o                         
  15   7   4      10916.85      13918.32      2324.81 o                         
 -14   8   4       6443.90       7114.19       910.63 o                         
 -13   8   4        268.11        246.30       172.46 o                         
 -12   8   4      10730.02      10102.23       542.08 o                         
 -11   8   4        300.47        348.85       122.47 o                         
 -10   8   4       5232.40       5169.40       299.85 o                         
  -9   8   4          3.31        -12.13       136.75 o                         
  -8   8   4       7915.72       8079.56       327.14 o                         
  -7   8   4        578.57        597.54        99.18 o                         
  -6   8   4      40408.53      39494.16       630.46 o                         
  -5   8   4        285.61        361.64        72.28 o                         
  -4   8   4      42871.46      40947.52       538.59 o                         
  -3   8   4       1278.71       1000.88        83.02 o                         
  -2   8   4       5750.82       5790.35       174.16 o                         
  -1   8   4       1620.84       1610.18        94.13 o                         
   0   8   4       1053.53       1100.31        73.90 o                         
   1   8   4        500.71        456.93        56.48 o                         
   2   8   4      29207.78      28901.34       375.40 o                         
   3   8   4        406.45        558.97        64.06 o                         
   4   8   4      44577.86      45765.76       592.34 o                         
   5   8   4       8142.07       7658.38       237.52 o                         
   6   8   4      10771.31      11003.45       340.75 o                         
   7   8   4       9520.67       9345.85       322.51 o                         
   8   8   4       2925.56       2786.98       187.08 o                         
   9   8   4        145.57        -31.90       102.25 o                         
  10   8   4      13359.04      12913.30       414.55 o                         
  11   8   4        100.72         79.47       151.53 o                         
  12   8   4      20835.55      20513.58       630.16 o                         
  13   8   4       2586.82       2276.20       228.04 o                         
  14   8   4       7261.80       7934.76       825.53 o                         
 -13   9   4       9915.34      10352.30      1086.24 o                         
 -12   9   4         19.09        -64.12       151.73 o                         
 -11   9   4      26999.15      27513.17       897.44 o                         
 -10   9   4       3287.62       3429.92       274.28 o                         
  -9   9   4       3977.94       3732.31       261.45 o                         
  -8   9   4         16.51        -78.76        87.45 o                         
  -7   9   4       4126.68       4104.57       220.48 o                         
  -6   9   4       4405.65       4026.25       211.22 o                         
  -5   9   4      69286.58      67542.98       875.39 o                         
  -4   9   4       1865.28       1826.18       128.83 o                         
  -3   9   4      51099.55      48989.56       689.43 o                         
  -2   9   4        659.23        741.40        74.93 o                         
  -1   9   4        121.76        224.61        61.96 o                         
   0   9   4       1708.72       1880.83       118.78 o                         
   1   9   4       8185.95       8305.95       230.01 o                         
   2   9   4         34.55         72.22        75.60 o                         
   3   9   4      76813.43      77229.33       850.16 o                         
   4   9   4        145.06        219.62        68.01 o                         
   5   9   4      19672.98      19814.55       441.75 o                         
   6   9   4       1249.66       1202.91       124.06 o                         
   7   9   4        903.16        693.69       107.62 o                         
   8   9   4       1859.53       1851.81       160.30 o                         
   9   9   4      15579.53      15454.35       471.04 o                         
  10   9   4          5.29        107.59       107.63 o                         
  11   9   4      37442.12      37046.04      1083.71 o                         
  12   9   4        234.15        169.45       121.59 o                         
  13   9   4       5771.45       5452.54       676.38 o                         
 -12  10   4      22690.89      23871.36      2262.54 o                         
 -11  10   4        795.89        747.24       180.26 o                         
 -10  10   4      31398.64      30951.70       903.58 o                         
  -9  10   4       5260.33       5209.32       380.98 o                         
  -8  10   4       3483.27       3308.85       271.96 o                         
  -7  10   4         18.82         -2.73        99.11 o                         
  -6  10   4      10024.18       9108.33       341.03 o                         
  -5  10   4       3644.98       3692.23       231.21 o                         
  -4  10   4      60451.55      58833.55       936.68 o                         
  -3  10   4        336.33        236.75        86.05 o                         
  -2  10   4      33311.74      34024.37       643.57 o                         
  -1  10   4         36.73         80.05        70.47 o                         
   0  10   4       9491.78      10067.38       330.78 o                         
   1  10   4       1329.18       1382.51       131.63 o                         
   2  10   4      53328.11      53375.96       768.76 o                         
   3  10   4       1657.12       1628.60       140.72 o                         
   4  10   4      56005.75      55744.26       798.05 o                         
   5  10   4          3.06         77.82        83.44 o                         
   6  10   4       7885.81       7790.60       346.56 o                         
   7  10   4        820.79        941.24       128.68 o                         
   8  10   4      13633.53      13469.19       478.84 o                         
   9  10   4       3731.61       4349.94       292.66 o                         
  10  10   4      33317.07      34306.32       856.35 o                         
  11  10   4          1.24        107.31       130.33 o                         
  12  10   4       8322.17       9065.60       831.62 o                         
 -11  11   4      16322.79      16610.91      2975.74 o                         
 -10  11   4        104.93       -105.72       217.40 o                         
  -9  11   4      28774.80      26461.85       925.07 o                         
  -8  11   4        210.04         64.31       166.43 o                         
  -7  11   4      13467.30      12799.19       549.46 o                         
  -6  11   4        165.30        421.31       117.37 o                         
  -5  11   4       4660.09       4662.80       279.17 o                         
  -4  11   4        925.45        628.09       143.63 o                         
  -3  11   4      23076.26      23529.50       625.31 o                         
  -2  11   4        260.57        247.61       104.71 o                         
  -1  11   4      44756.34      45619.99      1116.47 o                         
   0  11   4        624.35        700.30       120.92 o                         
   1  11   4      28511.93      29853.09       632.60 o                         
   2  11   4        170.30        185.74       100.16 o                         
   3  11   4       8613.27       8661.89       346.75 o                         
   4  11   4        634.24        429.93       109.07 o                         
   5  11   4      10921.16      11015.53       464.95 o                         
   6  11   4         64.19         68.79       121.18 o                         
   7  11   4      26105.84      25940.73       739.70 o                         
   8  11   4        505.33        366.41       134.90 o                         
   9  11   4      22682.30      23098.14       727.30 o                         
  10  11   4       1059.38       1379.59       392.45 o                         
  11  11   4       6140.25       6596.79       845.33 o                         
 -10  12   4      12035.98       9794.26      1539.35 o                         
  -9  12   4       2325.87        826.66       586.52 o                         
  -8  12   4      35351.19      32685.89      1267.63 o                         
  -7  12   4        159.10          2.26       120.20 o                         
  -6  12   4      18785.66      18890.78       626.86 o                         
  -5  12   4        170.95        253.39       147.53 o                         
  -4  12   4       6841.53       6646.92       384.79 o                         
  -3  12   4        621.50        685.97       153.68 o                         
  -2  12   4      50200.12      50732.14      1064.82 o                         
  -1  12   4         66.76        411.99       142.16 o                         
   0  12   4      82519.19      84953.40      1518.32 o                         
   1  12   4        493.22        660.16       136.54 o                         
   2  12   4      11384.04      11863.39       456.54 o                         
   3  12   4        145.93        173.63       173.25 o                         
   4  12   4       2121.20       1719.59       258.00 o                         
   5  12   4        163.15         87.80       132.01 o                         
   6  12   4      31848.43      30509.70       834.44 o                         
   7  12   4        535.80        522.19       148.11 o                         
   8  12   4      33721.00      33205.93      1028.58 o                         
   9  12   4        346.10        461.74       291.32 o                         
  -8  13   4         12.63       -363.67       363.67 o                         
  -7  13   4      30451.69      29427.04      1837.71 o                         
  -6  13   4       3061.63       2733.95       377.04 o                         
  -5  13   4      10361.81      10554.08       530.66 o                         
  -4  13   4       1149.32       1311.48       201.90 o                         
  -3  13   4      11682.67      11266.53       524.68 o                         
  -2  13   4        173.76        301.48       138.29 o                         
  -1  13   4      42382.38      43179.32      1087.98 o                         
   0  13   4          7.81        169.21       134.24 o                         
   1  13   4      22304.03      23146.69       808.54 o                         
   2  13   4        478.55        551.45       170.92 o                         
   3  13   4       2014.25       2208.61       268.33 o                         
   4  13   4        174.15       -132.25       132.25 o                         
   5  13   4      13346.85      13252.85       791.42 o                         
   6  13   4         17.33        310.87       224.94 o                         
   7  13   4      27795.45      25903.80      1552.86 o                         
  -5  14   4        696.75       1736.20       631.82 o                         
  -4  14   4      13803.27      13238.68      1008.99 o                         
  -3  14   4        287.58        106.50       481.07 o                         
  -2  14   4       6068.54       6033.23       487.59 o                         
  -1  14   4        492.22        181.13       210.13 o                         
   0  14   4       8051.56       7937.24       605.46 o                         
   1  14   4        618.25        771.74       448.76 o                         
   4  14   4      20699.86      19772.00      2188.69 o                         
   5  14   4       1063.88        848.70       489.16 o                         
 -17   0   5       1010.09         -3.81       429.75 o                         
 -15   0   5        207.34       -205.11       205.11 o                         
 -13   0   5       8006.75       7515.17       489.65 o                         
 -11   0   5        144.49        188.12       107.10 o                         
  -9   0   5       6613.57       6602.75       343.09 o                         
  -7   0   5       6675.83       6001.43       271.94 o                         
  -5   0   5      79551.52      76657.24       806.63 o                         
  -3   0   5         13.35         54.11        39.03 o                         
  -1   0   5      63141.16      64045.36       558.33 o                         
   1   0   5          5.72        312.05        69.04 o                         
   3   0   5      28560.31      28290.75       400.23 o                         
   5   0   5       6825.01       6612.05       185.63 o                         
   7   0   5       1185.25        962.24        85.53 o                         
   9   0   5       4304.86       4276.60       220.02 o                         
  11   0   5       1921.88       1811.74       156.83 o                         
  13   0   5        165.02        304.90       107.44 o                         
  15   0   5         17.64        217.15       168.96 o                         
 -17   1   5         16.26       -520.55       520.55 o                         
 -16   1   5       1038.08        986.13       211.08 o                         
 -15   1   5       3016.06       3555.46       349.81 o                         
 -14   1   5        137.22        444.05       147.70 o                         
 -13   1   5        401.91        356.33       120.06 o                         
 -12   1   5        147.63         89.16        95.93 o                         
 -11   1   5        332.24        266.35        84.32 o                         
 -10   1   5       3277.40       3054.57       170.49 o                         
  -9   1   5       3605.24       3516.34       169.08 o                         
  -8   1   5       5829.28       5755.83       172.10 o                         
  -7   1   5        296.82        335.59        61.70 o                         
  -6   1   5       9178.85       8938.75       182.52 o                         
  -5   1   5        387.62        446.71        40.87 o                         
  -4   1   5      12407.58      12896.01       194.09 o                         
  -3   1   5      36595.89      37403.15       318.74 o                         
  -2   1   5       2634.29       2604.54        82.85 o                         
  -1   1   5      27502.70      27164.33       256.87 o                         
   0   1   5      10291.67      10910.90       141.42 o                         
   1   1   5       7740.93       8447.14       115.04 o                         
   2   1   5      18446.32      19186.56       175.88 o                         
   3   1   5       3420.50       3102.03        79.26 o                         
   4   1   5      20422.01      20962.56       248.59 o                         
   5   1   5      11843.65      12009.41       169.52 o                         
   6   1   5       4552.93       4454.51       113.86 o                         
   7   1   5        743.46        704.15        62.56 o                         
   8   1   5       2347.10       2368.81       113.91 o                         
   9   1   5        445.30        545.36        66.95 o                         
  10   1   5       3234.25       3402.36       152.20 o                         
  11   1   5       5236.49       5124.01       197.04 o                         
  12   1   5        951.78        826.68        91.76 o                         
  13   1   5          4.60         17.98        73.14 o                         
  14   1   5       1691.33       1987.77       171.95 o                         
  15   1   5       1819.76       2088.59       188.76 o                         
  16   1   5       1148.10       1334.44       209.20 o                         
  17   1   5        196.78       -176.51       420.15 o                         
 -17   2   5        845.73        761.17       315.16 o                         
 -16   2   5       5910.31       6591.12       456.48 o                         
 -15   2   5        742.14        793.32       172.86 o                         
 -14   2   5       5213.01       5619.19       326.46 o                         
 -13   2   5        872.97        786.37       123.54 o                         
 -12   2   5        304.41        316.83       132.42 o                         
 -11   2   5       1870.10       1664.08       138.08 o                         
 -10   2   5       2034.80       2049.04       142.42 o                         
  -9   2   5       1187.02       1254.12        93.07 o                         
  -8   2   5       6748.68       6565.51       179.22 o                         
  -7   2   5        246.27        339.05        55.98 o                         
  -6   2   5        613.19        579.62        40.08 o                         
  -5   2   5       3699.00       3811.33       112.00 o                         
  -4   2   5       4929.79       5245.43       134.13 o                         
  -3   2   5       1008.30        917.96        57.74 o                         
  -2   2   5      63830.98      66238.87      1324.66 o                         
  -1   2   5      40309.50      39441.12       666.80 o                         
   0   2   5         20.39        102.34        36.48 o                         
   1   2   5       4187.44       4773.28        94.88 o                         
   2   2   5      20637.87      20590.90       225.97 o                         
   3   2   5       1880.19       1910.69        70.17 o                         
   4   2   5        247.74        347.41        31.65 o                         
   5   2   5        403.00        394.90        41.80 o                         
   6   2   5       4023.36       3919.64       113.85 o                         
   7   2   5        979.75        908.84        68.95 o                         
   8   2   5          1.91        131.92        48.29 o                         
   9   2   5        259.51        297.41        56.37 o                         
  10   2   5       1847.47       2118.35       120.78 o                         
  11   2   5        270.10        307.29        62.55 o                         
  12   2   5       2524.58       2502.19       153.98 o                         
  13   2   5       1214.67       1216.75       121.13 o                         
  14   2   5       1880.76       1750.43       172.75 o                         
  15   2   5        972.04        876.21       141.35 o                         
  16   2   5         33.41         94.44       138.80 o                         
 -17   3   5          4.57        156.41       468.90 o                         
 -16   3   5        932.76        800.25       182.94 o                         
 -15   3   5        920.05        735.17       156.80 o                         
 -14   3   5        466.52        422.89       111.51 o                         
 -13   3   5       2383.82       2160.72       165.26 o                         
 -12   3   5       2735.93       2598.24       187.04 o                         
 -11   3   5       3300.18       2970.82       204.25 o                         
 -10   3   5       8874.30       8663.30       326.03 o                         
  -9   3   5       1132.87       1597.38       119.70 o                         
  -8   3   5       8205.08       7746.15       183.98 o                         
  -7   3   5         28.58         41.04        28.33 o                         
  -6   3   5      18910.78      17958.50       308.30 o                         
  -5   3   5       1891.72       1806.34        76.27 o                         
  -4   3   5      11431.85      10899.06       194.35 o                         
  -3   3   5      31909.20      35022.23       886.12 o                         
  -2   3   5      21896.68      20956.35       337.16 o                         
  -1   3   5      22397.46      21629.32       325.30 o                         
   0   3   5      15138.24      15022.65       264.57 o                         
   1   3   5       7851.94       8118.84       149.95 o                         
   2   3   5       5812.31       5955.30       129.20 o                         
   3   3   5       8217.68       8699.64       148.52 o                         
   4   3   5       8503.27       8933.55       162.63 o                         
   5   3   5      25574.88      24926.36       275.21 o                         
   6   3   5       1319.94       1325.82        72.57 o                         
   7   3   5       7736.17       7594.43       168.07 o                         
   8   3   5          6.69         85.25        53.16 o                         
   9   3   5        656.53        751.30        75.44 o                         
  10   3   5        461.49        447.67        75.87 o                         
  11   3   5         20.21        161.56        79.27 o                         
  12   3   5        173.07        175.17        89.57 o                         
  13   3   5         60.29        157.45        90.95 o                         
  14   3   5        197.33         45.46       122.90 o                         
  15   3   5        386.57        307.67       167.30 o                         
  16   3   5        125.55         40.36       147.18 o                         
 -17   4   5         16.96       -514.48       518.78 o                         
 -16   4   5        126.23         63.98       274.14 o                         
 -15   4   5          6.68        178.10       137.36 o                         
 -14   4   5        292.35        170.21       131.30 o                         
 -13   4   5        723.57        591.97       110.07 o                         
 -12   4   5       7354.95       7350.38       299.85 o                         
 -11   4   5        103.37        171.34        83.08 o                         
 -10   4   5       3525.24       3786.25       202.28 o                         
  -9   4   5       3954.47       4002.11       202.81 o                         
  -8   4   5        113.12        198.01        59.72 o                         
  -7   4   5       2039.31       1965.31       104.69 o                         
  -6   4   5       4800.73       4918.15       169.95 o                         
  -5   4   5      28248.15      27838.89       424.47 o                         
  -4   4   5       4055.73       3804.16       118.85 o                         
  -3   4   5       2921.26       3092.03       120.04 o                         
  -2   4   5         55.07         -4.06        39.24 o                         
  -1   4   5       5756.91       5198.81       143.05 o                         
   0   4   5       1968.12       2099.50        99.98 o                         
   1   4   5        766.03        920.30        63.86 o                         
   2   4   5       3681.61       3367.18       111.47 o                         
   3   4   5       8261.57       8453.11       181.40 o                         
   4   4   5        694.37        764.37        56.99 o                         
   5   4   5        506.23        607.81        55.81 o                         
   6   4   5        969.34        824.09        68.92 o                         
   7   4   5        103.97        185.12        44.45 o                         
   8   4   5       2786.50       2886.53       114.94 o                         
   9   4   5        242.40        144.70        70.77 o                         
  10   4   5         22.32        246.61        79.53 o                         
  11   4   5        607.42        610.30        81.26 o                         
  12   4   5        321.78        351.83        92.28 o                         
  13   4   5        143.13        181.65        99.53 o                         
  14   4   5       1676.89       1612.64       178.14 o                         
  15   4   5        690.49        448.69       136.83 o                         
  16   4   5        842.04        883.63       235.32 o                         
 -16   5   5        522.76         93.27       260.20 o                         
 -15   5   5       4124.86       4205.22       295.83 o                         
 -14   5   5          7.08         48.63       132.59 o                         
 -13   5   5        552.88        426.21       109.10 o                         
 -12   5   5       3758.30       3816.46       219.56 o                         
 -11   5   5       1915.28       2138.04       162.41 o                         
 -10   5   5       1653.09       1645.20       135.53 o                         
  -9   5   5        342.34        435.31        79.19 o                         
  -8   5   5         42.67         37.80        62.08 o                         
  -7   5   5       8385.42       8348.25       258.18 o                         
  -6   5   5         12.23         63.71        44.52 o                         
  -5   5   5      17353.32      17790.88       400.98 o                         
  -4   5   5         62.81        144.75        46.10 o                         
  -3   5   5       1307.55       1173.93        62.88 o                         
  -2   5   5       1399.69       1310.12        72.18 o                         
  -1   5   5       2864.39       2693.28        91.74 o                         
   0   5   5        441.13        367.75        35.31 o                         
   1   5   5      31215.61      29736.02       319.22 o                         
   2   5   5         30.60         66.46        21.20 o                         
   3   5   5       7432.07       7146.86       146.03 o                         
   4   5   5       4102.17       4254.55       127.41 o                         
   5   5   5       3851.89       3858.64       145.36 o                         
   6   5   5      15184.37      14225.42       260.16 o                         
   7   5   5        293.60        416.34        78.27 o                         
   8   5   5       2524.21       2469.58       142.19 o                         
   9   5   5       1923.18       2222.91       142.91 o                         
  10   5   5          3.66        -23.69        66.87 o                         
  11   5   5        671.81        811.60       112.97 o                         
  12   5   5       1805.32       1783.67       181.64 o                         
  13   5   5       1457.16       1619.55       169.08 o                         
  14   5   5       5249.84       4857.88       325.88 o                         
  15   5   5       3451.27       3540.87       353.13 o                         
 -15   6   5        561.61        689.52       275.87 o                         
 -14   6   5        330.17        365.00       160.57 o                         
 -13   6   5       1398.29       1181.54       154.91 o                         
 -12   6   5        122.89        162.24       104.28 o                         
 -11   6   5        171.21        163.10       100.91 o                         
 -10   6   5         73.35         82.96        85.72 o                         
  -9   6   5      15397.29      15332.60       417.54 o                         
  -8   6   5       1621.15       1783.28       131.76 o                         
  -7   6   5       2882.12       2582.28       175.55 o                         
  -6   6   5       8069.01       8463.73       259.99 o                         
  -5   6   5       5688.56       5446.42       166.46 o                         
  -4   6   5        387.14        378.54        53.27 o                         
  -3   6   5        978.33        828.27        70.89 o                         
  -2   6   5      10327.27      10104.35       168.91 o                         
  -1   6   5      22349.83      21666.07       252.82 o                         
   0   6   5       1211.45       1128.15        67.37 o                         
   1   6   5        585.61        807.15        56.61 o                         
   2   6   5      11967.77      11587.94       174.09 o                         
   3   6   5        760.47        730.50        53.94 o                         
   4   6   5        299.57        241.08        41.52 o                         
   5   6   5       4529.84       4666.23       150.85 o                         
   6   6   5       3438.55       3242.07       139.26 o                         
   7   6   5       7484.71       7269.49       250.23 o                         
   8   6   5        702.82       1204.06       111.55 o                         
   9   6   5        288.21        269.25        82.85 o                         
  10   6   5        238.39        316.58        93.56 o                         
  11   6   5         28.46         94.01        99.67 o                         
  12   6   5          9.63         98.42       102.07 o                         
  13   6   5        836.06        709.56       142.63 o                         
  14   6   5        635.57        798.51       283.72 o                         
  15   6   5        125.26        828.66       811.95 o                         
 -15   7   5       1072.79       1587.01       382.36 o                         
 -14   7   5        125.94         94.14       138.17 o                         
 -13   7   5       1380.33        964.95       155.60 o                         
 -12   7   5        443.91        289.57       106.42 o                         
 -11   7   5       2433.49       2451.01       237.03 o                         
 -10   7   5       2228.29       2244.13       224.02 o                         
  -9   7   5         75.30        -25.44       110.28 o                         
  -8   7   5       1306.37       1190.66       133.29 o                         
  -7   7   5          6.10        144.27        94.55 o                         
  -6   7   5       6246.32       6007.83       252.48 o                         
  -5   7   5       9786.42       9435.46       369.95 o                         
  -4   7   5       4146.00       4003.26       164.42 o                         
  -3   7   5      15510.25      14872.22       285.19 o                         
  -2   7   5       8281.34       7944.78       170.47 o                         
  -1   7   5       2143.80       2080.41        77.68 o                         
   0   7   5       7234.04       7240.98       155.41 o                         
   1   7   5        178.95        220.63        40.82 o                         
   2   7   5          5.26         49.15        35.24 o                         
   3   7   5        338.91        367.04        57.04 o                         
   4   7   5         17.03         -2.84        45.81 o                         
   5   7   5         12.41         65.76        44.07 o                         
   6   7   5       4312.48       4139.55       181.20 o                         
   7   7   5       3286.84       3459.72       193.55 o                         
   8   7   5       2308.02       2355.42       162.72 o                         
   9   7   5        972.67       1099.48       125.87 o                         
  10   7   5       3539.67       3236.86       210.98 o                         
  11   7   5        238.37        249.00       111.32 o                         
  12   7   5       4042.31       4068.38       280.89 o                         
  13   7   5         12.37         51.72       131.93 o                         
  14   7   5        837.23        989.28       327.96 o                         
  15   7   5        434.06       -148.71       543.17 o                         
 -14   8   5        361.73        209.59       302.78 o                         
 -13   8   5        587.63        278.45       163.05 o                         
 -12   8   5       6571.97       6132.32       427.23 o                         
 -11   8   5        649.66        568.20       196.19 o                         
 -10   8   5        262.43        236.45       114.74 o                         
  -9   8   5        173.41        181.92       133.72 o                         
  -8   8   5          7.83        -54.42       159.35 o                         
  -7   8   5       1628.16       1621.73       150.64 o                         
  -6   8   5      11420.47      11887.41       349.26 o                         
  -5   8   5         41.05         30.09        73.03 o                         
  -4   8   5       1281.44       1435.85       104.83 o                         
  -3   8   5       1053.51       1033.22        78.89 o                         
  -2   8   5       5726.75       5551.85       172.58 o                         
  -1   8   5       1351.44       1466.84        85.05 o                         
   0   8   5       2821.20       2747.07       115.96 o                         
   1   8   5       4675.25       4938.59       152.32 o                         
   2   8   5       9806.81       9610.22       228.33 o                         
   3   8   5       2731.44       2998.42       131.83 o                         
   4   8   5       1250.38       1182.53        96.62 o                         
   5   8   5        567.82        528.45        74.86 o                         
   6   8   5        376.75        379.60        93.15 o                         
   7   8   5       2137.86       2024.29       152.98 o                         
   8   8   5       3226.09       3062.95       206.42 o                         
   9   8   5       1080.63        957.84       127.01 o                         
  10   8   5         18.00         -3.31       112.72 o                         
  11   8   5       4426.50       4953.08       283.55 o                         
  12   8   5       1245.92       1116.59       170.30 o                         
  13   8   5        123.29        239.40       210.38 o                         
  14   8   5       2056.62       2580.91       799.93 o                         
 -13   9   5       1647.61       1021.39       767.37 o                         
 -12   9   5       2638.83       2621.92       304.25 o                         
 -11   9   5       2008.88       1755.40       270.08 o                         
 -10   9   5        116.17         29.51       149.54 o                         
  -9   9   5        889.03        582.42       173.54 o                         
  -8   9   5       2852.98       2743.56       223.48 o                         
  -7   9   5       7961.66       8020.17       304.67 o                         
  -6   9   5       1228.97       1000.47       112.31 o                         
  -5   9   5       7940.18       7618.05       284.56 o                         
  -4   9   5       1631.87       1514.38       122.11 o                         
  -3   9   5        634.69        390.61        94.98 o                         
  -2   9   5        195.91        251.66        68.10 o                         
  -1   9   5        146.67        225.09        60.50 o                         
   0   9   5        157.02        156.34        59.36 o                         
   1   9   5      24184.02      24098.83       438.47 o                         
   2   9   5       6541.21       7191.59       262.58 o                         
   3   9   5      12662.15      13198.56       358.68 o                         
   4   9   5         46.14        139.81        70.74 o                         
   5   9   5         12.52        101.52        89.17 o                         
   6   9   5       6159.52       6244.04       284.29 o                         
   7   9   5        666.33        559.47       111.25 o                         
   8   9   5        137.67        136.39       107.21 o                         
   9   9   5       1556.54       1432.22       161.04 o                         
  10   9   5       1474.16       1288.46       150.46 o                         
  11   9   5        405.40        703.98       182.75 o                         
  12   9   5        213.78        356.95       147.02 o                         
  13   9   5         52.65        180.73       262.28 o                         
 -12  10   5          0.27       -183.60       530.88 o                         
 -11  10   5         31.03         91.56       297.85 o                         
 -10  10   5       1172.09       1288.36       200.77 o                         
  -9  10   5        934.55        547.54       183.53 o                         
  -8  10   5       7565.83       7242.29       394.80 o                         
  -7  10   5          9.19         51.33        85.55 o                         
  -6  10   5       2283.21       2064.45       167.45 o                         
  -5  10   5        921.28        997.19       133.65 o                         
  -4  10   5        498.95        435.39       101.21 o                         
  -3  10   5       1717.82       1586.38       149.40 o                         
  -2  10   5         38.80         30.62        88.59 o                         
  -1  10   5       6978.33       7390.64       277.04 o                         
   0  10   5       4603.30       4624.49       247.45 o                         
   1  10   5        593.56        677.34        99.16 o                         
   2  10   5      10684.37      10898.05       343.73 o                         
   3  10   5         61.93         35.19        78.60 o                         
   4  10   5       2546.75       2878.36       206.15 o                         
   5  10   5         14.08          5.12        98.33 o                         
   6  10   5          0.62        -32.37       166.38 o                         
   7  10   5        341.97        425.09        99.06 o                         
   8  10   5        113.46        248.55       113.16 o                         
   9  10   5        673.85        448.34       119.64 o                         
  10  10   5         14.79        215.17       142.73 o                         
  11  10   5         73.70        212.20       174.38 o                         
  12  10   5        186.33        -91.46       285.66 o                         
 -10  11   5        161.96         66.57       227.21 o                         
  -9  11   5       6139.88       5985.66       442.34 o                         
  -8  11   5       1841.60       1122.01       224.95 o                         
  -7  11   5       2119.59       1899.38       189.88 o                         
  -6  11   5       1007.67        958.19       145.61 o                         
  -5  11   5         26.03        -92.41        92.41 o                         
  -4  11   5        118.13        126.78       116.70 o                         
  -3  11   5       2555.06       2325.00       196.06 o                         
  -2  11   5        845.25        474.47       193.56 o                         
  -1  11   5       1647.27       1806.60       176.48 o                         
   0  11   5       1204.51       1029.19       136.60 o                         
   1  11   5        772.63        910.11       134.40 o                         
   2  11   5       2572.27       2745.89       199.39 o                         
   3  11   5        188.40        301.72       124.19 o                         
   4  11   5       1944.65       2127.32       215.34 o                         
   5  11   5       2443.32       2431.85       230.66 o                         
   6  11   5        303.16        484.32       117.18 o                         
   7  11   5       1078.20        917.93       159.15 o                         
   8  11   5          0.08        163.40       121.22 o                         
   9  11   5        176.16        758.44       161.93 o                         
  10  11   5       3453.13       2862.37       507.16 o                         
  -9  12   5         12.13        -74.87       252.49 o                         
  -8  12   5        387.81        449.94       228.03 o                         
  -7  12   5         26.36        -55.22       175.17 o                         
  -6  12   5        575.90        557.97       159.04 o                         
  -5  12   5       1324.91       1309.26       166.66 o                         
  -4  12   5       1476.73       1004.73       243.13 o                         
  -3  12   5         55.29        150.08       141.54 o                         
  -2  12   5       9720.24      10253.00       474.70 o                         
  -1  12   5         36.54         -9.71       168.97 o                         
   0  12   5          7.56        187.66       129.98 o                         
   1  12   5       3015.89       3226.75       240.01 o                         
   2  12   5       2850.97       3132.62       242.30 o                         
   3  12   5       1933.08       1961.29       209.41 o                         
   4  12   5       1335.96       1275.22       173.59 o                         
   5  12   5        561.91        572.53       145.47 o                         
   6  12   5       1496.18       1378.93       187.60 o                         
   7  12   5         17.33        -66.80       132.03 o                         
   8  12   5        743.53        872.02       381.66 o                         
   9  12   5       2921.65       3216.39       638.26 o                         
  -7  13   5       1306.32        228.63       506.31 o                         
  -6  13   5         98.89        293.78       249.62 o                         
  -5  13   5        241.26        326.36       145.60 o                         
  -4  13   5         21.77         77.55       141.62 o                         
  -3  13   5        975.09        835.06       167.93 o                         
  -2  13   5        190.96        327.50       143.07 o                         
  -1  13   5         77.65        110.27       137.35 o                         
   0  13   5        143.25        203.35       125.75 o                         
   1  13   5       3570.39       3312.20       316.80 o                         
   2  13   5        949.26       1115.16       220.91 o                         
   3  13   5       1995.71       1892.91       276.30 o                         
   4  13   5        190.94         55.58       178.90 o                         
   5  13   5         15.93        103.36       184.17 o                         
   6  13   5        330.25        142.51       250.90 o                         
   7  13   5         12.78       -313.88       314.31 o                         
  -4  14   5          3.08        330.44       233.18 o                         
  -3  14   5          0.69        207.36       244.62 o                         
  -2  14   5        893.51        790.12       342.59 o                         
  -1  14   5        382.82        343.31       297.66 o                         
   0  14   5        103.55        178.33       178.88 o                         
   1  14   5        349.51         17.96       665.11 o                         
   2  14   5        323.73       1008.75       977.27 o                         
   3  14   5          1.98       -941.14       941.14 o                         
   4  14   5        534.44        318.39       442.10 o                         
 -16   0   6      26925.42      27408.15      1396.25 o                         
 -14   0   6      38785.64      37618.66      1330.14 o                         
 -12   0   6         65.05        115.08       109.85 o                         
 -10   0   6        304.67        647.55       134.92 o                         
  -8   0   6      64485.41      63262.39       999.96 o                         
  -6   0   6      22521.46      21008.83       402.98 o                         
  -4   0   6       7670.35       7550.60       220.68 o                         
  -2   0   6      45928.26      46844.85       567.78 o                         
   0   0   6     109715.55     111217.61       850.76 o                         
   2   0   6        514.45        538.25        46.54 o                         
   4   0   6       3267.85       3799.13       157.28 o                         
   6   0   6     167251.78     165937.16      1406.40 o                         
   8   0   6      52427.09      52685.90       752.30 o                         
  10   0   6       7974.13       7357.34       338.40 o                         
  12   0   6       6198.87       6039.25       325.76 o                         
  14   0   6      41100.80      41824.11       941.06 o                         
  16   0   6       8373.40       9003.79       741.68 o                         
 -16   1   6        373.82        635.38       168.46 o                         
 -15   1   6      19081.94      19383.09       793.67 o                         
 -14   1   6         41.32        -60.67       123.25 o                         
 -13   1   6       9297.20       9370.32       391.95 o                         
 -12   1   6       2682.56       2445.00       180.86 o                         
 -11   1   6       1686.13       1741.05       136.81 o                         
 -10   1   6       5413.44       4861.82       218.15 o                         
  -9   1   6      14952.50      15154.95       347.70 o                         
  -8   1   6         46.07         65.98        33.71 o                         
  -7   1   6      47339.20      44512.51       471.08 o                         
  -6   1   6       6882.17       6449.16       163.95 o                         
  -5   1   6      20766.24      20528.66       281.42 o                         
  -4   1   6       1512.20       1777.65        79.03 o                         
  -3   1   6      44682.22      46212.62       421.18 o                         
  -2   1   6      24073.46      24478.46       368.19 o                         
  -1   1   6      94171.10      94725.30       877.00 o                         
   0   1   6       3471.24       3151.15        81.52 o                         
   1   1   6      32333.21      31850.41       271.10 o                         
   2   1   6      12444.90      12230.74       148.65 o                         
   3   1   6        770.82        913.50        50.20 o                         
   4   1   6          0.52         75.62        27.59 o                         
   5   1   6      63101.78      62546.43       464.08 o                         
   6   1   6      18308.13      17989.01       248.73 o                         
   7   1   6      89264.25      86422.65       637.86 o                         
   8   1   6       1220.58       1263.62        78.50 o                         
   9   1   6      14053.47      13573.67       283.48 o                         
  10   1   6       1215.63       1105.37        95.90 o                         
  11   1   6       3332.56       3384.66       170.47 o                         
  12   1   6        913.06        904.79       112.54 o                         
  13   1   6      23646.13      23532.83       512.38 o                         
  14   1   6        246.49        300.30        92.03 o                         
  15   1   6      18686.17      18743.56       557.59 o                         
  16   1   6       1506.58       1321.13       236.95 o                         
  17   1   6       3340.91       3695.89       847.49 o                         
 -17   2   6        425.85       -107.05       493.34 o                         
 -16   2   6       3586.38       3969.86       359.85 o                         
 -15   2   6        194.49        319.55       147.57 o                         
 -14   2   6       6405.99       6663.20       334.67 o                         
 -13   2   6        129.02         50.14       104.56 o                         
 -12   2   6      25940.84      25047.69       614.58 o                         
 -11   2   6        827.15        543.52        91.07 o                         
 -10   2   6      27307.12      26551.93       551.63 o                         
  -9   2   6        184.27        112.44        59.06 o                         
  -8   2   6       9436.10       9424.13       215.69 o                         
  -7   2   6       6377.05       6548.55       177.90 o                         
  -6   2   6      45520.43      45077.10       403.31 o                         
  -5   2   6       7780.65       7586.56       161.44 o                         
  -4   2   6      83221.79      81015.59       975.53 o                         
  -3   2   6      11264.45      11422.28       241.25 o                         
  -2   2   6      20074.77      20168.35       335.61 o                         
  -1   2   6      36313.56      34671.64       656.74 o                         
   0   2   6       7774.68       7706.00       147.47 o                         
   1   2   6       3127.82       3789.34        88.39 o                         
   2   2   6      49250.29      49778.56       351.54 o                         
   3   2   6       7384.73       6725.43       122.14 o                         
   4   2   6      63264.05      62739.84       452.84 o                         
   5   2   6      15198.49      15390.78       200.94 o                         
   6   2   6       9095.98       8779.17       177.47 o                         
   7   2   6      24435.39      23745.17       307.39 o                         
   8   2   6      14209.41      14361.11       280.10 o                         
   9   2   6       1094.02       1232.29        92.45 o                         
  10   2   6      46159.21      46668.68       569.71 o                         
  11   2   6       1478.89       1581.35       117.28 o                         
  12   2   6      25187.61      25201.75       532.20 o                         
  13   2   6       7754.92       7706.31       285.41 o                         
  14   2   6       5375.81       5233.32       260.39 o                         
  15   2   6        622.76        730.53       139.72 o                         
  16   2   6       9343.88       9497.60       501.59 o                         
 -17   3   6       8359.82       6795.58      1460.29 o                         
 -16   3   6         17.75       -173.42       173.42 o                         
 -15   3   6        562.36        222.07       155.61 o                         
 -14   3   6        463.38        405.41       102.66 o                         
 -13   3   6      23449.54      22759.79       571.82 o                         
 -12   3   6        927.63        688.79       122.21 o                         
 -11   3   6      78570.57      76621.89      1097.67 o                         
 -10   3   6         22.59        -13.17        94.40 o                         
  -9   3   6      14319.75      13778.76       334.65 o                         
  -8   3   6        469.11        363.77        65.27 o                         
  -7   3   6       3546.92       3600.85       110.39 o                         
  -6   3   6       1168.12       1046.33        80.11 o                         
  -5   3   6      92447.94      93294.19      1145.71 o                         
  -4   3   6       5224.40       5098.41       163.49 o                         
  -3   3   6      93311.67     104615.27      2962.11 o                         
  -2   3   6      17915.70      18547.57       298.63 o                         
  -1   3   6        345.86        715.04        70.72 o                         
   0   3   6      28728.15      28566.12       400.26 o                         
   1   3   6      62388.94      62625.44       508.99 o                         
   2   3   6       1361.04       1503.32        67.61 o                         
   3   3   6     224813.59     220731.98      1123.66 o                         
   4   3   6       1801.92       2040.60        97.86 o                         
   5   3   6       9947.60       9443.21       192.60 o                         
   6   3   6         40.40         55.28        26.86 o                         
   7   3   6       2481.90       2551.00       103.23 o                         
   8   3   6       3611.82       3495.03       131.61 o                         
   9   3   6      65924.81      65794.39       648.05 o                         
  10   3   6        696.43        698.69        92.59 o                         
  11   3   6      80246.81      80441.83       885.79 o                         
  12   3   6         21.56         14.84        82.11 o                         
  13   3   6       2950.55       3322.59       206.30 o                         
  14   3   6        133.28        226.06       110.40 o                         
  15   3   6       1953.40       1941.14       199.77 o                         
  16   3   6        446.13        407.57       160.07 o                         
 -16   4   6       5511.00       4783.65       564.94 o                         
 -15   4   6         50.38        136.68       146.70 o                         
 -14   4   6       5286.71       5006.24       286.91 o                         
 -13   4   6         34.07         94.81        90.07 o                         
 -12   4   6      41867.38      41785.30       811.92 o                         
 -11   4   6       1319.41       1462.56       136.69 o                         
 -10   4   6      63617.75      62181.52      1519.62 o                         
  -9   4   6       1630.96       1354.44       122.99 o                         
  -8   4   6      15745.56      16117.65       331.93 o                         
  -7   4   6        419.61        447.67        69.30 o                         
  -6   4   6      25044.32      25519.37       492.35 o                         
  -5   4   6       3171.83       2877.52       105.65 o                         
  -4   4   6      83331.05      89374.41      2002.62 o                         
  -3   4   6         51.08         30.47        42.11 o                         
  -2   4   6      54023.59      50898.44      1223.95 o                         
  -1   4   6        178.08        137.42        54.71 o                         
   0   4   6      65372.03      65762.31       661.34 o                         
   1   4   6      11746.63      11104.66       228.80 o                         
   2   4   6     185848.98     180570.11      1144.66 o                         
   3   4   6      13388.60      12778.71       205.48 o                         
   4   4   6     121714.83     118433.12       893.40 o                         
   5   4   6         43.32        111.22        52.30 o                         
   6   4   6       6578.41       6542.27       143.53 o                         
   7   4   6        649.72        613.34        63.56 o                         
   8   4   6      14545.21      14841.73       315.81 o                         
   9   4   6       8375.10       8200.99       265.98 o                         
  10   4   6      55550.42      55056.28       723.31 o                         
  11   4   6       3596.52       3865.53       199.65 o                         
  12   4   6      17426.97      17878.82       419.40 o                         
  13   4   6        221.93        312.08       124.06 o                         
  14   4   6       2489.97       2987.60       246.20 o                         
  15   4   6       1221.06       1305.86       179.95 o                         
  16   4   6       9787.25       9818.67       948.08 o                         
 -16   5   6        105.88        328.30       426.58 o                         
 -15   5   6      24808.79      25117.11       749.90 o                         
 -14   5   6        143.23        260.60       122.45 o                         
 -13   5   6      11783.60      11656.98       426.27 o                         
 -12   5   6         14.85        -83.13        93.38 o                         
 -11   5   6      23655.16      23531.55       536.12 o                         
 -10   5   6        174.74        109.70        92.55 o                         
  -9   5   6      80002.68      79601.77      1564.68 o                         
  -8   5   6       3212.84       3153.24       163.81 o                         
  -7   5   6      62738.21      62278.30      1260.17 o                         
  -6   5   6       9516.19       9346.34       254.13 o                         
  -5   5   6      12683.71      12426.75       376.71 o                         
  -4   5   6        285.19        249.21        35.10 o                         
  -3   5   6      27173.50      26414.52       608.52 o                         
  -2   5   6      22414.52      20288.19       436.75 o                         
  -1   5   6     128806.42     125194.18      1152.91 o                         
   0   5   6       2781.43       2833.18       130.88 o                         
   1   5   6      92725.70      91431.05       775.05 o                         
   2   5   6      19755.34      18541.00       236.95 o                         
   3   5   6      17237.48      16842.57       257.05 o                         
   4   5   6       9369.27       9297.28       193.43 o                         
   5   5   6      22459.83      23103.72       341.97 o                         
   6   5   6       2517.71       2294.66       113.15 o                         
   7   5   6      48600.11      49155.89       614.46 o                         
   8   5   6        939.92        756.46        86.99 o                         
   9   5   6      25588.38      25341.35       484.11 o                         
  10   5   6       4179.18       4137.92       205.98 o                         
  11   5   6      10852.67      10435.83       351.14 o                         
  12   5   6        209.87        456.78       110.16 o                         
  13   5   6      16767.14      17743.01       636.13 o                         
  14   5   6        604.87        375.70       125.77 o                         
  15   5   6      17189.23      17368.44       736.63 o                         
 -15   6   6          7.07          9.64       166.64 o                         
 -14   6   6      23880.95      23721.02       685.78 o                         
 -13   6   6        876.13        709.00       120.90 o                         
 -12   6   6       4027.70       3918.88       242.23 o                         
 -11   6   6         44.72         50.63       111.13 o                         
 -10   6   6      20220.18      20389.84       556.61 o                         
  -9   6   6       1166.70        850.43       112.76 o                         
  -8   6   6     124786.20     123941.38      2478.45 o                         
  -7   6   6        750.60        846.95       112.40 o                         
  -6   6   6      61838.31      63901.46      1837.53 o                         
  -5   6   6         82.12         52.31        66.58 o                         
  -4   6   6      14718.99      14099.36       315.07 o                         
  -3   6   6        527.31        475.84        58.37 o                         
  -2   6   6     126295.35     124745.78      1885.16 o                         
  -1   6   6       4685.80       4604.45       133.42 o                         
   0   6   6     165397.09     160860.73      1219.84 o                         
   1   6   6        835.71        892.71        61.91 o                         
   2   6   6      12823.65      12428.21       200.16 o                         
   3   6   6       6511.18       6451.55       173.25 o                         
   4   6   6      15576.84      15325.73       284.06 o                         
   5   6   6       2400.51       2515.81       126.62 o                         
   6   6   6     144230.12     143701.45      1123.85 o                         
   7   6   6        921.88        940.44       102.18 o                         
   8   6   6      67382.11      66652.27       822.70 o                         
   9   6   6       1406.62       1507.47       135.77 o                         
  10   6   6       1325.67       1087.10       113.67 o                         
  11   6   6          9.56         59.23        96.91 o                         
  12   6   6      15012.29      15132.86       462.76 o                         
  13   6   6          7.30        307.01       153.54 o                         
  14   6   6      33140.13      34098.71       949.48 o                         
  15   6   6         15.18       -165.32       342.44 o                         
 -15   7   6      28382.70      29422.78      1492.02 o                         
 -14   7   6       1082.96        627.96       237.63 o                         
 -13   7   6      22750.50      23254.68       652.25 o                         
 -12   7   6       1551.03       1184.31       150.59 o                         
 -11   7   6       5174.40       5244.69       314.19 o                         
 -10   7   6         50.90        -10.72       105.48 o                         
  -9   7   6      30034.21      30541.71       792.98 o                         
  -8   7   6        154.73         49.75        71.60 o                         
  -7   7   6      85213.91      83837.67      1207.31 o                         
  -6   7   6       1948.84       1849.58       132.38 o                         
  -5   7   6      47883.49      48379.45      1108.10 o                         
  -4   7   6         42.48         13.99        42.83 o                         
  -3   7   6      33777.84      32872.49       551.80 o                         
  -2   7   6         84.15         38.74        58.95 o                         
  -1   7   6      81501.34      79406.34      1176.41 o                         
   0   7   6       1227.78       1236.19        68.19 o                         
   1   7   6      31345.66      31605.82       409.70 o                         
   2   7   6       3335.18       3437.80       126.85 o                         
   3   7   6       4007.94       4084.53       156.19 o                         
   4   7   6        306.19        279.55        55.99 o                         
   5   7   6      43380.49      43486.57       551.26 o                         
   6   7   6        314.05        307.66        66.63 o                         
   7   7   6      77036.97      75206.21       932.85 o                         
   8   7   6       6611.60       6731.95       281.21 o                         
   9   7   6      12494.63      12676.83       390.69 o                         
  10   7   6       4869.40       4739.53       247.94 o                         
  11   7   6       5528.94       5493.14       292.69 o                         
  12   7   6       1553.62       1636.23       160.87 o                         
  13   7   6      21712.67      21134.25       684.62 o                         
  14   7   6       1674.52       2181.60      1084.16 o                         
 -13   8   6        337.39        348.14       189.74 o                         
 -12   8   6      29454.99      29016.36       927.61 o                         
 -11   8   6         39.72          4.97       132.79 o                         
 -10   8   6       9564.54       9376.20       452.57 o                         
  -9   8   6          0.25         56.23       148.48 o                         
  -8   8   6       7034.87       7388.07       403.74 o                         
  -7   8   6         77.45        149.67        92.11 o                         
  -6   8   6      47543.11      49014.28      1089.33 o                         
  -5   8   6       1503.13       1414.70       137.43 o                         
  -4   8   6      77547.26      75053.62      1032.13 o                         
  -3   8   6        350.47        361.07        80.59 o                         
  -2   8   6      30562.68      30581.61       473.31 o                         
  -1   8   6       3103.77       3289.45       131.65 o                         
   0   8   6      14248.08      14968.23       285.51 o                         
   1   8   6       4221.72       4121.46       145.14 o                         
   2   8   6      40206.77      40271.48       500.96 o                         
   3   8   6      11456.89      11652.09       264.38 o                         
   4   8   6      65595.09      65282.06       662.05 o                         
   5   8   6       1069.27       1227.89       115.01 o                         
   6   8   6      32602.38      31385.62       590.52 o                         
   7   8   6        719.31        887.87       111.95 o                         
   8   8   6      10940.52      10880.87       386.22 o                         
   9   8   6       7382.41       7187.48       320.18 o                         
  10   8   6      15366.32      15300.87       498.00 o                         
  11   8   6       2667.69       2556.73       221.53 o                         
  12   8   6      11751.93      12087.46       480.53 o                         
  13   8   6          2.30         51.82       173.89 o                         
 -12   9   6        153.64        283.15       208.66 o                         
 -11   9   6      28859.61      29563.27       912.83 o                         
 -10   9   6        858.19        884.20       189.73 o                         
  -9   9   6       2251.07       2299.03       239.45 o                         
  -8   9   6        461.85        375.68       109.56 o                         
  -7   9   6       2424.71       2550.55       194.28 o                         
  -6   9   6        746.40        661.26       104.72 o                         
  -5   9   6      66479.30      64545.92       964.70 o                         
  -4   9   6       4529.26       4343.14       203.53 o                         
  -3   9   6      55425.80      53816.40      1048.82 o                         
  -2   9   6       1256.74       1286.79       102.08 o                         
  -1   9   6       1559.30       1763.35       111.93 o                         
   0   9   6         12.16         60.64        53.32 o                         
   1   9   6      18460.36      18441.88       385.88 o                         
   2   9   6       4404.67       4236.45       184.79 o                         
   3   9   6      99876.05      99069.06      1028.00 o                         
   4   9   6      11331.35      11737.74       322.84 o                         
   5   9   6      26636.31      26043.00       573.41 o                         
   6   9   6        495.84        525.76       100.71 o                         
   7   9   6       2786.74       2799.56       212.52 o                         
   8   9   6        695.28        655.83       140.09 o                         
   9   9   6      20966.24      20700.52       578.64 o                         
  10   9   6        297.26        278.25       111.51 o                         
  11   9   6      23919.79      24085.95       679.54 o                         
  12   9   6       1753.67       1868.88       417.88 o                         
  13   9   6       1818.93       1845.48       663.79 o                         
 -12  10   6      14885.22      14389.69      2423.32 o                         
 -11  10   6          0.13        135.01       270.79 o                         
 -10  10   6      20945.31      21743.15       888.02 o                         
  -9  10   6        812.44        705.73       144.28 o                         
  -8  10   6       3956.42       3466.93       244.05 o                         
  -7  10   6        149.06         47.95        94.77 o                         
  -6  10   6       8517.96       7926.45       328.23 o                         
  -5  10   6        118.78         -6.19        94.77 o                         
  -4  10   6      32334.98      32201.55       672.11 o                         
  -3  10   6       1741.93       1457.05       149.03 o                         
  -2  10   6       8203.84       8336.50       319.47 o                         
  -1  10   6        477.02        577.89        97.99 o                         
   0  10   6       1449.67       1520.38       131.10 o                         
   1  10   6         57.22         44.66        82.58 o                         
   2  10   6      24991.57      25126.90       536.43 o                         
   3  10   6       2774.10       2764.96       179.44 o                         
   4  10   6      20608.92      20173.01       553.85 o                         
   5  10   6       7911.23       8735.60       372.83 o                         
   6  10   6        537.88        695.80       124.02 o                         
   7  10   6        514.14        435.13       117.91 o                         
   8  10   6       5735.69       5379.59       315.56 o                         
   9  10   6        518.57        618.97       126.22 o                         
  10  10   6      28481.02      29328.32       753.92 o                         
  11  10   6        743.48       1112.51       245.40 o                         
  12  10   6       8848.56       9539.01      1509.08 o                         
 -11  11   6       6874.52       8062.89      1903.12 o                         
 -10  11   6        229.53        134.21       287.27 o                         
  -9  11   6      20758.64      19984.38       860.61 o                         
  -8  11   6        451.50        265.90       208.21 o                         
  -7  11   6       9424.32       9208.62       402.67 o                         
  -6  11   6         19.36        -16.22       155.35 o                         
  -5  11   6       2727.00       2688.01       255.14 o                         
  -4  11   6        260.50        194.31        96.39 o                         
  -3  11   6       8291.13       8108.23       440.41 o                         
  -2  11   6         78.23       -118.44       140.89 o                         
  -1  11   6      27114.12      26376.06       681.39 o                         
   0  11   6        790.81        692.12       136.68 o                         
   1  11   6      20963.62      21956.55       602.56 o                         
   2  11   6         74.43         37.38        97.82 o                         
   3  11   6       7615.19       7811.14       394.10 o                         
   4  11   6       1845.62       1703.27       201.39 o                         
   5  11   6       5916.73       5535.07       342.40 o                         
   6  11   6       4542.17       4749.35       323.55 o                         
   7  11   6      12767.09      12125.61       516.92 o                         
   8  11   6        260.37        394.68       156.82 o                         
   9  11   6      12621.04      11715.11       529.61 o                         
  10  11   6         43.96        106.08       203.91 o                         
  -9  12   6         14.49        228.13       317.24 o                         
  -8  12   6      22652.15      22536.51      1315.48 o                         
  -7  12   6       1381.35       1126.44       307.43 o                         
  -6  12   6        826.66        853.15       160.50 o                         
  -5  12   6         30.37        265.71       138.44 o                         
  -4  12   6       2128.19       2333.08       245.14 o                         
  -3  12   6        659.48        678.43       162.32 o                         
  -2  12   6      11635.25      12032.47       519.18 o                         
  -1  12   6        539.88        553.53       178.65 o                         
   0  12   6      31252.10      31155.38       776.84 o                         
   1  12   6       1143.72       1116.04       168.75 o                         
   2  12   6       2642.37       2643.72       264.01 o                         
   3  12   6        893.91       1047.06       196.37 o                         
   4  12   6        296.66        286.44       135.76 o                         
   5  12   6        445.87        643.07       152.77 o                         
   6  12   6      14572.91      14245.14       584.72 o                         
   7  12   6       1541.45       1388.79       232.73 o                         
   8  12   6      10772.14      11029.87       833.69 o                         
   9  12   6        694.09        886.40       428.69 o                         
  -6  13   6         54.16         90.69       316.64 o                         
  -5  13   6       1212.46       1256.47       239.94 o                         
  -4  13   6        273.68        303.27       147.62 o                         
  -3  13   6        914.30        826.43       212.24 o                         
  -2  13   6        148.33          1.78       195.35 o                         
  -1  13   6      18676.75      18544.68       720.38 o                         
   0  13   6        519.37        416.55       160.10 o                         
   1  13   6      14163.16      13118.08       652.99 o                         
   2  13   6         34.45         37.99       140.20 o                         
   3  13   6       1863.25       1852.18       222.60 o                         
   4  13   6       1234.28       1018.33       290.17 o                         
   5  13   6       8096.78       7670.77       666.30 o                         
   6  13   6        818.49       1315.30       333.04 o                         
   7  13   6      13103.11      11815.15      1600.32 o                         
  -4  14   6      10756.62      10625.63      1314.86 o                         
  -2  14   6       4449.71       3786.27       720.64 o                         
  -1  14   6         31.15        -87.34       251.87 o                         
   1  14   6          4.30       -747.12      1003.25 o                         
   2  14   6       4565.89       2892.64       959.62 o                         
   3  14   6        371.64       -361.03       864.07 o                         
 -15   0   7        716.72        561.67       236.75 o                         
 -13   0   7       4848.26       4457.40       396.99 o                         
 -11   0   7       1609.02       1547.86       198.95 o                         
  -9   0   7      58644.12      56132.80      1197.74 o                         
  -7   0   7       2160.98       1873.26       122.68 o                         
  -5   0   7      30159.86      29134.70       488.58 o                         
  -3   0   7        673.32        597.47        74.10 o                         
  -1   0   7      33959.90      34690.00       638.21 o                         
   1   0   7       3569.67       4329.65       168.21 o                         
   3   0   7       2073.61       1799.04       108.79 o                         
   5   0   7      33855.73      32315.54       518.99 o                         
   7   0   7       4819.32       4897.57       209.17 o                         
   9   0   7       1392.70       1344.38       143.12 o                         
  11   0   7        810.46        801.16       190.13 o                         
  13   0   7       2987.02       3382.44       261.46 o                         
  15   0   7         60.74        135.93       131.43 o                         
 -16   1   7        513.08        316.35       189.19 o                         
 -15   1   7        939.41        806.79       202.34 o                         
 -14   1   7       1575.32       1209.14       165.00 o                         
 -13   1   7        814.32        553.53       123.33 o                         
 -12   1   7       4488.90       4401.17       262.56 o                         
 -11   1   7       1022.41        927.29       116.44 o                         
 -10   1   7       2633.36       2362.85       149.50 o                         
  -9   1   7       1167.57       1095.69       103.42 o                         
  -8   1   7       8155.40       7874.11       196.28 o                         
  -7   1   7       6751.07       6298.67       169.54 o                         
  -6   1   7        124.80        118.72        39.89 o                         
  -5   1   7      34122.83      31992.04       381.85 o                         
  -4   1   7       5679.69       5746.64       151.45 o                         
  -3   1   7         14.41         38.90        44.25 o                         
  -2   1   7       3285.13       3347.95       103.55 o                         
  -1   1   7       7332.30       6862.75       144.32 o                         
   0   1   7       7188.15       7404.25       129.02 o                         
   1   1   7       1142.28       1173.63        52.90 o                         
   2   1   7       5787.04       5985.54       110.74 o                         
   3   1   7       2565.48       2531.90        89.01 o                         
   4   1   7       5047.63       4541.52       126.97 o                         
   5   1   7       2928.91       2954.88       102.27 o                         
   6   1   7       4259.50       4099.85       116.46 o                         
   7   1   7       5687.17       5657.39       160.53 o                         
   8   1   7        472.40        605.52        59.03 o                         
   9   1   7        420.06        723.25        78.82 o                         
  10   1   7       1622.21       1709.75       128.51 o                         
  11   1   7       1890.32       1917.04       143.24 o                         
  12   1   7       6238.04       6175.10       248.04 o                         
  13   1   7        300.40        383.97       103.63 o                         
  14   1   7       3412.45       3673.63       218.45 o                         
  15   1   7       1818.13       1782.19       174.20 o                         
  16   1   7        117.14       -209.03       209.03 o                         
 -16   2   7          4.12        173.50       188.27 o                         
 -15   2   7         61.83       -152.27       162.92 o                         
 -14   2   7       1361.40       1171.77       181.84 o                         
 -13   2   7       1694.63       1702.58       172.39 o                         
 -12   2   7       5088.60       4793.15       273.47 o                         
 -11   2   7          4.62       -102.59       102.59 o                         
 -10   2   7        223.52        286.02        89.68 o                         
  -9   2   7       3273.47       3205.03       152.39 o                         
  -8   2   7        389.40        290.29        66.34 o                         
  -7   2   7        610.83        534.21        69.32 o                         
  -6   2   7      35047.80      33402.48       401.93 o                         
  -5   2   7      11172.51      10572.95       227.36 o                         
  -4   2   7      10402.91       9525.74       242.32 o                         
  -3   2   7       3489.29       3231.06       143.66 o                         
  -2   2   7      14689.83      15038.14       318.73 o                         
  -1   2   7        774.86        808.68        60.29 o                         
   0   2   7       2584.52       2371.13        87.86 o                         
   1   2   7       6060.52       6209.14       125.39 o                         
   2   2   7       7899.56       7844.49       144.71 o                         
   3   2   7       4086.55       4105.88       104.82 o                         
   4   2   7        151.78        154.42        31.10 o                         
   5   2   7        232.41        181.18        36.62 o                         
   6   2   7         24.37        137.88        41.17 o                         
   7   2   7        758.09        695.12        52.81 o                         
   8   2   7       1982.66       2040.71       111.50 o                         
   9   2   7       2327.94       2332.47       122.74 o                         
  10   2   7       2081.77       2131.60       131.84 o                         
  11   2   7        941.03        715.81        92.51 o                         
  12   2   7        796.52        822.79       110.36 o                         
  13   2   7          3.99        120.61        92.06 o                         
  14   2   7       2884.14       3219.71       222.06 o                         
  15   2   7         59.60         36.06       121.80 o                         
  16   2   7        712.74        699.06       264.04 o                         
 -16   3   7       2777.10       2459.40       339.90 o                         
 -15   3   7        835.60        676.36       216.90 o                         
 -14   3   7       2357.87       2337.57       187.84 o                         
 -13   3   7       1478.81       1412.15       158.00 o                         
 -12   3   7       7359.98       6995.57       329.29 o                         
 -11   3   7        193.11         73.47       103.53 o                         
 -10   3   7       5718.22       5357.16       256.12 o                         
  -9   3   7         56.23        507.96        95.07 o                         
  -8   3   7      13574.16      13130.57       327.80 o                         
  -7   3   7       7900.31       7768.12       161.80 o                         
  -6   3   7      16895.24      16016.33       280.09 o                         
  -5   3   7      17690.61      17853.54       319.80 o                         
  -4   3   7      24241.61      25509.98       520.53 o                         
  -3   3   7       6503.27       7282.90       266.88 o                         
  -2   3   7       9531.63       9402.67       218.81 o                         
  -1   3   7       1322.14       1207.85       111.36 o                         
   0   3   7       5780.43       5992.12       196.43 o                         
   1   3   7      15593.46      15550.21       254.57 o                         
   2   3   7       3441.98       3453.17       102.56 o                         
   3   3   7      17872.05      18495.83       257.13 o                         
   4   3   7       2294.41       2169.95        95.10 o                         
   5   3   7       9953.50       9739.20       173.66 o                         
   6   3   7       3107.23       2852.34        83.96 o                         
   7   3   7       1797.35       1927.41        99.64 o                         
   8   3   7       2435.67       2603.03       119.54 o                         
   9   3   7        168.87        110.69        68.08 o                         
  10   3   7       2116.63       2193.30       143.86 o                         
  11   3   7       1423.79       1519.88       128.85 o                         
  12   3   7       1270.05       1279.83       125.97 o                         
  13   3   7          0.80         52.79        82.02 o                         
  14   3   7        838.03        988.06       140.41 o                         
  15   3   7        259.18        280.27       123.13 o                         
  16   3   7        530.57        374.86       257.18 o                         
 -16   4   7       5922.28       6495.97       660.77 o                         
 -15   4   7          4.72        -13.39       152.51 o                         
 -14   4   7       2577.81       2649.84       204.92 o                         
 -13   4   7       3814.67       3848.04       236.90 o                         
 -12   4   7        162.60        144.62       103.32 o                         
 -11   4   7         15.84         39.96       102.45 o                         
 -10   4   7       3587.18       3933.12       230.91 o                         
  -9   4   7      14492.89      13920.49       355.79 o                         
  -8   4   7       7291.37       7070.07       225.61 o                         
  -7   4   7       5310.43       5327.80       194.88 o                         
  -6   4   7         17.33         23.51        60.61 o                         
  -5   4   7       1407.37       1496.58        92.58 o                         
  -4   4   7        289.89        347.44        54.87 o                         
  -3   4   7         66.80        142.78        48.60 o                         
  -2   4   7       5377.84       4412.03       163.38 o                         
  -1   4   7       7193.06       6774.95       238.90 o                         
   0   4   7       7117.26       6736.02       212.67 o                         
   1   4   7       2733.69       2965.97       125.21 o                         
   2   4   7        169.99        231.42        68.19 o                         
   3   4   7        320.71        247.68        38.56 o                         
   4   4   7       1010.98        919.74        62.90 o                         
   5   4   7         36.13        137.22        45.72 o                         
   6   4   7        143.82        161.65        41.83 o                         
   7   4   7       2037.44       1943.99       105.15 o                         
   8   4   7        281.57        430.08        60.45 o                         
   9   4   7       1495.24       1575.64       115.68 o                         
  10   4   7       1047.96       1246.45       113.69 o                         
  11   4   7       1665.36       1543.38       130.60 o                         
  12   4   7        317.95        365.31        98.66 o                         
  13   4   7       1999.83       2438.56       206.23 o                         
  14   4   7       1030.55        971.03       151.41 o                         
  15   4   7          7.42        -44.36       124.18 o                         
  16   4   7          4.17       -108.98       355.10 o                         
 -16   5   7        674.95        795.57       482.04 o                         
 -15   5   7       1064.85       1087.76       189.23 o                         
 -14   5   7         77.30        -58.31       116.82 o                         
 -13   5   7        291.02        283.56       123.47 o                         
 -12   5   7         53.81         14.97       101.29 o                         
 -11   5   7        859.25        887.36       120.60 o                         
 -10   5   7        437.93        492.54       102.48 o                         
  -9   5   7      13576.53      13919.81       392.71 o                         
  -8   5   7        131.73        110.85        74.42 o                         
  -7   5   7        889.16        951.07        93.68 o                         
  -6   5   7        476.04        499.32        72.68 o                         
  -5   5   7       4050.05       4019.61       135.92 o                         
  -4   5   7         70.55        106.97        56.16 o                         
  -3   5   7      13565.50      13401.24       300.25 o                         
  -2   5   7        893.08        623.68        67.98 o                         
  -1   5   7      17449.73      16401.74       345.25 o                         
   0   5   7       1686.30       1528.76        97.50 o                         
   1   5   7       1023.73       1089.26        89.96 o                         
   2   5   7      15523.85      13881.72       309.39 o                         
   3   5   7       1288.15       1160.18        77.84 o                         
   4   5   7       6449.82       6250.21       175.84 o                         
   5   5   7       1553.33       1403.46        96.69 o                         
   6   5   7         18.20         37.30        47.08 o                         
   7   5   7         87.75        142.22        70.67 o                         
   8   5   7        413.56        413.43        73.43 o                         
   9   5   7        233.20        505.52        91.61 o                         
  10   5   7       7585.13       7220.48       264.28 o                         
  11   5   7       6361.10       6757.19       283.61 o                         
  12   5   7       4636.66       4774.40       243.79 o                         
  13   5   7         15.10        192.85       112.20 o                         
  14   5   7        540.47        497.34       212.99 o                         
  15   5   7       3646.94       3493.52       369.91 o                         
 -15   6   7        200.72        184.40       246.65 o                         
 -14   6   7         60.96         -9.17       131.39 o                         
 -13   6   7       7643.50       7866.27       355.76 o                         
 -12   6   7        461.55        410.71       113.45 o                         
 -11   6   7       1833.00       1435.46       151.35 o                         
 -10   6   7       5017.11       5138.41       283.07 o                         
  -9   6   7       4840.39       4984.18       253.08 o                         
  -8   6   7         17.77        419.91       103.49 o                         
  -7   6   7       2972.32       3107.23       187.51 o                         
  -6   6   7       7622.05       8536.71       319.58 o                         
  -5   6   7      27551.36      27600.29       570.64 o                         
  -4   6   7        124.81        116.55        34.50 o                         
  -3   6   7        124.02        119.60        33.92 o                         
  -2   6   7      12172.85      11435.32       309.83 o                         
  -1   6   7       3498.56       3543.51       143.55 o                         
   0   6   7        787.69        813.18        70.13 o                         
   1   6   7      10491.05      10634.76       235.56 o                         
   2   6   7       2066.96       1901.06        77.61 o                         
   3   6   7      16487.38      16113.23       258.50 o                         
   4   6   7         12.19         28.99        50.39 o                         
   5   6   7        148.58        157.41        54.82 o                         
   6   6   7        113.51        196.42        74.06 o                         
   7   6   7         89.83        219.42        67.27 o                         
   8   6   7         29.24        320.90        83.37 o                         
   9   6   7       8732.68       8676.87       324.79 o                         
  10   6   7       1849.46       1904.85       157.51 o                         
  11   6   7        519.12        510.00       103.61 o                         
  12   6   7       1568.32       1723.74       155.26 o                         
  13   6   7       1063.20       1189.28       155.27 o                         
  14   6   7        734.75        754.86       275.01 o                         
 -14   7   7        707.72        510.62       254.85 o                         
 -13   7   7        427.26        632.67       140.34 o                         
 -12   7   7       1605.10       1123.12       171.04 o                         
 -11   7   7       1224.01       1081.36       179.14 o                         
 -10   7   7       1580.90       1629.55       177.48 o                         
  -9   7   7       1665.97       1406.95       159.68 o                         
  -8   7   7       4403.14       4291.55       249.18 o                         
  -7   7   7       3610.76       4008.39       236.39 o                         
  -6   7   7       2007.54       2117.46       171.40 o                         
  -5   7   7       1279.86       1370.57       124.27 o                         
  -4   7   7       4034.39       3779.80       146.50 o                         
  -3   7   7       1040.98        889.13        76.90 o                         
  -2   7   7          4.89         43.90        76.20 o                         
  -1   7   7          0.42         28.33        68.40 o                         
   0   7   7         91.07        156.34        74.56 o                         
   1   7   7        168.01        141.19        44.03 o                         
   2   7   7       2502.08       2449.34       104.43 o                         
   3   7   7       1278.01       1052.91        79.33 o                         
   4   7   7        435.74        302.88        60.87 o                         
   5   7   7       1326.60       1429.87       105.12 o                         
   6   7   7       4970.04       5015.62       209.92 o                         
   7   7   7        117.62        239.02        89.42 o                         
   8   7   7      12219.20      12293.66       387.97 o                         
   9   7   7        184.83        385.87        98.29 o                         
  10   7   7       2718.44       2736.99       192.81 o                         
  11   7   7       1116.83       1365.73       165.80 o                         
  12   7   7         89.39        168.58       110.97 o                         
  13   7   7        202.56         50.16       156.70 o                         
 -13   8   7         38.09       -150.72       186.16 o                         
 -12   8   7        336.59         62.41       189.31 o                         
 -11   8   7        201.81        308.55       169.66 o                         
 -10   8   7       3040.27       3042.11       294.36 o                         
  -9   8   7        111.58        -48.78       134.42 o                         
  -8   8   7       4625.81       4894.65       364.07 o                         
  -7   8   7        237.53        178.80       107.57 o                         
  -6   8   7        616.41        722.00       113.62 o                         
  -5   8   7        891.23        764.32       117.57 o                         
  -4   8   7         53.31         59.74        87.91 o                         
  -3   8   7       7688.61       6822.50       342.73 o                         
  -2   8   7       5503.10       5338.40       185.53 o                         
  -1   8   7       4174.79       4025.26       164.16 o                         
   0   8   7          7.08        -20.07        53.40 o                         
   1   8   7        530.85        523.28        77.54 o                         
   2   8   7       2102.00       2180.06       129.91 o                         
   3   8   7       3786.94       3976.92       179.09 o                         
   4   8   7       1210.44       1017.66        93.44 o                         
   5   8   7       1154.39        932.25       123.32 o                         
   6   8   7        146.69        234.93        90.21 o                         
   7   8   7       5577.46       5376.07       266.99 o                         
   8   8   7       1893.25       1693.70       162.37 o                         
   9   8   7        264.67        318.74       110.15 o                         
  10   8   7       1458.79       1254.82       153.73 o                         
  11   8   7        208.84        224.45       116.66 o                         
  12   8   7       2020.36       1895.84       207.30 o                         
  13   8   7        653.88        800.75       269.60 o                         
 -12   9   7       1444.15       1470.89       299.00 o                         
 -11   9   7       2552.93       2507.24       265.60 o                         
 -10   9   7       1601.75       1181.25       208.46 o                         
  -9   9   7       3164.60       3490.37       325.76 o                         
  -8   9   7       1027.53        702.91       205.83 o                         
  -7   9   7       2055.75       2215.20       200.79 o                         
  -6   9   7       2757.09       3107.19       217.48 o                         
  -5   9   7       1259.42       1294.83       136.75 o                         
  -4   9   7         48.16         77.75        79.94 o                         
  -3   9   7      13348.49      12378.08       434.25 o                         
  -2   9   7      16310.35      16846.92       372.77 o                         
  -1   9   7      16147.46      15902.56       377.66 o                         
   0   9   7        701.91        571.50        91.09 o                         
   1   9   7        554.61        702.40        93.78 o                         
   2   9   7       8643.05       8890.76       271.26 o                         
   3   9   7       1375.72       1416.84       112.01 o                         
   4   9   7        233.29        325.16        81.11 o                         
   5   9   7       3306.18       2750.32       193.20 o                         
   6   9   7       3479.56       3243.35       218.82 o                         
   7   9   7        125.61        248.67        94.84 o                         
   8   9   7        185.07        158.08       105.48 o                         
   9   9   7          0.06         22.59        98.13 o                         
  10   9   7       2877.02       2734.60       225.61 o                         
  11   9   7       2366.52       2603.86       229.78 o                         
  12   9   7          4.08        107.17       173.79 o                         
 -11  10   7        299.77         49.52       254.58 o                         
 -10  10   7       1253.01       1520.85       228.16 o                         
  -9  10   7        788.67        851.71       188.20 o                         
  -8  10   7         13.15         95.31       125.58 o                         
  -7  10   7        527.68        510.47       119.59 o                         
  -6  10   7        226.49        185.89       106.26 o                         
  -5  10   7       6244.05       5984.67       278.62 o                         
  -4  10   7        657.40        554.99       123.09 o                         
  -3  10   7       1216.06        838.82       154.29 o                         
  -2  10   7       4864.91       4731.06       254.85 o                         
  -1  10   7        287.40        325.96        99.94 o                         
   0  10   7       3466.85       3447.49       199.26 o                         
   1  10   7       1488.52       1501.93       130.63 o                         
   2  10   7        418.82        386.96        94.44 o                         
   3  10   7          4.47         36.01        87.84 o                         
   4  10   7         26.07        166.11        98.59 o                         
   5  10   7       1828.44       2083.72       191.63 o                         
   6  10   7         69.73        243.53       116.70 o                         
   7  10   7        169.49        184.87       116.41 o                         
   8  10   7        226.00        300.94       124.63 o                         
   9  10   7        708.69        575.45       169.82 o                         
  10  10   7         10.52         31.76       128.22 o                         
  11  10   7        221.14        -55.93       255.45 o                         
 -11  11   7       1169.69       1253.49      1022.31 o                         
 -10  11   7        455.81        456.50       362.45 o                         
  -9  11   7        339.44        270.85       243.16 o                         
  -8  11   7        250.31        369.03       157.49 o                         
  -7  11   7        226.19        153.35       111.54 o                         
  -6  11   7         14.95         86.11       146.63 o                         
  -5  11   7       1979.40       1986.20       233.25 o                         
  -4  11   7       1268.06       1104.16       166.22 o                         
  -3  11   7        184.33        218.26       118.72 o                         
  -2  11   7       4268.14       4026.38       372.59 o                         
  -1  11   7         29.48        -67.49       110.29 o                         
   0  11   7       1185.74       1038.50       142.90 o                         
   1  11   7       2845.00       3108.00       236.88 o                         
   2  11   7        644.96        729.04       133.05 o                         
   3  11   7         42.00         74.24       144.40 o                         
   4  11   7          3.60        -37.55       123.95 o                         
   5  11   7       1258.58       1259.24       169.08 o                         
   6  11   7       3707.15       3823.51       292.31 o                         
   7  11   7       1441.37       1190.63       173.38 o                         
   8  11   7       3978.04       4091.17       315.90 o                         
   9  11   7       2758.21       2853.20       355.10 o                         
  -9  12   7       2256.67       2274.96       513.90 o                         
  -8  12   7        112.38         22.50       209.86 o                         
  -7  12   7         41.87         49.24       167.87 o                         
  -6  12   7       5549.00       5866.08       390.84 o                         
  -5  12   7         47.34         11.56       227.30 o                         
  -4  12   7         67.39         99.75       155.44 o                         
  -3  12   7       3623.89       3847.98       321.13 o                         
  -2  12   7       2542.00       2204.79       246.05 o                         
  -1  12   7       4288.53       4295.42       299.51 o                         
   0  12   7        515.67        326.58       163.09 o                         
   1  12   7        351.25        281.05       160.01 o                         
   2  12   7       1295.57       1337.54       226.10 o                         
   3  12   7        505.08        304.36       156.96 o                         
   4  12   7        470.68        517.13       259.46 o                         
   5  12   7       4457.10       4355.72       361.78 o                         
   6  12   7        183.86        143.16       129.34 o                         
   7  12   7       5487.55       5295.31       460.97 o                         
   8  12   7       3678.71       4114.61       582.83 o                         
  -6  13   7        742.51        408.33       266.06 o                         
  -5  13   7         77.09         64.76       293.71 o                         
  -4  13   7          9.59         24.67       153.82 o                         
  -3  13   7       1852.33       1640.43       242.73 o                         
  -2  13   7       2319.38       2006.36       275.51 o                         
  -1  13   7       2099.77       1682.86       273.16 o                         
   0  13   7        148.95         73.53       152.36 o                         
   1  13   7         37.53         11.52       136.68 o                         
   2  13   7         26.53       -176.46       210.08 o                         
   3  13   7         21.11        107.84       218.84 o                         
   4  13   7       2904.24       2571.20       621.97 o                         
   5  13   7        295.31        395.43       279.46 o                         
   6  13   7       3860.63       2543.27       810.67 o                         
  -2  14   7         52.65       -704.24       771.87 o                         
  -1  14   7         14.73         34.98       573.06 o                         
 -16   0   8      23217.19      22342.44      1580.28 o                         
 -14   0   8      30830.01      29456.28      1256.97 o                         
 -12   0   8      12149.32      12040.60       625.27 o                         
 -10   0   8      43652.41      43935.09      1097.63 o                         
  -8   0   8     114413.96     106316.62      2435.83 o                         
  -6   0   8      36302.76      33683.49       666.84 o                         
  -4   0   8      19810.46      19388.28       466.28 o                         
  -2   0   8     239347.70     243270.69      5917.77 o                         
   0   0   8     233909.05     230605.05      1846.35 o                         
   2   0   8        748.30        799.19       151.63 o                         
   4   0   8       8074.26       8474.26       255.07 o                         
   6   0   8     212884.67     208710.48      1665.63 o                         
   8   0   8      90678.09      90043.74      1046.46 o                         
  10   0   8       2983.76       3293.24       253.81 o                         
  12   0   8      15406.27      16156.92       598.10 o                         
  14   0   8      37015.04      37938.30      1071.10 o                         
  16   0   8       2577.14       2384.43       395.07 o                         
 -16   1   8        650.33        326.74       186.24 o                         
 -15   1   8      29322.09      28425.22       935.44 o                         
 -14   1   8       1255.36       1004.79       160.17 o                         
 -13   1   8      31280.26      29740.85       766.04 o                         
 -12   1   8        141.74        -48.05       114.82 o                         
 -11   1   8      21156.19      20623.70       485.49 o                         
 -10   1   8        369.46        236.58        85.88 o                         
  -9   1   8      55476.98      54074.94       742.39 o                         
  -8   1   8         41.71         29.50        58.67 o                         
  -7   1   8      63826.34      58593.33       604.87 o                         
  -6   1   8       8210.51       7599.37       192.33 o                         
  -5   1   8      34036.72      32553.93       468.70 o                         
  -4   1   8       8922.71       8378.60       217.50 o                         
  -3   1   8      74774.66      76430.94      1546.32 o                         
  -2   1   8       4447.08       4427.61       125.33 o                         
  -1   1   8     174477.19     173756.08      1755.30 o                         
   0   1   8        488.39        384.51        49.17 o                         
   1   1   8      43578.85      43935.70       519.79 o                         
   2   1   8      14125.13      14313.84       197.67 o                         
   3   1   8       4399.92       4806.04       118.60 o                         
   4   1   8       4561.49       4561.44       132.08 o                         
   5   1   8      46358.64      47325.12       452.49 o                         
   6   1   8         23.79         97.67        37.12 o                         
   7   1   8      85433.63      84431.89       694.97 o                         
   8   1   8       3303.24       3379.36       147.59 o                         
   9   1   8      17461.71      17496.70       352.49 o                         
  10   1   8       1444.34       1373.12       114.42 o                         
  11   1   8       8050.49       8557.99       292.83 o                         
  12   1   8       3857.27       3816.85       198.96 o                         
  13   1   8      19601.07      19644.63       492.93 o                         
  14   1   8       1529.44       1375.36       148.25 o                         
  15   1   8       9931.07      10145.56       414.88 o                         
  16   1   8       2483.99       2551.59       356.41 o                         
 -16   2   8       7854.04       6549.78       730.36 o                         
 -15   2   8        654.93        256.12       181.65 o                         
 -14   2   8      14715.25      14578.20       555.61 o                         
 -13   2   8          2.40        -35.13       101.29 o                         
 -12   2   8      39060.25      37988.36       837.00 o                         
 -11   2   8       1766.75       1512.91       134.41 o                         
 -10   2   8      26528.18      25919.81       549.29 o                         
  -9   2   8       4492.83       4435.86       217.40 o                         
  -8   2   8      12095.18      12090.37       316.59 o                         
  -7   2   8       1393.43       1195.17        81.36 o                         
  -6   2   8      46100.89      45477.02       766.80 o                         
  -5   2   8      15976.16      15090.56       309.45 o                         
  -4   2   8     104843.54     100881.63      2135.28 o                         
  -3   2   8        110.23        155.32        45.38 o                         
  -2   2   8      51687.64      51352.02       793.16 o                         
  -1   2   8       8962.86       8540.67       174.55 o                         
   0   2   8      44547.41      44054.24       685.79 o                         
   1   2   8       1265.86       1563.99        67.91 o                         
   2   2   8     143844.16     145578.42      1276.72 o                         
   3   2   8      25859.31      25527.37       310.88 o                         
   4   2   8      89279.91      88041.77       611.09 o                         
   5   2   8       3255.76       3210.82       116.62 o                         
   6   2   8      15076.57      14481.45       230.67 o                         
   7   2   8       3515.85       3675.68       152.63 o                         
   8   2   8      16233.79      16294.98       335.00 o                         
   9   2   8      16257.24      16581.98       346.35 o                         
  10   2   8      35473.57      35980.66       543.17 o                         
  11   2   8       1928.60       1868.27       136.91 o                         
  12   2   8      14950.22      14841.15       414.62 o                         
  13   2   8        553.53        590.01       109.83 o                         
  14   2   8       6334.67       7037.99       332.57 o                         
  15   2   8       2152.11       2490.74       225.72 o                         
  16   2   8      10390.52      10770.91       839.77 o                         
 -16   3   8        109.26         50.84       263.62 o                         
 -15   3   8       2101.04       1961.47       210.90 o                         
 -14   3   8         15.41       -116.67       116.67 o                         
 -13   3   8      18910.87      18308.72       563.75 o                         
 -12   3   8        414.23        368.11       103.43 o                         
 -11   3   8      42823.17      40673.81       758.52 o                         
 -10   3   8         35.66         40.11       100.42 o                         
  -9   3   8      10212.19       9977.86       301.70 o                         
  -8   3   8        657.32        651.41        88.81 o                         
  -7   3   8      22260.47      22682.76       376.89 o                         
  -6   3   8      12025.96      12202.75       262.43 o                         
  -5   3   8     150562.41     153964.92      1905.47 o                         
  -4   3   8      32593.02      34924.45       731.65 o                         
  -3   3   8      50774.96      53771.26      1833.14 o                         
  -2   3   8       7212.07       6968.65       187.26 o                         
  -1   3   8        212.97        422.65        58.74 o                         
   0   3   8         36.85         27.95        53.94 o                         
   1   3   8      57431.35      56905.08       627.70 o                         
   2   3   8        688.20        822.99        57.19 o                         
   3   3   8     217398.61     212647.19      1233.07 o                         
   4   3   8       6530.32       6246.06       166.92 o                         
   5   3   8      24063.36      23338.57       299.52 o                         
   6   3   8       2156.55       1974.46        94.62 o                         
   7   3   8        369.95        358.03        59.12 o                         
   8   3   8        369.38        429.39        65.91 o                         
   9   3   8      43305.93      42432.86       579.26 o                         
  10   3   8        470.69        518.70        77.63 o                         
  11   3   8      49534.30      49064.71       739.71 o                         
  12   3   8        876.73        702.06       113.30 o                         
  13   3   8       2030.72       2550.74       194.06 o                         
  14   3   8        944.18        866.18       132.99 o                         
  15   3   8       4541.79       4727.94       380.47 o                         
  16   3   8        576.26        839.39       477.65 o                         
 -16   4   8       6895.76       7143.61       687.55 o                         
 -15   4   8        222.23        154.06       172.43 o                         
 -14   4   8       3826.45       3453.88       246.72 o                         
 -13   4   8        525.45        410.97       143.35 o                         
 -12   4   8      17462.04      17250.24       508.44 o                         
 -11   4   8        106.56        155.16        99.79 o                         
 -10   4   8      28619.89      28862.86       580.30 o                         
  -9   4   8       1437.80       1209.22       112.63 o                         
  -8   4   8      21673.23      20964.07       456.22 o                         
  -7   4   8        718.87        762.90        84.43 o                         
  -6   4   8      39407.32      41031.96       591.10 o                         
  -5   4   8        946.73        696.00        69.58 o                         
  -4   4   8      35388.77      38648.29      1005.30 o                         
  -3   4   8       6722.33       7361.65       208.50 o                         
  -2   4   8        355.63        386.60        64.53 o                         
  -1   4   8      15444.31      13954.14       342.49 o                         
   0   4   8       3016.08       3260.50       157.76 o                         
   1   4   8        221.86        283.51        57.87 o                         
   2   4   8      95193.25      92162.55       831.23 o                         
   3   4   8        362.38        456.22        54.70 o                         
   4   4   8      59184.95      56730.29       545.74 o                         
   5   4   8      14140.35      13228.59       241.23 o                         
   6   4   8       2614.33       2948.30       131.24 o                         
   7   4   8       6817.55       6554.01       203.07 o                         
   8   4   8      13506.11      13843.96       308.02 o                         
   9   4   8        366.62        336.12        67.11 o                         
  10   4   8      43422.95      43371.79       645.35 o                         
  11   4   8       3195.21       3315.78       187.55 o                         
  12   4   8      14977.34      14814.88       439.63 o                         
  13   4   8       8856.92       8899.05       375.28 o                         
  14   4   8       5367.20       5595.73       349.74 o                         
  15   4   8        888.30        809.55       193.34 o                         
 -15   5   8       6909.45       6495.45       417.64 o                         
 -14   5   8          3.02       -119.54       119.54 o                         
 -13   5   8       1686.23       1610.64       164.00 o                         
 -12   5   8       1431.86       1105.05       134.74 o                         
 -11   5   8       5130.22       5440.64       274.72 o                         
 -10   5   8       2604.38       2564.28       180.93 o                         
  -9   5   8      32797.13      33168.91       653.99 o                         
  -8   5   8       2170.25       2150.69       141.94 o                         
  -7   5   8      33760.68      35146.34       672.01 o                         
  -6   5   8       2872.36       3042.75       156.15 o                         
  -5   5   8       9056.34       9798.82       264.04 o                         
  -4   5   8       4295.90       4605.49       168.30 o                         
  -3   5   8      22055.46      22361.40       357.09 o                         
  -2   5   8       5566.36       5010.66       298.97 o                         
  -1   5   8      46386.40      44651.79      1227.28 o                         
   0   5   8      10171.42       9400.19       274.77 o                         
   1   5   8      28700.85      28015.83       449.00 o                         
   2   5   8        156.84        222.92        79.37 o                         
   3   5   8      21761.16      21040.39       292.58 o                         
   4   5   8       1264.00       1100.34        70.45 o                         
   5   5   8      45931.88      46346.41       588.94 o                         
   6   5   8       7905.92       7514.03       231.64 o                         
   7   5   8      40629.30      41401.22       548.77 o                         
   8   5   8         77.72        151.76        66.91 o                         
   9   5   8      10951.97      10736.94       302.04 o                         
  10   5   8        609.23        499.78        78.81 o                         
  11   5   8       8996.29       8873.17       313.23 o                         
  12   5   8       3393.19       3507.41       225.24 o                         
  13   5   8      20109.89      19827.00       570.46 o                         
  14   5   8       2060.59       1882.76       216.82 o                         
  15   5   8      11219.74      11077.59       774.95 o                         
 -15   6   8          9.33         35.54       179.62 o                         
 -14   6   8      14155.18      14938.02       550.56 o                         
 -13   6   8        263.63        243.88       105.32 o                         
 -12   6   8        278.95        226.80       104.99 o                         
 -11   6   8        309.77        453.18       104.73 o                         
 -10   6   8       7315.68       7368.69       361.53 o                         
  -9   6   8       1284.00       1498.59       154.75 o                         
  -8   6   8      39217.03      40457.06       817.67 o                         
  -7   6   8        166.94        214.65        73.49 o                         
  -6   6   8       4453.50       5022.73       199.03 o                         
  -5   6   8       6049.39       6173.65       193.11 o                         
  -4   6   8        835.94        883.09        71.79 o                         
  -3   6   8       3512.70       3214.44       113.60 o                         
  -2   6   8      47049.25      44552.61      1330.32 o                         
  -1   6   8       7684.13       7504.60       232.32 o                         
   0   6   8      84510.55      84397.62       933.81 o                         
   1   6   8       8903.34       9067.30       246.92 o                         
   2   6   8        105.17        205.20        71.86 o                         
   3   6   8         25.24         56.16        43.70 o                         
   4   6   8        347.61        383.11        77.88 o                         
   5   6   8       1926.10       2153.18       106.85 o                         
   6   6   8      51225.94      51099.53       658.10 o                         
   7   6   8        248.07        179.54        66.61 o                         
   8   6   8      21258.64      21588.75       450.78 o                         
   9   6   8        627.97        599.33        95.42 o                         
  10   6   8        137.42        196.39        90.10 o                         
  11   6   8         86.22        193.43       105.30 o                         
  12   6   8      11272.54      10801.65       392.99 o                         
  13   6   8         82.89        209.72       129.23 o                         
  14   6   8      28365.02      26696.14      1400.59 o                         
 -14   7   8        115.53        155.66       176.03 o                         
 -13   7   8       9667.57       9761.10       482.31 o                         
 -12   7   8       1045.59       1024.67       165.12 o                         
 -11   7   8       2362.99       1938.58       211.85 o                         
 -10   7   8       1901.28       1567.05       187.35 o                         
  -9   7   8       7781.46       7801.77       347.58 o                         
  -8   7   8          3.34         98.27       108.04 o                         
  -7   7   8      15065.10      15311.14       458.23 o                         
  -6   7   8        282.92        309.21        95.94 o                         
  -5   7   8       3644.93       3916.49       210.18 o                         
  -4   7   8       1088.33       1019.80        93.01 o                         
  -3   7   8      24753.64      23022.01       685.11 o                         
  -2   7   8       4951.70       4812.59       212.50 o                         
  -1   7   8      76469.55      75120.63      1050.06 o                         
   0   7   8       1036.97        842.66       130.18 o                         
   1   7   8      20530.16      21008.99       433.18 o                         
   2   7   8       1152.35       1199.60       108.43 o                         
   3   7   8        562.08        668.37        80.27 o                         
   4   7   8       8369.50       8111.03       255.22 o                         
   5   7   8      27583.02      26776.68       474.81 o                         
   6   7   8       8262.17       8265.91       292.55 o                         
   7   7   8      47290.82      46718.86       820.46 o                         
   8   7   8        640.74        564.84       107.42 o                         
   9   7   8       7567.60       7954.89       344.97 o                         
  10   7   8       3165.76       2901.04       213.87 o                         
  11   7   8       4683.88       4571.26       271.52 o                         
  12   7   8         75.70        261.42       120.48 o                         
  13   7   8      15807.65      15420.78      1141.02 o                         
 -13   8   8         76.10        172.74       206.91 o                         
 -12   8   8      22061.13      22227.31       833.03 o                         
 -11   8   8         57.23        154.78       147.89 o                         
 -10   8   8       5825.78       5262.38       363.04 o                         
  -9   8   8        162.78         38.84       113.84 o                         
  -8   8   8       2285.96       2400.82       220.18 o                         
  -7   8   8         12.53         90.27        88.35 o                         
  -6   8   8      17131.89      18672.85       499.55 o                         
  -5   8   8       1466.73       1574.38       157.71 o                         
  -4   8   8      35025.57      34721.72       643.36 o                         
  -3   8   8         12.01        -49.83        83.91 o                         
  -2   8   8      16271.59      15958.23       353.35 o                         
  -1   8   8       4651.53       4488.83       196.26 o                         
   0   8   8       8676.47       9031.96       272.25 o                         
   1   8   8        943.86        869.98        98.34 o                         
   2   8   8      13441.26      13980.93       349.66 o                         
   3   8   8         63.73        186.51        69.57 o                         
   4   8   8      15900.03      15241.22       363.60 o                         
   5   8   8       5952.25       5778.60       283.91 o                         
   6   8   8      13031.33      12737.29       426.91 o                         
   7   8   8       4036.96       4061.10       251.53 o                         
   8   8   8      20288.54      19550.17       536.16 o                         
   9   8   8        363.55        250.92       114.40 o                         
  10   8   8      21129.68      21662.49       589.44 o                         
  11   8   8        368.44        351.58       137.14 o                         
  12   8   8      10961.75      10623.47       579.41 o                         
  13   8   8       5090.05       5116.88       931.57 o                         
 -12   9   8        174.41        348.31       370.95 o                         
 -11   9   8      31493.17      30773.96       984.59 o                         
 -10   9   8        478.26        351.51       153.43 o                         
  -9   9   8       3180.92       2790.34       262.95 o                         
  -8   9   8       3633.43       3448.18       310.23 o                         
  -7   9   8       4203.60       4283.56       261.84 o                         
  -6   9   8        765.84        908.17       126.09 o                         
  -5   9   8      49764.90      50463.61       885.19 o                         
  -4   9   8        361.43        310.57       102.74 o                         
  -3   9   8      30105.95      28836.62       998.72 o                         
  -2   9   8       3347.32       3192.80       182.05 o                         
  -1   9   8        189.31        154.45       110.47 o                         
   0   9   8      17141.27      17202.66       441.64 o                         
   1   9   8       9826.01       9772.36       306.37 o                         
   2   9   8       2375.47       2695.01       162.39 o                         
   3   9   8      42734.61      42950.73       725.63 o                         
   4   9   8        800.62        812.83       119.31 o                         
   5   9   8       7908.55       7746.73       344.02 o                         
   6   9   8          6.05         76.66        92.03 o                         
   7   9   8       1326.41       1111.52       136.66 o                         
   8   9   8       1100.99       1077.73       145.87 o                         
   9   9   8      28962.49      28792.89       690.20 o                         
  10   9   8        437.66        258.09       112.42 o                         
  11   9   8      23999.12      24201.49       877.22 o                         
  12   9   8        325.05        312.63       265.96 o                         
 -11  10   8          2.69        443.74       645.72 o                         
 -10  10   8      16349.45      16275.01       664.59 o                         
  -9  10   8        118.60         66.74       127.78 o                         
  -8  10   8       6181.17       5776.77       386.15 o                         
  -7  10   8       1864.67       1705.58       215.89 o                         
  -6  10   8      16386.03      16458.24       542.08 o                         
  -5  10   8         24.84        219.30        98.54 o                         
  -4  10   8      39954.20      40905.80       731.90 o                         
  -3  10   8        758.13        881.32       124.43 o                         
  -2  10   8      16416.77      16627.14       485.38 o                         
  -1  10   8       2335.49       2035.42       171.67 o                         
   0  10   8      13384.28      13193.46       417.34 o                         
   1  10   8       8700.90       8487.60       334.60 o                         
   2  10   8      48887.22      48894.19       826.98 o                         
   3  10   8        123.01        177.82        83.09 o                         
   4  10   8      38246.87      39949.96       784.10 o                         
   5  10   8       3469.94       3357.47       240.30 o                         
   6  10   8       5327.27       5704.86       315.20 o                         
   7  10   8        126.14         -4.73       107.31 o                         
   8  10   8       9263.12       8412.85       420.87 o                         
   9  10   8       5871.53       5028.56       314.45 o                         
  10  10   8      15534.90      15272.00       698.80 o                         
  11  10   8       1337.78       1969.19       681.40 o                         
 -10  11   8        209.63        282.20       660.74 o                         
  -9  11   8      26422.86      24652.81      1032.75 o                         
  -8  11   8         35.73         92.06       124.34 o                         
  -7  11   8      19270.70      20069.22       687.74 o                         
  -6  11   8          6.25         94.43        98.38 o                         
  -5  11   8       7225.82       7801.20       399.17 o                         
  -4  11   8        183.29        320.94       120.82 o                         
  -3  11   8      11966.00      12004.18       496.51 o                         
  -2  11   8        411.99        197.37       234.02 o                         
  -1  11   8      19084.79      17151.43       590.71 o                         
   0  11   8        153.34        126.64       141.29 o                         
   1  11   8      21732.92      21570.78       647.03 o                         
   2  11   8       5514.20       5804.97       326.11 o                         
   3  11   8      17118.21      17356.45       599.77 o                         
   4  11   8       1077.50       1517.19       194.36 o                         
   5  11   8      12219.73      12444.55       520.90 o                         
   6  11   8        779.20        866.39       165.24 o                         
   7  11   8       9911.30      10121.05       488.29 o                         
   8  11   8        448.69        425.36       148.19 o                         
   9  11   8       5059.06       4953.41       767.64 o                         
  10  11   8       2481.18       2417.18       845.06 o                         
  -8  12   8      41763.32      42994.49      1992.45 o                         
  -7  12   8        625.35        656.60       280.57 o                         
  -6  12   8      17059.20      17350.79       708.60 o                         
  -5  12   8        447.96        539.14       169.05 o                         
  -4  12   8       4286.20       4177.87       340.03 o                         
  -3  12   8       1387.01       1627.28       238.39 o                         
  -2  12   8      24487.09      23906.10       937.47 o                         
  -1  12   8        859.45        675.01       220.12 o                         
   0  12   8      35830.56      34237.01      1133.61 o                         
   1  12   8       1544.24       1602.05       201.52 o                         
   2  12   8       7314.99       7075.37       436.82 o                         
   3  12   8        428.12        447.45       168.62 o                         
   4  12   8      10983.49      11948.13       569.27 o                         
   5  12   8        419.10        626.10       149.63 o                         
   6  12   8      29798.41      29955.57      1085.32 o                         
   7  12   8        106.09       -101.18       209.05 o                         
  -6  13   8        703.12        443.45       316.09 o                         
  -5  13   8       8646.58       7992.93       807.18 o                         
  -4  13   8        279.20         47.04       232.11 o                         
  -3  13   8       6602.63       6419.48       496.87 o                         
  -2  13   8         10.24         76.36       160.80 o                         
  -1  13   8      19194.96      19610.10       940.72 o                         
   0  13   8       4307.62       4318.53       392.40 o                         
   1  13   8      13548.01      11683.54       898.76 o                         
   2  13   8       2875.54       2323.07       476.67 o                         
   3  13   8       5543.59       4649.64       657.22 o                         
   4  13   8        729.78        875.90       493.49 o                         
   5  13   8      12838.81      12838.43      1507.75 o                         
 -15   0   9        197.49        258.47       355.09 o                         
 -13   0   9      18773.95      16482.96       873.56 o                         
 -11   0   9       8106.72       8409.00       433.04 o                         
  -9   0   9       4721.30       4614.03       323.53 o                         
  -7   0   9         40.58        219.87       101.56 o                         
  -5   0   9      14996.71      14199.01       447.51 o                         
  -3   0   9       1188.25       1396.58       123.39 o                         
  -1   0   9        786.79        600.90        86.58 o                         
   1   0   9      49661.30      47811.30       671.50 o                         
   3   0   9      12253.69      12451.61       309.26 o                         
   5   0   9       2250.99       2248.60       152.09 o                         
   7   0   9       2024.05       1975.75       137.21 o                         
   9   0   9      17630.21      17619.44       522.48 o                         
  11   0   9         97.65        195.74       108.20 o                         
  13   0   9       3380.16       3296.21       321.79 o                         
  15   0   9         13.88        302.39       169.60 o                         
 -16   1   9       1384.44       1595.28       443.24 o                         
 -15   1   9        585.96        516.18       165.23 o                         
 -14   1   9        861.72        563.25       140.61 o                         
 -13   1   9       2100.45       1972.91       206.37 o                         
 -12   1   9       2793.27       2636.90       203.08 o                         
 -11   1   9        130.15        238.27        90.29 o                         
 -10   1   9       1259.77       1086.44       121.47 o                         
  -9   1   9      15605.16      15233.57       412.85 o                         
  -8   1   9       3750.73       3534.92       194.59 o                         
  -7   1   9       3512.07       3443.79       152.32 o                         
  -6   1   9       2551.76       2412.93       140.92 o                         
  -5   1   9       5227.67       4825.45       180.42 o                         
  -4   1   9        645.12        559.99        61.65 o                         
  -3   1   9        615.36        635.65        57.01 o                         
  -2   1   9        284.42        427.22        49.58 o                         
  -1   1   9       4050.73       3699.68       123.76 o                         
   0   1   9      10320.81      10301.72       217.18 o                         
   1   1   9       1535.23       1445.96        83.12 o                         
   2   1   9       9255.34       8891.39       167.13 o                         
   3   1   9       2239.33       2260.93        90.41 o                         
   4   1   9        621.00        583.56        56.44 o                         
   5   1   9       2283.67       2067.40       100.59 o                         
   6   1   9         94.37         83.82        45.76 o                         
   7   1   9        514.02        676.67        66.65 o                         
   8   1   9      13288.33      13242.10       299.18 o                         
   9   1   9        319.49        533.32        74.28 o                         
  10   1   9       6984.20       6939.42       257.39 o                         
  11   1   9       3376.52       3378.13       189.45 o                         
  12   1   9        412.19        474.65        98.60 o                         
  13   1   9        192.70        116.54        89.40 o                         
  14   1   9        616.59        691.56       124.19 o                         
  15   1   9       1662.36       1840.21       191.44 o                         
  16   1   9       1330.46        380.05       256.18 o                         
 -16   2   9       2816.97       3184.70       655.93 o                         
 -15   2   9        148.35        108.42       192.71 o                         
 -14   2   9          3.39        130.75       137.10 o                         
 -13   2   9       2321.33       2399.35       221.93 o                         
 -12   2   9        536.67        568.83       130.96 o                         
 -11   2   9        254.63        215.52        83.89 o                         
 -10   2   9      11616.37      11205.23       370.96 o                         
  -9   2   9       5645.02       5385.26       245.88 o                         
  -8   2   9      21407.73      20873.46       432.83 o                         
  -7   2   9        732.72        558.58        85.12 o                         
  -6   2   9       2457.96       2484.57       134.81 o                         
  -5   2   9         26.11        101.44        52.72 o                         
  -4   2   9       8313.68       8314.56       281.93 o                         
  -3   2   9      10790.11      10900.70       409.15 o                         
  -2   2   9       1257.08       1116.47        70.73 o                         
  -1   2   9       5606.11       5442.52       153.60 o                         
   0   2   9       2816.13       2493.65        85.17 o                         
   1   2   9       1171.39       1134.03        64.83 o                         
   2   2   9        586.40        655.39        45.23 o                         
   3   2   9         71.63         42.41        34.34 o                         
   4   2   9        262.18        271.08        43.15 o                         
   5   2   9       4429.99       4318.33       138.90 o                         
   6   2   9       4014.69       3896.90       146.78 o                         
   7   2   9        269.82        310.47        54.25 o                         
   8   2   9       2892.65       2908.35       148.48 o                         
   9   2   9         13.34         68.25        64.97 o                         
  10   2   9       1527.19       1590.88       134.55 o                         
  11   2   9        427.93        517.82        93.02 o                         
  12   2   9       2025.71       2134.59       155.81 o                         
  13   2   9       1630.54       1748.37       159.97 o                         
  14   2   9       1440.36       1268.55       160.37 o                         
  15   2   9         55.97        455.03       158.22 o                         
 -16   3   9       3837.31       5015.21       831.49 o                         
 -15   3   9          0.96        202.35       123.93 o                         
 -14   3   9       1272.06       1188.50       166.17 o                         
 -13   3   9        283.45        537.57       134.93 o                         
 -12   3   9      10176.66      11079.35       433.30 o                         
 -11   3   9       1000.02       1030.33       131.27 o                         
 -10   3   9       4090.29       4309.00       232.17 o                         
  -9   3   9       3778.55       4446.75       230.59 o                         
  -8   3   9      10027.59      10095.35       305.78 o                         
  -7   3   9        904.39       1020.07        91.46 o                         
  -6   3   9       4133.54       4096.05       180.09 o                         
  -5   3   9         35.65        119.77        51.18 o                         
  -4   3   9       1750.13       2038.23       135.66 o                         
  -3   3   9       9313.63       9645.51       263.85 o                         
  -2   3   9       6559.10       6344.97       223.61 o                         
  -1   3   9      14615.52      13732.89       506.53 o                         
   0   3   9       1159.08        951.75        84.16 o                         
   1   3   9       8201.40       7831.04       168.04 o                         
   2   3   9      14212.49      14110.96       247.45 o                         
   3   3   9       5483.37       5322.63       165.93 o                         
   4   3   9       2564.02       2661.78       115.72 o                         
   5   3   9       1511.94       1470.76        92.04 o                         
   6   3   9      11206.02      11092.32       250.80 o                         
   7   3   9       1021.84        910.38        85.02 o                         
   8   3   9       3830.01       4036.74       161.34 o                         
   9   3   9        538.36        519.71        77.29 o                         
  10   3   9       4475.92       4647.53       199.06 o                         
  11   3   9        763.38        603.31        98.23 o                         
  12   3   9       1828.62       1599.59       151.29 o                         
  13   3   9        189.77        413.47       105.92 o                         
  14   3   9        788.63        831.42       137.99 o                         
  15   3   9        146.80        188.76       143.69 o                         
 -16   4   9         28.68        -50.74       356.25 o                         
 -15   4   9        325.67        254.04       146.79 o                         
 -14   4   9        838.31        549.41       155.33 o                         
 -13   4   9       5837.19       6110.12       322.01 o                         
 -12   4   9       4453.79       4622.67       278.53 o                         
 -11   4   9       3254.72       2923.01       215.84 o                         
 -10   4   9          3.19        219.48        94.12 o                         
  -9   4   9       1429.48       1538.18       133.11 o                         
  -8   4   9        804.87        885.76       104.63 o                         
  -7   4   9         52.30         99.78        62.27 o                         
  -6   4   9       4413.70       4208.18       184.22 o                         
  -5   4   9       8793.30       9228.11       275.13 o                         
  -4   4   9       3991.80       4294.38       188.06 o                         
  -3   4   9       2993.56       3259.86       147.15 o                         
  -2   4   9        840.30        682.27        77.04 o                         
  -1   4   9       4294.15       4048.92       180.22 o                         
   0   4   9        550.39        591.42        84.29 o                         
   1   4   9       6253.66       6153.86       199.70 o                         
   2   4   9       1482.75       1390.22        76.87 o                         
   3   4   9       2661.33       2553.21       112.56 o                         
   4   4   9          0.45         47.55        72.07 o                         
   5   4   9       9432.46       9310.98       251.72 o                         
   6   4   9        190.22        131.04        69.31 o                         
   7   4   9       1656.92       1485.34        98.53 o                         
   8   4   9        297.97        313.34        58.94 o                         
   9   4   9       6710.82       6628.88       223.14 o                         
  10   4   9        366.88        426.21        82.34 o                         
  11   4   9        101.97        213.27        79.84 o                         
  12   4   9        354.79        295.12        93.85 o                         
  13   4   9        167.89        133.30       117.39 o                         
  14   4   9        293.23        228.46       115.47 o                         
  15   4   9        217.91        156.87       195.93 o                         
 -15   5   9        190.45        230.04       162.17 o                         
 -14   5   9        655.79        384.50       138.23 o                         
 -13   5   9       4071.50       4220.77       270.33 o                         
 -12   5   9        414.69        477.82       116.84 o                         
 -11   5   9        926.40       1169.85       141.00 o                         
 -10   5   9       2684.82       2710.91       188.79 o                         
  -9   5   9       3563.65       3535.65       209.97 o                         
  -8   5   9        614.89        809.28        97.05 o                         
  -7   5   9       1598.90       1745.71       124.45 o                         
  -6   5   9       3648.80       4161.73       187.08 o                         
  -5   5   9      14958.17      16262.95       445.83 o                         
  -4   5   9          6.25        154.41        87.55 o                         
  -3   5   9       1582.92       1626.72        97.15 o                         
  -2   5   9      11766.94      11366.46       374.82 o                         
  -1   5   9       1854.44       1605.00       127.95 o                         
   0   5   9       6038.83       5344.78       216.55 o                         
   1   5   9        146.19        163.62        58.40 o                         
   2   5   9        113.31        375.32        87.72 o                         
   3   5   9        882.32        834.49        88.29 o                         
   4   5   9        289.55        294.34        64.60 o                         
   5   5   9         22.36         21.07        56.13 o                         
   6   5   9       8324.74       7902.15       244.48 o                         
   7   5   9       9873.66      10187.05       281.70 o                         
   8   5   9       5258.00       4964.70       197.76 o                         
   9   5   9       1436.58       1631.89       133.40 o                         
  10   5   9       1755.52       1593.80       121.98 o                         
  11   5   9       2119.90       2089.77       155.44 o                         
  12   5   9       2013.73       2177.20       179.78 o                         
  13   5   9         18.23         22.97       112.98 o                         
  14   5   9       1618.24       1620.33       301.80 o                         
 -15   6   9        712.19        984.49       391.59 o                         
 -14   6   9        640.25        872.20       195.86 o                         
 -13   6   9       1474.48       1766.31       206.82 o                         
 -12   6   9        200.80        227.82       106.68 o                         
 -11   6   9       1470.76       1648.36       176.93 o                         
 -10   6   9       2824.81       3271.78       249.50 o                         
  -9   6   9      15381.87      15757.21       483.01 o                         
  -8   6   9       1391.02       1625.55       164.13 o                         
  -7   6   9        538.44        416.91        78.49 o                         
  -6   6   9       2552.97       3029.16       169.03 o                         
  -5   6   9       2584.39       3195.47       167.99 o                         
  -4   6   9       2722.73       2889.32       143.85 o                         
  -3   6   9      12815.97      12756.50       383.42 o                         
  -2   6   9        910.16        688.78        97.31 o                         
  -1   6   9      22439.71      21146.98       453.10 o                         
   0   6   9        312.04        197.48        86.93 o                         
   1   6   9        188.11        243.82        64.10 o                         
   2   6   9        117.62        137.58        71.66 o                         
   3   6   9        482.81        622.91       100.70 o                         
   4   6   9         15.34         62.74        80.60 o                         
   5   6   9      21594.11      21888.95       422.16 o                         
   6   6   9       2783.38       2700.46       169.25 o                         
   7   6   9       3422.71       3156.13       184.45 o                         
   8   6   9       5255.99       5660.59       255.10 o                         
   9   6   9       2213.55       2628.49       182.87 o                         
  10   6   9        368.53        646.40       122.45 o                         
  11   6   9         98.22        224.00       109.96 o                         
  12   6   9        932.60        936.28       158.53 o                         
  13   6   9       1838.48       2229.67       289.01 o                         
  14   6   9        282.62        384.25       581.89 o                         
 -14   7   9        114.58        484.19       268.62 o                         
 -13   7   9        613.70        693.23       165.69 o                         
 -12   7   9       2753.12       3098.47       266.00 o                         
 -11   7   9       1916.15       2348.27       256.45 o                         
 -10   7   9       1176.84       1427.06       203.15 o                         
  -9   7   9        475.38        524.88       136.37 o                         
  -8   7   9       4060.44       4186.28       289.08 o                         
  -7   7   9        408.09        375.17       111.70 o                         
  -6   7   9         16.28        101.42       120.27 o                         
  -5   7   9       1074.48       1293.29       137.50 o                         
  -4   7   9         11.52          1.95        65.66 o                         
  -3   7   9          9.41        -31.53        61.83 o                         
  -2   7   9       1612.11       1639.27       163.12 o                         
  -1   7   9        287.18        243.45        71.26 o                         
   0   7   9        119.98        278.75        84.23 o                         
   1   7   9       1471.45       1554.01       138.80 o                         
   2   7   9       1166.64        895.00       100.59 o                         
   3   7   9       2166.89       2369.74       156.56 o                         
   4   7   9      20226.99      20449.07       425.93 o                         
   5   7   9        318.58        300.00        81.58 o                         
   6   7   9       9519.79       9828.51       329.97 o                         
   7   7   9        684.96        819.94       131.85 o                         
   8   7   9        112.25          5.32       106.43 o                         
   9   7   9        233.50        345.72       116.83 o                         
  10   7   9        258.20         76.83       105.95 o                         
  11   7   9          0.83         -8.14        97.06 o                         
  12   7   9       2946.44       3150.57       253.06 o                         
  13   7   9        214.44        598.47       598.64 o                         
 -13   8   9         52.90        419.74       287.31 o                         
 -12   8   9       4377.62       5015.03       375.14 o                         
 -11   8   9       1028.18        826.84       174.65 o                         
 -10   8   9         47.14        133.88       134.01 o                         
  -9   8   9        101.42         -2.48       125.39 o                         
  -8   8   9          1.01        148.94       116.09 o                         
  -7   8   9       5762.15       5600.86       285.79 o                         
  -6   8   9       6637.02       7146.41       311.52 o                         
  -5   8   9       8098.28       8679.10       350.71 o                         
  -4   8   9       1482.40       1575.39       146.79 o                         
  -3   8   9         33.34         -6.91        94.99 o                         
  -2   8   9        942.89        746.26       114.97 o                         
  -1   8   9       3243.19       3129.14       184.18 o                         
   0   8   9         54.20         32.62        88.87 o                         
   1   8   9       1176.92       1214.92       114.84 o                         
   2   8   9         19.58         96.96        70.80 o                         
   3   8   9       5837.73       5908.02       236.14 o                         
   4   8   9       2692.28       2623.06       157.43 o                         
   5   8   9        747.38        663.94       124.74 o                         
   6   8   9          1.73        124.93        85.88 o                         
   7   8   9        424.25        357.11       106.18 o                         
   8   8   9       1649.85       1568.61       163.76 o                         
   9   8   9        452.46        414.35       101.87 o                         
  10   8   9        199.47        153.27        99.98 o                         
  11   8   9       1971.73       1583.98       177.61 o                         
  12   8   9       1446.59       1176.60       333.76 o                         
  13   8   9        372.19       -211.42       483.12 o                         
 -12   9   9        909.30       2124.12       661.49 o                         
 -11   9   9         16.88        -99.11       187.96 o                         
 -10   9   9       2199.87       2197.95       258.32 o                         
  -9   9   9       1286.07       1317.72       192.57 o                         
  -8   9   9        220.89        251.84       128.67 o                         
  -7   9   9       2069.97       2324.84       216.89 o                         
  -6   9   9      13031.88      14541.18       445.49 o                         
  -5   9   9       9241.62       9596.87       373.11 o                         
  -4   9   9       2328.06       2170.60       171.22 o                         
  -3   9   9       1321.50       1206.01       188.72 o                         
  -2   9   9       4582.96       4694.23       252.97 o                         
  -1   9   9       1260.98       1015.46       124.36 o                         
   0   9   9        127.55         57.21        90.12 o                         
   1   9   9       4815.27       4844.11       221.30 o                         
   2   9   9       5531.36       5645.50       238.04 o                         
   3   9   9        158.58        149.07        83.65 o                         
   4   9   9         58.17         99.90        94.12 o                         
   5   9   9          5.41        137.83       114.43 o                         
   6   9   9       4052.24       4211.46       267.03 o                         
   7   9   9       3480.41       3508.94       239.35 o                         
   8   9   9         88.69         92.86       101.58 o                         
   9   9   9        604.06        342.21       110.28 o                         
  10   9   9        662.26        631.12       152.85 o                         
  11   9   9       2354.94       1895.05       277.57 o                         
  12   9   9        198.14        563.57       306.82 o                         
 -11  10   9         11.09        -95.33       366.80 o                         
 -10  10   9         17.07         62.53       190.48 o                         
  -9  10   9       4068.13       4026.69       353.57 o                         
  -8  10   9        949.82        856.17       248.57 o                         
  -7  10   9        793.36        742.10       173.74 o                         
  -6  10   9       2225.29       2627.07       205.74 o                         
  -5  10   9         38.16        116.76       104.21 o                         
  -4  10   9       3309.48       3501.85       209.18 o                         
  -3  10   9       3289.14       3455.86       249.82 o                         
  -2  10   9       2791.72       2687.50       212.39 o                         
  -1  10   9       1510.35       1497.43       190.03 o                         
   0  10   9        150.15        117.14        89.66 o                         
   1  10   9       2064.51       1955.10       180.84 o                         
   2  10   9        233.96        225.73       107.34 o                         
   3  10   9          5.66       -122.37       122.37 o                         
   4  10   9         90.53        125.16        99.61 o                         
   5  10   9       2128.33       2569.96       219.87 o                         
   6  10   9         81.16         66.98       103.52 o                         
   7  10   9         26.55         14.22       122.16 o                         
   8  10   9         41.20        176.88       135.95 o                         
   9  10   9       1017.62        763.30       164.16 o                         
  10  10   9        207.17         20.31       364.54 o                         
 -10  11   9       1048.50        -24.50       747.39 o                         
  -9  11   9       2418.76       2523.53       351.77 o                         
  -8  11   9        452.04        303.46       142.19 o                         
  -7  11   9          2.13          4.01       159.88 o                         
  -6  11   9       3101.48       2967.32       224.97 o                         
  -5  11   9         95.59        224.30       156.73 o                         
  -4  11   9        519.84        499.94       157.57 o                         
  -3  11   9       1942.35       1821.33       196.38 o                         
  -2  11   9        743.40        458.61       161.22 o                         
  -1  11   9        339.63        480.01       146.01 o                         
   0  11   9        188.36        182.57       126.97 o                         
   1  11   9       1006.77        883.45       137.14 o                         
   2  11   9       2630.42       2177.25       237.31 o                         
   3  11   9        264.00        326.97       129.34 o                         
   4  11   9       3712.25       4131.68       302.96 o                         
   5  11   9       3084.45       3068.20       256.94 o                         
   6  11   9         26.71        109.13       122.78 o                         
   7  11   9          4.91        166.58       170.22 o                         
   8  11   9         20.99        446.48       330.87 o                         
   9  11   9         98.32       -328.13       328.13 o                         
  -8  12   9        672.60       1170.30       422.15 o                         
  -7  12   9       2605.66       2979.48       540.71 o                         
  -6  12   9        391.23        446.52       257.79 o                         
  -5  12   9       7380.46       7999.28       475.92 o                         
  -4  12   9        517.28        465.93       304.19 o                         
  -3  12   9        257.25        369.22       146.98 o                         
  -2  12   9       1826.60       1507.55       278.93 o                         
  -1  12   9       1932.35       1681.85       237.04 o                         
   0  12   9        418.12        329.97       246.20 o                         
   1  12   9       3772.99       3093.09       381.53 o                         
   2  12   9        110.43         82.23       177.46 o                         
   3  12   9       8008.47       8478.44       484.82 o                         
   4  12   9       3973.90       3588.37       319.06 o                         
   5  12   9        266.66        267.04       212.02 o                         
   6  12   9        224.72        602.43       254.30 o                         
   7  12   9          1.91         83.39       319.57 o                         
  -5  13   9        723.91       1123.94       498.54 o                         
  -4  13   9         90.68       -140.72       415.32 o                         
  -3  13   9        183.90       -152.42       299.71 o                         
  -2  13   9        337.03        424.52       260.54 o                         
  -1  13   9         83.04        905.75       373.61 o                         
   0  13   9       1556.96        617.48       494.04 o                         
   1  13   9         34.30       -198.91       534.15 o                         
   2  13   9       4583.87       3836.68       901.96 o                         
   3  13   9         43.42       -112.98       271.26 o                         
   4  13   9        272.02        226.28      1407.36 o                         
 -14   0  10       8859.49       8084.65       640.67 o                         
 -12   0  10       2402.77       2364.17       258.85 o                         
 -10   0  10      25428.76      23929.04       860.40 o                         
  -8   0  10      56214.62      51189.30      1170.20 o                         
  -6   0  10        213.89        313.76       122.79 o                         
  -4   0  10        313.35        341.64        88.59 o                         
  -2   0  10     128994.11     129992.49      3727.56 o                         
   0   0  10     146791.72     144020.91      1423.04 o                         
   2   0  10        152.16        363.52        76.00 o                         
   4   0  10        290.20        352.52        71.65 o                         
   6   0  10      44223.42      44437.48       716.87 o                         
   8   0  10      21829.11      21069.33       629.01 o                         
  10   0  10       1187.17       1089.75       147.13 o                         
  12   0  10      24332.99      24716.92       763.06 o                         
  14   0  10      29094.15      29288.02       956.34 o                         
 -15   1  10       8252.70       8023.44       460.12 o                         
 -14   1  10         17.89        -38.34       146.45 o                         
 -13   1  10       4626.15       4460.73       306.79 o                         
 -12   1  10          9.95         75.14       117.23 o                         
 -11   1  10      11495.58      10980.50       384.35 o                         
 -10   1  10       2254.33       1998.56       171.49 o                         
  -9   1  10      30701.54      28990.76       613.41 o                         
  -8   1  10       4831.94       4586.19       235.50 o                         
  -7   1  10      20741.78      20059.06       432.79 o                         
  -6   1  10        231.56        322.37        99.95 o                         
  -5   1  10       2013.78       2054.72       124.99 o                         
  -4   1  10        756.37        811.51        78.82 o                         
  -3   1  10      27201.47      28263.04       529.13 o                         
  -2   1  10       3432.60       3304.94       119.96 o                         
  -1   1  10     108638.54     109586.77      2543.45 o                         
   0   1  10       5923.31       5916.35       174.67 o                         
   1   1  10      46357.11      45073.71       505.08 o                         
   2   1  10        793.04        856.12        67.94 o                         
   3   1  10       9642.36       9828.73       207.37 o                         
   4   1  10       7291.81       7092.56       171.89 o                         
   5   1  10      46520.69      46362.14       500.66 o                         
   6   1  10       7276.28       7321.77       206.48 o                         
   7   1  10      57282.46      57002.07       584.21 o                         
   8   1  10       4714.22       4855.64       191.41 o                         
   9   1  10      13984.22      14187.50       362.50 o                         
  10   1  10       4706.25       4833.39       226.80 o                         
  11   1  10      13029.69      13106.40       393.20 o                         
  12   1  10       2718.35       2737.27       189.15 o                         
  13   1  10      24399.02      24627.38       539.88 o                         
  14   1  10       1267.72       1518.88       166.19 o                         
  15   1  10      10378.00      10138.95       493.08 o                         
 -16   2  10       4223.65       4040.98       992.88 o                         
 -15   2  10        113.98        241.63       195.34 o                         
 -14   2  10      12484.00      11631.37       514.08 o                         
 -13   2  10        910.79        810.86       153.35 o                         
 -12   2  10      27706.26      26430.63       620.21 o                         
 -11   2  10        125.35         73.31        90.03 o                         
 -10   2  10      16333.87      15362.24       440.33 o                         
  -9   2  10       4567.10       4056.46       219.98 o                         
  -8   2  10      11692.63      10942.12       340.48 o                         
  -7   2  10       3598.68       3384.47       166.59 o                         
  -6   2  10      41173.95      38881.40       660.47 o                         
  -5   2  10       3627.67       3847.91       178.78 o                         
  -4   2  10      46502.95      46132.58      1105.31 o                         
  -3   2  10       2054.81       2050.91       117.10 o                         
  -2   2  10       5917.55       6112.83       187.33 o                         
  -1   2  10       5985.01       5690.93       155.16 o                         
   0   2  10      10908.76      10439.60       278.86 o                         
   1   2  10       3448.91       3499.71       107.03 o                         
   2   2  10      53688.29      54236.60       828.47 o                         
   3   2  10       6165.38       6499.85       168.81 o                         
   4   2  10      40772.58      40399.55       467.89 o                         
   5   2  10      15694.48      15352.91       285.15 o                         
   6   2  10       8040.97       8561.76       208.10 o                         
   7   2  10       2030.95       2148.07       118.19 o                         
   8   2  10      23963.51      23963.62       419.81 o                         
   9   2  10       1368.23       1492.50       117.27 o                         
  10   2  10      40287.11      39763.02       674.11 o                         
  11   2  10       2810.50       2850.84       198.84 o                         
  12   2  10      11028.61      11257.02       377.50 o                         
  13   2  10      11275.91      11285.27       396.05 o                         
  14   2  10       2927.81       3092.99       225.53 o                         
  15   2  10        139.36         95.97       140.28 o                         
 -15   3  10       5488.22       5822.18       464.24 o                         
 -14   3  10          9.71         82.39       149.84 o                         
 -13   3  10      24152.68      22890.28       649.16 o                         
 -12   3  10        205.59        398.11       129.85 o                         
 -11   3  10      24534.87      23948.04       569.38 o                         
 -10   3  10       1883.83       1911.28       169.39 o                         
  -9   3  10       2011.84       2323.79       167.90 o                         
  -8   3  10      11799.65      11479.37       334.81 o                         
  -7   3  10      20536.04      20569.68       406.13 o                         
  -6   3  10       9158.34       9107.64       267.83 o                         
  -5   3  10     119650.20     119700.59      1777.09 o                         
  -4   3  10       2036.83       2060.84       138.01 o                         
  -3   3  10      39585.55      39433.12      1087.50 o                         
  -2   3  10       2479.97       2469.35       126.43 o                         
  -1   3  10       2170.61       2082.16        88.07 o                         
   0   3  10       6124.40       5811.63       181.09 o                         
   1   3  10      32540.22      33475.01       580.16 o                         
   2   3  10       2691.65       2631.38       104.49 o                         
   3   3  10     138230.33     133649.78      1239.42 o                         
   4   3  10       1031.31        970.46        72.32 o                         
   5   3  10      22964.61      22270.58       391.57 o                         
   6   3  10       1367.84       1302.52        93.28 o                         
   7   3  10       4906.07       4936.82       178.99 o                         
   8   3  10        442.66        404.34        65.61 o                         
   9   3  10      38233.51      38318.84       557.23 o                         
  10   3  10        541.75        447.79        85.50 o                         
  11   3  10      24126.32      23777.92       491.94 o                         
  12   3  10       1521.74       1560.68       151.70 o                         
  13   3  10       1128.52       1067.66       146.73 o                         
  14   3  10        733.08        824.13       139.40 o                         
  15   3  10       5518.57       5669.28       575.39 o                         
 -15   4  10        249.86         81.57       211.67 o                         
 -14   4  10      10467.32      10314.80       456.80 o                         
 -13   4  10          7.52        178.84       102.97 o                         
 -12   4  10      15685.84      15853.72       505.98 o                         
 -11   4  10        632.92        731.39       111.29 o                         
 -10   4  10      10423.65      10665.77       367.67 o                         
  -9   4  10          0.74        175.42        89.36 o                         
  -8   4  10      12828.23      12771.05       354.79 o                         
  -7   4  10       2295.85       2363.74       164.97 o                         
  -6   4  10      73237.64      75842.61      1247.77 o                         
  -5   4  10       5529.43       5729.62       233.03 o                         
  -4   4  10     112081.98     121008.86      3210.44 o                         
  -3   4  10        113.50        114.58        54.78 o                         
  -2   4  10      23904.63      23046.37       413.65 o                         
  -1   4  10         48.46        140.27        77.82 o                         
   0   4  10      12366.64      12293.52       329.29 o                         
   1   4  10      13091.95      12343.38       303.62 o                         
   2   4  10      72855.78      69153.71      1010.73 o                         
   3   4  10       5410.22       5268.76       188.85 o                         
   4   4  10      63685.24      61926.77       837.86 o                         
   5   4  10       1985.07       2031.05       120.23 o                         
   6   4  10       9638.05       9957.34       265.40 o                         
   7   4  10       1464.20       1611.21       115.20 o                         
   8   4  10      13579.31      13501.76       317.63 o                         
   9   4  10      14280.91      14299.30       357.16 o                         
  10   4  10      25549.81      25011.23       463.53 o                         
  11   4  10       2136.72       2152.93       159.66 o                         
  12   4  10       8236.76       8269.32       323.73 o                         
  13   4  10        868.63        822.77       133.63 o                         
  14   4  10       6209.72       6247.64       490.87 o                         
 -15   5  10      20055.66      18432.46      1179.43 o                         
 -14   5  10        754.43        638.88       180.92 o                         
 -13   5  10      11422.74      11105.20       487.87 o                         
 -12   5  10       2622.92       2921.25       236.75 o                         
 -11   5  10      15790.25      16785.18       509.02 o                         
 -10   5  10        159.08        210.35        96.96 o                         
  -9   5  10      36382.03      37249.66       677.46 o                         
  -8   5  10       3827.40       4158.98       207.74 o                         
  -7   5  10      37575.01      40178.12       585.39 o                         
  -6   5  10         68.50        311.28        80.43 o                         
  -5   5  10      28180.88      30705.45       739.01 o                         
  -4   5  10       5957.18       6420.05       231.88 o                         
  -3   5  10      35685.39      36317.72       777.89 o                         
  -2   5  10        502.73        394.83        86.88 o                         
  -1   5  10      44827.88      42653.02       892.46 o                         
   0   5  10         93.67        -81.56        84.25 o                         
   1   5  10      17799.44      17781.95       381.76 o                         
   2   5  10       4507.32       4111.39       169.15 o                         
   3   5  10      14530.30      14363.79       351.29 o                         
   4   5  10        413.52        392.93        77.13 o                         
   5   5  10      37867.35      37073.49       539.98 o                         
   6   5  10        290.47        267.51        75.93 o                         
   7   5  10      28269.84      28225.71       525.92 o                         
   8   5  10       4530.65       4654.97       205.58 o                         
   9   5  10       5227.56       5543.19       239.32 o                         
  10   5  10       3116.17       2907.80       193.86 o                         
  11   5  10       4837.68       5127.98       274.97 o                         
  12   5  10       2971.64       3111.54       239.81 o                         
  13   5  10      14636.19      14901.28       542.03 o                         
  14   5  10       1077.10        303.30       198.41 o                         
 -14   6  10      13813.41      14160.76       639.89 o                         
 -13   6  10        384.50        825.56       166.42 o                         
 -12   6  10       5964.94       6310.17       383.15 o                         
 -11   6  10       1598.93       1822.74       217.43 o                         
 -10   6  10      31545.76      31855.13       877.44 o                         
  -9   6  10        895.16       1361.38       196.06 o                         
  -8   6  10      72347.83      74264.90      1383.83 o                         
  -7   6  10       5808.79       6116.88       300.60 o                         
  -6   6  10      15401.77      16764.05       443.87 o                         
  -5   6  10       1834.05       2079.31       151.02 o                         
  -4   6  10       7065.58       8137.39       295.54 o                         
  -3   6  10       9907.35      10213.04       341.93 o                         
  -2   6  10      91038.66      88150.23      1190.80 o                         
  -1   6  10          1.81         28.14        86.62 o                         
   0   6  10      89102.48      83740.96      1704.16 o                         
   1   6  10       3440.61       3287.75       176.31 o                         
   2   6  10       9314.17       9320.36       333.11 o                         
   3   6  10        101.07        167.59        90.62 o                         
   4   6  10      17691.41      17426.84       419.90 o                         
   5   6  10        145.28        107.78       129.81 o                         
   6   6  10      82973.13      80687.91      1005.46 o                         
   7   6  10          8.93         55.73        87.00 o                         
   8   6  10      26896.47      26892.50       568.32 o                         
   9   6  10         18.59        156.62       112.83 o                         
  10   6  10       1182.82       1329.55       147.07 o                         
  11   6  10        268.63        173.49       133.38 o                         
  12   6  10      12465.35      12384.00       533.20 o                         
  13   6  10       1284.75       1137.51       305.26 o                         
  14   6  10      16666.52      14946.11      1845.83 o                         
 -14   7  10        179.39        660.22       522.69 o                         
 -13   7  10      17013.68      17335.24       797.76 o                         
 -12   7  10         30.89        214.14       138.15 o                         
 -11   7  10      19783.60      20878.80       732.51 o                         
 -10   7  10         84.55         63.99       158.23 o                         
  -9   7  10      41663.05      42498.27      1019.34 o                         
  -8   7  10       1880.46       1877.15       204.29 o                         
  -7   7  10      28818.46      30010.94       658.34 o                         
  -6   7  10       3745.79       3945.77       230.50 o                         
  -5   7  10       5333.49       5569.57       257.01 o                         
  -4   7  10         82.62        110.29        74.92 o                         
  -3   7  10      19457.74      19113.09       461.77 o                         
  -2   7  10        724.95        798.98       106.43 o                         
  -1   7  10      74978.77      71610.92      2063.18 o                         
   0   7  10       4553.59       4720.29       235.54 o                         
   1   7  10      29617.95      29862.25       613.46 o                         
   2   7  10      14638.36      14160.07       418.57 o                         
   3   7  10       4507.24       4352.31       222.17 o                         
   4   7  10        660.55        624.78        93.64 o                         
   5   7  10      23832.67      22955.82       520.04 o                         
   6   7  10       1421.06       1107.23       120.11 o                         
   7   7  10      29647.85      29028.84       653.17 o                         
   8   7  10       1194.74       1096.77       142.10 o                         
   9   7  10       7432.88       7723.67       353.31 o                         
  10   7  10        739.59        718.85       132.11 o                         
  11   7  10       9062.27       9572.74       419.05 o                         
  12   7  10       1225.12        823.77       316.37 o                         
  13   7  10      15025.46      12917.11      1847.52 o                         
 -13   8  10         83.96        115.65       481.60 o                         
 -12   8  10      21952.77      22462.17       878.48 o                         
 -11   8  10         20.38         13.08       143.08 o                         
 -10   8  10      15238.50      15917.95       644.69 o                         
  -9   8  10        918.08       1273.28       186.61 o                         
  -8   8  10      10734.77      10900.87       429.10 o                         
  -7   8  10        334.16        688.86       153.73 o                         
  -6   8  10      23666.21      25719.10       599.79 o                         
  -5   8  10       1871.28       1971.17       180.42 o                         
  -4   8  10      26646.19      27854.72       612.96 o                         
  -3   8  10        642.06        599.02       134.81 o                         
  -2   8  10      27895.65      27311.05       712.75 o                         
  -1   8  10         55.37        143.44        94.00 o                         
   0   8  10      40244.94      39696.18       932.04 o                         
   1   8  10       5450.85       5277.65       251.32 o                         
   2   8  10      39394.05      38779.73       681.40 o                         
   3   8  10       6264.99       6054.05       247.09 o                         
   4   8  10      11011.86      10644.86       354.64 o                         
   5   8  10          2.51        171.05       152.49 o                         
   6   8  10       3475.35       3284.76       232.07 o                         
   7   8  10        431.07        378.04       101.79 o                         
   8   8  10      11564.65      10717.70       420.53 o                         
   9   8  10       9027.99       9588.98       412.51 o                         
  10   8  10      24035.08      24182.04       648.33 o                         
  11   8  10       2532.53       2429.82       301.55 o                         
  12   8  10       9471.16       8956.18       762.95 o                         
 -12   9  10       1438.47       1971.70       658.61 o                         
 -11   9  10      17088.12      15937.60      1022.61 o                         
 -10   9  10       1893.37       1554.70       234.51 o                         
  -9   9  10       3131.87       3155.44       295.08 o                         
  -8   9  10        228.35        219.19       127.04 o                         
  -7   9  10       7682.47       7902.71       401.49 o                         
  -6   9  10       1119.23       1561.03       156.05 o                         
  -5   9  10      44851.22      47401.73       846.28 o                         
  -4   9  10      20598.44      21058.88       573.90 o                         
  -3   9  10      27898.24      28346.87       895.76 o                         
  -2   9  10       8008.55       7724.30       464.18 o                         
  -1   9  10       5996.33       5961.60       424.10 o                         
   0   9  10        102.49        120.93        87.68 o                         
   1   9  10      33696.54      33573.75       663.05 o                         
   2   9  10        237.07        195.42        90.98 o                         
   3   9  10      54218.59      53790.44       860.74 o                         
   4   9  10       2721.00       2442.35       206.93 o                         
   5   9  10       5902.71       6189.18       323.03 o                         
   6   9  10        850.03        711.36       126.71 o                         
   7   9  10       1933.78       1727.74       179.65 o                         
   8   9  10       1839.57       1508.57       152.45 o                         
   9   9  10      23482.16      21900.66       621.25 o                         
  10   9  10       2508.53       2255.54       312.93 o                         
  11   9  10      17738.42      17616.45      1205.66 o                         
 -11  10  10        862.36        127.53       314.68 o                         
 -10  10  10      12750.69      13083.26       921.27 o                         
  -9  10  10          8.37         88.37       202.10 o                         
  -8  10  10       5494.44       5267.78       392.36 o                         
  -7  10  10        750.87        469.83       201.31 o                         
  -6  10  10      14919.81      15534.16       509.99 o                         
  -5  10  10        542.29        756.67       151.99 o                         
  -4  10  10      20740.43      21518.82       630.00 o                         
  -3  10  10       9157.40       8679.87       472.53 o                         
  -2  10  10       3461.09       3260.21       358.28 o                         
  -1  10  10       2740.04       2807.58       254.46 o                         
   0  10  10       2171.51       1808.08       161.59 o                         
   1  10  10       1856.12       1436.59       151.90 o                         
   2  10  10      20451.84      19298.90       547.84 o                         
   3  10  10          6.58        -13.66       114.89 o                         
   4  10  10      14886.24      14954.72       514.20 o                         
   5  10  10       6327.95       6139.76       339.37 o                         
   6  10  10       5062.52       5342.82       320.51 o                         
   7  10  10       4263.24       4572.69       302.44 o                         
   8  10  10      13230.13      12446.35       508.96 o                         
   9  10  10        431.17        626.37       330.02 o                         
  10  10  10      15906.71      14217.17      2344.97 o                         
  -9  11  10      12239.47      12004.81       830.58 o                         
  -8  11  10        182.80        203.58       182.77 o                         
  -7  11  10       9704.54      10050.16       498.15 o                         
  -6  11  10         84.55        286.16       152.49 o                         
  -5  11  10       8906.44       9411.13       454.21 o                         
  -4  11  10        124.72        276.18       120.25 o                         
  -3  11  10      12860.16      12326.14       550.24 o                         
  -2  11  10       3418.96       3456.55       342.45 o                         
  -1  11  10      10695.35      10173.12       499.00 o                         
   0  11  10       1752.40       1815.46       258.96 o                         
   1  11  10       5207.49       4840.70       342.60 o                         
   2  11  10         93.40       -119.83       133.00 o                         
   3  11  10      11131.27      10605.82       525.22 o                         
   4  11  10       1145.28       1198.87       184.42 o                         
   5  11  10      26093.59      26755.06       745.09 o                         
   6  11  10       5664.88       6025.13       361.53 o                         
   7  11  10      19099.47      19714.78       899.76 o                         
   8  11  10        132.38         81.54       224.40 o                         
   9  11  10       6530.21       5992.23      1142.31 o                         
  -7  12  10       1501.01       1619.64       424.30 o                         
  -6  12  10       5147.40       4799.52       683.34 o                         
  -5  12  10        433.10        348.72       159.37 o                         
  -4  12  10       2708.59       2937.59       336.71 o                         
  -3  12  10       1512.60       1263.97       213.76 o                         
  -2  12  10      12956.88      12706.87       683.41 o                         
  -1  12  10       1753.25       1529.09       264.60 o                         
   0  12  10       9916.34       9383.46       502.14 o                         
   1  12  10       2248.47       1360.81       249.03 o                         
   2  12  10       1608.75       1118.15       231.74 o                         
   3  12  10          2.79       -219.64       219.64 o                         
   4  12  10       5737.75       5604.18       590.39 o                         
   5  12  10        141.28        217.44       246.31 o                         
   6  12  10      19380.60      19198.91      1887.73 o                         
  -4  13  10       2721.01       1586.89       719.20 o                         
  -2  13  10       3274.48       2980.74       676.54 o                         
  -1  13  10      15795.02      16385.52      1559.40 o                         
   0  13  10        269.07       -269.86       887.03 o                         
   1  13  10       6292.38       4915.87       861.64 o                         
   2  13  10       1024.87       -529.96       691.33 o                         
 -15   0  11       3330.04       3275.53       534.26 o                         
 -13   0  11       1344.40       1227.98       320.97 o                         
 -11   0  11        534.01        182.98       170.55 o                         
  -9   0  11       9519.42       8290.61       490.50 o                         
  -7   0  11          0.27       -131.30       133.76 o                         
  -5   0  11       1233.38       1081.05       129.32 o                         
  -3   0  11      57187.39      56503.81      2068.35 o                         
  -1   0  11      15971.08      15779.67       634.75 o                         
   1   0  11       5923.35       5637.81       274.28 o                         
   3   0  11       2056.13       1786.20       115.71 o                         
   5   0  11      47549.75      46774.30       884.65 o                         
   7   0  11       3339.15       3399.23       204.67 o                         
   9   0  11       5663.92       5958.41       358.75 o                         
  11   0  11         75.34        328.80       118.67 o                         
  13   0  11       1070.94       1463.33       282.33 o                         
  15   0  11          1.30       -228.07       228.07 o                         
 -15   1  11        311.77        466.04       165.93 o                         
 -14   1  11         17.86         60.41       139.62 o                         
 -13   1  11       4833.40       4709.22       311.71 o                         
 -12   1  11        813.36        809.10       134.51 o                         
 -11   1  11       4572.12       4556.37       267.78 o                         
 -10   1  11        726.18        751.51       143.11 o                         
  -9   1  11       2705.45       2297.05       190.24 o                         
  -8   1  11        424.38        184.03       104.38 o                         
  -7   1  11       1537.96       1809.86       143.93 o                         
  -6   1  11        565.65        553.39        73.71 o                         
  -5   1  11       2837.21       2866.58       151.60 o                         
  -4   1  11       2165.29       2114.44       124.05 o                         
  -3   1  11        944.68       1047.21        86.03 o                         
  -2   1  11      14469.82      13739.52       406.45 o                         
  -1   1  11        252.39        440.23        74.51 o                         
   0   1  11         34.30        117.27        55.09 o                         
   1   1  11        998.51        768.69        75.43 o                         
   2   1  11       1344.77       1464.89        98.11 o                         
   3   1  11         16.12         -1.85        53.44 o                         
   4   1  11      13603.38      13519.75       251.18 o                         
   5   1  11        175.90        130.05        56.59 o                         
   6   1  11      15526.44      15611.66       313.08 o                         
   7   1  11       2825.94       2968.59       144.21 o                         
   8   1  11        586.92        693.80        80.01 o                         
   9   1  11        604.30        947.09        98.54 o                         
  10   1  11        439.91        363.69       135.45 o                         
  11   1  11        676.68        481.77       107.52 o                         
  12   1  11       3937.97       4098.03       235.98 o                         
  13   1  11        191.22        362.52       123.22 o                         
  14   1  11        865.20       1048.83       178.18 o                         
  15   1  11         23.80        181.94       174.90 o                         
 -15   2  11         53.68        199.56       174.65 o                         
 -14   2  11       2621.41       2470.63       269.09 o                         
 -13   2  11       1470.77       1744.19       207.03 o                         
 -12   2  11      14300.71      14812.39       472.84 o                         
 -11   2  11        429.98        445.66       101.91 o                         
 -10   2  11        179.17        500.76       123.19 o                         
  -9   2  11         73.15         96.87        96.05 o                         
  -8   2  11       3076.12       3132.00       202.47 o                         
  -7   2  11       7831.90       6883.58       291.00 o                         
  -6   2  11         86.04         15.01        70.72 o                         
  -5   2  11      13144.97      13012.91       319.51 o                         
  -4   2  11       3806.22       3756.14       180.68 o                         
  -3   2  11        243.25        180.81        90.08 o                         
  -2   2  11        600.92        526.88        61.20 o                         
  -1   2  11        381.54        448.20        57.28 o                         
   0   2  11        307.63        254.23        48.76 o                         
   1   2  11       4661.93       4417.65       143.89 o                         
   2   2  11       1501.90       1773.07        89.73 o                         
   3   2  11       1458.08       1562.34        89.22 o                         
   4   2  11       8076.49       8033.86       214.95 o                         
   5   2  11        922.89       1131.47        86.91 o                         
   6   2  11         45.77         30.00        51.10 o                         
   7   2  11        227.88        153.17        55.67 o                         
   8   2  11       2899.83       3013.92       147.88 o                         
   9   2  11       4813.68       5025.70       213.44 o                         
  10   2  11        610.43        511.24        99.56 o                         
  11   2  11        259.90        336.18       101.57 o                         
  12   2  11       1006.37       1018.85       133.48 o                         
  13   2  11         11.15        -98.31        98.31 o                         
  14   2  11         15.36         69.85       163.10 o                         
  15   2  11        130.93        409.20       228.24 o                         
 -15   3  11        174.72        190.98       195.71 o                         
 -14   3  11       2097.25       1739.78       197.01 o                         
 -13   3  11        480.22        561.72       163.36 o                         
 -12   3  11       4639.44       5137.66       296.33 o                         
 -11   3  11        308.22        412.44       109.78 o                         
 -10   3  11       1330.72       1596.64       152.94 o                         
  -9   3  11         12.54        -21.76        87.95 o                         
  -8   3  11        372.63        342.76        84.60 o                         
  -7   3  11        533.56        505.06       104.74 o                         
  -6   3  11       6662.32       6814.58       251.62 o                         
  -5   3  11       2161.70       2453.00       156.84 o                         
  -4   3  11       1661.48       1570.90       125.22 o                         
  -3   3  11       7836.44       7650.59       292.15 o                         
  -2   3  11      17901.98      17620.16       450.29 o                         
  -1   3  11      11365.49      10662.60       221.06 o                         
   0   3  11       7061.39       7003.70       186.99 o                         
   1   3  11       3403.06       3269.96       120.61 o                         
   2   3  11      20315.33      20413.07       325.14 o                         
   3   3  11        507.50        411.75        77.32 o                         
   4   3  11       4690.79       4577.26       172.07 o                         
   5   3  11        915.28       1000.17        91.71 o                         
   6   3  11       7330.66       7726.73       232.52 o                         
   7   3  11        590.62        377.84        66.55 o                         
   8   3  11       3072.36       3098.34       155.35 o                         
   9   3  11        315.98        433.32        80.82 o                         
  10   3  11       2470.51       2431.25       166.97 o                         
  11   3  11         98.99        166.17        88.73 o                         
  12   3  11        548.11        394.92       111.23 o                         
  13   3  11         44.48         44.31       112.74 o                         
  14   3  11        156.83         84.65       142.68 o                         
 -15   4  11        856.54        995.34       255.44 o                         
 -14   4  11        301.00        366.64       226.06 o                         
 -13   4  11        364.70        357.83       141.98 o                         
 -12   4  11         67.56        141.73       108.28 o                         
 -11   4  11         22.97         57.09       106.20 o                         
 -10   4  11       1563.23       1850.93       168.74 o                         
  -9   4  11       3012.84       3264.83       203.15 o                         
  -8   4  11       3997.13       4417.95       212.73 o                         
  -7   4  11         52.96         55.51        68.00 o                         
  -6   4  11        129.95        375.36        86.77 o                         
  -5   4  11       1022.55        990.93       111.76 o                         
  -4   4  11         30.83        155.56        67.67 o                         
  -3   4  11      16084.43      16177.21       409.88 o                         
  -2   4  11        877.26        967.24       108.43 o                         
  -1   4  11        645.02        852.16       110.76 o                         
   0   4  11        473.49        247.93       108.85 o                         
   1   4  11      17680.16      16686.62       383.74 o                         
   2   4  11        459.52        310.53        53.95 o                         
   3   4  11        240.76        259.96       125.34 o                         
   4   4  11         51.71         27.68        64.54 o                         
   5   4  11      16722.85      16547.01       371.08 o                         
   6   4  11        189.72        257.78        65.27 o                         
   7   4  11       1739.43       1737.23       121.22 o                         
   8   4  11        671.24        700.24        80.88 o                         
   9   4  11       1198.07       1102.10       111.55 o                         
  10   4  11         66.39        139.74        82.12 o                         
  11   4  11        340.55        257.79        85.04 o                         
  12   4  11        152.44        136.96       103.91 o                         
  13   4  11        408.56        230.27       129.48 o                         
  14   4  11        506.14        711.21       285.12 o                         
 -15   5  11       1163.25        571.74       383.11 o                         
 -14   5  11       1440.28       1166.82       215.40 o                         
 -13   5  11       1349.85       1266.28       187.62 o                         
 -12   5  11         22.09        171.86       134.50 o                         
 -11   5  11          5.34        238.34       124.62 o                         
 -10   5  11       3941.77       4463.10       293.91 o                         
  -9   5  11      10761.28      11702.69       423.27 o                         
  -8   5  11        182.52        416.57        96.41 o                         
  -7   5  11       4081.31       4395.46       229.87 o                         
  -6   5  11       9509.69       9895.10       342.87 o                         
  -5   5  11       1295.10       1499.07       143.15 o                         
  -4   5  11       3934.09       4603.09       248.01 o                         
  -3   5  11        168.61        171.72        87.23 o                         
  -2   5  11       2467.80       2975.59       178.90 o                         
  -1   5  11        284.88        193.66       106.74 o                         
   0   5  11         15.60        -52.59        76.45 o                         
   1   5  11        200.45        203.08        68.73 o                         
   2   5  11       6537.56       5917.28       264.72 o                         
   3   5  11       4862.93       4706.99       244.96 o                         
   4   5  11       1756.46       1420.48       142.75 o                         
   5   5  11       3100.46       2956.44       177.99 o                         
   6   5  11        342.87        314.70        86.79 o                         
   7   5  11        622.31        602.57       123.74 o                         
   8   5  11       4152.90       4606.92       239.79 o                         
   9   5  11        385.47        711.10       116.70 o                         
  10   5  11       4960.99       5504.68       268.73 o                         
  11   5  11        642.28        601.91       133.00 o                         
  12   5  11        353.69        319.79       123.73 o                         
  13   5  11        308.74       -194.48       255.85 o                         
  14   5  11         74.55       -160.78       370.13 o                         
 -14   6  11        139.87        310.82       233.74 o                         
 -13   6  11       7682.67       8260.76       457.77 o                         
 -12   6  11        544.14        601.02       155.12 o                         
 -11   6  11        885.97       1008.46       177.95 o                         
 -10   6  11        185.08        475.30       143.29 o                         
  -9   6  11       2323.51       2985.87       254.88 o                         
  -8   6  11       2335.92       2733.92       235.54 o                         
  -7   6  11       4693.05       4866.87       299.44 o                         
  -6   6  11        415.75        473.32        96.97 o                         
  -5   6  11      10594.29      11896.68       378.94 o                         
  -4   6  11          1.88        179.01       125.71 o                         
  -3   6  11        118.81        251.94        94.09 o                         
  -2   6  11       1167.57       1158.07       137.06 o                         
  -1   6  11        782.44        645.62       120.57 o                         
   0   6  11        869.88        469.34       129.54 o                         
   1   6  11      26748.16      26259.10       636.76 o                         
   2   6  11       1517.54       1672.74       163.97 o                         
   3   6  11       8640.72       9053.48       337.82 o                         
   4   6  11       9132.05       8634.00       352.59 o                         
   5   6  11       1116.17       1599.60       164.21 o                         
   6   6  11        470.41        496.39       119.67 o                         
   7   6  11        108.68         64.48       145.40 o                         
   8   6  11       1315.89       1204.61       120.82 o                         
   9   6  11       3136.94       3353.91       221.13 o                         
  10   6  11         22.64        -27.07       117.72 o                         
  11   6  11        183.29        260.73       121.29 o                         
  12   6  11        497.21        916.74       218.59 o                         
  13   6  11        191.36       -200.35       418.51 o                         
 -13   7  11         33.04         18.82       175.04 o                         
 -12   7  11       1374.01       1403.56       215.23 o                         
 -11   7  11         47.07        331.64       179.55 o                         
 -10   7  11         37.83        105.50       142.97 o                         
  -9   7  11        755.04        752.37       174.64 o                         
  -8   7  11         44.33        276.61       118.49 o                         
  -7   7  11          3.24        127.30       113.15 o                         
  -6   7  11       1817.52       2280.64       184.60 o                         
  -5   7  11       1267.00       1371.83       150.59 o                         
  -4   7  11        275.08        332.63       101.31 o                         
  -3   7  11         36.28        140.35        77.15 o                         
  -2   7  11       1119.89       1054.29       160.73 o                         
  -1   7  11       1215.22        938.65       158.70 o                         
   0   7  11      12263.34      11919.77       542.30 o                         
   1   7  11        182.89         40.05       119.59 o                         
   2   7  11      18033.98      17225.59       523.45 o                         
   3   7  11         35.23        119.46        82.84 o                         
   4   7  11         75.94         94.60        98.97 o                         
   5   7  11        757.69        891.75       138.05 o                         
   6   7  11        237.29        349.36       103.53 o                         
   7   7  11       2547.37       2416.52       186.47 o                         
   8   7  11       4691.86       4654.92       265.41 o                         
   9   7  11        777.65        616.29       123.43 o                         
  10   7  11       1792.07       1802.69       185.59 o                         
  11   7  11         54.57        -17.59       125.44 o                         
  12   7  11         14.35       -243.18       243.18 o                         
 -12   8  11        268.85        808.24       308.91 o                         
 -11   8  11       1742.77       2043.27       258.63 o                         
 -10   8  11       2912.00       3456.27       290.46 o                         
  -9   8  11       5284.79       5472.53       363.00 o                         
  -8   8  11       2186.07       2566.25       237.64 o                         
  -7   8  11          3.94         -5.07       111.97 o                         
  -6   8  11        842.30        957.26       140.61 o                         
  -5   8  11       2451.06       2802.00       220.21 o                         
  -4   8  11        569.67        546.16       114.88 o                         
  -3   8  11        183.21        122.11        90.82 o                         
  -2   8  11        203.85        344.63       106.15 o                         
  -1   8  11       3947.42       4037.61       260.10 o                         
   0   8  11        989.77        902.15       116.95 o                         
   1   8  11       1169.94       1109.27       134.31 o                         
   2   8  11        798.57        754.57       113.83 o                         
   3   8  11        251.95        136.39        98.87 o                         
   4   8  11        662.11        522.08       137.83 o                         
   5   8  11        360.60        230.48       119.56 o                         
   6   8  11        192.49        348.39       124.64 o                         
   7   8  11        988.14        815.52       144.06 o                         
   8   8  11       2018.74       2384.36       210.28 o                         
   9   8  11        261.68         94.96       121.52 o                         
  10   8  11         14.64        130.72       126.13 o                         
  11   8  11        523.59        161.75       216.10 o                         
  12   8  11          3.91       -827.12       827.12 o                         
 -11   9  11         25.43         16.83       259.00 o                         
 -10   9  11       4721.64       5292.30       519.00 o                         
  -9   9  11        993.00       1385.54       198.57 o                         
  -8   9  11       2056.58       2383.14       225.57 o                         
  -7   9  11        654.61        849.10       144.61 o                         
  -6   9  11       2584.12       3208.68       224.24 o                         
  -5   9  11        748.48       1013.82       145.82 o                         
  -4   9  11         60.77        141.58       116.98 o                         
  -3   9  11       1390.80       1572.19       202.96 o                         
  -2   9  11       6887.69       6678.76       414.55 o                         
  -1   9  11         10.62       -166.09       166.09 o                         
   0   9  11          9.17        -17.88       126.01 o                         
   1   9  11         16.31          3.23       101.37 o                         
   2   9  11       4651.63       4625.84       232.04 o                         
   3   9  11       3703.40       3462.14       233.95 o                         
   4   9  11         87.27        105.28       141.47 o                         
   5   9  11       3133.22       3115.14       271.04 o                         
   6   9  11        634.50        616.87       147.13 o                         
   7   9  11        975.71       1322.14       171.13 o                         
   8   9  11        485.26        799.33       212.28 o                         
   9   9  11        812.61        752.61       202.57 o                         
  10   9  11        152.97        280.91       220.51 o                         
  11   9  11        508.51       -341.19       475.50 o                         
 -10  10  11          7.67       -123.56       211.89 o                         
  -9  10  11         36.28        192.30       237.45 o                         
  -8  10  11        288.07        530.47       195.25 o                         
  -7  10  11       2165.59       2513.41       264.47 o                         
  -6  10  11       1697.15       2012.95       245.38 o                         
  -5  10  11       4248.12       4602.33       300.23 o                         
  -4  10  11       1182.37       1628.32       202.70 o                         
  -3  10  11        241.45        503.46       148.81 o                         
  -2  10  11        409.62        329.80       135.96 o                         
  -1  10  11         21.67        -50.71        96.12 o                         
   0  10  11        962.48        820.53       159.53 o                         
   1  10  11       3823.97       3881.64       271.88 o                         
   2  10  11        503.73        387.88       203.94 o                         
   3  10  11        128.57         10.79       146.80 o                         
   4  10  11        626.86        585.97       132.06 o                         
   5  10  11       1808.85       2331.53       218.87 o                         
   6  10  11        954.04       1124.94       177.67 o                         
   7  10  11        320.55        612.19       174.62 o                         
   8  10  11       1937.30       2604.71       338.62 o                         
   9  10  11        933.69        845.58       911.03 o                         
  -9  11  11        278.07         47.24       642.99 o                         
  -8  11  11        890.66        556.19       202.08 o                         
  -7  11  11        686.53       1202.64       406.52 o                         
  -6  11  11        270.80        292.09       206.22 o                         
  -5  11  11        468.55        789.49       163.66 o                         
  -4  11  11        331.48        597.26       148.94 o                         
  -3  11  11       1430.66       1329.88       205.42 o                         
  -2  11  11       1084.16        910.14       207.34 o                         
  -1  11  11        111.60        118.69       132.68 o                         
   0  11  11       2520.86       2163.11       236.61 o                         
   1  11  11       1637.72       1427.85       210.20 o                         
   2  11  11        262.91        181.03       145.10 o                         
   3  11  11         43.47       -152.29       152.29 o                         
   4  11  11          1.08         78.90       148.32 o                         
   5  11  11         17.15        180.60       184.09 o                         
   6  11  11        865.79        731.79       242.90 o                         
   7  11  11        700.10        965.18       359.74 o                         
   8  11  11       1301.78        -81.24       310.43 o                         
  -5  12  11       1291.52       1533.07       417.17 o                         
  -4  12  11        123.28        263.69       175.69 o                         
  -3  12  11       2740.44       3090.95       324.17 o                         
  -2  12  11        243.92        464.35       182.14 o                         
  -1  12  11       7256.66       6454.71       810.58 o                         
   0  12  11       1359.15        860.52       181.52 o                         
   1  12  11        591.34        241.69       259.95 o                         
   2  12  11        352.02         53.74      1009.39 o                         
   3  12  11        311.99       -165.32       520.24 o                         
   4  12  11        469.88       1450.43       544.23 o                         
   5  12  11       2574.17       2120.38       571.55 o                         
  -1  13  11        249.31         82.94       240.56 o                         
   0  13  11        582.32       -972.70       972.70 o                         
 -14   0  12       7099.82       7209.56       613.92 o                         
 -12   0  12       4753.18       4498.73       419.64 o                         
 -10   0  12      53853.09      47206.80      1273.89 o                         
  -8   0  12      85751.39      80762.82      1555.50 o                         
  -6   0  12      14274.58      14445.25       499.70 o                         
  -4   0  12       1281.41       1557.58       152.51 o                         
  -2   0  12      76739.05      75295.20      2875.58 o                         
   0   0  12     104254.13     101036.23      1248.01 o                         
   2   0  12      22510.32      21412.78       506.00 o                         
   4   0  12      38333.65      37762.34       710.61 o                         
   6   0  12      82398.27      81520.90      1170.63 o                         
   8   0  12      14216.33      14175.12       496.37 o                         
  10   0  12       1782.30       1943.97       236.72 o                         
  12   0  12      17957.06      18534.05       927.45 o                         
  14   0  12      14879.60      15183.63       911.03 o                         
 -15   1  12      14702.18      13770.39       952.08 o                         
 -14   1  12        257.71        311.34       138.96 o                         
 -13   1  12      11133.63      10117.05       453.43 o                         
 -12   1  12       1691.60       1415.59       165.58 o                         
 -11   1  12      22181.12      20212.70       602.75 o                         
 -10   1  12        712.44        653.12       114.71 o                         
  -9   1  12      63331.09      58799.11       967.21 o                         
  -8   1  12        361.19        529.81       110.89 o                         
  -7   1  12      40171.25      38523.70       707.83 o                         
  -6   1  12         21.99        428.82        99.47 o                         
  -5   1  12       7209.53       7233.49       242.21 o                         
  -4   1  12       2495.20       2741.03       143.55 o                         
  -3   1  12      22094.05      22560.85       441.42 o                         
  -2   1  12       1845.70       2369.01       175.18 o                         
  -1   1  12      61300.43      63614.66      1803.06 o                         
   0   1  12      11167.35      11728.90       275.67 o                         
   1   1  12      32806.89      31744.24       448.52 o                         
   2   1  12      12342.82      12268.05       270.18 o                         
   3   1  12      13447.17      13036.94       268.68 o                         
   4   1  12       1422.26       1315.30        88.53 o                         
   5   1  12      27369.28      27245.39       393.09 o                         
   6   1  12       4508.19       4864.94       186.77 o                         
   7   1  12      17936.67      18245.59       360.74 o                         
   8   1  12       2393.48       3507.91       185.92 o                         
   9   1  12       3716.56       3761.13       214.58 o                         
  10   1  12       2973.46       3403.60       238.60 o                         
  11   1  12       7461.58       8053.42       374.46 o                         
  12   1  12       2199.19       2159.46       206.02 o                         
  13   1  12      17741.80      18153.64       604.06 o                         
  14   1  12        498.34        650.98       141.91 o                         
 -15   2  12        131.94        -70.18       200.90 o                         
 -14   2  12      13630.54      13001.22       584.75 o                         
 -13   2  12        339.35        437.70       161.15 o                         
 -12   2  12      18511.53      17102.40       570.49 o                         
 -11   2  12       2018.14       2112.60       186.50 o                         
 -10   2  12      10316.94      10358.09       423.52 o                         
  -9   2  12         37.03        165.23       109.23 o                         
  -8   2  12      16056.58      15425.41       462.42 o                         
  -7   2  12       1285.42       1166.56       135.11 o                         
  -6   2  12      61084.44      59410.12      1356.68 o                         
  -5   2  12        134.48        310.97        68.79 o                         
  -4   2  12      63596.80      62755.18      1741.23 o                         
  -3   2  12        605.98       1473.19       128.40 o                         
  -2   2  12      27738.02      27652.03       527.34 o                         
  -1   2  12       3541.70       3383.45       145.90 o                         
   0   2  12      30251.29      30213.21       471.32 o                         
   1   2  12      15612.89      14906.81       350.68 o                         
   2   2  12      60066.69      57912.86      1079.51 o                         
   3   2  12       4335.37       5351.34       245.87 o                         
   4   2  12      23850.55      23792.24       388.05 o                         
   5   2  12       4218.93       4785.67       202.08 o                         
   6   2  12       7191.60       7239.69       225.06 o                         
   7   2  12       1168.30       1344.86       110.42 o                         
   8   2  12      20854.73      21512.11       399.89 o                         
   9   2  12      22386.65      22787.32       540.52 o                         
  10   2  12      28907.45      29238.92       613.34 o                         
  11   2  12       1959.70       2724.51       211.26 o                         
  12   2  12       9591.28       9291.05       395.78 o                         
  13   2  12       1192.06       1312.66       149.49 o                         
  14   2  12       3752.93       3504.23       422.19 o                         
 -15   3  12       7757.94       8175.09       871.49 o                         
 -14   3  12          0.07         76.11       164.18 o                         
 -13   3  12      28595.42      27182.52       736.07 o                         
 -12   3  12       4070.78       4180.16       281.74 o                         
 -11   3  12      21713.80      21633.89       583.12 o                         
 -10   3  12       8004.40       8826.60       357.31 o                         
  -9   3  12       1005.43        933.94       127.33 o                         
  -8   3  12       1846.34       1650.66       155.27 o                         
  -7   3  12      14228.95      14139.60       425.49 o                         
  -6   3  12        473.70        606.21        90.03 o                         
  -5   3  12      99827.12      99415.18      2155.45 o                         
  -4   3  12       6404.40       7225.51       254.95 o                         
  -3   3  12      43529.80      43474.09      1333.61 o                         
  -2   3  12      10392.41      10763.22       275.92 o                         
  -1   3  12       2388.37       2504.10       140.61 o                         
   0   3  12       3130.25       3077.25       139.14 o                         
   1   3  12      30387.49      30956.80      1009.66 o                         
   2   3  12       1261.73       1647.51       107.91 o                         
   3   3  12      61380.36      61250.00      1012.21 o                         
   4   3  12       1148.12       2273.78       149.08 o                         
   5   3  12      10372.23      10308.71       269.22 o                         
   6   3  12       1981.71       2197.70       135.14 o                         
   7   3  12       7024.82       7529.93       249.07 o                         
   8   3  12       3160.70       3098.80       156.10 o                         
   9   3  12      45352.79      46186.47       744.99 o                         
  10   3  12       2909.76       3365.56       217.71 o                         
  11   3  12      19477.29      19698.35       558.49 o                         
  12   3  12        243.06        541.12       121.61 o                         
  13   3  12       1105.90        776.93       203.50 o                         
  14   3  12          2.31       -137.65       211.85 o                         
 -14   4  12      15170.36      15464.13       861.08 o                         
 -13   4  12         17.90        157.37       134.64 o                         
 -12   4  12      27581.42      26864.92       710.04 o                         
 -11   4  12         52.18        174.16       113.24 o                         
 -10   4  12       8907.68       8644.46       378.45 o                         
  -9   4  12        990.15       1328.03       163.71 o                         
  -8   4  12       1520.32       1397.31       141.55 o                         
  -7   4  12        268.53        358.23       122.64 o                         
  -6   4  12      25392.64      26716.25       564.93 o                         
  -5   4  12       1536.75       2143.78       189.18 o                         
  -4   4  12      57677.90      61123.75      1541.25 o                         
  -3   4  12       3809.70       4360.87       235.28 o                         
  -2   4  12      16211.61      15976.12       411.64 o                         
  -1   4  12       2141.12       1934.14       143.95 o                         
   0   4  12       5734.55       5353.66       255.48 o                         
   1   4  12        211.41        270.40       114.92 o                         
   2   4  12      30195.01      29985.50       674.00 o                         
   3   4  12       1079.88       1869.04       161.01 o                         
   4   4  12      29054.62      29104.26       523.31 o                         
   5   4  12      11831.29      12043.03       354.87 o                         
   6   4  12      15972.03      16111.19       376.73 o                         
   7   4  12       3128.43       3278.09       176.95 o                         
   8   4  12      26412.33      26747.95       545.13 o                         
   9   4  12        197.66        376.82       106.96 o                         
  10   4  12      20100.06      20324.54       601.67 o                         
  11   4  12       2826.86       3217.90       232.09 o                         
  12   4  12       3168.48       3331.51       262.96 o                         
  13   4  12       5427.38       5975.58       683.44 o                         
  14   4  12       2634.27       1790.79       650.05 o                         
 -14   5  12        207.44        425.15       188.25 o                         
 -13   5  12       4884.60       5372.61       380.80 o                         
 -12   5  12        320.55        564.93       154.14 o                         
 -11   5  12       6898.73       6761.90       371.66 o                         
 -10   5  12        167.41        392.60       183.41 o                         
  -9   5  12      16533.52      16734.19       542.84 o                         
  -8   5  12       2422.09       3773.21       232.96 o                         
  -7   5  12      12108.80      12824.38       466.55 o                         
  -6   5  12        647.89       1401.30       164.57 o                         
  -5   5  12       9741.85      11201.91       376.54 o                         
  -4   5  12         24.65        243.29        85.24 o                         
  -3   5  12      35931.35      36886.61       693.41 o                         
  -2   5  12       3468.77       3817.81       209.97 o                         
  -1   5  12      44958.59      43182.15      1242.86 o                         
   0   5  12       1113.66       1338.86       183.66 o                         
   1   5  12      17489.72      17185.43       502.50 o                         
   2   5  12          8.25        230.98       114.03 o                         
   3   5  12      15630.86      14973.90       437.24 o                         
   4   5  12       8258.85       8476.34       344.51 o                         
   5   5  12      43958.80      43242.29       714.13 o                         
   6   5  12      11578.59      11865.42       375.76 o                         
   7   5  12      41595.88      41432.73       723.37 o                         
   8   5  12       1335.94       1414.42       166.99 o                         
   9   5  12      10964.18      11096.56       446.61 o                         
  10   5  12       2707.92       2542.74       219.56 o                         
  11   5  12       6993.08       7222.42       384.04 o                         
  12   5  12       2328.32       2441.15       253.58 o                         
  13   5  12      13885.93      13242.23      1070.79 o                         
 -13   6  12         38.13         46.09       189.04 o                         
 -12   6  12       2328.54       2939.31       285.56 o                         
 -11   6  12       3318.90       3663.02       304.91 o                         
 -10   6  12      19598.81      19866.88       660.41 o                         
  -9   6  12         10.57        460.44       152.99 o                         
  -8   6  12      30469.92      31768.48       790.28 o                         
  -7   6  12       5605.44       6892.73       368.63 o                         
  -6   6  12       4259.57       5092.46       313.62 o                         
  -5   6  12       1661.49       1842.12       166.70 o                         
  -4   6  12       4231.27       4543.10       256.60 o                         
  -3   6  12        456.10        494.65        97.52 o                         
  -2   6  12      45630.81      44409.55       974.96 o                         
  -1   6  12         41.82        342.74       103.46 o                         
   0   6  12      30748.38      29190.99       816.32 o                         
   1   6  12         92.31        331.81       118.65 o                         
   2   6  12        220.94        260.57       126.87 o                         
   3   6  12        178.88        277.00       115.21 o                         
   4   6  12       8997.00       8383.11       362.18 o                         
   5   6  12       1263.32       1313.84       162.44 o                         
   6   6  12      40017.66      39619.56       771.83 o                         
   7   6  12        365.09        623.38       126.96 o                         
   8   6  12       9583.68       9648.63       372.44 o                         
   9   6  12       1629.56       1750.47       199.39 o                         
  10   6  12       2027.37       1938.20       194.30 o                         
  11   6  12        714.55        935.73       178.13 o                         
  12   6  12      18514.99      18820.69      1630.31 o                         
 -13   7  12       1883.11        873.79       585.47 o                         
 -12   7  12       1058.70       1193.94       268.16 o                         
 -11   7  12       4425.07       4641.52       343.55 o                         
 -10   7  12       1512.23       1668.63       208.77 o                         
  -9   7  12      24013.66      24897.94       789.81 o                         
  -8   7  12         55.87        367.43       133.63 o                         
  -7   7  12      21547.63      22832.93       673.82 o                         
  -6   7  12        606.90        914.31       143.55 o                         
  -5   7  12       2457.09       2915.74       247.77 o                         
  -4   7  12       2196.02       2301.89       213.77 o                         
  -3   7  12       9703.76      10535.05       375.88 o                         
  -2   7  12      10287.66      10352.43       401.00 o                         
  -1   7  12      42358.01      39199.80      1427.03 o                         
   0   7  12        888.79        909.12       148.23 o                         
   1   7  12      27147.60      25784.14       815.97 o                         
   2   7  12        551.16        448.99       135.17 o                         
   3   7  12      12037.04      13007.76       475.95 o                         
   4   7  12        925.87        954.32       127.13 o                         
   5   7  12      21674.90      21424.02       540.38 o                         
   6   7  12        612.94       1116.91       147.64 o                         
   7   7  12      17315.44      16966.75       544.45 o                         
   8   7  12       1309.59       1948.43       202.70 o                         
   9   7  12       4835.11       4938.28       314.24 o                         
  10   7  12       1977.32       1893.14       197.60 o                         
  11   7  12      11570.49      10294.07      1126.32 o                         
 -12   8  12      10288.85       9936.20      1566.19 o                         
 -11   8  12        465.80       1050.19       297.44 o                         
 -10   8  12       7402.84       7765.55       439.12 o                         
  -9   8  12        458.60        561.79       140.96 o                         
  -8   8  12      13809.57      14778.61       539.29 o                         
  -7   8  12        416.70        405.87       125.20 o                         
  -6   8  12      17970.42      19345.79       576.99 o                         
  -5   8  12       1060.35       1763.70       212.04 o                         
  -4   8  12       7420.19       8095.36       374.66 o                         
  -3   8  12         87.67        618.46       166.80 o                         
  -2   8  12       1996.17       1833.48       224.94 o                         
  -1   8  12       3311.96       3332.41       264.46 o                         
   0   8  12      18332.40      17536.11       735.05 o                         
   1   8  12         28.08        -95.11        97.82 o                         
   2   8  12      45081.22      44436.75       981.93 o                         
   3   8  12         10.09        115.79       119.17 o                         
   4   8  12      22309.60      22557.19       561.33 o                         
   5   8  12       6867.76       7326.17       360.76 o                         
   6   8  12       4091.93       3977.90       271.51 o                         
   7   8  12       2214.70       2611.19       228.61 o                         
   8   8  12       8584.11       8797.96       412.94 o                         
   9   8  12       1048.72        783.38       156.87 o                         
  10   8  12      16047.26      15943.78       831.13 o                         
  11   8  12        310.82        501.25       420.48 o                         
 -11   9  12      13404.71      13222.20      1819.15 o                         
 -10   9  12          7.71        310.23       218.86 o                         
  -9   9  12       4171.59       4909.45       330.95 o                         
  -8   9  12       7561.18       8035.41       392.38 o                         
  -7   9  12      11114.34      11350.89       494.71 o                         
  -6   9  12       9047.35       9149.17       445.43 o                         
  -5   9  12      24344.20      26556.86       833.13 o                         
  -4   9  12        542.03       1383.39       214.88 o                         
  -3   9  12       4566.68       5130.81       344.22 o                         
  -2   9  12        176.14        469.30       164.61 o                         
  -1   9  12       1496.65       1136.86       371.33 o                         
   0   9  12       1369.63        822.57       242.07 o                         
   1   9  12      24812.75      24030.27       675.93 o                         
   2   9  12         58.92         21.11        81.76 o                         
   3   9  12      31384.08      30298.71       910.40 o                         
   4   9  12        561.96        965.62       162.41 o                         
   5   9  12       2999.57       3637.48       259.33 o                         
   6   9  12       3671.82       4449.98       303.09 o                         
   7   9  12       3062.56       3395.90       262.24 o                         
   8   9  12        344.73        601.41       163.29 o                         
   9   9  12      20430.83      19354.38       908.72 o                         
  10   9  12        666.78       1170.23       543.28 o                         
 -10  10  12       6035.73       6755.89      1316.11 o                         
  -9  10  12         15.50        233.14       273.67 o                         
  -8  10  12       4583.69       4473.73       476.30 o                         
  -7  10  12       4987.37       5690.90       431.64 o                         
  -6  10  12      18132.33      18969.90       786.70 o                         
  -5  10  12       1419.43       2304.55       243.47 o                         
  -4  10  12      32979.21      35201.09       885.19 o                         
  -3  10  12       1683.45       1563.90       211.03 o                         
  -2  10  12      12202.09      11865.76       843.33 o                         
  -1  10  12        483.39        330.91       202.18 o                         
   0  10  12       9107.76       8508.99       542.05 o                         
   1  10  12       1626.50       1204.78       180.82 o                         
   2  10  12      21666.20      19809.84       699.38 o                         
   3  10  12       2252.79       2658.44       254.20 o                         
   4  10  12      13485.89      13758.17       543.27 o                         
   5  10  12        220.87        417.19       148.45 o                         
   6  10  12       3865.52       3927.74       269.97 o                         
   7  10  12       1119.46       1710.49       283.72 o                         
   8  10  12      11195.27      10191.74       854.37 o                         
  -8  11  12        132.29       -469.08       527.91 o                         
  -7  11  12       6657.21       6644.71      1182.08 o                         
  -6  11  12        791.12       1716.99       344.51 o                         
  -5  11  12      11090.03      12447.27       544.67 o                         
  -4  11  12       1814.86       1998.67       247.57 o                         
  -3  11  12      25071.92      26066.10       841.96 o                         
  -2  11  12        146.52         10.21       147.11 o                         
  -1  11  12      16597.26      15750.71       950.39 o                         
   0  11  12         54.46        122.85       198.54 o                         
   1  11  12       2561.44       1828.95       301.94 o                         
   2  11  12       3421.78       3525.22       355.52 o                         
   3  11  12       1837.18       1479.72       201.95 o                         
   4  11  12         98.99        279.26       190.50 o                         
   5  11  12       8184.62       7521.21       667.59 o                         
   6  11  12       1273.05       1543.46       328.93 o                         
   7  11  12      11528.96      12185.39      1094.96 o                         
  -5  12  12        259.66        788.54       627.52 o                         
  -4  12  12       8476.01       8169.71       958.33 o                         
  -3  12  12       1397.73       1179.20       277.72 o                         
  -2  12  12      23946.19      25427.73      1293.67 o                         
  -1  12  12        112.39        332.56       265.18 o                         
   0  12  12      13108.97       7839.91      1406.46 o                         
   1  12  12          5.51       -825.38       825.38 o                         
   4  12  12       9200.63       9038.31      1276.10 o                         
 -13   0  13       4105.34       3544.37       378.80 o                         
 -11   0  13        243.42        421.24       178.25 o                         
  -9   0  13       1097.70       1181.72       200.38 o                         
  -7   0  13      23986.56      23390.61       782.77 o                         
  -5   0  13      22561.44      22403.81       611.75 o                         
  -3   0  13       4806.49       5093.57       318.14 o                         
  -1   0  13         39.36        357.89       198.23 o                         
   1   0  13      59349.41      58703.87      1348.78 o                         
   3   0  13      10620.06      10242.51       396.36 o                         
   5   0  13       4642.76       4053.31       243.61 o                         
   7   0  13         56.43        -39.47       153.88 o                         
   9   0  13       1477.78       1530.80       213.19 o                         
  11   0  13        978.92       1206.32       224.60 o                         
  13   0  13         73.27        115.83       160.61 o                         
 -15   1  13       1936.34       2564.48       796.19 o                         
 -14   1  13        113.13        -73.80       160.54 o                         
 -13   1  13        895.77        467.96       116.47 o                         
 -12   1  13          9.85        -73.20       106.19 o                         
 -11   1  13       1088.22       1067.88       154.49 o                         
 -10   1  13       1059.57       1055.54       144.63 o                         
  -9   1  13        502.02        501.92       117.72 o                         
  -8   1  13       1261.48       1075.40       126.92 o                         
  -7   1  13        389.19        347.72        91.03 o                         
  -6   1  13       8861.77       8606.61       280.71 o                         
  -5   1  13         17.28         12.94        60.41 o                         
  -4   1  13        605.40        505.36        79.62 o                         
  -3   1  13         82.46        368.12       104.36 o                         
  -2   1  13       7693.77       7799.30       296.61 o                         
  -1   1  13         60.88        178.56        81.21 o                         
   0   1  13       3817.57       3795.30       160.15 o                         
   1   1  13        179.69        275.55        62.67 o                         
   2   1  13      18529.77      17511.38       340.84 o                         
   3   1  13       1437.50       1593.46       109.07 o                         
   4   1  13       1540.32       1459.19       113.76 o                         
   5   1  13       4011.65       3838.39       178.36 o                         
   6   1  13         65.56        152.76       103.07 o                         
   7   1  13         89.13        157.56       117.59 o                         
   8   1  13       3657.61       3878.82       212.36 o                         
   9   1  13        242.48        449.14       105.73 o                         
  10   1  13       2649.37       2811.29       212.39 o                         
  11   1  13        364.95        563.59       137.71 o                         
  12   1  13        360.53        505.95       131.39 o                         
  13   1  13       1070.13       1309.63       185.06 o                         
  14   1  13        585.76        517.76       283.08 o                         
 -15   2  13          3.99       -675.98       675.98 o                         
 -14   2  13        731.67        923.20       207.72 o                         
 -13   2  13        450.70        473.87       160.86 o                         
 -12   2  13        534.31        384.23       118.21 o                         
 -11   2  13       1631.83       1382.52       156.82 o                         
 -10   2  13          2.31        148.96       108.11 o                         
  -9   2  13       4292.32       4424.52       266.45 o                         
  -8   2  13       2029.65       2138.70       173.62 o                         
  -7   2  13        111.00        170.78        85.52 o                         
  -6   2  13        234.58        239.74        70.37 o                         
  -5   2  13        149.15        159.17        69.98 o                         
  -4   2  13        865.51        811.35        95.59 o                         
  -3   2  13       5774.24       5665.72       207.30 o                         
  -2   2  13          6.13         19.99        83.48 o                         
  -1   2  13       2672.02       2852.62       155.13 o                         
   0   2  13       6376.52       6600.22       239.47 o                         
   1   2  13       1806.95       1626.93       122.22 o                         
   2   2  13       4188.95       4277.38       166.18 o                         
   3   2  13        275.28        296.44        95.22 o                         
   4   2  13        417.22        492.15        81.31 o                         
   5   2  13       3975.45       3960.22       184.96 o                         
   6   2  13        141.72        172.40        67.38 o                         
   7   2  13       1510.19       1632.55       128.31 o                         
   8   2  13        966.84       1071.58       128.59 o                         
   9   2  13         25.38        236.44        87.74 o                         
  10   2  13        874.57       1192.37       141.94 o                         
  11   2  13         91.79        223.12       112.51 o                         
  12   2  13        463.56        647.04       169.17 o                         
  13   2  13        440.98        362.69       173.98 o                         
  14   2  13        576.96       1164.71       551.77 o                         
 -14   3  13       1116.16       1302.73       380.45 o                         
 -13   3  13         60.57        -90.19       159.44 o                         
 -12   3  13        361.67        404.32       154.84 o                         
 -11   3  13        585.02        632.07       184.10 o                         
 -10   3  13       6434.44       7092.40       341.63 o                         
  -9   3  13         21.69        350.19       116.81 o                         
  -8   3  13        380.41        195.41        95.36 o                         
  -7   3  13       2074.58       2295.77       177.11 o                         
  -6   3  13      19488.31      19581.05       552.09 o                         
  -5   3  13       6096.57       6475.77       256.71 o                         
  -4   3  13       2146.88       1993.68       140.30 o                         
  -3   3  13       2117.21       2223.88       147.81 o                         
  -2   3  13      21281.26      21897.83       422.25 o                         
  -1   3  13        280.51        283.04        79.25 o                         
   0   3  13       4273.16       4190.16       208.41 o                         
   1   3  13        571.54        889.73       127.42 o                         
   2   3  13      16569.39      17197.14       620.51 o                         
   3   3  13        735.17        638.48        99.07 o                         
   4   3  13       4874.93       5015.96       197.01 o                         
   5   3  13        373.79        637.94        85.73 o                         
   6   3  13       5829.46       5923.33       258.78 o                         
   7   3  13         65.13         72.94        75.03 o                         
   8   3  13       2373.99       2568.00       172.92 o                         
   9   3  13         50.34        178.79        93.84 o                         
  10   3  13         76.10        410.08       130.00 o                         
  11   3  13        178.23         74.97       121.94 o                         
  12   3  13       1709.91       1639.40       250.67 o                         
  13   3  13          4.54        222.50       195.98 o                         
 -14   4  13         63.46        962.27       617.91 o                         
 -13   4  13        773.94        631.54       146.09 o                         
 -12   4  13       3274.90       3163.54       289.39 o                         
 -11   4  13         67.03         97.82       130.80 o                         
 -10   4  13        161.33        226.60       116.76 o                         
  -9   4  13       1035.44        676.35       114.82 o                         
  -8   4  13        533.49        738.83       150.12 o                         
  -7   4  13      13913.30      14855.35       486.61 o                         
  -6   4  13        387.15        463.34       108.36 o                         
  -5   4  13       5016.65       5554.23       280.70 o                         
  -4   4  13       1753.14       2243.22       177.27 o                         
  -3   4  13       8028.29       8443.97       285.72 o                         
  -2   4  13         12.18        202.78        77.00 o                         
  -1   4  13       2151.78       2132.30       158.63 o                         
   0   4  13         67.55        187.85       104.09 o                         
   1   4  13      11336.25      11235.04       412.52 o                         
   2   4  13        450.31        485.55       127.97 o                         
   3   4  13       5715.48       5250.62       287.66 o                         
   4   4  13        428.13        521.06       104.45 o                         
   5   4  13         35.43        -12.34       107.24 o                         
   6   4  13        735.38        775.29       104.13 o                         
   7   4  13        532.34        529.22       110.24 o                         
   8   4  13        994.36       1127.34       126.09 o                         
   9   4  13       1093.19       1248.38       162.01 o                         
  10   4  13        642.14        675.64       133.21 o                         
  11   4  13         64.99        141.72       134.37 o                         
  12   4  13          4.20        151.96       148.76 o                         
  13   4  13         15.62        324.49       252.78 o                         
 -13   5  13       2032.15       2848.81       485.39 o                         
 -12   5  13         84.87        112.87       208.35 o                         
 -11   5  13       2029.21       2635.49       278.17 o                         
 -10   5  13       2543.34       2934.37       289.92 o                         
  -9   5  13         85.67        252.19       135.90 o                         
  -8   5  13       1477.94       1575.02       203.89 o                         
  -7   5  13        378.89        567.80       155.68 o                         
  -6   5  13         85.23        343.37       109.04 o                         
  -5   5  13        487.37        631.20       129.15 o                         
  -4   5  13         54.30        128.26        83.85 o                         
  -3   5  13       1623.04       1579.40       148.61 o                         
  -2   5  13       1302.43       1201.30       120.44 o                         
  -1   5  13         88.88        134.64       102.93 o                         
   0   5  13        741.67        566.44        90.05 o                         
   1   5  13       4353.29       4281.28       240.81 o                         
   2   5  13        587.11        373.49        98.23 o                         
   3   5  13        494.13        419.38       100.32 o                         
   4   5  13       3321.94       3071.15       214.34 o                         
   5   5  13        886.73        851.88       156.35 o                         
   6   5  13       4072.23       4256.89       245.70 o                         
   7   5  13        172.82        231.94       109.88 o                         
   8   5  13        358.13        328.82       151.24 o                         
   9   5  13          5.23        271.89       175.70 o                         
  10   5  13        398.22        253.93       107.08 o                         
  11   5  13        231.58        317.84       145.31 o                         
  12   5  13       2509.56       2770.77       498.29 o                         
  13   5  13          2.99       -828.80       828.80 o                         
 -13   6  13       1038.70       3019.00       903.75 o                         
 -12   6  13        135.26        667.72       200.18 o                         
 -11   6  13       2898.08       3264.60       294.41 o                         
 -10   6  13         66.02        286.68       154.61 o                         
  -9   6  13       8756.19       9586.30       520.40 o                         
  -8   6  13         92.16        333.08       166.47 o                         
  -7   6  13        113.01        407.43       163.49 o                         
  -6   6  13        748.81        997.01       154.06 o                         
  -5   6  13         12.15        176.24       120.22 o                         
  -4   6  13       2381.33       2484.77       195.67 o                         
  -3   6  13      29405.87      30737.69       629.91 o                         
  -2   6  13         61.25         28.08        86.02 o                         
  -1   6  13      15421.37      15377.82       565.75 o                         
   0   6  13       8134.03       7712.56       330.83 o                         
   1   6  13       1255.59       1199.36       156.95 o                         
   2   6  13       1334.29       1508.19       161.78 o                         
   3   6  13       1134.45        952.22       198.63 o                         
   4   6  13       1440.44       1013.49       194.67 o                         
   5   6  13      11640.05      11134.36       437.00 o                         
   6   6  13        101.04        349.85       154.44 o                         
   7   6  13         15.94       -133.56       133.56 o                         
   8   6  13        818.06       1277.90       151.65 o                         
   9   6  13       1358.50       1251.37       163.59 o                         
  10   6  13         37.99        159.86       124.09 o                         
  11   6  13        994.62       1074.38       381.01 o                         
  12   6  13         23.83       -888.98       993.66 o                         
 -11   7  13         28.33        530.30       196.90 o                         
 -10   7  13       1169.34       1866.06       234.80 o                         
  -9   7  13       1188.83       1395.66       216.28 o                         
  -8   7  13         37.86        169.53       153.60 o                         
  -7   7  13         11.41        393.13       130.24 o                         
  -6   7  13       2165.11       2370.30       228.00 o                         
  -5   7  13       2207.92       2422.34       215.48 o                         
  -4   7  13       4026.20       4672.12       302.18 o                         
  -3   7  13        379.47        615.12       140.43 o                         
  -2   7  13      17580.60      17577.04       540.30 o                         
  -1   7  13        758.18        688.60       137.36 o                         
   0   7  13        676.23        486.00       134.06 o                         
   1   7  13        144.85        206.52       127.53 o                         
   2   7  13        616.45        553.83       136.48 o                         
   3   7  13       2590.07       2654.46       250.23 o                         
   4   7  13       3205.14       3174.25       254.07 o                         
   5   7  13       1909.61       1964.47       190.36 o                         
   6   7  13       3130.81       3427.55       233.30 o                         
   7   7  13         25.41        292.73       125.47 o                         
   8   7  13         58.35        174.58       135.56 o                         
   9   7  13        400.08        559.93       144.27 o                         
  10   7  13        840.77        722.56       191.77 o                         
  11   7  13        108.76        165.71       443.49 o                         
 -11   8  13        224.31         70.14       740.99 o                         
 -10   8  13        211.44         97.58       193.16 o                         
  -9   8  13        175.55        293.19       169.68 o                         
  -8   8  13        206.48        373.88       160.52 o                         
  -7   8  13        161.24        179.77       135.37 o                         
  -6   8  13        277.42        495.59       140.22 o                         
  -5   8  13       1822.47       2382.74       231.32 o                         
  -4   8  13         60.49         38.67       117.20 o                         
  -3   8  13       1406.73       2006.74       218.72 o                         
  -2   8  13       1015.12        947.30       150.02 o                         
  -1   8  13         84.63         28.05       115.37 o                         
   0   8  13         49.50         71.01        95.22 o                         
   1   8  13        282.02        247.27       113.45 o                         
   2   8  13         66.62        208.80       116.00 o                         
   3   8  13        149.58        168.45       107.18 o                         
   4   8  13        788.17        749.66       118.95 o                         
   5   8  13        211.64        346.41       125.33 o                         
   6   8  13        524.21        685.31       138.87 o                         
   7   8  13       1302.03       1163.80       165.28 o                         
   8   8  13        123.58        414.85       126.88 o                         
   9   8  13       3472.95       3369.26       354.98 o                         
  10   8  13       1130.66        872.99       388.03 o                         
 -10   9  13       1393.82       1232.99       384.04 o                         
  -9   9  13        657.47        745.09       252.92 o                         
  -8   9  13         23.44        -85.65       163.28 o                         
  -7   9  13       1224.26       1486.97       220.07 o                         
  -6   9  13       6325.02       7541.07       466.72 o                         
  -5   9  13          3.72        -69.11       128.13 o                         
  -4   9  13        194.29        667.79       165.39 o                         
  -3   9  13          9.57        340.01       142.34 o                         
  -2   9  13       2284.71       2168.24       240.75 o                         
  -1   9  13       4465.79       3599.59       491.86 o                         
   0   9  13        576.58        710.59       153.26 o                         
   1   9  13       4394.06       4677.99       301.98 o                         
   2   9  13       1526.51       1621.21       201.92 o                         
   3   9  13        861.15        759.78       146.43 o                         
   4   9  13       1156.12       1233.59       151.23 o                         
   5   9  13       1774.57       1759.50       185.70 o                         
   6   9  13        443.12        508.77       130.17 o                         
   7   9  13        180.36        364.26       125.02 o                         
   8   9  13       2909.33       2999.43       363.47 o                         
   9   9  13        246.76        678.63       499.36 o                         
  -8  10  13       2238.96       2919.91      1130.22 o                         
  -7  10  13         59.59        193.76       185.50 o                         
  -6  10  13        138.15        446.69       210.08 o                         
  -5  10  13          7.20         98.95       142.79 o                         
  -4  10  13        507.47        673.22       154.09 o                         
  -3  10  13       3997.46       4343.95       334.38 o                         
  -2  10  13        383.99        310.16       136.13 o                         
  -1  10  13        912.12        633.79       164.86 o                         
   0  10  13       1140.50        990.68       175.45 o                         
   1  10  13       2308.58       1927.09       241.46 o                         
   2  10  13         63.63        202.53       173.63 o                         
   3  10  13         18.58       -150.19       150.19 o                         
   4  10  13       2117.85       2264.83       230.04 o                         
   5  10  13       1889.75       2047.72       227.43 o                         
   6  10  13        897.78       1099.19       210.85 o                         
   7  10  13         52.11        179.09       220.54 o                         
  -7  11  13          7.84        196.84       415.78 o
[truncated: 115,752 more chars]
