# Supplementary material for: Crystal structures of fourteen halochalcogenylphos­pho­nium tetra­halogenidoaurates(III)
Source: Acta Crystallogr E Crystallogr Commun. 2024 Apr 23;80(Pt 5):506–21. doi: 10.1107/S2056989024002780 (PMC11074578; doi:10.1107/S2056989024002780)
Supplement: Supplementary file 12 [file e-80-00506-20bsup12.hkl]

data_20b                                                                        
_shelx_title ' Frank in P-1'                                                    
_shelx_refln_list_code          4                                               
_shelx_F_calc_maximum      373.26                                               
_exptl_crystal_F_000       768.00                                               
_reflns_d_resolution_high  0.7101                                               
                                                                                
loop_                                                                           
 _space_group_symop_operation_xyz                                               
 'x, y, z'                                                                      
 '-x, -y, -z'                                                                   
                                                                                
_cell_length_a    10.2218                                                       
_cell_length_b    10.8085                                                       
_cell_length_c    11.1163                                                       
_cell_angle_alpha  70.909                                                       
_cell_angle_beta   71.516                                                       
_cell_angle_gamma  75.645                                                       
                                                                                
_shelx_F_squared_multiplier     1.000                                           
                                                                                
loop_                                                                           
 _refln_index_h                                                                 
 _refln_index_k                                                                 
 _refln_index_l                                                                 
 _refln_F_squared_calc                                                          
 _refln_F_squared_meas                                                          
 _refln_F_squared_sigma                                                         
 _refln_observed_status                                                         
   2   0   0       1611.26       1614.26        27.17 o                         
   3   0   0       1082.40       1172.06        30.78 o                         
   4   0   0       1251.19       1316.81        48.97 o                         
   5   0   0        887.07        817.90        46.18 o                         
   6   0   0      34597.75      33628.53       556.51 o                         
   7   0   0        862.22        898.65        58.13 o                         
   8   0   0       3968.22       3781.02       129.77 o                         
   9   0   0        405.44        323.70        75.13 o                         
  10   0   0        444.06        360.04        65.80 o                         
  11   0   0       1732.82       1912.45       178.66 o                         
  12   0   0      14759.47      14821.13       606.06 o                         
  13   0   0         13.37        -10.02        96.26 o                         
 -13   1   0       1563.45       1206.28       171.91 o                         
 -12   1   0        515.74        375.66       103.72 o                         
 -11   1   0       4031.46       3844.53       220.82 o                         
 -10   1   0       1362.17       1391.52       138.61 o                         
  -9   1   0       3104.55       3107.59       176.77 o                         
  -8   1   0       2194.78       1990.39       111.42 o                         
  -7   1   0      21692.25      21346.69       297.98 o                         
  -6   1   0        320.66        279.92        34.26 o                         
  -5   1   0      32041.60      32264.19       348.65 o                         
  -4   1   0       2502.39       2496.85        60.53 o                         
  -3   1   0       5819.73       6160.84        89.13 o                         
  -2   1   0        609.25        676.90        22.50 o                         
  -1   1   0      49478.73      50179.89       291.37 o                         
   1   1   0      44795.75      45100.72       441.58 o                         
   2   1   0         53.29         87.71        11.16 o                         
   3   1   0       1722.49       1706.92        37.95 o                         
   4   1   0       7689.88       7542.81       124.73 o                         
   5   1   0       9783.78       9719.72       220.19 o                         
   6   1   0        207.36        201.91        37.65 o                         
   7   1   0      36152.85      35651.41       652.59 o                         
   8   1   0       5610.26       5581.63       166.84 o                         
   9   1   0         43.48        102.92        50.37 o                         
  10   1   0          6.41         50.42        57.30 o                         
  11   1   0       3479.01       3321.83       165.41 o                         
  12   1   0       1190.87       1319.18       110.46 o                         
  13   1   0       9410.39       9285.34       501.91 o                         
 -13   2   0        513.37        771.63       162.61 o                         
 -12   2   0        446.37        351.13       103.77 o                         
 -11   2   0        201.53        104.17        89.61 o                         
 -10   2   0       6508.95       6613.89       259.87 o                         
  -9   2   0         73.86         65.95        71.61 o                         
  -8   2   0       4888.57       5234.57       184.77 o                         
  -7   2   0        126.22        108.42        43.29 o                         
  -6   2   0      15497.59      15748.05       274.71 o                         
  -5   2   0         58.22         77.03        31.42 o                         
  -4   2   0      24747.78      25604.13       304.88 o                         
  -3   2   0       7330.73       7700.58       129.69 o                         
  -2   2   0      11716.39      11825.68       141.59 o                         
  -1   2   0        436.67        473.24        19.46 o                         
   0   2   0       2458.62       2513.40        40.21 o                         
   1   2   0      14369.24      13920.38       158.41 o                         
   2   2   0      26502.86      26364.43       165.44 o                         
   3   2   0       1694.94       1637.51        34.78 o                         
   4   2   0       7836.42       7718.92       115.22 o                         
   5   2   0       4876.37       4789.01       102.12 o                         
   6   2   0      27507.62      27624.44       312.68 o                         
   7   2   0          5.95         -4.60        37.93 o                         
   8   2   0      10850.14      10908.04       230.21 o                         
   9   2   0        879.97        690.84        74.87 o                         
  10   2   0        310.89        322.93        62.37 o                         
  11   2   0          0.03          9.51        60.86 o                         
  12   2   0        858.48        825.03        98.72 o                         
  13   2   0        171.19        229.48       136.07 o                         
 -12   3   0          1.04        -73.80        87.58 o                         
 -11   3   0       1996.71       2026.21       154.22 o                         
 -10   3   0        742.44        830.30       100.68 o                         
  -9   3   0       7661.53       7848.54       263.40 o                         
  -8   3   0       1358.76       1327.09        94.52 o                         
  -7   3   0       2534.64       2662.29       112.24 o                         
  -6   3   0       5486.73       5601.44       140.34 o                         
  -5   3   0       2128.81       2149.75        83.81 o                         
  -4   3   0      15239.42      15546.68       219.34 o                         
  -3   3   0      88627.15      90564.84       757.27 o                         
  -2   3   0       3856.16       3862.44        85.44 o                         
  -1   3   0       6777.06       6531.95        90.91 o                         
   0   3   0      31182.71      31288.80       206.86 o                         
   1   3   0        572.27        585.28        25.44 o                         
   2   3   0         63.16         65.61        14.38 o                         
   3   3   0      27584.87      27659.03       185.86 o                         
   4   3   0       1088.65       1125.84        44.36 o                         
   5   3   0      10345.41      10348.69       153.74 o                         
   6   3   0        919.64        882.07        53.43 o                         
   7   3   0       9010.62       9269.04       175.13 o                         
   8   3   0       2580.00       2622.10       112.97 o                         
   9   3   0      19622.53      20536.77       344.93 o                         
  10   3   0       1136.28       1099.11        90.08 o                         
  11   3   0        295.05        276.93        68.06 o                         
  12   3   0       2310.97       2275.69       143.69 o                         
  13   3   0        796.07        985.59       232.27 o                         
 -12   4   0       2579.02       2383.16       218.90 o                         
 -11   4   0       1459.74       1396.80       130.59 o                         
 -10   4   0       1762.85       1659.10       138.99 o                         
  -9   4   0       1995.24       1877.84       138.51 o                         
  -8   4   0      12804.84      13044.09       294.80 o                         
  -7   4   0       9085.65       9195.47       207.61 o                         
  -6   4   0         68.40         84.72        45.61 o                         
  -5   4   0         14.54         43.62        34.66 o                         
  -4   4   0       8724.51       9003.10       165.99 o                         
  -3   4   0      11847.30      11597.22       177.85 o                         
  -2   4   0      27862.00      28370.09       305.32 o                         
  -1   4   0      13198.22      13983.88       184.47 o                         
   0   4   0      29916.32      30146.07       252.72 o                         
   1   4   0        386.63        441.90        30.56 o                         
   2   4   0      18588.02      18196.86       177.32 o                         
   3   4   0      17406.41      17710.60       164.37 o                         
   4   4   0      15586.69      14927.43       189.93 o                         
   5   4   0      14257.43      14242.49       191.87 o                         
   6   4   0        779.61        653.92        39.46 o                         
   7   4   0       3292.58       2946.12        98.67 o                         
   8   4   0       8292.11       8770.19       197.06 o                         
   9   4   0       7622.08       8078.59       208.20 o                         
  10   4   0       8968.06       9115.52       235.37 o                         
  11   4   0        193.06        133.69        55.16 o                         
  12   4   0       2799.71       2921.73       278.74 o                         
  13   4   0         23.76       -201.65       201.65 o                         
 -11   5   0        378.83        493.03        88.44 o                         
 -10   5   0        980.45        932.33       101.13 o                         
  -9   5   0       3261.37       3461.73       178.55 o                         
  -8   5   0         71.92         88.46        61.18 o                         
  -7   5   0      22750.12      23409.69       342.03 o                         
  -6   5   0       1514.81       1448.33        80.63 o                         
  -5   5   0       9574.65       9608.28       193.59 o                         
  -4   5   0       1702.15       1748.22        86.45 o                         
  -3   5   0       1317.15       1336.66        65.58 o                         
  -2   5   0        898.69        857.49        57.30 o                         
  -1   5   0      30678.84      31180.83       309.48 o                         
   0   5   0       4232.48       4140.13        86.84 o                         
   1   5   0      15514.55      15001.76       175.18 o                         
   2   5   0      15020.78      14820.33       169.18 o                         
   3   5   0       9616.64       9029.26       139.18 o                         
   4   5   0       5929.25       5750.23       104.13 o                         
   5   5   0      12981.94      12632.64       201.20 o                         
   6   5   0      12494.90      12459.05       201.35 o                         
   7   5   0       5363.98       5411.97       139.46 o                         
   8   5   0        158.38        155.28        43.77 o                         
   9   5   0        996.18       1047.35        75.30 o                         
  10   5   0        634.33        479.34        67.83 o                         
  11   5   0       5745.73       6190.87       210.94 o                         
  12   5   0          7.11        -43.38        95.04 o                         
  13   5   0       5157.58       5991.55       501.66 o                         
 -11   6   0        425.93        226.34       156.34 o                         
 -10   6   0          7.25          5.39       100.98 o                         
  -9   6   0         70.67         13.95        62.37 o                         
  -8   6   0       2474.70       2394.51       143.06 o                         
  -7   6   0        864.85        882.16        72.70 o                         
  -6   6   0      41833.32      43374.23       497.75 o                         
  -5   6   0        339.62        351.86        49.74 o                         
  -4   6   0        176.23        194.16        50.50 o                         
  -3   6   0         11.95        111.00        38.06 o                         
  -2   6   0        969.14       1055.15        68.56 o                         
  -1   6   0        362.13        272.51        39.38 o                         
   0   6   0      39168.52      40147.95       519.63 o                         
   1   6   0       3606.98       3657.80        95.95 o                         
   2   6   0       8391.82       8336.40       134.87 o                         
   3   6   0       1508.16       1479.72        66.38 o                         
   4   6   0       1330.51       1239.91        53.25 o                         
   5   6   0       1741.01       1694.75        66.78 o                         
   6   6   0      34404.69      35062.96       416.38 o                         
   7   6   0        366.50        367.37        50.42 o                         
   8   6   0       1978.20       2019.43        93.24 o                         
   9   6   0        335.04        284.10        52.34 o                         
  10   6   0         66.60         48.04        46.49 o                         
  11   6   0        381.88        325.66        97.01 o                         
  12   6   0       4859.67       5009.41       345.62 o                         
  13   6   0        196.43          3.70       130.10 o                         
 -10   7   0        417.31        316.71        91.67 o                         
  -9   7   0         92.12         75.30        75.85 o                         
  -8   7   0          6.32          0.08        63.69 o                         
  -7   7   0       9886.24      10166.86       262.56 o                         
  -6   7   0       1156.88       1277.55        84.30 o                         
  -5   7   0      11988.15      12449.12       278.69 o                         
  -4   7   0       1094.76       1088.57        87.63 o                         
  -3   7   0       1141.72       1237.44        82.84 o                         
  -2   7   0       1136.57       1140.06        74.23 o                         
  -1   7   0      18927.66      18961.25       300.04 o                         
   0   7   0       1359.11       1386.36        61.65 o                         
   1   7   0      18894.73      18612.03       420.12 o                         
   2   7   0       9227.88       9106.30       198.34 o                         
   3   7   0       2097.69       2006.88        82.64 o                         
   4   7   0         73.13         49.74        38.10 o                         
   5   7   0      14837.33      14643.09       288.42 o                         
   6   7   0       5177.36       5489.90       162.26 o                         
   7   7   0      21331.78      22178.88       346.37 o                         
   8   7   0       1145.18       1176.74        79.15 o                         
   9   7   0       1961.27       1956.86       104.08 o                         
  10   7   0        510.50        374.51       133.41 o                         
  11   7   0       2261.64       2302.89       213.47 o                         
  12   7   0         52.80        -14.14       103.46 o                         
  -9   8   0         85.17       -105.77       108.92 o                         
  -8   8   0       3718.62       3728.33       206.18 o                         
  -7   8   0         75.46         45.95        64.72 o                         
  -6   8   0       1101.80       1059.44        84.92 o                         
  -5   8   0         96.48        162.27        58.03 o                         
  -4   8   0       2575.33       2544.99       136.30 o                         
  -3   8   0        235.87        241.52        50.80 o                         
  -2   8   0       7246.86       7176.19       185.24 o                         
  -1   8   0       2909.31       2916.09       114.72 o                         
   0   8   0      21265.55      21567.55       309.63 o                         
   1   8   0        889.01        992.11        72.32 o                         
   2   8   0       4021.17       3959.28       132.73 o                         
   3   8   0       2740.10       2640.78        96.67 o                         
   4   8   0       1972.88       2089.56        86.96 o                         
   5   8   0          0.80         11.75        40.86 o                         
   6   8   0       6158.41       6019.51       177.92 o                         
   7   8   0         26.13         67.91        56.17 o                         
   8   8   0       5310.30       5448.51       179.09 o                         
   9   8   0         41.32         73.23        53.66 o                         
  10   8   0       2881.01       2596.64       241.41 o                         
  11   8   0        467.97        297.95       119.72 o                         
  12   8   0       4011.14       3630.42       391.60 o                         
  -9   9   0       7418.41       5908.98       823.79 o                         
  -8   9   0        149.19        175.57        99.55 o                         
  -7   9   0       2298.55       2353.90       180.25 o                         
  -6   9   0        606.86        560.65        73.19 o                         
  -5   9   0       1574.45       1617.86       109.93 o                         
  -4   9   0        966.46       1054.44        96.63 o                         
  -3   9   0       4110.57       3801.16       163.92 o                         
  -2   9   0       1081.67       1051.53        86.67 o                         
  -1   9   0       8934.20       9526.90       225.76 o                         
   0   9   0        233.65        169.87        51.51 o                         
   1   9   0       4358.53       4246.25       158.35 o                         
   2   9   0       3614.63       3653.63       134.27 o                         
   3   9   0       8058.28       8200.18       232.67 o                         
   4   9   0         23.01        115.74        49.63 o                         
   5   9   0       4361.73       4322.66       174.22 o                         
   6   9   0        915.75        712.74        76.72 o                         
   7   9   0       2211.20       2221.23       132.11 o                         
   8   9   0        131.28         88.94        63.95 o                         
   9   9   0       1895.39       2041.57       190.63 o                         
  10   9   0         69.26        234.21       113.04 o                         
  11   9   0       3085.35       2515.43       252.86 o                         
  -8  10   0       2635.57       2979.93       774.12 o                         
  -7  10   0       2428.76       2549.20       193.58 o                         
  -6  10   0       2755.79       2895.21       183.46 o                         
  -5  10   0        647.57        616.42       121.53 o                         
  -4  10   0       2725.08       2677.46       156.12 o                         
  -3  10   0       4097.53       4128.31       188.49 o                         
  -2  10   0       6953.36       7326.53       216.70 o                         
  -1  10   0       7365.62       7800.83       207.95 o                         
   0  10   0        928.15        961.18        77.57 o                         
   1  10   0        426.34        289.70        64.79 o                         
   2  10   0       6662.14       6604.29       198.66 o                         
   3  10   0       7966.27       7964.03       228.92 o                         
   4  10   0       7897.25       8400.60       248.97 o                         
   5  10   0       1681.12       1608.82       105.90 o                         
   6  10   0       4268.34       3817.10       158.25 o                         
   7  10   0        131.73        147.71        67.86 o                         
   8  10   0       2856.62       2776.15       225.20 o                         
   9  10   0        688.73        427.24       120.99 o                         
  10  10   0        869.74        779.57       193.17 o                         
  11  10   0       1013.05        695.27       215.14 o                         
  -6  11   0       1122.20       1150.64       164.39 o                         
  -5  11   0       3211.35       3163.25       188.21 o                         
  -4  11   0       3282.21       3247.87       180.45 o                         
  -3  11   0       4736.34       4789.70       204.40 o                         
  -2  11   0        875.97        704.55       118.63 o                         
  -1  11   0       1870.06       1686.77       117.74 o                         
   0  11   0       6381.24       5782.22       256.92 o                         
   1  11   0       3436.93       3265.59       269.15 o                         
   2  11   0        704.13        488.55        79.75 o                         
   3  11   0       1468.99       1560.02       118.12 o                         
   4  11   0        265.51        321.22        83.89 o                         
   5  11   0       3618.54       3659.19       191.73 o                         
   6  11   0        904.81        755.40       101.90 o                         
   7  11   0       6012.53       6142.12       542.88 o                         
   8  11   0        850.23        697.33       171.89 o                         
   9  11   0       3437.62       4051.14       372.45 o                         
  10  11   0        157.21        105.90       253.66 o                         
  -5  12   0        343.05        504.87       176.79 o                         
  -4  12   0       1538.89       1516.50       197.61 o                         
  -3  12   0        427.92        242.46        94.28 o                         
  -2  12   0       1564.05       1185.16       132.90 o                         
  -1  12   0        177.49         90.90        95.72 o                         
   0  12   0       6940.07       6261.17       392.31 o                         
   1  12   0        233.54        119.21        79.50 o                         
   2  12   0       2376.76       2303.21       146.95 o                         
   3  12   0         83.57        150.40        77.03 o                         
   4  12   0       1309.10       1222.07       116.81 o                         
   5  12   0         46.35        -31.65        87.82 o                         
   6  12   0       1640.82       1516.50       309.90 o                         
   7  12   0        590.32        942.01       190.32 o                         
   8  12   0       3104.34       3709.28      1228.11 o                         
   9  12   0        440.97        802.88       453.44 o                         
  -3  13   0        266.51        272.85       164.84 o                         
  -2  13   0         22.22       -115.96       115.96 o                         
  -1  13   0       4189.13       4326.15       268.64 o                         
   0  13   0        693.33        344.90       139.63 o                         
   1  13   0       3267.82       2789.43       176.95 o                         
   2  13   0        148.66        186.43       101.30 o                         
   3  13   0       1427.27       1248.26       123.40 o                         
   4  13   0        193.00        261.52       116.53 o                         
   5  13   0       2167.75       1443.52       242.44 o                         
   6  13   0         21.60       -267.02       307.51 o                         
   7  13   0       1797.15       2528.22       713.47 o                         
   0  14   0       2787.43       1585.85       170.13 o                         
   1  14   0        125.82       -120.93       120.93 o                         
   2  14   0        826.03        821.97       133.00 o                         
   3  14   0        174.44        153.55        96.35 o                         
   4  14   0       2738.09       1370.48      1126.02 o                         
  -2 -14   1        109.06        220.12       104.67 o                         
  -5 -13   1        506.49        479.47       124.75 o                         
  -4 -13   1       2524.73       2044.84       257.24 o                         
  -3 -13   1       1526.49       1163.44       189.11 o                         
  -2 -13   1        146.21         60.78       100.61 o                         
  -1 -13   1         59.27         42.60        91.53 o                         
   0 -13   1       4117.94       3801.33       214.65 o                         
   1 -13   1        959.59        605.18       127.17 o                         
   2 -13   1       3259.06       2594.45       399.08 o                         
   3 -13   1        560.38        293.63       245.24 o                         
  -8 -12   1        580.72        189.61       331.58 o                         
  -7 -12   1       3203.19       3172.49       345.89 o                         
  -6 -12   1       1550.39       1474.06       162.24 o                         
  -5 -12   1       7751.89       7590.93       375.30 o                         
  -4 -12   1         11.56        123.75        96.32 o                         
  -3 -12   1        486.01        470.60       113.99 o                         
  -2 -12   1       1667.04       1238.67       165.36 o                         
  -1 -12   1       1463.45       1254.24       119.58 o                         
   0 -12   1        335.14        339.85        81.76 o                         
   1 -12   1       2546.30       2574.15       198.76 o                         
   2 -12   1        280.81        280.16       103.04 o                         
   3 -12   1       2564.08       2574.36       206.67 o                         
   4 -12   1        236.49        275.98       113.74 o                         
   5 -12   1       1726.61       1714.31       378.98 o                         
  -9 -11   1         42.58        237.48       213.89 o                         
  -8 -11   1       1488.61       1313.10       291.53 o                         
  -7 -11   1         13.29        -95.91        95.91 o                         
  -6 -11   1       6063.68       6180.40       259.12 o                         
  -5 -11   1          3.77         81.80        92.54 o                         
  -4 -11   1       2506.75       2439.17       150.05 o                         
  -3 -11   1        849.28        626.64        95.16 o                         
  -2 -11   1       3676.76       3447.25       177.33 o                         
  -1 -11   1        356.45        138.82        74.55 o                         
   0 -11   1       2856.55       2793.78       173.20 o                         
   1 -11   1         74.50         96.93        67.36 o                         
   2 -11   1       3714.14       3763.81       183.93 o                         
   3 -11   1         69.20        147.12        76.73 o                         
   4 -11   1       1404.78       1343.69       123.38 o                         
   5 -11   1         76.24         96.07        76.06 o                         
   6 -11   1       3220.22       3123.43       328.23 o                         
 -10 -10   1         30.01         19.02       206.80 o                         
  -9 -10   1       2608.50       2536.92       281.80 o                         
  -8 -10   1       1909.56       1722.71       138.62 o                         
  -7 -10   1       2383.51       2159.90       157.35 o                         
  -6 -10   1       3919.99       4103.56       237.61 o                         
  -5 -10   1       1235.32       1370.87       119.26 o                         
  -4 -10   1         68.50        227.59        97.73 o                         
  -3 -10   1       7980.53       8447.32       245.32 o                         
  -2 -10   1       4839.03       4494.12       187.33 o                         
  -1 -10   1       3112.67       2962.97       140.74 o                         
   0 -10   1       1102.27        917.56        84.63 o                         
   1 -10   1       6690.72       6606.23       202.70 o                         
   2 -10   1        316.58        421.00        75.73 o                         
   3 -10   1       2919.62       2954.96       150.99 o                         
   4 -10   1        809.37        659.46        80.23 o                         
   5 -10   1        669.26        694.25        86.59 o                         
   6 -10   1       1338.11       1323.26       132.68 o                         
   7 -10   1       2353.10       2394.03       180.10 o                         
   8 -10   1         23.76        113.31       343.68 o                         
 -11  -9   1        727.56        311.84       216.26 o                         
 -10  -9   1       4881.00       4564.56       324.36 o                         
  -9  -9   1       4945.75       4798.88       283.08 o                         
  -8  -9   1       6753.15       6748.63       230.07 o                         
  -7  -9   1        195.62         72.04        62.90 o                         
  -6  -9   1        304.24        211.47        66.67 o                         
  -5  -9   1       9513.84       9165.27       245.13 o                         
  -4  -9   1       5648.07       5909.65       181.12 o                         
  -3  -9   1        636.54        606.74        70.17 o                         
  -2  -9   1       3753.58       3766.82       150.27 o                         
  -1  -9   1       2333.71       2278.35       145.04 o                         
   0  -9   1       4344.65       4268.47       160.16 o                         
   1  -9   1       2496.62       2595.90       120.58 o                         
   2  -9   1      13633.44      14174.45       300.37 o                         
   3  -9   1       1953.31       1963.23       113.84 o                         
   4  -9   1       4846.58       5294.52       200.75 o                         
   5  -9   1        415.66        388.04        78.25 o                         
   6  -9   1        215.60        193.79        68.21 o                         
   7  -9   1       1958.19       1944.11       150.30 o                         
   8  -9   1       6300.01       6993.72       291.63 o                         
   9  -9   1         76.02       -336.59       336.59 o                         
 -11  -8   1       1724.86       1392.60       179.29 o                         
 -10  -8   1         31.54        -49.38       121.01 o                         
  -9  -8   1       6832.61       6730.63       213.29 o                         
  -8  -8   1        994.76       1090.44        92.57 o                         
  -7  -8   1       3198.75       3289.62       153.15 o                         
  -6  -8   1         16.56         77.80        52.12 o                         
  -5  -8   1       9122.77       8881.42       203.82 o                         
  -4  -8   1       1175.23       1196.68        79.87 o                         
  -3  -8   1       8534.24       9217.58       193.60 o                         
  -2  -8   1        306.63        303.53        49.10 o                         
  -1  -8   1       1137.43        958.92        66.95 o                         
   0  -8   1          0.82         79.02        51.39 o                         
   1  -8   1       3095.24       3229.72       130.74 o                         
   2  -8   1       1167.60       1157.34        80.98 o                         
   3  -8   1      21291.20      21494.37       362.57 o                         
   4  -8   1       1179.35       1167.85       100.23 o                         
   5  -8   1       1587.76       1626.33       112.26 o                         
   6  -8   1       1287.66       1254.13        90.21 o                         
   7  -8   1       2070.16       1931.90       143.42 o                         
   8  -8   1       1550.49       1369.43       128.34 o                         
   9  -8   1       4440.15       4720.16       320.48 o                         
 -12  -7   1       4823.46       4064.78       422.37 o                         
 -11  -7   1        449.68        479.36       132.51 o                         
 -10  -7   1       1645.79       1546.54       106.63 o                         
  -9  -7   1       2845.29       3150.88       139.38 o                         
  -8  -7   1        119.94         55.39        49.84 o                         
  -7  -7   1         88.08        145.93        50.63 o                         
  -6  -7   1      12883.07      13381.94       272.39 o                         
  -5  -7   1       2949.16       2923.97       111.24 o                         
  -4  -7   1      10184.89      10021.02       335.93 o                         
  -3  -7   1        528.85        551.80        41.21 o                         
  -2  -7   1       8333.86       8521.30       192.05 o                         
  -1  -7   1        389.00        318.77        44.71 o                         
   0  -7   1       6191.13       6261.65       145.42 o                         
   1  -7   1          3.23         30.87        35.77 o                         
   2  -7   1       5613.93       5558.74       160.26 o                         
   3  -7   1       6294.94       6558.80       190.27 o                         
   4  -7   1       5934.31       5789.89       163.62 o                         
   5  -7   1       2292.54       2206.96       125.47 o                         
   6  -7   1       9312.04       9625.47       240.72 o                         
   7  -7   1       2231.49       2162.06       122.84 o                         
   8  -7   1       2842.79       2951.96       167.54 o                         
   9  -7   1       1620.11       1399.22       133.96 o                         
  10  -7   1       2671.52       2442.79       215.81 o                         
 -12  -6   1       1756.10       1627.38       187.07 o                         
 -11  -6   1       8683.55       8926.80       399.91 o                         
 -10  -6   1          0.82         49.14        55.73 o                         
  -9  -6   1        437.33        351.72        66.68 o                         
  -8  -6   1       3389.48       3319.52       135.56 o                         
  -7  -6   1       6578.32       6402.82       183.59 o                         
  -6  -6   1         81.73         76.26        34.06 o                         
  -5  -6   1      16170.95      16420.99       248.24 o                         
  -4  -6   1        936.10        979.27        59.71 o                         
  -3  -6   1       3960.70       3978.16       101.27 o                         
  -2  -6   1         64.53        101.18        29.27 o                         
  -1  -6   1      19444.21      19235.84       530.03 o                         
   0  -6   1       4885.88       5029.71       144.33 o                         
   1  -6   1      17356.23      16771.76       254.27 o                         
   2  -6   1       1516.21       1502.44        88.89 o                         
   3  -6   1        568.47        598.08        61.50 o                         
   4  -6   1       4047.88       3977.70       134.01 o                         
   5  -6   1       9704.00      10049.00       246.10 o                         
   6  -6   1       2478.25       2476.27       111.94 o                         
   7  -6   1      10832.16      10794.83       243.03 o                         
   8  -6   1         18.55         55.60        56.76 o                         
   9  -6   1       2229.03       1961.82       132.52 o                         
  10  -6   1        418.69        218.06       107.46 o                         
  11  -6   1       3349.36       3607.46       345.10 o                         
 -13  -5   1          9.71       -161.55       181.35 o                         
 -12  -5   1      10188.06      10749.47       494.63 o                         
 -11  -5   1        298.94        324.06        68.81 o                         
 -10  -5   1       2819.52       2863.32       144.47 o                         
  -9  -5   1        539.89        478.81        65.27 o                         
  -8  -5   1       2047.30       2046.74        98.85 o                         
  -7  -5   1        136.99        100.45        43.25 o                         
  -6  -5   1      21983.30      22246.61       314.83 o                         
  -5  -5   1        519.54        528.78        46.09 o                         
  -4  -5   1       4387.39       4346.51       108.05 o                         
  -3  -5   1       1104.15       1136.86        50.21 o                         
  -2  -5   1        165.40        148.70        28.66 o                         
  -1  -5   1        816.69        761.75        49.78 o                         
   0  -5   1      66447.91      66808.91       777.64 o                         
   1  -5   1        104.36         78.74        32.64 o                         
   2  -5   1      17819.50      18287.72       279.42 o                         
   3  -5   1        150.10        151.00        43.91 o                         
   4  -5   1        852.84        856.01        62.58 o                         
   5  -5   1         18.17          9.98        42.45 o                         
   6  -5   1       8868.64       9062.28       196.35 o                         
   7  -5   1        212.89        212.53        46.23 o                         
   8  -5   1       3486.41       3444.62       146.20 o                         
   9  -5   1        338.77        318.68        69.95 o                         
  10  -5   1        451.58        351.28        79.55 o                         
  11  -5   1        964.25        828.85       110.94 o                         
 -13  -4   1       1122.60       1001.28       229.96 o                         
 -12  -4   1       3260.75       3706.06       193.58 o                         
 -11  -4   1       1904.22       1944.37       126.29 o                         
 -10  -4   1          1.00         28.26        57.86 o                         
  -9  -4   1       4757.51       4813.40       160.37 o                         
  -8  -4   1       8470.54       8504.91       202.55 o                         
  -7  -4   1      10080.90       9864.52       204.40 o                         
  -6  -4   1        670.68        615.33        46.14 o                         
  -5  -4   1      31212.71      30388.49       312.29 o                         
  -4  -4   1       2007.15       2075.83        68.22 o                         
  -3  -4   1       2063.04       2279.71        66.49 o                         
  -2  -4   1       1873.11       1926.84        54.00 o                         
  -1  -4   1       1069.09       1056.31        42.61 o                         
   0  -4   1      10723.30      11106.04       157.43 o                         
   1  -4   1      29096.50      28531.24       325.73 o                         
   2  -4   1         99.17        193.74        37.32 o                         
   3  -4   1      34681.45      35144.84       407.66 o                         
   4  -4   1      10520.98      10577.97       195.82 o                         
   5  -4   1        987.32        958.08        59.68 o                         
   6  -4   1          4.90        109.61        40.19 o                         
   7  -4   1      11566.04      11941.91       222.37 o                         
   8  -4   1       4674.91       4783.87       165.98 o                         
   9  -4   1       3422.71       3476.82       165.12 o                         
  10  -4   1         32.94        -21.25        65.36 o                         
  11  -4   1        959.37        982.39       110.68 o                         
  12  -4   1        577.23        606.38       122.25 o                         
 -13  -3   1        171.77        247.64       182.56 o                         
 -12  -3   1        358.36        369.50        80.19 o                         
 -11  -3   1       4161.00       4166.91       189.18 o                         
 -10  -3   1       5568.62       5906.33       202.58 o                         
  -9  -3   1       1780.93       1641.27       101.33 o                         
  -8  -3   1       3835.29       4086.79       141.56 o                         
  -7  -3   1        499.82        483.03        57.10 o                         
  -6  -3   1       5269.40       5327.58       127.48 o                         
  -5  -3   1       3238.23       3254.31        87.67 o                         
  -4  -3   1      45240.05      44395.25       413.09 o                         
  -3  -3   1       9198.15       9183.83       116.32 o                         
  -2  -3   1       9721.51       9992.94       119.58 o                         
  -1  -3   1        233.23        260.01        24.98 o                         
   0  -3   1       3762.61       4091.27        86.32 o                         
   1  -3   1      11442.80      11066.78       170.44 o                         
   2  -3   1      78620.43      80059.73       735.59 o                         
   3  -3   1        988.16        922.87        54.31 o                         
   4  -3   1      14539.62      14812.37       222.85 o                         
   5  -3   1       5522.52       5384.48       129.13 o                         
   6  -3   1        872.56        869.66        58.92 o                         
   7  -3   1       1651.97       1705.53        88.70 o                         
   8  -3   1      21538.17      21954.58       384.66 o                         
   9  -3   1          0.09         89.97        55.61 o                         
  10  -3   1       6634.92       6922.63       259.42 o                         
  11  -3   1         27.34         18.72        70.46 o                         
  12  -3   1        964.02        831.91       110.82 o                         
 -13  -2   1       2202.08       2207.99       174.86 o                         
 -12  -2   1        184.09        161.84        71.53 o                         
 -11  -2   1       3066.68       3184.84       168.99 o                         
 -10  -2   1         17.36         45.76        55.30 o                         
  -9  -2   1       8933.41       9004.23       239.79 o                         
  -8  -2   1        432.01        367.53        57.38 o                         
  -7  -2   1       1578.51       1396.40        81.88 o                         
  -6  -2   1       6940.23       7063.19       148.32 o                         
  -5  -2   1       3601.68       3672.30        99.31 o                         
  -4  -2   1         49.74         68.41        26.27 o                         
  -3  -2   1      92104.20      93683.10       589.86 o                         
  -2  -2   1      17296.20      17556.68       132.38 o                         
  -1  -2   1      12579.06      12251.97       101.88 o                         
   0  -2   1        259.74        309.78        28.63 o                         
   1  -2   1       6356.44       6136.59        80.55 o                         
   2  -2   1       5812.46       5777.09        92.03 o                         
   3  -2   1      33579.55      33851.76       322.22 o                         
   4  -2   1        181.52        160.39        38.29 o                         
   5  -2   1        108.82        132.09        37.08 o                         
   6  -2   1        309.32        298.42        42.42 o                         
   7  -2   1       1697.07       1700.16        83.51 o                         
   8  -2   1       1094.65       1248.99        91.89 o                         
   9  -2   1      44066.40      45120.64       629.68 o                         
  10  -2   1       1396.81       1414.89       121.29 o                         
  11  -2   1        391.38        454.94        89.58 o                         
  12  -2   1        282.17        102.95        84.61 o                         
  13  -2   1         23.71       -142.97       157.69 o                         
 -13  -1   1        143.44        244.37        92.45 o                         
 -12  -1   1       5740.39       5761.51       251.80 o                         
 -11  -1   1        629.91        571.95        86.25 o                         
 -10  -1   1       5654.10       5624.21       211.62 o                         
  -9  -1   1       3013.77       3079.21       140.25 o                         
  -8  -1   1      11764.29      11813.75       260.79 o                         
  -7  -1   1       1312.99       1277.77        82.52 o                         
  -6  -1   1       2618.43       2455.71        88.03 o                         
  -5  -1   1       1559.35       1414.17        58.08 o                         
  -4  -1   1       6365.61       6374.42       110.34 o                         
  -3  -1   1       1274.43       1346.00        45.53 o                         
  -2  -1   1      27100.15      27377.34       177.83 o                         
  -1  -1   1       1191.23       1112.26        27.25 o                         
   0  -1   1      62685.29      55036.57       334.27 o                         
   1  -1   1        570.59        578.06        19.80 o                         
   2  -1   1      36084.39      37098.55       235.10 o                         
   3  -1   1        122.65        104.31        16.44 o                         
   4  -1   1      12918.51      12857.81       153.98 o                         
   5  -1   1       2095.38       2052.21        66.06 o                         
   6  -1   1        189.78        181.84        35.02 o                         
   7  -1   1         78.18        107.00        31.66 o                         
   8  -1   1      10006.92       9852.00       256.04 o                         
   9  -1   1        473.01        494.06        85.96 o                         
  10  -1   1       9643.22       9866.46       307.09 o                         
  11  -1   1        126.83         48.83        63.38 o                         
  12  -1   1       2425.88       2661.24       200.94 o                         
  13  -1   1         80.01        209.05       102.29 o                         
 -13   0   1       3672.31       3195.09       293.14 o                         
 -12   0   1         84.23         44.13        69.41 o                         
 -11   0   1       4303.53       4381.62       199.48 o                         
 -10   0   1        552.21        494.45        76.32 o                         
  -9   0   1        428.67        335.57        64.03 o                         
  -8   0   1        448.08        350.96        56.11 o                         
  -7   0   1      27774.64      27342.49       511.29 o                         
  -6   0   1       1183.00       1309.75        71.68 o                         
  -5   0   1      36704.45      37099.26       406.51 o                         
  -4   0   1       4534.26       4803.52        99.53 o                         
  -3   0   1       7685.05       8024.39       117.03 o                         
  -2   0   1         20.70         33.44        12.79 o                         
  -1   0   1      50064.84      50994.08       275.23 o                         
   1   0   1      26769.44      27108.17       280.56 o                         
   2   0   1        121.28        119.74        11.42 o                         
   3   0   1       1299.52       1207.93        29.85 o                         
   4   0   1        781.15        766.01        31.77 o                         
   5   0   1      25844.92      26172.71       244.31 o                         
   6   0   1       1490.56       1460.06        54.82 o                         
   7   0   1      22322.71      21589.74       293.15 o                         
   8   0   1       3610.70       3584.25       141.34 o                         
   9   0   1        113.31         69.35        55.38 o                         
  10   0   1       1670.51       1492.81       122.35 o                         
  11   0   1       5445.74       5508.11       250.45 o                         
  12   0   1       1281.73       1412.74       135.61 o                         
  13   0   1       4642.02       4400.07       237.73 o                         
 -13   1   1          0.61       -111.46       152.19 o                         
 -12   1   1      11714.10      11737.51       469.67 o                         
 -11   1   1        336.09        477.99       123.58 o                         
 -10   1   1        796.24        680.09        86.15 o                         
  -9   1   1        699.96        522.90        75.82 o                         
  -8   1   1         54.24        165.26        53.30 o                         
  -7   1   1        802.90        819.97        64.22 o                         
  -6   1   1      71577.41      71896.38       691.64 o                         
  -5   1   1          1.08         -4.34        26.02 o                         
  -4   1   1       7621.40       7573.13       136.73 o                         
  -3   1   1       2020.69       2208.43        60.30 o                         
  -2   1   1        192.89        241.59        16.14 o                         
  -1   1   1        760.06        806.04        22.29 o                         
   0   1   1      31213.14      34259.58       362.62 o                         
   1   1   1       7197.59       7634.30       116.37 o                         
   2   1   1      25887.01      25976.41       166.47 o                         
   3   1   1       6281.79       6461.48        65.47 o                         
   4   1   1       2352.40       2313.52        51.46 o                         
   5   1   1      25726.61      25600.22       296.05 o                         
   6   1   1      76513.96      76383.67       699.84 o                         
   7   1   1        481.38        393.67        46.83 o                         
   8   1   1       5830.30       5945.84       166.63 o                         
   9   1   1       8288.55       8039.99       206.42 o                         
  10   1   1        246.42        174.41        52.83 o                         
  11   1   1        837.13        683.17        90.60 o                         
  12   1   1       3652.31       3639.83       205.04 o                         
  13   1   1          2.99       -101.26       128.09 o                         
 -12   2   1        179.24        170.30       100.51 o                         
 -11   2   1      10628.60      10579.00       382.97 o                         
 -10   2   1        575.89        546.04        96.29 o                         
  -9   2   1        362.58        216.34        73.91 o                         
  -8   2   1          2.85         36.92        56.53 o                         
  -7   2   1       1689.15       1765.94        95.64 o                         
  -6   2   1        358.84        332.79        44.93 o                         
  -5   2   1      39670.55      40467.13       444.45 o                         
  -4   2   1        506.09        428.35        34.47 o                         
  -3   2   1      25096.42      25880.27       286.43 o                         
  -2   2   1       8617.94       8700.58       120.05 o                         
  -1   2   1      15032.02      15184.32       115.93 o                         
   0   2   1       1922.81       2107.35        30.88 o                         
   1   2   1      81706.35      82669.36       514.67 o                         
   2   2   1      43795.03      44450.68       239.65 o                         
   3   2   1        139.36        147.43        12.36 o                         
   4   2   1        522.00        514.63        24.96 o                         
   5   2   1       5182.57       5122.01       104.43 o                         
   6   2   1      12501.26      12517.93       214.97 o                         
   7   2   1      21652.18      21390.84       291.36 o                         
   8   2   1       3510.97       3559.51       123.90 o                         
   9   2   1       9925.85      10045.38       226.58 o                         
  10   2   1        336.27        308.45        62.81 o                         
  11   2   1       1091.51       1222.61       102.52 o                         
  12   2   1       1297.67       1225.13       119.39 o                         
  13   2   1       3958.05       3063.36       286.35 o                         
 -12   3   1       2799.40       3105.97       248.60 o                         
 -11   3   1          0.85          1.68        75.05 o                         
 -10   3   1       8436.59       8482.34       294.57 o                         
  -9   3   1       2325.05       2338.21       170.88 o                         
  -8   3   1       4455.19       4328.73       199.48 o                         
  -7   3   1        321.82        341.84        57.75 o                         
  -6   3   1        189.90        224.49        48.29 o                         
  -5   3   1       4067.44       4033.91       125.93 o                         
  -4   3   1      33315.10      34344.57       409.75 o                         
  -3   3   1         68.70         70.10        28.47 o                         
  -2   3   1      10915.75      11037.89       147.98 o                         
  -1   3   1       4987.71       5241.60        70.41 o                         
   0   3   1       7888.25       8324.57        74.83 o                         
   1   3   1         23.94         30.77        13.65 o                         
   2   3   1      75913.87      74557.90       598.94 o                         
   3   3   1         10.60         21.32        12.49 o                         
   4   3   1      17706.59      17983.79       155.99 o                         
   5   3   1          3.95          0.79        16.43 o                         
   6   3   1       2463.95       2402.72        68.02 o                         
   7   3   1       4735.05       4663.57       111.03 o                         
   8   3   1      21588.68      22325.55       326.68 o                         
   9   3   1         41.83         29.88        43.10 o                         
  10   3   1      10358.75      10877.32       246.34 o                         
  11   3   1       2070.09       2182.65       127.94 o                         
  12   3   1       2617.86       2819.05       244.38 o                         
  13   3   1        405.42        211.82       138.80 o                         
 -12   4   1       2181.14       2228.86       526.47 o                         
 -11   4   1        384.67        389.65        91.39 o                         
 -10   4   1       1278.81       1298.46       129.17 o                         
  -9   4   1      17508.47      17901.86       421.23 o                         
  -8   4   1        790.93        776.11        86.65 o                         
  -7   4   1       4938.15       5096.30       165.19 o                         
  -6   4   1        572.01        518.39        55.82 o                         
  -5   4   1       9564.35       9915.99       198.28 o                         
  -4   4   1        252.84        254.14        39.19 o                         
  -3   4   1      16173.81      16733.35       230.93 o                         
  -2   4   1        298.81        373.78        31.23 o                         
  -1   4   1        206.63        342.55        26.83 o                         
   0   4   1       3367.07       3374.48        58.39 o                         
   1   4   1       9650.41       9271.87        98.11 o                         
   2   4   1      12069.72      11987.30       125.55 o                         
   3   4   1      85942.73      84406.04       487.61 o                         
   4   4   1       2549.65       2464.94        52.46 o                         
   5   4   1        666.96        633.26        38.93 o                         
   6   4   1       7468.90       7571.49       149.59 o                         
   7   4   1        943.52        970.45        58.05 o                         
   8   4   1         10.52         27.68        42.46 o                         
   9   4   1      17199.95      17717.34       306.01 o                         
  10   4   1          3.18        -11.15        50.03 o                         
  11   4   1       3399.32       3410.70       145.39 o                         
  12   4   1         57.61        264.14       113.07 o                         
  13   4   1       1047.89        911.45       173.70 o                         
 -11   5   1        524.30        474.74       100.91 o                         
 -10   5   1       1547.93       1376.73       128.34 o                         
  -9   5   1       1380.34       1368.07       128.12 o                         
  -8   5   1       7129.77       7381.77       248.50 o                         
  -7   5   1        120.91        141.43        49.94 o                         
  -6   5   1      14659.78      14959.19       265.22 o                         
  -5   5   1         14.30         12.94        38.67 o                         
  -4   5   1       5585.09       5469.30       136.10 o                         
  -3   5   1       7747.04       7826.34       160.78 o                         
  -2   5   1      13362.44      13681.64       201.62 o                         
  -1   5   1      11867.47      12268.96       164.08 o                         
   0   5   1       1198.54       1271.17        43.00 o                         
   1   5   1       5395.16       5346.64        91.93 o                         
   2   5   1      30328.91      30380.53       428.68 o                         
   3   5   1      11702.14      11233.27       142.66 o                         
   4   5   1      21463.63      21540.58       202.75 o                         
   5   5   1        689.57        704.39        43.49 o                         
   6   5   1       5138.81       5046.51       114.89 o                         
   7   5   1         67.32        132.64        35.35 o                         
   8   5   1      11325.02      11471.20       209.64 o                         
   9   5   1       1168.89       1289.20        82.19 o                         
  10   5   1       4341.51       4683.69       159.81 o                         
  11   5   1       1102.53       1138.21       127.78 o                         
  12   5   1        171.12        197.74       119.39 o                         
  13   5   1        543.60        614.12       201.59 o                         
 -11   6   1       2688.94       2720.30       358.45 o                         
 -10   6   1         68.55         29.67        72.87 o                         
  -9   6   1        195.63        235.79        68.91 o                         
  -8   6   1        503.81        415.40        79.98 o                         
  -7   6   1       8661.94       8927.11       234.05 o                         
  -6   6   1       2689.10       2672.01       122.36 o                         
  -5   6   1      10244.79      10510.40       212.66 o                         
  -4   6   1        183.73        167.46        43.69 o                         
  -3   6   1       7651.97       7577.79       168.98 o                         
  -2   6   1       5325.98       5246.68       129.34 o                         
  -1   6   1      16265.01      16564.65       225.35 o                         
   0   6   1       1313.25       1423.40        58.96 o                         
   1   6   1      29889.21      28974.99       326.54 o                         
   2   6   1       1945.40       1682.03        72.64 o                         
   3   6   1        116.20        157.50        28.34 o                         
   4   6   1         17.42         13.67        22.27 o                         
   5   6   1       5070.62       5041.64        98.29 o                         
   6   6   1        207.87        163.75        36.00 o                         
   7   6   1      21316.09      21573.95       288.02 o                         
   8   6   1        314.71        261.77        44.46 o                         
   9   6   1      10895.32      11166.20       225.63 o                         
  10   6   1        682.54        797.59        74.88 o                         
  11   6   1        515.82        417.74        99.83 o                         
  12   6   1        960.92       1015.42       143.23 o                         
  13   6   1       1207.98       1284.63       186.74 o                         
 -10   7   1       1519.81       1643.30       399.34 o                         
  -9   7   1        152.81        140.94        75.40 o                         
  -8   7   1       1192.09       1155.29       107.49 o                         
  -7   7   1        270.96        263.98        60.43 o                         
  -6   7   1      10133.69      10440.53       243.41 o                         
  -5   7   1       6030.80       5998.67       167.57 o                         
  -4   7   1       2185.21       2259.23       106.38 o                         
  -3   7   1        124.29        156.67        42.50 o                         
  -2   7   1        593.32        630.09        53.96 o                         
  -1   7   1      19358.95      19154.30       260.99 o                         
   0   7   1      51120.09      52924.04       599.96 o                         
   1   7   1        191.02        179.13        29.61 o                         
   2   7   1       5521.67       5095.32       147.88 o                         
   3   7   1       7184.27       7382.74       151.38 o                         
   4   7   1        383.81        338.08        39.10 o                         
   5   7   1       4029.91       3818.49        89.69 o                         
   6   7   1      10486.21      10696.17       214.63 o                         
   7   7   1       1392.76       1336.42        75.39 o                         
   8   7   1       9911.39      10293.56       202.99 o                         
   9   7   1        842.15        817.66        68.69 o                         
  10   7   1       1500.26       1640.36       188.60 o                         
  11   7   1       2223.67       2399.96       198.58 o                         
  12   7   1       5051.67       5208.52       357.12 o                         
  13   7   1         22.20        451.29       392.13 o                         
  -9   8   1       1608.64       1492.69       150.66 o                         
  -8   8   1        377.42        612.78       100.05 o                         
  -7   8   1       3086.91       3267.11       160.92 o                         
  -6   8   1       1016.15       1044.35        87.66 o                         
  -5   8   1      12027.70      12552.36       259.66 o                         
  -4   8   1       4774.81       5042.98       177.83 o                         
  -3   8   1        408.02        424.41        56.43 o                         
  -2   8   1         96.03         67.96        42.09 o                         
  -1   8   1       7906.64       7791.58       184.85 o                         
   0   8   1       5712.46       6052.56       134.04 o                         
   1   8   1      18234.45      18168.79       282.05 o                         
   2   8   1       7792.20       7622.70       224.19 o                         
   3   8   1       6119.53       6256.90       156.09 o                         
   4   8   1       1161.80        988.84        62.60 o                         
   5   8   1       4141.65       4159.13       124.25 o                         
   6   8   1       4534.84       4671.49       141.09 o                         
   7   8   1       7526.23       7406.06       198.75 o                         
   8   8   1       6012.46       6055.88       177.72 o                         
   9   8   1        162.17        147.97        99.07 o                         
  10   8   1        421.49        579.86       126.63 o                         
  11   8   1       4872.51       4687.65       328.53 o                         
  12   8   1       4264.76       4166.48       319.62 o                         
  -9   9   1        148.12        500.01       312.94 o                         
  -8   9   1        949.47        802.46       131.45 o                         
  -7   9   1        196.00        109.40        81.95 o                         
  -6   9   1       7059.41       7555.13       271.20 o                         
  -5   9   1        810.25        905.22        88.22 o                         
  -4   9   1       6528.18       6516.41       195.95 o                         
  -3   9   1        540.45        358.59        53.50 o                         
  -2   9   1       3982.16       4087.64       140.32 o                         
  -1   9   1          0.46         69.34        46.04 o                         
   0   9   1       1431.82       1497.63        81.68 o                         
   1   9   1        796.29        689.51        67.16 o                         
   2   9   1       7084.78       7197.53       192.64 o                         
   3   9   1        352.04        310.79        56.64 o                         
   4   9   1      11544.77      12275.76       238.65 o                         
   5   9   1       3734.47       3597.64       138.44 o                         
   6   9   1      10319.20      10224.33       325.49 o                         
   7   9   1        360.03        283.80        72.22 o                         
   8   9   1       1396.21       1553.76       172.63 o                         
   9   9   1       3989.69       4241.34       258.90 o                         
  10   9   1       1930.64       2096.48       232.73 o                         
  11   9   1        242.63        262.43       125.14 o                         
  12   9   1       1060.59        522.30       268.62 o                         
  -8  10   1        452.29         58.41       347.89 o                         
  -7  10   1       1798.70       1990.29       207.32 o                         
  -6  10   1        335.39        398.94       170.74 o                         
  -5  10   1       3195.04       3092.12       170.19 o                         
  -4  10   1       3857.81       3745.58       172.11 o                         
  -3  10   1      12087.16      12424.32       326.60 o                         
  -2  10   1         35.72        162.61        56.96 o                         
  -1  10   1       1468.79       1515.29        93.49 o                         
   0  10   1       2716.82       2765.35       121.90 o                         
   1  10   1       2656.04       2482.05       153.00 o                         
   2  10   1        587.92        557.93        80.04 o                         
   3  10   1       7040.45       7198.22       208.71 o                         
   4  10   1         62.71         72.95        57.87 o                         
   5  10   1       3259.68       3456.96       151.03 o                         
   6  10   1         44.95         73.13        53.95 o                         
   7  10   1       3339.40       3306.31       159.14 o                         
   8  10   1        454.08        913.94       147.73 o                         
   9  10   1       7750.61       8544.55       407.80 o                         
  10  10   1         63.99         12.30       123.13 o                         
  11  10   1        841.02        849.37       194.14 o                         
  -6  11   1       1098.03        962.94       144.99 o                         
  -5  11   1        237.61        311.67        83.61 o                         
  -4  11   1       4268.34       4296.65       219.83 o                         
  -3  11   1       3075.95       3144.24       188.07 o                         
  -2  11   1       1365.70       1277.25       124.67 o                         
  -1  11   1       1312.64       1242.44       109.46 o                         
   0  11   1       4965.57       4926.43       213.33 o                         
   1  11   1         71.79        123.26        71.54 o                         
   2  11   1       9011.56       9053.92       371.62 o                         
   3  11   1       2762.77       2785.40       147.75 o                         
   4  11   1       2227.19       2174.41       140.35 o                         
   5  11   1       1826.63       2028.54       143.41 o                         
   6  11   1        102.48         80.69        61.09 o                         
   7  11   1        675.56        733.68       160.21 o                         
   8  11   1       7549.24       7811.55       461.30 o                         
   9  11   1       2016.88       2280.87       287.85 o                         
  10  11   1       3118.41       3831.05       492.92 o                         
  -5  12   1       3562.44       3886.95       380.46 o                         
  -4  12   1          2.22        -23.35        89.42 o                         
  -3  12   1        916.01        843.38       115.20 o                         
  -2  12   1        240.82        156.59       105.32 o                         
  -1  12   1       1889.49       1669.81       146.85 o                         
   0  12   1        563.04        501.78        86.51 o                         
   1  12   1       7763.26       7659.96       290.90 o                         
   2  12   1        434.31        187.53        84.30 o                         
   3  12   1       7555.06       7632.39       264.99 o                         
   4  12   1        905.33        776.22       100.43 o                         
   5  12   1         48.49        148.27        75.75 o                         
   6  12   1       2206.29       2644.87       360.27 o                         
   7  12   1       2772.71       3510.78       449.68 o                         
   8  12   1          6.05        126.52       140.74 o                         
   9  12   1       3437.95       3657.97       788.49 o                         
  -4  13   1       1304.81        884.10       397.43 o                         
  -3  13   1         69.06          0.41       153.23 o                         
  -2  13   1        695.22        460.43       138.95 o                         
  -1  13   1        780.03        564.16       123.91 o                         
   0  13   1       2029.14       1967.03       170.20 o                         
   1  13   1        470.90        237.20       100.21 o                         
   2  13   1       4866.79       4935.31       228.62 o                         
   3  13   1         24.52        148.63        75.43 o                         
   4  13   1       1286.47       1418.43       125.39 o                         
   5  13   1        527.03        402.62       168.61 o                         
   6  13   1       3879.09       3641.30       364.22 o                         
   7  13   1          1.08        207.80       378.82 o                         
   8  13   1       2303.87       1047.46       542.90 o                         
  -1  14   1       3298.19       3444.08       285.99 o                         
   0  14   1        571.17        203.49       137.64 o                         
   1  14   1       1387.77        712.25       176.41 o                         
   2  14   1       1936.00       1455.46       177.87 o                         
   3  14   1        283.24        440.55       103.46 o                         
   4  14   1         24.42        -55.99       184.84 o                         
   5  14   1       3333.63       2696.61       636.97 o                         
  -5 -13   2       5290.82       5320.06       314.56 o                         
  -4 -13   2        247.66        503.67       136.85 o                         
  -3 -13   2       1333.12       1322.20       166.44 o                         
  -2 -13   2        310.30        372.31       118.28 o                         
  -1 -13   2        523.12        295.58       136.40 o                         
   0 -13   2        610.40        374.67       150.63 o                         
   1 -13   2       1266.27       1258.82       325.32 o                         
   2 -13   2         11.36        376.63       222.87 o                         
  -7 -12   2        303.51        193.97       284.40 o                         
  -6 -12   2       3927.14       3387.86       217.80 o                         
  -5 -12   2       1513.75       1311.59       140.69 o                         
  -4 -12   2       2715.39       2703.72       288.47 o                         
  -3 -12   2       1511.35       1119.06       169.28 o                         
  -2 -12   2       1552.03       1166.84       128.45 o                         
  -1 -12   2          1.17        -72.09        90.04 o                         
   0 -12   2       1658.33       1343.32       131.26 o                         
   1 -12   2       1717.05       1498.92       126.31 o                         
   2 -12   2       3192.57       2977.14       212.28 o                         
   3 -12   2       2638.84       2415.78       203.89 o                         
   4 -12   2       1145.38       1332.84       298.40 o                         
  -8 -11   2         43.72       -148.82       157.58 o                         
  -7 -11   2       1517.49       1215.01       166.81 o                         
  -6 -11   2         60.20        125.91        96.61 o                         
  -5 -11   2       1323.48       1075.04       139.57 o                         
  -4 -11   2          0.25         42.43       195.35 o                         
  -3 -11   2       2762.54       2472.62       210.73 o                         
  -2 -11   2        806.14        629.13       120.73 o                         
  -1 -11   2       4961.95       5042.82       205.59 o                         
   0 -11   2       2625.54       2461.12       146.52 o                         
   1 -11   2       6314.96       5886.69       225.64 o                         
   2 -11   2         85.97         -8.81        81.89 o                         
   3 -11   2        292.63        226.46        76.86 o                         
   4 -11   2       2781.73       2668.89       164.82 o                         
   5 -11   2       2095.22       1769.06       182.21 o                         
   6 -11   2        184.11        170.02       145.37 o                         
  -9 -10   2       1291.85        875.89       234.84 o                         
  -8 -10   2       4987.38       4140.96       237.81 o                         
  -7 -10   2          7.86         44.72       117.52 o                         
  -6 -10   2        907.83        703.87       104.40 o                         
  -5 -10   2        664.04        601.43        93.33 o                         
  -4 -10   2       2413.36       2394.60       218.10 o                         
  -3 -10   2        153.48         45.21        80.99 o                         
  -2 -10   2       2710.09       2625.52       193.21 o                         
  -1 -10   2        249.79        174.97        67.03 o                         
   0 -10   2       5754.87       5507.66       189.21 o                         
   1 -10   2         69.15        -43.39        68.62 o                         
   2 -10   2       3537.78       3410.87       170.97 o                         
   3 -10   2        537.19        537.07        85.61 o                         
   4 -10   2       3600.12       3387.05       173.82 o                         
   5 -10   2        188.92        148.46        71.46 o                         
   6 -10   2       1259.41       1199.55       110.83 o                         
   7 -10   2         11.39        169.56       282.83 o                         
 -10  -9   2         62.70        -65.42       196.01 o                         
  -9  -9   2       7451.07       7615.93       270.10 o                         
  -8  -9   2       1946.51       1847.52       144.05 o                         
  -7  -9   2       1450.94       1251.83       137.74 o                         
  -6  -9   2        612.27        316.01        93.01 o                         
  -5  -9   2       4432.32       4345.67       198.50 o                         
  -4  -9   2        536.71        513.26        85.15 o                         
  -3  -9   2      11038.70      11293.12       510.12 o                         
  -2  -9   2       4006.56       4128.43       193.07 o                         
  -1  -9   2       1490.86       1309.75        96.35 o                         
   0  -9   2       2760.92       2594.02       124.15 o                         
   1  -9   2        749.84        717.69        81.47 o                         
   2  -9   2        152.94        169.84        66.03 o                         
   3  -9   2      14354.69      14677.86       332.39 o                         
   4  -9   2       2216.87       2300.24       130.63 o                         
   5  -9   2       1715.88       1710.11       126.90 o                         
   6  -9   2         61.45        136.85        71.14 o                         
   7  -9   2       2058.48       2193.05       153.13 o                         
   8  -9   2         81.98        183.15        81.27 o                         
 -11  -8   2        656.01        516.81       152.04 o                         
 -10  -8   2       5236.58       5104.23       300.66 o                         
  -9  -8   2          0.49        106.10        67.68 o                         
  -8  -8   2       1239.87       1088.90        94.91 o                         
  -7  -8   2        444.10        321.05        69.34 o                         
  -6  -8   2        298.27        254.01        63.46 o                         
  -5  -8   2        500.45        401.69        64.08 o                         
  -4  -8   2      18746.38      19450.19       396.63 o                         
  -3  -8   2       2670.61       2683.34       113.06 o                         
  -2  -8   2      16744.84      16968.40       544.73 o                         
  -1  -8   2        454.90        356.49        49.39 o                         
   0  -8   2       2269.17       2113.56       122.31 o                         
   1  -8   2       5737.47       5576.06       176.29 o                         
   2  -8   2      11791.67      12005.41       268.40 o                         
   3  -8   2        320.41        251.21        57.78 o                         
   4  -8   2      13058.62      13784.24       320.68 o                         
   5  -8   2       2753.59       3034.42       152.27 o                         
   6  -8   2        522.51        463.41        77.58 o                         
   7  -8   2         61.17        158.35        67.11 o                         
   8  -8   2       4550.10       4716.48       212.91 o                         
   9  -8   2          6.91         16.44        68.84 o                         
 -11  -7   2       4822.08       4405.36       308.78 o                         
 -10  -7   2        417.83        373.02        85.72 o                         
  -9  -7   2       2849.42       2743.93       140.47 o                         
  -8  -7   2        201.16        164.44        57.83 o                         
  -7  -7   2        366.30        290.32        63.35 o                         
  -6  -7   2        178.81        305.10        56.61 o                         
  -5  -7   2       2890.94       2886.36       122.17 o                         
  -4  -7   2        598.48        423.31        57.73 o                         
  -3  -7   2      32043.31      32717.09       445.67 o                         
  -2  -7   2         50.29         69.18        43.62 o                         
  -1  -7   2       3059.81       3028.51       106.44 o                         
   0  -7   2       4258.08       3855.32       115.03 o                         
   1  -7   2       2404.38       2172.53       109.64 o                         
   2  -7   2       1266.46       1167.98        74.55 o                         
   3  -7   2      13541.73      14461.06       278.17 o                         
   4  -7   2        832.16        810.27        80.01 o                         
   5  -7   2       2839.08       2857.32       134.74 o                         
   6  -7   2        623.78        463.64        66.97 o                         
   7  -7   2         83.45        144.88        61.18 o                         
   8  -7   2          1.28         51.43        65.99 o                         
   9  -7   2      11385.22      11647.02       344.87 o                         
  10  -7   2         44.03         86.01       122.03 o                         
 -12  -6   2       4242.95       3495.31       375.17 o                         
 -11  -6   2        549.23        392.29        94.94 o                         
 -10  -6   2       4737.16       4558.10       184.32 o                         
  -9  -6   2        783.09        695.34        85.61 o                         
  -8  -6   2       5376.45       5381.79       183.25 o                         
  -7  -6   2        297.58        274.99        57.80 o                         
  -6  -6   2       6406.36       6517.17       174.55 o                         
  -5  -6   2       1801.95       1846.73        89.16 o                         
  -4  -6   2       5290.41       5221.63       128.89 o                         
  -3  -6   2      15199.34      15626.45       325.98 o                         
  -2  -6   2       2246.40       2250.09        90.93 o                         
  -1  -6   2        253.49        206.98        31.54 o                         
   0  -6   2      15221.35      14738.61       399.87 o                         
   1  -6   2      14678.70      13808.18       287.66 o                         
   2  -6   2      10821.75      11124.25       225.02 o                         
   3  -6   2       2447.73       2500.83       115.22 o                         
   4  -6   2      15322.97      15561.91       289.39 o                         
   5  -6   2        237.45        280.59        57.89 o                         
   6  -6   2       1943.82       1836.89       110.53 o                         
   7  -6   2        930.33        902.96        85.01 o                         
   8  -6   2        320.69        241.91        68.40 o                         
   9  -6   2       1177.17       1044.19       108.50 o                         
  10  -6   2       4953.63       5209.71       234.50 o                         
  11  -6   2        143.57        -51.74       101.55 o                         
 -12  -5   2         28.57        277.73       161.95 o                         
 -11  -5   2       2557.30       2594.04       151.08 o                         
 -10  -5   2        640.01        506.80        73.40 o                         
  -9  -5   2        705.16        553.17        70.64 o                         
  -8  -5   2        189.21        287.16        56.92 o                         
  -7  -5   2      12189.41      12457.93       262.24 o                         
  -6  -5   2      12654.35      12265.58       213.42 o                         
  -5  -5   2      26094.13      26737.59       344.76 o                         
  -4  -5   2       1961.11       1926.46        82.42 o                         
  -3  -5   2        346.60        299.58        38.32 o                         
  -2  -5   2      10956.07      10502.69       242.41 o                         
  -1  -5   2      12755.44      12420.65       296.31 o                         
   0  -5   2       4707.93       4456.21       149.24 o                         
   1  -5   2      25193.84      24550.21       329.51 o                         
   2  -5   2        477.38        584.96        58.99 o                         
   3  -5   2       4926.85       4746.97       140.96 o                         
   4  -5   2       1893.07       1976.99        94.68 o                         
   5  -5   2      13178.12      12952.00       240.10 o                         
   6  -5   2       2071.82       2111.38       109.21 o                         
   7  -5   2       6863.03       6945.94       202.55 o                         
   8  -5   2         21.56         28.68        52.29 o                         
   9  -5   2         14.48        -42.87        55.41 o                         
  10  -5   2       2171.49       2157.30       146.33 o                         
  11  -5   2       5806.20       5920.10       240.94 o                         
  12  -5   2        487.47        467.85       500.30 o                         
 -12  -4   2       2267.83       2119.22       154.52 o                         
 -11  -4   2       1114.96       1165.87       114.59 o                         
 -10  -4   2       2897.98       2795.37       150.16 o                         
  -9  -4   2        495.12        445.73        63.90 o                         
  -8  -4   2        379.80        429.83        56.85 o                         
  -7  -4   2       2646.04       2535.77       108.93 o                         
  -6  -4   2      22751.62      22266.68       320.17 o                         
  -5  -4   2         14.44         35.77        33.10 o                         
  -4  -4   2      16412.12      16684.97       234.89 o                         
  -3  -4   2          1.08         39.99        29.86 o                         
  -2  -4   2       3742.82       3564.86        90.70 o                         
  -1  -4   2        877.24        801.56        43.67 o                         
   0  -4   2      13188.47      13049.86       342.73 o                         
   1  -4   2        130.10         88.85        22.09 o                         
   2  -4   2      10608.40      10247.88       197.13 o                         
   3  -4   2       6033.06       6138.58       157.82 o                         
   4  -4   2       2024.54       2047.77        95.72 o                         
   5  -4   2       1242.28       1306.53        82.23 o                         
   6  -4   2      23859.32      23861.11       317.39 o                         
   7  -4   2       2242.94       2237.10        96.49 o                         
   8  -4   2       8478.36       8425.77       219.91 o                         
   9  -4   2        587.91        565.01        78.31 o                         
  10  -4   2       1204.00       1254.78       115.33 o                         
  11  -4   2         77.92        171.76        87.99 o                         
  12  -4   2       1666.63       1657.85       156.67 o                         
 -12  -3   2         11.02        -76.54        76.54 o                         
 -11  -3   2       8067.41       8488.14       289.99 o                         
 -10  -3   2        178.35        342.15        69.90 o                         
  -9  -3   2       7229.90       7417.27       215.74 o                         
  -8  -3   2       1275.94       1238.10        84.73 o                         
  -7  -3   2         15.93        -17.81        44.29 o                         
  -6  -3   2       3250.55       3141.59       107.13 o                         
  -5  -3   2       7555.07       7377.77       162.93 o                         
  -4  -3   2       3299.54       3319.21        91.96 o                         
  -3  -3   2      58399.96      58418.54       496.75 o                         
  -2  -3   2      11387.81      11472.03       158.91 o                         
  -1  -3   2       5272.96       5008.97       104.08 o                         
   0  -3   2       5752.88       5504.72       150.47 o                         
   1  -3   2      20269.37      18950.36       232.22 o                         
   2  -3   2      13113.79      13090.23       195.62 o                         
   3  -3   2      15047.90      15189.15       219.97 o                         
   4  -3   2        347.44        319.99        51.51 o                         
   5  -3   2         55.39         90.99        37.16 o                         
   6  -3   2        424.60        461.13        47.12 o                         
   7  -3   2       7009.55       7097.31       161.27 o                         
   8  -3   2        489.20        358.06        56.13 o                         
   9  -3   2      22225.66      23024.15       403.54 o                         
  10  -3   2        287.04        261.12        78.27 o                         
  11  -3   2        831.61        646.33        89.65 o                         
  12  -3   2         16.71         37.44        76.85 o                         
 -12  -2   2        327.32        438.64        88.32 o                         
 -11  -2   2        393.96        423.45        81.94 o                         
 -10  -2   2      21848.25      23271.76       464.65 o                         
  -9  -2   2       4359.45       4372.31       174.32 o                         
  -8  -2   2      16105.12      16480.48       324.93 o                         
  -7  -2   2        469.78        361.12        47.63 o                         
  -6  -2   2       5969.43       5940.80       152.42 o                         
  -5  -2   2      13390.76      13693.88       216.36 o                         
  -4  -2   2      35643.38      36210.83       365.02 o                         
  -3  -2   2        338.48        366.65        37.40 o                         
  -2  -2   2      33915.44      34164.26       293.70 o                         
  -1  -2   2       9019.26       8820.83       110.83 o                         
   0  -2   2       1202.54       1581.10        56.22 o                         
   1  -2   2        532.37        598.33        40.97 o                         
   2  -2   2      64019.42      63668.89       512.87 o                         
   3  -2   2          0.84         20.53        30.94 o                         
   4  -2   2      43592.39      43990.58       395.02 o                         
   5  -2   2         62.53         52.23        26.91 o                         
   6  -2   2       6184.46       6004.19       123.77 o                         
   7  -2   2         79.83         98.68        44.78 o                         
   8  -2   2      15946.96      16360.23       306.55 o                         
   9  -2   2         12.11        -14.89        56.01 o                         
  10  -2   2      12779.28      13102.30       324.20 o                         
  11  -2   2         27.39        103.52        77.66 o                         
  12  -2   2        302.36        336.75        90.55 o                         
  13  -2   2        290.61        153.04       106.92 o                         
 -12  -1   2        436.79        243.03        85.77 o                         
 -11  -1   2       1370.64       1405.82       122.40 o                         
 -10  -1   2         30.97        117.70        70.49 o                         
  -9  -1   2      21279.29      21482.02       396.79 o                         
  -8  -1   2        679.98        564.00        70.98 o                         
  -7  -1   2       1067.02       1109.07        74.23 o                         
  -6  -1   2        738.57        760.09        59.46 o                         
  -5  -1   2       4776.25       4554.29       116.94 o                         
  -4  -1   2        449.16        415.95        42.16 o                         
  -3  -1   2      62318.70      62666.04       517.29 o                         
  -2  -1   2        814.43        819.79        37.75 o                         
  -1  -1   2        134.83        134.03        18.14 o                         
   0  -1   2        115.75        117.42        20.24 o                         
   1  -1   2        617.13        529.16        22.67 o                         
   2  -1   2       1542.37       1583.99        37.84 o                         
   3  -1   2     139326.20     138411.61       881.48 o                         
   4  -1   2        898.61        817.67        37.64 o                         
   5  -1   2      11985.51      12272.84       183.52 o                         
   6  -1   2          0.45          8.37        31.46 o                         
   7  -1   2          9.53         49.87        42.33 o                         
   8  -1   2        147.93         64.92        49.66 o                         
   9  -1   2      11949.70      12392.65       289.51 o                         
  10  -1   2       1799.73       1947.66       135.19 o                         
  11  -1   2       4718.89       4823.89       213.05 o                         
  12  -1   2         53.95         49.50        81.23 o                         
  13  -1   2        143.12        144.41        89.89 o                         
 -12   0   2       2956.20       2902.67       186.90 o                         
 -11   0   2        145.69         52.13        72.55 o                         
 -10   0   2       1987.94       2014.47       134.62 o                         
  -9   0   2       3703.86       3878.12       174.18 o                         
  -8   0   2       2813.14       2827.12       133.98 o                         
  -7   0   2        815.60        848.80        66.97 o                         
  -6   0   2      17196.42      17049.26       281.99 o                         
  -5   0   2       2970.38       3017.53        90.42 o                         
  -4   0   2      25431.36      26652.50       300.39 o                         
  -3   0   2       1007.74        979.25        48.55 o                         
  -2   0   2      23437.16      23628.82       226.40 o                         
  -1   0   2        701.22        707.14        25.44 o                         
   0   0   2        596.53        671.69        21.13 o                         
   1   0   2        997.44        968.94        22.57 o                         
   2   0   2       5762.07       5503.03        60.53 o                         
   3   0   2        894.63        919.18        29.84 o                         
   4   0   2      45591.86      46439.70       391.04 o                         
   5   0   2        598.19        527.38        38.16 o                         
   6   0   2      20921.62      20720.12       294.70 o                         
   7   0   2       4005.63       3732.03       112.46 o                         
   8   0   2       2031.21       1802.87       102.06 o                         
   9   0   2        292.77        277.34        56.05 o                         
  10   0   2       7761.45       7804.16       258.66 o                         
  11   0   2       1602.49       1489.32       122.77 o                         
  12   0   2        610.92        722.07        95.69 o                         
  13   0   2         66.75        109.50       147.53 o                         
 -12   1   2       1498.71       1513.47       162.61 o                         
 -11   1   2      10050.58      10229.82       337.64 o                         
 -10   1   2       1493.68       1298.78       122.15 o                         
  -9   1   2        801.49        737.74       105.17 o                         
  -8   1   2        630.87        555.08        78.01 o                         
  -7   1   2       5489.66       5470.48       160.27 o                         
  -6   1   2        702.89        688.51        49.41 o                         
  -5   1   2      31360.58      32205.86       342.31 o                         
  -4   1   2         27.28          2.85        22.85 o                         
  -3   1   2      13810.40      14365.60       179.55 o                         
  -2   1   2        340.86        389.96        33.78 o                         
  -1   1   2      45783.11      46900.05       271.89 o                         
   0   1   2      10088.81      10686.14        80.05 o                         
   1   1   2      55125.50      56381.95       297.83 o                         
   2   1   2      13066.64      13067.70        89.58 o                         
   3   1   2        157.53        220.89        14.50 o                         
   4   1   2       3569.44       3465.39        63.57 o                         
   5   1   2      12057.02      11444.94       181.53 o                         
   6   1   2       5066.08       4793.19       131.91 o                         
   7   1   2      11153.65      10762.67       263.80 o                         
   8   1   2         22.87         64.93        59.28 o                         
   9   1   2       5448.55       5577.88       195.23 o                         
  10   1   2         75.82         32.82        74.98 o                         
  11   1   2       8452.36       8947.05       270.49 o                         
  12   1   2        307.21        311.89        80.77 o                         
  13   1   2       3208.62       2937.30       332.80 o                         
 -12   2   2       8377.89       8436.67       499.18 o                         
 -11   2   2         28.08         72.59        98.59 o                         
 -10   2   2       5387.40       5550.69       239.24 o                         
  -9   2   2         95.44         94.18        65.85 o                         
  -8   2   2       1203.57       1203.31        93.58 o                         
  -7   2   2       5832.36       5247.98       161.02 o                         
  -6   2   2      20588.99      20507.10       342.59 o                         
  -5   2   2       2687.29       2574.99        89.01 o                         
  -4   2   2      10686.07      10547.95       185.26 o                         
  -3   2   2      28619.23      29585.44       346.44 o                         
  -2   2   2        833.57       1033.08        52.98 o                         
  -1   2   2      38806.74      41971.10       283.77 o                         
   0   2   2      72328.26      76463.75       413.76 o                         
   1   2   2       3094.99       3254.23        37.46 o                         
   2   2   2      31942.49      32933.62       294.32 o                         
   3   2   2      15840.34      15573.79       102.40 o                         
   4   2   2       3554.80       3558.42        50.59 o                         
   5   2   2       2321.77       2294.48        50.03 o                         
   6   2   2       9833.24       9725.86       158.69 o                         
   7   2   2        415.72        394.07        42.83 o                         
   8   2   2      10403.27       9972.78       199.52 o                         
   9   2   2       4553.04       4408.57       139.93 o                         
  10   2   2       4411.42       4550.12       186.99 o                         
  11   2   2       4002.67       3862.92       183.45 o                         
  12   2   2      12643.38      12897.27       518.89 o                         
  13   2   2       1040.22        783.71       162.36 o                         
  14   2   2        294.66        370.05       250.97 o                         
 -12   3   2        372.02        483.90       273.23 o                         
 -11   3   2       4662.33       4206.59       254.02 o                         
 -10   3   2        967.68       1140.92       198.27 o                         
  -9   3   2      10861.82      10455.60       355.39 o                         
  -8   3   2       3077.02       2965.88       150.84 o                         
  -7   3   2       2262.12       2280.80       125.63 o                         
  -6   3   2       5998.89       5949.04       190.90 o                         
  -5   3   2      20218.86      20257.90       291.94 o                         
  -4   3   2      14540.98      14373.08       222.13 o                         
  -3   3   2       6541.24       6637.29       132.95 o                         
  -2   3   2        689.66        672.41        47.16 o                         
  -1   3   2         42.72        108.11        19.80 o                         
   0   3   2      16586.39      17266.40       134.84 o                         
   1   3   2      37524.51      38903.32       258.26 o                         
   2   3   2       2866.97       3007.14        43.16 o                         
   3   3   2      84397.79      83778.09       599.62 o                         
   4   3   2          3.38         51.87        12.24 o                         
   5   3   2       2069.89       2010.23        44.48 o                         
   6   3   2       5989.07       5663.06       111.90 o                         
   7   3   2       7620.42       7620.05       149.89 o                         
   8   3   2       5950.13       5933.93       142.58 o                         
   9   3   2       3249.28       3341.62       120.96 o                         
  10   3   2       1267.19       1261.70        84.10 o                         
  11   3   2       5819.17       5799.27       194.59 o                         
  12   3   2       3139.69       2916.28       247.00 o                         
  13   3   2       2583.21       2010.90       258.26 o                         
  14   3   2         29.79         94.94       231.21 o                         
 -11   4   2        480.30        513.07       105.76 o                         
 -10   4   2       9394.60       9161.09       319.55 o                         
  -9   4   2        190.83        121.86        81.58 o                         
  -8   4   2       4899.65       5114.71       210.71 o                         
  -7   4   2       1901.65       1974.37       127.52 o                         
  -6   4   2       1028.56       1001.46        71.09 o                         
  -5   4   2         61.82         68.66        38.73 o                         
  -4   4   2      37863.50      37973.53       425.65 o                         
  -3   4   2        644.71        652.00        47.99 o                         
  -2   4   2      23564.82      23533.75       277.75 o                         
  -1   4   2         15.76         41.25        17.89 o                         
   0   4   2       3187.60       3369.41        56.51 o                         
   1   4   2        440.76        439.97        19.85 o                         
   2   4   2      45833.15      45984.59       356.68 o                         
   3   4   2       1840.51       1866.40        38.29 o                         
   4   4   2      27532.86      26864.84       242.89 o                         
   5   4   2       1657.76       1626.86        42.40 o                         
   6   4   2       3166.99       3031.89        77.22 o                         
   7   4   2       5695.07       5815.68       131.37 o                         
   8   4   2       9712.16       9773.92       194.91 o                         
   9   4   2        407.12        386.33        48.30 o                         
  10   4   2      10842.07      11253.36       240.99 o                         
  11   4   2       1947.59       1755.40       154.71 o                         
  12   4   2        394.23        295.49        99.43 o                         
  13   4   2          3.33       -142.02       181.33 o                         
  14   4   2       3049.85       2955.35       576.20 o                         
 -11   5   2       2178.23       2347.78       762.94 o                         
 -10   5   2        187.68        240.76        79.87 o                         
  -9   5   2       7653.05       7341.82       284.25 o                         
  -8   5   2         15.74        148.66        73.08 o                         
  -7   5   2         35.69         52.99        62.24 o                         
  -6   5   2       4767.48       5124.50       168.27 o                         
  -5   5   2        982.42       1065.27        70.88 o                         
  -4   5   2       3193.02       3206.91       111.38 o                         
  -3   5   2      81007.11      83067.62       668.58 o                         
  -2   5   2       2036.69       2075.48        66.48 o                         
  -1   5   2       9866.82      10226.70       141.22 o                         
   0   5   2       1146.92       1283.49        39.44 o                         
   1   5   2       1535.36       1551.79        51.49 o                         
   2   5   2        270.53        324.74        22.46 o                         
   3   5   2      27127.54      26330.55       268.02 o                         
   4   5   2       5020.28       4821.73        70.34 o                         
   5   5   2       3420.06       3462.50        73.65 o                         
   6   5   2        581.58        607.41        39.32 o                         
   7   5   2       1400.76       1302.96        64.57 o                         
   8   5   2       7397.83       7709.50       165.53 o                         
   9   5   2      37349.75      38902.90       463.72 o                         
  10   5   2          0.02         57.28        41.94 o                         
  11   5   2       1070.88        949.29       109.67 o                         
  12   5   2       2449.22       2188.07       175.82 o                         
  13   5   2        100.26         74.66       140.97 o                         
 -10   6   2       5196.34       5509.89       242.82 o                         
  -9   6   2       1865.22       1869.48       142.14 o                         
  -8   6   2       5640.87       5614.93       217.74 o                         
  -7   6   2       1507.53       1371.92        96.11 o                         
  -6   6   2        607.48        646.03        68.40 o                         
  -5   6   2       1599.80       1575.64        84.99 o                         
  -4   6   2      11010.34      11238.93       227.05 o                         
  -3   6   2       1896.23       1888.54        81.66 o                         
  -2   6   2       9995.76      10056.04       170.13 o                         
  -1   6   2        713.76        720.05        41.47 o                         
   0   6   2       9180.28       9318.26       125.32 o                         
   1   6   2        190.17        154.92        24.89 o                         
   2   6   2      13369.40      13072.05       188.14 o                         
   3   6   2        587.36        558.36        42.69 o                         
   4   6   2      15605.08      14938.40       188.33 o                         
   5   6   2       4170.42       4112.37        84.93 o                         
   6   6   2        434.52        425.23        37.80 o                         
   7   6   2        602.74        502.47        42.99 o                         
   8   6   2      14462.60      15103.37       239.30 o                         
   9   6   2       2505.01       2532.67       104.05 o                         
  10   6   2       8162.80       8589.66       315.06 o                         
  11   6   2        391.67        345.08       104.99 o                         
  12   6   2       2020.98       2107.65       181.52 o                         
  13   6   2        102.35        298.26       132.82 o                         
 -10   7   2        231.24        185.23       263.96 o                         
  -9   7   2       1979.34       1797.44       175.70 o                         
  -8   7   2       1832.24       1711.58       124.67 o                         
  -7   7   2       3634.15       3720.77       157.72 o                         
  -6   7   2        228.52        198.63        52.74 o                         
  -5   7   2      12602.81      12616.14       251.22 o                         
  -4   7   2       3007.22       2961.14       116.07 o                         
  -3   7   2        918.85        916.80        66.83 o                         
  -2   7   2        670.89        687.34        53.61 o                         
  -1   7   2       7161.44       7205.15       155.69 o                         
   0   7   2         78.24         58.85        28.14 o                         
   1   7   2      15334.96      15789.05       205.87 o                         
   2   7   2       1031.28       1027.40        52.25 o                         
   3   7   2      23162.12      21425.41       475.37 o                         
   4   7   2       3873.11       3771.95       106.10 o                         
   5   7   2       4878.72       4743.48        94.34 o                         
   6   7   2        221.16        257.65        42.80 o                         
   7   7   2       5646.12       5535.59       134.42 o                         
   8   7   2       1682.73       1639.73        76.20 o                         
   9   7   2        644.54        704.37       137.36 o                         
  10   7   2        239.88        179.25        82.16 o                         
  11   7   2       3560.84       3796.95       234.59 o                         
  12   7   2        707.44        572.25       136.07 o                         
  13   7   2       4950.49       5500.62       500.96 o                         
  -9   8   2       1123.54       1908.09       298.83 o                         
  -8   8   2         86.42        119.25       112.25 o                         
  -7   8   2       5950.98       6004.69       230.51 o                         
  -6   8   2      16061.68      16730.07       340.76 o                         
  -5   8   2          3.32         92.87        52.15 o                         
  -4   8   2      11775.87      12015.31       240.41 o                         
  -3   8   2       4895.01       4924.56       142.22 o                         
  -2   8   2       1382.45       1551.87        86.79 o                         
  -1   8   2       3626.75       3821.16       121.40 o                         
   0   8   2       3087.54       3147.62       102.46 o                         
   1   8   2       1827.72       1786.51        68.17 o                         
   2   8   2      13210.06      13151.72       263.52 o                         
   3   8   2       4230.32       3874.61       134.50 o                         
   4   8   2       5057.73       5335.56       142.53 o                         
   5   8   2      14181.09      13633.44       303.51 o                         
   6   8   2      20748.16      20985.11       324.28 o                         
   7   8   2        471.59        485.04        53.72 o                         
   8   8   2       1837.49       1902.30        99.32 o                         
   9   8   2       7428.85       7937.96       384.55 o                         
  10   8   2       1506.74       1326.42       185.09 o                         
  11   8   2        460.30        262.60       119.73 o                         
  12   8   2       2668.49       2529.92       273.66 o                         
  13   8   2         89.03         -1.61       214.28 o                         
  -8   9   2         46.77         -1.20        83.94 o                         
  -7   9   2       1317.39       1437.61       144.42 o                         
  -6   9   2       2898.38       3015.63       166.78 o                         
  -5   9   2       6004.77       6111.02       227.70 o                         
  -4   9   2       2363.84       2508.20       132.86 o                         
  -3   9   2       9031.63       9059.42       217.02 o                         
  -2   9   2        268.48        258.65        44.00 o                         
  -1   9   2       3658.42       3852.34       132.56 o                         
   0   9   2       7950.47       7944.30       206.16 o                         
   1   9   2       8041.87       7863.55       183.58 o                         
   2   9   2       7014.32       7001.85       217.55 o                         
   3   9   2       2694.07       2633.14       118.19 o                         
   4   9   2       1741.12       1748.70        90.13 o                         
   5   9   2      10392.82      10145.37       266.30 o                         
   6   9   2       6962.49       7061.95       183.17 o                         
   7   9   2       2812.92       2878.71       123.84 o                         
   8   9   2       1620.20       1534.51       169.41 o                         
   9   9   2       5305.83       5802.65       360.83 o                         
  10   9   2         58.25        212.91       126.86 o                         
  11   9   2       4497.51       4304.61       296.29 o                         
  12   9   2       1138.29       1167.83       187.94 o                         
  -8  10   2       2842.36       2668.92       690.91 o                         
  -7  10   2          1.19         65.80       111.80 o                         
  -6  10   2        512.41        497.44        95.44 o                         
  -5  10   2        101.31        141.77       116.65 o                         
  -4  10   2       5926.02       5954.67       233.51 o                         
  -3  10   2       1109.17       1073.96        90.66 o                         
  -2  10   2       3925.47       3984.91       157.53 o                         
  -1  10   2        421.15        408.85        60.01 o                         
   0  10   2       5937.73       6022.80       173.85 o                         
   1  10   2       3723.88       3691.42       154.60 o                         
   2  10   2       6369.28       6275.15       225.42 o                         
   3  10   2       1972.33       1795.15       106.34 o                         
   4  10   2       6258.81       6773.69       199.26 o                         
   5  10   2        227.66        202.26        59.71 o                         
   6  10   2        246.61        270.87        61.42 o                         
   7  10   2         50.42         16.04       103.51 o                         
   8  10   2       3976.50       4189.48       272.47 o                         
   9  10   2          2.74        117.28       110.65 o                         
  10  10   2       7256.26       8076.08       445.94 o                         
  11  10   2        285.58        159.06       124.20 o                         
  12  10   2       3110.33       3087.92       411.33 o                         
  -6  11   2        109.59        -78.49       137.82 o                         
  -5  11   2       2686.41       2695.37       174.52 o                         
  -4  11   2         79.83        121.31        70.57 o                         
  -3  11   2       2763.18       2766.57       161.59 o                         
  -2  11   2        516.05        548.38        81.00 o                         
  -1  11   2       3238.60       3304.02       182.25 o                         
   0  11   2         75.94        135.25        69.61 o                         
   1  11   2       4854.90       4873.23       202.83 o                         
   2  11   2       1852.02       1733.32       120.90 o                         
   3  11   2      13503.86      13393.19       425.06 o                         
   4  11   2          0.07         91.89        63.96 o                         
   5  11   2        824.61        654.88        79.66 o                         
   6  11   2       1535.21       1581.99       155.22 o                         
   7  11   2       1131.36       1040.54       151.50 o                         
   8  11   2        456.51        353.58       131.53 o                         
   9  11   2       3933.91       4250.25       318.77 o                         
  10  11   2          2.70          7.36       118.58 o                         
  11  11   2       1870.08       1658.04       439.61 o                         
  -5  12   2        126.93         74.63       123.61 o                         
  -4  12   2       4710.72       4753.32       248.40 o                         
  -3  12   2       1209.29       1261.59       135.47 o                         
  -2  12   2       2195.70       2255.21       152.73 o                         
  -1  12   2        730.19        830.37       107.44 o                         
   0  12   2         85.33        -27.97        69.70 o                         
   1  12   2        632.74        487.09        87.23 o                         
   2  12   2      10090.31      10055.98       531.34 o                         
   3  12   2       1869.66       1895.66       136.36 o                         
   4  12   2       2477.21       2678.32       156.78 o                         
   5  12   2        332.97        308.40       117.46 o                         
   6  12   2       2240.63       2296.98       221.13 o                         
   7  12   2         68.19        178.56       143.20 o                         
   8  12   2       6995.33       7908.37       554.69 o                         
   9  12   2        418.84        295.60       176.23 o                         
  -4  13   2         19.83         55.85       186.35 o                         
  -3  13   2       5052.73       4988.71       292.52 o                         
  -2  13   2       1927.33       2065.32       171.29 o                         
  -1  13   2        489.53        407.89        99.52 o                         
   0  13   2         99.73         18.57        93.33 o                         
   1  13   2       4281.34       4145.08       217.83 o                         
   2  13   2        518.89        449.41       104.36 o                         
   3  13   2       2190.19       1873.50       133.93 o                         
   4  13   2         17.46       -117.57       182.28 o                         
   5  13   2       1067.98       1087.06       189.26 o                         
   6  13   2         85.59        351.94       138.00 o                         
   7  13   2       3690.68       4427.50       392.51 o                         
   8  13   2        136.68       -381.20       488.11 o                         
  -1  14   2       1341.23       1215.08       170.97 o                         
   0  14   2       2040.85       1712.12       196.14 o                         
   1  14   2         26.53       -108.66       108.66 o                         
   2  14   2       1547.16       1261.88       123.07 o                         
   3  14   2        687.18        524.08       127.21 o                         
   4  14   2       2134.64       2292.29       234.76 o                         
   5  14   2        624.89        523.96       211.12 o                         
   6  14   2        816.56       1134.34       312.50 o                         
   7  14   2          0.66         19.91       383.92 o                         
  -2 -13   3       2434.28       3150.53       539.75 o                         
  -1 -13   3         45.97        144.83       228.17 o                         
   0 -13   3        919.34        395.24       285.47 o                         
  -6 -12   3        167.47        -60.66       118.43 o                         
  -5 -12   3        941.93        898.47       131.93 o                         
  -4 -12   3          5.05         33.98        89.10 o                         
  -3 -12   3       2417.72       2448.29       193.86 o                         
  -2 -12   3        794.01        610.95       116.79 o                         
  -1 -12   3       3169.54       3096.57       199.48 o                         
   0 -12   3       2596.16       2614.11       182.88 o                         
   1 -12   3       3480.46       3279.64       213.51 o                         
   2 -12   3         24.64       -103.57       103.57 o                         
   3 -12   3        733.38        738.27       341.58 o                         
   4 -12   3        780.35        390.58       859.11 o                         
  -7 -11   3         42.44       -103.11       108.57 o                         
  -6 -11   3       3088.93       2839.30       186.16 o                         
  -5 -11   3       1926.94       1624.97       165.86 o                         
  -4 -11   3       1287.27       1070.83       132.06 o                         
  -3 -11   3       2712.91       2794.56       188.32 o                         
  -2 -11   3       1074.26       1154.00       116.99 o                         
  -1 -11   3          7.60         77.17        86.17 o                         
   0 -11   3       6504.17       6526.91       257.11 o                         
   1 -11   3       3281.37       3066.57       165.64 o                         
   2 -11   3        413.81        203.94       103.06 o                         
   3 -11   3        376.11        256.65        83.59 o                         
   4 -11   3       2429.93       2325.52       167.45 o                         
   5 -11   3        512.32        360.30       123.88 o                         
   6 -11   3       3586.50       3588.38       373.20 o                         
  -9 -10   3       1034.29        627.59       444.95 o                         
  -8 -10   3        708.51        337.85       196.40 o                         
  -7 -10   3       3988.35       3485.21       189.70 o                         
  -6 -10   3       1154.37        921.08       107.79 o                         
  -5 -10   3       4265.41       4247.56       208.76 o                         
  -4 -10   3        248.85        405.41       103.07 o                         
  -3 -10   3       1090.33       1110.25       111.55 o                         
  -2 -10   3        940.04        700.47        99.59 o                         
  -1 -10   3       5518.86       5930.01       226.23 o                         
   0 -10   3        285.49        219.34        69.03 o                         
   1 -10   3       1703.87       1371.20       105.94 o                         
   2 -10   3       1187.17        680.25        98.50 o                         
   3 -10   3       1701.98       1404.85       163.79 o                         
   4 -10   3        342.46        165.75        96.16 o                         
   5 -10   3       5864.21       5462.23       233.05 o                         
   6 -10   3         49.61        -73.93        73.93 o                         
   7 -10   3       3521.39       3113.90       443.02 o                         
 -10  -9   3       1100.84       1071.26       320.84 o                         
  -9  -9   3         39.87        -30.80        84.07 o                         
  -8  -9   3       1839.82       1321.95       145.57 o                         
  -7  -9   3         17.30         56.81       115.28 o                         
  -6  -9   3       2306.60       1857.94       160.19 o                         
  -5  -9   3         39.32         -8.93        85.84 o                         
  -4  -9   3       4888.64       5059.36       208.73 o                         
  -3  -9   3       3627.22       3901.98       188.12 o                         
  -2  -9   3       8536.07       8947.14       267.74 o                         
  -1  -9   3       1225.17       1024.72        91.71 o                         
   0  -9   3       1890.48       1811.22       111.06 o                         
   1  -9   3        941.25        641.53        74.46 o                         
   2  -9   3       1946.53       1618.17       121.41 o                         
   3  -9   3        331.61        213.09        72.22 o                         
   4  -9   3       2908.45       2828.70       180.02 o                         
   5  -9   3         42.51         51.52        73.77 o                         
   6  -9   3       7302.25       7402.74       347.06 o                         
   7  -9   3          9.80        -74.11        74.11 o                         
   8  -9   3       1428.00       1398.48       303.07 o                         
 -10  -8   3         16.13         75.29       105.73 o                         
  -9  -8   3       5142.94       5259.42       237.61 o                         
  -8  -8   3        815.90        788.68       105.31 o                         
  -7  -8   3        795.41        504.07       105.15 o                         
  -6  -8   3       3353.70       3107.39       222.43 o                         
  -5  -8   3        217.87        105.09        70.91 o                         
  -4  -8   3         24.83         -2.07        66.27 o                         
  -3  -8   3      19994.80      20626.80       649.54 o                         
  -2  -8   3       1748.38       1795.87       104.47 o                         
  -1  -8   3       3976.50       4316.39       155.13 o                         
   0  -8   3        220.59        126.22        54.56 o                         
   1  -8   3       2410.39       2054.13       116.53 o                         
   2  -8   3         24.87        -39.93        64.79 o                         
   3  -8   3       9919.05       9716.26       255.87 o                         
   4  -8   3       1500.88       1638.29       114.35 o                         
   5  -8   3       1700.68       1553.07       114.90 o                         
   6  -8   3       2698.25       2467.61       146.74 o                         
   7  -8   3        256.83        242.57        75.31 o                         
   8  -8   3          3.60         38.46        77.09 o                         
   9  -8   3       7231.44       7292.01       338.50 o                         
 -11  -7   3        434.79        146.39       161.26 o                         
 -10  -7   3       5054.95       4789.73       217.45 o                         
  -9  -7   3        425.97        374.31        95.88 o                         
  -8  -7   3      13650.07      14225.38       321.32 o                         
  -7  -7   3        141.45         99.88        63.95 o                         
  -6  -7   3         10.80        -27.65        58.82 o                         
  -5  -7   3        272.11        226.53        56.47 o                         
  -4  -7   3       7423.28       7064.73       201.26 o                         
  -3  -7   3        809.15        895.90        75.17 o                         
  -2  -7   3       9491.30       9776.92       282.62 o                         
  -1  -7   3        244.81        255.86        48.42 o                         
   0  -7   3        451.57        354.96        43.30 o                         
   1  -7   3        227.90        106.86        46.74 o                         
   2  -7   3      11058.55      10478.03       258.33 o                         
   3  -7   3       1516.82       1436.18       101.70 o                         
   4  -7   3      20100.32      19952.56       355.20 o                         
   5  -7   3        684.10        737.40        81.83 o                         
   6  -7   3        296.82        292.79        66.34 o                         
   7  -7   3        721.43        878.22        95.25 o                         
   8  -7   3       2227.49       2323.06       137.19 o                         
   9  -7   3        262.49        265.06        77.59 o                         
  10  -7   3       6019.49       6217.42       299.01 o                         
 -11  -6   3        464.39        401.55       118.00 o                         
 -10  -6   3         46.39        -57.77        72.46 o                         
  -9  -6   3       7037.10       6819.38       226.78 o                         
  -8  -6   3        298.03        211.09        61.76 o                         
  -7  -6   3       5637.68       5846.96       206.50 o                         
  -6  -6   3       7004.95       7391.48       200.81 o                         
  -5  -6   3       3882.10       4076.22       143.18 o                         
  -4  -6   3         19.51         -1.94        54.32 o                         
  -3  -6   3       7093.53       6567.73       217.10 o                         
  -2  -6   3       7064.67       7000.56       202.91 o                         
  -1  -6   3      11078.59      11732.76       223.15 o                         
   0  -6   3        120.50        106.25        38.44 o                         
   1  -6   3        619.56        490.48        70.03 o                         
   2  -6   3       1453.57       1010.75        78.00 o                         
   3  -6   3      21603.00      20948.83       400.18 o                         
   4  -6   3        910.61       1027.86        81.43 o                         
   5  -6   3      12330.11      12274.81       259.40 o                         
   6  -6   3        215.42        322.79        62.71 o                         
   7  -6   3        283.57        257.27        64.36 o                         
   8  -6   3        312.71        264.71        63.28 o                         
   9  -6   3       1648.71       1636.34       118.32 o                         
  10  -6   3        272.98        175.93        79.05 o                         
  11  -6   3       5015.35       5062.83       284.37 o                         
 -12  -5   3       2405.16       2035.45       196.38 o                         
 -11  -5   3       1134.36        969.34       138.40 o                         
 -10  -5   3        787.05        855.74        90.46 o                         
  -9  -5   3       5415.09       5480.03       196.21 o                         
  -8  -5   3       2280.29       2231.04       124.48 o                         
  -7  -5   3        262.48        198.67        56.45 o                         
  -6  -5   3      15939.08      15987.01       301.03 o                         
  -5  -5   3       7322.71       7412.47       179.58 o                         
  -4  -5   3       2769.06       2703.98       100.43 o                         
  -3  -5   3       1904.25       1790.47        90.31 o                         
  -2  -5   3      17893.80      17586.49       363.91 o                         
  -1  -5   3       1075.32       1019.94        66.14 o                         
   0  -5   3      15576.00      16366.63       437.14 o                         
   1  -5   3       5449.46       4699.60       148.54 o                         
   2  -5   3         68.17         45.79        26.15 o                         
   3  -5   3       4314.06       4117.51       132.76 o                         
   4  -5   3       4506.73       4591.46       147.91 o                         
   5  -5   3       1629.94       1422.43        90.49 o                         
   6  -5   3      32375.21      31166.89       567.97 o                         
   7  -5   3       7744.68       7599.75       196.08 o                         
   8  -5   3        923.04        883.77        88.00 o                         
   9  -5   3         15.33        166.09        66.96 o                         
  10  -5   3       3386.60       3508.26       188.20 o                         
  11  -5   3       1854.44       1791.79       152.51 o                         
 -12  -4   3       2631.71       2748.43       223.40 o                         
 -11  -4   3       8802.58       9267.79       317.81 o                         
 -10  -4   3          0.60         -0.01        70.05 o                         
  -9  -4   3        776.41        654.32        76.80 o                         
  -8  -4   3       2085.63       1928.54       113.39 o                         
  -7  -4   3       6281.63       6180.20       186.91 o                         
  -6  -4   3         54.76        -14.29        48.55 o                         
  -5  -4   3       4915.49       4790.16       129.05 o                         
  -4  -4   3         91.63         68.00        38.73 o                         
  -3  -4   3       2253.33       2149.79        78.77 o                         
  -2  -4   3       1195.66       1130.67        64.86 o                         
  -1  -4   3      47331.86      47104.18       743.69 o                         
   0  -4   3       9660.72      10186.11       185.56 o                         
   1  -4   3      25221.77      22710.28       338.43 o                         
   2  -4   3        181.84        125.33        34.70 o                         
   3  -4   3       4114.04       3938.07       122.69 o                         
   4  -4   3       9977.91       9580.90       196.06 o                         
   5  -4   3      21041.55      20772.13       307.34 o                         
   6  -4   3        709.14        544.53        63.85 o                         
   7  -4   3      12474.90      12083.77       256.15 o                         
   8  -4   3       1703.49       1550.62        98.98 o                         
   9  -4   3        153.62        213.73        65.94 o                         
  10  -4   3        103.97        177.23        62.65 o                         
  11  -4   3       5991.35       6195.30       264.85 o                         
  12  -4   3          1.13        -26.12       101.96 o                         
 -12  -3   3       3463.77       3563.21       233.21 o                         
 -11  -3   3         69.59        141.29        81.13 o                         
 -10  -3   3       6994.45       7265.54       255.12 o                         
  -9  -3   3        201.75        131.67        60.59 o                         
  -8  -3   3       6756.01       6543.06       193.48 o                         
  -7  -3   3          9.69         -7.45        46.73 o                         
  -6  -3   3       3840.51       3820.68       129.17 o                         
  -5  -3   3        177.01        187.48        42.34 o                         
  -4  -3   3       6048.26       5920.91       139.52 o                         
  -3  -3   3       2989.22       2925.90        85.64 o                         
  -2  -3   3       6713.64       6485.33       124.16 o                         
  -1  -3   3       1650.79       1485.33        62.20 o                         
   0  -3   3      36405.78      40796.58       399.60 o                         
   1  -3   3       1777.70       1538.29        74.16 o                         
   2  -3   3      13134.58      13206.95       205.06 o                         
   3  -3   3         72.89         48.08        36.13 o                         
   4  -3   3       6705.64       6611.04       154.81 o                         
   5  -3   3        206.71        180.97        48.57 o                         
   6  -3   3      10685.26      10760.48       229.58 o                         
   7  -3   3         63.58         52.30        50.20 o                         
   8  -3   3       3248.76       3022.18       127.26 o                         
   9  -3   3        148.54        108.63        50.74 o                         
  10  -3   3        603.10        708.02        81.15 o                         
  11  -3   3         35.33        106.62        63.57 o                         
  12  -3   3       9551.91      10039.91       311.78 o                         
 -12  -2   3        614.82        382.43        96.24 o                         
 -11  -2   3        613.17        714.10       104.80 o                         
 -10  -2   3         72.59         -5.72        69.74 o                         
  -9  -2   3      17676.17      18241.88       375.31 o                         
  -8  -2   3       1036.31        857.50        81.67 o                         
  -7  -2   3       1041.74       1109.58        82.27 o                         
  -6  -2   3        998.20       1025.07        70.05 o                         
  -5  -2   3       7694.22       7675.00       166.89 o                         
  -4  -2   3         12.70         32.39        36.58 o                         
  -3  -2   3      36885.83      37372.61       399.58 o                         
  -2  -2   3        176.07        177.32        32.50 o                         
  -1  -2   3       2350.72       2303.64        74.33 o                         
   0  -2   3       4300.85       4090.32        87.80 o                         
   1  -2   3       1836.15       1871.60        67.28 o                         
   2  -2   3        270.18        201.86        30.28 o                         
   3  -2   3      70479.29      68163.59       609.15 o                         
   4  -2   3       2183.07       2094.32        82.53 o                         
   5  -2   3      13939.60      14079.88       230.16 o                         
   6  -2   3         53.71         30.27        25.47 o                         
   7  -2   3       2408.79       2396.86        99.15 o                         
   8  -2   3        754.54        688.61        67.22 o                         
   9  -2   3       2853.94       2964.89       135.83 o                         
  10  -2   3        617.83        721.04        80.58 o                         
  11  -2   3       2943.27       3053.06       158.00 o                         
  12  -2   3          5.92         54.88        68.51 o                         
  13  -2   3       2590.29       2466.94       226.60 o                         
 -12  -1   3        124.41        314.48       111.48 o                         
 -11  -1   3        189.01        205.36        92.40 o                         
 -10  -1   3       6029.56       6479.15       243.07 o                         
  -9  -1   3       1602.46       1606.84       112.46 o                         
  -8  -1   3       9384.50       9673.89       254.77 o                         
  -7  -1   3          0.67         -8.41        47.36 o                         
  -6  -1   3        192.46        219.92        52.64 o                         
  -5  -1   3       3671.51       3458.48       124.85 o                         
  -4  -1   3      45000.50      45235.69       462.66 o                         
  -3  -1   3       2744.93       2694.55        86.73 o                         
  -2  -1   3      68358.95      68509.52       605.35 o                         
  -1  -1   3       6450.23       6210.84       110.61 o                         
   0  -1   3      27057.88      27219.14       248.18 o                         
   1  -1   3       1395.47       1310.27        43.59 o                         
   2  -1   3      11808.92      11769.39       132.41 o                         
   3  -1   3       2058.70       2076.13        69.43 o                         
   4  -1   3      59512.41      59314.20       513.79 o                         
   5  -1   3        605.40        594.87        39.81 o                         
   6  -1   3       1365.69       1394.52        69.32 o                         
   7  -1   3        865.89        889.16        68.93 o                         
   8  -1   3       6238.23       6500.72       180.68 o                         
   9  -1   3       2383.42       2597.93       122.79 o                         
  10  -1   3      17254.50      18027.78       359.33 o                         
  11  -1   3       3176.15       3397.09       162.70 o                         
  12  -1   3         10.27        145.20        76.84 o                         
  13  -1   3        127.53        -24.00       137.44 o                         
 -12   0   3        953.82       1053.89       152.88 o                         
 -11   0   3       1654.42       1797.99       139.92 o                         
 -10   0   3         69.55         30.04        83.35 o                         
  -9   0   3      11381.06      12244.58       324.63 o                         
  -8   0   3       1126.41       1137.61        95.44 o                         
  -7   0   3       3494.87       3404.21       133.95 o                         
  -6   0   3        468.37        521.98        58.49 o                         
  -5   0   3        102.99        107.01        37.70 o                         
  -4   0   3       2865.90       2894.24        97.03 o                         
  -3   0   3      62784.04      62862.66       581.19 o                         
  -2   0   3        854.06        961.17        49.66 o                         
  -1   0   3      37253.18      37038.53       330.66 o                         
   0   0   3       1954.12       2185.46        42.12 o                         
   1   0   3        650.20        633.83        21.68 o                         
   2   0   3      14493.88      14482.57       119.99 o                         
   3   0   3      27578.65      27410.46       245.09 o                         
   4   0   3       6732.04       6804.26       131.43 o                         
   5   0   3      20011.38      19586.95       225.58 o                         
   6   0   3       5666.47       5694.65       129.91 o                         
   7   0   3        267.26        283.07        43.80 o                         
   8   0   3      12060.37      12258.20       241.56 o                         
   9   0   3      21623.81      22034.40       368.24 o                         
  10   0   3        288.09        362.30        61.44 o                         
  11   0   3       9551.95      10099.47       297.44 o                         
  12   0   3       1632.36       1672.09       131.43 o                         
  13   0   3        125.14        136.70       117.39 o                         
 -12   1   3       3072.20       2738.35       232.57 o                         
 -11   1   3        461.49        416.10        88.22 o                         
 -10   1   3       2870.87       2778.58       171.92 o                         
  -9   1   3         50.92        -25.85        66.69 o                         
  -8   1   3      12985.54      12967.90       323.79 o                         
  -7   1   3          8.74         40.30        48.35 o                         
  -6   1   3       8265.76       8511.30       181.18 o                         
  -5   1   3        474.53        493.98        46.02 o                         
  -4   1   3        165.59        110.73        33.36 o                         
  -3   1   3       7417.51       7581.75       160.96 o                         
  -2   1   3      16255.82      16534.89       201.90 o                         
  -1   1   3       2245.30       2372.45        61.95 o                         
   0   1   3      60686.88      62409.11       399.13 o                         
   1   1   3      30297.04      30535.24       184.45 o                         
   2   1   3       7784.41       7623.73        70.68 o                         
   3   1   3       1446.29       1507.36        33.14 o                         
   4   1   3      27241.60      27096.76       251.44 o                         
   5   1   3      16694.14      16753.28       163.74 o                         
   6   1   3       8151.39       8230.57       143.61 o                         
   7   1   3        430.57        447.61        40.87 o                         
   8   1   3       1566.28       1511.14        85.13 o                         
   9   1   3       1719.85       1618.57        96.97 o                         
  10   1   3      10469.45      10490.82       260.07 o                         
  11   1   3         19.48        -58.96        59.43 o                         
  12   1   3      10873.79      11027.24       513.77 o                         
  13   1   3         16.44         24.01       111.90 o                         
  14   1   3         97.12        703.46       355.30 o                         
 -12   2   3         17.34        159.30       837.65 o                         
 -11   2   3       2562.63       2717.71       190.32 o                         
 -10   2   3        720.92        485.77        88.16 o                         
  -9   2   3       2719.43       2413.32       156.57 o                         
  -8   2   3        218.68        174.25        69.78 o                         
  -7   2   3      19026.82      18679.07       341.83 o                         
  -6   2   3       8820.25       8970.85       213.41 o                         
  -5   2   3      13518.44      13391.15       265.98 o                         
  -4   2   3       4668.58       4642.04       140.68 o                         
  -3   2   3       2249.30       2340.42        93.75 o                         
  -2   2   3       3679.35       3831.96       107.86 o                         
  -1   2   3      39813.64      40239.12       331.58 o                         
   0   2   3       8053.57       8700.59        77.65 o                         
   1   2   3      49653.76      50931.16       265.30 o                         
   2   2   3        580.99        555.92        17.02 o                         
   3   2   3       5753.26       5840.47       105.73 o                         
   4   2   3       1004.21       1119.45        28.10 o                         
   5   2   3      37092.28      36832.69       255.90 o                         
   6   2   3       1244.60       1068.95        51.47 o                         
   7   2   3      17460.04      17282.57       267.37 o                         
   8   2   3        709.53        594.59        59.91 o                         
   9   2   3       1702.20       1604.17        95.22 o                         
  10   2   3       1127.00       1017.47        82.95 o                         
  11   2   3       8808.99       9107.99       259.79 o                         
  12   2   3        201.92        209.66       126.15 o                         
  13   2   3       6349.80       7099.79       454.69 o                         
  14   2   3        100.67       -145.99       519.03 o                         
 -11   3   3         50.21        111.76        95.54 o                         
 -10   3   3       3597.97       3461.72       227.61 o                         
  -9   3   3       3817.49       3770.39       203.14 o                         
  -8   3   3        890.84        769.11        89.71 o                         
  -7   3   3       3406.45       3356.16       157.22 o                         
  -6   3   3      18869.51      17930.28       377.00 o                         
  -5   3   3       1945.03       1982.24       105.69 o                         
  -4   3   3      19568.84      19693.08       306.18 o                         
  -3   3   3       5856.48       6070.95       147.26 o                         
  -2   3   3      15488.53      15917.59       233.55 o                         
  -1   3   3       2512.90       2498.40        66.89 o                         
   0   3   3      17633.73      18826.42       145.02 o                         
   1   3   3         51.55         82.57        10.64 o                         
   2   3   3       1730.85       1631.03        35.26 o                         
   3   3   3      23981.97      24703.06       273.84 o                         
   4   3   3       1915.94       1818.18        59.09 o                         
   5   3   3      11758.43      12122.12       119.15 o                         
   6   3   3      50747.99      50239.89       475.95 o                         
   7   3   3       7517.87       7640.32       141.19 o                         
   8   3   3       4043.16       3945.15       121.29 o                         
   9   3   3       2719.02       2711.29       115.75 o                         
  10   3   3       1792.12       1860.69       111.31 o                         
  11   3   3        194.65        240.70        99.11 o                         
  12   3   3       4780.47       4695.18       299.27 o                         
  13   3   3         17.99        172.93       143.30 o                         
  14   3   3       1371.66       1208.37       331.19 o                         
 -11   4   3       5078.40       4955.62       283.75 o                         
 -10   4   3        274.64        241.67        91.15 o                         
  -9   4   3       6947.15       6807.70       305.90 o                         
  -8   4   3       1062.15        984.31       110.67 o                         
  -7   4   3        144.69        134.60        72.40 o                         
  -6   4   3        572.42        459.10        68.30 o                         
  -5   4   3       2292.89       2402.78       112.04 o                         
  -4   4   3        529.47        418.04        35.28 o                         
  -3   4   3      50643.95      50363.33       466.73 o                         
  -2   4   3        153.03        148.25        26.93 o                         
  -1   4   3      19591.01      20594.22       276.97 o                         
   0   4   3      11286.28      11359.69       134.19 o                         
   1   4   3       6286.88       6455.02        79.77 o                         
   2   4   3       8362.63       8441.34        89.40 o                         
   3   4   3       5448.50       5430.47        91.99 o                         
   4   4   3       8736.35       7685.34       157.13 o                         
   5   4   3      21757.02      21468.70       220.94 o                         
   6   4   3       3134.04       3041.07        58.17 o                         
   7   4   3       7175.20       7124.02       133.95 o                         
   8   4   3       1804.52       1656.78        68.28 o                         
   9   4   3      12742.82      12664.34       257.56 o                         
  10   4   3        913.30        842.87        72.31 o                         
  11   4   3       4796.41       5118.60       250.75 o                         
  12   4   3        116.42        179.83        92.97 o                         
  13   4   3       1294.72        624.04       328.16 o                         
  14   4   3          6.40        -35.31       541.47 o                         
 -10   5   3      10435.94      11009.65       366.49 o                         
  -9   5   3        242.56        146.90        79.42 o                         
  -8   5   3      11399.53      11521.59       339.57 o                         
  -7   5   3       1713.41       1650.45       116.32 o                         
  -6   5   3       1961.28       1920.93       111.37 o                         
  -5   5   3        454.49        345.82        39.28 o                         
  -4   5   3      14014.36      13171.53       249.79 o                         
  -3   5   3         14.71         15.26        30.08 o                         
  -2   5   3      34964.07      35426.87       352.97 o                         
  -1   5   3       1858.42       1914.79        62.38 o                         
   0   5   3        692.25        885.10        37.63 o                         
   1   5   3       8118.66       8129.88       117.88 o                         
   2   5   3      11093.13      11000.80       115.27 o                         
   3   5   3       1352.98       1421.51        35.47 o                         
   4   5   3      55004.94      52583.10       422.65 o                         
   5   5   3      12454.01      12342.12       125.63 o                         
   6   5   3         16.81          2.93        17.39 o                         
   7   5   3        230.49        207.42        31.00 o                         
   8   5   3       4819.77       5037.28       122.75 o                         
   9   5   3        552.83        553.36        50.80 o                         
  10   5   3      13799.40      13606.65       378.71 o                         
  11   5   3        305.52        230.67        84.03 o                         
  12   5   3       4890.81       5213.47       254.47 o                         
  13   5   3        538.74        393.52       130.97 o                         
  14   5   3        847.10       1144.15       386.77 o                         
 -10   6   3        580.22        791.55       142.75 o                         
  -9   6   3      11846.95      12518.70       383.65 o                         
  -8   6   3         73.81         64.26        68.33 o                         
  -7   6   3       4054.99       4042.32       168.23 o                         
  -6   6   3          1.24         -2.90        51.89 o                         
  -5   6   3       1175.09       1163.24        86.37 o                         
  -4   6   3       3366.10       3483.37       105.67 o                         
  -3   6   3      16105.07      16269.61       228.63 o                         
  -2   6   3       4506.96       4456.31       107.11 o                         
  -1   6   3       7006.90       7060.96       133.47 o                         
   0   6   3       9934.38      10072.87       143.93 o                         
   1   6   3        583.91        613.01        32.57 o                         
   2   6   3      23418.20      23021.00       262.28 o                         
   3   6   3      67069.91      64649.38       511.26 o                         
   4   6   3        780.85        777.14        31.96 o                         
   5   6   3      13180.45      12649.94       125.19 o                         
   6   6   3       7346.65       7017.54       123.35 o                         
   7   6   3         36.73         76.19        25.47 o                         
   8   6   3       2151.71       2133.12        81.46 o                         
   9   6   3       2704.87       2595.73       156.49 o                         
  10   6   3        344.29        370.08        79.93 o                         
  11   6   3       5638.60       6276.36       268.52 o                         
  12   6   3       1449.80       1578.74       171.87 o                         
  13   6   3       2234.75       2206.97       239.74 o                         
  -9   7   3          5.72        152.05        84.90 o                         
  -8   7   3       3107.90       3524.02       207.19 o                         
  -7   7   3         22.62         59.95        54.66 o                         
  -6   7   3       8273.58       8444.18       226.46 o                         
  -5   7   3        303.76        317.30        55.07 o                         
  -4   7   3      11465.05      11608.40       227.98 o                         
  -3   7   3       2277.15       2148.97        87.59 o                         
  -2   7   3      16096.45      16149.62       237.61 o                         
  -1   7   3       8690.48       8429.44       159.83 o                         
   0   7   3        506.37        533.31        34.22 o                         
   1   7   3        427.79        408.29        31.16 o                         
   2   7   3       8668.51       8465.46       142.15 o                         
   3   7   3       6126.00       6243.83       130.05 o                         
   4   7   3      14130.32      13407.67       201.39 o                         
   5   7   3        754.48        679.02        33.19 o                         
   6   7   3      10893.96      10748.25       167.31 o                         
   7   7   3          7.94         -9.86        27.62 o                         
   8   7   3       3914.10       3989.56       137.58 o                         
   9   7   3       1438.64       1596.32       133.41 o                         
  10   7   3       5326.00       5482.35       243.18 o                         
  11   7   3       1930.58       1931.21       192.88 o                         
  12   7   3       1029.09        987.64       161.84 o                         
  13   7   3        293.26        399.55       121.66 o                         
  -9   8   3        607.34        546.62       225.10 o                         
  -8   8   3          9.25         62.73        93.40 o                         
  -7   8   3       3794.04       3930.13       191.65 o                         
  -6   8   3        414.39        456.14        77.03 o                         
  -5   8   3       4936.02       4914.07       193.66 o                         
  -4   8   3        313.16        303.09        52.96 o                         
  -3   8   3       5568.59       5646.93       150.12 o                         
  -2   8   3        579.22        609.72        57.32 o                         
  -1   8   3       7519.71       8026.59       159.43 o                         
   0   8   3       3090.25       3099.55        97.14 o                         
   1   8   3      14133.50      13669.75       210.03 o                         
   2   8   3       2494.22       2276.23        68.15 o                         
   3   8   3       1031.51       1018.90        71.85 o                         
   4   8   3       1214.62       1040.61        62.35 o                         
   5   8   3      10848.12      10825.25       193.63 o                         
   6   8   3         14.10         63.04        32.41 o                         
   7   8   3       8307.23       8583.12       169.34 o                         
   8   8   3        204.92        147.50        81.88 o                         
   9   8   3       7079.16       7490.11       384.49 o                         
  10   8   3        554.34        414.20       136.17 o                         
  11   8   3       3558.21       4013.79       301.79 o                         
  12   8   3        150.99        280.93       150.14 o                         
  13   8   3       1216.69        874.56       224.92 o                         
  -8   9   3       3129.66       3169.46       304.78 o                         
  -7   9   3       2770.80       2797.16       190.83 o                         
  -6   9   3       1969.92       2175.37       143.79 o                         
  -5   9   3         78.51         59.83        63.41 o                         
  -4   9   3       2304.20       2253.68       130.57 o                         
  -3   9   3       7341.64       7244.38       196.30 o                         
  -2   9   3       4843.54       4885.80       174.22 o                         
  -1   9   3       7575.95       7798.71       178.43 o                         
   0   9   3      22083.55      21929.58       339.85 o                         
   1   9   3       2177.98       2174.33        92.49 o                         
   2   9   3       2333.91       2176.90        86.56 o                         
   3   9   3       6564.87       6456.07       214.27 o                         
   4   9   3       5347.61       5837.92       187.46 o                         
   5   9   3        141.82         43.82        44.73 o                         
   6   9   3       3433.15       3414.60       116.03 o                         
   7   9   3        443.01        364.36        80.95 o                         
   8   9   3       2406.15       2361.11       216.63 o                         
   9   9   3        551.86        913.56       173.39 o                         
  10   9   3       5518.39       5996.81       334.41 o                         
  11   9   3        970.09        934.60       154.75 o                         
  12   9   3       7679.87       8512.40       463.13 o                         
  -7  10   3       2499.73       2487.39       203.49 o                         
  -6  10   3       2951.65       3063.01       177.58 o                         
  -5  10   3       2054.71       2115.65       146.22 o                         
  -4  10   3       2352.36       2287.25       160.18 o                         
  -3  10   3       1620.36       1612.81       125.00 o                         
  -2  10   3       3735.18       3798.19       170.82 o                         
  -1  10   3      10844.45      11074.41       272.40 o                         
   0  10   3       6378.54       6702.80       204.47 o                         
   1  10   3       2626.08       2672.10       127.24 o                         
   2  10   3          0.85        -51.22        52.27 o                         
   3  10   3       8636.86       8207.21       335.87 o                         
   4  10   3       1188.89       1246.85        91.03 o                         
   5  10   3      10437.90      10765.09       245.41 o                         
   6  10   3       2825.29       3170.90       183.00 o                         
   7  10   3       2058.56       2286.51       185.64 o                         
   8  10   3        476.81        411.63       119.44 o                         
   9  10   3        126.93         36.48       117.31 o                         
  10  10   3       1308.85       1457.66       204.89 o                         
  11  10   3       6890.03       7339.10       393.99 o                         
  12  10   3       1073.97        833.02       190.32 o                         
  -6  11   3       2049.58       1821.66       172.45 o                         
  -5  11   3       1169.90       1099.66       127.00 o                         
  -4  11   3       2651.61       2546.29       184.06 o                         
  -3  11   3          6.89        -10.68        70.72 o                         
  -2  11   3      10703.51      10938.57       305.61 o                         
  -1  11   3        749.75        702.03        88.22 o                         
   0  11   3        652.65        670.33        88.42 o                         
   1  11   3        326.32        246.20        66.19 o                         
   2  11   3       1463.93       1529.89       113.07 o                         
   3  11   3         73.11        -65.65        65.65 o                         
   4  11   3       9039.51       9816.91       269.21 o                         
   5  11   3        108.22         70.28        79.37 o                         
   6  11   3       9583.17      10550.47       347.77 o                         
   7  11   3       1678.74       1921.92       176.11 o                         
   8  11   3        774.54        675.82       140.03 o                         
   9  11   3        209.49        444.58       140.53 o                         
  10  11   3       2803.61       3006.52       284.63 o                         
  11  11   3        659.22        506.04       181.32 o                         
  -5  12   3        950.23        897.96       189.86 o                         
  -4  12   3       3139.53       3089.81       182.16 o                         
  -3  12   3       8397.35       8119.62       285.80 o                         
  -2  12   3         45.54         49.94        70.47 o                         
  -1  12   3       1625.80       1578.84       127.43 o                         
   0  12   3       1065.61       1203.63       109.13 o                         
   1  12   3       2199.56       2189.54       140.45 o                         
   2  12   3       1013.02        944.28       101.01 o                         
   3  12   3       2973.26       2397.37       218.24 o                         
   4  12   3        419.37        416.95        73.80 o                         
   5  12   3       4205.60       4444.19       270.38 o                         
   6  12   3        427.72        530.20       119.61 o                         
   7  12   3       2857.61       3398.00       257.42 o                         
   8  12   3       1622.63       1573.86       185.86 o                         
   9  12   3       4350.15       4863.76       347.18 o                         
  10  12   3         11.02        387.64       200.00 o                         
  -4  13   3       5414.91       4668.46       464.84 o                         
  -3  13   3        703.89        760.15       124.77 o                         
  -2  13   3       2292.77       2133.27       175.86 o                         
  -1  13   3        233.87        196.38        82.95 o                         
   0  13   3       2405.76       2021.65       155.99 o                         
   1  13   3         53.06         -6.84        76.26 o                         
   2  13   3       3908.07       3651.04       246.86 o                         
   3  13   3       1097.66       1050.55       169.35 o                         
   4  13   3       2624.45       2658.32       242.57 o                         
   5  13   3        808.51       1122.07       166.16 o                         
   6  13   3        167.03        209.55       162.12 o                         
   7  13   3        163.24        612.55       179.83 o                         
   8  13   3       4157.73       5012.16       401.59 o                         
  -2  14   3          0.95        152.56       120.81 o                         
  -1  14   3        702.44        587.61       169.62 o                         
   0  14   3          7.95         21.13        97.60 o                         
   1  14   3       1704.17       1569.58       162.35 o                         
   2  14   3        179.86       -148.00       148.00 o                         
   3  14   3       8181.30       9487.68       446.22 o                         
   4  14   3        176.78        172.25       127.07 o                         
   5  14   3       1048.85       1102.17       238.05 o                         
   6  14   3        292.97        372.42       154.13 o                         
   7  14   3       1225.23       1225.81       579.18 o                         
   2  15   3       1547.85       1135.76       495.65 o                         
   3  15   3        163.91        349.02       362.73 o                         
   4  15   3       2916.27       3181.93       415.08 o                         
  -4 -12   4       1617.20       1612.35       181.37 o                         
  -3 -12   4        115.03         41.95       155.58 o                         
  -2 -12   4       1419.52       1292.12       162.29 o                         
  -1 -12   4         77.26         91.28        89.82 o                         
   0 -12   4       1142.26       1217.69       145.69 o                         
   1 -12   4          2.17       -170.02       170.02 o                         
   2 -12   4       1600.41        824.12       300.53 o                         
   3 -12   4         67.45       -177.00       315.57 o                         
  -6 -11   4       1552.58       1711.97       184.65 o                         
  -5 -11   4       3961.49       4053.32       215.17 o                         
  -4 -11   4        139.70         66.23       101.43 o                         
  -3 -11   4        595.19        696.39       109.43 o                         
  -2 -11   4       1225.34       1464.72       134.62 o                         
  -1 -11   4       2610.53       2841.60       176.88 o                         
   0 -11   4         11.67        135.60        93.64 o                         
   1 -11   4       1689.41       1866.73       141.71 o                         
   2 -11   4        161.69         82.74       109.13 o                         
   3 -11   4       1521.99       1380.25       133.66 o                         
   4 -11   4        309.67        223.95       223.63 o                         
   5 -11   4       4040.55       3709.56       312.18 o                         
  -8 -10   4        331.43         51.54       188.21 o                         
  -7 -10   4        212.55         26.94       106.08 o                         
  -6 -10   4       6071.25       6235.86       277.19 o                         
  -5 -10   4       2484.90       2787.59       175.66 o                         
  -4 -10   4       1615.96       1752.77       141.30 o                         
  -3 -10   4          2.34        107.59        77.22 o                         
  -2 -10   4       2671.05       2829.24       167.46 o                         
  -1 -10   4       1540.25       1724.05       128.78 o                         
   0 -10   4       7592.11       8262.35       255.21 o                         
   1 -10   4       1770.68       1972.76       134.60 o                         
   2 -10   4        667.43        365.72        86.98 o                         
   3 -10   4        450.18        212.44        96.61 o                         
   4 -10   4        300.94        290.55       108.58 o                         
   5 -10   4        336.19        102.83        89.52 o                         
   6 -10   4       7764.78       6991.13       420.22 o                         
   7 -10   4        670.76        406.84       227.10 o                         
  -9  -9   4        834.00        369.31       152.71 o                         
  -8  -9   4         42.14       -104.02       118.77 o                         
  -7  -9   4       4173.26       3415.93       224.61 o                         
  -6  -9   4        414.43        396.49        91.75 o                         
  -5  -9   4       2249.72       2274.53       154.36 o                         
  -4  -9   4        674.68        824.02        99.90 o                         
  -3  -9   4        207.90        332.72        82.81 o                         
  -2  -9   4        281.91        308.47        77.07 o                         
  -1  -9   4       9090.69       9961.36       285.19 o                         
   0  -9   4         96.74        213.86        69.69 o                         
   1  -9   4       9694.12      10202.38       289.19 o                         
   2  -9   4       1032.60        716.09        95.39 o                         
   3  -9   4         51.18        -70.37        70.37 o                         
   4  -9   4         56.47        -10.53        75.89 o                         
   5  -9   4       4049.60       3547.54       184.57 o                         
   6  -9   4       1128.12        912.08       109.79 o                         
   7  -9   4       3832.52       3700.87       221.72 o                         
   8  -9   4        289.19         71.68       156.23 o                         
  -9  -8   4       2027.75       1618.51       162.90 o                         
  -8  -8   4       7949.49       8149.29       330.58 o                         
  -7  -8   4         90.05        -37.07        99.08 o                         
  -6  -8   4       3385.41       3219.17       179.49 o                         
  -5  -8   4        584.27        366.49        76.60 o                         
  -4  -8   4        939.33        777.05        90.60 o                         
  -3  -8   4        314.21        316.38        75.00 o                         
  -2  -8   4       2994.81       3319.19       161.16 o                         
  -1  -8   4         42.69         81.46        59.66 o                         
   0  -8   4       6719.37       7466.73       206.51 o                         
   1  -8   4        551.23        394.59        70.90 o                         
   2  -8   4       6192.11       5481.77       205.13 o                         
   3  -8   4       4948.29       4708.48       185.65 o                         
   4  -8   4       3279.54       2884.46       168.69 o                         
   5  -8   4        493.59        352.46        80.47 o                         
   6  -8   4       1121.90        968.06       102.34 o                         
   7  -8   4       1741.22       1656.50       140.14 o                         
   8  -8   4       4134.10       3952.89       197.83 o                         
   9  -8   4        853.94        604.91       203.38 o                         
 -10  -7   4        171.28         75.21        91.67 o                         
  -9  -7   4       8097.58       8205.81       297.42 o                         
  -8  -7   4       1246.29       1054.52       119.84 o                         
  -7  -7   4       4230.20       4083.45       188.95 o                         
  -6  -7   4         95.58        221.90        84.86 o                         
  -5  -7   4       1097.08       1028.26        95.84 o                         
  -4  -7   4         20.11         19.59        67.00 o                         
  -3  -7   4       9803.72       9972.13       268.75 o                         
  -2  -7   4       1354.24       1532.99        99.69 o                         
  -1  -7   4       3500.83       3812.69       144.18 o                         
   0  -7   4       7240.88       7811.90       210.26 o                         
   1  -7   4       1553.69       1456.68        86.33 o                         
   2  -7   4         26.84        -55.13        55.13 o                         
   3  -7   4      17329.99      16131.60       362.74 o                         
   4  -7   4       3288.55       3271.17       150.38 o                         
   5  -7   4       2832.66       2676.02       141.31 o                         
   6  -7   4        257.30        169.05        91.72 o                         
   7  -7   4       3099.62       3000.28       176.88 o                         
   8  -7   4         54.36        132.59        73.61 o                         
   9  -7   4       2956.63       2947.96       173.95 o                         
  10  -7   4        532.05        618.12       290.85 o                         
 -11  -6   4        238.15         86.39        85.70 o                         
 -10  -6   4       1658.66       1472.24       128.17 o                         
  -9  -6   4         89.42         68.93        69.41 o                         
  -8  -6   4       4804.63       4847.77       198.33 o                         
  -7  -6   4        408.53        233.69        66.14 o                         
  -6  -6   4        647.17        647.93        69.45 o                         
  -5  -6   4         47.10        -36.73        53.84 o                         
  -4  -6   4       7099.28       7046.95       221.73 o                         
  -3  -6   4       4051.01       3509.36       125.77 o                         
  -2  -6   4      31590.33      30485.34       744.25 o                         
  -1  -6   4        352.46        572.99        65.41 o                         
   0  -6   4        132.48        239.32        49.00 o                         
   1  -6   4        438.63        322.53        48.94 o                         
   2  -6   4       2064.10       1651.51       105.30 o                         
   3  -6   4         36.86        -65.60        65.60 o                         
   4  -6   4       9691.57       9761.85       283.96 o                         
   5  -6   4          1.45        -41.34        58.96 o                         
   6  -6   4       3249.44       3275.47       174.39 o                         
   7  -6   4         46.55         98.52        66.19 o                         
   8  -6   4       4996.52       5152.60       209.92 o                         
   9  -6   4        918.45        820.36        93.16 o                         
  10  -6   4       6926.69       7121.83       277.14 o                         
 -11  -5   4       2896.41       2966.12       207.03 o                         
 -10  -5   4        319.44        332.81        82.07 o                         
  -9  -5   4       3373.56       3190.10       175.48 o                         
  -8  -5   4       2545.94       2538.70       138.09 o                         
  -7  -5   4       5779.78       6097.24       203.50 o                         
  -6  -5   4        827.22        710.34        72.35 o                         
  -5  -5   4        240.22        273.03        54.37 o                         
  -4  -5   4       2565.07       2506.33       114.02 o                         
  -3  -5   4       8147.20       7422.36       219.09 o                         
  -2  -5   4        484.66        461.78        52.96 o                         
  -1  -5   4      26196.33      28679.11       348.37 o                         
   0  -5   4       1616.19       1669.53        81.54 o                         
   1  -5   4       7096.21       6672.09       153.82 o                         
   2  -5   4        909.60        535.35        52.49 o                         
   3  -5   4        211.82        124.33        44.90 o                         
   4  -5   4       2453.05       2390.10       107.43 o                         
   5  -5   4      16036.83      16258.72       305.24 o                         
   6  -5   4        636.96        579.56        70.98 o                         
   7  -5   4       2411.92       2245.83       123.29 o                         
   8  -5   4       1438.86       1364.87       100.93 o                         
   9  -5   4       2645.30       2644.54       144.45 o                         
  10  -5   4         29.29         20.44        67.31 o                         
  11  -5   4       4114.17       4043.83       202.10 o                         
 -11  -4   4       1647.22       1725.91       150.90 o                         
 -10  -4   4        964.97        959.13       103.83 o                         
  -9  -4   4         16.88        -18.15        66.28 o                         
  -8  -4   4       4439.43       4475.77       175.14 o                         
  -7  -4   4       1449.35       1417.94        96.68 o                         
  -6  -4   4      18176.43      18377.27       317.80 o                         
  -5  -4   4       4950.21       5005.47       158.11 o                         
  -4  -4   4          5.62         42.66        50.52 o                         
  -3  -4   4       2354.96       2001.24        78.95 o                         
  -2  -4   4       3305.09       2977.41       124.32 o                         
  -1  -4   4       3051.07       2929.21        91.42 o                         
   0  -4   4      65554.68      74719.23       652.04 o                         
   1  -4   4       4097.51       3834.15       116.02 o                         
   2  -4   4        188.12         93.02        43.58 o                         
   3  -4   4        563.81        440.82        48.26 o                         
   4  -4   4       6418.80       6590.90       176.73 o                         
   5  -4   4       1425.34       1363.32        89.81 o                         
   6  -4   4      20008.70      20580.69       346.28 o                         
   7  -4   4         15.62        121.34        52.19 o                         
   8  -4   4         86.35        144.62        54.20 o                         
   9  -4   4         36.36         46.30        55.30 o                         
  10  -4   4        272.46        332.46        74.08 o                         
  11  -4   4        171.14        282.01        82.43 o                         
  12  -4   4      12857.16      12802.45       510.86 o                         
 -11  -3   4       1236.21       1293.43       135.00 o                         
 -10  -3   4         90.67         20.18        72.34 o                         
  -9  -3   4         63.80         -7.24        65.41 o                         
  -8  -3   4        807.53        732.12        83.17 o                         
  -7  -3   4      20213.26      20154.50       357.17 o                         
  -6  -3   4       5115.77       4881.11       149.01 o                         
  -5  -3   4      23966.20      23879.26       331.94 o                         
  -4  -3   4        722.34        723.27        64.94 o                         
  -3  -3   4       1726.03       1844.36        79.77 o                         
  -2  -3   4       5315.95       4637.85       141.06 o                         
  -1  -3   4      17383.92      16070.76       234.15 o                         
   0  -3   4       2251.20       2275.08        78.17 o                         
   1  -3   4      23649.24      24038.52       471.99 o                         
   2  -3   4       1136.38       1033.34        64.13 o                         
   3  -3   4        504.77        448.03        43.27 o                         
   4  -3   4       1199.07       1262.74        73.41 o                         
   5  -3   4      22972.01      23113.15       342.04 o                         
   6  -3   4        386.42        520.22        61.40 o                         
   7  -3   4      29841.90      29848.85       410.89 o                         
   8  -3   4        844.51        749.69        78.72 o                         
   9  -3   4       2904.90       2801.82       144.81 o                         
  10  -3   4        364.21        351.28        83.63 o                         
  11  -3   4       3120.61       2920.91       160.60 o                         
  12  -3   4        129.85        126.11        81.15 o                         
 -11  -2   4          7.98        131.43        86.24 o                         
 -10  -2   4       1105.84        873.57       103.85 o                         
  -9  -2   4       1301.02       1335.34       118.16 o                         
  -8  -2   4       2132.60       1995.23       118.60 o                         
  -7  -2   4         56.34         36.84        50.28 o                         
  -6  -2   4      16556.35      16557.21       288.22 o                         
  -5  -2   4        552.31        565.94        61.17 o                         
  -4  -2   4      12844.16      12433.57       227.90 o                         
  -3  -2   4       2457.23       2451.38        96.33 o                         
  -2  -2   4      10349.69      10487.26       177.91 o                         
  -1  -2   4        501.49        417.26        34.50 o                         
   0  -2   4       9588.73       9542.43       194.86 o                         
   1  -2   4       1252.96       1241.70        49.11 o                         
   2  -2   4       6372.98       6225.99       173.57 o                         
   3  -2   4         12.08         37.62        31.44 o                         
   4  -2   4       1742.80       1598.48        73.88 o                         
   5  -2   4       1477.26       1380.42        69.14 o                         
   6  -2   4      28471.62      27889.41       352.97 o                         
   7  -2   4         28.99        -17.08        50.28 o                         
   8  -2   4       8614.88       9093.99       234.68 o                         
   9  -2   4          9.88          0.06        54.06 o                         
  10  -2   4       1194.65       1343.02       109.26 o                         
  11  -2   4        126.33        153.63        66.86 o                         
  12  -2   4       2912.48       2878.94       190.19 o                         
  13  -2   4        620.71        486.62       246.84 o                         
 -11  -1   4       1786.59       1914.93       153.63 o                         
 -10  -1   4         67.73         21.01        73.78 o                         
  -9  -1   4      11197.99      11984.82       330.08 o                         
  -8  -1   4         37.95         71.89        64.72 o                         
  -7  -1   4       3541.90       3770.46       148.54 o                         
  -6  -1   4       3206.25       3485.98       133.64 o                         
  -5  -1   4         67.89         79.05        46.99 o                         
  -4  -1   4        836.19        828.58        61.88 o                         
  -3  -1   4      39578.61      39354.19       423.83 o                         
  -2  -1   4        887.03        941.17        56.47 o                         
  -1  -1   4      13866.54      14021.37       181.07 o                         
   0  -1   4         41.33        112.54        31.36 o                         
   1  -1   4      17900.56      17873.89       269.00 o                         
   2  -1   4        864.63        956.77        40.32 o                         
   3  -1   4      23730.96      23706.74       328.23 o                         
   4  -1   4        212.38        210.15        27.61 o                         
   5  -1   4       2359.19       2161.85        77.80 o                         
   6  -1   4       5745.90       5519.71       136.80 o                         
   7  -1   4       3137.36       3246.86       128.52 o                         
   8  -1   4       1754.77       1809.04       103.06 o                         
   9  -1   4      20075.68      20552.45       354.19 o                         
  10  -1   4       2389.35       2433.11       124.48 o                         
  11  -1   4       2028.75       2133.87       126.13 o                         
  12  -1   4        287.95        372.90        71.44 o                         
  13  -1   4       1276.87       1215.57       245.89 o                         
 -11   0   4        126.74        203.85        81.89 o                         
 -10   0   4       4660.42       4683.08       216.09 o                         
  -9   0   4       4174.69       4569.25       209.35 o                         
  -8   0   4      27622.96      28358.72       477.66 o                         
  -7   0   4       1784.02       1667.07       103.87 o                         
  -6   0   4        834.22        647.46        68.81 o                         
  -5   0   4        111.55        139.06        44.06 o                         
  -4   0   4       4160.11       4288.74       127.85 o                         
  -3   0   4        738.36        768.75        50.67 o                         
  -2   0   4      45527.55      46503.19       466.84 o                         
  -1   0   4       7301.09       7717.58       142.60 o                         
   0   0   4      17202.38      17399.12       208.38 o                         
   1   0   4       4418.82       4367.80        75.90 o                         
   2   0   4      15945.38      14997.40       144.05 o                         
   3   0   4      14303.05      13917.70       189.58 o                         
   4   0   4      44119.22      43500.88       489.34 o                         
   5   0   4      17780.66      17364.96       219.77 o                         
   6   0   4        460.20        367.40        47.45 o                         
   7   0   4       2518.93       2417.72       100.68 o                         
   8   0   4       5349.68       5443.62       160.45 o                         
   9   0   4       4435.97       4493.69       153.75 o                         
  10   0   4      14821.80      15492.43       310.25 o                         
  11   0   4         35.00         -5.96        58.97 o                         
  12   0   4       2279.18       2076.85       266.21 o                         
  13   0   4         46.96        102.78       138.97 o                         
 -11   1   4         10.15         67.90       139.09 o                         
 -10   1   4       1595.08       1649.71       145.78 o                         
  -9   1   4      10310.47      10955.97       319.89 o                         
  -8   1   4        189.71        282.49        72.29 o                         
  -7   1   4      22276.60      22276.29       376.24 o                         
  -6   1   4          0.72        -45.35        49.71 o                         
  -5   1   4       1759.16       1664.51        79.75 o                         
  -4   1   4       6781.19       6765.18       154.28 o                         
  -3   1   4       3933.52       3924.48       104.85 o                         
  -2   1   4       4938.56       5049.03       116.15 o                         
  -1   1   4      33737.61      34349.84       342.09 o                         
   0   1   4      12334.96      12166.14       146.05 o                         
   1   1   4         98.19        118.96        14.63 o                         
   2   1   4      22210.01      21695.91       179.22 o                         
   3   1   4      31506.25      30999.52       260.99 o                         
   4   1   4        737.64        724.51        29.90 o                         
   5   1   4      31642.71      31446.14       263.83 o                         
   6   1   4       7907.99       7719.88       168.40 o                         
   7   1   4       6661.25       6642.23       143.80 o                         
   8   1   4       2414.76       2376.32        95.43 o                         
   9   1   4       2283.00       2212.98       100.08 o                         
  10   1   4         23.18         50.82        44.97 o                         
  11   1   4       3315.28       3512.81       166.67 o                         
  12   1   4       4192.20       4077.70       293.36 o                         
  13   1   4       2201.40       2367.40       242.92 o                         
  14   1   4       1033.89        627.04       351.46 o                         
 -11   2   4        348.36        346.70        96.28 o                         
 -10   2   4         67.65         64.07        76.15 o                         
  -9   2   4        873.26        738.33       101.71 o                         
  -8   2   4       4219.51       4245.19       207.28 o                         
  -7   2   4       1065.78       1041.44        86.16 o                         
  -6   2   4      25268.05      25095.02       422.21 o                         
  -5   2   4       2183.01       2142.93       113.48 o                         
  -4   2   4       2007.77       2055.23        98.49 o                         
  -3   2   4       5061.47       4848.94       151.60 o                         
  -2   2   4      28792.73      29398.82       356.47 o                         
  -1   2   4       4633.94       4746.22        86.89 o                         
   0   2   4      36803.48      37554.83       273.90 o                         
   1   2   4       2737.94       2696.84        43.95 o                         
   2   2   4       1218.59       1274.10        27.96 o                         
   3   2   4        206.42        209.95        14.45 o                         
   4   2   4       2027.24       1984.18        44.56 o                         
   5   2   4        289.09        327.12        19.85 o                         
   6   2   4      67626.27      66190.59       538.75 o                         
   7   2   4       1296.49       1282.19        59.16 o                         
   8   2   4       4356.39       4327.82       123.85 o                         
   9   2   4       1179.96       1148.70        75.12 o                         
  10   2   4        578.70        481.20        61.84 o                         
  11   2   4       1260.14       1178.64       154.96 o                         
  12   2   4       4714.42       4975.76       320.77 o                         
  13   2   4       1181.93       1061.00       172.82 o                         
  14   2   4       2441.08       2052.39       464.05 o                         
 -11   3   4       6811.50       5873.15      1937.45 o                         
 -10   3   4          2.24         61.20        76.31 o                         
  -9   3   4         21.76         44.93        73.87 o                         
  -8   3   4       1882.96       2047.73       143.71 o                         
  -7   3   4       8991.65       8993.05       268.89 o                         
  -6   3   4          5.13         16.48        56.11 o                         
  -5   3   4       9288.95       9429.45       235.91 o                         
  -4   3   4          9.11         61.94        50.35 o                         
  -3   3   4       1276.46       1238.38        73.84 o                         
  -2   3   4        264.49        276.31        40.42 o                         
  -1   3   4      47053.79      47714.95       411.22 o                         
   0   3   4       4465.57       4555.37        75.49 o                         
   1   3   4      41185.82      41331.00       323.98 o                         
   2   3   4       7273.81       7498.59        73.15 o                         
   3   3   4       3946.68       3808.84        87.99 o                         
   4   3   4        671.87        678.53        40.81 o                         
   5   3   4      28880.20      26669.32       422.83 o                         
   6   3   4        728.55        731.59        27.22 o                         
   7   3   4      34850.41      35161.77       277.09 o                         
   8   3   4        353.41        305.88        41.11 o                         
   9   3   4        631.70        570.46        51.73 o                         
  10   3   4        662.01        575.25        61.68 o                         
  11   3   4       4390.87       4395.30       255.94 o                         
  12   3   4        284.61        304.61       101.71 o                         
  13   3   4       6464.30       6882.49       410.35 o                         
  14   3   4        761.93        853.94       198.93 o                         
 -10   4   4       2575.52       2519.95       206.36 o                         
  -9   4   4        387.59        392.67        88.70 o                         
  -8   4   4       5039.79       5047.22       214.98 o                         
  -7   4   4        166.05        197.56        64.60 o                         
  -6   4   4       5080.71       5070.98       185.59 o                         
  -5   4   4        283.83        270.73        61.39 o                         
  -4   4   4       2933.51       2897.59       119.43 o                         
  -3   4   4       5175.14       5043.67       146.18 o                         
  -2   4   4       5991.63       6180.19       148.74 o                         
  -1   4   4       3567.04       3631.21        93.04 o                         
   0   4   4      55976.38      56844.93       408.50 o                         
   1   4   4       2672.24       2710.46        48.85 o                         
   2   4   4      12114.11      12148.81       105.58 o                         
   3   4   4       1578.72       1627.51        60.58 o                         
   4   4   4       7490.76       7375.74       131.11 o                         
   5   4   4         90.01         87.61        28.72 o                         
   6   4   4      17372.67      16559.71       206.82 o                         
   7   4   4        543.74        469.45        22.57 o                         
   8   4   4       1249.66       1247.10        59.36 o                         
   9   4   4       3837.13       3878.39       124.50 o                         
  10   4   4       1611.01       1634.52       139.72 o                         
  11   4   4       3541.95       3430.92       209.13 o                         
  12   4   4      18829.40      18486.95       679.88 o                         
  13   4   4        967.38        883.24       159.43 o                         
  14   4   4       1883.37       1890.29       415.37 o                         
 -10   5   4         82.80        -70.20        99.53 o                         
  -9   5   4       9424.98       9850.07       360.54 o                         
  -8   5   4        708.54        974.06       118.44 o                         
  -7   5   4       7424.78       7120.64       276.87 o                         
  -6   5   4       2551.62       2527.97       141.50 o                         
  -5   5   4       6449.94       6359.92       190.86 o                         
  -4   5   4        988.04        877.15        73.09 o                         
  -3   5   4       6876.91       7105.72       175.62 o                         
  -2   5   4      10273.50      10225.95       171.74 o                         
  -1   5   4       8212.04       7974.30       124.12 o                         
   0   5   4        519.41        488.96        34.22 o                         
   1   5   4       2837.03       2977.76        66.40 o                         
   2   5   4       8191.64       8121.19        98.19 o                         
   3   5   4      33799.08      32515.38       268.91 o                         
   4   5   4        122.86        106.81        30.14 o                         
   5   5   4      21806.64      21550.66       307.93 o                         
   6   5   4        200.14        268.69        33.61 o                         
   7   5   4       1969.99       1951.58        49.88 o                         
   8   5   4       1183.78       1157.67        59.77 o                         
   9   5   4        877.00        918.10       108.55 o                         
  10   5   4        464.29        392.65        77.70 o                         
  11   5   4       7580.43       7184.26       527.84 o                         
  12   5   4        288.70        172.42        83.75 o                         
  13   5   4       4058.94       3991.34       384.50 o                         
  14   5   4         29.84       -193.47       193.47 o                         
 -10   6   4        743.68        736.61       367.00 o                         
  -9   6   4         40.20        -59.16        81.42 o                         
  -8   6   4       8406.18       8716.18       315.07 o                         
  -7   6   4       1708.10       1589.34       121.32 o                         
  -6   6   4       3658.02       3897.64       165.32 o                         
  -5   6   4       4787.61       4787.42       167.01 o                         
  -4   6   4       7828.83       7843.81       211.54 o                         
  -3   6   4       3658.57       3383.95       106.42 o                         
  -2   6   4      34029.30      34391.62       370.84 o                         
  -1   6   4      19485.34      18933.29       228.60 o                         
   0   6   4        203.45        339.35        37.18 o                         
   1   6   4         59.70         65.91        20.11 o                         
   2   6   4       5816.99       5706.60       109.55 o                         
   3   6   4       6420.76       6179.97        80.68 o                         
   4   6   4      23502.39      23077.75       183.64 o                         
   5   6   4       4352.47       3732.77        98.72 o                         
   6   6   4       8897.64       7372.29       246.07 o                         
   7   6   4        240.87        186.44        27.15 o                         
   8   6   4       6089.17       6291.62       207.54 o                         
   9   6   4       4504.21       4266.88       195.53 o                         
  10   6   4       8261.10       8524.88       294.59 o                         
  11   6   4       2627.16       2682.90       194.20 o                         
  12   6   4        419.87        211.47       101.16 o                         
  13   6   4        430.59        561.87       141.71 o                         
  14   6   4       2186.94       2167.69       373.00 o                         
  -9   7   4       4468.29       4848.77       274.46 o                         
  -8   7   4        268.53        292.98        90.72 o                         
  -7   7   4       5621.81       5532.22       219.40 o                         
  -6   7   4       4507.97       4707.74       192.36 o                         
  -5   7   4        196.02        270.36        53.44 o                         
  -4   7   4       9758.69       9710.36       213.46 o                         
  -3   7   4      13621.52      13382.47       220.67 o                         
  -2   7   4        153.51        131.76        36.58 o                         
  -1   7   4      13853.48      13637.66       201.79 o                         
   0   7   4       6235.62       6215.30       129.97 o                         
   1   7   4       6187.41       6234.84       113.92 o                         
   2   7   4       8255.82       7900.11       121.64 o                         
   3   7   4       6500.09       6432.42       114.75 o                         
   4   7   4        650.00        552.46        28.86 o                         
   5   7   4       8354.62       7910.85        91.80 o                         
   6   7   4      16156.77      15167.61       348.65 o                         
   7   7   4       7427.16       6774.38       166.07 o                         
   8   7   4       9068.71       9132.02       257.63 o                         
   9   7   4      17864.29      18166.32       425.49 o                         
  10   7   4       3144.33       3141.01       201.07 o                         
  11   7   4       1398.04       1616.22       159.26 o                         
  12   7   4       5013.95       4903.47       298.14 o                         
  13   7   4        812.71        742.03       216.58 o                         
  -9   8   4       1023.75       1160.02       395.72 o                         
  -8   8   4       5886.93       5799.68       273.37 o                         
  -7   8   4        296.02        370.58        80.75 o                         
  -6   8   4       1994.37       2197.39       140.08 o                         
  -5   8   4        643.87        547.56        81.27 o                         
  -4   8   4        545.38        565.64        71.44 o                         
  -3   8   4        356.35        323.50        50.51 o                         
  -2   8   4       7226.52       7455.91       159.43 o                         
  -1   8   4          3.94        101.41        38.14 o                         
   0   8   4      28630.21      29156.22       366.35 o                         
   1   8   4          3.56          9.19        20.03 o                         
   2   8   4       8933.17       8654.38       198.44 o                         
   3   8   4       4711.87       4486.11       115.68 o                         
   4   8   4       2514.02       2648.91       104.56 o                         
   5   8   4       3773.18       3685.94       107.81 o                         
   6   8   4       2129.22       2065.20        74.06 o                         
   7   8   4       1572.16       1742.38       145.73 o                         
   8   8   4       8250.41       8460.67       346.92 o                         
   9   8   4       4662.88       4538.60       261.43 o                         
  10   8   4       2516.62       2626.13       207.16 o                         
  11   8   4         93.21        306.20       213.23 o                         
  12   8   4       4876.14       4909.57       335.08 o                         
  13   8   4        264.64        361.97       166.09 o                         
  -8   9   4        276.42        120.73       128.52 o                         
  -7   9   4       5881.13       6308.54       264.87 o                         
  -6   9   4        399.06        507.84        77.46 o                         
  -5   9   4       4625.98       4924.36       197.89 o                         
  -4   9   4       2255.71       2143.01       126.71 o                         
  -3   9   4        738.15        744.45        78.36 o                         
  -2   9   4          7.43          3.73        45.57 o                         
  -1   9   4      10876.92      10842.96       218.42 o                         
   0   9   4        141.92        205.36        54.77 o                         
   1   9   4       7493.19       7794.03       182.10 o                         
   2   9   4          1.36         51.21        44.17 o                         
   3   9   4       4122.99       4021.75       133.25 o                         
   4   9   4        590.03        581.52        60.10 o                         
   5   9   4       9438.59       9022.72       266.08 o                         
   6   9   4        606.07        527.47        88.20 o                         
   7   9   4       9685.19      10026.33       351.45 o                         
   8   9   4       1457.52       1832.66       200.36 o                         
   9   9   4         96.06        141.63       127.01 o                         
  10   9   4        403.50        276.68       116.03 o                         
  11   9   4       3020.44       3259.76       256.40 o                         
  12   9   4        296.44        295.14       139.39 o                         
  13   9   4       3561.32       4128.72       432.98 o                         
  -7  10   4        592.18        704.60       180.86 o                         
  -6  10   4       5464.41       5668.08       243.76 o                         
  -5  10   4       1346.07       1436.74       123.48 o                         
  -4  10   4       1632.22       1686.73       125.31 o                         
  -3  10   4        861.10        771.44        83.85 o                         
  -2  10   4       9145.97       9683.79       262.58 o                         
  -1  10   4        655.60        797.43        89.44 o                         
   0  10   4       5386.59       5507.79       172.66 o                         
   1  10   4          6.91        -30.80        45.20 o                         
   2  10   4        416.34        385.01        63.30 o                         
   3  10   4       6396.78       6270.15       203.94 o                         
   4  10   4       6744.09       6623.23       207.52 o                         
   5  10   4       3451.28       3507.07       142.08 o                         
   6  10   4      22950.07      23960.12       619.83 o                         
   7  10   4        989.28        941.45       112.19 o                         
   8  10   4        597.49        620.56       133.61 o                         
   9  10   4       2796.06       2955.76       262.67 o                         
  10  10   4       1305.50       1468.91       182.32 o                         
  11  10   4        113.56        132.01       166.97 o                         
  12  10   4       2596.88       2316.81       247.78 o                         
  -6  11   4        447.05        365.37       150.29 o                         
  -5  11   4        570.03        438.12        90.31 o                         
  -4  11   4        818.07        948.79       110.94 o                         
  -3  11   4       5661.61       5668.06       229.57 o                         
  -2  11   4        430.45        397.16        81.04 o                         
  -1  11   4       9212.49       9481.86       261.79 o                         
   0  11   4        758.98        761.66        80.07 o                         
   1  11   4       1164.75       1174.68        89.85 o                         
   2  11   4        360.38        287.53        64.17 o                         
   3  11   4        274.58        186.29        67.61 o                         
   4  11   4       1017.71       1155.82        92.04 o                         
   5  11   4      15936.86      16266.29       474.24 o                         
   6  11   4       1471.70       1418.28       142.23 o                         
   7  11   4       2893.40       3168.84       226.92 o                         
   8  11   4          3.88        -25.41       132.12 o                         
   9  11   4       1759.87       1762.86       243.96 o                         
  10  11   4         24.52        150.77       170.16 o                         
  11  11   4       4254.36       4327.16       315.23 o                         
  -5  12   4        883.96        855.81       184.22 o                         
  -4  12   4       1737.83       1873.77       155.33 o                         
  -3  12   4         11.64         17.98        79.62 o                         
  -2  12   4       4233.64       4232.79       200.35 o                         
  -1  12   4       1512.40       1519.09       144.10 o                         
   0  12   4       7502.38       7744.77       273.77 o                         
   1  12   4       1081.05       1114.72       111.78 o                         
   2  12   4       1730.09       1753.85       126.62 o                         
   3  12   4        862.78        654.85       103.26 o                         
   4  12   4       5258.85       5680.83       299.59 o                         
   5  12   4       1096.52       1088.10       138.61 o                         
   6  12   4       1423.57       1461.43       153.35 o                         
   7  12   4        191.68        -59.16       141.44 o                         
   8  12   4       1278.34       1118.71       154.64 o                         
   9  12   4        527.43        398.81       163.39 o                         
  10  12   4       2580.38       2479.66       301.39 o                         
  11  12   4         24.61       -197.39       818.96 o                         
  -4  13   4        587.37        639.13       250.42 o                         
  -3  13   4       1071.21       1190.61       141.58 o                         
  -2  13   4        160.09        261.21        84.23 o                         
  -1  13   4       1401.76       1346.11       138.72 o                         
   0  13   4       2015.99       2123.60       156.60 o                         
   1  13   4       2882.72       3209.17       185.63 o                         
   2  13   4       3973.74       3926.88       201.27 o                         
   3  13   4       8282.12       8464.28       385.35 o                         
   4  13   4        563.63        374.69        97.12 o                         
   5  13   4       1412.11       1381.98       158.59 o                         
   6  13   4       3431.28       3836.67       271.69 o                         
   7  13   4       2601.69       2942.10       294.67 o                         
   8  13   4        252.45        570.14       173.71 o                         
   9  13   4       1455.73       2076.33       309.53 o                         
  -2  14   4       1572.29        877.98       170.30 o                         
  -1  14   4        617.27        376.74       146.46 o                         
   0  14   4        581.86        374.17       102.52 o                         
   1  14   4         54.80         23.37       180.06 o                         
   2  14   4       6737.03       6747.53       395.97 o                         
   3  14   4        909.45        777.89       157.28 o                         
   4  14   4       1364.90       1318.62       170.15 o                         
   5  14   4        485.51        173.05       227.21 o                         
   6  14   4       1474.27       1902.12       235.47 o                         
   7  14   4          1.56        147.21       236.81 o                         
   8  14   4       3335.85       2638.14       740.40 o                         
   2  15   4         35.95        228.51       248.27 o                         
   3  15   4        977.03        587.58       237.63 o                         
   4  15   4         32.69        128.92       425.07 o                         
   5  15   4       1312.83        932.62       398.80 o                         
  -1 -12   5        289.14        114.71       250.71 o                         
   0 -12   5        539.17        606.24       959.33 o                         
  -5 -11   5         16.34          0.50       271.20 o                         
  -4 -11   5       2827.83       3180.42       212.47 o                         
  -3 -11   5         18.93         28.66        83.47 o                         
  -2 -11   5       2063.84       2074.34       167.69 o                         
  -1 -11   5         68.65        135.88        79.69 o                         
   0 -11   5       1626.61       1719.32       144.80 o                         
   1 -11   5          1.78        196.16        88.27 o                         
   2 -11   5       2223.24       2460.24       183.99 o                         
   3 -11   5        376.14        549.19       144.30 o                         
   4 -11   5       1238.31        963.78       227.47 o                         
  -7 -10   5       2135.23       1799.34       609.12 o                         
  -6 -10   5        179.35        161.83       112.94 o                         
  -5 -10   5       3019.38       3124.85       221.64 o                         
  -4 -10   5         26.87         44.56        84.43 o                         
  -3 -10   5        160.31        289.02        92.54 o                         
  -2 -10   5       1244.45       1316.31       122.29 o                         
  -1 -10   5       2659.31       3215.46       173.55 o                         
   0 -10   5       2227.81       2575.74       160.85 o                         
   1 -10   5       7215.98       8428.77       275.30 o                         
   2 -10   5         44.08        -75.68        83.06 o                         
   3 -10   5        332.68         93.70       114.20 o                         
   4 -10   5        790.34        510.37       132.47 o                         
   5 -10   5       1451.73       1412.30       183.48 o                         
   6 -10   5         44.09       -174.44       174.44 o                         
  -8  -9   5       1400.67        779.73       158.71 o                         
  -7  -9   5          2.04       -132.48       132.48 o                         
  -6  -9   5       7943.10       8157.02       334.98 o                         
  -5  -9   5        213.61        254.03        96.43 o                         
  -4  -9   5        300.60        331.56        86.65 o                         
  -3  -9   5       1224.79       1331.09       111.44 o                         
  -2  -9   5         25.24         16.70        67.31 o                         
  -1  -9   5          6.03        128.81        72.37 o                         
   0  -9   5      15650.98      18142.83       383.15 o                         
   1  -9   5        765.16        819.96        92.09 o                         
   2  -9   5       2527.67       2427.23       148.51 o                         
   3  -9   5         65.71        -64.25        97.23 o                         
   4  -9   5        371.07        109.77        97.73 o                         
   5  -9   5        190.28         21.52        95.07 o                         
   6  -9   5       4995.34       5158.15       270.05 o                         
   7  -9   5        214.59       -155.81       155.81 o                         
  -9  -8   5        465.07        358.72       136.98 o                         
  -8  -8   5        171.35        141.08       100.34 o                         
  -7  -8   5       4700.28       4138.68       251.27 o                         
  -6  -8   5         21.17        -23.44       101.21 o                         
  -5  -8   5       6532.94       6707.35       256.73 o                         
  -4  -8   5         36.59          1.53        71.91 o                         
  -3  -8   5        572.01        731.71        92.99 o                         
  -2  -8   5        405.49        518.70        82.93 o                         
  -1  -8   5       3244.09       3835.12       170.17 o                         
   0  -8   5       1908.21       1954.43       121.87 o                         
   1  -8   5       8745.46       9405.11       256.60 o                         
   2  -8   5         10.19        -16.30        66.27 o                         
   3  -8   5       1203.15        856.51        90.09 o                         
   4  -8   5        398.64        197.05       109.36 o                         
   5  -8   5       1564.48       1292.45       122.72 o                         
   6  -8   5        197.25        132.45        86.84 o                         
   7  -8   5      11241.34      11338.28       356.50 o                         
   8  -8   5         54.19        117.66        90.20 o                         
   9  -8   5        185.83         72.71       291.04 o                         
  -9  -7   5        372.57        152.93        93.53 o                         
  -8  -7   5       1283.59        992.76       119.94 o                         
  -7  -7   5        100.29        -30.90        86.98 o                         
  -6  -7   5       1189.18        990.34       119.73 o                         
  -5  -7   5       3129.96       2835.06       166.24 o                         
  -4  -7   5       9093.11       8846.29       253.96 o                         
  -3  -7   5       6867.13       7192.63       223.19 o                         
  -2  -7   5       7310.13       7767.19       247.72 o                         
  -1  -7   5       1074.69       1241.29       102.83 o                         
   0  -7   5       2328.84       2506.12       133.36 o                         
   1  -7   5       5711.85       5872.96       189.69 o                         
   2  -7   5       5898.83       5825.36       191.55 o                         
   3  -7   5         28.02        -63.37        63.37 o                         
   4  -7   5        546.29        362.84        79.16 o                         
   5  -7   5       1890.36       1807.28       129.40 o                         
   6  -7   5       3657.31       3791.68       192.39 o                         
   7  -7   5       1435.04       1223.00       122.02 o                         
   8  -7   5       8316.58       8704.07       300.52 o                         
   9  -7   5        217.24        334.15        84.31 o                         
 -10  -6   5         98.72         93.65        96.38 o                         
  -9  -6   5       6487.64       6375.98       279.19 o                         
  -8  -6   5        875.02        887.17       112.25 o                         
  -7  -6   5        784.40        649.58        95.19 o                         
  -6  -6   5       5624.58       5637.16       231.28 o                         
  -5  -6   5        770.39        747.88        84.91 o                         
  -4  -6   5         82.01         10.57        71.52 o                         
  -3  -6   5      18065.74      17578.24       337.74 o                         
  -2  -6   5       6601.93       7095.20       221.75 o                         
  -1  -6   5       1924.89       2082.76       114.82 o                         
   0  -6   5        570.55        617.52        65.04 o                         
   1  -6   5       3161.47       3454.01       127.62 o                         
   2  -6   5       1578.23       1496.92        93.41 o                         
   3  -6   5      16146.23      14946.41       341.43 o                         
   4  -6   5       3188.67       2825.26       149.64 o                         
   5  -6   5        434.66        350.13        70.07 o                         
   6  -6   5       1670.81       1778.57       123.79 o                         
   7  -6   5        913.01        868.07       104.58 o                         
   8  -6   5        139.55        116.57        73.43 o                         
   9  -6   5      13112.63      13815.41       368.99 o                         
  10  -6   5       1389.27       1302.31       122.05 o                         
 -10  -5   5       2628.69       2494.25       178.85 o                         
  -9  -5   5       1297.87       1019.64       113.67 o                         
  -8  -5   5       6336.79       6423.47       237.34 o                         
  -7  -5   5         73.18         13.74        65.89 o                         
  -6  -5   5       1812.54       1551.74       122.71 o                         
  -5  -5   5         26.83         -7.37        56.89 o                         
  -4  -5   5       5048.14       4899.88       161.40 o                         
  -3  -5   5         64.56         17.97        53.53 o                         
  -2  -5   5       6165.43       5848.79       159.56 o                         
  -1  -5   5        237.73        227.07        39.01 o                         
   0  -5   5       4849.43       5094.25       141.73 o                         
   1  -5   5       1063.96       1139.84        76.28 o                         
   2  -5   5      13622.94      13006.12       264.40 o                         
   3  -5   5       4307.91       3853.26       164.10 o                         
   4  -5   5      17150.16      16901.10       331.88 o                         
   5  -5   5         35.56          5.52        60.70 o                         
   6  -5   5         39.04         88.85        60.85 o                         
   7  -5   5       1030.10       1058.24       101.68 o                         
   8  -5   5       1939.03       1902.53       131.07 o                         
   9  -5   5         50.56        129.68        67.25 o                         
  10  -5   5       4248.74       4265.06       198.21 o                         
  11  -5   5        429.24        327.68        94.63 o                         
 -11  -4   5        940.32        672.43       470.59 o                         
 -10  -4   5         61.46         71.33        76.39 o                         
  -9  -4   5        116.43         80.60        69.00 o                         
  -8  -4   5        364.71        442.81        82.93 o                         
  -7  -4   5      13292.73      12902.23       434.88 o                         
  -6  -4   5       1618.37       1474.43        97.01 o                         
  -5  -4   5      16271.54      16328.91       401.65 o                         
  -4  -4   5        667.95        641.29        68.01 o                         
  -3  -4   5        111.98        146.13        51.83 o                         
  -2  -4   5       1175.25       1021.80        74.13 o                         
  -1  -4   5       8197.89       8050.73       177.46 o                         
   0  -4   5       3671.96       3755.45       115.25 o                         
   1  -4   5       5804.34       6215.68       157.91 o                         
   2  -4   5       2283.17       2027.68        88.16 o                         
   3  -4   5       7917.86       7488.09       218.45 o                         
   4  -4   5        770.74        702.55        52.79 o                         
   5  -4   5      13078.61      13516.80       253.48 o                         
   6  -4   5         86.51        225.44        57.64 o                         
   7  -4   5       8490.90       8711.12       234.12 o                         
   8  -4   5        651.79        765.27        85.96 o                         
   9  -4   5        650.45        596.44        81.67 o                         
  10  -4   5         19.30        -23.58        73.71 o                         
  11  -4   5       2986.04       2850.76       161.96 o                         
  12  -4   5         14.44        135.43       103.93 o                         
 -11  -3   5        170.95        132.22       109.65 o                         
 -10  -3   5         16.15        128.02        77.08 o                         
  -9  -3   5       1691.79       1724.35       126.04 o                         
  -8  -3   5        141.34         49.94        67.47 o                         
  -7  -3   5        143.80         94.37        58.48 o                         
  -6  -3   5      32538.56      31831.57       452.01 o                         
  -5  -3   5        768.89        716.79        67.40 o                         
  -4  -3   5       2686.49       2835.35       120.60 o                         
  -3  -3   5        843.41        665.45        57.64 o                         
  -2  -3   5        577.88        524.72        50.52 o                         
  -1  -3   5          0.12        -27.78        42.82 o                         
   0  -3   5      44741.36      46883.25       966.13 o                         
   1  -3   5        110.53        161.58        36.07 o                         
   2  -3   5       5021.77       5119.40       132.51 o                         
   3  -3   5       2223.39       1919.34        79.25 o                         
   4  -3   5       1934.22       1819.69        80.25 o                         
   5  -3   5        681.31        635.15        58.95 o                         
   6  -3   5      40904.85      40062.86       486.96 o                         
   7  -3   5         17.46         83.85        52.17 o                         
   8  -3   5       5414.70       5638.19       185.57 o                         
   9  -3   5          2.74        125.19        55.57 o                         
  10  -3   5        237.05        246.51        68.28 o                         
  11  -3   5        210.17        150.79        64.34 o                         
  12  -3   5       4514.60       4679.24       207.93 o                         
 -11  -2   5       6341.58       6266.18       338.86 o                         
 -10  -2   5         17.91         67.71        72.24 o                         
  -9  -2   5        101.81        146.16        74.19 o                         
  -8  -2   5        114.52          1.43        64.43 o                         
  -7  -2   5       6655.10       6671.70       213.95 o                         
  -6  -2   5       1003.23       1167.06        85.77 o                         
  -5  -2   5      15175.98      15073.63       286.04 o                         
  -4  -2   5        534.43        504.09        58.27 o                         
  -3  -2   5         60.31         57.77        39.33 o                         
  -2  -2   5       1941.75       2147.44        87.16 o                         
  -1  -2   5      20677.08      19692.50       265.82 o                         
   0  -2   5       3963.85       3585.53       105.75 o                         
   1  -2   5      79272.05      81564.48       999.86 o                         
   2  -2   5       6950.81       7099.23       151.75 o                         
   3  -2   5       2374.60       2342.12        80.62 o                         
   4  -2   5          0.15         35.98        34.11 o                         
   5  -2   5       1512.06       1390.45        84.96 o                         
   6  -2   5         27.24        -36.86        45.64 o                         
   7  -2   5      24274.87      24539.77       388.69 o                         
   8  -2   5        712.03        589.08        64.67 o                         
   9  -2   5       3585.90       3745.15       149.61 o                         
  10  -2   5       1898.67       1912.59       116.24 o                         
  11  -2   5       1278.62       1237.53        95.92 o                         
  12  -2   5        970.55       1037.95        99.02 o                         
  13  -2   5       6295.98       6280.19      1975.25 o                         
 -11  -1   5         52.26        208.39       124.84 o                         
 -10  -1   5       4303.63       4516.88       228.80 o                         
  -9  -1   5       4215.99       4585.90       219.26 o                         
  -8  -1   5       5951.30       6280.13       223.12 o                         
  -7  -1   5        219.07        151.25        61.20 o                         
  -6  -1   5       4565.37       4750.67       165.08 o                         
  -5  -1   5       3270.10       3193.12       130.97 o                         
  -4  -1   5       7629.60       7381.58       182.14 o                         
  -3  -1   5       1451.04       1633.06        89.96 o                         
  -2  -1   5        968.36        954.17        72.58 o                         
  -1  -1   5       4011.35       3910.63       115.13 o                         
   0  -1   5      34927.94      35024.34       359.20 o                         
   1  -1   5       1125.49       1155.83        44.63 o                         
   2  -1   5      40381.81      41214.11       465.44 o                         
   3  -1   5        352.36        325.48        32.91 o                         
   4  -1   5       1476.64       1382.01        75.34 o                         
   5  -1   5       1135.05       1109.82        67.55 o                         
   6  -1   5       2407.92       2368.40        89.57 o                         
   7  -1   5       2057.82       1956.44        97.34 o                         
   8  -1   5      16733.16      17019.99       295.80 o                         
   9  -1   5       1050.62       1099.76        91.19 o                         
  10  -1   5        587.72        493.25        80.79 o                         
  11  -1   5       1591.27       1647.20       121.84 o                         
  12  -1   5       4222.86       4543.10       268.53 o                         
  13  -1   5        184.41        213.71       150.25 o                         
 -11   0   5        314.56        587.56       136.65 o                         
 -10   0   5        761.51        724.86       115.23 o                         
  -9   0   5      12554.15      12916.79       358.88 o                         
  -8   0   5        595.65        619.06        87.75 o                         
  -7   0   5       4877.22       4813.14       200.89 o                         
  -6   0   5        579.08        541.99        65.90 o                         
  -5   0   5       8765.62       8509.94       196.81 o                         
  -4   0   5         84.68         45.21        45.30 o                         
  -3   0   5      16989.07      16659.15       262.06 o                         
  -2   0   5       2863.86       2900.85       109.51 o                         
  -1   0   5       1310.83       1379.85        63.20 o                         
   0   0   5      11329.49      10916.15       160.28 o                         
   1   0   5        387.96        420.93        30.41 o                         
   2   0   5        118.90        126.78        20.92 o                         
   3   0   5      47448.40      47428.05       549.06 o                         
   4   0   5       7130.21       6673.88       141.09 o                         
   5   0   5       8300.44       7986.97       156.90 o                         
   6   0   5          7.47         72.49        35.47 o                         
   7   0   5       8759.29       8406.04       190.43 o                         
   8   0   5        829.51        769.39        68.49 o                         
   9   0   5      10488.86      10943.42       260.28 o                         
  10   0   5        182.07        123.37        59.45 o                         
  11   0   5        301.99        336.45        66.90 o                         
  12   0   5        177.67         93.65        97.29 o                         
  13   0   5       1074.33        823.00       146.82 o                         
 -10   1   5       1746.18       1855.74       156.68 o                         
  -9   1   5        112.04        114.71        76.08 o                         
  -8   1   5       4676.29       4884.30       218.01 o                         
  -7   1   5       3682.09       3655.21       161.23 o                         
  -6   1   5       2575.54       2687.49       131.87 o                         
  -5   1   5         53.80         48.06        55.23 o                         
  -4   1   5      12087.90      11651.35       211.64 o                         
  -3   1   5      25917.61      25515.58       326.78 o                         
  -2   1   5      46111.05      45613.47       439.14 o                         
  -1   1   5       6618.30       6444.67       117.11 o                         
   0   1   5         63.79         81.10        26.75 o                         
   1   1   5       8727.90       8732.03       117.53 o                         
   2   1   5      16454.09      16927.83       178.37 o                         
   3   1   5       5760.16       5870.87        82.59 o                         
   4   1   5      20270.18      19765.19       203.38 o                         
   5   1   5         61.27         44.67        29.16 o                         
   6   1   5       6582.18       6385.68       136.92 o                         
   7   1   5          8.24         41.73        26.56 o                         
   8   1   5      14079.66      14372.66       278.34 o                         
   9   1   5       3935.98       4059.98       153.44 o                         
  10   1   5       6342.98       6679.35       208.07 o                         
  11   1   5       1646.06       1442.28       170.99 o                         
  12   1   5        104.59         43.68       102.50 o                         
  13   1   5        993.33       1011.83       164.19 o                         
  14   1   5       4429.31       4645.41       738.62 o                         
 -11   2   5       2525.27       1958.79      1003.12 o                         
 -10   2   5       1189.78       1273.97       182.19 o                         
  -9   2   5        590.34        553.38        98.22 o                         
  -8   2   5         52.07        166.73        77.14 o                         
  -7   2   5       6630.28       7034.14       234.98 o                         
  -6   2   5       9189.10       9460.45       257.63 o                         
  -5   2   5       3980.09       4098.33       161.79 o                         
  -4   2   5       5726.84       5893.42       182.81 o                         
  -3   2   5      13981.41      14608.61       264.33 o                         
  -2   2   5       4299.83       4081.93       108.84 o                         
  -1   2   5      26919.49      27725.68       297.63 o                         
   0   2   5       7344.76       7692.52       120.72 o                         
   1   2   5      27082.30      27639.78       241.79 o                         
   2   2   5         35.02         68.25        15.37 o                         
   3   2   5       1123.20       1075.82        32.19 o                         
   4   2   5       1666.62       1698.51        44.93 o                         
   5   2   5       9785.81       9635.01       125.76 o                         
   6   2   5       9046.13       8797.58       114.79 o                         
   7   2   5      10062.84       9793.10       155.06 o                         
   8   2   5        355.96        314.81        47.38 o                         
   9   2   5      11556.21      11769.43       257.49 o                         
  10   2   5       4356.59       4644.35       164.48 o                         
  11   2   5       3533.65       3478.25       237.84 o                         
  12   2   5        503.82        349.15       111.66 o                         
  13   2   5       2709.80       2421.13       369.79 o                         
  14   2   5         81.14        161.87       268.29 o                         
 -11   3   5         26.66       1000.72       838.27 o                         
 -10   3   5        453.03        566.31       108.63 o                         
  -9   3   5        843.28        730.75       106.18 o                         
  -8   3   5       2625.10       2512.22       170.20 o                         
  -7   3   5          6.30        104.66        65.25 o                         
  -6   3   5      22796.90      23005.89       421.62 o                         
  -5   3   5        480.07        379.44        64.37 o                         
  -4   3   5       1200.47       1075.40        84.59 o                         
  -3   3   5         69.30         64.36        46.64 o                         
  -2   3   5        210.74        210.74        45.00 o                         
  -1   3   5        788.77        848.24        44.61 o                         
   0   3   5      77051.55      77581.85       568.80 o                         
   1   3   5        684.46        705.43        31.11 o                         
   2   3   5      24591.63      25220.65       175.51 o                         
   3   3   5       4438.34       4387.68        56.00 o                         
   4   3   5       1683.75       1510.27        62.26 o                         
   5   3   5        332.13        325.62        23.89 o                         
   6   3   5      13158.88      12953.41       122.15 o                         
   7   3   5      11152.92      10706.85       111.98 o                         
   8   3   5       6697.80       6766.17       153.58 o                         
   9   3   5         15.35          9.71        35.17 o                         
  10   3   5        525.49        268.56        72.56 o                         
  11   3   5       3333.42       3299.75       212.20 o                         
  12   3   5      13673.39      13804.89       498.76 o                         
  13   3   5          0.07        181.83        99.52 o                         
  14   3   5       3843.47       4192.25       471.24 o                         
 -10   4   5        422.06        350.89        96.93 o                         
  -9   4   5        332.97        234.47        88.65 o                         
  -8   4   5        367.64        391.10        92.22 o                         
  -7   4   5      14916.16      15388.04       357.63 o                         
  -6   4   5       4140.09       4199.83       174.54 o                         
  -5   4   5      35164.70      34487.89       517.71 o                         
  -4   4   5       3834.77       3927.35       144.22 o                         
  -3   4   5       2445.49       2417.32       108.19 o                         
  -2   4   5         79.34         53.56        37.55 o                         
  -1   4   5       4800.07       5147.70        96.23 o                         
   0   4   5        119.61        141.57        21.33 o                         
   1   4   5      44801.34      45302.75       369.05 o                         
   2   4   5       3906.85       4008.19        57.82 o                         
   3   4   5       1966.40       1743.58        33.84 o                         
   4   4   5       8462.54       8535.00       162.67 o                         
   5   4   5      11255.76      11081.91       197.99 o                         
   6   4   5       5987.04       6114.77       145.98 o                         
   7   4   5      31083.22      28611.86       384.72 o                         
   8   4   5      11305.24      11174.40       182.48 o                         
   9   4   5         88.46         75.40        69.82 o                         
  10   4   5        163.18        184.88        64.52 o                         
  11   4   5       4121.55       4412.02       258.88 o                         
  12   4   5       2787.36       2864.88       222.70 o                         
  13   4   5       7580.13       7421.13       432.78 o                         
  14   4   5        993.46        976.16       245.89 o                         
 -10   5   5       1255.59        658.77       258.03 o                         
  -9   5   5       1059.49       1161.26       150.98 o                         
  -8   5   5        560.47        651.34       100.30 o                         
  -7   5   5        880.19        669.10        87.08 o                         
  -6   5   5      16986.96      17118.85       369.10 o                         
  -5   5   5        363.55        272.17        58.08 o                         
  -4   5   5       7405.00       7351.23       202.45 o                         
  -3   5   5        498.34        384.63        54.01 o                         
  -2   5   5       4754.61       4917.91       138.50 o                         
  -1   5   5       1187.12       1149.10        50.42 o                         
   0   5   5      18015.85      18022.96       220.91 o                         
   1   5   5        507.59        467.78        32.33 o                         
   2   5   5      11870.30      11693.84       107.42 o                         
   3   5   5       7291.66       7100.64        80.14 o                         
   4   5   5       2906.20       3132.94       103.23 o                         
   5   5   5       6728.46       6436.93       163.81 o                         
   6   5   5      25505.00      25624.48       351.74 o                         
   7   5   5        848.09        819.39        64.23 o                         
   8   5   5      11152.29      11365.34       247.38 o                         
   9   5   5       2439.73       2583.91       155.96 o                         
  10   5   5       1929.15       1919.19       146.38 o                         
  11   5   5        953.63        651.13       114.76 o                         
  12   5   5       1207.89        974.74       156.31 o                         
  13   5   5        159.14        132.89       138.58 o                         
  14   5   5       1781.22       1883.89       296.66 o                         
  -9   6   5       2905.57       2984.65       231.40 o                         
  -8   6   5        136.52        102.25        94.39 o                         
  -7   6   5       3657.63       3443.42       187.57 o                         
  -6   6   5       1596.70       1583.91       114.11 o                         
  -5   6   5        955.08        889.83        84.97 o                         
  -4   6   5        839.30        740.21        63.07 o                         
  -3   6   5      14878.96      14519.92       329.44 o                         
  -2   6   5        457.53        418.23        41.09 o                         
  -1   6   5      15329.26      15206.69       258.24 o                         
   0   6   5        603.80        657.21        48.52 o                         
   1   6   5      14401.49      14299.27       188.37 o                         
   2   6   5         32.82         10.04        19.67 o                         
   3   6   5       3875.01       3966.62        70.50 o                         
   4   6   5       2827.42       2212.84        74.80 o                         
   5   6   5       4127.62       4024.67       116.06 o                         
   6   6   5        276.07        269.45        53.68 o                         
   7   6   5      10552.81      10488.30       246.74 o                         
   8   6   5        818.57        804.62        72.57 o                         
   9   6   5      15030.28      15915.13       402.96 o                         
  10   6   5        517.37        277.01       102.99 o                         
  11   6   5       2786.83       2558.78       203.34 o                         
  12   6   5          2.33         37.59       107.74 o                         
  13   6   5       1475.10       1366.08       188.89 o                         
  14   6   5        602.59        869.39       214.48 o                         
  -9   7   5       3540.29       3694.84       493.30 o                         
  -8   7   5       7461.76       7250.19       371.20 o                         
  -7   7   5       4096.00       3998.59       198.81 o                         
  -6   7   5        477.81        412.03        78.56 o                         
  -5   7   5        425.87        341.77        70.47 o                         
  -4   7   5       2565.31       2493.15       130.09 o                         
  -3   7   5       4328.83       4349.46       135.94 o                         
  -2   7   5       8871.07       8809.65       173.96 o                         
  -1   7   5       2062.39       2147.62        87.70 o                         
   0   7   5      16635.27      16837.79       217.39 o                         
   1   7   5         41.09         73.40        26.46 o                         
   2   7   5      14303.34      14835.29       203.81 o                         
   3   7   5       9474.35       9415.33       138.29 o                         
   4   7   5       8153.71       7722.02       110.05 o                         
   5   7   5       5879.38       5145.21       218.83 o                         
   6   7   5        308.11        267.71        69.14 o                         
   7   7   5       2540.18       2296.20       115.87 o                         
   8   7   5       9459.00       9408.29       352.61 o                         
   9   7   5       3702.84       3681.06       208.14 o                         
  10   7   5       4877.46       4887.15       250.27 o                         
  11   7   5         61.58        -59.52        93.72 o                         
  12   7   5       3182.49       3057.72       266.74 o                         
  13   7   5        201.65        435.94       150.95 o                         
  14   7   5       3949.62       4107.08       688.33 o                         
  -8   8   5        495.52        481.88        98.54 o                         
  -7   8   5       5584.14       5567.63       229.94 o                         
  -6   8   5       2758.79       2580.57       153.45 o                         
  -5   8   5       7461.71       7967.92       244.40 o                         
  -4   8   5       1361.16       1218.32        93.14 o                         
  -3   8   5       3616.92       3703.54       146.48 o                         
  -2   8   5       1126.67       1055.68        70.64 o                         
  -1   8   5       3934.85       4038.03       123.56 o                         
   0   8   5      15713.02      15787.51       242.73 o                         
   1   8   5       7448.19       7768.74       164.06 o                         
   2   8   5       3116.63       3153.73        95.89 o                         
   3   8   5      13450.89      12673.47       178.58 o                         
   4   8   5       9105.72       8763.39       181.18 o                         
   5   8   5       3137.65       3122.44        92.30 o                         
   6   8   5       5345.36       5420.88       192.48 o                         
   7   8   5      13668.09      14237.69       384.81 o                         
   8   8   5         66.93         99.34        70.85 o                         
   9   8   5       3175.00       3144.64       222.31 o                         
  10   8   5        122.22        158.55       123.34 o                         
  11   8   5        388.59        415.47       117.13 o                         
  12   8   5       1701.79       1763.19       236.12 o                         
  13   8   5       3633.44       3925.91       655.65 o                         
  -8   9   5        519.24        451.66       191.30 o                         
  -7   9   5          0.28        149.63        88.52 o                         
  -6   9   5       7347.37       7526.11       259.77 o                         
  -5   9   5        278.94        389.41        70.65 o                         
  -4   9   5       6227.86       6310.13       214.97 o                         
  -3   9   5       5214.07       5336.42       183.41 o                         
  -2   9   5       2207.87       2151.89       107.30 o                         
  -1   9   5         36.40         48.83        41.10 o                         
   0   9   5       4616.96       4938.07       144.48 o                         
   1   9   5       8154.08       8247.86       214.70 o                         
   2   9   5       8937.22       8985.84       195.55 o                         
   3   9   5        688.90        682.27        55.27 o                         
   4   9   5       3328.20       3332.60       133.71 o                         
   5   9   5       1629.33       1782.63        91.79 o                         
   6   9   5      16882.21      17622.79       413.15 o                         
   7   9   5        552.18        552.58        89.52 o                         
   8   9   5       8532.54       9371.33       402.67 o                         
   9   9   5         84.05        102.83       109.17 o                         
  10   9   5        558.55        450.34       114.09 o                         
  11   9   5         12.43         75.92       103.59 o                         
  12   9   5        192.06         47.58       121.46 o                         
  -7  10   5       2823.54       3001.55       332.61 o                         
  -6  10   5        116.37        161.97        80.09 o                         
  -5  10   5       4379.61       4486.09       207.13 o                         
  -4  10   5        313.82        408.92        82.66 o                         
  -3  10   5       3142.67       3144.35       158.76 o                         
  -2  10   5       1004.66       1205.92        95.34 o                         
  -1  10   5       6585.00       6825.24       188.04 o                         
   0  10   5        822.38        786.91        79.83 o                         
   1  10   5       9478.10       9308.79       219.80 o                         
   2  10   5       4642.80       4730.00       160.66 o                         
   3  10   5        631.08        560.56        64.22 o                         
   4  10   5        291.20        180.08        58.37 o                         
   5  10   5       4688.81       5050.83       265.73 o                         
   6  10   5       1302.29       1505.84       134.21 o                         
   7  10   5       7248.40       7917.14       328.03 o                         
   8  10   5        829.67       1052.80       157.09 o                         
   9  10   5       4618.42       5145.26       351.25 o                         
  10  10   5        211.74        184.70       102.28 o                         
  11  10   5       2044.61       1932.61       237.45 o                         
  12  10   5        319.35        205.56       147.55 o                         
  -6  11   5       2962.81       2737.47       261.44 o                         
  -5  11   5         11.78        -77.32        80.29 o                         
  -4  11   5        934.74        831.02       104.97 o                         
  -3  11   5       2266.57       2319.92       142.74 o                         
  -2  11   5       2204.51       2168.42       140.69 o                         
  -1  11   5       1400.91       1264.82       112.96 o                         
   0  11   5      14016.15      14673.26       340.64 o                         
   1  11   5        973.19       1023.64        93.84 o                         
   2  11   5       3022.59       3202.29       152.15 o                         
   3  11   5        622.57        621.70        72.32 o                         
   4  11   5       4033.90       4224.22       246.77 o                         
   5  11   5        575.52        409.76       107.81 o                         
   6  11   5       3555.29       3686.18       223.65 o                         
   7  11   5        317.53        297.96        99.02 o                         
   8  11   5        851.64        753.66       153.27 o                         
   9  11   5       1823.68       1771.30       253.06 o                         
  10  11   5       2493.05       2614.39       262.88 o                         
  11  11   5       2620.40       2502.29       264.08 o                         
  12  11   5       8123.98       6605.71      1081.05 o                         
  -5  12   5       3156.83       2971.92       339.63 o                         
  -4  12   5          6.04         15.17       100.93 o                         
  -3  12   5        123.49        235.07        97.32 o                         
  -2  12   5        918.50       1100.89       128.22 o                         
  -1  12   5       5771.19       5734.35       241.08 o                         
   0  12   5         62.77         69.72        69.94 o                         
   1  12   5       3943.74       4082.70       197.98 o                         
   2  12   5        319.03        324.24        79.80 o                         
   3  12   5       3438.86       3309.86       215.91 o                         
   4  12   5          8.70        -27.52       100.68 o                         
   5  12   5       5720.34       6333.01       318.41 o                         
   6  12   5          3.41        -22.90        95.19 o                         
   7  12   5       3578.19       3585.92       286.26 o                         
   8  12   5        725.11        862.56       149.78 o                         
   9  12   5        188.56        156.10       147.65 o                         
  10  12   5         20.84       -206.34       206.34 o                         
  11  12   5       4754.02       4609.06       568.65 o                         
  -3  13   5       1294.15       1232.78       146.95 o                         
  -2  13   5       1501.11       1652.47       146.69 o                         
  -1  13   5        954.01        784.03       122.92 o                         
   0  13   5       3112.47       3384.38       203.33 o                         
   1  13   5        119.20        197.63        77.29 o                         
   2  13   5       4222.26       4371.90       305.19 o                         
   3  13   5        630.64        549.72       138.48 o                         
   4  13   5       1136.54       1006.82       183.76 o                         
   5  13   5        213.53        161.29       109.66 o                         
   6  13   5       6580.16       7234.33       342.19 o                         
   7  13   5          0.23        -23.36       110.82 o                         
   8  13   5       2494.37       2509.60       290.32 o                         
   9  13   5        454.22        771.28       224.12 o                         
  10  13   5       1379.30       1269.50       392.61 o                         
  -1  14   5       1155.97        906.18       149.43 o                         
   0  14   5        855.46        704.74       130.47 o                         
   1  14   5       5042.50       5851.69       424.85 o                         
   2  14   5        125.90        150.05       204.46 o                         
   3  14   5        669.72        485.71       158.76 o                         
   4  14   5         92.50         31.42       135.22 o                         
   5  14   5        350.68        580.08       128.51 o                         
   6  14   5        562.06        484.92       135.14 o                         
   7  14   5       4089.52       4508.90       376.11 o                         
   8  14   5        886.31       1013.19       520.55 o                         
   2  15   5       3934.78       2909.23       639.69 o                         
   3  15   5        320.00        800.10       392.51 o                         
   4  15   5       1372.01       1395.92       349.28 o                         
   5  15   5        160.44        358.42       327.53 o                         
  -3 -11   6       3157.89       3730.48       493.81 o                         
  -2 -11   6        500.20       -138.04       198.66 o                         
  -1 -11   6        731.81        838.40       168.40 o                         
   0 -11   6        205.06        286.77       150.97 o                         
   1 -11   6       1322.96        846.62       301.24 o                         
   2 -11   6        237.73        327.86       228.06 o                         
  -5 -10   6        108.81        810.35       333.22 o                         
  -4 -10   6       2062.72       2047.68       167.78 o                         
  -3 -10   6       1309.48       1350.01       131.17 o                         
  -2 -10   6        719.20        919.62       112.90 o                         
  -1 -10   6        233.09        376.92       109.81 o                         
   0 -10   6       2150.64       2365.86       153.83 o                         
   1 -10   6        448.06        598.94        97.64 o                         
   2 -10   6       3103.57       3900.50       212.98 o                         
   3 -10   6        244.74        184.53        95.94 o                         
   4 -10   6       2673.23       3292.40       302.24 o                         
   5 -10   6         67.37       -153.96       191.69 o                         
  -7  -9   6       1675.17        891.29       405.10 o                         
  -6  -9   6       1237.10       1050.14       138.93 o                         
  -5  -9   6       6844.80       7668.69       327.28 o                         
  -4  -9   6          5.54        -10.99        82.33 o                         
  -3  -9   6        712.58        876.30        99.95 o                         
  -2  -9   6        304.94        432.95        82.95 o                         
  -1  -9   6       2995.45       3171.94       175.93 o                         
   0  -9   6        142.18        236.34        71.09 o                         
   1  -9   6       2805.86       3301.39       173.08 o                         
   2  -9   6         10.43         93.41        78.49 o                         
   3  -9   6        534.92        364.82        91.00 o                         
   4  -9   6       1082.75        913.06       117.75 o                         
   5  -9   6       3865.19       3538.32       221.37 o                         
   6  -9   6       1824.32       1311.28       223.83 o                         
  -7  -8   6         27.31       -123.47       129.27 o                         
  -6  -8   6       5527.26       5605.62       275.70 o                         
  -5  -8   6        122.78        344.74       108.99 o                         
  -4  -8   6       3459.85       3780.54       188.07 o                         
  -3  -8   6         87.51        160.29        75.64 o                         
  -2  -8   6        963.32       1278.56       118.74 o                         
  -1  -8   6         18.16        125.23        74.88 o                         
   0  -8   6       7801.15       8823.49       254.11 o                         
   1  -8   6        282.69        365.55        72.76 o                         
   2  -8   6       2241.87       2323.72       140.65 o                         
   3  -8   6       1853.20       1912.90       142.79 o                         
   4  -8   6         40.17        -84.94        84.94 o                         
   5  -8   6        107.39        -23.63       103.25 o                         
   6  -8   6       8602.27       8291.11       341.17 o                         
   7  -8   6        526.41        196.07        97.43 o                         
   8  -8   6       2570.89       2928.04       414.47 o                         
  -8  -7   6        477.23        159.83       105.50 o                         
  -7  -7   6       1034.41        858.37       118.28 o                         
  -6  -7   6        724.05        499.02       107.46 o                         
  -5  -7   6       4464.48       4222.01       231.39 o                         
  -4  -7   6        468.97        345.09        79.28 o                         
  -3  -7   6       2725.85       3029.83       153.54 o                         
  -2  -7   6       1598.84       1820.00       130.48 o                         
  -1  -7   6       1835.06       2002.24       137.12 o                         
   0  -7   6        303.26        410.62        71.26 o                         
   1  -7   6      10550.89      11966.25       291.64 o                         
   2  -7   6       1076.38       1186.25       105.92 o                         
   3  -7   6       2575.10       2344.88       155.67 o                         
   4  -7   6        650.85        438.25        82.98 o                         
   5  -7   6        750.87        615.81       101.16 o                         
   6  -7   6         80.71         92.35        76.90 o                         
   7  -7   6       3518.41       3369.16       194.58 o                         
   8  -7   6         83.79         79.91        99.62 o                         
   9  -7   6       2615.70       2698.70       215.05 o                         
  -9  -6   6       1697.58       1517.63       211.01 o                         
  -8  -6   6       3312.05       3371.86       206.99 o                         
  -7  -6   6        684.60        586.45        97.36 o                         
  -6  -6   6        729.16        549.74       102.35 o                         
  -5  -6   6       2405.15       2729.77       165.84 o                         
  -4  -6   6       9019.44       8604.43       279.69 o                         
  -3  -6   6          4.10         36.12        68.93 o                         
  -2  -6   6       2222.07       2417.64       140.83 o                         
  -1  -6   6        386.86        602.03        78.69 o                         
   0  -6   6        253.25        345.03        60.04 o                         
   1  -6   6       2204.21       2212.18       118.98 o                         
   2  -6   6      24041.28      25615.23       394.33 o                         
   3  -6   6       2204.40       2335.42       133.80 o                         
   4  -6   6       9427.66       8512.44       275.62 o                         
   5  -6   6        899.74        640.08       114.93 o                         
   6  -6   6        492.58        481.89        91.62 o                         
   7  -6   6        878.03        855.00       102.61 o                         
   8  -6   6       4776.28       4495.49       216.68 o                         
   9  -6   6        346.09        349.21        87.21 o                         
  10  -6   6       2220.96       1783.62       191.34 o                         
  -9  -5   6       4346.56       4375.06       239.57 o                         
  -8  -5   6       1108.82       1096.07       129.04 o                         
  -7  -5   6       1599.03       1562.84       124.47 o                         
  -6  -5   6         81.17         57.92        61.23 o                         
  -5  -5   6       5503.22       5340.51       208.03 o                         
  -4  -5   6        399.93        294.92        77.69 o                         
  -3  -5   6      19049.83      18204.15       424.16 o                         
  -2  -5   6       1771.43       1818.95       116.31 o                         
  -1  -5   6         30.69        121.16        61.31 o                         
   0  -5   6       1799.87       1972.10       112.97 o                         
   1  -5   6        153.42        186.42        44.74 o                         
   2  -5   6        186.48        145.46        53.78 o                         
   3  -5   6      30942.45      30622.78       773.53 o                         
   4  -5   6       1365.73       1340.94       100.57 o                         
   5  -5   6       2390.83       2523.14       148.35 o                         
   6  -5   6         72.41         17.37        67.87 o                         
   7  -5   6        272.83        309.00        72.69 o                         
   8  -5   6        604.67        658.54        91.79 o                         
   9  -5   6      11834.77      11866.51       326.06 o                         
  10  -5   6          3.48         68.99        78.34 o                         
  11  -5   6       1440.38       1328.63       163.46 o                         
 -10  -4   6       1993.12       1125.48       505.35 o                         
  -9  -4   6         79.67         72.46        75.03 o                         
  -8  -4   6       1830.52       1851.22       148.75 o                         
  -7  -4   6         17.19         61.56        67.88 o                         
  -6  -4   6       2364.31       2250.33       127.75 o                         
  -5  -4   6        154.53         67.00        64.70 o                         
  -4  -4   6       8524.27       8435.48       233.94 o                         
  -3  -4   6       2187.49       1992.06       100.08 o                         
  -2  -4   6      13349.93      12548.58       264.32 o                         
  -1  -4   6          3.51        141.25        46.81 o                         
   0  -4   6        806.98        900.74        76.30 o                         
   1  -4   6         15.58         73.05        44.10 o                         
   2  -4   6       7183.99       7664.43       198.83 o                         
   3  -4   6       1109.77        991.44        78.66 o                         
   4  -4   6      11110.29      11196.66       361.99 o                         
   5  -4   6         84.70        -27.98        69.36 o                         
   6  -4   6        941.45        802.58        80.40 o                         
   7  -4   6        262.72        190.63        64.25 o                         
   8  -4   6       5703.40       5807.55       218.37 o                         
   9  -4   6        837.12        968.91        99.75 o                         
  10  -4   6      10567.17      10461.96       311.07 o                         
  11  -4   6        187.75        225.58        93.70 o                         
 -10  -3   6        111.24        105.81        98.77 o                         
  -9  -3   6        666.78        584.14       103.07 o                         
  -8  -3   6         51.45         92.29        66.49 o                         
  -7  -3   6       4023.46       3919.32       184.67 o                         
  -6  -3   6        299.66        303.44        67.36 o                         
  -5  -3   6       6142.34       6150.44       200.52 o                         
  -4  -3   6        374.44        263.56        65.28 o                         
  -3  -3   6       1404.71       1375.24        81.48 o                         
  -2  -3   6        132.73        114.10        38.04 o                         
  -1  -3   6      17520.52      15967.75       347.54 o                         
   0  -3   6       6151.09       5938.69       204.32 o                         
   1  -3   6      26730.54      28805.75       372.95 o                         
   2  -3   6       1080.55       1134.84        75.93 o                         
   3  -3   6        169.52        110.73        50.73 o                         
   4  -3   6       1300.47       1230.15        92.92 o                         
   5  -3   6       3954.36       4007.32       132.04 o                         
   6  -3   6          4.33         26.14        54.86 o                         
   7  -3   6       4997.64       5048.63       169.20 o                         
   8  -3   6        582.34        588.62        72.37 o                         
   9  -3   6       4704.17       4753.71       177.59 o                         
  10  -3   6         25.36         28.43        81.62 o                         
  11  -3   6       4794.22       4647.49       206.24 o                         
  12  -3   6        141.62       -150.82       241.28 o                         
 -10  -2   6       2971.10       2840.27       199.34 o                         
  -9  -2   6        599.56        549.23        88.95 o                         
  -8  -2   6        611.84        390.58        71.71 o                         
  -7  -2   6        965.81        823.20        94.17 o                         
  -6  -2   6      18012.98      17711.41       392.27 o                         
  -5  -2   6        693.03        627.33        75.11 o                         
  -4  -2   6       2558.79       2753.56       133.01 o                         
  -3  -2   6       6648.88       6790.43       210.71 o                         
  -2  -2   6        571.17        458.76        47.58 o                         
  -1  -2   6       4428.71       4074.65       117.04 o                         
   0  -2   6      45523.78      45219.77       991.73 o                         
   1  -2   6         56.53         49.91        34.08 o                         
   2  -2   6      15217.78      15452.12       322.59 o                         
   3  -2   6        265.76        212.17        42.90 o                         
   4  -2   6       1115.28       1035.27        61.00 o                         
   5  -2   6       1398.03       1298.75        84.24 o                         
   6  -2   6      14302.34      14139.54       264.66 o                         
   7  -2   6         11.83        -49.14        49.14 o                         
   8  -2   6       5399.96       5489.80       181.39 o                         
   9  -2   6       4435.55       4417.18       164.55 o                         
  10  -2   6         44.99         -2.90        70.57 o                         
  11  -2   6        592.86        463.83        75.98 o                         
  12  -2   6       7757.30       8071.24       402.50 o                         
 -10  -1   6        496.20        599.35       100.50 o                         
  -9  -1   6        406.20        357.15        87.29 o                         
  -8  -1   6        242.42        175.44        67.25 o                         
  -7  -1   6       3229.21       3102.36       161.59 o                         
  -6  -1   6       1927.96       1888.10       119.63 o                         
  -5  -1   6      31530.09      31015.98       459.67 o                         
  -4  -1   6       3260.09       3241.94       130.44 o                         
  -3  -1   6       1734.00       1646.66       103.56 o                         
  -2  -1   6       2013.50       2119.85       101.96 o                         
  -1  -1   6        283.18        344.48        50.07 o                         
   0  -1   6       1114.88       1101.21        66.27 o                         
   1  -1   6      23767.71      24187.54       457.79 o                         
   2  -1   6       7648.66       7477.52       137.67 o                         
   3  -1   6       6738.34       6772.96       154.21 o                         
   4  -1   6        283.08        195.81        41.41 o                         
   5  -1   6       5931.11       5886.97       211.44 o                         
   6  -1   6      14345.30      14043.81       255.13 o                         
   7  -1   6      28905.97      29088.60       410.00 o                         
   8  -1   6       6185.63       6041.86       174.98 o                         
   9  -1   6        290.87        244.99        54.19 o                         
  10  -1   6       2398.13       2386.49       123.08 o                         
  11  -1   6        993.33        898.75        94.28 o                         
  12  -1   6       1742.79       1429.37       160.37 o                         
  13  -1   6       3915.27       3730.06       322.81 o                         
 -10   0   6       4969.59       5130.86       246.05 o                         
  -9   0   6        438.01        488.73        95.45 o                         
  -8   0   6         92.05         79.12        69.41 o                         
  -7   0   6        472.82        543.07        80.65 o                         
  -6   0   6       2301.87       2572.36       140.38 o                         
  -5   0   6        900.34        906.32        72.39 o                         
  -4   0   6      31890.82      31008.53       432.37 o                         
  -3   0   6       3445.56       3457.70       130.46 o                         
  -2   0   6      13064.95      12944.97       232.96 o                         
  -1   0   6       2302.66       2219.29        83.43 o                         
   0   0   6        429.88        652.65        49.27 o                         
   1   0   6       5482.10       5381.90       113.04 o                         
   2   0   6      21913.79      21402.29       397.90 o                         
   3   0   6       8065.11       7507.46       149.05 o                         
   4   0   6      10579.33      10628.59       200.29 o                         
   5   0   6       7698.04       7316.83       177.39 o                         
   6   0   6       4228.25       4059.42       128.54 o                         
   7   0   6       1323.83       1152.00        75.98 o                         
   8   0   6      12217.27      12416.99       244.88 o                         
   9   0   6       1191.36       1253.07        84.83 o                         
  10   0   6       6982.82       7432.20       201.74 o                         
  11   0   6         60.21        181.04        76.41 o                         
  12   0   6         19.34        154.88        82.11 o                         
  13   0   6         96.02        127.05        94.08 o                         
 -10   1   6        110.17        113.29        91.79 o                         
  -9   1   6       5437.07       5989.76       269.25 o                         
  -8   1   6        892.97        640.58        97.03 o                         
  -7   1   6        181.32        191.74        63.86 o                         
  -6   1   6       4700.31       4755.58       194.76 o                         
  -5   1   6       2656.77       2699.45       135.06 o                         
  -4   1   6        376.03        317.80        41.37 o                         
  -3   1   6      48828.42      47702.00       507.66 o                         
  -2   1   6        783.31        732.71        50.23 o                         
  -1   1   6       3703.47       3500.58       102.07 o                         
   0   1   6          8.26         29.65        29.26 o                         
   1   1   6       5979.43       6242.89       130.34 o                         
   2   1   6         41.09         42.33        22.91 o                         
   3   1   6      39641.13      39047.03       359.33 o                         
   4   1   6        106.91         75.16        26.97 o                         
   5   1   6        403.59        376.33        38.93 o                         
   6   1   6       1428.75       1368.89        77.97 o                         
   7   1   6         44.05         70.08        39.36 o                         
   8   1   6        495.50        441.75        50.32 o                         
   9   1   6      34953.92      35393.82       453.98 o                         
  10   1   6        276.42        352.77        51.62 o                         
  11   1   6       3818.85       4101.54       214.02 o                         
  12   1   6         74.78        -32.20        86.27 o                         
  13   1   6        529.47        484.58       116.04 o                         
  14   1   6         11.22       -329.15       329.15 o                         
 -10   2   6       4162.54       4284.27       260.59 o                         
  -9   2   6       4155.92       4664.69       245.34 o                         
  -8   2   6       9311.18       9530.10       324.64 o                         
  -7   2   6        242.30        137.99        74.42 o                         
  -6   2   6       2145.31       2146.70       130.54 o                         
  -5   2   6        977.68        968.77       100.45 o                         
  -4   2   6       7431.05       7732.47       222.21 o                         
  -3   2   6        187.26        152.88        39.23 o                         
  -2   2   6       4362.12       4232.63       109.60 o                         
  -1   2   6        679.83        677.07        51.52 o                         
   0   2   6       2988.37       2955.60        83.65 o                         
   1   2   6        109.02         73.44        28.18 o                         
   2   2   6      33154.38      32783.16       295.75 o                         
   3   2   6      17250.54      16916.51       182.94 o                         
   4   2   6      44121.73      43426.70       329.65 o                         
   5   2   6       3406.40       3128.89        66.32 o                         
   6   2   6        766.43        607.27        53.50 o                         
   7   2   6       5353.50       5068.88       110.89 o                         
   8   2   6       6841.86       6497.36       143.76 o                         
   9   2   6       1038.54       1023.47        67.71 o                         
  10   2   6      13434.91      13590.30       422.80 o                         
  11   2   6          7.47         -2.59        91.64 o                         
  12   2   6       1734.61       1806.23       185.90 o                         
  13   2   6         39.51        -60.83       100.70 o                         
  14   2   6       2009.93       2401.43       512.11 o                         
 -10   3   6         56.64         11.67       368.15 o                         
  -9   3   6       1026.83       1123.70       132.50 o                         
  -8   3   6       1363.31       1411.58       129.71 o                         
  -7   3   6       9648.95       9712.49       289.91 o                         
  -6   3   6         87.22         89.39        62.91 o                         
  -5   3   6      19048.58      19117.42       363.96 o                         
  -4   3   6        217.06        258.55        59.82 o                         
  -3   3   6        849.50        767.18        71.07 o                         
  -2   3   6        764.11       1011.12        70.98 o                         
  -1   3   6       2745.64       2978.35        92.69 o                         
   0   3   6       6667.12       6526.67       112.77 o                         
   1   3   6      17504.17      17585.55       176.49 o                         
   2   3   6       1063.52       1052.20        44.02 o                         
   3   3   6      27911.62      27702.91       222.68 o                         
   4   3   6       5436.82       5458.91        72.15 o                         
   5   3   6       4101.63       3803.95        56.35 o                         
   6   3   6        528.32        489.85        23.60 o                         
   7   3   6      12142.37      11779.86       141.52 o                         
   8   3   6        106.49        138.55        44.60 o                         
   9   3   6       4385.54       4510.21       176.89 o                         
  10   3   6          1.09        -68.30        68.30 o                         
  11   3   6       2240.30       2245.89       183.45 o                         
  12   3   6        722.21        613.75       120.28 o                         
  13   3   6       1747.23       1594.69       349.06 o                         
  14   3   6        148.38       -129.04       218.95 o                         
 -10   4   6       1041.66       1635.44      1060.03 o                         
  -9   4   6        223.83        186.43        89.70 o                         
  -8   4   6         18.81        -76.26        76.26 o                         
  -7   4   6       2535.75       2542.24       151.04 o                         
  -6   4   6      19197.71      19660.97       405.65 o                         
  -5   4   6       1925.55       1948.29       124.05 o                         
  -4   4   6      10510.56      10514.36       261.64 o                         
  -3   4   6         41.88         73.17        50.42 o                         
  -2   4   6       1461.51       1626.63        89.11 o                         
  -1   4   6       6872.72       7151.94       136.64 o                         
   0   4   6      26600.94      27569.95       272.61 o                         
   1   4   6       4204.70       4309.93        88.70 o                         
   2   4   6      15739.52      15797.51       169.57 o                         
   3   4   6       8438.96       8380.07        94.56 o                         
   4   4   6        125.62        109.68        11.70 o                         
   5   4   6       7436.12       7486.37       146.00 o                         
   6   4   6      31023.54      31504.50       373.10 o                         
   7   4   6        521.78        514.90        47.58 o                         
   8   4   6      12568.24      12813.20       226.78 o                         
   9   4   6        718.91        654.17        84.16 o                         
  10   4   6       2541.32       2693.14       175.18 o                         
  11   4   6        301.78        294.00        85.69 o                         
  12   4   6        586.39        311.59       153.00 o                         
  13   4   6        242.32        326.15       143.00 o                         
  14   4   6       1756.55       1571.49       289.23 o                         
  -9   5   6        115.50         76.84        87.22 o                         
  -8   5   6        608.94        649.39       101.27 o                         
  -7   5   6       1521.86       1548.69       124.91 o                         
  -6   5   6         18.36         -0.97        65.85 o                         
  -5   5   6      11601.77      11450.72       289.73 o                         
  -4   5   6       6454.07       6468.21       195.38 o                         
  -3   5   6       4888.22       4673.45       154.27 o                         
  -2   5   6       2853.21       2834.23       111.94 o                         
  -1   5   6      12688.87      13250.17       184.50 o                         
   0   5   6      21283.99      20625.25       237.31 o                         
   1   5   6      38737.34      38644.84       356.13 o                         
   2   5   6      19908.79      19557.02       195.66 o                         
   3   5   6         92.95        117.23        15.26 o                         
   4   5   6       4580.24       4421.75       100.92 o                         
   5   5   6       2686.18       2743.92        98.33 o                         
   6   5   6       9762.40       9625.13       199.97 o                         
   7   5   6      14869.30      15397.70       252.89 o                         
   8   5   6       1769.35       1748.58        83.73 o                         
   9   5   6      11936.44      11803.33       357.21 o                         
  10   5   6         17.32        127.99        78.98 o                         
  11   5   6       3429.09       3238.98       253.17 o                         
  12   5   6       3484.62       3321.42       248.30 o                         
  13   5   6       3434.44       3158.06       259.05 o                         
  14   5   6       1467.55       1113.16       350.72 o                         
  -9   6   6        207.69        341.74       193.54 o                         
  -8   6   6       3362.11       3347.09       227.05 o                         
  -7   6   6        226.10        188.47        74.26 o                         
  -6   6   6       2315.92       2421.03       146.33 o                         
  -5   6   6        186.90        260.09        67.37 o                         
  -4   6   6       6289.02       6192.39       196.24 o                         
  -3   6   6       4760.52       4857.55       159.24 o                         
  -2   6   6       1934.71       2036.70        87.25 o                         
  -1   6   6       7044.72       6867.09       151.08 o                         
   0   6   6      15231.74      14977.65       212.31 o                         
   1   6   6       1599.24       1553.62        72.41 o                         
   2   6   6      14891.24      14203.64       249.61 o                         
   3   6   6       7007.43       7060.70        91.49 o                         
   4   6   6      11360.78      10264.59       200.30 o                         
   5   6   6       2976.14       3106.33       104.45 o                         
   6   6   6       4245.49       4321.55       158.57 o                         
   7   6   6        297.31        279.18        46.50 o                         
   8   6   6       4797.21       4900.73       182.73 o                         
   9   6   6       7844.39       8112.90       353.35 o                         
  10   6   6       4008.45       3874.21       250.81 o                         
  11   6   6       1247.16        893.12       150.68 o                         
  12   6   6       7702.49       7816.73       412.21 o                         
  13   6   6       1728.48       1391.44       194.08 o                         
  14   6   6       1566.58       1539.57       280.65 o                         
  -8   7   6          3.65         46.16        93.66 o                         
  -7   7   6       1969.17       1984.53       152.26 o                         
  -6   7   6         37.96         57.61        79.25 o                         
  -5   7   6       9052.06       9031.57       282.94 o                         
  -4   7   6        303.35        250.75        70.92 o                         
  -3   7   6       8515.52       8317.34       233.34 o                         
  -2   7   6        235.95        187.46        55.29 o                         
  -1   7   6       2881.65       2744.51       116.27 o                         
   0   7   6       2402.78       2485.39        99.85 o                         
   1   7   6       1892.05       1882.63        67.71 o                         
   2   7   6        330.00        368.80        36.53 o                         
   3   7   6      28866.65      29179.98       358.56 o                         
   4   7   6       1426.11       1303.49        36.19 o                         
   5   7   6       9893.76       9751.15       285.20 o                         
   6   7   6        683.62        665.86        62.58 o                         
   7   7   6       3704.26       3849.31       177.97 o                         
   8   7   6        211.50        185.03        60.24 o                         
   9   7   6       3107.58       3218.70       235.06 o                         
  10   7   6       1434.73       1426.95       167.76 o                         
  11   7   6       2763.96       2502.40       263.84 o                         
  12   7   6         18.26         90.95       152.84 o                         
  13   7   6       1794.63       1569.71       231.24 o                         
  14   7   6        734.97        721.32       382.75 o                         
  -8   8   6        768.73        586.25       195.74 o                         
  -7   8   6        758.86        707.61        90.89 o                         
  -6   8   6       3873.87       3917.02       183.21 o                         
  -5   8   6         38.69         18.52        58.15 o                         
  -4   8   6      11323.19      11322.94       279.13 o                         
  -3   8   6       9209.76       9020.17       231.34 o                         
  -2   8   6       6917.59       6865.69       189.31 o                         
  -1   8   6       3253.44       3320.59       119.26 o                         
   0   8   6         95.61        169.63        41.01 o                         
   1   8   6       4077.62       4060.13       124.23 o                         
   2   8   6      15790.52      15973.65       241.67 o                         
   3   8   6       3937.38       3873.64       133.14 o                         
   4   8   6       9582.58       9721.84       175.01 o                         
   5   8   6        217.68        238.93        71.92 o                         
   6   8   6       7173.27       7351.97       256.82 o                         
   7   8   6         75.76        104.79        64.75 o                         
   8   8   6       8958.14       9157.01       310.54 o                         
   9   8   6       1540.56       1222.69       139.83 o                         
  10   8   6       3830.30       3864.91       267.39 o                         
  11   8   6       1452.94       1557.78       186.36 o                         
  12   8   6         26.52         -5.66       257.52 o                         
  -7   9   6        716.57        662.84       176.87 o                         
  -6   9   6       2744.08       2765.18       160.08 o                         
  -5   9   6       5897.24       5704.25       217.89 o                         
  -4   9   6        522.46        511.86        71.97 o                         
  -3   9   6       8566.40       8466.45       232.13 o                         
  -2   9   6       4135.62       4118.38       149.95 o                         
  -1   9   6       1628.85       1603.04        89.17 o                         
   0   9   6       2566.83       2675.03       111.18 o                         
   1   9   6      15331.25      15491.70       280.85 o                         
   2   9   6         18.24        -19.83        53.01 o                         
   3   9   6       6981.84       6999.08       183.36 o                         
   4   9   6       1025.80       1099.75        80.65 o                         
   5   9   6        158.56        208.44        90.98 o                         
   6   9   6       4094.49       4464.05       234.47 o                         
   7   9   6       3144.20       3294.63       203.04 o                         
   8   9   6        540.96        442.25       111.18 o                         
   9   9   6      18266.13      18587.93       620.20 o                         
  10   9   6       1666.50       1510.49       212.67 o                         
  11   9   6       1394.01       1053.24       172.60 o                         
  12   9   6        594.57        726.23       496.46 o                         
  -6  10   6       3501.38       3428.28       203.75 o                         
  -5  10   6       2081.33       1916.24       151.63 o                         
  -4  10   6       4399.03       4538.93       208.75 o                         
  -3  10   6        301.30        246.58        67.56 o                         
  -2  10   6        276.70        262.78        62.69 o                         
  -1  10   6       2154.26       2160.40       113.88 o                         
   0  10   6       7752.50       8068.19       206.31 o                         
   1  10   6         13.07         13.96        54.63 o                         
   2  10   6      15948.38      16758.53       315.10 o                         
   3  10   6        169.34        136.26        47.72 o                         
   4  10   6       3004.71       3050.98       200.07 o                         
   5  10   6         82.68        188.30       146.93 o                         
   6  10   6        128.77        106.28        99.84 o                         
   7  10   6       1493.08       1373.79       163.76 o                         
   8  10   6       9480.89      10342.95       444.54 o                         
   9  10   6         66.51       -108.97       108.97 o                         
  10  10   6       3525.15       3695.85       350.35 o                         
  11  10   6        873.86       1224.88       223.41 o                         
  12  10   6       2527.24       3333.07       498.98 o                         
  -5  11   6       4972.63       5430.10       264.97 o                         
  -4  11   6       2425.64       2284.94       159.90 o                         
  -3  11   6        590.15        555.73        83.27 o                         
  -2  11   6         10.84        122.93        67.78 o                         
  -1  11   6       3371.92       3326.06       170.40 o                         
   0  11   6       1824.82       1906.96       143.16 o                         
   1  11   6       6396.78       6319.13       214.92 o                         
   2  11   6       1879.79       1769.41       112.72 o                         
   3  11   6       7246.68       7450.28       334.53 o                         
   4  11   6          4.71         -7.99       131.79 o                         
   5  11   6       4375.75       5066.20       341.71 o                         
   6  11   6       2708.63       2960.21       223.05 o                         
   7  11   6       3964.11       4006.63       275.64 o                         
   8  11   6       2008.18       2079.60       214.64 o                         
   9  11   6       1242.75       1471.98       214.83 o                         
  10  11   6        128.15        257.22       147.12 o                         
  11  11   6       2950.90       2522.37       328.73 o                         
  12  11   6       1045.79        983.21       352.84 o                         
  -4  12   6        773.88        758.50       125.14 o                         
  -3  12   6        535.71        527.25        99.59 o                         
  -2  12   6       3640.41       3595.57       224.57 o                         
  -1  12   6        836.95        820.99       113.32 o                         
   0  12   6       4109.70       4119.72       189.80 o                         
   1  12   6         15.21        133.49        64.93 o                         
   2  12   6       1312.40       1104.16       145.13 o                         
   3  12   6       3536.81       3617.66       245.31 o                         
   4  12   6       3290.47       3362.26       262.14 o                         
   5  12   6       1908.04       1988.87       201.19 o                         
   6  12   6      10821.84      11162.32       445.50 o                         
   7  12   6       1158.93       1024.73       154.98 o                         
   8  12   6       1564.98       1628.78       220.82 o                         
   9  12   6       1145.57       1523.74       222.94 o                         
  10  12   6       2152.40       2236.74       256.03 o                         
  11  12   6          9.85       -203.39       422.28 o                         
  -3  13   6       2608.96       2587.16       331.71 o                         
  -2  13   6         86.49        120.48       120.58 o                         
  -1  13   6       5320.76       5777.09       252.39 o                         
   0  13   6        228.71        321.31        84.32 o                         
   1  13   6       4246.05       4552.56       360.00 o                         
   2  13   6        189.47        266.85       101.19 o                         
   3  13   6         61.01         65.42       116.61 o                         
   4  13   6        196.09        191.58       108.18 o                         
   5  13   6       4293.38       4555.64       313.28 o                         
   6  13   6        263.02        300.54       176.28 o                         
   7  13   6       2940.65       3298.33       326.46 o                         
   8  13   6         78.65         35.21       153.78 o                         
   9  13   6       2322.89       2271.78       394.82 o                         
  10  13   6         22.30        142.83       260.03 o                         
  -1  14   6          4.34        -96.66       101.14 o                         
   0  14   6       3677.42       3781.17       755.09 o                         
   1  14   6         15.35        -44.30       140.61 o                         
   2  14   6       3228.06       3460.32       383.91 o                         
   3  14   6        571.94        441.23       135.99 o                         
   4  14   6       2129.95       1981.33       224.99 o                         
   5  14   6        269.63        231.03       126.14 o                         
   6  14   6       1209.39       1024.62       211.64 o                         
   7  14   6        183.30         70.66       133.93 o                         
   8  14   6       3413.60       3963.72       976.19 o                         
   2  15   6        109.60        241.37       377.85 o                         
   3  15   6       6306.12       6024.35       552.03 o                         
   4  15   6        376.64         53.06       238.32 o                         
   5  15   6        216.76        284.54       186.93 o                         
  -3 -10   7       4879.79       6217.42       645.30 o                         
  -2 -10   7         29.21         78.06       169.33 o                         
  -1 -10   7       1298.61       1516.93       250.54 o                         
   0 -10   7          3.20        -36.40       114.40 o                         
   1 -10   7         13.23        187.50       122.34 o                         
   2 -10   7        152.42        206.72       176.27 o                         
   3 -10   7       4591.58       6244.75       557.66 o                         
  -5  -9   7        421.20        436.39       185.93 o                         
  -4  -9   7       2268.36       2480.98       190.28 o                         
  -3  -9   7         35.15         77.72        84.04 o                         
  -2  -9   7       3946.22       4540.38       199.94 o                         
  -1  -9   7         81.20        187.84        82.76 o                         
   0  -9   7       1237.64       1400.12       130.82 o                         
   1  -9   7       1128.74       1577.84       125.68 o                         
   2  -9   7        774.06        874.22       114.99 o                         
   3  -9   7        981.65       1132.86       127.88 o                         
   4  -9   7       3468.93       3965.59       216.66 o                         
   5  -9   7         67.19       -151.64       151.64 o                         
  -6  -8   7        318.62       -101.10       212.31 o                         
  -5  -8   7       2880.74       2855.65       199.58 o                         
  -4  -8   7         93.19        120.63        93.83 o                         
  -3  -8   7        453.92        342.33        83.62 o                         
  -2  -8   7       2946.69       3353.03       178.11 o                         
  -1  -8   7       4541.56       4929.91       229.13 o                         
   0  -8   7       3628.80       4435.29       193.99 o                         
   1  -8   7       6005.54       6838.63       256.72 o                         
   2  -8   7        533.22        619.33        89.57 o                         
   3  -8   7        317.75        351.14        77.30 o                         
   4  -8   7       1832.85       1760.17       142.66 o                         
   5  -8   7       3341.39       3456.58       198.55 o                         
   6  -8   7         55.26        -91.81        91.81 o                         
   7  -8   7       1370.22       1473.73       603.75 o                         
  -7  -7   7        378.87        116.50       116.29 o                         
  -6  -7   7       5244.29       4459.21       276.92 o                         
  -5  -7   7        610.77        418.34        97.18 o                         
  -4  -7   7       2015.61       1921.92       143.21 o                         
  -3  -7   7       2347.40       2493.71       149.84 o                         
  -2  -7   7        163.43        191.02        71.08 o                         
  -1  -7   7          9.02         77.03        73.97 o                         
   0  -7   7       7309.70       8314.75       245.24 o                         
   1  -7   7        561.67        526.95        76.07 o                         
   2  -7   7       4333.69       4847.54       204.47 o                         
   3  -7   7         27.25         14.83        86.43 o                         
   4  -7   7       2033.54       1821.36       144.36 o                         
   5  -7   7         67.40        -74.02        81.36 o                         
   6  -7   7       4556.44       4064.75       238.08 o                         
   7  -7   7        324.11         51.27        85.47 o                         
   8  -7   7        760.90        339.81       114.75 o                         
   9  -7   7        298.51        160.34       301.19 o                         
  -8  -6   7        215.60        -91.75       209.65 o                         
  -7  -6   7       1405.59       1214.94       132.66 o                         
  -6  -6   7        761.12        633.82       155.87 o                         
  -5  -6   7       5489.15       5238.75       236.16 o                         
  -4  -6   7        199.35        117.31        75.73 o                         
  -3  -6   7       5702.44       5895.18       228.35 o                         
  -2  -6   7         20.15        105.62        67.27 o                         
  -1  -6   7        917.51       1091.44       113.86 o                         
   0  -6   7         10.83        136.28        66.11 o                         
   1  -6   7       2691.24       2942.73       138.57 o                         
   2  -6   7         90.99        199.06        63.20 o                         
   3  -6   7       7230.41       7546.04       250.16 o                         
   4  -6   7         49.97        -35.94        65.62 o                         
   5  -6   7       1911.79       1593.57       122.58 o                         
   6  -6   7        592.02        479.71       102.41 o                         
   7  -6   7       4487.39       4136.14       226.01 o                         
   8  -6   7         46.53         47.89        85.67 o                         
   9  -6   7       2623.25       2388.45       167.17 o                         
  10  -6   7         36.30         67.16       149.71 o                         
  -9  -5   7          0.60         -2.17       240.51 o                         
  -8  -5   7       3647.60       3720.01       219.39 o                         
  -7  -5   7        360.61        317.48        90.80 o                         
  -6  -5   7         97.32         67.35        71.75 o                         
  -5  -5   7       1151.51        866.74       103.29 o                         
  -4  -5   7       8188.43       7938.12       270.98 o                         
  -3  -5   7        601.46        340.57        74.49 o                         
  -2  -5   7      16549.24      18073.73       396.66 o                         
  -1  -5   7       1354.46       1394.89       106.83 o                         
   0  -5   7        240.58        360.79        66.94 o                         
   1  -5   7        320.94        315.75        62.70 o                         
   2  -5   7       6218.65       6769.05       192.97 o                         
   3  -5   7        863.84        798.73        88.53 o                         
   4  -5   7      11254.70      10798.01       286.96 o                         
   5  -5   7         11.90        -13.73        73.26 o                         
   6  -5   7         71.36        -76.11        76.11 o                         
   7  -5   7        163.87        129.60        80.27 o                         
   8  -5   7       5833.19       5665.22       239.72 o                         
   9  -5   7        622.94        662.93       107.33 o                         
  10  -5   7       7846.00       8192.61       313.72 o                         
  -9  -4   7       9214.56       7753.35      1994.31 o                         
  -8  -4   7        405.33        601.85       116.04 o                         
  -7  -4   7        285.15        396.68        92.81 o                         
  -6  -4   7       1529.00       1427.03       114.24 o                         
  -5  -4   7        243.02        160.24        67.91 o                         
  -4  -4   7        108.45        122.02        74.84 o                         
  -3  -4   7      25548.27      25178.22       436.96 o                         
  -2  -4   7          3.58        -62.19        62.19 o                         
  -1  -4   7       7964.20       8136.07       221.31 o                         
   0  -4   7       1036.56       1137.28        97.83 o                         
   1  -4   7        175.10        252.48        55.42 o                         
   2  -4   7        523.03        460.84        63.56 o                         
   3  -4   7      23554.09      24562.85       535.38 o                         
   4  -4   7        825.72        648.89        85.24 o                         
   5  -4   7       2110.15       2052.09       131.71 o                         
   6  -4   7        624.33        517.45       108.63 o                         
   7  -4   7       1004.64        986.29       108.93 o                         
   8  -4   7       1495.85       1497.42       123.59 o                         
   9  -4   7      14165.71      14500.81       375.34 o                         
  10  -4   7          6.52         64.54        76.83 o                         
  11  -4   7       3605.66       3481.38       220.22 o                         
  -9  -3   7        159.95        202.80        89.39 o                         
  -8  -3   7       6521.60       6610.62       313.58 o                         
  -7  -3   7          6.86        -32.43        75.50 o                         
  -6  -3   7       1306.05       1186.30       111.17 o                         
  -5  -3   7        435.59        501.84        78.89 o                         
  -4  -3   7       2837.23       2729.32       131.00 o                         
  -3  -3   7       1946.74       1754.49       115.44 o                         
  -2  -3   7      11831.86      11639.83       272.00 o                         
  -1  -3   7         68.77         28.08        58.63 o                         
   0  -3   7       2048.84       1939.37       102.31 o                         
   1  -3   7       1235.91       1346.13        83.90 o                         
   2  -3   7       4560.20       4729.37       157.05 o                         
   3  -3   7        550.38        420.54        60.78 o                         
   4  -3   7      26491.58      26403.87       427.26 o                         
   5  -3   7       1081.81        814.16        83.50 o                         
   6  -3   7       2261.66       2198.16       135.89 o                         
   7  -3   7        138.75        122.77        70.68 o                         
   8  -3   7        307.17        302.87        72.48 o                         
   9  -3   7         87.18         83.98        70.02 o                         
  10  -3   7       5855.75       5896.41       223.03 o                         
  11  -3   7        452.40        377.31        78.70 o                         
  12  -3   7       2462.76       2123.40       320.65 o                         
  -9  -2   7        382.39        519.86        94.37 o                         
  -8  -2   7        683.72        623.79        91.65 o                         
  -7  -2   7       4382.51       4556.26       204.89 o                         
  -6  -2   7       3800.85       3961.03       184.46 o                         
  -5  -2   7      12717.72      12734.53       296.82 o                         
  -4  -2   7        214.92        222.61        67.11 o                         
  -3  -2   7       3251.58       3260.72       142.42 o                         
  -2  -2   7        651.22        709.87        70.71 o                         
  -1  -2   7       5856.96       5908.80       168.50 o                         
   0  -2   7         46.41        -10.04        41.16 o                         
   1  -2   7       3802.82       3795.47       144.71 o                         
   2  -2   7         54.33         61.30        28.65 o                         
   3  -2   7       4112.09       3961.88       128.18 o                         
   4  -2   7        882.83        817.56        64.91 o                         
   5  -2   7      19837.48      19785.14       411.56 o                         
   6  -2   7       2609.59       2422.61       117.11 o                         
   7  -2   7       8771.89       8494.17       227.02 o                         
   8  -2   7          4.77         63.68        54.49 o                         
   9  -2   7         32.31         11.40        53.80 o                         
  10  -2   7       1024.25        866.62        81.88 o                         
  11  -2   7       4463.51       4716.04       273.16 o                         
  12  -2   7         30.00        338.87       179.12 o                         
  -9  -1   7       3221.77       3274.91       201.32 o                         
  -8  -1   7         16.13        -68.65        80.69 o                         
  -7  -1   7        924.88        879.44        98.34 o                         
  -6  -1   7      11291.88      11138.15       297.21 o                         
  -5  -1   7       1172.93       1256.64       107.52 o                         
  -4  -1   7      12369.58      12294.53       271.85 o                         
  -3  -1   7       1292.56       1361.56       102.70 o                         
  -2  -1   7       2856.82       2883.56       128.61 o                         
  -1  -1   7       1478.83       1532.54        88.56 o                         
   0  -1   7      16333.54      16518.93       259.04 o                         
   1  -1   7        232.49        207.83        43.98 o                         
   2  -1   7       3892.93       3691.17       100.45 o                         
   3  -1   7      15336.98      15127.70       271.87 o                         
   4  -1   7        520.82        608.43        75.29 o                         
   5  -1   7       3945.66       3784.30       132.64 o                         
   6  -1   7      25513.75      24904.64       664.68 o                         
   7  -1   7       3025.19       2979.00       128.92 o                         
   8  -1   7       3429.97       3224.32       133.51 o                         
   9  -1   7        762.67        786.29        76.06 o                         
  10  -1   7       1721.91       1817.37       110.98 o                         
  11  -1   7          5.34         28.35        84.94 o                         
  12  -1   7       4620.29       4503.66       253.01 o                         
  13  -1   7        110.80         56.09       141.09 o                         
  -9   0   7       2581.26       2488.42       173.08 o                         
  -8   0   7         84.27        127.11        82.24 o                         
  -7   0   7        356.30        465.61        84.76 o                         
  -6   0   7        567.50        452.56        76.69 o                         
  -5   0   7       6885.60       6503.53       210.72 o                         
  -4   0   7       4452.50       4235.94       157.10 o                         
  -3   0   7      10634.10      10108.35       219.47 o                         
  -2   0   7        813.08        775.62        61.45 o                         
  -1   0   7       6947.93       7010.08       173.14 o                         
   0   0   7      15779.97      15198.82       233.45 o                         
   1   0   7      18890.85      19136.37       277.39 o                         
   2   0   7       1622.80       1508.68        63.02 o                         
   3   0   7      10210.50       9512.23       237.77 o                         
   4   0   7       2607.55       2692.49       101.29 o                         
   5   0   7       2787.39       2936.70       113.28 o                         
   6   0   7       1728.75       1642.71        87.86 o                         
   7   0   7       2148.11       2091.07       108.05 o                         
   8   0   7        244.50        264.02        54.53 o                         
   9   0   7       9257.91       9220.23       234.97 o                         
  10   0   7        585.28        533.73        74.46 o                         
  11   0   7       5746.64       6069.04       263.41 o                         
  12   0   7       3624.15       3851.49       229.28 o                         
  13   0   7       3322.54       3097.80       291.23 o                         
  -9   1   7        172.04        246.24       106.97 o                         
  -8   1   7       9029.63       9124.32       316.18 o                         
  -7   1   7        859.96        946.00       107.01 o                         
  -6   1   7        330.08        304.14        66.32 o                         
  -5   1   7        150.99        193.74        59.63 o                         
  -4   1   7       7930.89       7790.21       215.81 o                         
  -3   1   7       7977.17       7640.78       177.60 o                         
  -2   1   7       7572.80       7613.71       165.03 o                         
  -1   1   7        662.74        743.95        56.27 o                         
   0   1   7         98.08        387.91        40.51 o                         
   1   1   7       7647.06       7654.27       159.91 o                         
   2   1   7      31303.05      30562.27       478.28 o                         
   3   1   7        237.64        190.68        35.02 o                         
   4   1   7      39847.30      37960.98       482.71 o                         
   5   1   7       1231.36       1153.20        71.91 o                         
   6   1   7        172.97        128.03        45.17 o                         
   7   1   7        265.48        231.74        53.21 o                         
   8   1   7       4593.71       4540.44       140.86 o                         
   9   1   7       2475.99       2411.37       108.86 o                         
  10   1   7       9471.01      10278.41       321.04 o                         
  11   1   7         42.99        128.53        80.30 o                         
  12   1   7       3027.72       3208.87       207.41 o                         
  13   1   7       1173.02       1145.97       177.27 o                         
  -9   2   7       9892.45      10538.13       383.40 o                         
  -8   2   7         54.26        223.99        87.49 o                         
  -7   2   7       2497.93       2330.84       162.68 o                         
  -6   2   7        922.19       1040.44        98.94 o                         
  -5   2   7        975.26        959.67       103.78 o                         
  -4   2   7        321.02        272.54        62.64 o                         
  -3   2   7      31247.28      29998.20       410.86 o                         
  -2   2   7        328.67        292.38        38.99 o                         
  -1   2   7       3709.02       3717.85       100.62 o                         
   0   2   7       3054.29       3044.38        89.79 o                         
   1   2   7        285.97        234.31        31.51 o                         
   2   2   7       4357.38       4298.54       101.48 o                         
   3   2   7      63149.46      62788.99       478.71 o                         
   4   2   7        234.11        210.93        27.15 o                         
   5   2   7       9941.77      10020.09       165.62 o                         
   6   2   7         72.21         39.34        37.45 o                         
   7   2   7         25.33         73.46        38.81 o                         
   8   2   7       2643.80       2566.15       104.29 o                         
   9   2   7      11728.48      11929.67       320.79 o                         
  10   2   7        569.44        656.32        90.54 o                         
  11   2   7       4444.59       4575.72       233.39 o                         
  12   2   7       2274.92       2343.64       209.09 o                         
  13   2   7         26.43        207.36       169.10 o                         
  14   2   7       1259.23       1095.30       388.97 o                         
  -9   3   7         25.10        132.53        95.79 o                         
  -8   3   7       3933.32       3952.84       218.75 o                         
  -7   3   7         98.76         82.88        67.56 o                         
  -6   3   7        811.15        767.95        94.80 o                         
  -5   3   7        125.73        219.28        62.57 o                         
  -4   3   7      13735.35      14168.53       335.20 o                         
  -3   3   7       4547.08       4646.00       163.10 o                         
  -2   3   7      33726.25      33540.49       479.71 o                         
  -1   3   7       2292.91       2387.65        89.21 o                         
   0   3   7        221.07        209.85        32.53 o                         
   1   3   7         58.46        107.21        32.27 o                         
   2   3   7       5705.52       5577.56       106.84 o                         
   3   3   7         11.50         16.28        25.57 o                         
   4   3   7      12610.34      12213.44       167.45 o                         
   5   3   7       2511.52       2399.46        55.03 o                         
   6   3   7       5371.28       5144.15        86.06 o                         
   7   3   7       1692.62       1576.43        61.03 o                         
   8   3   7      10667.70      10828.16       251.41 o                         
   9   3   7       7225.32       7305.09       227.04 o                         
  10   3   7      13940.96      14425.91       388.63 o                         
  11   3   7       4517.20       4494.47       255.11 o                         
  12   3   7         58.94       -130.63       173.34 o                         
  13   3   7        734.48        558.91       152.74 o                         
  14   3   7       1090.53        585.79       310.51 o                         
  -9   4   7       2537.02       1622.04       447.41 o                         
  -8   4   7        294.67        424.47        97.83 o                         
  -7   4   7       1084.22       1000.06       108.30 o                         
  -6   4   7       1154.24       1260.14       111.06 o                         
  -5   4   7       2802.05       2824.74       148.88 o                         
  -4   4   7        463.80        409.47        66.62 o                         
  -3   4   7      11295.17      11578.25       260.34 o                         
  -2   4   7       1797.90       1838.19        99.44 o                         
  -1   4   7      14223.09      14442.56       225.44 o                         
   0   4   7       2868.66       2977.19        94.66 o                         
   1   4   7      15073.50      15295.53       189.27 o                         
   2   4   7       1528.53       1512.77        55.37 o                         
   3   4   7       3385.05       3521.68        69.03 o                         
   4   4   7        425.44        371.68        22.54 o                         
   5   4   7       8476.33       7112.12       233.39 o                         
   6   4   7       1226.27       1217.04        63.96 o                         
   7   4   7       4491.99       4685.84       126.67 o                         
   8   4   7       1067.99       1032.61        69.32 o                         
   9   4   7      13578.38      13869.02       347.88 o                         
  10   4   7        225.32        135.06        69.40 o                         
  11   4   7       4280.77       4259.00       288.70 o                         
  12   4   7         98.04         55.27       236.86 o                         
  13   4   7       2020.17       1544.64       259.18 o                         
  14   4   7          4.35       -247.31       247.31 o                         
  -9   5   7         52.59        -53.50       214.14 o                         
  -8   5   7       1956.98       1995.27       162.75 o                         
  -7   5   7       2133.74       2256.34       151.73 o                         
  -6   5   7       5146.13       5045.89       209.14 o                         
  -5   5   7         82.58        204.07        67.64 o                         
  -4   5   7       5109.34       4912.70       182.62 o                         
  -3   5   7       7985.89       8094.73       209.35 o                         
  -2   5   7        752.95        826.29        71.65 o                         
  -1   5   7       6979.11       6903.48       151.17 o                         
   0   5   7      15154.97      15217.49       206.98 o                         
   1   5   7        807.61        760.77        47.75 o                         
   2   5   7      13633.81      13604.60       169.92 o                         
   3   5   7       3029.84       3084.81        58.72 o                         
   4   5   7      14121.90      13193.59       139.02 o                         
   5   5   7       2061.54       2169.97        84.88 o                         
   6   5   7       5920.69       5731.70       177.78 o                         
   7   5   7        273.73        182.02        37.74 o                         
   8   5   7       4522.06       4562.58       132.06 o                         
   9   5   7       7739.63       7853.16       308.45 o                         
  10   5   7       1561.33       1508.18       164.84 o                         
  11   5   7        776.83        475.59       118.16 o                         
  12   5   7       9192.57      10088.19       468.14 o                         
  13   5   7       1267.14       1560.45       201.51 o                         
  14   5   7       2369.38       1698.94       631.28 o                         
  -8   6   7        104.77        255.63        89.39 o                         
  -7   6   7       1829.42       1788.08       137.26 o                         
  -6   6   7       9542.84       9226.58       292.01 o                         
  -5   6   7      11169.03      11239.65       294.33 o                         
  -4   6   7       3589.75       3470.61       149.30 o                         
  -3   6   7       6051.89       6128.58       185.77 o                         
  -2   6   7       2312.78       2347.29       108.30 o                         
  -1   6   7       4514.41       4628.90       147.58 o                         
   0   6   7       6123.15       6143.88       147.58 o                         
   1   6   7       3703.66       3867.05       107.36 o                         
   2   6   7       4070.82       4129.55        96.85 o                         
   3   6   7      18339.68      18226.77       197.21 o                         
   4   6   7        447.42        473.89        22.60 o                         
   5   6   7      16976.99      16628.09       312.29 o                         
   6   6   7      21456.35      21382.00       343.14 o                         
   7   6   7       4953.46       4932.07       174.07 o                         
   8   6   7       5397.84       5296.75       169.45 o                         
   9   6   7         60.85         95.87        78.37 o                         
  10   6   7       4811.94       4992.97       289.59 o                         
  11   6   7       7136.72       7722.38       384.52 o                         
  12   6   7       3663.16       3713.15       335.09 o                         
  13   6   7       2953.45       3352.50       332.69 o                         
  14   6   7          7.26        210.56       359.57 o                         
  -8   7   7       1123.86        836.61       197.25 o                         
  -7   7   7        427.98        300.66        92.42 o                         
  -6   7   7       3248.49       3294.96       187.72 o                         
  -5   7   7       1865.02       1888.25       120.64 o                         
  -4   7   7      11112.42      10635.41       267.12 o                         
  -3   7   7        799.23        838.99        79.90 o                         
  -2   7   7      14963.32      14484.32       278.11 o                         
  -1   7   7         15.52         -7.67        40.24 o                         
   0   7   7        189.62        192.30        41.77 o                         
   1   7   7       1686.55       1730.56        91.52 o                         
   2   7   7       4422.71       4391.79       106.61 o                         
   3   7   7       7944.89       8164.03       158.19 o                         
   4   7   7      14920.76      14721.05       242.04 o                         
   5   7   7        376.74        395.11        45.82 o                         
   6   7   7      10847.56      10735.31       226.25 o                         
   7   7   7       4433.20       4527.50       212.52 o                         
   8   7   7       2407.64       2284.97       128.02 o                         
   9   7   7       1463.87       1474.66       135.14 o                         
  10   7   7       9545.37       9375.97       571.61 o                         
  11   7   7         64.82         80.54       151.13 o                         
  12   7   7       1997.18       2135.98       262.78 o                         
  13   7   7        242.18        125.82       149.12 o                         
  -7   8   7        914.05        873.41       115.47 o                         
  -6   8   7        231.12        231.28        95.80 o                         
  -5   8   7        730.57        651.97        76.93 o                         
  -4   8   7       1289.27       1281.37       104.88 o                         
  -3   8   7      13629.67      13193.42       315.36 o                         
  -2   8   7        332.72        299.55        58.62 o                         
  -1   8   7       4967.03       5085.69       167.61 o                         
   0   8   7        581.61        538.64        55.42 o                         
   1   8   7       6350.88       6460.56       164.51 o                         
   2   8   7       1188.40       1243.62        75.91 o                         
   3   8   7       9319.34       9602.00       188.81 o                         
   4   8   7       2563.08       2665.85        87.19 o                         
   5   8   7       4970.88       4769.69       181.55 o                         
   6   8   7       1749.61       2073.20       141.92 o                         
   7   8   7        451.09        549.67        92.56 o                         
   8   8   7       2325.46       2481.91       160.33 o                         
   9   8   7      13373.17      13481.54       534.88 o                         
  10   8   7        180.14        198.87       130.99 o                         
  11   8   7       8122.34       7857.54       550.37 o                         
  12   8   7         94.26         74.79       240.14 o                         
  13   8   7        789.40        461.94       423.61 o                         
  -7   9   7         62.84       -143.67       150.72 o                         
  -6   9   7        833.53        685.17       105.52 o                         
  -5   9   7        306.28        119.41        67.05 o                         
  -4   9   7       5510.31       5328.39       205.63 o                         
  -3   9   7         34.77         51.70        59.38 o                         
  -2   9   7       2550.29       2552.41       130.04 o                         
  -1   9   7        650.80        726.85        74.54 o                         
   0   9   7       3708.97       3910.08       137.30 o                         
   1   9   7        306.10        318.99        53.85 o                         
   2   9   7      13926.45      14429.82       263.28 o                         
   3   9   7       6778.13       6944.65       187.51 o                         
   4   9   7      11307.15      11559.02       384.87 o                         
   5   9   7       4665.46       4659.93       260.59 o                         
   6   9   7        186.78        250.84        89.85 o                         
   7   9   7        730.68        570.41       109.58 o                         
   8   9   7       8262.64       8152.40       389.98 o                         
   9   9   7       2429.15       2745.43       242.48 o                         
  10   9   7       7434.89       7389.00       416.14 o                         
  11   9   7        352.82        413.90       153.23 o                         
  12   9   7       1199.05       1354.18       223.63 o                         
  -6  10   7          0.11        -75.92       109.20 o                         
  -5  10   7       3953.44       3703.03       229.39 o                         
  -4  10   7        348.48        355.24        78.56 o                         
  -3  10   7       4275.93       4457.34       197.31 o                         
  -2  10   7        226.40        254.38        68.85 o                         
  -1  10   7       1112.19       1152.08        99.19 o                         
   0  10   7        625.79        596.92        76.78 o                         
   1  10   7       4815.25       4820.27       173.39 o                         
   2  10   7        169.68        105.59        62.75 o                         
   3  10   7      20962.82      21527.31       523.86 o                         
   4  10   7        242.09        117.42        92.08 o                         
   5  10   7       1081.39       1147.25       150.58 o                         
   6  10   7        129.84        198.63       110.68 o                         
   7  10   7       4900.76       4713.94       284.59 o                         
   8  10   7        109.09        328.48       155.37 o                         
   9  10   7       4837.90       4748.53       370.57 o                         
  10  10   7         54.50         42.83       150.13 o                         
  11  10   7        239.86        250.72       285.10 o                         
  12  10   7        518.63        976.10       421.60 o                         
  -5  11   7         93.61         69.94       271.85 o                         
  -4  11   7       4920.67       4755.18       244.97 o                         
  -3  11   7         70.79        116.79        74.17 o                         
  -2  11   7       6612.87       6337.79       245.16 o                         
  -1  11   7       1699.83       1746.08       123.21 o                         
   0  11   7        535.99        609.36        77.43 o                         
   1  11   7        229.70        368.95        80.71 o                         
   2  11   7       4463.86       4635.90       191.95 o                         
   3  11   7       2853.37       2706.02       240.61 o                         
   4  11   7       3795.47       4536.01       292.25 o                         
   5  11   7       1428.29       1162.41       157.88 o                         
   6  11   7       4938.72       5059.60       342.95 o                         
   7  11   7       1081.97       1181.54       175.03 o                         
   8  11   7       6328.90       7290.61       434.33 o                         
   9  11   7        276.67         84.16       154.51 o                         
  10  11   7       3595.15       3881.75       374.52 o                         
  11  11   7        347.42        292.25       165.56 o                         
  12  11   7        138.96       -340.36       513.91 o                         
  -4  12   7        573.74        421.28       115.06 o                         
  -3  12   7       5892.87       6006.80       268.12 o                         
  -2  12   7         22.05         82.19        76.99 o                         
  -1  12   7       5580.80       5719.57       262.71 o                         
   0  12   7       4911.96       5021.20       245.42 o                         
   1  12   7       1926.59       2090.56       193.38 o                         
   2  12   7       2307.53       2458.92       210.77 o                         
   3  12   7       1170.94       1130.52       147.41 o                         
   4  12   7       1465.41       1835.57       204.60 o                         
   5  12   7       5854.60       6338.83       403.04 o                         
   6  12   7       2879.14       2706.74       263.81 o                         
   7  12   7       2000.90       1893.90       217.44 o                         
   8  12   7         92.21        177.45       235.31 o                         
   9  12   7       3028.65       3100.89       390.32 o                         
  10  12   7        328.93        221.96       235.65 o                         
  11  12   7       3703.72       3142.55       848.87 o                         
  -2  13   7       2595.52       2209.17       265.57 o                         
  -1  13   7        312.14        368.31       112.12 o                         
   0  13   7       4730.98       4674.96       338.63 o                         
   1  13   7        620.68        600.44       120.57 o                         
   2  13   7        509.20        594.84       124.52 o                         
   3  13   7        872.65       1010.54       167.72 o                         
   4  13   7       6867.71       7475.18       526.87 o                         
   5  13   7        172.39        157.93       128.55 o                         
   6  13   7       3982.49       3958.56       330.85 o                         
   7  13   7         96.88          8.23       141.92 o                         
   8  13   7         86.16        -62.32       173.64 o                         
   9  13   7       1162.54        530.27       321.62 o                         
  10  13   7       2717.17       3722.26       627.95 o                         
  -1  14   7       2060.47       1927.29       552.66 o                         
   0  14   7         79.72        124.35       215.29 o                         
   1  14   7       1825.65       1515.79       401.75 o                         
   2  14   7        186.29         69.21       134.83 o                         
   3  14   7       4807.40       5446.20       406.90 o                         
   4  14   7         12.61         32.12       133.72 o                         
   5  14   7       4455.06       4928.09       384.22 o                         
   6  14   7         67.00         61.12       151.25 o                         
   7  14   7       1301.26        971.74       225.00 o                         
   8  14   7        145.83       -167.09       188.20 o                         
   3  15   7        303.76        -34.68       255.73 o                         
   4  15   7       1167.21        652.61       338.24 o                         
   5  15   7          2.89         83.12       202.05 o                         
  -3  -9   8       2494.81       2798.30       438.23 o                         
  -2  -9   8        337.61        438.42       174.20 o                         
  -1  -9   8       2031.17       2288.36       231.04 o                         
   0  -9   8        241.87        149.65       126.00 o                         
   1  -9   8        769.37       1162.00       156.15 o                         
   2  -9   8        329.75        473.13       141.56 o                         
   3  -9   8       2922.15       2896.15       469.78 o                         
   4  -9   8          2.63        105.49       210.25 o                         
  -5  -8   8       2366.94       1993.47       331.36 o                         
  -4  -8   8        356.47        196.81       159.46 o                         
  -3  -8   8       1711.89       1982.55       149.44 o                         
  -2  -8   8       1093.13       1115.73       115.21 o                         
  -1  -8   8        544.62        671.61       102.49 o                         
   0  -8   8       4405.89       4899.92       263.00 o                         
   1  -8   8       1281.37       1560.77       138.15 o                         
   2  -8   8        724.48        975.11       112.71 o                         
   3  -8   8         21.50        241.15        82.71 o                         
   4  -8   8       3201.53       4018.29       202.20 o                         
   5  -8   8        423.25        517.11       120.30 o                         
  -6  -7   8       1542.79       1240.72       445.16 o                         
  -5  -7   8       3547.56       3755.13       227.37 o                         
  -4  -7   8         88.97        106.45        93.75 o                         
  -3  -7   8        155.46         67.60        98.65 o                         
  -2  -7   8        994.91        952.77       102.36 o                         
  -1  -7   8       5492.25       6624.25       242.49 o                         
   0  -7   8          1.60        144.46        73.72 o                         
   1  -7   8       5054.40       5537.74       224.27 o                         
   2  -7   8        629.89        712.54        96.31 o                         
   3  -7   8          4.61         82.00        77.05 o                         
   4  -7   8        925.04        816.90       104.08 o                         
   5  -7   8       5445.61       5715.41       263.39 o                         
   6  -7   8        225.38        136.64       112.61 o                         
   7  -7   8       7140.98       6288.39       308.88 o                         
  -7  -6   8         12.00       -233.23       233.23 o                         
  -6  -6   8       2973.49       2831.02       217.77 o                         
  -5  -6   8         24.99        -35.63        98.83 o                         
  -4  -6   8       1634.04       1649.00       140.64 o                         
  -3  -6   8         55.24         35.13        81.72 o                         
  -2  -6   8       2963.99       3359.92       181.25 o                         
  -1  -6   8        102.72         98.45        73.03 o                         
   0  -6   8       9626.49      11249.94       309.59 o                         
   1  -6   8        692.41        680.21       112.24 o                         
   2  -6   8       1098.70       1180.53       111.35 o                         
   3  -6   8       1232.34       1300.10       117.20 o                         
   4  -6   8         31.05        148.85        84.25 o                         
   5  -6   8         38.22        -36.94        82.97 o                         
   6  -6   8       9781.65       9317.65       320.66 o                         
   7  -6   8        179.56         13.35        88.74 o                         
   8  -6   8       3283.16       2967.63       196.83 o                         
   9  -6   8        190.65         86.41       178.70 o                         
  -7  -5   8       1008.55        805.81       109.24 o                         
  -6  -5   8        620.26        427.95        89.89 o                         
  -5  -5   8        103.97        -18.61        87.10 o                         
  -4  -5   8        129.86        -90.06        90.06 o                         
  -3  -5   8       7692.79       7737.47       276.93 o                         
  -2  -5   8        223.88        266.39       113.68 o                         
  -1  -5   8       5408.85       6086.20       218.49 o                         
   0  -5   8        347.87        455.62        76.53 o                         
   1  -5   8       4640.21       5155.23       192.23 o                         
   2  -5   8         19.30         19.32        63.50 o                         
   3  -5   8       4132.48       4453.61       185.80 o                         
   4  -5   8         79.91        123.59        65.12 o                         
   5  -5   8       1797.88       1527.47       119.97 o                         
   6  -5   8        368.43        207.87        92.21 o                         
   7  -5   8       1468.28       1081.67       112.69 o                         
   8  -5   8         39.31         59.53        99.96 o                         
   9  -5   8       2647.30       2478.11       170.16 o                         
  10  -5   8         20.01        -57.11       138.55 o                         
  -8  -4   8       7426.45       6910.48       836.72 o                         
  -7  -4   8          8.72         82.45       104.63 o                         
  -6  -4   8         31.35        247.97        76.32 o                         
  -5  -4   8        111.43        215.65        78.94 o                         
  -4  -4   8       4826.34       4766.04       209.01 o                         
  -3  -4   8          9.79        -78.70        78.70 o                         
  -2  -4   8      11871.37      11856.88       325.96 o                         
  -1  -4   8        873.46        837.54        86.37 o                         
   0  -4   8         54.51        182.89        64.20 o                         
   1  -4   8         51.51         75.11        60.02 o                         
   2  -4   8       4556.55       4834.94       168.53 o                         
   3  -4   8       2064.68       1985.55       115.39 o                         
   4  -4   8      23027.12      23971.57       437.95 o                         
   5  -4   8        244.99         92.47        66.05 o                         
   6  -4   8        158.71         46.01        82.88 o                         
   7  -4   8        144.00        113.17        80.30 o                         
   8  -4   8       1937.07       1570.55       201.41 o                         
   9  -4   8          8.19          2.53        80.66 o                         
  10  -4   8       4035.57       3787.33       201.86 o                         
  11  -4   8         23.13       -150.93       312.78 o                         
  -8  -3   8        423.70        329.00       115.40 o                         
  -7  -3   8       3384.10       3541.69       195.03 o                         
  -6  -3   8        408.73        318.02        86.42 o                         
  -5  -3   8        318.74        446.33        79.05 o                         
  -4  -3   8       2225.69       1957.39       119.24 o                         
  -3  -3   8      16050.07      16273.24       362.30 o                         
  -2  -3   8        159.20        240.85        68.94 o                         
  -1  -3   8       5332.72       5079.81       187.59 o                         
   0  -3   8       5145.78       5196.81       180.20 o                         
   1  -3   8       1640.70       1694.21       104.53 o                         
   2  -3   8       1800.02       1795.06       108.67 o                         
   3  -3   8      19312.63      19892.48       454.24 o                         
   4  -3   8        384.06        461.09        74.66 o                         
   5  -3   8      15900.89      15824.04       351.92 o                         
   6  -3   8        680.32        635.46        83.34 o                         
   7  -3   8        309.07        221.12        65.19 o                         
   8  -3   8        854.05        748.06       104.95 o                         
   9  -3   8       2931.61       2926.91       171.85 o                         
  10  -3   8         13.81         30.37        98.17 o                         
  11  -3   8       3184.02       3399.60       328.36 o                         
  -9  -2   8        977.29        321.85       295.39 o                         
  -8  -2   8       2531.80       2476.01       172.34 o                         
  -7  -2   8        623.22        571.95        95.99 o                         
  -6  -2   8       2990.78       3296.81       208.05 o                         
  -5  -2   8       1169.85       1232.60       108.95 o                         
  -4  -2   8       3206.25       3146.29       160.29 o                         
  -3  -2   8       1150.02       1156.17        97.73 o                         
  -2  -2   8      15197.87      15498.14       333.85 o                         
  -1  -2   8       3280.96       3404.93       154.03 o                         
   0  -2   8       6871.83       6915.40       192.90 o                         
   1  -2   8        765.71        596.90        64.30 o                         
   2  -2   8        315.79        284.56        56.82 o                         
   3  -2   8        580.58        524.63        61.86 o                         
   4  -2   8       6296.02       6879.84       217.62 o                         
   5  -2   8       2145.01       1975.35       122.04 o                         
   6  -2   8       9581.99       9805.25       263.92 o                         
   7  -2   8         36.92         17.45        59.48 o                         
   8  -2   8       1136.56       1048.21       105.86 o                         
   9  -2   8       3898.68       3897.55       192.43 o                         
  10  -2   8       5759.74       5640.94       216.10 o                         
  11  -2   8        630.50        591.69       112.80 o                         
  12  -2   8       2954.68       3171.74       324.78 o                         
  -9  -1   8        800.11        283.40       510.68 o                         
  -8  -1   8        288.66        295.13        90.65 o                         
  -7  -1   8       5588.03       5804.55       247.18 o                         
  -6  -1   8        215.22        295.69        77.56 o                         
  -5  -1   8       2983.17       3010.82       166.49 o                         
  -4  -1   8        167.92        186.62        70.54 o                         
  -3  -1   8        105.01        141.51        55.59 o                         
  -2  -1   8       1946.44       1991.54       110.08 o                         
  -1  -1   8      21053.68      21348.39       350.33 o                         
   0  -1   8       4353.64       4346.26       134.60 o                         
   1  -1   8      25257.44      26085.34       477.75 o                         
   2  -1   8        781.19        700.00        58.43 o                         
   3  -1   8         20.54          0.75        54.34 o                         
   4  -1   8        633.82        669.58        78.32 o                         
   5  -1   8       8729.12       9388.69       246.87 o                         
   6  -1   8       2083.62       2063.79       108.02 o                         
   7  -1   8       7185.69       6758.88       213.82 o                         
   8  -1   8         94.13         58.16        57.16 o                         
   9  -1   8        293.31        209.05        56.71 o                         
  10  -1   8        346.24        386.29        80.23 o                         
  11  -1   8       6992.29       7048.20       309.31 o                         
  12  -1   8        149.67        262.72       106.72 o                         
  -9   0   8        205.00        320.90       194.81 o                         
  -8   0   8       3949.12       3765.17       214.78 o                         
  -7   0   8       1427.05       1274.70       161.75 o                         
  -6   0   8       9325.13       9939.98       298.87 o                         
  -5   0   8       1094.68       1236.17       109.53 o                         
  -4   0   8       1457.63       1378.55       104.20 o                         
  -3   0   8       7018.46       6985.16       190.29 o                         
  -2   0   8        170.59        187.71        56.12 o                         
  -1   0   8        438.32        359.83        52.73 o                         
   0   0   8      25656.41      26096.66       332.61 o                         
   1   0   8       3767.21       3907.65       116.20 o                         
   2   0   8       8157.16       7918.71       165.12 o                         
   3   0   8        516.27        483.26        53.69 o                         
   4   0   8       3169.54       3084.95       136.36 o                         
   5   0   8        194.36        169.24        50.52 o                         
   6   0   8      16413.43      17362.60       301.06 o                         
   7   0   8        127.51         99.10        48.08 o                         
   8   0   8       2385.72       2147.03       113.85 o                         
   9   0   8       2649.52       2536.23       125.09 o                         
  10   0   8        207.44        149.91        72.86 o                         
  11   0   8        957.95       1098.38       114.60 o                         
  12   0   8      10017.10      10983.17       372.45 o                         
  13   0   8        184.13        180.09       117.34 o                         
  -9   1   8       3955.72       4060.71       702.44 o                         
  -8   1   8        232.24        158.46        92.57 o                         
  -7   1   8       3965.82       4020.70       242.79 o                         
  -6   1   8       5165.88       5345.38       218.08 o                         
  -5   1   8       4474.88       4454.80       183.37 o                         
  -4   1   8         78.10        143.67        58.82 o                         
  -3   1   8       6699.33       6433.07       171.47 o                         
  -2   1   8       2646.36       2759.84       105.54 o                         
  -1   1   8       8080.75       7985.64       180.09 o                         
   0   1   8       1206.15       1263.54        72.60 o                         
   1   1   8       3257.35       3147.12       116.89 o                         
   2   1   8        406.91        508.33        57.26 o                         
   3   1   8       7187.60       7149.09       154.40 o                         
   4   1   8       1788.25       1712.89        81.86 o                         
   5   1   8      13621.35      12549.21       290.69 o                         
   6   1   8       9305.01       9416.31       209.47 o                         
   7   1   8      10883.17      10965.63       230.41 o                         
   8   1   8         26.93         -9.11        45.21 o                         
   9   1   8        571.36        412.24        70.56 o                         
  10   1   8       1167.56       1316.51       119.56 o                         
  11   1   8       2477.39       2676.60       176.65 o                         
  12   1   8         30.37        -18.99        74.10 o                         
  13   1   8       2743.27       2697.75       264.27 o                         
  -9   2   8        326.33        310.23       280.45 o                         
  -8   2   8       5718.48       5848.76       268.17 o                         
  -7   2   8        583.95        518.58        93.56 o                         
  -6   2   8         23.97         69.18        66.30 o                         
  -5   2   8        353.34        371.08        74.96 o                         
  -4   2   8      10026.27       9774.57       247.32 o                         
  -3   2   8        765.37        683.81        67.87 o                         
  -2   2   8      41327.35      40968.39       449.21 o                         
  -1   2   8       1102.72       1206.06        71.84 o                         
   0   2   8        240.80        269.65        41.22 o                         
   1   2   8        552.69        592.88        51.86 o                         
   2   2   8        653.69        687.47        51.37 o                         
   3   2   8        791.38        727.07        53.07 o                         
   4   2   8      14676.71      14803.56       203.19 o                         
   5   2   8       1004.98        976.89        59.25 o                         
   6   2   8       7302.82       7046.52       178.38 o                         
   7   2   8       2501.18       2454.87        99.37 o                         
   8   2   8       6212.18       6427.25       165.27 o                         
   9   2   8       2153.93       2150.02       130.75 o                         
  10   2   8      10195.58      10478.39       301.68 o                         
  11   2   8       2670.27       2978.76       181.73 o                         
  12   2   8        581.37        635.40       129.58 o                         
  13   2   8         43.83        101.41       118.33 o                         
  -9   3   8       9317.59       9194.50      1019.55 o                         
  -8   3   8        313.88        333.17       114.76 o                         
  -7   3   8       1344.51       1545.89       136.26 o                         
  -6   3   8       3207.07       3242.80       174.85 o                         
  -5   3   8        655.60        539.18        81.23 o                         
  -4   3   8       3780.25       4076.42       175.09 o                         
  -3   3   8      20754.95      20722.83       355.70 o                         
  -2   3   8         40.59         -4.66        34.61 o                         
  -1   3   8      17291.67      17584.86       259.05 o                         
   0   3   8        270.95        268.62        37.94 o                         
   1   3   8       1167.97       1142.92        61.92 o                         
   2   3   8       6317.48       6264.57       120.21 o                         
   3   3   8      16335.66      15632.27       207.22 o                         
   4   3   8        482.15        481.93        37.63 o                         
   5   3   8      14237.86      13914.48       180.27 o                         
   6   3   8      14593.34      14203.44       175.85 o                         
   7   3   8        475.12        458.65        42.72 o                         
   8   3   8       5769.38       6167.12       191.03 o                         
   9   3   8      10298.89      10390.78       265.23 o                         
  10   3   8        443.73        576.81        85.94 o                         
  11   3   8       5430.41       5364.80       310.47 o                         
  12   3   8       1634.84       1673.00       172.96 o                         
  13   3   8       1589.52       1621.78       201.41 o                         
  -8   4   8       7203.21       7235.61       298.60 o                         
  -7   4   8        328.10        350.20        95.40 o                         
  -6   4   8       1324.97       1270.59       116.79 o                         
  -5   4   8        200.59        254.26        64.59 o                         
  -4   4   8       2462.93       2603.90       135.15 o                         
  -3   4   8        816.79        746.38        79.39 o                         
  -2   4   8      10669.54      10901.91       242.10 o                         
  -1   4   8       3366.60       3424.46       125.73 o                         
   0   4   8       5531.59       5979.85       142.34 o                         
   1   4   8        414.99        374.38        33.65 o                         
   2   4   8       7800.30       7895.12       147.14 o                         
   3   4   8      20793.19      20599.10       245.63 o                         
   4   4   8      25317.98      25201.79       250.44 o                         
   5   4   8       5784.82       5514.11        84.07 o                         
   6   4   8       2652.69       2392.72       107.43 o                         
   7   4   8       2711.38       2741.94       114.65 o                         
   8   4   8       1228.71       1261.19        84.84 o                         
   9   4   8       2513.80       2530.33       137.66 o                         
  10   4   8       4083.95       4398.46       216.74 o                         
  11   4   8        478.07        310.35        89.00 o                         
  12   4   8       6604.63       7735.90       410.86 o                         
  13   4   8         56.02          7.88       134.16 o                         
  -8   5   8          5.95        -58.44       158.30 o                         
  -7   5   8       5158.85       5396.73       236.46 o                         
  -6   5   8       1826.92       1845.32       132.74 o                         
  -5   5   8       9313.81       9519.19       274.70 o                         
  -4   5   8         22.28         88.11        59.87 o                         
  -3   5   8       3860.83       4071.10       161.89 o                         
  -2   5   8        437.93        480.22        60.46 o                         
  -1   5   8       5275.54       5638.59       156.79 o                         
   0   5   8       3064.54       3342.94       111.88 o                         
   1   5   8       4877.83       5098.44       141.51 o                         
   2   5   8        998.90       1020.93        51.23 o                         
   3   5   8      10028.48       9856.41       158.46 o                         
   4   5   8        922.53        917.78        34.28 o                         
   5   5   8      13641.98      14116.43       243.37 o                         
   6   5   8        324.63        274.76        41.93 o                         
   7   5   8      10081.66      10279.42       218.13 o                         
   8   5   8        351.42        257.27        70.22 o                         
   9   5   8        307.17        374.14        81.45 o                         
  10   5   8          2.42        113.49        75.60 o                         
  11   5   8       2984.40       3180.13       262.21 o                         
  12   5   8        458.60        636.50       158.52 o                         
  13   5   8       3808.89       3900.16       360.02 o                         
  -8   6   8       1238.98        749.46       572.55 o                         
  -7   6   8       1274.86       1195.82       126.43 o                         
  -6   6   8       6808.50       6760.82       245.82 o                         
  -5   6   8        868.20        731.57        90.28 o                         
  -4   6   8       5919.27       6011.78       207.56 o                         
  -3   6   8       1596.39       1520.01       104.78 o                         
  -2   6   8       8504.97       8823.85       215.27 o                         
  -1   6   8        921.07       1025.27        70.57 o                         
   0   6   8       7316.45       7709.45       167.51 o                         
   1   6   8        654.41        690.89        57.57 o                         
   2   6   8       2053.34       2094.24        77.70 o                         
   3   6   8       9707.08       9430.31       150.87 o                         
   4   6   8       3485.28       3431.25        86.53 o                         
   5   6   8       2193.78       2253.91       102.48 o                         
   6   6   8      21610.84      21718.06       335.60 o                         
   7   6   8        603.70        597.63        59.80 o                         
   8   6   8       4419.74       4563.05       171.27 o                         
   9   6   8        198.44        346.03       110.08 o                         
  10   6   8       5033.22       4780.38       334.20 o                         
  11   6   8        181.08        350.55       185.28 o                         
  12   6   8       3547.39       3487.33       326.28 o                         
  13   6   8         69.10        134.11       139.05 o                         
  -7   7   8       2671.99       2452.88       195.03 o                         
  -6   7   8       1742.72       1872.45       142.80 o                         
  -5   7   8        362.89        305.02        79.08 o                         
  -4   7   8        344.24        291.92        65.37 o                         
  -3   7   8       3424.84       3372.76       156.20 o                         
  -2   7   8       2762.03       2771.66       131.22 o                         
  -1   7   8      13670.72      13804.10       280.07 o                         
   0   7   8      15589.87      15577.12       287.86 o                         
   1   7   8      10625.22      10750.44       215.81 o                         
   2   7   8        265.79        249.86        35.88 o                         
   3   7   8       1907.07       1956.63        96.03 o                         
   4   7   8       7023.76       7265.27       128.56 o                         
   5   7   8      11853.75      12037.84       254.00 o                         
   6   7   8        763.00        827.55        75.43 o                         
   7   7   8       3123.17       3196.47       138.00 o                         
   8   7   8         44.71         31.52        72.60 o                         
   9   7   8       3769.52       4244.63       285.82 o                         
  10   7   8         88.04         49.78        95.19 o                         
  11   7   8       9209.70       9870.75       520.51 o                         
  12   7   8       1318.57       1614.24       222.90 o                         
  13   7   8       2937.23       2696.72       301.57 o                         
  -7   8   8         17.22         79.44       151.75 o                         
  -6   8   8       1037.30       1103.69       127.03 o                         
  -5   8   8       1318.20       1292.51       130.50 o                         
  -4   8   8        900.72        624.56       110.35 o                         
  -3   8   8       4267.13       4220.60       188.00 o                         
  -2   8   8       8456.30       8358.38       254.61 o                         
  -1   8   8        114.97        154.36        59.76 o                         
   0   8   8      12293.75      12292.87       281.17 o                         
   1   8   8       5154.03       5229.97       174.14 o                         
   2   8   8       2272.67       2278.39       101.67 o                         
   3   8   8         85.45        110.46        40.58 o                         
   4   8   8      12339.92      12201.59       375.66 o                         
   5   8   8       1902.58       1969.31       134.18 o                         
   6   8   8       4249.88       4409.06       211.23 o                         
   7   8   8        320.46        273.76        67.93 o                         
   8   8   8        360.82        328.47        70.52 o                         
   9   8   8         83.30         46.19        90.04 o                         
  10   8   8       4383.62       4618.32       307.14 o                         
  11   8   8         16.89         58.94       169.20 o                         
  12   8   8       9484.67       9902.96       546.65 o                         
  13   8   8        264.15        539.11       233.97 o                         
  -6   9   8          0.61        123.14       105.54 o                         
  -5   9   8       1822.95       1761.84       133.15 o                         
  -4   9   8        985.29        986.89        95.59 o                         
  -3   9   8       5019.88       4858.17       199.33 o                         
  -2   9   8        179.02        130.49        64.26 o                         
  -1   9   8       5859.64       5913.26       208.73 o                         
   0   9   8       3623.52       3484.22       155.64 o                         
   1   9   8        928.20       1085.77        83.56 o                         
   2   9   8       5051.50       5377.18       164.35 o                         
   3   9   8      10378.98      10304.48       308.30 o                         
   4   9   8         43.51         61.12        57.77 o                         
   5   9   8       9995.28      10476.39       345.82 o                         
   6   9   8       1123.80       1279.57       131.51 o                         
   7   9   8       5592.92       5723.28       260.81 o                         
   8   9   8       1650.84       1703.43       145.80 o                         
   9   9   8       1233.80       1107.65       202.75 o                         
  10   9   8        214.44        213.07       149.45 o                         
  11   9   8       1947.25       2146.50       264.06 o                         
  12   9   8       1478.87       1404.32       240.00 o                         
  13   9   8       1384.64       1490.93       471.33 o                         
  -5  10   8          1.25         -5.34        94.51 o                         
  -4  10   8       5871.60       5638.03       247.33 o                         
  -3  10   8       4793.13       4841.42       222.48 o                         
  -2  10   8       9066.35       9000.86       290.02 o                         
  -1  10   8       1377.50       1482.00       115.70 o                         
   0  10   8        602.63        591.05        73.77 o                         
   1  10   8        730.24        736.26        73.23 o                         
   2  10   8       4131.08       4210.58       156.29 o                         
   3  10   8        558.14        505.11        97.28 o                         
   4  10   8       3180.30       3412.45       252.71 o                         
   5  10   8        499.25        579.58        95.98 o                         
   6  10   8       6725.38       7261.15       317.50 o                         
   7  10   8         28.07        101.63       110.48 o                         
   8  10   8       8207.96       8153.39       457.35 o                         
   9  10   8       2990.15       2862.65       306.67 o                         
  10  10   8       3282.29       2789.99       359.15 o                         
  11  10   8       1734.36       1644.41       301.33 o                         
  12  10   8        178.00        310.53       264.79 o                         
  -4  11   8         48.29          8.19        79.18 o                         
  -3  11   8       8158.44       7579.31       291.34 o                         
  -2  11   8        445.02        431.30        80.30 o                         
  -1  11   8       1902.05       1761.40       129.88 o                         
   0  11   8          0.53         24.13        77.94 o                         
   1  11   8       3446.33       3430.86       154.30 o                         
   2  11   8         22.45        100.94        83.58 o                         
   3  11   8       5120.08       5691.15       304.05 o                         
   4  11   8        101.95        213.60        92.19 o                         
   5  11   8       2311.44       2281.12       190.01 o                         
   6  11   8        920.72        836.75       149.46 o                         
   7  11   8       2622.79       2918.90       249.01 o                         
   8  11   8        404.71        506.01       192.28 o                         
   9  11   8       8444.09       8871.62       615.45 o                         
  10  11   8        283.73        -40.74       177.78 o                         
  11  11   8        754.57        248.60       181.23 o                         
  -3  12   8       1431.15       1512.79       186.77 o                         
  -2  12   8       3299.31       2881.72       184.06 o                         
  -1  12   8        293.17        305.87        82.30 o                         
   0  12   8       3053.85       3105.81       248.74 o                         
   1  12   8        235.53        133.98       107.65 o                         
   2  12   8       3499.93       3476.63       250.49 o                         
   3  12   8         32.16         43.86       117.73 o                         
   4  12   8       7918.43       8644.98       391.26 o                         
   5  12   8         66.51        -71.44       116.31 o                         
   6  12   8       1201.38       1425.69       197.93 o                         
   7  12   8         34.46         64.66       111.31 o                         
   8  12   8       1168.69       1019.98       258.37 o                         
   9  12   8        320.99        372.81       282.53 o                         
  10  12   8       1786.86       2195.64       286.98 o                         
  11  12   8        198.94        704.18       432.92 o                         
  -2  13   8        654.46        606.64       260.02 o                         
  -1  13   8       4379.03       3692.74       627.09 o                         
   0  13   8        474.48        281.17       137.43 o                         
   1  13   8        671.73        375.23       145.06 o                         
   2  13   8          5.33        -64.45       115.50 o                         
   3  13   8       4394.79       4301.71       288.59 o                         
   4  13   8         11.92        130.39       119.28 o                         
   5  13   8       9173.64       9898.73       541.78 o                         
   6  13   8        608.23        850.65       189.68 o                         
   7  13   8       1256.32        630.11       300.96 o                         
   8  13   8        495.88         61.53       235.96 o                         
   9  13   8         40.93        560.41       269.18 o                         
  10  13   8        394.89        957.03       395.11 o                         
   0  14   8       2917.58       4356.90       745.84 o                         
   1  14   8        412.05        444.95       256.08 o                         
   2  14   8        317.66        595.72       232.76 o                         
   3  14   8        280.58        302.42       200.20 o                         
   4  14   8       1791.39       1846.75       250.82 o                         
   5  14   8          2.72         25.08       164.22 o                         
   6  14   8       6637.55       6225.21       517.80 o                         
   7  14   8        320.52        205.42       190.93 o                         
   8  14   8        348.99        -10.09       260.15 o                         
  -3  -8   9       1772.05       1464.75       330.74 o                         
  -2  -8   9         14.56         28.64       165.26 o                         
  -1  -8   9       3235.93       3817.77       409.43 o                         
   0  -8   9        327.03        371.20       182.19 o                         
   1  -8   9        602.37        967.63       143.38 o                         
   2  -8   9        101.91        157.73       128.66 o                         
   3  -8   9       1362.09       1774.62       523.55 o                         
   4  -8   9         32.44       -371.80       371.80 o                         
  -4  -7   9        989.64       1004.89       434.21 o                         
  -3  -7   9        451.65        503.18       116.55 o                         
  -2  -7   9       1453.73       1463.18       137.09 o                         
  -1  -7   9         91.79        212.48        87.66 o                         
   0  -7   9       8448.03       9153.21       324.77 o                         
   1  -7   9        546.88        733.44       108.79 o                         
   2  -7   9        215.22        241.81        76.95 o                         
   3  -7   9        206.72        253.10        90.69 o                         
   4  -7   9         25.71        186.04       132.26 o                         
   5  -7   9        153.13        302.01        92.31 o                         
   6  -7   9       7597.71       8408.42       474.07 o                         
  -5  -6   9       3844.41       3813.23       549.04 o                         
  -4  -6   9        148.84        212.64       101.78 o                         
  -3  -6   9        295.27        453.79       106.98 o                         
  -2  -6   9        412.87        464.10        96.14 o                         
  -1  -6   9       5553.78       6587.36       263.36 o                         
   0  -6   9        344.28        473.97        95.76 o                         
   1  -6   9      12507.52      14384.29       400.65 o                         
   2  -6   9          7.36        173.72        99.02 o                         
   3  -6   9        225.80        428.17        85.66 o                         
   4  -6   9         22.93         86.35        93.09 o                         
   5  -6   9       2824.31       2880.02       197.76 o                         
   6  -6   9         33.26        106.67        98.38 o                         
   7  -6   9       6803.97       6440.06       312.95 o                         
   8  -6   9          1.71       -156.80       156.80 o                         
  -6  -5   9       5130.13       5187.13       566.93 o                         
  -5  -5   9         93.09        -98.33        98.33 o                         
  -4  -5   9       2138.40       1968.99       156.99 o                         
  -3  -5   9         82.94        -38.67        92.13 o                         
  -2  -5   9        101.38        276.86        88.43 o                         
  -1  -5   9         13.70        132.85        83.53 o                         
   0  -5   9       7839.45       9367.20       304.53 o                         
   1  -5   9        724.34        688.03        99.15 o                         
   2  -5   9       4585.73       5264.04       220.39 o                         
   3  -5   9        983.82       1065.75       105.40 o                         
   4  -5   9        845.41        744.55        91.64 o                         
   5  -5   9        366.78        318.33        87.78 o                         
   6  -5   9       6696.95       6594.24       254.40 o                         
   7  -5   9        152.72         39.82        81.97 o                         
   8  -5   9       2503.87       1965.74       198.78 o                         
   9  -5   9        660.34         43.95       114.55 o                         
  -7  -4   9       2269.49       2753.54       836.41 o                         
  -6  -4   9         10.55         25.42        94.76 o                         
  -5  -4   9       3484.97       3406.67       213.43 o                         
  -4  -4   9        238.33         36.69        95.00 o                         
  -3  -4   9       4170.00       3768.76       196.11 o                         
  -2  -4   9        676.45        703.58       107.58 o                         
  -1  -4   9       1894.41       1853.61       137.82 o                         
   0  -4   9       2361.81       2681.88       148.64 o                         
   1  -4   9       1261.41       1532.81       117.18 o                         
   2  -4   9         11.02        133.64        73.93 o                         
   3  -4   9       7840.07       8173.67       261.36 o                         
   4  -4   9        735.12        585.18        83.55 o                         
   5  -4   9       2937.05       2889.85       165.91 o                         
   6  -4   9         67.42         11.47        72.62 o                         
   7  -4   9       4468.88       3884.18       201.86 o                         
   8  -4   9        319.41        133.69        75.49 o                         
   9  -4   9       2842.53       2554.47       165.71 o                         
  10  -4   9         93.87       -147.51       147.51 o                         
  -7  -3   9        509.24        640.27       201.51 o                         
  -6  -3   9        233.09         84.77        89.47 o                         
  -5  -3   9        361.60        210.09        82.93 o                         
  -4  -3   9       3136.24       3252.75       190.55 o                         
  -3  -3   9       4656.54       4510.40       222.25 o                         
  -2  -3   9      17050.44      16370.69       416.93 o                         
  -1  -3   9        411.25        243.68        76.69 o                         
   0  -3   9        575.84        547.07        75.98 o                         
   1  -3   9        324.16        339.87        69.12 o                         
   2  -3   9       3729.38       4207.55       175.65 o                         
   3  -3   9       1168.09       1114.11        95.86 o                         
   4  -3   9       5616.98       6062.12       211.23 o                         
   5  -3   9        459.98        387.78        80.87 o                         
   6  -3   9        387.79        460.00        79.44 o                         
   7  -3   9        848.25        643.24        87.07 o                         
   8  -3   9       3854.67       3522.35       183.60 o                         
   9  -3   9       2859.20       2585.26       193.67 o                         
  10  -3   9       7493.92       7973.97       376.49 o                         
  11  -3   9         23.68         35.10       271.62 o                         
  -8  -2   9        162.47         -8.31       564.30 o                         
  -7  -2   9       4518.32       4963.63       239.37 o                         
  -6  -2   9       2152.85       1892.04       148.20 o                         
  -5  -2   9        106.89        142.89        74.57 o                         
  -4  -2   9       1207.35       1233.63       114.36 o                         
  -3  -2   9       3229.09       3241.29       174.78 o                         
  -2  -2   9         21.67         70.01        74.77 o                         
  -1  -2   9      11018.70      11283.42       308.85 o                         
   0  -2   9       1195.63        903.97        80.50 o                         
   1  -2   9       5906.33       5803.18       226.38 o                         
   2  -2   9       3546.85       3501.78       136.50 o                         
   3  -2   9       5175.23       5344.48       197.85 o                         
   4  -2   9        334.35        337.21        69.72 o                         
   5  -2   9       4899.00       5045.11       195.60 o                         
   6  -2   9       9774.28      10254.91       285.03 o                         
   7  -2   9        482.02        360.09        71.69 o                         
   8  -2   9        995.36        843.80        94.52 o                         
   9  -2   9       6227.47       5970.95       326.51 o                         
  10  -2   9       2017.42       2083.44       184.23 o                         
  11  -2   9       3344.59       3082.82       246.70 o                         
  -8  -1   9       4591.71       3585.35       633.02 o                         
  -7  -1   9         65.77        194.25        85.89 o                         
  -6  -1   9       8776.32       8710.74       284.45 o                         
  -5  -1   9        102.72        184.03        77.37 o                         
  -4  -1   9         69.04        162.04        69.20 o                         
  -3  -1   9         21.12        -37.62        64.44 o                         
  -2  -1   9       1121.62       1229.12        95.13 o                         
  -1  -1   9        990.96        902.40        86.48 o                         
   0  -1   9      20020.42      20709.28       406.45 o                         
   1  -1   9        306.57        232.05        52.61 o                         
   2  -1   9       2999.17       2782.59       134.00 o                         
   3  -1   9       6218.92       5950.88       205.54 o                         
   4  -1   9       3622.25       3777.42       166.22 o                         
   5  -1   9        703.70        683.76        80.74 o                         
   6  -1   9      12343.56      12761.54       307.66 o                         
   7  -1   9       1494.51       1506.68       112.39 o                         
   8  -1   9       2056.52       1969.13       122.66 o                         
   9  -1   9        636.95        644.60        78.95 o                         
  10  -1   9        381.33        329.82        89.20 o                         
  11  -1   9          0.21        139.92        93.78 o                         
  12  -1   9       4720.17       5142.03       453.30 o                         
  -8   0   9        245.16         50.75       491.52 o                         
  -7   0   9       6231.59       6620.39       269.08 o                         
  -6   0   9        427.66        366.43        81.68 o                         
  -5   0   9      12631.76      12977.26       326.34 o                         
  -4   0   9        102.10        173.34        66.10 o                         
  -3   0   9        215.30        176.64        59.12 o                         
  -2   0   9         62.16         91.90        57.54 o                         
  -1   0   9       9457.90       9618.63       236.19 o                         
   0   0   9       1032.53        966.61        79.69 o                         
   1   0   9      15391.13      15848.61       284.61 o                         
   2   0   9        156.47        189.21        55.89 o                         
   3   0   9        422.07        345.18        57.72 o                         
   4   0   9        401.92        281.40        62.22 o                         
   5   0   9      11035.53      11302.10       276.64 o                         
   6   0   9       2330.86       2393.53       119.98 o                         
   7   0   9      26574.06      28298.84       418.08 o                         
   8   0   9        383.67        365.23        71.59 o                         
   9   0   9         55.44         36.61        68.91 o                         
  10   0   9          9.72         67.83        75.69 o                         
  11   0   9        665.94        710.70       115.27 o                         
  12   0   9        144.25        205.63       100.77 o                         
  -8   1   9        153.30          0.94       196.12 o                         
  -7   1   9         98.49         92.99        83.09 o                         
  -6   1   9       8111.26       8132.14       285.35 o                         
  -5   1   9          7.07         46.76        63.01 o                         
  -4   1   9       3242.19       3110.43       146.42 o                         
  -3   1   9         56.27         58.91        56.22 o                         
  -2   1   9       6312.12       6423.88       181.98 o                         
  -1   1   9       1793.19       1662.85        92.59 o                         
   0   1   9      23359.17      23471.79       366.64 o                         
   1   1   9          4.40        -36.11        55.34 o                         
   2   1   9       1540.95       1588.09        93.08 o                         
   3   1   9       7245.99       7455.83       180.82 o                         
   4   1   9        201.97        170.78        51.25 o                         
   5   1   9       2959.47       2679.17       123.93 o                         
   6   1   9      24046.14      24055.29       595.45 o                         
   7   1   9        289.41        366.36        58.03 o                         
   8   1   9       8375.17       8427.81       264.01 o                         
   9   1   9        702.80        737.25        90.80 o                         
  10   1   9        204.98        260.22        69.99 o                         
  11   1   9        436.79        457.99       122.20 o                         
  12   1   9       4375.55       4415.45       248.38 o                         
  13   1   9         13.76       -125.72       177.09 o                         
  -8   2   9        165.44        312.18       240.05 o                         
  -7   2   9       2511.12       2315.82       171.55 o                         
  -6   2   9        292.17        315.57        97.65 o                         
  -5   2   9       1045.98       1074.09       106.85 o                         
  -4   2   9        428.57        436.73        79.20 o                         
  -3   2   9       4800.34       4732.30       173.59 o                         
  -2   2   9         23.25         -9.20        53.08 o                         
  -1   2   9      10095.04       9659.06       205.14 o                         
   0   2   9       1282.02       1233.93        74.69 o                         
   1   2   9      12216.60      12176.87       248.30 o                         
   2   2   9         20.20        -28.30        43.68 o                         
   3   2   9       4069.22       3824.76       128.67 o                         
   4   2   9        484.52        514.17        52.17 o                         
   5   2   9       7717.25       8162.30       184.42 o                         
   6   2   9        300.91        232.63        51.28 o                         
   7   2   9       5710.74       5037.54       154.94 o                         
   8   2   9        156.27        220.95        66.07 o                         
   9   2   9       2690.41       2773.06       150.71 o                         
  10   2   9          1.26         23.61        63.47 o                         
  11   2   9       4279.69       4381.54       232.99 o                         
  12   2   9       2034.71       2233.14       198.84 o                         
  13   2   9       4357.02       4343.00       343.42 o                         
  -8   3   9       6924.84       6563.01       838.40 o                         
  -7   3   9        673.70        599.99       109.22 o                         
  -6   3   9       2262.92       2479.95       158.97 o                         
  -5   3   9       1076.37        999.68       105.19 o                         
  -4   3   9       1854.25       1710.48       124.02 o                         
  -3   3   9        346.02        232.89        56.76 o                         
  -2   3   9       7721.24       7648.53       198.52 o                         
  -1   3   9       5258.43       5285.26       143.91 o                         
   0   3   9       5070.92       5288.16       139.17 o                         
   1   3   9         12.97         10.33        29.57 o                         
   2   3   9       7120.83       6919.79       147.98 o                         
   3   3   9      10942.42      10747.52       192.43 o                         
   4   3   9      19662.72      19574.85       267.38 o                         
   5   3   9       1440.77       1453.44        69.57 o                         
   6   3   9       2598.53       2583.19        82.49 o                         
   7   3   9        997.57        983.32        82.69 o                         
   8   3   9        894.16        948.06        78.72 o                         
   9   3   9        174.02        199.62        55.81 o                         
  10   3   9       3740.04       3962.31       229.64 o                         
  11   3   9         23.77        155.33       100.78 o                         
  12   3   9       5980.60       6197.38       319.11 o                         
  13   3   9          2.68        -35.76       123.07 o                         
  -7   4   9       7275.50       7815.97       324.30 o                         
  -6   4   9        697.33        745.47        94.09 o                         
  -5   4   9       4080.34       4195.86       192.93 o                         
  -4   4   9       4746.84       4644.88       187.39 o                         
  -3   4   9       6189.83       6384.66       201.48 o                         
  -2   4   9         25.03         92.76        51.41 o                         
  -1   4   9       4423.68       4732.55       148.76 o                         
   0   4   9      25254.50      25787.88       338.75 o                         
   1   4   9       1011.65       1050.82        59.34 o                         
   2   4   9       9946.12       9776.62       181.65 o                         
   3   4   9      12102.32      12026.00       189.28 o                         
   4   4   9       5897.44       5686.13       124.15 o                         
   5   4   9      12728.21      12361.40       178.70 o                         
   6   4   9       7076.96       7312.82       216.92 o                         
   7   4   9       5772.66       6040.06       203.16 o                         
   8   4   9       1236.09       1137.00       101.35 o                         
   9   4   9       4049.84       3944.46       186.40 o                         
  10   4   9        878.73        776.14       105.17 o                         
  11   4   9       2001.19       2169.61       179.00 o                         
  12   4   9       4833.59       4700.85       327.98 o                         
  13   4   9        997.00       1287.47       214.47 o                         
  -7   5   9        720.01        936.91       130.17 o                         
  -6   5   9       5558.58       5368.79       245.18 o                         
  -5   5   9        244.45        295.86        78.31 o                         
  -4   5   9       2643.12       2695.26       152.70 o                         
  -3   5   9       7931.72       8019.02       246.41 o                         
  -2   5   9       6511.01       6505.42       209.62 o                         
  -1   5   9       1624.62       1657.82       103.88 o                         
   0   5   9      12420.57      12931.01       271.88 o                         
   1   5   9       1173.09       1234.05        78.40 o                         
   2   5   9       4908.17       5023.58       132.93 o                         
   3   5   9       3118.59       3235.51        98.48 o                         
   4   5   9       1833.99       1854.63        72.70 o                         
   5   5   9       1513.49       1560.95        96.86 o                         
   6   5   9       9756.42      10004.98       231.43 o                         
   7   5   9       2563.24       2630.89       124.76 o                         
   8   5   9      12398.75      12754.53       307.82 o                         
   9   5   9       8759.08       9044.86       372.62 o                         
  10   5   9       3980.04       4000.60       223.57 o                         
  11   5   9        121.13        102.98       111.88 o                         
  12   5   9        344.47        285.36       174.02 o                         
  13   5   9       2372.17       2401.31       270.80 o                         
  -7   6   9       4204.13       3639.41       695.69 o                         
  -6   6   9        350.47        362.93        90.87 o                         
  -5   6   9       1486.75       1224.11       116.16 o                         
  -4   6   9        136.94        305.30        72.51 o                         
  -3   6   9        491.32        359.38        76.56 o                         
  -2   6   9        744.33        690.73        82.65 o                         
  -1   6   9      12868.07      13290.60       283.44 o                         
   0   6   9       1101.74       1172.58        79.68 o                         
   1   6   9      22160.03      22707.10       344.66 o                         
   2   6   9        441.17        386.57        48.59 o                         
   3   6   9       1084.37       1069.69        60.15 o                         
   4   6   9        114.18        116.48        31.23 o                         
   5   6   9       1944.43       1987.43       111.83 o                         
   6   6   9       2569.12       2644.14       123.70 o                         
   7   6   9       9647.11      10147.72       241.39 o                         
   8   6   9          5.48        -64.40        72.73 o                         
   9   6   9       6059.36       6271.62       322.26 o                         
  10   6   9       1723.68       1925.60       190.27 o                         
  11   6   9       2400.88       2517.88       231.33 o                         
  12   6   9         19.78        -18.69       209.69 o                         
  13   6   9       4547.69       5174.46       357.93 o                         
  -7   7   9        324.36        -76.85       196.63 o                         
  -6   7   9       5100.58       5065.26       234.48 o
[truncated: 111,378 more chars]
