# Supplementary material for: Crystal structures of fourteen halochalcogenylphos­pho­nium tetra­halogenidoaurates(III)
Source: Acta Crystallogr E Crystallogr Commun. 2024 Apr 23;80(Pt 5):506–21. doi: 10.1107/S2056989024002780 (PMC11074578; doi:10.1107/S2056989024002780)
Supplement: Supplementary file 13 [file e-80-00506-21bsup13.hkl]

data_21b                                                                        
_shelx_title ' Petra in P-1'                                                    
_shelx_refln_list_code          4                                               
_shelx_F_calc_maximum      340.89                                               
_exptl_crystal_F_000       756.00                                               
_reflns_d_resolution_high  0.6918                                               
                                                                                
loop_                                                                           
 _space_group_symop_operation_xyz                                               
 'x, y, z'                                                                      
 '-x, -y, -z'                                                                   
                                                                                
_cell_length_a     7.9212                                                       
_cell_length_b     8.0606                                                       
_cell_length_c    15.2911                                                       
_cell_angle_alpha  76.817                                                       
_cell_angle_beta   82.668                                                       
_cell_angle_gamma  87.728                                                       
                                                                                
_shelx_F_squared_multiplier     1.000                                           
                                                                                
loop_                                                                           
 _refln_index_h                                                                 
 _refln_index_k                                                                 
 _refln_index_l                                                                 
 _refln_F_squared_calc                                                          
 _refln_F_squared_meas                                                          
 _refln_F_squared_sigma                                                         
 _refln_observed_status                                                         
   1   0   0       8222.64       9124.41       111.18 o                         
   2   0   0      10890.11      10762.66        97.21 o                         
   3   0   0       1866.44       1687.36        40.38 o                         
   4   0   0        689.76        671.31        27.26 o                         
   5   0   0       9059.86       8705.93       110.44 o                         
   6   0   0         24.06         70.52        26.64 o                         
   7   0   0        173.06        164.93        33.33 o                         
   8   0   0      21653.51      22391.63       391.49 o                         
   9   0   0        554.21        650.71        93.50 o                         
  10   0   0       6669.11       6902.34       268.28 o                         
  11   0   0         55.94         45.08       163.81 o                         
 -11   1   0       9223.82       8498.76       491.01 o                         
 -10   1   0        391.16        285.88       199.16 o                         
  -9   1   0       1324.60       1735.49       150.42 o                         
  -8   1   0          0.88        -38.95        75.02 o                         
  -7   1   0       3052.41       3163.73       113.16 o                         
  -6   1   0        101.58        105.60        23.33 o                         
  -5   1   0       4774.41       4792.51        83.53 o                         
  -4   1   0       1699.79       1670.94        45.63 o                         
  -3   1   0      61350.59      61094.06       317.96 o                         
  -2   1   0       7247.03       7486.41        57.52 o                         
  -1   1   0      17475.81      18051.82        90.26 o                         
   0   1   0       9275.87       9885.97        75.47 o                         
   1   1   0      10543.99      10876.81        56.89 o                         
   2   1   0       9525.48       9596.97        59.28 o                         
   3   1   0      18376.44      18383.58       122.83 o                         
   4   1   0       1488.57       1508.29        36.27 o                         
   5   1   0      26811.55      26269.04       228.46 o                         
   6   1   0        250.90        256.04        36.20 o                         
   7   1   0       5171.82       5172.99       100.90 o                         
   8   1   0       1619.85       1733.34       117.74 o                         
   9   1   0       6368.89       6385.89       257.03 o                         
  10   1   0         18.69        -31.63        88.54 o                         
  11   1   0         21.24        -48.36       209.57 o                         
 -10   2   0       2143.73       2399.00       171.74 o                         
  -9   2   0       2783.92       2596.30       193.39 o                         
  -8   2   0       4624.15       4740.08       212.96 o                         
  -7   2   0         54.37          2.01        37.90 o                         
  -6   2   0       6869.44       6887.17       146.52 o                         
  -5   2   0         32.41         60.02        18.15 o                         
  -4   2   0      10341.83      10170.97       104.22 o                         
  -3   2   0       9717.08       9913.11        97.96 o                         
  -2   2   0      76220.25      76917.10       365.26 o                         
  -1   2   0      30753.52      32578.43       149.40 o                         
   0   2   0       3074.08       3178.06        32.21 o                         
   1   2   0       3206.84       3464.95        31.48 o                         
   2   2   0       1931.55       1972.58        26.61 o                         
   3   2   0       1804.18       1770.18        31.81 o                         
   4   2   0       9857.22       9545.78       104.03 o                         
   5   2   0        316.38        279.67        33.50 o                         
   6   2   0      33027.28      33357.12       296.62 o                         
   7   2   0       3204.82       3202.04        94.69 o                         
   8   2   0       4218.54       4029.71       168.35 o                         
   9   2   0          5.75        112.89        98.35 o                         
  10   2   0        336.04        337.94       137.73 o                         
  11   2   0        205.33       -199.09       284.14 o                         
 -10   3   0        124.79        -56.17       110.26 o                         
  -9   3   0         28.83        103.25        85.30 o                         
  -8   3   0       4495.25       4710.09       129.13 o                         
  -7   3   0         68.72         40.03        39.42 o                         
  -6   3   0       3019.16       3000.25        95.52 o                         
  -5   3   0      42820.71      42468.03       354.95 o                         
  -4   3   0      19140.47      18938.23       169.55 o                         
  -3   3   0      35443.85      34853.42       242.87 o                         
  -2   3   0       7181.57       7670.60        90.36 o                         
  -1   3   0       3657.71       3812.84        53.05 o                         
   0   3   0        453.56        474.56        22.69 o                         
   1   3   0       5409.99       5497.81        61.98 o                         
   2   3   0      18119.77      18012.28       146.01 o                         
   3   3   0      12858.47      12629.23       111.16 o                         
   4   3   0         38.62         51.40        17.18 o                         
   5   3   0      10532.00      10323.96       124.24 o                         
   6   3   0         22.37         58.32        34.65 o                         
   7   3   0       7764.52       8081.32       195.37 o                         
   8   3   0       7261.87       7024.33       298.99 o                         
   9   3   0       1692.41       1546.49       129.69 o                         
  10   3   0        275.58        110.74       101.72 o                         
 -10   4   0       4499.62       4281.75       430.95 o                         
  -9   4   0         86.32         73.46       103.01 o                         
  -8   4   0       9247.62       9047.16       190.75 o                         
  -7   4   0       1018.19        917.01        64.97 o                         
  -6   4   0       9310.63       9176.99       165.26 o                         
  -5   4   0       3254.51       3143.95        92.13 o                         
  -4   4   0         42.62         63.88        21.88 o                         
  -3   4   0       4139.02       4267.77        76.97 o                         
  -2   4   0       6099.68       6271.73        87.68 o                         
  -1   4   0       4226.95       4330.59        62.41 o                         
   0   4   0      19671.24      20160.19       156.65 o                         
   1   4   0          4.94         54.04        13.50 o                         
   2   4   0      46263.93      46461.70       304.89 o                         
   3   4   0       1915.52       1951.57        48.60 o                         
   4   4   0      16747.42      16429.61       153.22 o                         
   5   4   0       4983.48       4920.89        92.66 o                         
   6   4   0        691.77        640.91        46.03 o                         
   7   4   0       3716.10       3780.00       155.12 o                         
   8   4   0        454.34        456.25        82.03 o                         
   9   4   0        735.09        482.70        90.79 o                         
  10   4   0       5726.83       5268.51       302.29 o                         
  -9   5   0       2087.52       2058.72       172.01 o                         
  -8   5   0        366.33        372.38        58.09 o                         
  -7   5   0       6508.95       6220.59       158.29 o                         
  -6   5   0       9791.12       9725.62       180.77 o                         
  -5   5   0      15480.34      14877.50       215.11 o                         
  -4   5   0        136.90        197.69        32.85 o                         
  -3   5   0        610.65        685.36        40.94 o                         
  -2   5   0       4820.62       4826.83        80.59 o                         
  -1   5   0      16034.00      16232.89       146.20 o                         
   0   5   0       6178.55       6299.58        83.63 o                         
   1   5   0       9659.15       9683.12       103.14 o                         
   2   5   0       3398.39       3422.33        65.06 o                         
   3   5   0      13917.57      14042.13       160.65 o                         
   4   5   0         77.24         67.74        36.23 o                         
   5   5   0       2350.34       2276.66        75.93 o                         
   6   5   0       1958.82       1857.67        69.44 o                         
   7   5   0       9784.68       9698.42       243.84 o                         
   8   5   0        258.42        272.47        79.61 o                         
   9   5   0       2246.67       2345.84       236.30 o                         
  10   5   0        252.88        -22.32       125.31 o                         
  -8   6   0       5994.09       5939.28       178.33 o                         
  -7   6   0        977.45        996.70        78.41 o                         
  -6   6   0       2350.12       2381.34       105.47 o                         
  -5   6   0       2554.39       2433.99        93.03 o                         
  -4   6   0      22174.24      21668.27       247.87 o                         
  -3   6   0       1616.79       1718.47        62.52 o                         
  -2   6   0       7092.92       7219.67       113.52 o                         
  -1   6   0       4725.12       4581.44        77.13 o                         
   0   6   0       4428.04       4594.03        87.51 o                         
   1   6   0        290.53        280.97        24.31 o                         
   2   6   0       4004.04       4029.49        81.88 o                         
   3   6   0       4061.02       4158.26        93.63 o                         
   4   6   0      17323.16      17130.76       221.48 o                         
   5   6   0        272.38        249.40        43.26 o                         
   6   6   0       1218.18       1193.39        63.80 o                         
   7   6   0       3416.17       3614.81       155.38 o                         
   8   6   0       3929.59       4342.21       210.44 o                         
   9   6   0        296.34        766.29       321.89 o                         
  -8   7   0        211.62        236.72        89.23 o                         
  -7   7   0       4104.04       4019.49       144.01 o                         
  -6   7   0       1511.55       1374.19        86.50 o                         
  -5   7   0         16.24          7.20        44.14 o                         
  -4   7   0       9558.93       9266.40       171.44 o                         
  -3   7   0      11907.47      11767.92       175.34 o                         
  -2   7   0       5612.98       5687.55       113.74 o                         
  -1   7   0      15443.00      15786.65       196.99 o                         
   0   7   0      15438.89      15367.86       191.14 o                         
   1   7   0      24018.52      24765.65       252.96 o                         
   2   7   0        602.68        553.55        48.08 o                         
   3   7   0        113.86        129.13        43.37 o                         
   4   7   0      11324.41      11318.14       192.95 o                         
   5   7   0       2676.02       2593.43        97.01 o                         
   6   7   0        206.67         90.16        88.27 o                         
   7   7   0       4951.81       4926.59       220.90 o                         
   8   7   0       1571.29       1285.31       202.76 o                         
  -7   8   0         66.87         63.63        61.35 o                         
  -6   8   0       8086.15       8230.09       207.54 o                         
  -5   8   0          3.74         57.12        47.73 o                         
  -4   8   0       2294.08       2257.25        96.34 o                         
  -3   8   0         94.99        143.71        45.09 o                         
  -2   8   0        369.29        450.26        49.29 o                         
  -1   8   0          1.18        -17.99        39.05 o                         
   0   8   0       3014.58       3081.79        93.52 o                         
   1   8   0        125.78        129.98        39.87 o                         
   2   8   0      21273.12      21139.87       267.88 o                         
   3   8   0       1689.40       1791.97        85.18 o                         
   4   8   0       6514.26       6579.75       156.98 o                         
   5   8   0        807.43        830.53        65.88 o                         
   6   8   0        919.59       1004.13       114.36 o                         
   7   8   0        187.94         34.94       109.52 o                         
  -6   9   0       1365.67       1923.51       413.09 o                         
  -5   9   0        393.08        409.19        69.68 o                         
  -4   9   0       1687.98       1744.79       101.62 o                         
  -3   9   0       2924.94       3050.53       119.15 o                         
  -2   9   0        563.42        520.92        63.04 o                         
  -1   9   0      15617.37      16027.95       253.64 o                         
   0   9   0         32.35          0.29        45.52 o                         
   1   9   0       1196.51       1143.43        76.39 o                         
   2   9   0       6053.13       5929.06       152.85 o                         
   3   9   0        554.19        638.38        63.36 o                         
   4   9   0         50.61        -17.49        51.78 o                         
   5   9   0       3181.84       3158.38       120.99 o                         
   6   9   0       2522.12       2671.56       255.35 o                         
  -4  10   0       8281.41       7800.46       708.34 o                         
  -3  10   0       1282.92       1146.51        82.70 o                         
  -2  10   0       7310.61       7204.64       189.11 o                         
  -1  10   0       2455.98       2817.38       124.27 o                         
   0  10   0        748.72        856.30        75.54 o                         
   1  10   0         21.78        120.26        67.57 o                         
   2  10   0       1275.04       1328.70        86.18 o                         
   3  10   0         92.66         80.80        50.27 o                         
   4  10   0        618.28        553.35        76.21 o                         
   5  10   0        954.65        353.11       234.84 o                         
  -2  11   0        663.94        698.74       216.71 o                         
   1  11   0       1514.79       1197.69       371.47 o                         
   2  11   0        294.40        214.62       248.66 o                         
  -5 -10   1       3787.95       3612.81       407.65 o                         
  -4 -10   1        638.82        563.31       102.34 o                         
  -3 -10   1       2426.25       2259.45       121.53 o                         
  -2 -10   1        166.03        107.21        59.39 o                         
  -1 -10   1       1016.21       1216.14        94.13 o                         
   0 -10   1       1225.07       1227.33        89.70 o                         
   1 -10   1       6691.35       6733.07       193.96 o                         
   2 -10   1        136.32        133.60        55.95 o                         
   3 -10   1      11704.09      11576.27       369.41 o                         
   4 -10   1       3701.05       3520.59       537.99 o                         
  -6  -9   1       4566.00       3989.77       421.36 o                         
  -5  -9   1        196.60        189.38       130.16 o                         
  -4  -9   1       1015.04       1081.28        73.57 o                         
  -3  -9   1        786.42        701.26        64.84 o                         
  -2  -9   1       6401.02       6611.92       168.26 o                         
  -1  -9   1         12.59         -0.35        44.34 o                         
   0  -9   1       3494.63       3621.34       119.85 o                         
   1  -9   1       2684.66       2688.31       109.34 o                         
   2  -9   1       2425.23       2524.81       111.07 o                         
   3  -9   1        179.55        274.59        59.94 o                         
   4  -9   1       1367.47       1331.67        83.21 o                         
   5  -9   1        737.70        732.75        78.94 o                         
   6  -9   1       9012.12       9023.25       887.07 o                         
  -7  -8   1       1700.20       1797.94       181.59 o                         
  -6  -8   1       1369.60       1522.26       134.95 o                         
  -5  -8   1       8925.72       8923.11       186.60 o                         
  -4  -8   1       2621.61       2632.96       101.65 o                         
  -3  -8   1       2581.47       2718.16       101.21 o                         
  -2  -8   1       6033.36       6102.84       150.12 o                         
  -1  -8   1       7062.80       7053.75       142.38 o                         
   0  -8   1        390.00        471.57        51.09 o                         
   1  -8   1       4105.26       4138.86       110.94 o                         
   2  -8   1       2743.56       2751.24       102.02 o                         
   3  -8   1      10344.90      10735.32       193.82 o                         
   4  -8   1        323.75        289.98        51.28 o                         
   5  -8   1        266.26        371.95        61.22 o                         
   6  -8   1       2195.02       2580.74       121.79 o                         
   7  -8   1       2864.01       2632.37       145.86 o                         
  -8  -7   1       6477.68       6393.87       331.29 o                         
  -7  -7   1        568.90        493.01       116.48 o                         
  -6  -7   1         94.42        250.44        92.92 o                         
  -5  -7   1       7831.08       7821.72       163.30 o                         
  -4  -7   1       1023.54        932.89        62.26 o                         
  -3  -7   1       1245.45       1220.74        66.67 o                         
  -2  -7   1      11800.51      11869.63       172.27 o                         
  -1  -7   1       2527.95       2634.46        78.09 o                         
   0  -7   1      17714.31      18044.09       222.31 o                         
   1  -7   1      10860.56      11193.42       166.29 o                         
   2  -7   1       7060.90       7144.05       140.10 o                         
   3  -7   1       1466.57       1395.28        67.77 o                         
   4  -7   1       3975.14       3903.36       109.90 o                         
   5  -7   1        480.23        517.33        60.25 o                         
   6  -7   1        860.76        743.07        77.15 o                         
   7  -7   1       4485.75       4360.11       151.38 o                         
   8  -7   1       2603.91       2589.77       145.43 o                         
  -9  -6   1       1254.56       1429.69       271.87 o                         
  -8  -6   1          6.46        282.53       135.85 o                         
  -7  -6   1       8269.25       8988.90       284.50 o                         
  -6  -6   1       2961.27       2935.77       141.08 o                         
  -5  -6   1      12911.07      12554.30       187.11 o                         
  -4  -6   1       2846.01       3061.45        88.01 o                         
  -3  -6   1       1879.88       2011.63        73.07 o                         
  -2  -6   1         20.04         59.96        21.02 o                         
  -1  -6   1        107.83        141.43        26.36 o                         
   0  -6   1          4.35         20.23        29.80 o                         
   1  -6   1      13287.74      13617.63       158.83 o                         
   2  -6   1       1711.63       1737.17        58.76 o                         
   3  -6   1      12272.23      12533.87       177.66 o                         
   4  -6   1       2216.87       2175.67        75.26 o                         
   5  -6   1       9067.03       8478.33       176.97 o                         
   6  -6   1       1231.24       1197.22        76.09 o                         
   7  -6   1       6300.47       6136.97       175.66 o                         
   8  -6   1         53.63         77.09        58.32 o                         
 -10  -5   1       4452.82       4614.83       363.65 o                         
  -9  -5   1        782.78        964.92       121.16 o                         
  -8  -5   1       5103.88       5129.18       213.30 o                         
  -7  -5   1       2966.10       2784.50       135.26 o                         
  -6  -5   1        674.66        696.00        53.75 o                         
  -5  -5   1         84.62        106.86        36.41 o                         
  -4  -5   1       8202.61       8639.51       140.77 o                         
  -3  -5   1       7364.49       7424.10       114.01 o                         
  -2  -5   1      11321.29      11164.44       108.79 o                         
  -1  -5   1       8928.32       9165.88       109.93 o                         
   0  -5   1      19051.40      19242.33       173.90 o                         
   1  -5   1       9875.87      10244.89       120.29 o                         
   2  -5   1       2218.20       2294.51        58.84 o                         
   3  -5   1        853.97        828.06        43.28 o                         
   4  -5   1       7589.56       7638.80       124.07 o                         
   5  -5   1       1193.03       1344.58        70.38 o                         
   6  -5   1       1188.76       1208.80        71.62 o                         
   7  -5   1       3112.89       3149.76       116.04 o                         
   8  -5   1       6826.28       6753.44       176.26 o                         
   9  -5   1        826.00       1115.21       135.02 o                         
 -10  -4   1        577.26        787.10       161.54 o                         
  -9  -4   1        540.02        519.01        91.79 o                         
  -8  -4   1        508.70        803.64       120.09 o                         
  -7  -4   1       3038.87       3091.62       135.41 o                         
  -6  -4   1        795.73        909.82        50.80 o                         
  -5  -4   1        449.87        444.96        31.69 o                         
  -4  -4   1       8956.85       8742.51       112.59 o                         
  -3  -4   1      24326.47      24299.99       233.57 o                         
  -2  -4   1       2371.25       2421.62        52.09 o                         
  -1  -4   1      41172.56      41394.71       256.75 o                         
   0  -4   1        447.49        527.71        26.85 o                         
   1  -4   1      16629.66      16769.39       146.84 o                         
   2  -4   1      12170.47      12145.35       125.23 o                         
   3  -4   1       3375.26       3539.77        80.78 o                         
   4  -4   1         32.27         64.60        37.93 o                         
   5  -4   1      12800.10      12919.01       192.67 o                         
   6  -4   1       3716.52       3627.47       107.26 o                         
   7  -4   1       9698.14       9432.91       190.79 o                         
   8  -4   1        407.91        442.80        56.60 o                         
   9  -4   1       6412.17       6164.32       275.82 o                         
  10  -4   1       1795.18       1980.12       425.13 o                         
 -10  -3   1       6193.66       5872.86       273.31 o                         
  -9  -3   1        212.88        209.35        78.79 o                         
  -8  -3   1       1777.68       1720.85       129.60 o                         
  -7  -3   1        175.86        169.73        61.98 o                         
  -6  -3   1       6965.45       6994.16       123.08 o                         
  -5  -3   1       1621.20       1635.41        47.24 o                         
  -4  -3   1       7406.22       7211.27        84.28 o                         
  -3  -3   1       2912.48       2843.78        51.42 o                         
  -2  -3   1      18976.50      19081.18       149.69 o                         
  -1  -3   1       9691.28       9624.02        80.38 o                         
   0  -3   1        561.88        584.82        23.98 o                         
   1  -3   1       3686.73       3889.96        48.19 o                         
   2  -3   1      63207.01      64252.73       389.66 o                         
   3  -3   1      13374.46      12961.60       131.11 o                         
   4  -3   1      11490.31      11287.97       123.43 o                         
   5  -3   1          5.50          2.36        23.22 o                         
   6  -3   1       3597.49       3606.10       106.48 o                         
   7  -3   1       7250.06       7134.39       157.96 o                         
   8  -3   1       1399.27       1347.76        76.72 o                         
   9  -3   1        214.01        124.40        91.24 o                         
  10  -3   1       4580.32       4480.12       240.20 o                         
 -10  -2   1        707.82        925.95       124.73 o                         
  -9  -2   1       3042.14       3299.05       214.26 o                         
  -8  -2   1        298.09        204.56        60.61 o                         
  -7  -2   1       2439.36       2376.75       101.53 o                         
  -6  -2   1       1287.37       1334.85        56.69 o                         
  -5  -2   1      41600.82      39902.79       375.41 o                         
  -4  -2   1        242.94        265.38        16.13 o                         
  -3  -2   1      29621.14      29582.55       178.85 o                         
  -2  -2   1        196.26        251.36        13.18 o                         
  -1  -2   1      15562.20      15855.61        80.29 o                         
   0  -2   1        407.22        491.96        14.33 o                         
   1  -2   1      12410.63      12987.17        74.74 o                         
   2  -2   1      17012.46      17547.77       124.89 o                         
   3  -2   1      22645.76      22909.07       184.69 o                         
   4  -2   1       5365.16       5332.95        87.45 o                         
   5  -2   1      47409.60      46059.35       373.83 o                         
   6  -2   1        824.47        891.52        64.43 o                         
   7  -2   1      27411.29      27185.86       319.74 o                         
   8  -2   1         58.56         29.81        40.77 o                         
   9  -2   1       1054.31       1113.26       141.65 o                         
  10  -2   1       1079.26       1251.17       135.19 o                         
 -10  -1   1         78.58        303.55       107.29 o                         
  -9  -1   1       1285.35       1443.65       110.73 o                         
  -8  -1   1       5589.14       5625.97       183.80 o                         
  -7  -1   1       1426.64       1504.97       100.64 o                         
  -6  -1   1      34243.52      33561.70       306.17 o                         
  -5  -1   1        312.54        334.69        20.06 o                         
  -4  -1   1      31285.35      30172.52       205.15 o                         
  -3  -1   1        768.27        804.57        20.34 o                         
  -2  -1   1       7823.11       8206.12        50.73 o                         
  -1  -1   1       9086.91       9419.46        50.63 o                         
   0  -1   1      37450.28      39382.24       157.69 o                         
   1  -1   1       5906.65       6119.90        47.08 o                         
   2  -1   1      54368.13      53781.32       238.03 o                         
   3  -1   1         94.30        157.37        16.27 o                         
   4  -1   1      26120.78      25107.35       203.95 o                         
   5  -1   1       6166.95       6055.58        98.18 o                         
   6  -1   1         73.51         46.87        36.26 o                         
   7  -1   1        712.81        714.00        55.57 o                         
   8  -1   1       3349.72       3398.69       114.51 o                         
   9  -1   1       3079.36       3264.69       178.98 o                         
  10  -1   1       7701.40       7958.74       313.06 o                         
  11  -1   1         21.26         32.92       135.98 o                         
 -11   0   1       4508.86       4477.12       652.08 o                         
 -10   0   1       2822.00       3083.02       238.63 o                         
  -9   0   1       9540.33       9889.75       284.41 o                         
  -8   0   1        165.19        179.92        69.53 o                         
  -7   0   1       7343.57       7476.17       130.76 o                         
  -6   0   1       2951.06       2949.18        66.57 o                         
  -5   0   1        173.10        192.59        17.70 o                         
  -4   0   1       2443.17       2455.12        42.86 o                         
  -3   0   1       7670.47       7521.89        73.45 o                         
  -2   0   1      33239.22      33200.45       212.67 o                         
  -1   0   1      77516.20      80561.02       421.26 o                         
   1   0   1      30752.86      29286.03       290.94 o                         
   2   0   1        349.50        489.02        22.34 o                         
   3   0   1      21607.41      21401.66       156.33 o                         
   4   0   1       9295.13       9334.26       133.13 o                         
   5   0   1       1453.31       1395.81        51.70 o                         
   6   0   1       2166.71       2167.15        63.14 o                         
   7   0   1        772.98        710.78        46.94 o                         
   8   0   1       1532.56       1623.05       117.65 o                         
   9   0   1       9884.03      10260.67       287.71 o                         
  10   0   1       1442.18       1567.18       142.28 o                         
  11   0   1       5759.59       6710.11       550.64 o                         
 -11   1   1       1076.75       1294.60       250.05 o                         
 -10   1   1       1962.82       1934.10       150.28 o                         
  -9   1   1        580.43        482.03        99.70 o                         
  -8   1   1      20141.57      19968.58       436.53 o                         
  -7   1   1       4485.89       4441.44       104.30 o                         
  -6   1   1      15116.23      15185.31       152.38 o                         
  -5   1   1      11493.84      11103.79       132.85 o                         
  -4   1   1         49.27         83.66        14.61 o                         
  -3   1   1      46858.42      47003.45       244.30 o                         
  -2   1   1        113.81        161.51        10.82 o                         
  -1   1   1         90.48        160.26         8.95 o                         
   0   1   1      42293.97      44459.73       242.18 o                         
   1   1   1       1940.57       2047.09        23.21 o                         
   2   1   1      66567.46      66256.98       270.38 o                         
   3   1   1      11077.95      10942.40        88.64 o                         
   4   1   1       3654.53       3383.99        66.71 o                         
   5   1   1        197.96        196.03        32.08 o                         
   6   1   1       2343.28       2364.97        76.15 o                         
   7   1   1         11.64         69.74        35.77 o                         
   8   1   1      10577.30      10863.03       258.64 o                         
   9   1   1       1169.52       1164.74       108.00 o                         
  10   1   1       1373.27       1332.93       117.80 o                         
  11   1   1        180.09        113.90       203.31 o                         
 -11   2   1       6531.93       7463.03       832.46 o                         
 -10   2   1        543.14        501.67        98.06 o                         
  -9   2   1       5099.06       4589.41       262.15 o                         
  -8   2   1        369.45        317.32        87.97 o                         
  -7   2   1         86.93        111.56        41.86 o                         
  -6   2   1       2231.81       2228.93        75.02 o                         
  -5   2   1       1589.32       1604.89        57.46 o                         
  -4   2   1       1514.04       1647.63        47.43 o                         
  -3   2   1      91741.73      92058.12       461.60 o                         
  -2   2   1       4167.23       4387.10        42.51 o                         
  -1   2   1      18052.65      18590.92        93.96 o                         
   0   2   1         47.69         74.92        10.25 o                         
   1   2   1       3417.86       3434.09        32.89 o                         
   2   2   1       3987.36       3924.73        40.40 o                         
   3   2   1       2967.22       3118.19        49.06 o                         
   4   2   1          8.35         38.27        20.77 o                         
   5   2   1      22043.57      22061.91       229.20 o                         
   6   2   1       1657.57       1668.12        58.80 o                         
   7   2   1      16022.74      15967.24       201.75 o                         
   8   2   1       3955.48       4000.78       168.12 o                         
   9   2   1      10690.31      10712.46       316.29 o                         
  10   2   1       1004.61       1035.73       125.21 o                         
  11   2   1        412.34       1012.42       444.26 o                         
 -10   3   1       1866.42       1593.98       142.20 o                         
  -9   3   1        214.74        214.53        92.79 o                         
  -8   3   1         50.79        213.16        88.55 o                         
  -7   3   1         81.13        101.25        37.83 o                         
  -6   3   1      18194.76      18161.88       234.43 o                         
  -5   3   1       3287.38       3250.65        83.74 o                         
  -4   3   1       9044.12       8760.13       111.71 o                         
  -3   3   1       5143.87       5276.98        65.88 o                         
  -2   3   1      45513.66      46086.85       281.15 o                         
  -1   3   1       6436.30       6551.38        76.41 o                         
   0   3   1       5987.79       6024.14        71.11 o                         
   1   3   1          7.89         38.94        11.62 o                         
   2   3   1       2796.59       2828.39        44.23 o                         
   3   3   1      12116.75      12255.41       106.71 o                         
   4   3   1       4442.55       4441.91        70.48 o                         
   5   3   1         62.55        126.36        28.12 o                         
   6   3   1      34340.90      33558.60       411.40 o                         
   7   3   1       2334.72       2304.71        81.87 o                         
   8   3   1       1607.74       1692.57       117.65 o                         
   9   3   1          1.79        -23.24        73.99 o                         
  10   3   1       1238.67       1246.27       139.05 o                         
  11   3   1          2.31         14.42       251.73 o                         
 -10   4   1       1979.55       1792.69       442.26 o                         
  -9   4   1       6215.93       6589.97       345.89 o                         
  -8   4   1        216.28        219.16        89.63 o                         
  -7   4   1       1198.31       1288.44        70.95 o                         
  -6   4   1       5130.64       4963.75       117.85 o                         
  -5   4   1      13370.67      13120.86       186.00 o                         
  -4   4   1        537.82        633.04        38.68 o                         
  -3   4   1       2286.30       2356.45        60.83 o                         
  -2   4   1        133.64        144.07        25.26 o                         
  -1   4   1      11355.34      11365.10       110.97 o                         
   0   4   1       2092.06       2214.88        49.29 o                         
   1   4   1      13397.46      13812.57       123.76 o                         
   2   4   1          0.20          6.28        17.14 o                         
   3   4   1      51360.64      50808.36       316.13 o                         
   4   4   1       1054.14       1011.61        36.05 o                         
   5   4   1       1141.47       1134.32        48.29 o                         
   6   4   1        423.20        386.46        39.35 o                         
   7   4   1       1913.66       2028.11        90.10 o                         
   8   4   1        619.68        457.67        83.36 o                         
   9   4   1       3622.60       3455.58       223.68 o                         
  10   4   1         23.89         66.15       100.21 o                         
  -9   5   1       1692.02       1597.02       152.19 o                         
  -8   5   1      12665.45      12828.11       378.47 o                         
  -7   5   1       1083.54       1152.07        76.76 o                         
  -6   5   1       7522.33       7383.65       167.41 o                         
  -5   5   1       3883.27       3928.68       108.26 o                         
  -4   5   1      16236.15      16476.27       190.95 o                         
  -3   5   1       4625.97       4589.46        84.40 o                         
  -2   5   1       2635.07       2753.91        66.80 o                         
  -1   5   1      14209.09      14450.78       140.68 o                         
   0   5   1       2840.86       2990.92        60.17 o                         
   1   5   1      13449.03      13274.66       129.09 o                         
   2   5   1       3800.00       3791.27        71.27 o                         
   3   5   1          3.73          8.01        20.00 o                         
   4   5   1      36345.38      36370.01       304.62 o                         
   5   5   1      26697.88      26149.21       259.95 o                         
   6   5   1      11307.49      11348.31       168.74 o                         
   7   5   1        161.19        107.64        61.68 o                         
   8   5   1       1502.99       1458.30       119.86 o                         
   9   5   1       3067.96       3089.66       191.75 o                         
  10   5   1        256.36         60.70       124.89 o                         
  -9   6   1       1114.82        927.50       235.51 o                         
  -8   6   1        397.10        335.28        89.37 o                         
  -7   6   1       5801.06       5803.86       153.31 o                         
  -6   6   1       8526.54       8381.18       196.66 o                         
  -5   6   1       8012.69       8271.81       153.52 o                         
  -4   6   1        223.04        178.61        37.27 o                         
  -3   6   1       6060.53       6030.20       109.22 o                         
  -2   6   1       1705.48       1777.37        61.89 o                         
  -1   6   1       4477.97       4481.40        77.91 o                         
   0   6   1       1775.60       1739.80        50.30 o                         
   1   6   1      25046.90      24829.39       208.28 o                         
   2   6   1       6967.20       7288.73       114.73 o                         
   3   6   1       2692.72       2911.07        83.16 o                         
   4   6   1        386.98        419.47        42.41 o                         
   5   6   1        856.03        868.52        60.69 o                         
   6   6   1        810.94        828.63        58.75 o                         
   7   6   1       6926.24       7091.06       213.94 o                         
   8   6   1         57.51         30.84        85.68 o                         
   9   6   1       6374.60       6721.05       900.19 o                         
  -8   7   1        789.65        873.36       300.67 o                         
  -7   7   1        496.16        419.24        59.77 o                         
  -6   7   1        493.99        465.71        62.22 o                         
  -5   7   1         94.74        132.59        48.39 o                         
  -4   7   1       9803.96      10023.38       181.17 o                         
  -3   7   1        121.75        180.74        36.09 o                         
  -2   7   1      12496.25      12801.40       164.56 o                         
  -1   7   1       2154.18       2229.79        72.72 o                         
   0   7   1       6375.57       6294.81       119.06 o                         
   1   7   1        247.66        238.25        37.45 o                         
   2   7   1       1210.98       1275.46        62.48 o                         
   3   7   1       3105.21       3187.29        95.72 o                         
   4   7   1       9613.35       9744.22       179.19 o                         
   5   7   1       1684.10       1753.65        84.93 o                         
   6   7   1       4210.32       4249.23       126.20 o                         
   7   7   1        335.56        142.51        89.00 o                         
   8   7   1       1394.02       1233.33       320.33 o                         
  -7   8   1      14323.15      14375.28       340.70 o                         
  -6   8   1         57.20         59.23        58.44 o                         
  -5   8   1       1190.05       1238.79        82.52 o                         
  -4   8   1       4013.78       4081.60       124.44 o                         
  -3   8   1        527.17        526.98        53.52 o                         
  -2   8   1       5343.87       5389.37       124.18 o                         
  -1   8   1       1812.23       1767.55        97.44 o                         
   0   8   1      13776.07      13767.84       186.59 o                         
   1   8   1      20818.12      20793.54       252.06 o                         
   2   8   1       2310.72       2455.56        85.46 o                         
   3   8   1       8623.87       8673.36       175.87 o                         
   4   8   1       1983.43       1924.07        88.63 o                         
   5   8   1       3093.37       3108.90       112.80 o                         
   6   8   1        694.62        560.71        88.89 o                         
   7   8   1        281.37        184.15       101.18 o                         
  -6   9   1       2570.82       2488.95       155.54 o                         
  -5   9   1        219.05        305.44        61.37 o                         
  -4   9   1       3668.02       3542.91       135.06 o                         
  -3   9   1       4030.30       4072.76       132.50 o                         
  -2   9   1       9128.28       9212.56       186.45 o                         
  -1   9   1          0.53        130.08        50.01 o                         
   0   9   1         78.51        127.68        41.93 o                         
   1   9   1       2194.37       2137.82        89.24 o                         
   2   9   1       5594.06       5827.15       146.53 o                         
   3   9   1       1300.36       1307.33        80.82 o                         
   4   9   1       2078.03       2154.55       100.67 o                         
   5   9   1       1107.22       1123.79        78.00 o                         
   6   9   1       3549.54       3710.67       260.52 o                         
  -4  10   1         37.24        -80.67       140.04 o                         
  -3  10   1       1244.51       1366.66        94.13 o                         
  -2  10   1       1155.53       1159.73        85.08 o                         
  -1  10   1      12458.54      12219.57       244.93 o                         
   0  10   1         40.60        163.46        62.27 o                         
   1  10   1       3451.59       3514.42       132.19 o                         
   2  10   1       1908.60       1960.21       108.35 o                         
   3  10   1        454.93        378.39        71.12 o                         
   4  10   1         49.81         69.77        58.86 o                         
   5  10   1        839.39        700.74        86.36 o                         
  -2  11   1       3592.50       3740.63       306.76 o                         
  -1  11   1        289.28        331.34       267.75 o                         
   0  11   1       5804.50       7017.40       734.23 o                         
   1  11   1        283.41        159.30       208.79 o                         
   2  11   1        504.44       1233.50       407.69 o                         
   0 -11   2         44.45       -243.25       243.25 o                         
  -4 -10   2       1703.14       1343.87       369.91 o                         
  -3 -10   2        889.15        823.88        90.48 o                         
  -2 -10   2        507.82        393.24        63.19 o                         
  -1 -10   2        500.82        422.97        73.62 o                         
   0 -10   2       2528.56       2660.00       128.88 o                         
   1 -10   2        301.78        331.06        65.08 o                         
   2 -10   2       6002.45       6158.74       192.20 o                         
   3 -10   2         19.89        252.94       104.40 o                         
   4 -10   2       2903.27       2412.35       440.73 o                         
  -6  -9   2        597.15        521.13       160.94 o                         
  -5  -9   2       7148.13       7777.97       436.40 o                         
  -4  -9   2       9082.53       9463.51       204.81 o                         
  -3  -9   2       8808.95       8815.94       191.29 o                         
  -2  -9   2        284.71        209.28        54.58 o                         
  -1  -9   2        857.71       1019.10        77.80 o                         
   0  -9   2       4645.25       4828.65       157.33 o                         
   1  -9   2         48.20        121.59        52.90 o                         
   2  -9   2       6554.74       6421.32       165.61 o                         
   3  -9   2       5654.08       5776.78       172.61 o                         
   4  -9   2       3117.99       3048.42       121.28 o                         
   5  -9   2       9452.54       9469.64       293.71 o                         
   6  -9   2       1586.82       2084.99       311.38 o                         
  -7  -8   2        722.46        347.75       138.83 o                         
  -6  -8   2       4327.45       4229.77       208.68 o                         
  -5  -8   2        240.46        122.16        80.19 o                         
  -4  -8   2        497.99        373.87        52.69 o                         
  -3  -8   2          6.16         -3.83        44.88 o                         
  -2  -8   2       5471.87       5423.04       137.42 o                         
  -1  -8   2        825.10        828.25        59.26 o                         
   0  -8   2      10480.04      10813.63       192.14 o                         
   1  -8   2       1031.32       1060.35        70.07 o                         
   2  -8   2       7813.82       8130.01       170.69 o                         
   3  -8   2        459.29        422.00        56.31 o                         
   4  -8   2        205.50        219.86        49.50 o                         
   5  -8   2        877.05        963.84        76.01 o                         
   6  -8   2       1988.27       1909.40       106.79 o                         
   7  -8   2       1070.54       1004.00       102.58 o                         
  -8  -7   2         23.47        217.26       114.42 o                         
  -7  -7   2        164.25        205.95        90.20 o                         
  -6  -7   2       1124.26       1122.95       125.14 o                         
  -5  -7   2       5607.60       5684.68       137.46 o                         
  -4  -7   2        264.08        242.27        44.53 o                         
  -3  -7   2       5487.62       5413.56       133.45 o                         
  -2  -7   2       1333.57       1446.67        66.36 o                         
  -1  -7   2       5937.87       6031.97       116.42 o                         
   0  -7   2        288.12        270.60        36.71 o                         
   1  -7   2       4965.99       5221.86       111.59 o                         
   2  -7   2       7320.08       7440.55       143.34 o                         
   3  -7   2      11441.25      11505.17       185.96 o                         
   4  -7   2        601.40        696.88        62.67 o                         
   5  -7   2        437.62        335.30        54.25 o                         
   6  -7   2       2213.57       2195.19       118.73 o                         
   7  -7   2       4291.57       4254.90       166.26 o                         
   8  -7   2        234.41        218.51       108.75 o                         
  -9  -6   2       1850.24       2022.30       299.28 o                         
  -8  -6   2       9566.30      10141.91       315.67 o                         
  -7  -6   2       5598.00       6071.23       234.69 o                         
  -6  -6   2       7546.58       7345.53       241.29 o                         
  -5  -6   2       1064.29       1119.78        62.61 o                         
  -4  -6   2       7124.55       7105.53       139.98 o                         
  -3  -6   2       7855.77       7952.69       149.84 o                         
  -2  -6   2        121.22        155.85        31.54 o                         
  -1  -6   2          1.98         33.95        25.05 o                         
   0  -6   2       7555.27       7859.32       114.03 o                         
   1  -6   2       2223.79       2160.19        64.78 o                         
   2  -6   2       2363.80       2482.86        69.04 o                         
   3  -6   2       3048.20       3181.75        96.79 o                         
   4  -6   2      32111.81      31993.12       320.84 o                         
   5  -6   2         77.48         68.30        41.82 o                         
   6  -6   2       3572.53       3676.65       121.44 o                         
   7  -6   2        257.34        281.46        60.10 o                         
   8  -6   2        395.19        343.66        63.91 o                         
  -9  -5   2        499.46        437.00        98.32 o                         
  -8  -5   2        322.31        340.40        75.81 o                         
  -7  -5   2       7283.81       7433.54       204.76 o                         
  -6  -5   2       1852.48       1732.27       116.95 o                         
  -5  -5   2       6494.71       6536.65       122.10 o                         
  -4  -5   2        125.14         89.62        31.86 o                         
  -3  -5   2       9294.65       9494.88       132.16 o                         
  -2  -5   2       4535.45       4729.40        82.49 o                         
  -1  -5   2       7610.18       7508.55        92.22 o                         
   0  -5   2       2003.82       2065.43        54.17 o                         
   1  -5   2      21205.43      21510.06       192.91 o                         
   2  -5   2        811.06        884.09        40.55 o                         
   3  -5   2        399.18        468.75        41.64 o                         
   4  -5   2      18453.87      18264.55       227.42 o                         
   5  -5   2       2101.92       2087.00        82.45 o                         
   6  -5   2       1450.69       1468.22        77.76 o                         
   7  -5   2       6932.61       6606.89       170.64 o                         
   8  -5   2       6703.07       6907.50       182.66 o                         
   9  -5   2      15359.99      15978.25       453.96 o                         
  10  -5   2        571.48        417.75       258.65 o                         
 -10  -4   2       4916.19       4488.30       313.36 o                         
  -9  -4   2        662.09        473.47       109.45 o                         
  -8  -4   2       6300.57       6372.79       253.93 o                         
  -7  -4   2       5361.60       5356.11       176.89 o                         
  -6  -4   2       2653.57       2897.84       169.32 o                         
  -5  -4   2          5.14         13.66        28.25 o                         
  -4  -4   2        663.64        682.01        35.07 o                         
  -3  -4   2        932.51        883.96        35.30 o                         
  -2  -4   2      35948.71      36638.75       251.93 o                         
  -1  -4   2       7713.63       7889.04        91.04 o                         
   0  -4   2      10507.62      10463.78       111.10 o                         
   1  -4   2      10963.73      11234.24       116.20 o                         
   2  -4   2      25811.43      25715.33       193.19 o                         
   3  -4   2          5.72         41.09        26.81 o                         
   4  -4   2       4031.12       3975.94        85.43 o                         
   5  -4   2        471.19        465.54        41.21 o                         
   6  -4   2       2902.50       2924.74       100.70 o                         
   7  -4   2         99.44         88.22        48.25 o                         
   8  -4   2       1955.57       1919.33       100.14 o                         
   9  -4   2       1089.04       1026.43       134.07 o                         
  10  -4   2       5966.90       6153.60       701.14 o                         
 -10  -3   2         31.07         31.35        96.92 o                         
  -9  -3   2      11319.32      11476.29       361.14 o                         
  -8  -3   2         95.37         81.83        77.21 o                         
  -7  -3   2       1825.71       1823.65       107.57 o                         
  -6  -3   2          9.16        -13.70        26.88 o                         
  -5  -3   2        633.51        635.37        33.84 o                         
  -4  -3   2        951.76        964.79        35.86 o                         
  -3  -3   2       6037.76       6221.17        83.58 o                         
  -2  -3   2       5886.06       6018.72        66.98 o                         
  -1  -3   2      56496.27      57754.53       319.49 o                         
   0  -3   2       5854.28       5700.66        62.92 o                         
   1  -3   2      39259.10      39827.10       241.12 o                         
   2  -3   2       1053.21       1094.84        36.59 o                         
   3  -3   2        224.45        313.26        29.19 o                         
   4  -3   2       1069.98       1085.18        48.94 o                         
   5  -3   2       2416.71       2313.67        69.78 o                         
   6  -3   2        481.67        467.10        52.85 o                         
   7  -3   2      22751.29      22248.61       301.75 o                         
   8  -3   2       1340.59       1383.12        82.07 o                         
   9  -3   2       4462.54       4402.79       230.26 o                         
  10  -3   2       1145.15       1464.06       145.52 o                         
 -10  -2   2       2574.25       2407.05       200.42 o                         
  -9  -2   2       1573.42       1429.81       140.76 o                         
  -8  -2   2        126.70        253.88        74.73 o                         
  -7  -2   2       1354.30       1442.69        81.86 o                         
  -6  -2   2      14164.01      13830.81       159.37 o                         
  -5  -2   2       1501.62       1466.68        32.80 o                         
  -4  -2   2      66986.66      65502.57       339.97 o                         
  -3  -2   2      11347.13      11039.96        83.38 o                         
  -2  -2   2      25908.87      26829.85       141.83 o                         
  -1  -2   2      57361.04      60092.09       263.97 o                         
   0  -2   2      15872.66      16886.35        93.50 o                         
   1  -2   2       3232.13       3353.05        41.99 o                         
   2  -2   2        750.15        743.00        28.25 o                         
   3  -2   2       6383.79       6310.74        94.05 o                         
   4  -2   2      55110.70      53294.93       399.35 o                         
   5  -2   2      11565.37      11064.44       163.28 o                         
   6  -2   2      39906.32      38584.80       427.74 o                         
   7  -2   2       1263.46       1152.95        76.38 o                         
   8  -2   2        485.48        490.85        55.99 o                         
   9  -2   2        108.49        166.76        88.30 o                         
  10  -2   2       1114.42       1386.28       154.78 o                         
 -10  -1   2        403.16        425.15       202.52 o                         
  -9  -1   2        733.12        601.54       116.29 o                         
  -8  -1   2         52.51         59.77        61.27 o                         
  -7  -1   2       7551.46       7871.67       186.06 o                         
  -6  -1   2         48.74         65.87        18.66 o                         
  -5  -1   2      17626.83      17073.61       130.49 o                         
  -4  -1   2       6736.16       6595.25        63.27 o                         
  -3  -1   2       9177.98       9033.91        81.86 o                         
  -2  -1   2       9203.05       9319.04        55.91 o                         
  -1  -1   2      40862.73      42017.00       165.09 o                         
   0  -1   2       6793.51       7059.31        47.49 o                         
   1  -1   2       2130.01       2049.67        30.13 o                         
   2  -1   2         63.31         78.09        14.67 o                         
   3  -1   2      13338.46      12884.49       129.77 o                         
   4  -1   2      15747.65      15407.68       162.27 o                         
   5  -1   2       7936.31       7627.93       121.25 o                         
   6  -1   2       2231.16       2238.19       100.42 o                         
   7  -1   2      11597.72      11309.82       195.59 o                         
   8  -1   2         43.51         68.21        41.13 o                         
   9  -1   2       2332.10       2578.86       164.94 o                         
  10  -1   2        920.50        807.46       121.65 o                         
  11  -1   2       3453.03       4061.00       628.21 o                         
 -10   0   2        164.22        158.47        97.23 o                         
  -9   0   2        301.44        322.28        85.39 o                         
  -8   0   2       6234.03       6063.48       209.27 o                         
  -7   0   2       2653.31       2508.35       102.38 o                         
  -6   0   2      10332.18      10746.65       125.95 o                         
  -5   0   2       3404.44       3291.60        47.90 o                         
  -4   0   2      33823.61      32758.05       196.42 o                         
  -3   0   2         41.84         66.56        13.61 o                         
  -2   0   2       5483.97       5940.77        64.80 o                         
  -1   0   2        354.13        395.59        12.84 o                         
   0   0   2       9537.52       9515.09        81.74 o                         
   1   0   2        492.21        492.83        22.21 o                         
   2   0   2      76400.62      74314.38       420.82 o                         
   3   0   2       2706.47       2539.15        66.46 o                         
   4   0   2      44912.11      43309.68       405.25 o                         
   5   0   2        348.85        369.29        52.78 o                         
   6   0   2       1105.73       1135.43        61.76 o                         
   7   0   2        384.23        375.14        46.18 o                         
   8   0   2       3640.97       3757.96       109.56 o                         
   9   0   2         34.69         53.21        73.87 o                         
  10   0   2       2299.57       2446.93       156.62 o                         
  11   0   2          6.32         44.29       328.62 o                         
 -10   1   2          1.84        -84.06        84.06 o                         
  -9   1   2      16199.10      16514.57       402.03 o                         
  -8   1   2       4910.70       5119.30       212.18 o                         
  -7   1   2      34668.10      35252.05       534.95 o                         
  -6   1   2       1831.28       1830.97        55.22 o                         
  -5   1   2       1616.76       1612.47        46.61 o                         
  -4   1   2       7800.13       7497.62        78.56 o                         
  -3   1   2        698.16        730.94        20.02 o                         
  -2   1   2       5508.60       5830.78        46.89 o                         
  -1   1   2      10612.70      10909.48        54.97 o                         
   0   1   2        648.20        681.92        12.86 o                         
   1   1   2     116202.61     117518.41       493.66 o                         
   2   1   2      10053.68      10146.01        74.15 o                         
   3   1   2       8672.61       7944.19        91.70 o                         
   4   1   2       9777.90       9473.15       128.75 o                         
   5   1   2      13430.23      13263.15       176.94 o                         
   6   1   2        228.93        347.55        39.29 o                         
   7   1   2         32.19         71.18        42.08 o                         
   8   1   2       2426.68       2303.57        91.81 o                         
   9   1   2       5070.17       5138.24       202.04 o                         
  10   1   2        188.16        220.72        73.85 o                         
  11   1   2       5590.46       5818.27       756.11 o                         
 -10   2   2       3858.91       3931.31       198.52 o                         
  -9   2   2        604.57        657.51       102.71 o                         
  -8   2   2        160.81        225.02        86.22 o                         
  -7   2   2          7.39         75.33        27.24 o                         
  -6   2   2      14139.87      14187.10       180.18 o                         
  -5   2   2       5806.20       5676.07        95.55 o                         
  -4   2   2      12328.93      12232.76       132.34 o                         
  -3   2   2        641.20        679.06        24.84 o                         
  -2   2   2      35322.06      36000.24       173.46 o                         
  -1   2   2        800.60        872.68        17.45 o                         
   0   2   2      26101.11      26843.81       130.82 o                         
   1   2   2        892.41       1012.69        21.42 o                         
   2   2   2       5160.32       5190.27        56.60 o                         
   3   2   2        993.87        975.21        31.08 o                         
   4   2   2        142.24        144.61        24.13 o                         
   5   2   2       2252.25       2184.25        64.73 o                         
   6   2   2      23805.33      22914.27       257.39 o                         
   7   2   2       5657.18       5808.41       120.68 o                         
   8   2   2      19041.06      19761.59       333.79 o                         
   9   2   2         98.02        214.41        86.87 o                         
  10   2   2       3786.05       4099.66       249.58 o                         
  11   2   2        181.53        248.29       139.77 o                         
 -10   3   2        461.38        406.05       107.71 o                         
  -9   3   2       7276.71       7302.98       269.04 o                         
  -8   3   2       3924.75       4210.84       204.60 o                         
  -7   3   2        255.03        303.23        41.63 o                         
  -6   3   2      11734.02      11725.48       176.97 o                         
  -5   3   2       3392.76       3325.25        81.09 o                         
  -4   3   2        900.04        901.17        36.08 o                         
  -3   3   2      28965.03      28698.44       206.20 o                         
  -2   3   2        389.39        556.07        23.56 o                         
  -1   3   2      53002.00      54638.05       290.26 o                         
   0   3   2      25224.90      26588.15       176.63 o                         
   1   3   2       2927.37       3018.43        44.69 o                         
   2   3   2          8.06         56.30        14.60 o                         
   3   3   2      14067.56      13729.55       122.21 o                         
   4   3   2        223.17        200.49        24.35 o                         
   5   3   2       6610.03       6549.82       113.29 o                         
   6   3   2       7195.72       7259.47       134.99 o                         
   7   3   2       3909.08       4018.42       110.41 o                         
   8   3   2        197.42        206.17        65.58 o                         
   9   3   2       6518.11       6581.74       339.10 o                         
  10   3   2       1094.90       1030.96       131.60 o                         
 -10   4   2       2147.15       1796.09       414.15 o                         
  -9   4   2          2.40        -38.30       125.94 o                         
  -8   4   2       3923.13       3758.46       200.08 o                         
  -7   4   2        348.26        306.90        51.13 o                         
  -6   4   2       4191.09       4086.72       115.11 o                         
  -5   4   2      10141.65       9908.82       157.54 o                         
  -4   4   2       4847.52       4769.34        93.58 o                         
  -3   4   2        285.66        278.46        24.30 o                         
  -2   4   2      19130.99      19447.45       173.14 o                         
  -1   4   2       7774.80       7706.87        91.79 o                         
   0   4   2      20110.79      20926.44       175.95 o                         
   1   4   2       6853.65       7030.09        85.42 o                         
   2   4   2      11458.74      11274.40       121.88 o                         
   3   4   2      24941.49      24543.62       196.59 o                         
   4   4   2       5160.18       4989.15        73.73 o                         
   5   4   2        619.03        631.79        40.83 o                         
   6   4   2      15504.14      15398.72       197.77 o                         
   7   4   2       1929.34       1840.26        87.78 o                         
   8   4   2       5842.37       5936.81       220.87 o                         
   9   4   2        452.13        367.28        96.63 o                         
  10   4   2        345.78        108.76        89.56 o                         
  -9   5   2       4013.77       4577.60       241.35 o                         
  -8   5   2       2423.16       2431.82       168.26 o                         
  -7   5   2       4606.43       4793.00       128.18 o                         
  -6   5   2       3114.45       3084.59        99.48 o                         
  -5   5   2      26985.69      26842.74       268.42 o                         
  -4   5   2       2583.27       2599.72        74.79 o                         
  -3   5   2       4907.45       4930.70        90.35 o                         
  -2   5   2        268.47        308.63        30.88 o                         
  -1   5   2        102.28        109.37        24.70 o                         
   0   5   2      28709.62      28793.04       248.45 o                         
   1   5   2       3615.03       3598.96        65.33 o                         
   2   5   2        168.04        190.33        26.57 o                         
   3   5   2      43836.64      43238.60       322.52 o                         
   4   5   2       8465.94       8330.01       126.77 o                         
   5   5   2      10472.65      10320.32       140.16 o                         
   6   5   2       1526.35       1408.70        66.04 o                         
   7   5   2       2541.00       2412.78        94.44 o                         
   8   5   2        676.90        523.41        87.65 o                         
   9   5   2        350.03        301.15        95.14 o                         
  10   5   2         90.90        161.97       146.62 o                         
  -9   6   2        244.32        135.00       191.58 o                         
  -8   6   2       2644.90       2730.66       183.51 o                         
  -7   6   2        457.85        494.34        56.57 o                         
  -6   6   2        606.48        633.40        59.03 o                         
  -5   6   2        539.48        598.63        59.52 o                         
  -4   6   2      10332.83      10308.99       162.74 o                         
  -3   6   2       3538.71       3625.19        85.03 o                         
  -2   6   2      15605.96      16033.43       179.50 o                         
  -1   6   2       1754.38       1787.60        55.84 o                         
   0   6   2      31255.34      30831.17       230.40 o                         
   1   6   2       8856.42       8936.40       111.08 o                         
   2   6   2       1354.20       1433.22        55.46 o                         
   3   6   2        415.06        458.15        39.78 o                         
   4   6   2       3217.00       3133.52        90.24 o                         
   5   6   2       1698.92       1627.30        74.77 o                         
   6   6   2       7008.89       6861.39       137.10 o                         
   7   6   2       2337.30       2568.83       131.33 o                         
   8   6   2       7381.66       8170.22       328.07 o                         
   9   6   2        471.89        491.95       150.21 o                         
  -8   7   2         13.49        184.73       178.89 o                         
  -7   7   2       4228.18       4289.63       143.23 o                         
  -6   7   2       1804.20       1830.76        94.48 o                         
  -5   7   2       5890.46       5789.21       147.83 o                         
  -4   7   2        468.77        415.92        46.99 o                         
  -3   7   2      10390.22      10603.36       169.85 o                         
  -2   7   2       9446.68       9539.87       142.24 o                         
  -1   7   2        463.82        466.63        42.43 o                         
   0   7   2         90.39        110.10        38.11 o                         
   1   7   2      12666.90      13006.57       173.54 o                         
   2   7   2      14428.54      14340.28       185.51 o                         
   3   7   2      10383.32      10526.62       173.26 o                         
   4   7   2        551.51        555.83        54.51 o                         
   5   7   2       4403.41       4326.84       125.40 o                         
   6   7   2       1767.96       1756.30        87.11 o                         
   7   7   2        164.45        224.26        91.64 o                         
   8   7   2        888.49        963.65       144.55 o                         
  -7   8   2        180.23        251.17        92.59 o                         
  -6   8   2       3647.26       3595.81       140.12 o                         
  -5   8   2       1637.97       1753.40        93.80 o                         
  -4   8   2         59.08         89.01        49.01 o                         
  -3   8   2       5742.71       5553.42       144.27 o                         
  -2   8   2       9267.74       9648.06       165.28 o                         
  -1   8   2       2392.05       2459.31        80.88 o                         
   0   8   2       1993.30       2129.20        75.28 o                         
   1   8   2       1290.57       1386.44        68.69 o                         
   2   8   2      12916.06      13099.86       192.98 o                         
   3   8   2        843.56        795.74        63.69 o                         
   4   8   2       5361.98       5274.89       141.68 o                         
   5   8   2        280.71        313.68        53.15 o                         
   6   8   2       3283.54       3258.58       117.71 o                         
   7   8   2        539.36        551.76       108.92 o                         
   8   8   2        427.82        461.51       259.71 o                         
  -6   9   2        453.72        419.05        87.71 o                         
  -5   9   2      15475.67      15352.96       288.39 o                         
  -4   9   2        204.86        296.00        67.34 o                         
  -3   9   2        684.05        609.66        60.32 o                         
  -2   9   2        624.71        732.65        61.73 o                         
  -1   9   2        545.42        682.75        56.74 o                         
   0   9   2        229.98        282.48        60.57 o                         
   1   9   2       5890.93       5972.80       136.74 o                         
   2   9   2        611.33        584.56        60.19 o                         
   3   9   2       6027.45       6134.18       153.16 o                         
   4   9   2          1.95         69.04        47.17 o                         
   5   9   2       2459.80       2551.36       121.33 o                         
   6   9   2          2.92        -44.01       102.08 o                         
   7   9   2       3993.81       3588.74       596.39 o                         
  -4  10   2        917.49        684.60       181.79 o                         
  -3  10   2       3825.42       3875.07       152.79 o                         
  -2  10   2       8147.99       8210.50       214.13 o                         
  -1  10   2        324.40        268.98        65.80 o                         
   0  10   2      11024.65      11177.31       238.78 o                         
   1  10   2         21.64         53.04        58.58 o                         
   2  10   2       3179.46       3182.98       151.13 o                         
   3  10   2        969.71        868.77        79.64 o                         
   4  10   2        413.07        387.84        68.77 o                         
   5  10   2         88.94        182.48        94.23 o                         
  -2  11   2        220.89        185.55       200.84 o                         
  -1  11   2      10391.70       9761.72       419.48 o                         
   0  11   2         28.06        161.36       181.59 o                         
   1  11   2       1923.86       1594.22       381.09 o                         
   2  11   2         44.83        113.77       247.31 o                         
  -3 -10   3       4480.05       4144.79       179.03 o                         
  -2 -10   3         83.73        133.25        83.50 o                         
  -1 -10   3       5369.69       5355.27       180.96 o                         
   0 -10   3       1770.02       1652.69       103.29 o                         
   1 -10   3       1302.80       1648.53       108.87 o                         
   2 -10   3        817.76        633.62       245.24 o                         
   3 -10   3        664.21        763.55       158.09 o                         
   4 -10   3         98.45        258.77       219.42 o                         
  -6  -9   3       6589.40       8185.84       845.86 o                         
  -5  -9   3       1185.88       1240.08       178.57 o                         
  -4  -9   3       6059.94       6233.59       250.25 o                         
  -3  -9   3        571.80        636.75        65.25 o                         
  -2  -9   3       2450.17       2581.78       114.47 o                         
  -1  -9   3        178.50        136.47        51.46 o                         
   0  -9   3         38.80        118.90        55.81 o                         
   1  -9   3        916.01        908.70        75.98 o                         
   2  -9   3       5969.27       6215.91       177.02 o                         
   3  -9   3        473.51        499.40        66.61 o                         
   4  -9   3       3051.83       3094.42       127.71 o                         
   5  -9   3        656.27        790.10       138.41 o                         
   6  -9   3       7074.67       5929.47       707.38 o                         
  -7  -8   3         50.76        330.86       254.84 o                         
  -6  -8   3       1122.46       1237.87       125.92 o                         
  -5  -8   3       1521.34       1799.50       142.28 o                         
  -4  -8   3        847.31        862.88        65.38 o                         
  -3  -8   3       4894.48       5016.59       139.96 o                         
  -2  -8   3       4516.61       4354.68       124.53 o                         
  -1  -8   3      14278.49      15066.46       232.48 o                         
   0  -8   3         54.24         33.69        43.65 o                         
   1  -8   3       2453.38       2517.41       102.15 o                         
   2  -8   3       3713.37       3861.42       119.64 o                         
   3  -8   3       5337.50       5456.71       151.39 o                         
   4  -8   3        415.82        353.55        58.92 o                         
   5  -8   3        155.44        134.79        56.16 o                         
   6  -8   3         14.20          1.23        66.49 o                         
   7  -8   3       2714.20       2435.32       342.64 o                         
  -8  -7   3       1707.24       1841.00       257.34 o                         
  -7  -7   3       1975.41       1859.34       151.72 o                         
  -6  -7   3       3692.13       3589.11       183.34 o                         
  -5  -7   3       1037.33        988.79       105.23 o                         
  -4  -7   3       4855.47       4723.75       123.70 o                         
  -3  -7   3        471.24        469.39        51.22 o                         
  -2  -7   3        866.97        945.42        59.17 o                         
  -1  -7   3       6120.11       6169.40       123.99 o                         
   0  -7   3      12664.24      12795.30       202.12 o                         
   1  -7   3        702.43        775.10        54.45 o                         
   2  -7   3       4915.74       4714.35       121.53 o                         
   3  -7   3       2391.15       2482.20        94.68 o                         
   4  -7   3       8213.15       8080.65       189.90 o                         
   5  -7   3       2020.97       1914.94        99.70 o                         
   6  -7   3       4320.96       4231.96       155.28 o                         
   7  -7   3        486.08        549.64        87.66 o                         
   8  -7   3       1029.73       1261.11       129.27 o                         
  -8  -6   3        530.72        624.42       111.68 o                         
  -7  -6   3       5122.43       4628.99       223.09 o                         
  -6  -6   3       1729.80       1866.65       174.09 o                         
  -5  -6   3       6880.20       6799.72       139.25 o                         
  -4  -6   3        937.46        920.58        55.23 o                         
  -3  -6   3       5487.64       5697.02       126.87 o                         
  -2  -6   3       3657.67       3689.02        86.76 o                         
  -1  -6   3       1431.78       1466.42        50.60 o                         
   0  -6   3       5389.85       5517.02        95.36 o                         
   1  -6   3       6560.30       6792.74       123.93 o                         
   2  -6   3      19811.62      19777.58       253.41 o                         
   3  -6   3      19697.00      19733.85       254.31 o                         
   4  -6   3         46.33         -8.96        50.14 o                         
   5  -6   3       7486.94       7454.47       170.05 o                         
   6  -6   3        519.24        559.15        68.15 o                         
   7  -6   3        503.89        517.38        67.19 o                         
   8  -6   3       2176.21       2123.82       118.37 o                         
   9  -6   3       3616.80       3483.13       191.00 o                         
  -9  -5   3        292.03        334.21       120.80 o                         
  -8  -5   3       2679.54       2854.51       146.67 o                         
  -7  -5   3         79.35        180.55        90.22 o                         
  -6  -5   3       8991.79       8927.60       233.03 o                         
  -5  -5   3         23.20         86.86        29.96 o                         
  -4  -5   3      11083.13      11341.96       157.55 o                         
  -3  -5   3       1791.15       1767.08        54.54 o                         
  -2  -5   3      16542.72      16775.44       168.00 o                         
  -1  -5   3       9669.77       9796.74       116.24 o                         
   0  -5   3       4796.42       4944.03        85.43 o                         
   1  -5   3       1175.73       1207.91        42.67 o                         
   2  -5   3       1824.15       1775.86        54.27 o                         
   3  -5   3       4494.19       4601.37        93.58 o                         
   4  -5   3       8985.70       8699.65       157.11 o                         
   5  -5   3        300.84        296.78        46.05 o                         
   6  -5   3      12810.57      12268.89       216.71 o                         
   7  -5   3       3279.57       3226.96       118.53 o                         
   8  -5   3       6164.62       6075.26       174.48 o                         
   9  -5   3          0.84        109.35        56.29 o                         
 -10  -4   3        445.84        133.81       251.46 o                         
  -9  -4   3       5231.53       5326.93       249.81 o                         
  -8  -4   3         58.94         70.05        68.12 o                         
  -7  -4   3       7604.24       7426.21       198.40 o                         
  -6  -4   3       1676.04       1642.77        92.11 o                         
  -5  -4   3       1172.80       1279.20        51.83 o                         
  -4  -4   3       1519.04       1478.75        53.15 o                         
  -3  -4   3       2855.46       2895.87        71.71 o                         
  -2  -4   3        318.35        339.92        22.57 o                         
  -1  -4   3       3535.07       3737.38        61.47 o                         
   0  -4   3      14599.91      14630.49       134.89 o                         
   1  -4   3     107432.88     108931.38       619.10 o                         
   2  -4   3        354.00        380.63        33.74 o                         
   3  -4   3      14975.99      14915.68       175.12 o                         
   4  -4   3       1684.68       1545.00        56.46 o                         
   5  -4   3        100.15        119.49        37.01 o                         
   6  -4   3      10752.11      10354.73       191.34 o                         
   7  -4   3        136.33        164.30        49.97 o                         
   8  -4   3       2637.20       2571.47       113.31 o                         
   9  -4   3      11694.73      11975.43       246.89 o                         
  10  -4   3       1055.21        758.42       275.37 o                         
 -10  -3   3       9478.80       8672.35       594.18 o                         
  -9  -3   3        198.60        320.38        98.20 o                         
  -8  -3   3       4171.22       4342.10       195.96 o                         
  -7  -3   3          4.00          3.03        55.80 o                         
  -6  -3   3       1250.82       1331.59        84.98 o                         
  -5  -3   3       5870.75       5703.49        92.74 o                         
  -4  -3   3         16.53         36.49        21.31 o                         
  -3  -3   3       9124.09       9313.17       104.88 o                         
  -2  -3   3      46206.41      46320.46       275.41 o                         
  -1  -3   3        181.75        168.71        15.96 o                         
   0  -3   3      30481.02      30924.68       195.48 o                         
   1  -3   3       4486.07       4462.31        58.95 o                         
   2  -3   3       6431.78       6224.93        91.95 o                         
   3  -3   3       1050.00       1044.12        42.14 o                         
   4  -3   3       3057.86       2920.24        80.73 o                         
   5  -3   3       5427.69       5055.41       108.42 o                         
   6  -3   3      21140.21      20497.31       278.80 o                         
   7  -3   3       1373.27       1377.06        98.16 o                         
   8  -3   3       1173.74       1075.73        77.64 o                         
   9  -3   3        704.52        696.03        67.63 o                         
  10  -3   3       3852.15       3815.25       263.94 o                         
 -10  -2   3        407.95        494.17       122.00 o                         
  -9  -2   3       1313.86       1135.25       153.95 o                         
  -8  -2   3         72.70        159.32        79.25 o                         
  -7  -2   3       4124.82       4195.71       144.24 o                         
  -6  -2   3       4007.54       4012.16       114.96 o                         
  -5  -2   3      21561.53      20492.37       134.63 o                         
  -4  -2   3       5378.44       5248.13        55.38 o                         
  -3  -2   3       3678.96       3797.48        40.95 o                         
  -2  -2   3      15783.31      16028.55       100.77 o                         
  -1  -2   3      40261.86      41441.18       207.66 o                         
   0  -2   3       1904.15       1957.19        30.37 o                         
   1  -2   3       4745.44       4653.04        58.36 o                         
   2  -2   3        791.54        820.43        37.00 o                         
   3  -2   3      13692.02      13555.65       156.53 o                         
   4  -2   3       1762.35       1777.31        51.46 o                         
   5  -2   3       2505.96       2665.34        75.00 o                         
   6  -2   3        768.50        761.76        59.85 o                         
   7  -2   3      23508.90      22998.66       335.80 o                         
   8  -2   3          8.31          3.72        53.74 o                         
   9  -2   3       3250.47       3151.51       162.80 o                         
  10  -2   3        395.90        390.64       103.16 o                         
  11  -2   3        215.58        217.95       243.88 o                         
 -10  -1   3       1533.65       1840.51       203.95 o                         
  -9  -1   3          2.08        129.88        79.69 o                         
  -8  -1   3        184.02        111.52        72.12 o                         
  -7  -1   3       3477.75       3540.90       131.21 o                         
  -6  -1   3       2209.70       2257.51        84.20 o                         
  -5  -1   3        932.79        880.70        42.68 o                         
  -4  -1   3      77458.72      77499.53       641.96 o                         
  -3  -1   3      16327.66      16544.12       155.72 o                         
  -2  -1   3      81948.22      83976.50       346.19 o                         
  -1  -1   3       7209.70       7536.15        47.41 o                         
   0  -1   3       5481.87       5473.45        46.05 o                         
   1  -1   3       1608.85       1638.30        34.81 o                         
   2  -1   3       4749.27       4971.25        82.71 o                         
   3  -1   3       9630.50       9425.33       109.57 o                         
   4  -1   3      23222.36      22236.45       211.22 o                         
   5  -1   3       1638.71       1646.40        72.67 o                         
   6  -1   3      13746.81      13213.54       207.55 o                         
   7  -1   3        163.15        258.42        48.02 o                         
   8  -1   3      10786.50      10930.13       201.76 o                         
   9  -1   3       2710.58       2950.16       175.77 o                         
  10  -1   3        640.18        669.65       115.61 o                         
  11  -1   3         30.18         74.21       148.86 o                         
 -10   0   3        108.81        288.43       121.84 o                         
  -9   0   3        744.69        518.20        87.68 o                         
  -8   0   3          3.85        -68.56        69.76 o                         
  -7   0   3      16804.85      17354.43       286.66 o                         
  -6   0   3       5098.56       5003.21        66.82 o                         
  -5   0   3      20756.12      19921.15       179.21 o                         
  -4   0   3       9284.95       9057.44       165.81 o                         
  -3   0   3       3940.18       4170.76        87.91 o                         
  -2   0   3          6.98          9.39        14.93 o                         
  -1   0   3       2186.01       2136.77        22.89 o                         
   1   0   3      52739.73      51584.33       383.38 o                         
   2   0   3      12929.41      12797.12       116.34 o                         
   3   0   3      41102.84      39657.43       314.49 o                         
   4   0   3        833.00        892.95        53.62 o                         
   5   0   3      25515.71      25233.09       305.09 o                         
   6   0   3        150.58        186.82        45.29 o                         
   7   0   3        436.15        488.89        49.32 o                         
   8   0   3       1493.47       1483.68        75.34 o                         
   9   0   3        144.26        104.01        70.07 o                         
  10   0   3          0.11        108.16        86.24 o                         
  11   0   3       3696.10       3325.91       500.47 o                         
 -10   1   3       4068.37       4211.83       214.91 o                         
  -9   1   3       1089.63       1005.87       107.38 o                         
  -8   1   3       6086.65       6484.72       245.68 o                         
  -7   1   3       2066.28       2029.69       109.26 o                         
  -6   1   3      17513.68      17601.51       173.79 o                         
  -5   1   3       3545.81       3669.39        54.21 o                         
  -4   1   3      11723.15      11789.59        96.96 o                         
  -3   1   3        101.64        157.46        10.53 o                         
  -2   1   3        143.30        181.66         9.82 o                         
  -1   1   3        768.36        917.15        15.11 o                         
   0   1   3      17738.44      17926.53        87.56 o                         
   1   1   3      12986.53      12983.33        94.65 o                         
   2   1   3      79836.95      78050.64       390.83 o                         
   3   1   3      14755.33      14321.34       148.56 o                         
   4   1   3      34895.74      34234.83       305.14 o                         
   5   1   3       1222.35       1240.08        57.12 o                         
   6   1   3        135.99        143.26        45.89 o                         
   7   1   3        550.70        607.16        61.34 o                         
   8   1   3       2115.91       2339.20        93.65 o                         
   9   1   3        109.39         29.99        77.25 o                         
  10   1   3       6899.94       7937.83       293.67 o                         
  11   1   3         83.28        453.83       288.37 o                         
 -10   2   3       3730.09       3913.71       198.15 o                         
  -9   2   3       1737.38       1763.82       139.02 o                         
  -8   2   3       1185.56       1240.92       111.85 o                         
  -7   2   3      20675.81      20650.11       366.19 o                         
  -6   2   3       1839.16       1802.54        61.79 o                         
  -5   2   3       6881.95       6920.72       104.83 o                         
  -4   2   3       7267.18       7240.37        94.19 o                         
  -3   2   3      13220.66      13412.03        98.56 o                         
  -2   2   3       6684.47       6908.93        56.91 o                         
  -1   2   3      28808.68      29849.07       143.14 o                         
   0   2   3       4508.42       4707.59        38.12 o                         
   1   2   3      31635.17      32625.61       163.36 o                         
   2   2   3      10188.01      10383.48       102.39 o                         
   3   2   3       5223.28       5221.90        75.75 o                         
   4   2   3       7774.70       7568.51       106.30 o                         
   5   2   3      17113.62      16521.78       195.25 o                         
   6   2   3       1502.80       1544.34        67.20 o                         
   7   2   3       5112.80       5035.28       126.79 o                         
   8   2   3        682.12        810.97        59.78 o                         
   9   2   3       6153.08       6109.53       221.01 o                         
  10   2   3       1064.44       1143.99       159.93 o                         
  11   2   3       1514.10       1782.45       303.53 o                         
 -10   3   3       8302.93       8584.94       482.93 o                         
  -9   3   3        136.78        174.85        88.18 o                         
  -8   3   3       1160.69       1068.56       123.92 o                         
  -7   3   3        240.04        243.22        79.30 o                         
  -6   3   3       1908.54       1868.22        73.81 o                         
  -5   3   3       1815.18       1793.86        54.10 o                         
  -4   3   3        480.00        461.13        26.23 o                         
  -3   3   3       4733.66       4873.36        81.73 o                         
  -2   3   3      55807.22      56936.15       337.06 o                         
  -1   3   3        420.23        498.12        23.15 o                         
   0   3   3      47951.01      49453.15       290.23 o                         
   1   3   3      43041.52      43773.26       293.06 o                         
   2   3   3      45073.52      44888.46       265.99 o                         
   3   3   3       1074.77       1038.92        32.66 o                         
   4   3   3       4494.27       4500.48        84.97 o                         
   5   3   3      16138.60      15728.69       196.44 o                         
   6   3   3       1628.31       1601.10        73.91 o                         
   7   3   3       1898.85       1916.27        80.79 o                         
   8   3   3      14359.22      14333.84       236.93 o                         
   9   3   3       5763.29       5377.50       230.59 o                         
  10   3   3       9304.21       9460.16       375.78 o                         
 -10   4   3       1367.18       1225.47       360.03 o                         
  -9   4   3       9044.20       9104.50       304.31 o                         
  -8   4   3        929.44       1120.05       143.24 o                         
  -7   4   3        289.59        300.81        39.24 o                         
  -6   4   3        596.29        609.47        45.75 o                         
  -5   4   3       6943.54       6909.96       114.76 o                         
  -4   4   3       4644.24       4579.35        77.90 o                         
  -3   4   3      14163.96      14329.95       140.66 o                         
  -2   4   3       2347.47       2336.36        49.65 o                         
  -1   4   3      29268.20      30081.00       217.25 o                         
   0   4   3       1496.69       1683.92        43.94 o                         
   1   4   3         73.61         94.00        23.69 o                         
   2   4   3        275.95        280.26        28.09 o                         
   3   4   3      19526.92      18768.38       148.68 o                         
   4   4   3        792.22        774.49        35.33 o                         
   5   4   3      16661.02      16029.94       179.11 o                         
   6   4   3        251.04        313.39        42.90 o                         
   7   4   3       9709.02       9224.86       180.85 o                         
   8   4   3          2.34         27.95        72.67 o                         
   9   4   3        216.53         41.85        86.42 o                         
  10   4   3         74.66         32.37        94.33 o                         
  -9   5   3         87.73        -13.87        90.44 o                         
  -8   5   3       6530.89       6615.90       267.46 o                         
  -7   5   3       1253.54       1261.53        72.12 o                         
  -6   5   3      11142.02      11144.79       185.52 o                         
  -5   5   3       1370.67       1484.85        64.23 o                         
  -4   5   3      10946.31      10893.77       151.18 o                         
  -3   5   3        280.13        343.17        39.20 o                         
  -2   5   3        507.99        567.84        36.53 o                         
  -1   5   3        657.32        713.14        38.88 o                         
   0   5   3      27306.29      27449.23       219.30 o                         
   1   5   3       1070.35       1042.78        35.27 o                         
   2   5   3       7995.22       7827.83       103.83 o                         
   3   5   3       5533.35       5433.67        87.55 o                         
   4   5   3      10218.33      10021.88       135.62 o                         
   5   5   3        278.25        188.42        32.77 o                         
   6   5   3       3787.44       3588.24       102.30 o                         
   7   5   3       4601.45       4466.66       127.20 o                         
   8   5   3       5083.15       4949.91       206.92 o                         
   9   5   3        846.92       1022.18       135.27 o                         
  10   5   3       1240.43       1610.99       283.18 o                         
  -9   6   3         59.75        184.76       141.61 o                         
  -8   6   3       6376.45       6234.73       266.46 o                         
  -7   6   3        506.06        437.57        55.84 o                         
  -6   6   3        605.51        605.36        54.68 o                         
  -5   6   3       5248.09       5192.45       124.49 o                         
  -4   6   3      14366.96      14353.06       194.21 o                         
  -3   6   3      43241.02      43846.44       348.02 o                         
  -2   6   3      16116.35      16352.01       183.43 o                         
  -1   6   3       9699.63       9598.95       115.83 o                         
   0   6   3      19158.94      19426.62       210.04 o                         
   1   6   3        131.95        180.68        22.29 o                         
   2   6   3       6610.24       6877.14       116.14 o                         
   3   6   3       3934.75       4040.70        94.45 o                         
   4   6   3          7.31        126.00        40.90 o                         
   5   6   3      10333.08      10175.84       172.74 o                         
   6   6   3       9891.70       9630.59       164.33 o                         
   7   6   3       3214.53       3152.40       120.06 o                         
   8   6   3         80.06        112.90        95.47 o                         
   9   6   3       4524.99       4923.10       407.57 o                         
  -8   7   3       5954.61       6819.96       522.98 o                         
  -7   7   3         54.09         35.54        48.32 o                         
  -6   7   3       3176.21       3179.21       115.08 o                         
  -5   7   3       1733.34       1804.40        83.09 o                         
  -4   7   3        173.10        201.48        42.22 o                         
  -3   7   3       7616.24       7714.72       139.01 o                         
  -2   7   3       9696.25       9551.45       144.05 o                         
  -1   7   3        561.92        531.64        42.15 o                         
   0   7   3      19384.19      19539.74       215.44 o                         
   1   7   3         17.65         17.16        36.01 o                         
   2   7   3      13095.24      12993.60       170.41 o                         
   3   7   3       1697.04       1697.99        71.59 o                         
   4   7   3       1221.48       1241.57        66.10 o                         
   5   7   3          1.33        -30.17        46.52 o                         
   6   7   3       2827.97       2632.75        99.18 o                         
   7   7   3        420.92        340.27        69.01 o                         
   8   7   3       2258.94       2378.00       222.84 o                         
   9   7   3        736.64        566.03       253.72 o                         
  -7   8   3       1044.18        954.92        94.19 o                         
  -6   8   3        232.96        173.09        55.17 o                         
  -5   8   3       8531.91       8496.96       198.90 o                         
  -4   8   3        782.21        801.15        71.70 o                         
  -3   8   3      12021.76      12118.77       205.19 o                         
  -2   8   3       5506.03       5642.06       123.89 o                         
  -1   8   3         58.09         64.16        39.21 o                         
   0   8   3        906.73        935.58        54.00 o                         
   1   8   3       5314.66       5204.67       114.43 o                         
   2   8   3       1378.58       1494.30        69.97 o                         
   3   8   3       6854.84       6702.91       148.81 o                         
   4   8   3       3622.34       3454.33       120.16 o                         
   5   8   3       9857.31       9895.08       200.70 o                         
   6   8   3       2471.16       2434.89       105.35 o                         
   7   8   3       2246.10       2299.83       191.66 o                         
   8   8   3          4.46        229.23       220.28 o                         
  -6   9   3      13315.28      12625.64       319.64 o                         
  -5   9   3        532.38        505.09        68.10 o                         
  -4   9   3       2367.63       2319.55       111.01 o                         
  -3   9   3         10.89         26.66        51.78 o                         
  -2   9   3       2077.10       2069.46        95.10 o                         
  -1   9   3        544.91        543.54        58.43 o                         
   0   9   3        510.66        591.32        56.93 o                         
   1   9   3        282.79        294.19        51.46 o                         
   2   9   3       5475.04       5435.91       137.52 o                         
   3   9   3        147.62         93.35        51.19 o                         
   4   9   3       8880.60       8674.84       195.85 o                         
   5   9   3         51.13        127.64        51.51 o                         
   6   9   3       4516.84       4339.45       151.40 o                         
   7   9   3         12.00       -283.79       289.48 o                         
  -4  10   3         29.32         60.65        85.24 o                         
  -3  10   3        912.47       1027.61        87.43 o                         
  -2  10   3        483.57        317.92        63.74 o                         
  -1  10   3       8963.37       8930.46       216.99 o                         
   0  10   3       2234.39       2376.40       107.85 o                         
   1  10   3       6278.88       6304.13       168.23 o                         
   2  10   3         65.29          3.76        55.66 o                         
   3  10   3       3328.19       3583.97       137.80 o                         
   4  10   3       3796.14       4006.54       142.35 o                         
   5  10   3        119.15        181.06        62.81 o                         
  -2  11   3       1304.92       1112.35       237.87 o                         
  -1  11   3          0.37        -31.03        97.96 o                         
   0  11   3       6874.26       7512.93       439.17 o                         
   1  11   3         35.62        -40.84       121.39 o                         
   2  11   3       3202.78       3738.15       578.01 o                         
   3  11   3        110.07        293.06       222.68 o                         
  -2 -10   4       5358.75       5185.28       214.61 o                         
  -1 -10   4          1.38         77.86        67.57 o                         
   0 -10   4        108.40         68.42        68.07 o                         
   1 -10   4          3.87         27.61       114.10 o                         
   2 -10   4       3095.04       3491.02       405.16 o                         
   3 -10   4        927.98        912.38       387.89 o                         
  -5  -9   4       2989.60       2617.37       356.03 o                         
  -4  -9   4        426.81        301.87       196.89 o                         
  -3  -9   4       2683.44       2837.28       123.80 o                         
  -2  -9   4        882.86        979.18        81.45 o                         
  -1  -9   4       3509.88       3337.72       133.49 o                         
   0  -9   4       2789.37       2724.79       122.64 o                         
   1  -9   4       1652.67       1722.96       104.09 o                         
   2  -9   4       2821.79       2945.38       122.00 o                         
   3  -9   4       1534.17       1415.66        99.55 o                         
   4  -9   4        195.06        339.04        73.70 o                         
   5  -9   4       4010.85       3165.97       296.41 o                         
  -6  -8   4       1201.24       1222.65       132.45 o                         
  -5  -8   4        310.96        236.82        84.10 o                         
  -4  -8   4       5588.88       5455.09       223.94 o                         
  -3  -8   4       8736.54       9040.04       189.31 o                         
  -2  -8   4       7209.82       7033.85       163.30 o                         
  -1  -8   4        348.87        212.67        56.69 o                         
   0  -8   4       6568.53       6519.25       173.90 o                         
   1  -8   4         12.71         36.17        48.02 o                         
   2  -8   4       3784.13       3762.61       124.77 o                         
   3  -8   4       5735.00       5682.72       149.33 o                         
   4  -8   4        340.44        302.27        56.79 o                         
   5  -8   4         29.90         16.77        56.75 o                         
   6  -8   4       2777.25       2583.44       133.10 o                         
   7  -8   4        697.31        791.18       231.31 o                         
  -8  -7   4         34.18        301.79       212.81 o                         
  -7  -7   4       3935.92       3978.86       220.60 o                         
  -6  -7   4        168.25        180.47        87.18 o                         
  -5  -7   4       1554.21       1635.26       128.60 o                         
  -4  -7   4        286.42        292.72        45.60 o                         
  -3  -7   4       1362.92       1344.75        70.70 o                         
  -2  -7   4         53.74         62.82        40.32 o                         
  -1  -7   4       9622.70       9770.54       169.46 o                         
   0  -7   4       6517.74       6498.29       135.89 o                         
   1  -7   4       3774.15       3777.27       103.46 o                         
   2  -7   4        698.98        679.85        58.41 o                         
   3  -7   4      15835.45      16129.20       256.68 o                         
   4  -7   4       2583.01       2556.07       107.44 o                         
   5  -7   4       6556.65       6457.65       170.08 o                         
   6  -7   4        880.26        893.50        84.09 o                         
   7  -7   4        441.47        362.64        78.23 o                         
  -8  -6   4       2408.70       2367.72       204.75 o                         
  -7  -6   4        465.03        539.34        98.42 o                         
  -6  -6   4       3260.28       2984.54       162.60 o                         
  -5  -6   4       5606.75       5694.67       210.92 o                         
  -4  -6   4      12830.41      13401.24       196.41 o                         
  -3  -6   4       1946.79       1943.32        89.99 o                         
  -2  -6   4       3979.70       4162.46        99.57 o                         
  -1  -6   4       3141.87       3120.22        74.91 o                         
   0  -6   4       9146.15       9205.21       123.80 o                         
   1  -6   4          1.70         94.12        28.26 o                         
   2  -6   4       1198.46       1212.38        64.03 o                         
   3  -6   4        220.36        197.66        45.63 o                         
   4  -6   4       7130.10       7086.61       162.80 o                         
   5  -6   4        201.69        191.81        54.60 o                         
   6  -6   4       5904.07       5974.18       162.70 o                         
   7  -6   4         51.27         63.97        56.30 o                         
   8  -6   4      13553.88      12734.52       282.65 o                         
   9  -6   4         54.39        213.83        83.92 o                         
  -9  -5   4        216.19        272.40       268.65 o                         
  -8  -5   4        121.30        116.21        80.76 o                         
  -7  -5   4       3354.12       3278.19       194.05 o                         
  -6  -5   4       1147.02       1171.12        95.65 o                         
  -5  -5   4      13323.93      13275.65       286.24 o                         
  -4  -5   4        331.89        425.94        38.81 o                         
  -3  -5   4      35133.82      35981.30       301.82 o                         
  -2  -5   4        124.17        165.75        26.31 o                         
  -1  -5   4       1368.39       1423.50        41.67 o                         
   0  -5   4       1508.25       1519.45        48.94 o                         
   1  -5   4       3479.21       3482.22        78.48 o                         
   2  -5   4        101.46        135.20        38.59 o                         
   3  -5   4      11186.83      10804.02       156.42 o                         
   4  -5   4       2114.48       2157.51        83.29 o                         
   5  -5   4      24245.92      23277.51       283.56 o                         
   6  -5   4       1835.03       1855.96        88.49 o                         
   7  -5   4        305.02        375.17        62.35 o                         
   8  -5   4        515.88        370.96        63.69 o                         
   9  -5   4       1900.94       1694.57       114.67 o                         
  -9  -4   4       1647.62       1748.81       201.38 o                         
  -8  -4   4       4700.34       4476.21       184.64 o                         
  -7  -4   4        228.43        190.66        58.64 o                         
  -6  -4   4       9832.01       9893.51       217.15 o                         
  -5  -4   4       6110.04       6341.68       112.42 o                         
  -4  -4   4        375.39        317.53        31.25 o                         
  -3  -4   4       3976.69       4123.66        73.57 o                         
  -2  -4   4       5839.39       5850.32        71.94 o                         
  -1  -4   4      23068.97      22673.27       191.36 o                         
   0  -4   4      43560.89      43870.90       294.93 o                         
   1  -4   4       9236.83       9268.77       119.66 o                         
   2  -4   4      26334.21      26752.21       248.46 o                         
   3  -4   4       1789.76       1839.83        63.89 o                         
   4  -4   4        130.41         90.48        35.57 o                         
   5  -4   4      19435.36      18772.27       226.06 o                         
   6  -4   4       2794.05       2681.76        97.34 o                         
   7  -4   4       1532.58       1558.89        86.45 o                         
   8  -4   4       1564.87       1484.27        97.14 o                         
   9  -4   4        826.96        809.37        76.29 o                         
  10  -4   4       7552.60       6199.19       689.98 o                         
  -9  -3   4       5137.38       5351.90       296.17 o                         
  -8  -3   4        147.09         43.56        74.84 o                         
  -7  -3   4       9138.59       8932.11       202.75 o                         
  -6  -3   4        633.68        775.87        77.89 o                         
  -5  -3   4      11907.17      11728.59       138.42 o                         
  -4  -3   4      10398.11      10250.79       109.68 o                         
  -3  -3   4        177.49        199.52        20.65 o                         
  -2  -3   4       4954.19       4896.90        61.94 o                         
  -1  -3   4       4719.22       4870.50        63.62 o                         
   0  -3   4        524.70        507.47        22.15 o                         
   1  -3   4      16749.60      16716.05       146.09 o                         
   2  -3   4         19.73         69.32        23.99 o                         
   3  -3   4      56797.92      55303.61       420.38 o                         
   4  -3   4       6497.24       6403.20       119.89 o                         
   5  -3   4       2229.07       2278.16        93.13 o                         
   6  -3   4        159.11        148.94        45.32 o                         
   7  -3   4        802.85        779.06        78.42 o                         
   8  -3   4         11.11         72.44        51.76 o                         
   9  -3   4       3868.07       3443.82       132.66 o                         
  10  -3   4        363.31        275.56       114.67 o                         
 -10  -2   4       4502.00       4810.74       392.33 o                         
  -9  -2   4         93.12        293.86       130.11 o                         
  -8  -2   4      14457.70      14486.64       370.25 o                         
  -7  -2   4       2097.56       2000.44       106.56 o                         
  -6  -2   4        291.00        270.87        45.08 o                         
  -5  -2   4        976.05       1025.76        60.17 o                         
  -4  -2   4        308.87        338.41        14.53 o                         
  -3  -2   4        451.95        529.23        17.88 o                         
  -2  -2   4      47186.86      47723.59       236.72 o                         
  -1  -2   4       1815.36       2046.80        31.26 o                         
   0  -2   4      35518.07      35707.76       198.06 o                         
   1  -2   4         19.03         54.20        16.70 o                         
   2  -2   4       2564.79       2453.16        49.51 o                         
   3  -2   4      14362.79      14246.79       184.97 o                         
   4  -2   4         44.30         77.80        30.54 o                         
   5  -2   4       5847.19       5631.02       110.57 o                         
   6  -2   4      14311.94      14112.37       227.39 o                         
   7  -2   4          2.87         -6.61        52.57 o                         
   8  -2   4      14537.48      13838.27       282.29 o                         
   9  -2   4        781.70        907.88       102.89 o                         
  10  -2   4       3360.55       3727.57       267.22 o                         
  11  -2   4         32.08        594.82       302.01 o                         
 -10  -1   4          4.50       -120.95       120.95 o                         
  -9  -1   4        981.13       1112.44       163.85 o                         
  -8  -1   4       5830.74       5851.60       221.05 o                         
  -7  -1   4       1580.23       1552.66        96.40 o                         
  -6  -1   4       2179.49       2139.85        83.49 o                         
  -5  -1   4      22388.14      21943.97       267.39 o                         
  -4  -1   4        284.81        262.59        35.26 o                         
  -3  -1   4      51958.59      51643.23       393.03 o                         
  -2  -1   4       9212.09       9518.08        72.53 o                         
  -1  -1   4      36627.30      36978.74       191.20 o                         
   0  -1   4       6301.84       6400.11        59.09 o                         
   1  -1   4        876.26        836.10        31.83 o                         
   2  -1   4        141.63        265.82        41.47 o                         
   3  -1   4        738.65        786.17        41.58 o                         
   4  -1   4       6720.61       6584.40       117.49 o                         
   5  -1   4       6679.80       6323.60       120.53 o                         
   6  -1   4        384.70        497.50        55.53 o                         
   7  -1   4      33112.53      32358.99       365.24 o                         
   8  -1   4       1127.55       1079.31        72.90 o                         
   9  -1   4       4282.08       4283.07       141.21 o                         
  10  -1   4         88.91        149.93        92.06 o                         
  11  -1   4        765.56        636.81       268.80 o                         
 -10   0   4       4521.83       4476.35       276.41 o                         
  -9   0   4       4913.51       4873.75       246.75 o                         
  -8   0   4       6212.46       6204.33       208.58 o                         
  -7   0   4        224.45        161.49        51.10 o                         
  -6   0   4       1733.97       1576.06        80.34 o                         
  -5   0   4       6750.95       6519.04       178.40 o                         
  -4   0   4      18193.59      18129.33       203.69 o                         
  -3   0   4        937.62       1034.51        42.91 o                         
  -2   0   4      12298.66      12685.65       126.66 o                         
  -1   0   4       5247.35       5273.75        43.23 o                         
   0   0   4      21965.41      21920.09       142.28 o                         
   1   0   4         54.73        180.87        21.46 o                         
   2   0   4       4677.96       4647.53       106.73 o                         
   3   0   4       2565.22       2514.89        81.10 o                         
   4   0   4      60644.60      59030.43       448.14 o                         
   5   0   4       2853.91       2992.01       100.33 o                         
   6   0   4       4716.09       4584.39       119.73 o                         
   7   0   4       1605.51       1602.35        78.33 o                         
   8   0   4        750.25        831.20        65.83 o                         
   9   0   4        210.48        207.45        50.40 o                         
  10   0   4       1852.56       2228.59       158.58 o                         
  11   0   4       1742.00       2239.60       432.60 o                         
 -10   1   4        187.46         52.82       101.01 o                         
  -9   1   4        204.81         43.29        81.48 o                         
  -8   1   4        639.05        607.19        90.64 o                         
  -7   1   4      25684.52      25443.08       379.21 o                         
  -6   1   4        679.66        688.68        72.27 o                         
  -5   1   4      24169.87      23753.05       152.05 o                         
  -4   1   4       5306.42       5219.43        55.66 o                         
  -3   1   4      13167.86      13173.18        83.67 o                         
  -2   1   4        291.13        324.75        11.93 o                         
  -1   1   4       3340.94       3656.56        31.75 o                         
   0   1   4       6600.13       6909.79        50.62 o                         
   1   1   4      30077.99      29812.78       180.31 o                         
   2   1   4       8552.75       8407.23       167.09 o                         
   3   1   4      18411.16      17689.77       196.05 o                         
   4   1   4         28.04        107.09        30.71 o                         
   5   1   4      40578.54      39596.13       356.83 o                         
   6   1   4       9903.34       9952.87       179.11 o                         
   7   1   4       6106.57       5926.25       155.08 o                         
   8   1   4        172.75        162.92        47.22 o                         
   9   1   4       2684.59       2934.96       164.22 o                         
  10   1   4       2099.71       2270.33       158.64 o                         
  11   1   4         30.03       -295.49       295.49 o                         
 -10   2   4       2474.68       2545.45       236.65 o                         
  -9   2   4        313.80        264.25        83.63 o                         
  -8   2   4       4440.73       4441.15       206.13 o                         
  -7   2   4          1.24        130.63        70.18 o                         
  -6   2   4      20152.86      20463.42       196.20 o                         
  -5   2   4      12071.91      11991.66       133.78 o                         
  -4   2   4       8032.30       7996.10        78.63 o                         
  -3   2   4        876.10        900.36        25.84 o                         
  -2   2   4      11987.31      12280.49        89.56 o                         
  -1   2   4       8846.95       9138.89        64.73 o                         
   0   2   4        701.33        908.31        20.10 o                         
   1   2   4      10781.04      10566.21        98.72 o                         
   2   2   4      63892.00      62542.79       404.37 o                         
   3   2   4       8192.21       8078.28       107.97 o                         
   4   2   4      16721.00      16053.38       167.63 o                         
   5   2   4        816.92        755.41        41.48 o                         
   6   2   4       2150.05       2159.22        82.41 o                         
   7   2   4        988.28       1034.92        68.07 o                         
   8   2   4        794.49        704.59        59.73 o                         
   9   2   4        131.09        245.15        84.66 o                         
  10   2   4      10086.61      10897.35       331.09 o                         
  11   2   4       1428.22       1439.36       440.37 o                         
 -10   3   4        407.58        297.12       176.05 o                         
  -9   3   4       8237.25       8124.71       281.07 o                         
  -8   3   4        715.38        696.21        94.26 o                         
  -7   3   4       1423.81       1290.31       107.52 o                         
  -6   3   4          9.22         55.31        26.32 o                         
  -5   3   4        418.55        419.80        34.07 o                         
  -4   3   4        286.20        288.73        28.15 o                         
  -3   3   4       3704.40       3726.41        57.74 o                         
  -2   3   4        331.85        330.64        20.65 o                         
  -1   3   4      85508.34      86964.64       438.76 o                         
   0   3   4      15344.27      15979.58       121.78 o                         
   1   3   4      29147.67      29199.88       204.62 o                         
   2   3   4       1693.18       1791.62        48.66 o                         
   3   3   4         51.45        101.39        29.98 o                         
   4   3   4          0.73         65.53        27.05 o                         
   5   3   4        178.68        224.66        33.18 o                         
   6   3   4       1730.52       1669.20        81.25 o                         
   7   3   4      17391.51      16864.70       255.95 o                         
   8   3   4        739.77        793.53        65.92 o                         
   9   3   4       4761.19       5256.33       228.83 o                         
  10   3   4         41.72         42.70       101.94 o                         
  11   3   4       3250.27       2588.40       489.89 o                         
  -9   4   4        389.03        221.08        86.42 o                         
  -8   4   4       4857.30       5019.56       213.54 o                         
  -7   4   4       8175.69       7932.20       263.12 o                         
  -6   4   4       8973.76       8936.43       151.06 o                         
  -5   4   4       1670.71       1662.25        61.04 o                         
  -4   4   4       8942.08       8863.30       116.99 o                         
  -3   4   4       3609.31       3617.07        73.23 o                         
  -2   4   4        188.87        255.32        22.24 o                         
  -1   4   4      16819.73      16951.80       146.51 o                         
   0   4   4      11146.56      11079.93       111.15 o                         
   1   4   4      28690.89      29031.72       220.43 o                         
   2   4   4      37041.88      37080.80       255.10 o                         
   3   4   4      10083.51       9904.00       109.53 o                         
   4   4   4      18051.22      17367.07       171.23 o                         
   5   4   4       1839.77       1779.46        64.84 o                         
   6   4   4       1911.01       1827.55        78.60 o                         
   7   4   4       7057.31       7091.60       189.23 o                         
   8   4   4       1373.29       1347.05        85.30 o                         
   9   4   4       1131.54       1298.29       132.91 o                         
  10   4   4       4474.53       4670.26       245.34 o                         
  -9   5   4       4979.75       4679.30       308.89 o                         
  -8   5   4        632.14        693.75       101.63 o                         
  -7   5   4       5419.27       4921.15       216.81 o                         
  -6   5   4       1263.93       1360.45        68.46 o                         
  -5   5   4       2671.83       2743.82        81.80 o                         
  -4   5   4       5100.93       5058.10       103.10 o                         
  -3   5   4       9353.24       9217.06       115.27 o                         
  -2   5   4      12758.71      12951.86       138.63 o                         
  -1   5   4      30815.90      30848.73       231.95 o                         
   0   5   4        655.00        642.24        41.83 o                         
   1   5   4        240.38        300.82        35.39 o                         
   2   5   4       2324.56       2324.93        68.40 o                         
   3   5   4       4145.14       4027.81        69.34 o                         
   4   5   4      11045.16      10724.99       133.13 o                         
   5   5   4      13741.44      12886.98       181.24 o                         
   6   5   4       5941.94       5728.83       124.64 o                         
   7   5   4      11514.81      11507.14       208.04 o                         
   8   5   4        466.17        538.32        89.34 o                         
   9   5   4       3553.41       3685.38       228.17 o                         
  10   5   4        260.84        183.03       151.32 o                         
  -9   6   4        681.63       1099.42       237.10 o                         
  -8   6   4       2313.25       2455.79       160.82 o                         
  -7   6   4       3333.48       3440.06       189.45 o                         
  -6   6   4       4853.41       4862.32       129.40 o                         
  -5   6   4       5055.42       5021.63       130.67 o                         
  -4   6   4      19642.82      19998.82       234.49 o                         
  -3   6   4        406.31        482.33        45.09 o                         
  -2   6   4       3236.59       3037.67        77.36 o                         
  -1   6   4       1848.59       1914.22        57.06 o                         
   0   6   4       8625.91       9554.49       129.51 o                         
   1   6   4       2497.02       2529.49        72.73 o                         
   2   6   4       7777.38       7839.71       132.76 o                         
   3   6   4       3748.71       3807.66        91.95 o                         
   4   6   4       6599.59       6437.63       122.36 o                         
   5   6   4         31.04         72.12        35.67 o                         
   6   6   4       3286.07       3176.11       113.92 o                         
   7   6   4       2223.23       2317.07       116.07 o                         
   8   6   4       9528.75       9389.03       353.94 o                         
   9   6   4        361.20        394.77       111.97 o                         
  -8   7   4         22.46        136.28       155.41 o                         
  -7   7   4        915.22       1162.72       149.15 o                         
  -6   7   4       3637.61       3371.44       117.02 o                         
  -5   7   4       1151.02       1146.92        66.92 o                         
  -4   7   4         20.93         22.76        39.06 o                         
  -3   7   4      15432.66      16041.06       205.38 o                         
  -2   7   4       4285.46       4469.76        99.53 o                         
  -1   7   4      13327.67      13163.16       181.75 o                         
   0   7   4        111.25         56.90        36.58 o                         
   1   7   4      20727.51      21192.58       220.31 o                         
   2   7   4       1747.35       1830.03        71.80 o                         
   3   7   4        575.47        609.93        51.06 o                         
   4   7   4       1405.89       1413.97        69.47 o                         
   5   7   4       6110.75       5993.94       147.71 o                         
   6   7   4        194.07        190.26        47.39 o                         
   7   7   4       1439.96       1410.03       103.69 o                         
   8   7   4         38.68        120.91       117.40 o                         
   9   7   4       4207.03       3653.86       555.17 o                         
  -7   8   4       1768.49        960.64       345.80 o                         
  -6   8   4      13848.65      13638.92       259.64 o                         
  -5   8   4       2677.98       2546.86       111.23 o                         
  -4   8   4       3450.80       3398.32       123.22 o                         
  -3   8   4        694.44        718.84        55.84 o                         
  -2   8   4       2788.86       2922.65        95.78 o                         
  -1   8   4       4924.98       5185.65       119.41 o                         
   0   8   4        927.20       1011.83        55.14 o                         
   1   8   4        279.19        225.87        37.38 o                         
   2   8   4       4312.48       4395.51       112.10 o                         
   3   8   4       2773.03       2817.63       102.24 o                         
   4   8   4       7910.43       7969.84       175.63 o                         
   5   8   4       1164.89       1226.85        85.54 o                         
   6   8   4      12137.34      11794.56       248.97 o                         
   7   8   4        247.84        278.88        65.21 o                         
   8   8   4       1246.21       1411.91       401.36 o                         
  -6   9   4         12.58         94.78        61.97 o                         
  -5   9   4       8775.62       8811.81       214.71 o                         
  -4   9   4       1716.57       1754.84        98.01 o                         
  -3   9   4       4886.13       4971.63       145.92 o                         
  -2   9   4       2443.38       2691.92       111.40 o                         
  -1   9   4       1641.99       1667.54        81.70 o                         
   0   9   4          2.61         37.36        42.41 o                         
   1   9   4         36.04         56.34        44.48 o                         
   2   9   4        374.37        338.32        54.55 o                         
   3   9   4      12474.30      12933.47       234.91 o                         
   4   9   4        707.47        758.78        71.93 o                         
   5   9   4       3266.17       3252.22       135.89 o                         
   6   9   4        962.20       1036.92        86.88 o                         
   7   9   4       1913.64       2872.52       528.76 o                         
  -5  10   4        470.50        188.25       204.14 o                         
  -4  10   4       2993.21       2762.44       143.50 o                         
  -3  10   4        289.23        205.19        61.12 o                         
  -2  10   4       2929.25       3092.94       130.96 o                         
  -1  10   4       1509.41       1668.13        98.00 o                         
   0  10   4       3778.62       3629.81       129.48 o                         
   1  10   4        278.30        278.71        57.09 o                         
   2  10   4       2263.72       2302.15       107.72 o                         
   3  10   4       1955.96       1978.14       100.25 o                         
   4  10   4       2842.14       2845.88       125.47 o                         
   5  10   4         52.86         32.16        78.20 o                         
   6  10   4       2774.10       2404.71       162.95 o                         
  -2  11   4         94.04        117.33       213.56 o                         
  -1  11   4       1220.03       1027.94       159.22 o                         
   0  11   4          7.19        -97.34       101.64 o                         
   1  11   4      13719.20      13855.17       527.02 o                         
   2  11   4       3537.58       3836.96       588.61 o                         
   3  11   4       7747.45       7385.81       785.46 o                         
  -2 -10   5       3959.93       3693.85       196.45 o                         
  -1 -10   5        174.57        271.19        81.41 o                         
   0 -10   5         13.12       -164.81       173.75 o                         
   1 -10   5       5706.31       5906.85       611.28 o                         
   2 -10   5        645.14       1095.39       441.08 o                         
  -4  -9   5       3217.26       3353.75       305.63 o                         
  -3  -9   5        118.76        100.39        56.14 o                         
  -2  -9   5       7773.01       7694.42       201.56 o                         
  -1  -9   5        190.65        235.57        54.43 o                         
   0  -9   5       1822.29       1902.74       118.20 o                         
   1  -9   5        454.97        359.48        66.60 o                         
   2  -9   5       1424.33       1459.24        94.60 o                         
   3  -9   5        313.44        294.02        62.65 o                         
   4  -9   5        808.27        449.52       123.25 o                         
   5  -9   5       1119.27       1144.19       213.91 o                         
  -6  -8   5       1464.92        933.90       325.04 o                         
  -5  -8   5       3908.47       4164.62       239.23 o                         
  -4  -8   5        141.06        181.00       144.84 o                         
  -3  -8   5       1918.13       2082.45       100.86 o                         
  -2  -8   5       1618.28       1595.97        87.75 o                         
  -1  -8   5      13803.07      13613.05       255.05 o                         
   0  -8   5       3185.72       3301.71       127.18 o                         
   1  -8   5        823.75        663.20        77.77 o                         
   2  -8   5       2163.15       2286.44       110.90 o                         
   3  -8   5       2984.95       3113.07       126.62 o                         
   4  -8   5       3350.97       3319.00       142.36 o                         
   5  -8   5       2327.11       2411.21       126.69 o                         
   6  -8   5        561.30        272.11       113.13 o                         
   7  -8   5       6024.03       5280.69       700.66 o                         
  -7  -7   5        983.01        745.87       358.83 o                         
  -6  -7   5        935.09       1293.37       131.14 o                         
  -5  -7   5         25.98         42.52        83.29 o                         
  -4  -7   5       2636.97       2652.50       166.08 o                         
  -3  -7   5        176.55        216.69        45.15 o                         
  -2  -7   5        500.52        599.37        54.78 o                         
  -1  -7   5        196.31        198.80        41.95 o                         
   0  -7   5      11200.88      10896.11       202.00 o                         
   1  -7   5        170.83        217.84        45.74 o                         
   2  -7   5      14809.89      14549.55       228.30 o                         
   3  -7   5          0.62        -12.61        51.74 o                         
   4  -7   5       6615.34       6628.93       178.34 o                         
   5  -7   5        241.46        301.17        67.42 o                         
   6  -7   5        156.33        165.23        62.38 o                         
   7  -7   5        652.94        638.63        82.38 o                         
  -8  -6   5        596.48        439.99       145.13 o                         
  -7  -6   5       1774.57       1880.99       186.40 o                         
  -6  -6   5       1657.12       1706.75       141.26 o                         
  -5  -6   5       3828.48       3659.03       174.21 o                         
  -4  -6   5        783.71        855.54        55.88 o                         
  -3  -6   5      17697.11      18070.32       227.53 o                         
  -2  -6   5       2874.31       2793.85        86.42 o                         
  -1  -6   5       4594.70       4772.41        97.34 o                         
   0  -6   5      13378.76      13303.77       174.69 o                         
   1  -6   5        179.23        123.19        40.40 o                         
   2  -6   5       4510.93       4715.17       125.01 o                         
   3  -6   5        293.80        344.53        53.41 o                         
   4  -6   5       3857.74       3661.77       121.88 o                         
   5  -6   5      21319.79      20336.90       318.35 o                         
   6  -6   5      10986.50      10954.18       236.17 o                         
   7  -6   5      11326.19      11163.32       249.45 o                         
   8  -6   5        877.82        908.91       109.38 o                         
  -9  -5   5        138.60       -197.85       197.85 o                         
  -8  -5   5        111.61        -25.08        91.85 o                         
  -7  -5   5        256.86        299.79        87.64 o                         
  -6  -5   5       8220.76       8233.59       246.55 o                         
  -5  -5   5       5642.40       5596.11       180.95 o                         
  -4  -5   5      12266.91      12625.96       167.79 o                         
  -3  -5   5       3046.50       3166.27        84.30 o                         
  -2  -5   5       4832.81       5067.78        90.38 o                         
  -1  -5   5       1674.55       1712.22        47.39 o                         
   0  -5   5       6621.44       6481.08       123.47 o                         
   1  -5   5        191.66        213.67        35.94 o                         
   2  -5   5       4803.83       4864.62        96.63 o                         
   3  -5   5      10654.64      10324.96       157.47 o                         
   4  -5   5       3789.41       3761.02       107.69 o                         
   5  -5   5       6429.29       6658.82       158.79 o                         
   6  -5   5       4282.14       4050.07       125.24 o                         
   7  -5   5         40.06         39.99        56.09 o                         
   8  -5   5       4685.06       4602.02       159.86 o                         
   9  -5   5          2.60         64.23        70.97 o                         
  -9  -4   5       1018.51       1028.22       149.63 o                         
  -8  -4   5        729.68        819.20       125.72 o                         
  -7  -4   5       2724.75       2815.85       145.29 o                         
  -6  -4   5       4603.13       4477.26       174.27 o                         
  -5  -4   5       3832.52       3775.11       145.35 o                         
  -4  -4   5         11.52         21.33        23.79 o                         
  -3  -4   5      18771.98      19004.37       181.78 o                         
  -2  -4   5         17.37          8.11        16.53 o                         
  -1  -4   5       7052.75       6851.57        83.19 o                         
   0  -4   5       5024.21       4997.58        79.96 o                         
   1  -4   5       1551.88       1572.49        48.92 o                         
   2  -4   5         57.94         73.53        26.79 o                         
   3  -4   5      12424.33      11927.70       165.34 o                         
   4  -4   5        219.52        221.40        40.83 o                         
   5  -4   5      18015.00      17785.81       230.67 o                         
   6  -4   5       1273.33       1364.18        76.69 o                         
   7  -4   5        382.01        345.89        58.19 o                         
   8  -4   5          0.53         22.74        52.08 o                         
   9  -4   5       2379.78       2300.93       117.81 o                         
  10  -4   5        291.94        116.85       232.09 o                         
  -9  -3   5         11.80         76.72       111.90 o                         
  -8  -3   5      11954.41      12114.30       342.13 o                         
  -7  -3   5       5689.46       5813.39       194.65 o                         
  -6  -3   5      36160.88      35808.60       470.75 o                         
  -5  -3   5        115.10        124.89        53.14 o                         
  -4  -3   5         57.15         59.41        23.09 o                         
  -3  -3   5      12149.22      12153.67       119.93 o                         
  -2  -3   5       1240.14       1222.70        27.45 o                         
  -1  -3   5       2027.03       1980.12        40.64 o                         
   0  -3   5       3582.43       3370.64        54.14 o                         
   1  -3   5      13804.30      13602.53       136.05 o                         
   2  -3   5      98448.74      96992.84       623.50 o                         
   3  -3   5         60.63         84.60        35.08 o                         
   4  -3   5       9132.12       9099.98       148.54 o                         
   5  -3   5        337.00        434.90        52.51 o                         
   6  -3   5       3173.70       3067.36       112.43 o                         
   7  -3   5        904.37        920.63        82.81 o                         
   8  -3   5        116.83        109.89        54.75 o                         
   9  -3   5          0.03        120.05        59.95 o                         
  10  -3   5       3086.95       2475.12       347.66 o                         
 -10  -2   5        402.67        261.34       232.84 o                         
  -9  -2   5      11023.78      10979.97       425.51 o                         
  -8  -2   5        929.16       1019.03       145.02 o                         
  -7  -2   5       1009.19       1107.28       127.47 o                         
  -6  -2   5        609.13        625.65        59.15 o                         
  -5  -2   5       8150.77       7952.71       167.04 o                         
  -4  -2   5        975.30        926.92        22.19 o                         
  -3  -2   5       8086.56       7943.96        68.80 o                         
  -2  -2   5       7903.35       8092.53        72.94 o                         
  -1  -2   5      28494.52      28520.04       181.35 o                         
   0  -2   5       5704.79       5947.97        67.76 o                         
   1  -2   5      10712.16      10558.25       108.76 o                         
   2  -2   5       5801.28       5790.79        99.81 o                         
   3  -2   5      14088.07      13622.62       179.55 o                         
   4  -2   5          0.05         79.99        27.27 o                         
   5  -2   5        198.01        178.16        40.05 o                         
   6  -2   5        338.68        243.63        39.42 o                         
   7  -2   5      13997.91      13653.04       261.65 o                         
   8  -2   5       2643.28       2839.11       122.90 o                         
   9  -2   5       9134.60       9002.13       230.58 o                         
  10  -2   5         66.09         -3.45       101.37 o                         
  11  -2   5       5501.81       6965.28       793.58 o                         
 -10  -1   5       2365.16       2935.24       396.24 o                         
  -9  -1   5        185.25        188.64       101.04 o                         
  -8  -1   5       8633.51       8570.56       314.17 o                         
  -7  -1   5       1008.21       1060.22        85.31 o                         
  -6  -1   5        372.66        375.56        52.82 o                         
  -5  -1   5       1139.49       1178.27        60.87 o                         
  -4  -1   5       4861.85       4720.72        95.93 o                         
  -3  -1   5         40.51         52.90        27.00 o                         
  -2  -1   5      28308.49      28528.11       226.93 o                         
  -1  -1   5        305.63        420.29        16.40 o                         
   0  -1   5     112043.55     112519.86       539.68 o                         
   1  -1   5       1656.18       1652.10        43.49 o                         
   2  -1   5        778.95        799.07        46.82 o                         
   3  -1   5       1165.68       1224.82        62.89 o                         
   4  -1   5       2889.69       2776.91        72.43 o                         
   5  -1   5         54.73         62.84        33.94 o                         
   6  -1   5       9491.43       9345.37       176.72 o                         
   7  -1   5         33.60         20.62        45.56 o                         
   8  -1   5      14576.85      14412.15       276.73 o                         
   9  -1   5         83.72         10.46        52.90 o                         
  10  -1   5       2178.68       2377.13       167.66 o                         
 -10   0   5       3663.24       3883.38       346.01 o                         
  -9   0   5       2159.03       2048.81       174.03 o                         
  -8   0   5         45.08         81.20        75.35 o                         
  -7   0   5        797.73        673.24        73.61 o                         
  -6   0   5       1913.30       1832.80        76.23 o                         
  -5   0   5        602.46        559.46        56.78 o                         
  -4   0   5       4596.91       4560.36       102.42 o                         
  -3   0   5      35819.11      36229.33       306.21 o                         
  -2   0   5        177.26        206.87        10.74 o                         
  -1   0   5      22190.54      22171.01       159.87 o                         
   0   0   5       3300.21       3293.01        45.97 o                         
   1   0   5      27732.74      26683.74       243.72 o                         
   2   0   5      19537.09      19195.16       241.33 o                         
   3   0   5       4828.56       4707.29       113.50 o                         
   4   0   5       9380.82       8896.85       134.67 o                         
   5   0   5       6789.18       6708.80       156.77 o                         
   6   0   5        617.12        661.01        60.84 o                         
   7   0   5       7514.84       7509.22       170.29 o                         
   8   0   5          2.19        -22.13        47.94 o                         
   9   0   5      11456.14      11775.23       237.47 o                         
  10   0   5       2016.71       2279.05       179.46 o                         
  11   0   5        367.17        603.83       194.99 o                         
 -10   1   5        321.33        521.73       189.79 o                         
  -9   1   5        608.96        461.57        97.79 o                         
  -8   1   5       2925.19       2682.21       148.13 o                         
  -7   1   5        243.66        247.65        53.95 o                         
  -6   1   5      14541.50      14594.38       232.99 o                         
  -5   1   5       2216.93       2280.13        62.87 o                         
  -4   1   5      31761.39      29207.14       307.92 o                         
  -3   1   5        423.92        442.32        17.68 o                         
  -2   1   5      18167.73      17921.47       120.54 o                         
  -1   1   5       4060.02       4234.95        41.80 o                         
   0   1   5      12422.32      13050.72       104.46 o                         
   1   1   5      20985.14      20709.12       205.28 o                         
   2   1   5       3055.50       2876.85        84.79 o                         
   3   1   5       1005.78       1067.97        62.81 o                         
   4   1   5      69374.12      67622.94       525.87 o                         
   5   1   5       9119.70       8536.82       142.55 o                         
   6   1   5      36824.74      36626.95       387.37 o                         
   7   1   5       2794.00       2604.36       107.81 o                         
   8   1   5         50.42         99.13        48.84 o                         
   9   1   5       3744.03       3917.79       129.48 o                         
  10   1   5        118.10         60.59       112.96 o                         
  11   1   5         21.87       -138.09       138.09 o                         
 -10   2   5        566.67        450.72       196.71 o                         
  -9   2   5        782.88        983.40       155.36 o                         
  -8   2   5        679.78        626.67        80.24 o                         
  -7   2   5       7435.69       7747.61       214.18 o                         
  -6   2   5        181.54        331.04        60.84 o                         
  -5   2   5      20112.11      19591.64       142.05 o                         
  -4   2   5       7452.08       7399.50        72.65 o                         
  -3   2   5       7787.32       7676.98        67.61 o                         
  -2   2   5          7.67         30.58        11.55 o                         
  -1   2   5       1095.28       1066.62        21.82 o                         
   0   2   5       4024.32       4173.98        52.22 o                         
   1   2   5      47097.77      47259.57       329.94 o                         
   2   2   5       8339.16       8183.94       126.64 o                         
   3   2   5       9042.94       8756.44       140.09 o                         
   4   2   5         20.33        106.43        33.31 o                         
   5   2   5       3443.45       3239.33        82.87 o                         
   6   2   5         11.20         23.33        50.19 o                         
   7   2   5       4648.05       4702.71       134.20 o                         
   8   2   5       6345.89       6618.41       158.21 o                         
   9   2   5       7521.92       7889.31       209.60 o                         
  10   2   5        112.89        239.50        85.94 o                         
  11   2   5       2590.27       3601.53       629.98 o                         
 -10   3   5       4457.62       5216.45       708.61 o                         
  -9   3   5       1330.60       1578.53       133.15 o                         
  -8   3   5        991.10       1094.50       102.73 o                         
  -7   3   5        187.88        164.50        71.65 o                         
  -6   3   5       5102.85       5251.66       103.33 o                         
  -5   3   5          6.88         27.44        23.52 o                         
  -4   3   5       6549.46       6497.30        94.80 o                         
  -3   3   5      16509.12      16208.25       142.11 o                         
  -2   3   5      27023.44      27234.45       188.78 o                         
  -1   3   5       9923.00       9824.55        89.96 o                         
   0   3   5       9714.48       9621.06        98.86 o                         
   1   3   5       3170.14       3312.13        65.08 o                         
   2   3   5      20186.12      19472.46       192.40 o                         
   3   3   5       4439.96       4352.48        95.67 o                         
   4   3   5      11415.59      10701.67       154.86 o                         
   5   3   5       7743.08       7604.19       144.84 o                         
   6   3   5       6066.12       5903.50       146.74 o                         
   7   3   5       2867.36       2798.46       110.53 o                         
   8   3   5        239.59        333.97        80.11 o                         
   9   3   5        707.65        606.36        90.42 o                         
  10   3   5       7104.34       7965.09       314.69 o                         
  11   3   5        114.68       -149.85       149.85 o                         
  -9   4   5       8421.64       8056.85       498.95 o                         
  -8   4   5       4180.00       4621.94       245.84 o                         
  -7   4   5      13630.58      13719.36       307.00 o                         
  -6   4   5       4761.17       4943.90       101.75 o                         
  -5   4   5       5058.59       5059.94        97.00 o                         
  -4   4   5      12561.55      12689.60       154.26 o                         
  -3   4   5       5203.17       5251.14        80.22 o                         
  -2   4   5      23595.38      23773.05       185.14 o                         
  -1   4   5      35485.50      36149.88       243.02 o                         
   0   4   5       4930.43       4934.11        74.57 o                         
   1   4   5      33862.21      34526.00       253.83 o                         
   2   4   5      26214.13      26070.02       209.72 o                         
   3   4   5      25738.43      25114.46       235.16 o                         
   4   4   5          2.81         -9.84        32.57 o                         
   5   4   5        169.42        236.58        38.95 o                         
   6   4   5       1881.95       1781.60        73.25 o                         
   7   4   5       5589.88       5634.48       142.29 o                         
   8   4   5       1695.95       1784.74        93.91 o                         
   9   4   5       3532.31       3437.89       182.87 o                         
  10   4   5         57.89        -77.84        92.84 o                         
  -9   5   5          9.04         37.05        84.60 o                         
  -8   5   5       3063.34       2968.72       184.96 o                         
  -7   5   5         23.53         45.99        68.06 o                         
  -6   5   5       1344.22       1305.33        60.25 o                         
  -5   5   5        588.44        688.00        49.26 o                         
  -4   5   5      43172.48      43306.61       342.85 o                         
  -3   5   5         87.64         99.67        22.26 o                         
  -2   5   5       8629.05       8884.85       108.30 o                         
  -1   5   5       1009.18        973.79        39.46 o                         
   0   5   5        704.06        766.24        35.65 o                         
   1   5   5        153.67        168.75        28.51 o                         
   2   5   5       1327.64       1276.80        45.85 o                         
   3   5   5          7.62        -10.08        29.67 o                         
   4   5   5      24578.40      23626.50       225.92 o                         
   5   5   5          0.76        -18.68        32.60 o                         
   6   5   5       6509.68       6377.81       135.12 o                         
   7   5   5        226.10        206.83        48.85 o                         
   8   5   5       9680.37       9369.26       217.32 o                         
   9   5   5       1526.98       1624.84       159.82 o                         
  10   5   5        570.11       1014.79       333.22 o                         
  -9   6   5       2582.82       2510.24       475.28 o                         
  -8   6   5        192.55        131.62       101.75 o                         
  -7   6   5       8878.88       8965.19       301.65 o                         
  -6   6   5        385.02        405.71        47.58 o                         
  -5   6   5        873.17        881.83        58.32 o                         
  -4   6   5       8754.87       8783.18       155.46 o                         
  -3   6   5       6493.67       6607.57       112.47 o                         
  -2   6   5      10827.50      10769.97       135.09 o                         
  -1   6   5      11868.53      12046.69       143.91 o                         
   0   6   5       5659.13       5583.26        95.32 o                         
   1   6   5      25332.38      25453.76       243.13 o                         
   2   6   5        934.41        921.41        49.88 o                         
   3   6   5        673.33        721.38        48.29 o                         
   4   6   5       6469.37       6324.52       131.28 o                         
   5   6   5       5275.38       5241.56       133.43 o                         
   6   6   5         34.45         79.80        52.67 o                         
   7   6   5       3216.86       3253.96       128.25 o                         
   8   6   5        861.74        902.08       116.45 o                         
   9   6   5       2563.89       2479.57       217.46 o                         
  -8   7   5        122.44        -29.83       117.97 o                         
  -7   7   5       5884.03       6007.38       253.91 o                         
  -6   7   5       1781.21       1848.18        85.42 o                         
  -5   7   5         27.85         23.41        42.31 o                         
  -4   7   5       2100.60       1938.69        80.32 o                         
  -3   7   5       1199.56       1310.62        60.53 o                         
  -2   7   5       8618.91       8776.07       150.35 o                         
  -1   7   5       4367.03       4354.39       109.88 o                         
   0   7   5      17080.97      17141.96       198.29 o                         
   1   7   5        742.58        841.94        52.00 o                         
   2   7   5      10732.77      10869.65       161.17 o                         
   3   7   5          2.28         35.44        36.59 o                         
   4   7   5        744.40        867.11        60.11 o                         
   5   7   5       1878.61       1713.80        79.79 o                         
   6   7   5       1291.78       1383.94        85.39 o                         
   7   7   5       3529.36       3556.76       138.43 o                         
   8   7   5       4936.74       5364.32       280.53 o                         
   9   7   5          6.04        -45.07       188.57 o                         
  -7   8   5       5076.09       6603.97       713.92 o                         
  -6   8   5          1.03          6.55        48.32 o                         
  -5   8   5       1270.96       1237.62        79.73 o                         
  -4   8   5       2477.88       2533.96       101.15 o                         
  -3   8   5       4257.10       4215.64       119.94 o                         
  -2   8   5       2029.02       2244.89        91.12 o                         
  -1   8   5       5766.10       6048.88       137.38 o                         
   0   8   5       1455.03       1487.50        67.52 o                         
   1   8   5       1086.53       1147.66        65.88 o                         
   2   8   5        513.57        622.01        57.94 o                         
   3   8   5       7250.23       7229.04       170.76 o                         
   4   8   5       8924.54       8611.30       191.45 o                         
   5   8   5       8802.66       9000.46       220.55 o                         
   6   8   5       1147.89       1182.02        87.14 o                         
   7   8   5       1857.29       1820.12       110.93 o                         
   8   8   5       1557.29        999.51       363.17 o                         
  -6   9   5       3431.30       3167.09       158.74 o                         
  -5   9   5        816.58        793.06        74.83 o                         
  -4   9   5       8149.13       7933.94       205.72 o                         
  -3   9   5        199.27        216.70        58.30 o                         
  -2   9   5      12383.08      12503.58       234.65 o                         
  -1   9   5        463.49        410.87        52.49 o                         
   0   9   5        771.23        808.29        58.51 o                         
   1   9   5        313.37        300.36        53.69 o                         
   2   9   5       1093.56       1121.65        70.10 o                         
   3   9   5        615.26        623.80        67.81 o                         
   4   9   5        231.35        329.96        63.32 o                         
   5   9   5        140.22        164.49        68.00 o                         
   6   9   5      10042.25       9681.49       237.05 o                         
   7   9   5         95.31        415.92       247.84 o                         
  -5  10   5       8178.20       7944.29       772.25 o                         
  -4  10   5          2.24        -60.80        71.86 o                         
  -3  10   5       5411.83       5537.56       186.10 o                         
  -2  10   5        507.79        494.32        71.70 o                         
  -1  10   5       1294.22       1202.52        91.44 o                         
   0  10   5        756.97        905.13        76.13 o                         
   1  10   5        512.17        570.00        62.66 o                         
   2  10   5        605.66        493.62        62.33 o                         
   3  10   5       9338.50       9440.23       212.71 o                         
   4  10   5        409.00        439.83        61.56 o                         
   5  10   5       4116.03       3969.87       181.87 o                         
  -1  11   5        506.91        453.91       143.62 o                         
   0  11   5      10630.23      10983.53       449.79 o                         
   1  11   5       1938.70       1824.82       200.65 o                         
   2  11   5       5312.43       5111.27       531.86 o                         
   3  11   5        196.73        534.07       264.25 o                         
   1 -10   6        332.38        303.89       249.90 o                         
  -3  -9   6       3072.48       2747.61       479.34 o                         
  -2  -9   6       1496.75       1621.69        99.39 o                         
  -1  -9   6       7797.30       7520.04       203.04 o                         
   0  -9   6        643.43        646.23        77.29 o                         
   1  -9   6       1096.92       1126.29        88.10 o                         
   2  -9   6         80.54        165.76        53.53 o                         
   3  -9   6       1081.19        942.07       141.18 o                         
   4  -9   6        740.11        726.61       312.50 o                         
   5  -9   6        714.06        407.92       190.95 o                         
  -6  -8   6       1205.58       1353.03       372.75 o                         
  -5  -8   6       2098.42       2202.02       269.29 o                         
  -4  -8   6       1980.59       1873.79       186.20 o                         
  -3  -8   6         33.99        -42.71        50.91 o                         
  -2  -8   6       5522.41       5744.26       165.19 o                         
  -1  -8   6        483.34        518.67        65.96 o                         
   0  -8   6       2811.73       2886.55       122.21 o                         
   1  -8   6       2511.92       2583.55       112.78 o                         
   2  -8   6       7906.48       7828.06       193.94 o                         
   3  -8   6        402.32        263.06        65.53 o                         
   4  -8   6       4772.15       4866.81       182.22 o                         
   5  -8   6          6.97         85.90        70.25 o                         
   6  -8   6        621.38        497.97       137.42 o                         
  -7  -7   6       2370.62       1643.64       374.09 o                         
  -6  -7   6         43.80        188.13        99.45 o                         
  -5  -7   6       1030.06       1024.21       137.11 o                         
  -4  -7   6       5278.91       4917.05       246.62 o                         
  -3  -7   6        253.01        277.83        46.72 o                         
  -2  -7   6       3867.55       4103.74       123.72 o                         
  -1  -7   6       8455.29       8446.94       178.11 o                         
   0  -7   6       2159.68       2214.87        96.04 o                         
   1  -7   6      16303.30      16508.82       268.76 o                         
   2  -7   6          5.90         53.98        50.54 o                         
   3  -7   6       2785.68       2812.29       116.44 o                         
   4  -7   6       4475.78       4487.50       143.36 o                         
   5  -7   6        511.59        432.87        64.12 o                         
   6  -7   6       1010.21       1029.18        87.04 o                         
   7  -7   6       5893.27       6101.08       298.07 o                         
  -8  -6   6       1143.27       1555.12       417.12 o                         
  -7  -6   6        457.11        481.72       142.21 o                         
  -6  -6   6       2403.58       2392.60       161.70 o                         
  -5  -6   6       2870.48       2943.36       173.61 o                         
  -4  -6   6      11584.00      11760.06       324.33 o                         
  -3  -6   6       4897.47       4831.87       113.82 o                         
  -2  -6   6       2395.63       2437.14        79.99 o                         
  -1  -6   6       3430.31       3536.90        95.11 o                         
   0  -6   6       3202.92       3286.25       102.67 o                         
   1  -6   6      11872.90      11633.95       172.54 o                         
   2  -6   6       1392.02       1369.55        73.60 o                         
   3  -6   6       3043.08       3219.03       112.84 o                         
   4  -6   6      17378.11      16619.39       266.42 o                         
   5  -6   6       2802.28       2619.63       118.92 o                         
   6  -6   6       3168.43       3142.96       131.68 o                         
   7  -6   6       1195.45       1190.14        95.56 o                         
   8  -6   6       2386.77       2481.54       151.37 o                         
  -8  -5   6          0.06        120.42       255.87 o                         
  -7  -5   6       2154.63       2211.78       173.70 o                         
  -6  -5   6        239.11        194.97        81.35 o                         
  -5  -5   6         79.84        135.15        80.27 o                         
  -4  -5   6        461.80        420.34        39.04 o                         
  -3  -5   6      23189.96      23465.51       244.70 o                         
  -2  -5   6        528.12        517.77        40.18 o                         
  -1  -5   6      30404.48      30685.93       286.42 o                         
   0  -5   6        855.76        898.41        47.64 o                         
   1  -5   6       7048.11       7112.70       124.82 o                         
   2  -5   6       2106.80       2168.60        78.65 o                         
   3  -5   6       2716.41       2626.20        89.33 o                         
   4  -5   6       1055.34       1150.88        66.22 o                         
   5  -5   6       7662.22       7854.85       177.14 o                         
   6  -5   6       1301.72       1249.67        86.22 o                         
   7  -5   6       7158.59       6978.12       193.75 o                         
   8  -5   6         62.77          6.20        59.30 o                         
   9  -5   6       7301.56       6893.66       296.38 o                         
  -9  -4   6        359.49        600.78       180.32 o                         
  -8  -4   6         30.68        177.20        74.89 o                         
  -7  -4   6         47.09         -9.78        73.90 o                         
  -6  -4   6       7955.33       7736.36       245.36 o                         
  -5  -4   6       2523.70       2497.46       128.35 o                         
  -4  -4   6      19244.11      19295.84       192.86 o                         
  -3  -4   6       1283.42       1303.46        50.71 o                         
  -2  -4   6      11955.68      11919.52       137.66 o                         
  -1  -4   6       3105.94       3150.76        69.67 o                         
   0  -4   6        203.20        230.08        22.33 o                         
   1  -4   6        216.70        272.36        29.27 o                         
   2  -4   6      29088.15      28038.40       243.72 o                         
   3  -4   6       6796.90       6782.02       127.20 o                         
   4  -4   6       9932.59      10002.37       164.98 o                         
   5  -4   6         28.01         47.84        39.76 o                         
   6  -4   6       8930.38       9019.56       182.96 o                         
   7  -4   6       1928.36       2051.61       102.62 o                         
   8  -4   6        596.71        504.97        77.20 o                         
   9  -4   6        269.20        188.72        62.82 o                         
  10  -4   6       1170.68        491.11       251.58 o                         
  -9  -3   6       6142.04       5701.51       310.24 o                         
  -8  -3   6       4728.06       5000.07       223.62 o                         
  -7  -3   6       8213.74       8102.05       246.28 o                         
  -6  -3   6        224.38        161.37        59.86 o                         
  -5  -3   6      13088.42      13042.07       281.02 o                         
  -4  -3   6       3950.38       4006.88        67.29 o                         
  -3  -3   6        882.90        864.25        30.31 o                         
  -2  -3   6       2173.58       2138.27        53.15 o                         
  -1  -3   6       3829.27       3756.24        65.48 o                         
   0  -3   6       3129.45       3027.46        52.87 o                         
   1  -3   6       9313.44       9239.77       123.18 o                         
   2  -3   6         27.63         58.09        21.82 o                         
   3  -3   6      44164.66      43145.23       391.90 o                         
   4  -3   6       3283.30       3160.38        87.90 o                         
   5  -3   6      15100.94      14336.91       215.92 o                         
   6  -3   6       2944.88       2817.02       111.65 o                         
   7  -3   6        711.63        752.68        75.11 o                         
   8  -3   6         23.07         88.61        67.61 o                         
   9  -3   6         21.50         35.34        57.30 o                         
  10  -3   6          0.56        -14.39       129.24 o                         
  -9  -2   6       2683.01       2902.48       224.55 o                         
  -8  -2   6       3421.11       3482.75       201.06 o                         
  -7  -2   6        404.08        345.58        66.18 o                         
  -6  -2   6      20501.22      20852.93       329.83 o                         
  -5  -2   6       1435.25       1515.73        75.47 o                         
  -4  -2   6      15022.23      13407.40       276.96 o                         
  -3  -2   6       5561.70       5583.65        61.61 o                         
  -2  -2   6        337.85        347.02        16.18 o                         
  -1  -2   6       9005.59       9232.55        94.77 o                         
   0  -2   6      20819.71      20589.99       171.47 o                         
   1  -2   6          0.32         53.07        17.09 o                         
   2  -2   6      16532.52      15991.87       176.28 o                         
   3  -2   6       5814.77       5590.98       117.60 o                         
   4  -2   6       9569.13       9388.92       151.43 o                         
   5  -2   6       1118.50       1134.52        62.30 o                         
   6  -2   6       6231.73       6067.92       163.42 o                         
   7  -2   6       1732.10       1690.11        96.69 o                         
   8  -2   6       7089.82       7302.81       196.27 o                         
   9  -2   6        873.55        895.51        87.64 o                         
  10  -2   6       2679.92       2641.16       190.24 o                         
  -9  -1   6       9195.26       9424.09       396.07 o                         
  -8  -1   6         27.47         66.86        75.37 o                         
  -7  -1   6       3739.52       3766.81       149.61 o                         
  -6  -1   6        145.85        185.18        45.61 o                         
  -5  -1   6         26.19         51.67        33.04 o                         
  -4  -1   6       1570.88       1613.78        63.00 o                         
  -3  -1   6       4235.00       4302.44        85.50 o                         
  -2  -1   6       3812.07       3720.77        44.24 o                         
  -1  -1   6      56128.94      54810.43       341.43 o                         
   0  -1   6        263.89        328.65        23.99 o                         
   1  -1   6      41176.75      40688.17       323.84 o                         
   2  -1   6       7555.47       7389.17       125.05 o                         
   3  -1   6      16460.09      15513.87       203.02 o                         
   4  -1   6       2024.39       1977.25        68.92 o                         
   5  -1   6        684.02        706.04        61.31 o                         
   6  -1   6        627.06        635.87        61.05 o                         
   7  -1   6        392.67        274.11        51.06 o                         
   8  -1   6       1670.76       1815.27        98.63 o                         
   9  -1   6      12114.89      12501.61       253.87 o                         
  10  -1   6       3968.34       4263.06       215.74 o                         
 -10   0   6       3029.30       2821.09       340.23 o                         
  -9   0   6       1295.31       1254.94       153.23 o                         
  -8   0   6       5885.42       6027.40       261.21 o                         
  -7   0   6          6.07         26.57        53.69 o                         
  -6   0   6         33.43         61.26        38.58 o                         
  -5   0   6          2.71         49.15        32.85 o                         
  -4   0   6       3348.42       3276.44        77.23 o                         
  -3   0   6      11829.62      11740.82       137.56 o                         
  -2   0   6      29783.35      28885.97       210.15 o                         
  -1   0   6      11618.56      11631.17        93.68 o                         
   0   0   6      77051.39      77481.51       523.83 o                         
   1   0   6       2001.70       2109.27        53.58 o                         
   2   0   6       1240.80       1210.94        66.83 o                         
   3   0   6        400.08        415.06        55.20 o                         
   4   0   6       1100.98       1037.35        68.08 o                         
   5   0   6        471.62        427.60        45.39 o                         
   6   0   6       9305.14       9348.63       200.74 o                         
   7   0   6       1466.75       1517.81        86.22 o                         
   8   0   6      19338.00      19429.12       291.75 o                         
   9   0   6        138.16        183.35        55.28 o                         
  10   0   6         55.02        177.83        91.74 o                         
  11   0   6          2.24        105.68       208.69 o                         
 -10   1   6        198.78         19.83       158.03 o                         
  -9   1   6       1420.72       1620.61       202.11 o                         
  -8   1   6        705.34        737.26       108.77 o                         
  -7   1   6       4664.20       4738.61       172.45 o                         
  -6   1   6        189.10        207.86        44.65 o                         
  -5   1   6      13906.35      13978.52       196.21 o                         
  -4   1   6        137.39         99.91        24.23 o                         
  -3   1   6      42402.71      41738.18       313.55 o                         
  -2   1   6       3484.98       3480.78        40.19 o                         
  -1   1   6       1680.81       1799.00        29.98 o                         
   0   1   6        209.24        220.07        19.99 o                         
   1   1   6      11951.46      11627.99       154.82 o                         
   2   1   6        735.93        876.72        74.68 o                         
   3   1   6      16110.47      15351.29       280.90 o                         
   4   1   6       3506.39       3414.49       101.31 o                         
   5   1   6      34074.92      33540.55       300.71 o                         
   6   1   6       2309.93       2533.12        98.65 o                         
   7   1   6       2276.28       2442.97       102.98 o                         
   8   1   6        352.14        233.29        77.47 o                         
   9   1   6       2330.24       2444.81       111.13 o                         
  10   1   6        232.63        281.41       100.54 o                         
  11   1   6        895.67        471.42       309.13 o                         
 -10   2   6       2770.23       2576.93       344.07 o                         
  -9   2   6         39.75        184.92       125.41 o                         
  -8   2   6         26.45        208.49        80.80 o                         
  -7   2   6       2711.65       2771.94       140.95 o                         
  -6   2   6       8904.29       8823.65       225.94 o                         
  -5   2   6       2420.41       2493.97        49.24 o                         
  -4   2   6      11630.28      11593.15        98.58 o                         
  -3   2   6      17072.16      17205.94       118.68 o                         
  -2   2   6      69602.54      70480.05       310.96 o                         
  -1   2   6      19750.42      19969.85       139.04 o                         
   0   2   6      10807.51      11169.88        97.90 o                         
   1   2   6      20496.92      20964.26       200.28 o                         
   2   2   6        133.16        237.93        45.87 o                         
   3   2   6      20718.44      20211.42       235.70 o                         
   4   2   6       3201.28       3258.61        93.12 o                         
   5   2   6         28.34         89.03        39.89 o                         
   6   2   6      38618.50      37849.33       415.18 o                         
   7   2   6      12388.81      12545.62       224.81 o                         
   8   2   6       3373.81       3401.54       128.53 o                         
   9   2   6         15.89        -19.13        58.72 o                         
  10   2   6       2126.07       2204.59       223.55 o                         
 -10   3   6        210.21        224.72       281.14 o                         
  -9   3   6        962.18       1151.78       146.43 o                         
  -8   3   6       1043.88        911.15        99.75 o                         
  -7   3   6       4295.09       4510.39       179.43 o                         
  -6   3   6          9.69        124.73        58.83 o                         
  -5   3   6      27350.01      27455.99       242.14 o                         
  -4   3   6      10499.49      10260.65       126.24 o                         
  -3   3   6        509.63        593.29        29.13 o                         
  -2   3   6       5837.60       5808.11        76.02 o                         
  -1   3   6       9159.55       9336.60        93.63 o                         
   0   3   6        539.49        575.40        26.58 o                         
   1   3   6      18873.16      18841.20       168.01 o                         
   2   3   6         67.47         66.65        26.98 o                         
   3   3   6      67863.35      67410.93       540.27 o                         
   4   3   6       1483.40       1479.37        70.81 o                         
   5   3   6        444.03        412.22        46.68 o                         
   6   3   6        295.48        265.16        68.82 o                         
   7   3   6        659.37        735.37        74.15 o                         
   8   3   6        153.10        198.77        53.85 o                         
   9   3   6       2706.82       2692.97       110.90 o                         
  10   3   6        314.13        266.08        90.54 o                         
  11   3   6       4356.11       4508.51       449.50 o                         
  -9   4   6         33.79         60.66        81.90 o                         
  -8   4   6      13072.75      12974.28       338.22 o                         
  -7   4   6       1629.58       1603.67       119.52 o                         
  -6   4   6        296.04        190.68        59.48 o                         
  -5   4   6        204.48        151.01        29.84 o                         
  -4   4   6       3563.31       3754.33        75.77 o                         
  -3   4   6         10.68          1.93        16.31 o                         
  -2   4   6      16365.86      16609.35       148.21 o                         
  -1   4   6       4833.31       4906.98        71.78 o                         
   0   4   6      16607.52      16719.86       159.68 o                         
   1   4   6         15.36         17.01        25.03 o                         
   2   4   6      13857.42      13748.97       163.68 o                         
   3   4   6        618.64        522.96        44.23 o                         
   4   4   6      13640.71      13429.20       188.08 o                         
   5   4   6       7740.89       7366.54       146.98 o                         
   6   4   6       4056.12       4086.74       114.70 o                         
   7   4   6       4453.71       4394.76       129.72 o                         
   8   4   6       2668.09       2608.87       110.62 o                         
   9   4   6        228.99        246.27        79.16 o                         
  10   4   6       2575.95       2550.53       191.21 o                         
  -9   5   6        179.70         92.62       161.06 o                         
  -8   5   6         14.11        -47.81        74.93 o                         
  -7   5   6       8366.88       8628.60       284.74 o                         
  -6   5   6      21018.24      20678.69       244.08 o                         
  -5   5   6      26986.63      26812.31       276.83 o                         
  -4   5   6        855.20        825.48        41.42 o                         
  -3   5   6       4950.45       5017.97        89.06 o                         
  -2   5   6       3939.81       3963.29        68.83 o                         
  -1   5   6        793.82        830.32        35.79 o                         
   0   5   6       7771.77       7807.49       103.46 o                         
   1   5   6       9268.33       9389.32       127.13 o                         
   2   5   6       9380.19       9179.85       114.65 o                         
   3   5   6       8022.92       7584.77       107.05 o                         
   4   5   6         12.65         79.33        31.50 o                         
   5   5   6       9766.05       9702.54       151.70 o                         
   6   5   6         43.95          3.21        39.57 o                         
   7   5   6      10132.94       9583.26       191.41 o                         
   8   5   6        189.09        140.90        65.95 o                         
   9   5   6        925.01       1002.20       153.40 o                         
  10   5   6         81.16         52.02       278.52 o                         
  -8   6   6       1840.88       1822.00       153.85 o                         
  -7   6   6       1037.74       1044.57       173.97 o                         
  -6   6   6        471.81        419.11        45.51 o                         
  -5   6   6       2261.14       2306.22        81.52 o                         
  -4   6   6       7489.14       7653.79       140.10 o                         
  -3   6   6          8.50         31.53        30.67 o                         
  -2   6   6      13070.16      13579.83       148.27 o                         
  -1   6   6       7872.82       7997.19       106.15 o                         
   0   6   6      17837.85      17630.60       180.82 o                         
   1   6   6       1112.29       1148.31        50.10 o                         
   2   6   6       3575.50       3551.61        82.47 o                         
   3   6   6         18.88          2.96        34.86 o                         
   4   6   6       5372.74       5342.19       130.00 o                         
   5   6   6      10810.65      10375.96       182.38 o                         
   6   6   6        313.37        294.47        52.25 o                         
   7   6   6          2.84         52.22        55.37 o                         
   8   6   6       4085.11       4005.96       172.86 o                         
   9   6   6       2361.57       2224.06       216.05 o                         
  -8   7   6        603.48        -53.12       194.83 o                         
  -7   7   6      10102.07       9744.20       302.85 o                         
  -6   7   6        998.90       1014.85        64.43 o                         
  -5   7   6        200.76        176.84        43.35 o                         
  -4   7   6        546.05        556.26        51.29 o                         
  -3   7   6       2883.83       2943.37        97.87 o                         
  -2   7   6        188.19        230.54        40.38 o                         
  -1   7   6       6328.31       6665.06       122.79 o                         
   0   7   6       7440.20       7559.95       125.97 o                         
   1   7   6      19804.39      19938.56       228.11 o                         
   2   7   6       1478.57       1535.63        69.83 o                         
   3   7   6       3191.89       3242.48        99.29 o                         
   4   7   6       1905.09       1834.18        83.51 o                         
   5   7   6       5548.05       5674.91       149.23 o                         
   6   7   6       1299.94       1308.28        85.88 o                         
   7   7   6       1112.54       1181.19        85.88 o                         
   8   7   6        424.37        216.57        62.86 o                         
   9   7   6       2112.59       1712.20       285.53 o                         
  -7   8   6          4.56        136.30       231.70 o                         
  -6   8   6       3642.37       3730.92       139.03 o                         
  -5   8   6        247.10        223.95        51.80 o                         
  -4   8   6        685.57        614.05        63.22 o                         
  -3   8   6          2.58         80.84        43.45 o                         
  -2   8   6       5489.73       5264.50       134.79 o                         
  -1   8   6       1019.25        979.75        61.28 o                         
   0   8   6       2817.45       2761.61        89.62 o                         
   1   8   6         43.92         72.57        41.94 o                         
   2   8   6      19540.48      19362.29       255.14 o                         
   3   8   6        200.71        147.63        56.09 o                         
   4   8   6       1164.61       1161.09        78.14 o                         
   5   8   6        142.53        114.00        58.68 o                         
   6   8   6       1814.57       1632.23        99.22 o                         
   7   8   6          1.65        123.54        68.48 o                         
  -6   9   6         49.48        -25.89        72.25 o                         
  -5   9   6       4940.67       4760.54       164.70 o                         
  -4   9   6       2466.27       2483.67       118.48 o                         
  -3   9   6      12596.52      12968.00       270.06 o                         
  -2   9   6       1882.06       1960.15        90.45 o                         
  -1   9   6      15121.48      15474.18       241.78 o                         
   0   9   6       1605.35       1616.72        82.24 o                         
   1   9   6         97.06        203.30        50.72 o                         
   2   9   6       9003.41       8921.89       181.32 o                         
   3   9   6         23.27        -29.33        48.07 o                         
   4   9   6       1302.47       1350.85        91.72 o                         
   5   9   6       7290.39       7278.08       211.51 o                         
   6   9   6       1773.68       1803.38       109.33 o                         
   7   9   6      10207.32       9559.68       316.93 o                         
  -4  10   6       6808.90       6837.74       227.42 o                         
  -3  10   6         25.64        -37.07        56.83 o                         
  -2  10   6       1365.03       1483.39        95.21 o                         
  -1  10   6       1054.77       1030.71        76.52 o                         
   0  10   6       6326.74       5851.73       176.08 o                         
   1  10   6       2812.82       2838.96       111.37 o                         
   2  10   6       2891.08       2899.53       111.25 o                         
   3  10   6         64.11        107.55        54.23 o                         
   4  10   6       3288.28       3154.13       130.27 o                         
   5  10   6        747.19        701.96        90.12 o                         
  -3  11   6       3336.07       2256.37       420.64 o                         
  -2  11   6        314.55       -222.82       222.82 o                         
  -1  11   6       1351.42       1052.66       215.40 o                         
   0  11   6        377.49        433.64       116.97 o                         
   1  11   6        344.73        364.45       113.94 o                         
   2  11   6         46.45          3.07       151.77 o                         
   3  11   6       6927.31       5326.16       708.73 o                         
  -2  -9   7       7544.06       7087.74       234.92 o                         
  -1  -9   7        781.44        685.27        84.93 o                         
   0  -9   7        877.53        875.44        85.81 o                         
   1  -9   7        141.26        130.32        60.71 o                         
   2  -9   7       1024.67        809.71        78.30 o                         
   3  -9   7        294.33        344.82       120.86 o                         
   4  -9   7        827.97        438.68       239.05 o                         
  -5  -8   7       2595.80       2560.11       505.88 o                         
  -4  -8   7       2128.47       2603.90       255.54 o                         
  -3  -8   7        888.29        971.74       150.88 o                         
  -2  -8   7        923.87       1010.54        78.11 o                         
  -1  -8   7       3568.92       3170.93       127.10 o                         
   0  -8   7       2826.31       2824.08       123.31 o                         
   1  -8   7      10110.24      10073.05       220.99 o                         
   2  -8   7       6028.40       5981.47       185.41 o                         
   3  -8   7       6416.71       6477.76       199.12 o                         
   4  -8   7        697.14        622.51        93.82 o                         
   5  -8   7        161.50        171.29       172.09 o                         
   6  -8   7       6569.96       6392.24       516.50 o                         
  -6  -7   7       1256.10       1281.78       213.40 o                         
  -5  -7   7       3104.85       3760.92       287.16 o                         
  -4  -7   7       4388.20       4699.33       273.48 o                         
  -3  -7   7        238.41        269.98        66.61 o                         
  -2  -7   7       1043.22       1009.62        71.16 o                         
  -1  -7   7       1253.05       1305.57        81.62 o                         
   0  -7   7       6357.01       6587.90       155.16 o                         
   1  -7   7         77.33         84.64        56.49 o                         
   2  -7   7        750.82        821.03        72.02 o                         
   3  -7   7        605.84        562.96        67.09 o                         
   4  -7   7      15963.56      15854.77       307.76 o                         
   5  -7   7         17.52        -22.79        65.35 o                         
   6  -7   7       2586.73       2410.59       131.57 o                         
   7  -7   7        161.88        412.93       166.04 o                         
  -7  -6   7      10519.04       9871.40       578.46 o                         
  -6  -6   7        136.75        305.20        99.98 o                         
  -5  -6   7       2623.64       2800.41       303.94 o                         
  -4  -6   7        103.02        103.43        88.19 o                         
  -3  -6   7        517.08        622.12        54.32 o                         
  -2  -6   7          7.34         19.52        38.48 o                         
  -1  -6   7       2730.46       2894.69       102.34 o                         
   0  -6   7          0.64         -9.91        43.34 o                         
   1  -6   7      17083.28      16923.49       228.29 o                         
   2  -6   7          9.92         19.32        46.90 o                         
   3  -6   7       4562.74       4461.73       132.04 o                         
   4  -6   7       3678.06       3692.63       127.28 o                         
   5  -6   7       2123.00       2259.71       110.94 o                         
   6  -6   7       1676.73       1444.81        99.73 o                         
   7  -6   7       2279.87       2242.95       120.35 o                         
   8  -6   7        176.02        535.49       295.77 o                         
  -8  -5   7       1079.32       1442.45       256.81 o                         
  -7  -5   7       6554.08       6489.43       326.96 o                         
  -6  -5   7        178.97        121.85        78.41 o                         
  -5  -5   7       1080.08       1113.44       147.61 o                         
  -4  -5   7       7171.43       6957.14       234.72 o                         
  -3  -5   7       6203.47       6350.31       121.94 o                         
  -2  -5   7      39073.41      39707.88       353.09 o                         
  -1  -5   7       5309.95       5549.42       122.78 o                         
   0  -5   7       8354.84       8287.21       142.65 o                         
   1  -5   7      18870.81      18732.45       221.36 o                         
   2  -5   7        944.46        962.81        58.03 o                         
   3  -5   7       1184.12       1159.91        67.36 o                         
   4  -5   7        121.07        170.57        53.32 o                         
   5  -5   7        191.50        165.14        62.75 o                         
   6  -5   7       6776.86       6379.11       187.20 o                         
   7  -5   7       1389.83       1475.60       103.51 o                         
   8  -5   7      10717.29      10328.31       251.01 o                         
   9  -5   7          1.24       -202.59       263.08 o                         
  -9  -4   7       2798.31       3119.10       404.30 o                         
  -8  -4   7       1025.28       1001.05       128.57 o                         
  -7  -4   7       1679.06       2014.31       172.14 o                         
  -6  -4   7        873.51        787.82        94.75 o                         
  -5  -4   7       3579.32       3545.38       163.89 o                         
  -4  -4   7        251.36        328.31        57.49 o                         
  -3  -4   7       6671.21       6592.01       111.45 o                         
  -2  -4   7       5936.27       5854.03       103.36 o                         
  -1  -4   7      13430.58      13555.33       167.98 o                         
   0  -4   7       2043.02       2039.65        50.45 o                         
   1  -4   7      13475.33      13188.75       151.82 o                         
   2  -4   7        149.53        173.16        36.67 o                         
   3  -4   7       2510.90       2603.55        83.87 o                         
   4  -4   7       3207.46       3224.04        97.40 o                         
   5  -4   7      12013.43      11622.77       204.61 o                         
   6  -4   7       2705.64       2719.43       117.13 o                         
   7  -4   7       4990.92       4936.58       156.17 o                         
   8  -4   7        292.76        226.35        58.77 o                         
   9  -4   7        649.19        624.26        76.99 o                         
  -9  -3   7          6.61        394.71       185.00 o                         
  -8  -3   7         23.33         86.06        76.99 o                         
  -7  -3   7        205.85        356.43        81.00 o                         
  -6  -3   7       9198.35       8948.96       262.41 o                         
  -5  -3   7          1.15         11.11        56.53 o                         
  -4  -3   7      19980.01      20708.55       329.41 o                         
  -3  -3   7       1494.68       1505.39        42.42 o                         
  -2  -3   7       9379.81       9574.69       113.93 o                         
  -1  -3   7       7036.49       6974.33       106.37 o                         
   0  -3   7        890.03        887.08        37.60 o                         
   1  -3   7        901.14       1012.58        44.66 o                         
   2  -3   7      10773.25      10168.82       136.04 o                         
   3  -3   7        382.28        384.58        38.45 o                         
   4  -3   7      21978.54      21333.60       271.44 o                         
   5  -3   7         10.90        137.18        46.00 o                         
   6  -3   7      14604.98      14248.22       258.48 o                         
   7  -3   7        272.08        337.59        67.88 o                         
   8  -3   7       1104.64       1260.21        99.63 o                         
   9  -3   7        674.24        616.45        75.12 o                         
  10  -3   7       2323.10       2104.53       153.87 o                         
  -9  -2   7        509.45        170.43       148.97 o                         
  -8  -2   7         36.50         70.79        82.44 o                         
  -7  -2   7      11287.58      11127.66       292.62 o                         
  -6  -2   7       1762.39       1866.39       107.71 o                         
  -5  -2   7      29997.82      30091.10       357.72 o                         
  -4  -2   7        474.15        574.62        52.12 o                         
  -3  -2   7       1850.15       1952.78        44.66 o                         
  -2  -2   7       1300.37       1269.41        35.11 o                         
  -1  -2   7       2668.33       2549.68        54.29 o                         
   0  -2   7       2632.38       2563.60        58.35 o                         
   1  -2   7        166.03        144.79        21.85 o                         
   2  -2   7       2230.20       2183.21        68.10 o                         
   3  -2   7      39779.28      38882.78       375.40 o                         
   4  -2   7        127.74        166.79        38.62 o                         
   5  -2   7      17471.93      17263.95       229.49 o                         
   6  -2   7       4068.11       3809.20       128.85 o                         
   7  -2   7       4880.06       4751.07       155.54 o                         
   8  -2   7        396.32        372.31        62.04 o                         
   9  -2   7         21.65         77.93        58.47 o                         
  10  -2   7         53.96        -57.96        70.76 o                         
  -9  -1   7          8.43         -5.89       105.30 o                         
  -8  -1   7       8869.44       8475.69       353.29 o                         
  -7  -1   7        550.60        510.67        69.01 o                         
  -6  -1   7       2258.90       2518.30       102.39 o                         
  -5  -1   7        147.87        104.92        30.38 o                         
  -4  -1   7       2727.44       2753.07        76.95 o                         
  -3  -1   7          0.28         18.37         8.26 o                         
  -2  -1   7        108.29        137.61        16.07 o                         
  -1  -1   7       1440.98       1347.36        39.47 o                         
   0  -1   7      72882.66      71901.66       540.36 o                         
   1  -1   7       5063.59       4813.21        91.73 o                         
   2  -1   7      40349.96      38386.87       514.49 o                         
   3  -1   7       1849.25       1712.43        71.55 o                         
   4  -1   7        723.91        787.45        60.04 o                         
   5  -1   7       4182.13       4082.37        96.89 o                         
   6  -1   7       4448.01       4693.52       131.32 o                         
   7  -1   7         29.66         32.77        53.02 o                         
   8  -1   7      18067.21      18070.99       304.60 o                         
   9  -1   7       2874.38       2901.78       163.32 o                         
  10  -1   7       8094.63       7816.61       216.17 o                         
  -9   0   7       8682.71       9453.70       350.09 o                         
  -8   0   7        546.04        479.08       100.92 o                         
  -7   0   7       8366.13       8290.77       243.13 o                         
  -6   0   7       2062.58       2098.14        91.55 o                         
  -5   0   7        148.91        167.17        34.40 o                         
  -4   0   7       1925.32       1993.52        66.28 o                         
  -3   0   7      12631.18      12508.92       147.19 o                         
  -2   0   7        182.35        208.91        14.85 o                         
  -1   0   7      10446.42      10531.83       100.74 o                         
   0   0   7       6263.46       6237.22        84.88 o                         
   1   0   7      30236.91      28500.12       241.28 o                         
   2   0   7       4229.89       4260.70       109.23 o                         
   3   0   7       8403.01       8434.72       173.93 o                         
   4   0   7       6822.83       6796.13       160.42 o                         
   5   0   7      17410.87      16737.26       227.19 o                         
   6   0   7         17.88        -39.85        58.49 o                         
   7   0   7       1703.50       1796.70        92.73 o                         
   8   0   7       4922.80       4826.81       145.85 o                         
   9   0   7       2176.71       2228.57       111.44 o                         
  10   0   7        129.67        303.99       106.38 o                         
  11   0   7       3375.79       3686.81       631.38 o                         
 -10   1   7       5270.20       4911.66       614.01 o                         
  -9   1   7       1288.63       1407.97       182.05 o                         
  -8   1   7       3905.99       3969.66       232.55 o                         
  -7   1   7       2488.67       2350.92       170.23 o                         
  -6   1   7      10135.00      10375.64       213.62 o                         
  -5   1   7          8.03         77.19        35.39 o                         
  -4   1   7       1041.36       1092.03        45.67 o                         
  -3   1   7      17551.30      17299.56       123.53 o                         
  -2   1   7      15782.29      15899.24       111.03 o                         
  -1   1   7       1556.89       1601.48        35.04 o                         
   0   1   7      36216.93      36495.70       318.27 o                         
   1   1   7       2282.26       2273.39        70.24 o                         
   2   1   7       7999.25       7921.56       152.23 o                         
   3   1   7       1173.89       1134.72        78.56 o                         
   4   1   7        118.54        172.45        55.21 o                         
   5   1   7      14482.60      14249.23       264.09 o                         
   6   1   7      20330.93      20605.46       284.24 o                         
   7   1   7       2992.69       3056.59       114.29 o                         
   8   1   7      13058.10      13850.88       275.36 o                         
   9   1   7        265.17        263.91        65.83 o                         
  10   1   7       3700.75       3923.33       226.27 o                         
  11   1   7        108.80        512.89       275.12 o                         
 -10   2   7        204.91         40.75       226.51 o                         
  -9   2   7        167.95        373.06       119.89 o                         
  -8   2   7        105.97         80.42        91.79 o                         
  -7   2   7          6.58         26.33        67.79 o                         
  -6   2   7      10924.79      10799.53       232.61 o                         
  -5   2   7      16957.94      17196.67       220.60 o                         
  -4   2   7      11693.87      11455.87        92.07 o                         
  -3   2   7      62014.37      61612.18       345.64 o                         
  -2   2   7       5087.56       5181.79        65.72 o                         
  -1   2   7      13072.17      13211.49       116.27 o                         
   0   2   7        220.23        196.83        23.45 o                         
   1   2   7       4165.90       4457.18        91.40 o                         
   2   2   7      18263.18      18209.05       236.12 o                         
   3   2   7       9973.89       9940.12       194.69 o                         
   4   2   7        899.90        921.40        62.33 o                         
   5   2   7      27537.15      26722.78       335.54 o                         
   6   2   7        345.22        320.09        54.54 o                         
   7   2   7      10113.47      10042.83       202.39 o                         
   8   2   7       2484.37       2605.28       116.90 o                         
   9   2   7       5411.77       5428.81       182.12 o                         
  10   2   7          8.84        173.30        86.04 o                         
  -9   3   7          3.78        -98.42        98.42 o                         
  -8   3   7       7906.69       8034.12       281.77 o                         
  -7   3   7         44.78         10.98        64.02 o                         
  -6   3   7       5735.74       5556.86       184.16 o                         
  -5   3   7       6374.34       6390.65       100.99 o                         
  -4   3   7         35.11         40.82        17.74 o                         
  -3   3   7        153.56        132.48        23.56 o                         
  -2   3   7      14083.00      13875.50       133.48 o                         
  -1   3   7       7056.87       7093.53        83.91 o                         
   0   3   7      20156.76      19845.29       180.26 o                         
   1   3   7       3877.50       4127.60        72.93 o                         
   2   3   7      41731.75      40706.06       320.29 o                         
   3   3   7      17300.61      16791.45       224.97 o                         
   4   3   7       2227.98       2185.39        88.73 o                         
   5   3   7        970.08        901.71        58.13 o                         
   6   3   7       6611.84       6466.77       163.73 o                         
   7   3   7         46.64        -53.57        58.52 o                         
   8   3   7       1687.24       1850.23       103.11 o                         
   9   3   7        192.44        148.22        56.15 o                         
  10   3   7       3332.49       3330.98       192.93 o                         
  11   3   7         31.01        131.55       175.92 o                         
  -9   4   7       3780.03       3856.38       290.26 o                         
  -8   4   7       3542.88       3717.44       200.77 o                         
  -7   4   7        452.88        553.50       141.33 o                         
  -6   4   7       2499.19       2434.85       124.33 o                         
  -5   4   7      19201.73      19392.22       205.79 o                         
  -4   4   7       5342.78       5557.71        92.03 o                         
  -3   4   7       5055.28       5099.13        83.92 o                         
  -2   4   7        210.08        235.93        24.59 o                         
  -1   4   7       1701.98       1619.60        41.89 o                         
   0   4   7      28045.28      27493.93       235.91 o                         
   1   4   7       6292.35       6505.81       107.07 o                         
   2   4   7        211.46        232.82        24.95 o                         
   3   4   7      25988.18      24791.28       271.04 o                         
   4   4   7       7346.29       7201.75       150.21 o                         
   5   4   7       8883.86       8889.80       167.01 o                         
   6   4   7       1327.49       1476.14        95.19 o                         
   7   4   7       7161.07       7108.70       174.51 o                         
   8   4   7         82.14        151.89        58.00 o                         
   9   4   7       1055.56       1203.58        87.86 o                         
  10   4   7        504.48        649.16       195.57 o                         
  -9   5   7          0.26        396.20       190.12 o                         
  -8   5   7       7717.93       8152.38       415.69 o                         
  -7   5   7       4144.61       4025.92       194.96 o                         
  -6   5   7       5229.75       5369.78       184.38 o                         
  -5   5   7       2155.85       2070.54        75.28 o                         
  -4   5   7       9390.15       9144.15       138.02 o                         
  -3   5   7          6.44         37.00        24.06 o                         
  -2   5   7       2191.39       2243.95        57.25 o                         
  -1   5   7       9237.56       9194.92       107.13 o                         
   0   5   7      14551.75      14634.33       162.61 o                         
   1   5   7       1130.42       1227.05        50.19 o                         
   2   5   7         89.04        111.61        31.76 o                         
   3   5   7       4823.44       4650.10        92.55 o                         
   4   5   7      23926.84      22831.33       249.03 o                         
   5   5   7       3609.10       3644.19        99.05 o                         
   6   5   7       5927.34       5766.75       137.67 o                         
   7   5   7        795.76        698.13        75.88 o                         
   8   5   7       3145.95       2916.98       142.94 o                         
   9   5   7       1012.49       1312.76       304.64 o                         
  10   5   7       1251.12       1606.32       432.75 o                         
  -8   6   7        171.26        177.77        99.00 o                         
  -7   6   7       2557.53       2364.15       149.98 o                         
  -6   6   7        121.99        158.70        65.62 o                         
  -5   6   7       3505.70       3542.99       103.10 o                         
  -4   6   7         95.73         66.03        35.77 o                         
  -3   6   7      18616.26      18718.54       213.78 o                         
  -2   6   7        366.17        287.32        30.43 o                         
  -1   6   7       4376.81       4416.28        78.31 o                         
   0   6   7       4401.77       4475.94        88.71 o                         
   1   6   7      13081.89      13040.78       161.37 o                         
   2   6   7       2646.55       2591.11        71.08 o                         
   3   6   7       1669.12       1760.05        80.73 o                         
   4   6   7       6937.28       6841.98       150.55 o                         
   5   6   7       3398.91       3393.88       113.00 o                         
   6   6   7        620.63        591.23        68.84 o                         
   7   6   7       4716.46       4600.83       164.37 o                         
   8   6   7        724.44        821.37        95.09 o                         
   9   6   7       7481.57       7480.90       391.99 o                         
  -7   7   7          8.90        114.50       101.35 o                         
  -6   7   7       4282.84       4023.72       263.57 o                         
  -5   7   7        583.38        457.88        56.75 o                         
  -4   7   7        706.08        700.33        61.62 o                         
  -3   7   7       5086.89       5322.45       127.23 o                         
  -2   7   7       2369.88       2433.85        86.05 o                         
  -1   7   7       1852.28       1912.09        69.73 o                         
   0   7   7       2426.26       2351.86        79.52 o                         
   1   7   7        279.84        307.71        43.00 o                         
   2   7   7      26345.54      26421.88       319.26 o                         
   3   7   7       3036.92       2974.53       110.19 o                         
   4   7   7      14628.81      14287.33       229.58 o                         
   5   7   7        905.63        811.68        67.55 o                         
   6   7   7       1197.23       1295.93        91.29 o                         
   7   7   7       1294.69       1201.03        94.62 o                         
   8   7   7         31.41         69.63        82.66 o                         
   9   7   7          0.84       -135.91       135.91 o                         
  -7   8   7       5397.73       4801.31       612.77 o                         
  -6   8   7        489.67        490.34       101.07 o                         
  -5   8   7       2640.57       2404.29       136.53 o                         
  -4   8   7        104.53        107.44        46.49 o                         
  -3   8   7         32.36        -17.24        48.23 o                         
  -2   8   7         51.33         57.65        42.16 o                         
  -1   8   7       8314.36       8303.55       159.64 o                         
   0   8   7       3595.93       3477.28       105.11 o                         
   1   8   7      16458.37      16720.07       246.24 o                         
   2   8   7       3310.72       3556.87       115.63 o                         
   3   8   7       2315.86       2371.41       106.78 o                         
   4   8   7        429.79        443.58        59.94 o                         
   5   8   7       1564.88       1514.49        91.15 o                         
   6   8   7         75.54         18.14        61.63 o                         
   7   8   7       6768.61       6635.81       217.93 o                         
  -5   9   7        363.75        296.16        60.64 o                         
  -4   9   7       6533.66       6452.96       179.23 o                         
  -3   9   7       6260.54       6246.49       172.95 o                         
  -2   9   7       8672.12       8526.50       231.67 o                         
  -1   9   7       2468.04       2533.45       103.80 o                         
   0   9   7       1944.31       1924.96        90.58 o                         
   1   9   7       1966.26       1999.13        85.56 o                         
   2   9   7       1983.17       1935.88        89.83 o                         
   3   9   7          3.51         87.90        52.53 o                         
   4   9   7       2755.99       2784.21       141.64 o                         
   5   9   7        864.86        894.14        86.06 o                         
   6   9   7       4049.94       4068.97       159.18 o                         
   7   9   7          4.52        151.33        79.37 o                         
  -4  10   7       1391.53       1464.28       105.74 o                         
  -3  10   7       2627.87       2486.98       121.77 o                         
  -2  10   7       1627.64       1729.53       109.66 o                         
  -1  10   7      21698.68      21836.45       353.96 o                         
   0  10   7       1609.43       1585.33        93.80 o                         
   1  10   7       1276.51       1504.81        87.23 o                         
   2  10   7          2.58         12.05        52.13 o                         
   3  10   7        345.68        361.42        65.26 o                         
   4  10   7       1668.53       1774.35       108.53 o                         
   5  10   7       1190.95       1258.78       122.07 o                         
  -2  11   7        250.92        123.74       182.75 o                         
  -1  11   7        834.80        723.71       154.53 o                         
   0  11   7         57.85          1.26        87.78 o                         
   1  11   7         37.63        -26.74        97.64 o                         
   2  11   7       3120.55       2706.09       243.96 o                         
   3  11   7       1182.30       1091.58       237.23 o                         
   4  11   7       7692.83       5858.52       698.00 o                         
  -1  -9   8       1179.45       1040.38        99.91 o                         
   0  -9   8       2265.58       1944.21       131.59 o                         
   1  -9   8        570.96        441.48       101.63 o                         
   2  -9   8        434.59        323.41       159.64 o                         
  -3  -8   8        467.77        476.00       134.62 o                         
  -2  -8   8       3275.42       3531.26       134.14 o                         
  -1  -8   8          0.18         61.13        56.20 o                         
   0  -8   8      12183.94      12321.88       257.11 o                         
   1  -8   8       3582.55       3463.44       134.17 o                         
   2  -8   8        962.25        915.05       101.51 o                         
   3  -8   8         75.68        193.19        67.77 o                         
   4  -8   8        878.31        958.90        99.68 o                         
   5  -8   8        424.42        429.76       159.98 o                         
  -6  -7   8        771.61        640.37       245.53 o                         
  -5  -7   8       7938.37       7534.62       356.99 o                         
  -4  -7   8        349.55        509.19       147.70 o                         
  -3  -7   8       1276.60       1306.55       163.70 o                         
  -2  -7   8       3203.12       3552.76       124.42 o                         
  -1  -7   8         15.05         99.64        45.94 o                         
   0  -7   8       1109.30       1157.37        78.56 o                         
   1  -7   8       1895.62       1937.05       121.70 o                         
   2  -7   8       9349.01       9395.95       204.87 o                         
   3  -7   8      20995.81      20675.66       320.88 o                         
   4  -7   8         35.84        100.32        63.48 o                         
   5  -7   8       5541.62       5572.44       190.83 o                         
   6  -7   8        165.57         70.33       136.84 o                         
   7  -7   8        574.81        507.59       302.95 o                         
  -6  -6   8       2972.09       3180.68       229.91 o                         
  -5  -6   8        821.45        607.89       128.64 o                         
  -4  -6   8       1316.54       1413.26       186.19 o                         
  -3  -6   8       1122.87       1023.46       107.52 o                         
  -2  -6   8       3262.61       3480.56       108.47 o                         
  -1  -6   8       8589.30       8723.98       210.94 o                         
   0  -6   8       8704.54       8608.19       173.92 o                         
   1  -6   8        488.41        470.71        52.51 o                         
   2  -6   8       3837.68       3690.99       117.15 o                         
   3  -6   8       2506.10       2337.58       107.79 o                         
   4  -6   8       4128.51       4512.63       149.87 o                         
   5  -6   8        433.95        494.13        69.03 o                         
   6  -6   8       2584.68       2650.39       136.85 o                         
   7  -6   8       1214.91       1176.36        93.02 o                         
   8  -6   8       5610.51       5798.56       523.87 o                         
  -8  -5   8       1032.11        718.59       208.78 o                         
  -7  -5   8       1904.53       2802.02       284.71 o                         
  -6  -5   8        116.73         99.79       107.90 o                         
  -5  -5   8       2462.89       2815.32       227.12 o                         
  -4  -5   8       1210.81       1194.83       130.59 o                         
  -3  -5   8       7964.35       8401.80       148.85 o                         
  -2  -5   8       1129.49       1257.44        60.91 o                         
  -1  -5   8       4407.64       4263.68       117.57 o                         
   0  -5   8          7.46         19.08        34.22 o                         
   1  -5   8      22677.53      22338.72       261.06 o                         
   2  -5   8       2561.09       2417.64        81.89 o                         
   3  -5   8        168.70        210.04        46.45 o                         
   4  -5   8        364.02        366.87        55.71 o                         
   5  -5   8       2113.12       2071.78       107.71 o                         
   6  -5   8         55.37         60.80        62.46 o                         
   7  -5   8       4170.22       4237.86       162.96 o                         
   8  -5   8       2308.71       2393.62       129.49 o                         
  -8  -4   8       2442.57       2568.26       492.60 o                         
  -7  -4   8         13.75         -0.61       108.52 o                         
  -6  -4   8        173.80        208.20       101.05 o                         
  -5  -4   8       2815.35       2728.22       154.92 o                         
  -4  -4   8        225.09        267.34        69.64 o                         
  -3  -4   8        134.18        123.08        26.18 o                         
  -2  -4   8      27013.47      27380.88       288.12 o                         
  -1  -4   8        204.15        113.68        31.46 o                         
   0  -4   8      15314.36      15253.35       196.22 o                         
   1  -4   8        126.26        171.46        33.45 o                         
   2  -4   8       9320.43       9096.54       145.90 o                         
   3  -4   8       1518.03       1446.26        72.91 o                         
   4  -4   8        968.92        870.63        59.51 o                         
   5  -4   8         68.66        115.20        49.02 o                         
   6  -4   8       4394.22       4136.44       150.03 o                         
   7  -4   8        378.99        484.28        67.21 o                         
   8  -4   8        965.20        989.25        80.18 o                         
   9  -4   8        192.68        146.24        68.19 o                         
  -9  -3   8        295.42        227.27       423.07 o                         
  -8  -3   8          1.05         30.89        99.80 o                         
  -7  -3   8       1210.41       1371.47       130.42 o                         
  -6  -3   8        721.16        619.77       105.93 o                         
  -5  -3   8      15227.15      15571.55       319.59 o                         
  -4  -3   8       1867.02       1943.53       109.89 o                         
  -3  -3   8       9536.66       9762.72       125.15 o                         
  -2  -3   8       3964.18       4095.69        85.48 o                         
  -1  -3   8      12238.53      12095.90       146.86 o                         
   0  -3   8        182.09        178.35        31.47 o                         
   1  -3   8       1183.76       1118.51        44.31 o                         
   2  -3   8        469.86        489.83        34.17 o                         
   3  -3   8       5132.07       4983.71       124.58 o                         
   4  -3   8       1786.30       1847.37        84.24 o                         
   5  -3   8      16273.10      15894.15       264.33 o                         
   6  -3   8       2722.68       2696.31       124.29 o                         
   7  -3   8      26356.85      26161.38       380.28 o                         
   8  -3   8        123.24        148.56        60.71 o                         
   9  -3   8        132.97        183.40        70.42 o                         
  10  -3   8       1955.24       1982.19       130.19 o                         
  -9  -2   8         82.49        -20.87       288.65 o                         
  -8  -2   8       1621.79       1803.31       173.61 o                         
  -7  -2   8          1.54        121.76        78.18 o                         
  -6  -2   8       6118.58       6233.67       200.56 o                         
  -5  -2   8          6.54         -7.12        61.69 o                         
  -4  -2   8      35225.75      35863.90       417.22 o                         
  -3  -2   8       2648.95       2643.34        50.84 o                         
  -2  -2   8       3602.14       3540.28        59.32 o                         
  -1  -2   8       2660.74       2521.96        58.32 o                         
   0  -2   8        473.26        560.74        34.38 o                         
   1  -2   8        183.85        185.61        23.15 o                         
   2  -2   8       9248.62       8978.02       120.82 o                         
   3  -2   8         74.74        163.06        42.32 o                         
   4  -2   8      31556.33      30949.14       331.83 o                         
   5  -2   8       1300.38       1384.44        64.65 o                         
   6  -2   8       3683.39       3770.37       135.86 o                         
   7  -2   8       2290.31       2256.69       115.94 o                         
   8  -2   8       1930.67       2048.72       114.15 o                         
   9  -2   8       1330.04       1478.49       104.92 o                         
  10  -2   8       2508.02       2724.86       170.22 o                         
  -9  -1   8       1783.04       1841.14       777.03 o                         
  -8  -1   8       1375.88       1591.01       176.08 o                         
  -7  -1   8       5258.93       5280.78       199.89 o                         
  -6  -1   8         26.86         36.62        47.14 o                         
  -5  -1   8       5321.41       5302.49       124.09 o                         
  -4  -1   8       3050.02       2993.17        76.09 o                         
  -3  -1   8       7678.77       7502.83        78.77 o                         
  -2  -1   8      13297.49      12736.48       158.59 o                         
  -1  -1   8      13906.20      13482.47       146.76 o                         
   0  -1   8        118.24        112.98        18.66 o                         
   1  -1   8      19190.87      18553.78       190.15 o                         
   2  -1   8        933.15        802.28        45.79 o                         
   3  -1   8       6352.49       6255.12       130.64 o                         
   4  -1   8       5297.45       5265.43       129.93 o                         
   5  -1   8       8251.16       7943.80       149.07 o                         
   6  -1   8       3461.70       3551.81       120.72 o                         
   7  -1   8       5668.02       5412.64       166.31 o                         
   8  -1   8          0.05          5.33        65.36 o                         
   9  -1   8       1253.41       1069.12        86.33 o                         
  10  -1   8         21.74        -80.75        88.69 o                         
  -9   0   8        101.34         40.62       111.01 o                         
  -8   0   8      10177.07       9697.49       498.58 o                         
  -7   0   8        297.41        259.86        66.73 o                         
  -6   0   8      14833.86      14974.27       279.40 o                         
  -5   0   8       3843.64       3935.85       143.20 o                         
  -4   0   8       2032.82       2083.06        67.74 o                         
  -3   0   8       7831.76       7551.13        95.01 o                         
  -2   0   8       5286.47       5090.39        61.36 o                         
  -1   0   8      11324.35      11207.50       129.67 o                         
   0   0   8      29362.46      29247.29       235.18 o                         
   1   0   8        545.25        594.65        42.14 o                         
   2   0   8      73358.23      72121.83       609.34 o                         
   3   0   8      35460.37      35805.71       409.40 o                         
   4   0   8      24628.08      23934.55       305.12 o                         
   5   0   8       1690.95       1803.93        79.36 o                         
   6   0   8        982.83        871.01        77.72 o                         
   7   0   8       2113.66       2162.46        99.27 o                         
   8   0   8       1153.09       1253.28        87.56 o                         
   9   0   8        996.27        875.49       122.62 o                         
  10   0   8       7632.85       7836.47       220.62 o                         
  -9   1   8       4043.06       4595.31       276.35 o                         
  -8   1   8       2801.51       2689.69       192.42 o                         
  -7   1   8       8888.59       8813.90       283.91 o                         
  -6   1   8        587.14        654.96        74.31 o                         
  -5   1   8         84.50        118.38        36.25 o                         
  -4   1   8         40.76         67.80        26.91 o                         
  -3   1   8      21160.45      20769.12       131.65 o                         
  -2   1   8        763.49        807.25        26.27 o                         
  -1   1   8      32429.74      31796.25       356.33 o                         
   0   1   8        466.49        449.95        29.24 o                         
   1   1   8      12323.19      12423.68       167.84 o                         
   2   1   8       2047.18       2003.83        91.04 o                         
   3   1   8        157.73        232.50        58.79 o                         
   4   1   8        669.44        745.72        74.24 o                         
   5   1   8      17617.60      17920.76       268.44 o                         
   6   1   8        716.41        810.87        88.72 o                         
   7   1   8       9808.10      10155.78       212.36 o                         
   8   1   8         25.78        107.29        73.61 o                         
   9   1   8      12161.39      12459.49       281.38 o                         
  10   1   8         17.64        -54.73        61.45 o                         
  -9   2   8        213.37        290.89       104.40 o                         
  -8   2   8        330.15        351.07        93.62 o                         
  -7   2   8        331.25        260.49        75.09 o                         
  -6   2   8      10319.96      10482.01       252.80 o                         
  -5   2   8        279.25        294.69        42.10 o                         
  -4   2   8       8952.08       8891.75       113.03 o                         
  -3   2   8       2740.87       2653.84        43.17 o                         
  -2   2   8      24066.43      23768.21       225.91 o                         
  -1   2   8        535.11        546.10        27.04 o                         
   0   2   8       3841.10       3777.23        86.48 o                         
   1   2   8      10366.70      10428.13       152.61 o                         
   2   2   8      22216.98      21619.41       268.73 o                         
   3   2   8       1235.25       1304.03        82.50 o                         
   4   2   8        111.48        173.88        55.15 o                         
   5   2   8       2382.15       2502.51        96.68 o                         
   6   2   8      12648.04      12902.12       229.92 o                         
   7   2   8         30.66         77.04        57.54 o                         
   8   2   8       9115.72       9329.27       218.86 o                         
   9   2   8       1698.47       1897.00       117.35 o                         
  10   2   8       2577.84       2462.94       196.05 o                         
  11   2   8         20.44        234.19       180.77 o                         
  -9   3   8      11408.99      11579.70       481.42 o                         
  -8   3   8        229.98        238.97        98.92 o                         
  -7   3   8        528.88        453.42        87.88 o                         
  -6   3   8      13333.72      13028.59       266.04 o                         
  -5   3   8       1532.64       1605.22        88.24 o                         
  -4   3   8       3109.84       3084.57        65.36 o                         
  -3   3   8      11684.35      11811.43       134.68 o                         
  -2   3   8      14413.26      14372.09       139.46 o                         
  -1   3   8      38106.64      37739.07       272.41 o                         
   0   3   8      15593.78      15640.77       157.06 o                         
   1   3   8       5016.56       4992.72        86.87 o                         
   2   3   8       2377.29       2287.80        66.83 o                         
   3   3   8       9599.71       9192.91       179.77 o                         
   4   3   8        716.96        763.41        67.52 o                         
   5   3   8       4243.89       4091.90       116.33 o                         
   6   3   8       3052.36       3149.81       120.28 o                         
   7   3   8       5624.71       5498.20       185.86 o                         
   8   3   8       3136.58       3196.98       134.10 o                         
   9   3   8       1500.37       1357.17        91.43 o                         
  10   3   8        423.20        351.99       113.26 o                         
  -9   4   8        704.71       1278.81       253.10 o                         
  -8   4   8       5004.23       5084.24       251.70 o                         
  -7   4   8        497.33        662.38       133.96 o                         
  -6   4   8      13569.21      14002.34       292.45 o                         
  -5   4   8         49.12         50.24        26.14 o                         
  -4   4   8       8726.40       9015.24       131.19 o                         
  -3   4   8       3440.53       3378.67        72.13 o                         
  -2   4   8        242.40        229.69        25.98 o                         
  -1   4   8       3498.05       3458.18        67.25 o                         
   0   4   8      14938.46      14686.08       153.20 o                         
   1   4   8        582.39        613.54        33.73 o                         
   2   4   8       5358.72       5104.95        88.79 o                         
   3   4   8        831.03        850.68        52.49 o                         
   4   4   8      25594.37      24934.29       307.70 o                         
   5   4   8       8689.04       8680.98       169.92 o                         
   6   4   8       8213.85       8047.36       183.90 o                         
   7   4   8       2651.46       2715.34       117.20 o                         
   8   4   8       2146.70       2344.12       115.75 o                         
   9   4   8       1646.64       1974.21       105.49 o                         
  10   4   8        103.00        398.43       187.66 o                         
  -9   5   8       1187.88       1133.73       366.43 o                         
  -8   5   8       2366.48       2356.24       182.02 o                         
  -7   5   8       1956.94       1990.97       157.06 o                         
  -6   5   8        506.24        500.22        73.88 o                         
  -5   5   8       6259.64       6325.20       124.63 o                         
  -4   5   8       4192.75       4177.25        93.66 o                         
  -3   5   8      18255.05      18121.15       193.22 o                         
  -2   5   8        674.63        722.20        38.39 o                         
  -1   5   8       6918.93       6732.41        95.84 o                         
   0   5   8      12575.45      12134.14       157.05 o                         
   1   5   8       2976.36       3047.26        77.99 o                         
   2   5   8        222.26        276.16        43.53 o                         
   3   5   8      11485.02      10819.46       153.85 o                         
   4   5   8        316.23        395.03        42.27 o                         
   5   5   8       2892.00       2797.94        91.92 o                         
   6   5   8       1829.37       1848.12        93.61 o                         
   7   5   8       4461.13       4314.62       162.98 o                         
   8   5   8        702.54        519.30        76.59 o                         
   9   5   8       6965.87       6851.37       222.14 o                         
  10   5   8        230.42        383.80       269.54 o                         
  -8   6   8       1531.12       1638.25       189.43 o                         
  -7   6   8        246.14        238.97        80.47 o                         
  -6   6   8       1726.86       1761.29       116.09 o                         
  -5   6   8       2955.54       2918.80        96.17 o                         
  -4   6   8      11000.73      10934.62       171.88 o                         
  -3   6   8       1389.73       1322.75        57.82 o                         
  -2   6   8      19434.28      19373.60       193.16 o                         
  -1   6   8       1782.08       1887.13        64.14 o                         
   0   6   8       8397.29       8534.31       133.33 o                         
   1   6   8       3239.62       3332.67        89.64 o                         
   2   6   8        539.90        495.16        52.06 o                         
   3   6   8       1016.17        979.95        66.95 o                         
   4   6   8       5332.56       5139.07       134.45 o                         
   5   6   8        228.13        201.51        49.82 o                         
   6   6   8      11090.30      10472.50       227.24 o                         
   7   6   8         15.15         69.33        58.76 o                         
   8   6   8       3628.72       3668.56       181.06 o                         
   9   6   8       1261.28       1535.00       238.96 o                         
  -7   7   8       5616.72       5473.49       301.84 o                         
  -6   7   8         77.93         84.63        95.25 o                         
  -5   7   8       4892.29       4797.75       133.34 o                         
  -4   7   8       2551.25       2659.98        99.76 o                         
  -3   7   8       1222.52       1303.79        66.60 o                         
  -2   7   8       8789.86       8746.32       155.44 o                         
  -1   7   8         72.14         48.84        35.78 o                         
   0   7   8       3903.05       4002.08       104.04 o                         
   1   7   8      28345.48      28325.59       309.07 o                         
   2   7   8      13080.60      12952.32       200.54 o                         
   3   7   8      14462.83      14524.91       255.48 o                         
   4   7   8          7.59         70.12        50.97 o                         
   5   7   8       3164.42       3110.63       119.77 o                         
   6   7   8       9902.35       9530.00       222.85 o                         
   7   7   8         98.05        121.28        62.57 o                         
   8   7   8          0.26          5.86        76.19 o                         
   9   7   8       2588.09       2385.71       446.11 o                         
  -6   8   8       8919.64       8736.79       310.15 o                         
  -5   8   8        812.78        691.53        63.35 o                         
  -4   8   8       1522.13       1557.59        85.14 o                         
  -3   8   8       1118.12        977.65        70.81 o                         
  -2   8   8       6479.81       6651.90       152.41 o                         
  -1   8   8         68.28         33.10        42.33 o                         
   0   8   8        258.02        271.10        49.34 o                         
   1   8   8        794.14        964.11        69.61 o                         
   2   8   8       5881.84       6237.56       154.24 o                         
   3   8   8        272.38        297.11        54.41 o                         
   4   8   8       7770.67       7717.41       192.85 o                         
   5   8   8        808.05        784.17        71.76 o                         
   6   8   8       7354.64       7053.70       208.64 o                         
   7   8   8        405.20        316.08        84.61 o                         
   8   8   8        240.87        237.20        98.52 o                         
  -6   9   8        167.88         89.37       204.35 o                         
  -5   9   8       4407.77       4337.19       169.73 o                         
  -4   9   8         39.19         66.11        48.63 o                         
  -3   9   8         21.70         20.61        50.13 o                         
  -2   9   8         45.57         60.55        50.78 o                         
  -1   9   8       8653.11       8649.96       188.15 o                         
   0   9   8       1557.15       1423.84        80.69 o                         
   1   9   8       8408.31       8629.13       181.97 o                         
   2   9   8          2.89         20.71        56.40 o                         
   3   9   8       4039.86       3949.27       138.77 o                         
   4   9   8       1622.83       1739.16       117.38 o                         
   5   9   8        100.33         98.47        69.33 o                         
   6   9   8         58.57         91.94        73.41 o                         
   7   9   8       2607.90       2536.29       185.71 o                         
  -4  10   8       2813.98       2803.05       166.11 o                         
  -3  10   8       2677.64       2722.57       147.10 o                         
  -2  10   8      12399.43      12327.76       277.73 o                         
  -1  10   8        439.17        448.00        97.32 o                         
   0  10   8       8182.62       8091.25       194.88 o                         
   1  10   8          4.83         88.05        51.24 o                         
   2  10   8        420.02        420.44        64.50 o                         
   3  10   8        362.05        305.20        69.71 o                         
   4  10   8        463.97        374.72        68.96 o                         
   5  10   8        450.73        -49.47       247.56 o                         
  -2  11   8         91.92        171.06       232.27 o                         
  -1  11   8       1429.72       1356.68       244.37 o                         
   0  11   8          0.49        -50.21       106.19 o                         
   1  11   8       3591.01       3398.51       254.62 o                         
   2  11   8        816.83        837.18       139.59 o                         
   3  11   8        911.79       1369.99       504.22 o                         
  -1  -9   9        307.86        274.51       133.39 o                         
   0  -9   9       4155.58       3995.07       189.49 o                         
   2  -9   9       4101.17       3893.41       372.24 o                         
  -2  -8   9         52.83         95.41       139.73 o                         
  -1  -8   9      10158.16      10133.78       232.69 o                         
   0  -8   9       2053.06       1792.25       105.26 o                         
   1  -8   9        200.38        253.71        63.03 o                         
   2  -8   9         21.75         69.68        70.64 o                         
   3  -8   9       4445.78       4097.90       183.92 o                         
   4  -8   9        630.98        846.47       239.54 o                         
  -5  -7   9        431.47        513.74       206.41 o                         
  -4  -7   9       3736.81       3809.82       260.41 o                         
  -3  -7   9       7698.30       7930.31       425.41 o                         
  -2  -7   9         21.64         80.48        44.73 o                         
  -1  -7   9       2006.54       2185.24       100.95 o                         
   0  -7   9       4242.56       4255.28       157.10 o                         
   1  -7   9       3287.66       3347.39       135.60 o                         
   2  -7   9       6918.07       6663.85       184.36 o                         
   3  -7   9       2752.27       2701.17       120.18 o                         
   4  -7   9       9206.53       9181.71       239.84 o                         
   5  -7   9          0.73         57.74        62.79 o                         
   6  -7   9       1666.62       1895.95       254.68 o                         
  -6  -6   9          5.40         75.16       119.58 o                         
  -5  -6   9       6314.63       6597.53       467.13 o                         
  -4  -6   9         51.90        157.71       120.11 o                         
  -3  -6   9      12337.66      13263.37       359.56 o                         
  -2  -6   9       1099.99       1190.95        69.97 o                         
  -1  -6   9         23.58         44.72        45.47 o                         
   0  -6   9        340.40        352.17        48.76 o                         
   1  -6   9       3821.96       3639.62       115.83 o                         
   2  -6   9          1.43         32.51        45.81 o                         
   3  -6   9       3798.84       3879.95       129.51 o                         
   4  -6   9        420.99        503.82        69.56 o                         
   5  -6   9       8364.64       8602.36       234.74 o                         
   6  -6   9          2.13         71.16        69.18 o                         
   7  -6   9       1572.24       1629.98       353.10 o                         
  -7  -5   9         13.92         31.04       460.33 o                         
  -6  -5   9       6692.57       6706.24       434.14 o                         
  -5  -5   9        616.56        629.40       146.94 o                         
  -4  -5   9         20.37         57.05        74.06 o                         
  -3  -5   9        255.59        333.89        84.22 o                         
  -2  -5   9       3240.34       3100.66       112.71 o                         
  -1  -5   9       5508.85       5360.96       130.78 o                         
   0  -5   9      14800.79      14808.24       218.89 o                         
   1  -5   9         22.31         65.70        38.41 o                         
   2  -5   9      12703.00      12483.70       201.09 o                         
   3  -5   9        251.32        284.72        45.05 o                         
   4  -5   9       1825.90       2009.04        99.14 o                         
   5  -5   9       1983.60       1963.36       106.25 o                         
   6  -5   9       1378.24       1541.04       108.75 o                         
   7  -5   9       1198.98       1296.38       103.12 o                         
   8  -5   9        364.71        220.15       100.65 o                         
  -8  -4   9          0.32       -242.25       242.25 o                         
  -7  -4   9       1573.61       1643.97       222.69 o                         
  -6  -4   9       2381.30       2621.51       192.57 o                         
  -5  -4   9         26.71         95.67       116.45 o                         
  -4  -4   9       1158.72       1341.04       117.81 o                         
  -3  -4   9        981.10       1020.59        57.78 o                         
  -2  -4   9        618.50        752.66        51.93 o                         
  -1  -4   9      23766.33      23384.91       264.33 o                         
   0  -4   9       2853.35       2880.83        86.52 o                         
   1  -4   9      28495.76      27852.01       295.06 o                         
   2  -4   9          1.94         27.81        34.26 o                         
   3  -4   9       3714.73       3596.63       100.53 o                         
   4  -4   9         19.48         89.83        46.04 o                         
   5  -4   9        442.79        354.56        64.31 o                         
   6  -4   9        999.91       1012.56        93.51 o                         
   7  -4   9       2831.23       2893.37       129.37 o                         
   8  -4   9       1194.78       1261.01       100.77 o                         
   9  -4   9      10067.35      10171.18       873.87 o                         
  -8  -3   9       3045.27       3593.70       552.13 o                         
  -7  -3   9       1337.79       1294.89       156.34 o                         
  -6  -3   9       1532.02       1442.68       133.65 o                         
  -5  -3   9         14.29         19.43        56.92 o                         
  -4  -3   9       6414.06       6554.33       199.19 o                         
  -3  -3   9        419.20        455.80        31.20 o                         
  -2  -3   9      24847.10      24799.96       244.11 o                         
  -1  -3   9       4177.41       4118.41        88.48 o                         
   0  -3   9       1008.91       1071.51        53.83 o                         
   1  -3   9        968.92        996.36        49.95 o                         
   2  -3   9       1547.34       1615.82        61.32 o                         
   3  -3   9          6.05        107.34        49.05 o                         
   4  -3   9       9513.24       9478.01       186.15 o                         
   5  -3   9      14504.60      14214.36       242.20 o                         
   6  -3   9      21349.66      21624.24       340.27 o                         
   7  -3   9       1039.10       1033.86        86.70 o                         
   8  -3   9       1656.43       1704.97       113.82 o                         
   9  -3   9        667.98        531.86        85.07 o                         
  10  -3   9        210.58         -7.22       181.49 o                         
  -9  -2   9        765.65       1105.78       407.53 o                         
  -8  -2   9        580.58        393.71       109.71 o                         
  -7  -2   9         34.28         88.75        80.17 o                         
  -6  -2   9        464.31        342.34        87.11 o                         
  -5  -2   9      15512.65      15439.15       380.41 o                         
  -4  -2   9       1036.68       1236.70        88.00 o                         
  -3  -2   9      20315.91      20421.03       205.37 o                         
  -2  -2   9       1568.29       1501.45        43.22 o                         
  -1  -2   9      20436.33      19836.53       205.52 o                         
   0  -2   9        791.03        754.58        46.86 o                         
   1  -2   9       2128.02       2015.55        58.74 o                         
   2  -2   9         30.70         68.11        34.46 o                         
   3  -2   9       1099.26       1171.17        58.56 o                         
   4  -2   9       8135.87       8054.56       159.78 o                         
   5  -2   9       3186.31       3255.65       115.00 o                         
   6  -2   9          4.80        100.10        63.63 o                         
   7  -2   9      22690.06      22892.29       365.11 o                         
   8  -2   9       3080.20       3312.98       150.74 o                         
   9  -2   9       3297.79       3363.06       150.22 o                         
  10  -2   9        334.63        190.78        96.22 o                         
  -9  -1   9          6.16        370.75       270.81 o                         
  -8  -1   9        600.91        626.37       125.06 o                         
  -7  -1   9       2385.92       2547.88       177.89 o                         
  -6  -1   9       3176.70       3423.86       162.36 o                         
  -5  -1   9        257.15        220.88        44.92 o                         
  -4  -1   9      38121.75      38506.60       396.59 o                         
  -3  -1   9       7291.44       7105.56        84.24 o                         
  -2  -1   9       4330.93       4151.26        77.63 o                         
  -1  -1   9        105.95         82.32        24.95 o                         
   0  -1   9       4084.27       4076.83        73.75 o                         
   1  -1   9       5107.15       5084.51        88.06 o                         
   2  -1   9       1912.80       1747.87        59.84 o                         
   3  -1   9        173.03        171.54        45.54 o                         
   4  -1   9      56508.72      54916.61       496.04 o                         
   5  -1   9        202.73        247.19        52.32 o                         
   6  -1   9       3014.12       3014.52       118.39 o                         
   7  -1   9         46.19          5.56        57.64 o                         
   8  -1   9        225.63        189.84        61.45 o                         
   9  -1   9        215.61        263.48        66.43 o                         
  10  -1   9       1056.58       1214.77       116.22 o                         
  -9   0   9       1531.22       1119.96       456.46 o                         
  -8   0   9        509.68        509.91       130.47 o                         
  -7   0   9      28011.45      28658.28       596.45 o                         
  -6   0   9        670.49        706.04        67.95 o                         
  -5   0   9       1487.34       1468.90        85.08 o                         
  -4   0   9        708.50        731.02        54.71 o                         
  -3   0   9        260.57        268.29        16.42 o                         
  -2   0   9       3555.72       3480.82        57.94 o                         
  -1   0   9       3792.84       3961.27        75.74 o                         
   0   0   9        237.29        277.09        24.38 o                         
   1   0   9      65095.96      63806.75       476.44 o                         
   2   0   9       2128.19       2076.78        86.09 o                         
   3   0   9      19636.35      19462.25       266.53 o                         
   4   0   9         89.20         53.06        56.95 o                         
   5   0   9       5025.52       5373.27       169.15 o                         
   6   0   9        623.62        627.14        70.95 o                         
   7   0   9         36.04          7.40        54.59 o                         
   8   0   9       1180.11       1359.26        93.00 o                         
   9   0   9       4761.95       4962.17       176.16 o                         
  10   0   9         22.91         40.17        59.88 o                         
  -9   1   9        422.44        594.37       377.83 o                         
  -8   1   9       1434.00       1616.77       180.63 o                         
  -7   1   9         81.50         -3.00        67.02 o                         
  -6   1   9       9241.57       9428.90       246.51 o                         
  -5   1   9      18618.14      18576.23       321.58 o                         
  -4   1   9      14265.40      14520.14       187.16 o                         
  -3   1   9          3.81         42.80        12.87 o                         
  -2   1   9      11825.05      11433.11       175.31 o                         
  -1   1   9       6753.89       6624.16       107.55 o                         
   0   1   9         57.49        145.59        22.71 o                         
   1   1   9      15491.29      14986.49       192.01 o                         
   2   1   9      23645.25      22850.60       290.45 o                         
   3   1   9      10422.99      10315.98       208.06 o                         
   4   1   9       8456.95       8405.37       197.40 o                         
   5   1   9       2206.52       2326.57       102.19 o                         
   6   1   9       6661.75       6464.00       166.43 o                         
   7   1   9         27.47         54.80        58.44 o                         
   8   1   9       4889.64       5118.96       183.55 o                         
   9   1   9        356.06        340.24        79.03 o                         
  10   1   9       2940.49       3002.81       141.69 o                         
  -9   2   9       7046.21       5276.37       606.16 o                         
  -8   2   9       5394.82       5051.51       295.51 o                         
  -7   2   9       2336.10       2578.94       179.03 o                         
  -6   2   9         93.59        102.57        60.22 o                         
  -5   2   9       1108.42       1205.97        82.36 o                         
  -4   2   9       3794.53       3764.59        76.48 o                         
  -3   2   9       5010.00       5131.22        85.83 o                         
  -2   2   9       1945.77       1917.36        50.20 o                         
  -1   2   9      47510.10      46911.49       344.42 o                         
   0   2   9      15245.73      15375.20       173.57 o                         
   1   2   9      17979.56      17430.90       209.02 o                         
   2   2   9         41.18        110.77        51.70 o                         
   3   2   9        282.96        355.64        65.88 o                         
   4   2   9          0.98         10.02        62.40 o                         
   5   2   9       1598.05       1582.03        83.27 o                         
   6   2   9       7891.69       8323.54       175.31 o                         
   7   2   9       7384.59       7515.05       193.59 o                         
   8   2   9        752.01        719.36        77.59 o                         
   9   2   9       3783.15       3858.74       168.07 o                         
  10   2   9        703.27        863.65       125.40 o                         
  -9   3   9        275.77        977.33       317.55 o                         
  -8   3   9        135.73        319.35       111.56 o                         
  -7   3   9          2.20        -24.19        74.22 o                         
  -6   3   9       3912.10       3699.76       155.46 o                         
  -5   3   9       6562.85       6553.10       161.62 o                         
  -4   3   9       6956.45       6868.06       116.73 o                         
  -3   3   9        401.56        358.11        31.88 o                         
  -2   3   9      13337.06      13312.24       136.73 o                         
  -1   3   9        136.09        157.15        32.83 o                         
   0   3   9      15661.46      15322.86       198.19 o                         
   1   3   9      16697.98      16257.53       207.62 o                         
   2   3   9      13375.26      13102.05       188.41 o                         
   3   3   9       3200.68       3111.78       128.99 o                         
   4   3   9       2602.42       2605.73        90.56 o                         
   5   3   9       5856.57       5679.12       154.37 o                         
   6   3   9       5099.76       5278.33       150.78 o                         
   7   3   9        120.44        137.71        58.54 o                         
   8   3   9       5201.12       5537.58       169.38 o                         
   9   3   9       2901.16       3140.56       134.49 o                         
  10   3   9       3667.90       3409.94       238.08 o                         
  -8   4   9        422.82        391.76       101.85 o                         
  -7   4   9       8416.56       8032.03       292.13 o                         
  -6   4   9         64.77        164.76        65.59 o                         
  -5   4   9       5696.61       5762.19       161.44 o                         
  -4   4   9       2291.20       2261.34        66.30 o                         
  -3   4   9       1784.33       1812.12        57.95 o                         
  -2   4   9       2284.86       2449.76        69.69 o                         
  -1   4   9       9883.69       9906.62       130.31 o                         
   0   4   9       1410.93       1422.98        48.99 o                         
   1   4   9       2185.81       2174.60        60.39 o                         
   2   4   9        165.69        139.30        35.93 o                         
   3   4   9      33952.71      33471.04       325.33 o                         
   4   4   9         64.05         36.33        51.74 o                         
   5   4   9       9558.76       9306.95       188.19 o                         
   6   4   9       3249.40       3126.79       120.51 o                         
   7   4   9       2578.40       2363.23       115.21 o                         
   8   4   9       1148.62       1196.13        94.25 o                         
   9   4   9        487.22        482.23        94.44 o                         
  10   4   9         47.54         37.79       200.45 o                         
  -8   5   9       2166.82       2094.75       180.02 o                         
  -7   5   9       1824.61       1888.41       143.25 o                         
  -6   5   9       1753.33       1669.89       117.84 o                         
  -5   5   9       2930.90       2893.80       131.18 o                         
  -4   5   9      16458.46      16502.83       194.60 o                         
  -3   5   9       2711.02       2741.43        71.78 o                         
  -2   5   9      10059.00      10211.26       138.34 o                         
  -1   5   9       1647.75       1649.51        61.21 o                         
   0   5   9      18197.69      18038.83       194.82 o                         
   1   5   9       7819.96       7864.68       142.42 o                         
   2   5   9        704.45        711.34        54.83 o                         
   3   5   9       9665.59       9370.75       171.77 o                         
   4   5   9       1125.51       1209.99        74.53 o                         
   5   5   9        828.02        849.96        72.51 o                         
   6   5   9       8118.78       8156.60       188.73 o                         
   7   5   9       6366.20       6153.75       187.13 o                         
   8   5   9      15689.47      15322.79       313.41 o                         
   9   5   9        189.87        151.27        75.24 o                         
  -8   6   9        583.86        499.28       115.79 o                         
  -7   6   9        988.53        858.37       108.68 o                         
  -6   6   9        213.18        169.17        89.16 o                         
  -5   6   9       1642.30       1637.02       106.40 o                         
  -4   6   9       2320.94       2334.11        78.80 o                         
  -3   6   9      27792.02      28074.45       281.01 o                         
  -2   6   9        100.03        131.52        29.16 o                         
  -1   6   9       2885.70       3081.04        88.43 o                         
   0   6   9       8351.28       8471.33       136.13 o                         
   1   6   9       8337.02       8258.83       143.14 o                         
   2   6   9        423.15        459.69        55.97 o                         
   3   6   9       2839.72       2809.46       101.55 o                         
   4   6   9       4342.96       4236.30       126.66 o                         
   5   6   9      11630.40      11174.23       219.97 o                         
   6   6   9        331.84        432.26        64.56 o                         
   7   6   9        611.75        515.42        66.09 o                         
   8   6   9       1448.23       1284.12       115.69 o                         
   9   6   9       2630.92       2502.48       232.16 o                         
  -7   7   9       1025.82        688.50       189.55 o                         
  -6   7   9       5906.23       6252.32       254.25 o                         
  -5   7   9        349.84        328.87        49.78 o                         
  -4   7   9        290.85        300.09        47.40 o                         
  -3   7   9       3536.60       3680.97       115.95 o                         
  -2   7   9       7085.88       7083.72       150.48 o                         
  -1   7   9        340.57        442.89        45.50 o                         
   0   7   9       8769.47       8693.49       148.45 o                         
   1   7   9       1468.37       1438.15        71.77 o                         
   2   7   9       6072.52       5986.89       143.04 o                         
   3   7   9        647.50        657.27        69.92 o                         
   4   7   9       2756.82       2914.23       120.97 o                         
   5   7   9        487.17        532.39        66.52 o                         
   6   7   9       7108.93       6998.71       195.52 o                         
   7   7   9         56.43         34.54        72.16 o                         
   8   7   9       1213.89        981.25       103.45 o                         
  -6   8   9        680.06        982.28       163.36 o                         
  -5   8   9      18101.49      17590.01       273.62 o                         
  -4   8   9       3464.39       3501.07       122.82 o                         
  -3   8   9       3090.86       2887.73       112.30 o                         
  -2   8   9       7554.41       7544.98       164.70 o                         
  -1   8   9        849.51        841.14        66.31 o                         
   0   8   9        511.82        562.76        60.54 o                         
   1   8   9        426.38        583.14        61.55 o                         
   2   8   9        530.55        511.62        59.15 o                         
   3   8   9      23171.21      23572.22       398.33 o                         
   4   8   9       2427.42       2548.72       112.94 o                         
   5   8   9       7268.30       6829.77       185.07 o                         
   6   8   9        248.51        228.19        64.99 o                         
   7   8   9        567.84        392.19        93.95 o                         
   8   8   9          7.46         -3.42        99.35 o                         
  -5   9   9       1656.37       1944.04       265.17 o                         
  -4   9   9        442.92        485.22        64.61 o                         
  -3   9   9        513.78        410.12        68.38 o                         
  -2   9   9       5724.47       5663.40       170.58 o                         
  -1   9   9       2033.55       1994.23       101.45 o                         
   0   9   9       9017.57       8984.23       191.46 o                         
   1   9   9        246.20        312.72        54.86 o                         
   2   9   9       4238.03       4051.62       141.50 o                         
   3   9   9       4586.21       4682.85       161.29 o                         
   4   9   9        586.54        567.52        77.82 o                         
   5   9   9         64.40        100.15        71.19 o                         
   6   9   9       1193.63       1108.87       131.94 o                         
  -4  10   9        161.11        152.23        78.05 o                         
  -3  10   9        609.33        629.21        87.05 o                         
  -2  10   9         68.58        115.76        63.69 o                         
  -1  10   9       5566.83       5891.23       177.00 o                         
   0  10   9         48.10          9.44        56.20 o                         
   1  10   9       9968.92      10527.19       230.93 o                         
   2  10   9        577.81        621.09        66.76 o                         
   3  10   9       2426.50       2608.96       132.17 o                         
   4  10   9        203.10        146.35        70.01 o                         
   5  10   9         58.59        130.46       214.03 o                         
  -2  11   9       2464.60       2589.02       471.48 o                         
   0  11   9       6976.28       7184.07       525.95 o                         
   1  11   9         22.75        -22.12       103.50 o                         
   2  11   9        842.88        755.89       125.16 o                         
  -1  -8  10       1333.96       1217.04       137.27 o                         
   0  -8  10       3237.24       3370.02       158.08 o                         
   1  -8  10        102.12         99.09        65.15 o                         
   2  -8  10       4910.63       4971.61       210.26 o                         
   3  -8  10         32.83        162.54       163.98 o                         
   4  -8  10       2727.27       3241.27       384.30 o                         
  -4  -7  10        265.19        118.97       176.34 o                         
  -3  -7  10       3687.20       3615.31       255.74 o                         
  -2  -7  10         47.20         36.27        88.93 o                         
  -1  -7  10       3033.03       2976.05       121.66 o                         
   0  -7  10       2183.34       2160.86       124.85 o                         
   1  -7  10       2424.54       2459.38       123.76 o                         
   2  -7  10        640.42        490.00        83.49 o                         
   3  -7  10       2349.41       2463.55       122.27 o                         
   4  -7  10        928.31       1152.86       100.34 o                         
   5  -7  10       5824.85       5819.28       345.72 o                         
   6  -7  10        125.57        -78.42       202.77 o                         
  -6  -6  10       6752.34       6747.47       782.71 o                         
  -5  -6  10       3417.56       3864.61       255.28 o                         
  -4  -6  10      12468.51      12646.90       457.06 o                         
  -3  -6  10        452.79        482.51       101.53 o                         
  -2  -6  10       1310.31       1398.41       159.18 o                         
  -1  -6  10        646.81        657.80        65.53 o                         
   0  -6  10        345.60        306.04        55.25 o                         
   1  -6  10        191.60        266.28        53.03 o                         
   2  -6  10        344.92        260.42        55.00 o                         
   3  -6  10        708.71        601.97        75.85 o                         
   4  -6  10       8991.68       9223.56       228.85 o                         
   5  -6  10        383.44        412.99        79.98 o                         
   6  -6  10       7522.27       7459.68       269.68 o                         
   7  -6  10       1050.45       1025.04       259.50 o                         
  -6  -5  10       1265.75       1146.98       182.55 o                         
  -5  -5  10       1466.12       1289.48       153.73 o                         
  -4  -5  10         12.73         -9.01        80.45 o                         
  -3  -5  10       3480.66       3750.66       206.74 o                         
  -2  -5  10          1.65         -0.85        35.59 o                         
  -1  -5  10       1687.01       1494.23        77.18 o                         
   0  -5  10       3604.06       3713.30       111.35 o                         
   1  -5  10      12658.59      12248.91       201.14 o                         
   2  -5  10        144.21        -15.57        45.53 o                         
   3  -5  10      10192.26      10565.26       197.95 o                         
   4  -5  10        536.06        536.75        70.73 o                         
   5  -5  10       2474.51       2587.76       132.49 o                         
   6  -5  10       4100.24       3968.21       178.10 o                         
   7  -5  10        461.68        450.48        77.92 o                         
   8  -5  10        109.21        120.43       246.87 o                         
  -7  -4  10        109.54         72.96       278.47 o                         
  -6  -4  10       6310.98       6329.26       350.85 o                         
  -5  -4  10        335.79        376.76        93.12 o                         
  -4  -4  10        244.64        314.05       129.03 o                         
  -3  -4  10        326.81        330.92        75.77 o                         
  -2  -4  10       4295.52       4350.34       110.22 o                         
  -1  -4  10       1226.13       1276.03        67.56 o                         
   0  -4  10      11576.20      11156.60       176.53 o                         
   1  -4  10        288.18        267.59        42.91 o                         
   2  -4  10      22762.09      22284.75       276.24 o                         
   3  -4  10       2668.68       2607.69       101.61 o                         
   4  -4  10        578.41        633.04        79.95 o                         
   5  -4  10        215.41        155.90        64.20 o                         
   6  -4  10       4770.85       4944.99       197.64 o                         
   7  -4  10        327.17        310.28        64.96 o                         
   8  -4  10       2195.84       2209.98       124.09 o                         
  -8  -3  10        136.99        -98.49       229.12 o                         
  -7  -3  10       1995.24       1814.70       199.00 o                         
  -6  -3  10        798.78        608.87       117.07 o                         
  -5  -3  10       5123.45       5270.73       232.69 o                         
  -4  -3  10        214.94        231.26        69.85 o                         
  -3  -3  10        552.78        464.18        83.36 o                         
  -2  -3  10       2429.10       2662.64        90.45 o                         
  -1  -3  10       8163.72       9283.19       157.57 o                         
   0  -3  10       1879.19       1957.71        87.66 o                         
   1  -3  10      12640.94      12504.45       194.76 o                         
   2  -3  10        192.21        182.15        39.09 o                         
   3  -3  10      17070.45      17130.29       234.34 o                         
   4  -3  10       3292.30       3075.15       113.09 o                         
   5  -3  10        151.06        114.02        57.08 o                         
   6  -3  10       1550.21       1711.93       111.05 o                         
   7  -3  10       5919.61       5707.83       196.10 o                         
   8  -3  10         22.59        104.81        76.58 o                         
   9  -3  10       3995.81       4189.58       214.26 o                         
  -8  -2  10        938.22       1188.60       338.89 o                         
  -7  -2  10          8.41        189.85       115.83 o                         
  -6  -2  10        211.56        162.80        80.34 o                         
  -5  -2  10       1816.12       1701.06       111.25 o                         
  -4  -2  10      12784.35      12725.67       264.58 o                         
  -3  -2  10       5255.11       5703.89       167.14 o                         
  -2  -2  10      40018.26      40543.62       336.95 o                         
  -1  -2  10       1800.30       1921.88        90.51 o                         
   0  -2  10      24783.57      24674.21       259.98 o                         
   1  -2  10        971.40        891.38        41.03 o                         
   2  -2  10      12641.81      12660.43       182.88 o                         
   3  -2  10      10174.14      10116.21       159.95 o                         
   4  -2  10       2264.76       2375.21        89.05 o                         
   5  -2  10        130.41         91.11        53.27 o                         
   6  -2  10      23034.28      22834.95       355.02 o                         
   7  -2  10       1951.64       2044.24       109.55 o                         
   8  -2  10      14628.60      14972.49       306.98 o                         
   9  -2  10        408.17        434.06        75.05 o                         
  -9  -1  10         50.53        409.29       331.83 o                         
  -8  -1  10        320.53        475.02       139.25 o                         
  -7  -1  10       2541.79       2538.51       226.60 o                         
  -6  -1  10        118.77         18.06        65.36 o                         
  -5  -1  10       8910.52       9407.42       274.07 o                         
  -4  -1  10        270.96        323.69        71.98 o                         
  -3  -1  10       9195.86       9428.06       109.58 o                         
  -2  -1  10          9.57         18.52        23.64 o                         
  -1  -1  10       3611.98       3493.52        71.56 o                         
   0  -1  10         25.67         48.70        23.75 o                         
   1  -1  10       7163.77       7042.37       107.43 o                         
   2  -1  10       9820.58       9164.96       159.37 o                         
   3  -1  10      17836.46      17492.98       234.79 o                         
   4  -1  10       5480.22       5489.90       132.95 o                         
   5  -1  10       6500.49       6609.83       151.25 o                         
   6  -1  10         61.90        136.93        69.83 o                         
   7  -1  10       2659.44       2629.29       124.26 o                         
   8  -1  10        527.34        564.04        77.54 o                         
   9  -1  10       2574.67       2692.31       139.30 o                         
  10  -1  10       1197.34       1385.92       143.29 o                         
  -9   0  10       1522.41       1661.47       482.73 o                         
  -8   0  10       4171.69       4489.66       305.76 o                         
  -7   0  10       1932.44       2182.53       191.82 o                         
  -6   0  10       2332.47       2459.93       135.96 o                         
  -5   0  10         37.15         72.41        64.58 o                         
  -4   0  10       8848.23       8896.89       180.73 o                         
  -3   0  10          6.66          3.36        16.49 o                         
  -2   0  10       7984.99       7645.76       115.07 o                         
  -1   0  10       9156.59       9346.22       126.46 o                         
   0   0  10        191.60        229.58        23.97 o                         
   1   0  10      11420.11      11247.73       156.75 o                         
   2   0  10      11554.34      11238.41       166.60 o                         
   3   0  10         14.79        150.62        50.36 o                         
   4   0  10      26946.01      28160.19       413.34 o                         
   5   0  10       1352.96       1485.18       102.76 o                         
   6   0  10       8046.60       7994.41       206.96 o                         
   7   0  10       1017.99        897.80        80.16 o                         
   8   0  10        824.02        687.87        75.98 o                         
   9   0  10        383.51        471.58        76.56 o                         
  10   0  10        705.61        682.95       108.40 o                         
  -9   1  10        315.32        232.02       262.83 o                         
  -8   1  10         33.29        111.25       161.56 o                         
  -7   1  10      13876.10      13996.30       469.13 o                         
  -6   1  10       7055.60       7264.76       270.55 o                         
  -5   1  10      19275.87      20023.27       337.25 o                         
  -4   1  10       6907.60       7075.72       156.03 o                         
  -3   1  10       1989.18       2005.45        55.66 o                         
  -2   1  10       5010.69       4995.93        92.16 o                         
  -1   1  10       1224.66       1281.25        58.12 o                         
   0   1  10       8007.79       7856.63       108.11 o                         
   1   1  10      26865.42      26181.59       287.66 o                         
   2   1  10       1408.36       1361.96        81.86 o                         
   3   1  10      10780.51      10818.33       227.73 o                         
   4   1  10       7752.61       8178.28       200.92 o                         
   5   1  10      16304.09      16626.47       280.05 o                         
   6   1  10       1106.48       1264.92        80.54 o                         
   7   1  10       2603.36       2640.69       132.40 o                         
   8   1  10         96.49        180.77        82.61 o                         
   9   1  10       2098.38       2241.90       126.89 o                         
  10   1  10       1889.08       1954.07       130.17 o                         
  -8   2  10        683.63        481.28       121.65 o                         
  -7   2  10          0.59        157.81        89.25 o                         
  -6   2  10       2468.46       2519.66       133.71 o                         
  -5   2  10        275.87        258.77        51.25 o                         
  -4   2  10       1018.01       1135.47        74.07 o                         
  -3   2  10       3158.53       3059.03        79.04 o                         
  -2   2  10      32756.66      32146.30       273.66 o                         
  -1   2  10       2983.62       3135.11        72.25 o                         
   0   2  10      14674.68      15229.18       189.20 o                         
   1   2  10        895.97        869.07        58.39 o                         
   2   2  10      15569.28      15118.57       234.38 o                         
   3   2  10        620.07        721.93        78.77 o                         
   4   2  10        331.79        353.36        74.58 o                         
   5   2  10       1192.24       1175.40        83.67 o                         
   6   2  10       2892.86       3114.12       125.05 o                         
   7   2  10       1752.67       1815.50       105.30 o                         
   8   2  10       4909.66       5134.73       168.65 o                         
   9   2  10        911.30        885.23        93.57 o                         
  10   2  10      13349.93      13520.23       336.49 o                         
  -9   3  10       3498.86       2845.90       389.70 o                         
  -8   3  10       1872.57       1841.84       194.16 o                         
  -7   3  10       5634.20       5452.50       209.87 o                         
  -6   3  10        688.84        753.74        94.78 o                         
  -5   3  10       3943.78       3807.34       135.40 o                         
  -4   3  10       4666.20       4655.32        91.37 o                         
  -3   3  10        371.03        374.98        48.09 o                         
  -2   3  10       6394.65       5954.03       109.54 o                         
  -1   3  10      26587.77      26700.65       281.82 o                         
   0   3  10       5265.47       4960.59       103.03 o                         
   1   3  10       8866.45       8638.35       152.30 o                         
   2   3  10       2940.69       2847.37        96.20 o                         
   3   3  10      14981.84      14363.99       213.86 o                         
   4   3  10         13.14         42.76        38.34 o                         
   5   3  10       4965.51       4920.68       154.62 o                         
   6   3  10        662.51        640.26        66.61 o                         
   7   3  10       9568.19       9267.56       219.78 o                         
   8   3  10       1013.68       1079.16        88.45 o                         
   9   3  10        867.56        863.12        84.78 o                         
  10   3  10         12.91        -13.37        99.85 o                         
  -8   4  10       7583.97       7459.14       341.34 o                         
  -7   4  10        787.62        751.31        96.51 o                         
  -6   4  10       1939.32       1918.62       117.45 o                         
  -5   4  10       2146.14       1984.74       103.28 o                         
  -4   4  10      11042.36      11251.63       157.01 o                         
  -3   4  10       2067.49       2044.41        67.87 o                         
  -2   4  10         38.57         64.85        37.02 o                         
  -1   4  10         19.20         -0.60        32.40 o                         
   0   4  10       9177.16       8961.61       144.87 o                         
   1   4  10       9658.92       9513.24       130.92 o                         
   2   4  10      18632.21      18167.68       235.05 o                         
   3   4  10        582.85        475.73        60.54 o                         
   4   4  10      15815.52      15883.76       253.67 o                         
   5   4  10       2156.08       2363.25       114.12 o                         
   6   4  10       1068.87       1061.39        76.96 o                         
   7   4  10        453.77        360.16        63.17 o                         
   8   4  10       6549.82       7075.39       221.81 o                         
   9   4  10       4107.19       4435.43       168.90 o                         
  10   4  10       2562.34       2703.43       181.37 o                         
  -8   5  10        738.06        702.43       141.47 o                         
  -7   5  10       2800.11       2836.11       178.65 o                         
  -6   5  10        264.97        169.83        62.51 o                         
  -5   5  10       2456.00       2392.58       125.46 o                         
  -4   5  10        221.33        186.97        39.24 o                         
  -3   5  10      17775.16      18281.02       200.62 o                         
  -2   5  10      19834.15      19701.82       224.35 o                         
  -1   5  10       9504.78       9184.13       162.56 o                         
   0   5  10       2391.48       2267.54        78.06 o                         
   1   5  10       1918.94       2035.35        77.39 o                         
   2   5  10      13363.46      13181.96       200.49 o                         
   3   5  10        293.97        254.71        50.49 o                         
   4   5  10        908.78        819.08        66.93 o                         
   5   5  10      17669.83      17100.25       296.42 o                         
   6   5  10       8655.13       8440.39       212.23 o                         
   7   5  10       8864.19       9014.34       234.09 o                         
   8   5  10        693.29        725.67        83.51 o                         
   9   5  10       1730.59       1964.06       191.27 o                         
  -8   6  10       1095.25        886.58       309.43 o                         
  -7   6  10       1495.47       1400.96       126.04 o                         
  -6   6  10       1657.55       1671.68       123.00 o                         
  -5   6  10        606.05        479.24        72.56 o                         
  -4   6  10       1106.67       1199.48        60.64 o                         
  -3   6  10         21.50         48.73        42.63 o                         
  -2   6  10       3456.34       3636.46        97.12 o                         
  -1   6  10       1642.03       1770.49        71.37 o                         
   0   6  10      27697.29      27582.47       277.42 o                         
   1   6  10         24.27         80.30        41.02 o                         
   2   6  10      10905.06      10761.61       196.68 o                         
   3   6  10        385.67        353.22        54.14 o                         
   4   6  10        384.67        327.08        64.06 o                         
   5   6  10       2426.29       2314.08       111.90 o                         
   6   6  10        458.53        446.31        71.00 o                         
   7   6  10        968.64        959.27       116.57 o                         
   8   6  10       6454.04       6532.45       260.50 o                         
   9   6  10          0.73        130.10       117.37 o                         
  -7   7  10        429.90        530.67       327.08 o                         
  -6   7  10        788.34        594.71       101.83 o                         
  -5   7  10        611.20        618.11       104.70 o                         
  -4   7  10       3397.92       3575.10       117.71 o                         
  -3   7  10      14207.88      14506.11       234.95 o                         
  -2   7  10        522.57        581.68        54.14 o                         
  -1   7  10       6638.79       6736.34       141.88 o                         
   0   7  10       1065.95       1053.97        63.91 o                         
   1   7  10        218.62        209.33        48.87 o                         
   2   7  10        443.39        484.34        59.48 o                         
   3   7  10       4347.45       4552.55       145.41 o                         
   4   7  10       6683.83       6195.70       172.41 o                         
   5   7  10      14209.12      13834.73       262.90 o                         
   6   7  10        265.15        216.24        61.17 o                         
   7   7  10       2975.93       2919.29       145.81 o                         
   8   7  10        918.02        598.89       120.23 o                         
  -6   8  10      12308.52      11762.84       567.21 o                         
  -5   8  10       1342.65       1092.27       119.81 o                         
  -4   8  10       3414.05       3362.77       122.21 o                         
  -3   8  10       3157.89       3056.30       114.84 o                         
  -2   8  10       1398.64       1404.26        80.54 o                         
  -1   8  10       2037.74       2146.54        99.54 o                         
   0   8  10         36.55        161.69        54.38 o                         
   1   8  10       1452.45       1586.09        86.35 o                         
   2   8  10       9845.77      10069.17       210.33 o                         
   3   8  10        210.13        317.70        65.34 o                         
   4   8  10       6185.01       6011.01       179.89 o                         
   5   8  10        207.60        208.76        61.71 o                         
   6   8  10       8763.14       8941.78       241.75 o                         
   7   8  10        183.39        225.61        96.57 o                         
   8   8  10        865.41        690.56       278.53 o                         
  -5   9  10       8427.37       8247.79       570.89 o                         
  -4   9  10        327.51        202.33        53.75 o                         
  -3   9  10       5512.90       5575.54       167.05 o                         
  -2   9  10       1945.84       2090.62       111.37 o                         
  -1   9  10       2953.42       2982.72       123.06 o                         
   0   9  10        219.00        245.98        53.50 o                         
   1   9  10        980.83       1150.02        82.87 o                         
   2   9  10        224.46        186.12        57.78 o                         
   3   9  10       7198.86       7224.61       207.41 o                         
   4   9  10         64.23         69.70        58.10 o                         
   5   9  10       2427.65       2280.02       129.91 o                         
   6   9  10        455.93        196.51        93.31 o                         
  -3  10  10        172.17        160.84        72.13 o                         
  -2  10  10         33.53        160.28        62.74 o                         
  -1  10  10         85.18        103.64        80.47 o                         
   0  10  10      13928.59      14056.43       279.20 o                         
   1  10  10        989.73        946.62        81.53 o                         
   2  10  10       6608.40       6410.60       176.85 o                         
   3  10  10         37.96        177.48        77.93 o                         
   4  10  10       4402.45       4472.25       322.75 o                         
   5  10  10         19.72       -304.77       304.77 o                         
   0  11  10         23.96        213.37       153.21 o                         
   1  11  10       6284.16       5676.24       508.63 o                         
   2  11  10       1204.95       1248.98       164.19 o                         
   0  -8  11         89.67         95.03        67.36 o                         
   1  -8  11       6946.03       6939.26       243.01 o                         
   2  -8  11          0.13        218.83       239.49 o                         
  -3  -7  11        828.39        714.54       287.79 o                         
  -2  -7  11       2680.90       3041.57       218.87 o                         
  -1  -7  11       1367.64       1417.73        88.22 o                         
   0  -7  11       3750.58       3740.13       163.14 o                         
   1  -7  11       1379.66       1413.54        98.01 o                         
   2  -7  11        179.70        232.68        70.97 o                         
   3  -7  11        737.50        680.82        92.52 o                         
   4  -7  11       4926.77       4776.13       310.53 o                         
   5  -7  11        532.07        389.76       246.50 o                         
  -5  -6  11       2898.02       2975.87       431.29 o                         
  -4  -6  11        289.07        125.75        86.39 o                         
  -3  -6  11      11416.79      11824.10       362.21 o                         
  -2  -6  11        461.39        335.20       101.60 o                         
  -1  -6  11       1562.95       1559.06        94.68 o                         
   0  -6  11       1316.18       1292.14        83.59 o                         
   1  -6  11         47.34        127.99        49.50 o                         
   2  -6  11          2.72        153.71        56.82 o                         
   3  -6  11       1294.54       1213.85        90.64 o                         
   4  -6  11        914.09       1014.78        88.43 o                         
   5  -6  11      15358.59      15543.17       337.34 o                         
   6  -6  11        727.82        766.19       179.64 o                         
  -6  -5  11       4431.07       5197.47       468.21 o                         
  -5  -5  11          1.81        -57.36        88.43 o                         
  -4  -5  11       4713.82       4444.18       217.60 o                         
  -3  -5  11       1489.54       1433.36       145.56 o                         
  -2  -5  11       5082.80       5169.51       245.02 o                         
  -1  -5  11       1580.68       1612.62        79.69 o                         
   0  -5  11       2087.03       2119.80        93.69 o                         
   1  -5  11       1391.56       1419.09        78.32 o                         
   2  -5  11      12100.18      11947.92       219.20 o                         
   3  -5  11          0.61         17.00        52.05 o                         
   4  -5  11        891.68        920.92        87.14 o                         
   5  -5  11       5078.66       5039.21       175.95 o                         
   6  -5  11       2704.96       2587.32       147.45 o                         
   7  -5  11         16.42        106.24       123.69 o                         
   8  -5  11       3528.57       4317.46       666.44 o                         
  -7  -4  11       5510.03       5036.93       460.19 o                         
  -6  -4  11        211.54         28.62       114.32 o                         
  -5  -4  11       6861.39       6404.56       281.63 o                         
  -4  -4  11         74.80        -29.83        80.57 o                         
  -3  -4  11        263.03        291.74        83.24 o                         
  -2  -4  11        442.74        506.32        47.20 o                         
  -1  -4  11         71.25        112.07        40.94 o                         
   0  -4  11          2.64          3.98        40.53 o                         
   1  -4  11       7497.06       7583.10       156.27 o                         
   2  -4  11        155.99        103.72        48.12 o                         
   3  -4  11      31048.16      29934.12       374.16 o                         
   4  -4  11       5930.13       5846.93       168.24 o                         
   5  -4  11       8211.00       7954.84       240.76 o                         
   6  -4  11        782.95        791.26        96.02 o                         
   7  -4  11         17.15        -40.12        80.90 o                         
   8  -4  11        513.66        411.92       141.62 o                         
  -8  -3  11       6459.75       6858.15       788.21 o                         
  -7  -3  11       1903.88       1813.81       237.10 o                         
  -6  -3  11       6662.91       6400.64       384.32 o                         
  -5  -3  11        310.61        447.32       139.08 o                         
  -4  -3  11        133.58        242.25        73.63 o                         
  -3  -3  11         48.30        102.64        69.99 o                         
  -2  -3  11        832.21        835.33        49.10 o                         
  -1  -3  11       1278.46       1376.86        65.48 o                         
   0  -3  11      25609.74      25318.11       282.52 o                         
   1  -3  11       3127.02       3121.16       109.61 o                         
   2  -3  11      13662.67      13431.31       213.52 o                         
   3  -3  11       1090.62       1103.18        65.66 o                         
   4  -3  11        160.83         93.76        47.38 o                         
   5  -3  11         22.71        110.47        59.83 o                         
   6  -3  11       3098.38       3207.01       145.07 o                         
   7  -3  11        328.10        426.23        77.13 o                         
   8  -3  11       5622.56       5792.46       217.11 o                         
   9  -3  11        622.80        322.34       140.48 o                         
  -8  -2  11        821.42        867.75       346.19 o                         
  -7  -2  11        126.23        143.20       127.57 o                         
  -6  -2  11         12.93        -83.66        90.83 o                         
  -5  -2  11       2495.92       2732.12       193.54 o                         
  -4  -2  11       1585.32       1850.65       132.58 o                         
  -3  -2  11      14075.86      14876.76       315.23 o                         
  -2  -2  11       1699.01       1776.33        64.39 o                         
  -1  -2  11      22270.13      22071.75       281.79 o                         
   0  -2  11       5043.16       4871.17       110.02 o                         
   1  -2  11        186.90        219.39        34.46 o                         
   2  -2  11        384.07        347.17        44.98 o                         
   3  -2  11       3756.64       3804.10       109.81 o                         
   4  -2  11        152.36        202.31        54.59 o                         
   5  -2  11       1994.19       2135.98       102.29 o                         
   6  -2  11       1321.07       1240.61       100.96 o                         
   7  -2  11       9223.64       9369.51       246.36 o                         
   8  -2  11        289.32        333.31        73.24 o                         
   9  -2  11       5915.95       6168.83       234.46 o                         
  -8  -1  11       5295.44       5620.21       677.62 o                         
  -7  -1  11         55.38        163.64       106.03 o                         
  -6  -1  11        168.05         77.92        85.41 o                         
  -5  -1  11       3840.45       3879.88       202.47 o                         
  -4  -1  11       1835.02       1786.93       104.24 o                         
  -3  -1  11       7333.06       7436.12       190.52 o                         
  -2  -1  11      15357.67      15253.65       216.86 o                         
  -1  -1  11      14326.59      14193.45       184.08 o                         
   0  -1  11      33772.11      34229.67       307.55 o                         
   1  -1  11       8385.71       8137.01       155.26 o                         
   2  -1  11       1714.36       1630.62        72.91 o                         
   3  -1  11       1293.91       1275.10        63.34 o                         
   4  -1  11       1366.72       1401.17        75.82 o                         
   5  -1  11       2220.55       2321.20       101.54 o                         
   6  -1  11       3453.83       3494.75       143.62 o                         
   7  -1  11        269.57        245.53        67.89 o                         
   8  -1  11       9384.05       9633.07       256.99 o                         
   9  -1  11        424.63        444.99        87.06 o                         
  -9   0  11        179.56        129.98       214.60 o                         
  -8   0  11        581.99        531.23       140.49 o                         
  -7   0  11       1734.70       1748.82       189.77 o                         
  -6   0  11        230.39        154.94        75.17 o                         
  -5   0  11      12022.65      12523.52       351.57 o                         
  -4   0  11        430.06        503.44        77.43 o                         
  -3   0  11      25212.57      25111.51       330.84 o                         
  -2   0  11        898.74        930.32        45.37 o                         
  -1   0  11       2287.05       2244.61        66.66 o                         
   0   0  11       1556.53       1533.02        48.82 o                         
   1   0  11       7763.99       7765.18       127.00 o                         
   2   0  11        159.32        179.98        45.88 o                         
   3   0  11       7933.86       7900.25       162.38 o                         
   4   0  11        460.98        485.03        65.09 o                         
   5   0  11      32003.47      33602.52       454.73 o                         
   6   0  11        418.74        485.49        70.28 o                         
   7   0  11       3035.61       3066.08       134.06 o                         
   8   0  11        748.27        751.96        85.59 o                         
   9   0  11       1406.16       1605.86       113.81 o                         
  10   0  11        528.66        450.08       102.22 o                         
  -9   1  11          0.72       -364.88       364.88 o                         
  -8   1  11       2722.64       2728.10       288.62 o                         
  -7   1  11        114.05         11.21       125.68 o                         
  -6   1  11      14699.87      14962.58       473.95 o                         
  -5   1  11        116.07         22.63        54.56 o                         
  -4   1  11       3268.88       3250.12       132.84 o                         
  -3   1  11       2753.10       2809.67        72.76 o                         
  -2   1  11       9517.30       9284.60       145.71 o                         
  -1   1  11         12.18         11.72        34.82 o                         
   0   1  11       1810.74       1753.31        62.92 o                         
   1   1  11       8711.93       8669.31       131.12 o                         
   2   1  11       7704.53       7482.84       152.39 o                         
   3   1  11         24.13        121.58        57.08 o                         
   4   1  11      18281.09      18785.63       331.24 o                         
   5   1  11       1470.21       1713.80        99.60 o                         
   6   1  11      11610.03      11835.81       249.38 o                         
   7   1  11       1264.35       1377.87       101.36 o                         
   8   1  11        228.89        143.11        76.17 o                         
   9   1  11       1441.53       1431.11       107.74 o                         
  10   1  11       3464.06       3531.84       196.28 o                         
  -8   2  11       1878.15       2069.19       239.50 o                         
  -7   2  11       1421.45       1394.78       137.04 o                         
  -6   2  11        168.58        191.32        76.14 o                         
  -5   2  11       9097.85       9039.21       223.93 o                         
  -4   2  11      11136.75      11282.28       218.76 o                         
  -3   2  11       6148.80       6004.82       115.27 o                         
  -2   2  11       1491.41       1481.86        62.69 o                         
  -1   2  11      19549.92      19534.59       212.36 o                         
   0   2  11        302.65        336.30        38.23 o                         
   1   2  11      10991.50      10941.23       172.42 o                         
   2   2  11       3302.91       3468.58       121.81 o                         
   3   2  11       7366.15       6909.57       177.72 o                         
   4   2  11        259.91        244.62        77.93 o                         
   5   2  11        197.68        129.52        69.02 o                         
   6   2  11          8.06         37.01        59.84 o                         
   7   2  11       9921.43      10237.10       233.78 o                         
   8   2  11        503.65        496.43        82.57 o                         
   9   2  11       7184.65       7876.95       248.06 o                         
  10   2  11        423.55        392.79       100.67 o                         
  -8   3  11       7211.08       7298.42       471.52 o                         
  -7   3  11       3645.05       3833.08       283.87 o                         
  -6   3  11       1419.05       1499.01       110.39 o                         
  -5   3  11        311.19        271.67        58.76 o                         
  -4   3  11       3836.33       3823.79       130.02 o                         
  -3   3  11       2700.98       2609.79        82.54 o                         
  -2   3  11       3701.09       3715.47        95.54 o                         
  -1   3  11       6946.16       6860.81       130.39 o                         
   0   3  11       6567.62       6335.92       123.33 o                         
   1   3  11       6387.09       6388.84       118.50 o                         
   2   3  11      25228.45      24671.41       312.02 o                         
   3   3  11      10127.24      10028.21       222.11 o                         
   4   3  11      16603.11      16599.39       311.13 o                         
   5   3  11       1061.35        951.48        82.91 o                         
   6   3  11       1017.13       1086.24        84.87 o                         
   7   3  11      14592.26      15108.29       280.29 o                         
   8   3  11        202.15        239.10        88.31 o                         
   9   3  11         88.84         85.26        65.96 o                         
  10   3  11       3875.09       3922.92       243.07 o                         
  -8   4  11        582.75        394.50       129.74 o                         
  -7   4  11       4367.06       4488.77       229.60 o                         
  -6   4  11       2418.55       2484.54       133.62 o                         
  -5   4  11       8274.45       8635.58       250.62 o                         
  -4   4  11       8077.21       8219.50       188.16 o                         
  -3   4  11        683.82        842.81        49.07 o                         
  -2   4  11          4.13         10.50        34.61 o                         
  -1   4  11      10627.80      10599.38       170.43 o                         
   0   4  11       1450.74       1451.57        70.46 o                         
   1   4  11       7552.74       7335.49       139.97 o                         
   2   4  11       3323.88       3198.95       110.65 o                         
   3   4  11       3961.40       3934.64       126.68 o                         
   4   4  11       3347.37       3518.79       118.23 o                         
   5   4  11       4825.05       4706.42       158.05 o                         
   6   4  11         74.66         68.77        58.85 o                         
   7   4  11      12698.10      12991.62       282.31 o                         
   8   4  11        481.11        396.88        75.33 o                         
   9   4  11       1526.33       1676.54       115.76 o                         
  10   4  11         77.03        100.88       110.35 o                         
  -8   5  11       1607.76       1652.23       221.28 o                         
  -7   5  11        875.47        933.28       111.05 o                         
  -6   5  11       4589.77       4633.07       189.70 o                         
  -5   5  11        332.07        379.47        68.82 o                         
  -4   5  11      15605.75      15941.06       237.69 o                         
  -3   5  11        712.88        796.93        50.07 o                         
  -2   5  11       1311.94       1350.74        67.02 o                         
  -1   5  11        490.93        549.92        51.09 o                         
   0   5  11       3872.28       3857.65       101.49 o                         
   1   5  11        412.06        440.29        55.30 o                         
   2   5  11       4315.84       4315.79       122.70 o                         
   3   5  11        411.72        338.26        54.58 o                         
   4   5  11      14939.02      14684.27       252.45 o                         
   5   5  11       1477.27       1573.09       102.34 o                         
   6   5  11        973.94        928.70        83.71 o                         
   7   5  11        269.22        214.38        65.80 o                         
   8   5  11       3121.59       3104.98       168.15 o                         
   9   5  11        535.90        420.81       100.55 o                         
  -7   6  11       3818.65       3474.11       306.32 o                         
  -6   6  11       4472.64       4638.31       222.68 o                         
  -5   6  11       1735.33       2111.79       149.86 o                         
  -4   6  11        924.27        936.31        62.41 o                         
  -3   6  11       5393.46       5528.62       137.28 o                         
  -2   6  11       7943.73       8227.58       148.79 o                         
  -1   6  11      27111.97      26826.92       306.63 o                         
   0   6  11       7799.30       7788.81       155.77 o                         
   1   6  11      21279.59      20979.74       246.12 o                         
   2   6  11       3356.86       3493.78       114.27 o                         
   3   6  11         72.90        194.49        54.72 o                         
   4   6  11       5029.89       4957.25       158.35 o                         
   5   6  11       1106.02        947.50        87.51 o                         
   6   6  11       1231.66       1296.46        91.31 o                         
   7   6  11       2665.98       2536.20       140.31 o                         
   8   6  11        538.08        541.31        85.85 o                         
   9   6  11       6713.54       6257.49       327.87 o                         
  -7   7  11         83.98       -207.16       207.16 o                         
  -6   7  11       4573.70       4966.51       254.90 o                         
  -5   7  11       2926.95       3054.62       180.21 o                         
  -4   7  11       3345.26       3383.27       116.50 o                         
  -3   7  11        226.61        230.38        50.32 o                         
  -2   7  11       6579.93       6801.18       158.14 o                         
  -1   7  11       2118.50       2115.78        92.78 o                         
   0   7  11        475.70        514.94        54.89 o                         
   1   7  11        306.89        347.45        49.75 o                         
   2   7  11      14983.82      14707.31       233.02 o                         
   3   7  11       2469.49       2446.53       112.71 o                         
   4   7  11       3348.18       3083.37       129.44 o                         
   5   7  11        764.00        839.59        77.14 o                         
   6   7  11       5099.54       4891.43       169.82 o                         
   7   7  11         23.52        -62.95        62.95 o                         
   8   7  11       2162.59       2183.22       198.11 o                         
  -6   8  11         16.68       -233.75       233.75 o                         
  -5   8  11       3807.08       4074.79       231.06 o                         
  -4   8  11        146.83        158.71        48.44 o                         
  -3   8  11       8232.91       8353.02       190.24 o                         
  -2   8  11         39.50         33.21        50.37 o                         
  -1   8  11       7943.04       7889.59       188.80 o                         
   0   8  11        371.62        389.69        57.05 o                         
   1   8  11        146.41        155.63        45.75 o                         
   2   8  11       1415.23       1448.87        88.04 o                         
   3   8  11       1429.60       1377.49        99.64 o                         
   4   8  11       2471.59       2115.67       111.65 o                         
   5   8  11       8254.74       7930.28       227.83 o                         
   6   8  11         25.52        -24.31        65.11 o                         
   7   8  11       6369.14       5775.05       258.45 o                         
  -5   9  11         45.73        198.09       148.19 o                         
  -4   9  11      11250.28      11434.80       285.28 o                         
  -3   9  11       1536.01       1574.24       126.10 o                         
  -2   9  11       2219.73       2173.78       112.97 o                         
  -1   9  11        760.17        853.93        77.12 o                         
   0   9  11       1545.60       1609.57        96.00 o                         
   1   9  11        495.78        516.12        66.71 o                         
   2   9  11       1018.42        989.24        81.05 o                         
   3   9  11        599.29        528.48        74.91 o                         
   4   9  11       4753.88       4758.94       170.38 o                         
   5   9  11         26.88        150.47        70.98 o                         
   6   9  11       4651.19       4645.00       701.05 o                         
  -3  10  11        672.90        654.79        96.12 o                         
  -2  10  11         46.41         87.71        65.53 o                         
  -1  10  11       2018.57       1998.74       120.15 o                         
   0  10  11         43.83          7.56        61.36 o                         
   1  10  11       4412.57       4506.79       168.08 o                         
   2  10  11       1925.80       1943.89       114.86 o                         
   3  10  11      11935.79      12175.74       463.19 o                         
   4  10  11         26.54        312.81       246.36 o                         
   5  10  11        616.46        363.91       257.71 o                         
   0  11  11       3820.21       3821.83       431.08 o                         
   1  11  11         44.75        512.67       288.25 o                         
   2  11  11       2965.80       2861.88       479.58 o                         
  -3  -7  12       1910.38       1642.44       398.10 o                         
  -2  -7  12        152.43        341.19       232.20 o                         
  -1  -7  12       3646.77       3318.26       414.23 o                         
   0  -7  12       1236.30       1330.05       109.16 o                         
   1  -7  12       2938.42       2876.17       189.00 o                         
   2  -7  12        327.83        408.87        93.57 o                         
   3  -7  12       1314.90       1152.28       113.53 o                         
   4  -7  12        123.26        -87.80       119.92 o                         
  -5  -6  12       1400.61       1569.89       384.97 o                         
  -4  -6  12       4932.43       4452.44       414.61 o                         
  -3  -6  12         60.27         82.16        83.94 o                         
  -2  -6  12       9652.14       9600.19       407.78 o                         
  -1  -6  12        106.41          4.46        91.27 o                         
   0  -6  12       2604.12       2644.21       116.38 o                         
   1  -6  12       2468.56       2096.54       110.31 o                         
   2  -6  12       1917.65       1957.70       111.07 o                         
   3  -6  12       1023.30       1094.47        89.87 o                         
   4  -6  12       1265.20       1400.18       104.31 o                         
   5  -6  12          1.55        252.64       127.94 o                         
   6  -6  12       2349.92       2548.16       349.93 o                         
  -5  -5  12       2483.61       2607.66       276.97 o                         
  -4  -5  12         21.19          2.31        85.74 o                         
  -3  -5  12      14981.79      14754.25       438.02 o                         
  -2  -5  12        145.05        235.34       101.36 o                         
  -1  -5  12       6123.60       6310.07       162.62 o                         
   0  -5  12       1005.45        952.70        67.74 o                         
   1  -5  12       1608.17       1437.97        85.73 o                         
   2  -5  12       1455.14       1447.38        82.87 o                         
   3  -5  12         25.18        183.73        56.92 o                         
   4  -5  12         51.83         61.37        67.06 o                         
   5  -5  12      11330.68      11174.69       282.57 o                         
   6  -5  12         33.15        -20.80        72.18 o                         
  -7  -4  12       1043.27        176.14       205.04 o                         
  -6  -4  12      11681.65      11554.92       581.19 o                         
  -5  -4  12         19.27       -108.34       108.34 o                         
  -4  -4  12       3788.84       4012.15       226.01 o                         
  -3  -4  12        593.21        452.40        98.74 o                         
  -2  -4  12         31.38        208.93        73.19 o                         
  -1  -4  12       4210.15       4119.07       120.49 o                         
   0  -4  12        136.35        174.38        45.44 o                         
   1  -4  12       4986.34       4964.74       137.60 o                         
   2  -4  12      27739.40      26989.82       345.72 o                         
   3  -4  12       3426.92       3426.83       134.74 o                         
   4  -4  12      13423.82      13218.45       294.35 o                         
   5  -4  12        536.16        460.56        85.06 o                         
   6  -4  12       1198.28       1328.59       133.20 o                         
   7  -4  12       1675.17       1934.01       154.38 o                         
   8  -4  12        398.58        680.49       218.29 o                         
  -7  -3  12       5059.52       4818.50       686.67 o                         
  -6  -3  12        118.70        135.89       106.11 o                         
  -5  -3  12       5499.12       5753.23       312.72 o                         
  -4  -3  12        802.97        798.46       136.74 o                         
  -3  -3  12       1098.15       1192.97       112.87 o                         
  -2  -3  12        828.71        900.25        95.27 o                         
  -1  -3  12       7570.76       7331.11       148.63 o                         
   0  -3  12        320.47        263.93        45.66 o                         
   1  -3  12        584.21        555.00        56.69 o                         
   2  -3  12       3561.16       3502.55       121.59 o                         
   3  -3  12      13576.99      13358.14       234.71 o                         
   4  -3  12         82.03         41.11        50.42 o                         
   5  -3  12       4323.62       4289.37       151.81 o                         
   6  -3  12       2988.90       2939.33       138.99 o                         
   7  -3  12       3493.53       3397.71       166.58 o                         
   8  -3  12         82.06        -43.09        68.21 o                         
   9  -3  12       1098.01       1133.10       245.92 o                         
  -8  -2  12       5944.42       6173.09       752.97 o                         
  -7  -2  12        540.11        470.40       135.12 o                         
  -6  -2  12       2900.07       2913.46       212.98 o                         
  -5  -2  12       1712.13       1976.53       172.62 o                         
  -4  -2  12       3401.42       3434.72       210.46 o                         
  -3  -2  12        308.74        448.85        82.46 o                         
  -2  -2  12        378.59        327.51        37.04 o                         
  -1  -2  12       1339.92       1308.25        72.35 o                         
   0  -2  12      28060.94      27870.00       318.08 o                         
   1  -2  12       1365.94       1392.36        69.74 o                         
   2  -2  12      13795.99      13968.06       238.80 o                         
   3  -2  12         49.62        103.64        45.31 o                         
   4  -2  12        647.19        618.90        63.25 o                         
   5  -2  12         75.16         59.74        65.86 o                         
   6  -2  12         70.29         33.94        66.87 o                         
   7  -2  12        786.41        584.71        83.57 o                         
   8  -2  12      10031.44      10158.97       273.48 o                         
   9  -2  12        447.89        327.51       396.52 o                         
  -8  -1  12        203.56        375.18       248.47 o                         
  -7  -1  12         70.91        -68.43       137.05 o                         
  -6  -1  12        657.23        489.78       112.26 o                         
  -5  -1  12        431.86        453.04       109.12 o                         
  -4  -1  12       4882.33       4695.95       199.54 o                         
  -3  -1  12      16086.85      16004.84       350.09 o                         
  -2  -1  12       2824.88       2668.51        80.55 o                         
  -1  -1  12      26871.47      26873.89       280.71 o                         
   0  -1  12        425.75        470.72        41.15 o                         
   1  -1  12      17443.57      17109.51       220.13 o                         
   2  -1  12       2059.20       2054.34        81.18 o                         
   3  -1  12         60.45         53.51        42.84 o                         
   4  -1  12       1144.10       1197.93        73.75 o                         
   5  -1  12       2182.87       2340.17       110.86 o                         
   6  -1  12       1868.97       1868.13       117.76 o                         
   7  -1  12       3679.34       3804.91       154.17 o                         
   8  -1  12          7.66         18.45        70.56 o                         
   9  -1  12       6649.69       7025.93       257.08 o                         
  -8   0  12       1798.50        803.34       313.75 o                         
  -7   0  12        508.58        625.94       168.08 o                         
  -6   0  12       8778.20       9227.78       373.50 o                         
  -5   0  12         94.91        191.01        77.70 o                         
  -4   0  12       5469.13       5661.79       258.14 o                         
  -3   0  12       6762.96       7026.06       184.56 o                         
  -2   0  12       5819.84       5757.77       115.16 o                         
  -1   0  12        236.53        467.65        48.42 o                         
   0   0  12       6976.89       6970.77       133.37 o                         
   1   0  12         11.72         55.24        38.59 o                         
   2   0  12       1693.62       1692.05        82.88 o                         
   3   0  12       1225.59       1190.04        69.85 o                         
   4   0  12      15059.31      14726.96       265.99 o                         
   5   0  12       1422.98       1528.27       101.56 o                         
   6   0  12      16212.36      16348.24       315.98 o                         
   7   0  12       2051.20       1978.47       109.47 o                         
   8   0  12       2241.45       2222.89       133.72 o                         
   9   0  12       1288.42       1275.94       110.89 o                         
  -8   1  12        114.54         76.56       231.34 o                         
  -7   1  12       1419.70       1434.64       174.54 o                         
  -6   1  12       4793.65       4947.70       275.91 o                         
  -5   1  12       8829.47       8760.71       350.51 o                         
  -4   1  12       5032.42       5315.10       165.43 o                         
  -3   1  12      21376.88      21539.21       337.46 o                         
  -2   1  12       1133.69       1025.35        54.18 o                         
  -1   1  12       3336.57       3215.43        91.91 o                         
   0   1  12        713.86        783.12        54.74 o                         
   1   1  12       1503.24       1616.79        82.66 o                         
   2   1  12       9283.14       9310.29       174.74 o                         
   3   1  12       9344.31       8831.50       193.89 o                         
   4   1  12        913.58       1061.32        87.44 o                         
   5   1  12       7214.96       7738.82       215.15 o                         
   6   1  12         88.95        160.97        64.00 o                         
   7   1  12       4236.37       4523.37       168.44 o                         
   8   1  12       3284.39       3624.31       150.28 o                         
   9   1  12       6823.50       7227.86       213.85 o                         
  10   1  12        101.41        228.08       214.08 o                         
  -7   2  12        250.32        137.37        96.82 o                         
  -6   2  12       5027.71       4916.34       272.52 o                         
  -5   2  12        108.53        106.96        55.17 o                         
  -4   2  12       4489.30       4589.00       175.65 o                         
  -3   2  12       6671.24       6594.05       138.93 o                         
  -2   2  12      20556.91      20339.54       253.07 o                         
  -1   2  12        647.20        639.82        52.40 o                         
   0   2  12       2708.55       2669.14        91.06 o                         
   1   2  12       7422.95       7471.85       156.92 o                         
   2   2  12       8964.56       8475.66       183.92 o                         
   3   2  12       4670.55       4748.01       151.98 o                         
   4   2  12       2654.43       2675.49       134.11 o                         
   5   2  12       8247.11       8385.04       223.44 o                         
   6   2  12      12655.23      13292.20       277.76 o                         
   7   2  12        303.06        326.71        67.25 o                         
   8   2  12        781.72        789.41        83.31 o                         
   9   2  12        635.80        728.76        95.06 o                         
  10   2  12       1733.12       1910.45       251.15 o                         
  -8   3  12         18.19        -16.25       203.52 o                         
  -7   3  12       1405.95       1221.42       200.07 o                         
  -6   3  12       2774.39       2904.73       158.15 o                         
  -5   3  12       7029.54       7095.51       206.50 o                         
  -4   3  12         73.47         92.19        54.55 o                         
  -3   3  12         64.64        107.54        33.05 o                         
  -2   3  12       3987.15       3747.57       107.27 o                         
  -1   3  12       8735.89       8655.47       154.77 o                         
   0   3  12       1209.56       1131.84        61.62 o                         
   1   3  12      22399.10      22030.05       258.55 o                         
   2   3  12      10542.35       9971.24       189.59 o                         
   3   3  12      19754.67      19251.71       324.78 o                         
   4   3  12       1507.50       1747.65       110.72 o                         
   5   3  12         36.06        137.86        62.41 o                         
   6   3  12       2427.40       2647.57       147.69 o                         
   7   3  12       2065.80       2243.32       119.89 o                         
   8   3  12        293.02        361.65        73.63 o                         
   9   3  12       2612.44       2767.06       143.46 o                         
  -7   4  12       2303.77       2248.36       203.53 o                         
  -6   4  12       3126.49       3124.83       171.61 o                         
  -5   4  12        518.09        461.00        70.50 o                         
  -4   4  12      14828.06      15106.39       277.21 o                         
  -3   4  12        143.03        180.43        41.51 o                         
  -2   4  12       5349.68       5300.71       128.07 o                         
  -1   4  12       7731.32       7409.42       153.17 o                         
   0   4  12       2118.69       2247.17        89.07 o                         
   1   4  12        728.28        842.39        59.15 o                         
   2   4  12        196.40        167.39        78.50 o                         
   3   4  12       2970.02       3111.48       122.35 o                         
   4   4  12      25179.03      25203.26       354.84 o                         
   5   4  12       3542.12       3495.82       138.91 o                         
   6   4  12      10615.64      10575.59       252.54 o                         
   7   4  12        541.58        519.77        74.73 o                         
   8   4  12       1848.31       2034.69       158.06 o                         
   9   4  12        308.36        261.74        85.41 o                         
  -7   5  12      10046.19      10339.06       432.50 o                         
  -6   5  12       1325.41       1206.38       116.78 o                         
  -5   5  12       5268.08       5521.98       214.66 o                         
  -4   5  12       3004.02       3207.38       128.08 o                         
  -3   5  12       3422.42       3507.22       103.44 o                         
  -2   5  12        488.98        443.39        56.05 o                         
  -1   5  12       1965.53       2034.77        82.42 o                         
   0   5  12       3400.69       3468.52       108.01 o                         
   1   5  12      17344.10      16892.28       230.07 o                         
   2   5  12       3464.13       3674.02       122.26 o                         
   3   5  12       5056.54       5042.42       147.27 o                         
   4   5  12       9513.47       9383.09       206.26 o                         
   5   5  12       1730.69       1552.01        92.69 o                         
   6   5  12        181.26        184.96        67.47 o                         
   7   5  12       1969.32       1953.57       152.37 o                         
   8   5  12        421.54        405.77       119.43 o                         
   9   5  12       5658.95       6188.47       241.57 o                         
  -7   6  12       3183.75       2310.84       315.63 o                         
  -6   6  12        246.30        179.24        86.95 o                         
  -5   6  12        637.52        643.23        97.35 o                         
  -4   6  12       3433.29       3268.19       174.90 o                         
  -3   6  12        100.02        125.80        47.01 o                         
  -2   6  12      12709.52      12850.43       212.56 o                         
  -1   6  12       7824.00       7910.83       168.34 o                         
   0   6  12       5810.90       5665.37       137.64 o                         
   1   6  12       1008.76       1058.79        60.02 o                         
   2   6  12      10508.49      10561.20       200.66 o                         
   3   6  12        648.87        722.60        77.85 o                         
   4   6  12       3251.12       3389.72       135.51 o                         
   5   6  12       1077.84       1039.27        96.81 o                         
   6   6  12       1117.35       1186.78        96.88 o                         
   7   6  12        245.69        286.30        79.57 o                         
   8   6  12       2763.77       2449.01       145.52 o                         
  -6   7  12          0.04        193.43       127.65 o                         
  -5   7  12        537.32        800.94       109.80 o                         
  -4   7  12        415.35        488.54       124.30 o                         
  -3   7  12         22.25         34.17        48.03 o                         
  -2   7  12       1215.72       1229.92        81.70 o                         
  -1   7  12       6117.43       5904.46       150.96 o                         
   0   7  12        770.80        724.37        63.08 o                         
   1   7  12      22764.02      22428.86       288.20 o                         
   2   7  12        583.58        554.81        57.77 o                         
   3   7  12       2545.26       2429.64       110.98 o                         
   4   7  12        883.10        959.44        88.87 o                         
   5   7  12       2773.09       2762.56       135.39 o                         
   6   7  12          2.13         83.52        59.37 o                         
   7   7  12       2428.08       2432.70       143.48 o                         
  -5   8  12        202.31        109.47       100.89 o                         
  -4   8  12       6881.61       7164.15       276.44 o                         
  -3   8  12       4527.51       4332.31       143.80 o                         
  -2   8  12      12677.94      12837.91       259.22 o                         
  -1   8  12       2746.16       2982.34       132.44 o                         
   0   8  12       1471.13       1454.72        88.06 o                         
   1   8  12        830.19        884.47        71.97 o                         
   2   8  12        333.12        376.17        62.77 o                         
   3   8  12         70.81         71.62        56.17 o                         
   4   8  12       1216.35       1229.72        92.49 o                         
   5   8  12        348.46        376.67        72.41 o                         
   6   8  12       7443.89       7183.65       215.10 o                         
   7   8  12        450.15        510.42       254.27 o                         
  -4   9  12         41.04         53.47       138.61 o                         
  -3   9  12       5813.73       5883.59       191.85 o                         
  -2   9  12        242.77        304.95        64.61 o                         
  -1   9  12       8341.11       8267.28       208.21 o                         
   0   9  12          5.56        126.89        58.80 o                         
   1   9  12        195.25        267.57        66.05 o                         
   2   9  12        292.92        310.60        62.96 o                         
   3   9  12       3024.34       2984.90       140.48 o                         
   4   9  12          2.01         83.94        61.68 o                         
   5   9  12       4513.99       4115.16       363.20 o                         
  -2  10  12        203.96        176.96        74.70 o                         
  -1  10  12        139.85         -0.12        76.46 o                         
   0  10  12       3398.75       3505.38       152.27 o                         
   1  10  12       1321.46       1545.50       124.85 o                         
   2  10  12       4995.18       5014.20       293.81 o                         
   3  10  12          2.57          7.75       165.59 o                         
   4  10  12       3134.84       2438.17       453.45 o                         
  -2  -7  13        515.01        580.75       288.85 o                         
   1  -7  13       1325.83       1465.00       129.40 o                         
   2  -7  13       3053.72       2895.58       177.11 o                         
   3  -7  13         35.44        471.79       250.67 o                         
  -4  -6  13        201.46        262.28       194.38 o                         
  -3  -6  13       5059.84       5232.73       358.47 o                         
  -2  -6  13        694.79        870.59       129.76 o                         
  -1  -6  13       6425.82       6049.13       289.79 o                         
   0  -6  13         86.59         13.77        56.97 o                         
   1  -6  13       9810.13       9309.40       238.25 o                         
   2  -6  13       1711.70       1563.87       100.27 o                         
   3  -6  13       1006.04        819.92       126.54 o                         
   4  -6  13        963.34        834.96       118.42 o                         
   5  -6  13        764.59       1466.83       412.43 o                         
  -4  -5  13       4563.48       4884.39       255.34 o                         
  -3  -5  13        903.74       1000.81       161.10 o                         
  -2  -5  13      12318.54      11752.03       426.08 o                         
  -1  -5  13        131.68        104.19       100.66 o                         
   0  -5  13       1004.06        936.92        71.58 o                         
   1  -5  13       1104.49       1179.33        82.44 o                         
   2  -5  13        752.98        615.54        68.47 o                         
   3  -5  13       1441.38       1448.71        99.30 o                         
   4  -5  13       4166.09       4177.43       167.60 o                         
   5  -5  13          6.17          8.63        75.79 o                         
   6  -5  13       5525.31       6171.80       669.00 o                         
  -6  -4  13         16.37       -185.57       315.96 o                         
  -5  -4  13       3769.40       3722.38       259.03 o                         
  -4  -4  13        142.93        117.63        88.67 o                         
  -3  -4  13        976.51        853.20       123.88 o                         
  -2  -4  13       2462.94       2314.59       185.51 o                         
  -1  -4  13       6118.34       5991.77       148.99 o                         
   0  -4  13       3817.74       3685.07       123.36 o                         
   1  -4  13       1025.61       1060.58        75.46 o                         
   2  -4  13         41.66         90.45        52.89 o                         
   3  -4  13       7675.09       7809.30       202.70 o                         
   4  -4  13          5.83         58.79        63.72 o                         
   5  -4  13       4729.23       4859.12       205.40 o                         
   6  -4  13        243.39        147.60        89.58 o                         
   7  -4  13       4287.35       4349.91       483.69 o                         
  -6  -3  13       7575.76       7392.72       412.65 o                         
  -5  -3  13       2086.92       2168.03       194.29 o                         
  -4  -3  13      17716.32      17588.98       424.29 o                         
  -3  -3  13       2384.92       2515.35       163.31 o                         
  -2  -3  13        215.95        186.64        76.33 o                         
  -1  -3  13       3740.00       3895.90       112.99 o                         
   0  -3  13       1585.81       1735.93        83.27 o                         
   1  -3  13       2513.48       2613.34       109.00 o                         
   2  -3  13       9554.09       9610.07       218.81 o                         
   3  -3  13         70.21         33.51        57.77 o                         
   4  -3  13      18084.28      17960.49       304.26 o                         
   5  -3  13       4288.01       4452.14       164.02 o                         
   6  -3  13       5584.83       5827.95       233.39 o                         
   7  -3  13         93.60         65.76        86.60 o                         
   8  -3  13       1207.79       1197.92       372.62 o                         
  -7  -2  13       4140.98       3982.21       651.08 o                         
  -6  -2  13        634.65        465.32       112.14 o                         
  -5  -2  13       2287.57       2292.16       194.23 o                         
  -4  -2  13       2149.79       2195.10       171.98 o                         
  -3  -2  13        142.91        250.95        74.96 o                         
  -2  -2  13       2704.29       2751.54       147.58 o                         
  -1  -2  13      11339.07      10907.49       202.77 o                         
   0  -2  13        225.37        167.70        45.46 o                         
   1  -2  13      16230.85      15999.11       261.25 o                         
   2  -2  13         18.63         22.67        52.56 o                         
   3  -2  13       6272.41       6096.48       168.13 o                         
   4  -2  13       1420.79       1510.41        94.30 o                         
   5  -2  13        645.42        736.79        82.29 o                         
   6  -2  13          6.41         47.39        69.52 o                         
   7  -2  13       1712.98       1906.49       122.10 o                         
   8  -2  13         55.65          0.35        67.88 o                         
   9  -2  13       2625.52       2233.98       339.07 o                         
  -7  -1  13         15.19        -17.52       122.94 o                         
  -6  -1  13       1750.89       1889.86       175.66 o                         
  -5  -1  13        930.97       1136.82       208.52 o                         
  -4  -1  13       1529.01       1396.49       122.70 o                         
  -3  -1  13       1146.31       1127.48       106.00 o                         
  -2  -1  13       2276.81       2097.52       114.75 o                         
  -1  -1  13        963.64        939.56        58.41 o                         
   0  -1  13      26603.71      26790.08       317.79 o                         
   1  -1  13        451.04        476.82        52.69 o                         
   2  -1  13       8772.02       8483.57       181.95 o                         
   3  -1  13       2500.05       2498.08       102.64 o                         
   4  -1  13       3257.82       3136.43       118.52 o                         
   5  -1  13       2426.87       2419.04       116.17 o                         
   6  -1  13        355.95        286.44        71.41 o                         
   7  -1  13         33.67         43.55        71.33 o                         
   8  -1  13       8127.39       8586.28       242.63 o                         
   9  -1  13         62.79       -163.14       183.84 o                         
  -8   0  13       3372.08       2899.36       541.70 o                         
  -7   0  13       7518.94       7715.91       458.06 o                         
  -6   0  13         38.00         94.37       125.72 o                         
  -5   0  13         24.60         24.73        90.37 o                         
  -4   0  13       2092.50       2326.95       160.43 o                         
  -3   0  13       7054.89       7141.34       195.15 o                         
  -2   0  13       3038.73       3003.05        87.01 o                         
  -1   0  13       4037.76       4094.86       107.84 o                         
   0   0  13        328.86        363.16        47.99 o                         
   1   0  13       9269.78       9340.77       172.75 o                         
   2   0  13       2293.89       2321.92       103.67 o                         
   3   0  13       5727.66       5724.60       155.51 o                         
   4   0  13        636.65        641.55        80.77 o                         
   5   0  13      12547.94      13196.11       274.69 o                         
   6   0  13        601.21        595.53        81.06 o                         
   7   0  13       1379.50       1531.48       139.39 o                         
   8   0  13       1410.45       1409.68       111.09 o                         
   9   0  13       3791.33       3947.75       193.15 o                         
  -7   1  13        110.05        206.71       210.57 o                         
  -6   1  13       4605.47       3951.32       355.82 o                         
  -5   1  13         33.98        171.24        91.57 o                         
  -4   1  13       6241.86       6270.12       205.13 o                         
  -3   1  13        123.18        124.44        57.46 o                         
  -2   1  13      20096.60      19699.66       253.13 o                         
  -1   1  13       6821.50       6933.13       138.13 o                         
   0   1  13       1747.64       1876.70        82.24 o                         
   1   1  13        162.76        126.04        46.78 o                         
   2   1  13       2410.61       2383.47       105.92 o                         
   3   1  13       9848.05       9775.11       197.48 o                         
   4   1  13         40.76        102.50        63.08 o                         
   5   1  13        586.54        569.87       100.29 o                         
   6   1  13      22772.87      23870.89       419.36 o                         
   7   1  13       5816.99       5856.80       233.14 o                         
   8   1  13       9730.14      10603.37       278.43 o                         
   9   1  13       1373.23       1411.90       116.12 o                         
  -7   2  13        119.86         20.22       103.13 o                         
  -6   2  13       2539.92       2872.88       313.88 o                         
  -5   2  13       5985.19       6033.31       270.88 o                         
  -4   2  13       1556.32       1332.35       122.95 o                         
  -3   2  13       6691.69       6621.14       186.37 o                         
  -2   2  13       2637.33       2538.96        88.74 o                         
  -1   2  13       5267.93       5108.95       126.98 o                         
   0   2  13         94.83        118.20        46.27 o                         
   1   2  13       3651.25       3594.47       131.92 o                         
   2   2  13       2259.09       2399.61       105.59 o                         
   3   2  13      16784.84      16475.89       291.64 o                         
   4   2  13        527.63        499.78        67.93 o                         
   5   2  13       5043.95       5106.78       179.03 o                         
   6   2  13        715.19        834.12       100.63 o                         
   7   2  13        981.24       1004.53        90.16 o                         
   8   2  13        637.39        793.17        97.20 o                         
   9   2  13       1129.62       1074.96       112.62 o                         
  10   2  13         36.52       -254.36       254.36 o                         
  -8   3  13       3984.39       4159.78       587.89 o                         
  -7   3  13        153.04         46.28       149.38 o                         
  -6   3  13       1287.42       1303.29       140.00 o                         
  -5   3  13       1087.27       1062.97       138.33 o                         
  -4   3  13        525.54        435.87        75.96 o                         
  -3   3  13       2439.49       2511.39       142.03 o                         
  -2   3  13       4978.21       5000.90       138.21 o                         
  -1   3  13        300.69        210.07        52.29 o                         
   0   3  13      24535.32      24741.64       328.71 o                         
   1   3  13         10.07         36.66        58.38 o                         
   2   3  13       3359.70       3679.12       128.20 o                         
   3   3  13       2216.04       2928.79       123.63 o                         
   4   3  13       4647.11       4566.66       162.25 o                         
   5   3  13       3200.33       3254.62       156.29 o                         
   6   3  13       6419.04       6483.01       191.36 o                         
   7   3  13        402.99        453.26        69.18 o                         
   8   3  13       3443.07       3772.11       235.94 o                         
   9   3  13        196.63        221.34       103.40 o                         
  -7   4  13       3617.25       3504.18       294.01 o                         
  -6   4  13       5982.80       5849.84       233.89 o                         
  -5   4  13      15297.78      15313.26       338.90 o                         
  -4   4  13       3080.50       3271.87       165.62 o                         
  -3   4  13       5846.03       6251.08       162.77 o                         
  -2   4  13       5025.62       5001.92       131.30 o                         
  -1   4  13         21.29         69.28        45.67 o                         
   0   4  13      18841.65      18717.86       264.95 o                         
   1   4  13       1048.46       1084.06        76.87 o                         
   2   4  13       4958.09       5227.04       142.15 o                         
   3   4  13      24476.41      25109.49       388.44 o                         
   4   4  13       4130.31       4230.71       161.15 o                         
   5   4  13       9600.80       9729.11       245.14 o                         
   6   4  13        771.89        820.57        94.37 o                         
   7   4  13       3245.18       3356.99       160.62 o                         
   8   4  13       3019.00       3136.10       152.23 o                         
   9   4  13       1784.03       1972.77       165.65 o                         
  -7   5  13          2.16        236.06       119.77 o                         
  -6   5  13        339.32        359.38        83.56 o                         
  -5   5  13         13.91         23.50        71.77 o                         
  -4   5  13       6877.58       6768.79       333.28 o                         
  -3   5  13       1750.68       1729.35        78.86 o                         
  -2   5  13      11977.34      11710.75       206.63 o                         
  -1   5  13       3808.49       3612.75       115.50 o                         
   0   5  13       9049.71       8958.11       180.10 o                         
   1   5  13        123.07         78.53        44.67 o                         
   2   5  13        646.55        753.90        67.07 o                         
   3   5  13        149.55        203.68        55.33 o                         
   4   5  13       4917.58       4794.56       156.42 o                         
   5   5  13        518.92        486.22        73.16 o                         
   6   5  13       5581.03       5449.17       186.39 o                         
   7   5  13        103.09        100.17        71.44 o                         
   8   5  13       5939.30       6042.22       238.09 o                         
   9   5  13        170.03        423.14       259.91 o                         
  -6   6  13         38.83        -98.34       112.48 o                         
  -5   6  13       4887.17       5122.14       254.43 o                         
  -4   6  13        450.51        351.88        92.09 o                         
  -3   6  13       2158.06       2119.71        93.24 o                         
  -2   6  13        990.19        920.77        63.92 o                         
  -1   6  13         39.95        140.59        49.47 o                         
   0   6  13       2024.07       1920.09        87.85 o                         
   1   6  13      22456.30      21733.15       273.19 o                         
   2   6  13       1863.59       1845.18        92.39 o                         
   3   6  13       7353.64       7393.80       198.41 o                         
   4   6  13        369.28        467.59        73.35 o                         
   5   6  13       5413.03       5442.69       183.05 o                         
   6   6  13       2579.83       2644.23       148.77 o                         
   7   6  13        536.16        648.96        84.21 o                         
   8   6  13        497.44        552.38        99.70 o                         
  -5   7  13       1992.33       1972.79       172.17 o                         
  -4   7  13        580.47        573.49       100.32 o                         
  -3   7  13          3.72         71.84        50.03 o                         
  -2   7  13       3354.91       3416.73       125.70 o                         
  -1   7  13        245.66        158.86        49.13 o                         
   0   7  13       6413.63       6460.74       159.64 o                         
   1   7  13        128.04        130.66        54.32 o                         
   2   7  13      13410.14      12787.63       220.94 o                         
   3   7  13        211.32        320.25        64.36 o                         
   4   7  13       4543.30       4218.82       163.10 o                         
   5   7  13        141.29         47.03        64.57 o                         
   6   7  13       1073.80       1125.85        96.33 o                         
   7   7  13          5.51        -77.59        77.59 o                         
  -5   8  13       3694.09       3942.36       584.80 o                         
  -4   8  13       1741.67       1708.04       168.14 o                         
  -3   8  13       1565.27       1549.06       101.11 o                         
  -2   8  13         27.02         82.79        58.59 o                         
  -1   8  13       8717.22       8916.25       218.44 o                         
   0   8  13         99.76        136.52        54.02 o                         
   1   8  13       1096.16       1083.36        77.47 o                         
   2   8  13       3175.03       3197.80       120.93 o                         
   3   8  13       1621.56       1607.85        99.96 o                         
   4   8  13          2.41        -40.10        62.42 o                         
   5   8  13       1334.64       1185.47       104.47 o                         
   6   8  13       2453.66       2205.98       142.28 o                         
  -3   9  13        717.51        746.69       127.78 o                         
  -2   9  13       7779.22       7806.92       254.13 o                         
  -1   9  13          5.58         88.91        71.37 o                         
   0   9  13       4561.01       4547.27       166.45 o                         
   1   9  13        197.09        239.84        62.04 o                         
   2   9  13       1554.38       1407.79        92.75 o                         
   3   9  13          0.70        -64.51        68.98 o                         
   4   9  13        975.17        921.57       106.68 o                         
   5   9  13          4.58       -128.79       128.79 o                         
  -1  10  13       4567.43       4213.55       585.30 o                         
   0  10  13          1.91         10.55       121.87 o                         
   1  10  13       1158.06       1281.53       209.28 o                         
   2  10  13          0.01        -33.78       126.71 o                         
   3  10  13       1019.22       1002.48       630.56 o                         
   4  10  13        106.02        486.72       232.12 o                         
   1  -7  14       6331.06       6007.65       301.18 o                         
  -2  -6  14       5321.71       5738.42       410.35 o                         
  -1  -6  14       3202.24       3118.21       286.52 o                         
   0  -6  14       6636.97       6496.42       362.95 o                         
   1  -6  14       2870.64       2673.47       134.78 o                         
   2  -6  14        307.50        366.59        92.48 o                         
   3  -6  14        987.02        951.84       109.84 o                         
   4  -6  14        398.78        370.62       206.73 o                         
  -4  -5  14        286.72         51.25       211.72 o                         
  -3  -5  14       1152.10       1234.57       206.47 o                         
  -2  -5  14       1690.20       1614.10       163.31 o                         
  -1  -5  14       8866.13       8127.54       335.02 o                         
   0  -5  14        763.67        742.28        68.02 o                         
   1  -5  14       8991.71       8408.72       204.06 o                         
   2  -5  14        830.57        956.67        80.20 o                         
   3  -5  14       1746.04       1805.56       116.62 o                         
   4  -5  14         10.07         18.38        77.44 o                         
   5  -5  14        110.27        194.57       128.67 o                         
   6  -5  14        807.14        704.31       282.92 o                         
  -5  -4  14        498.15        378.63       202.69 o                         
  -4  -4  14       3419.43       3288.81       251.16 o                         
  -3  -4  14        101.19        152.47       138.26 o                         
  -2  -4  14      17192.76      16565.74       423.86 o                         
  -1  -4  14          9.53         78.18        73.84 o                         
   0  -4  14        151.82         91.86        47.82 o                         
   1  -4  14         65.63         74.76        51.51 o                         
   2  -4  14       1345.33       1516.73        90.87 o                         
   3  -4  14        118.94        105.88        62.13 o                         
   4  -4  14       2755.73       2816.98       139.57 o                         
   5  -4  14       1785.77       1836.70       148.77 o                         
   6  -4  14      13094.81      14407.93       577.15 o                         
   7  -4  14        345.27        523.83       305.90 o                         
  -6  -3  14       1444.58       1122.81       311.67 o                         
  -5  -3  14      17701.66      18767.62       778.61 o                         
  -4  -3  14        167.98        553.50       136.32 o                         
  -3  -3  14       3247.36       3062.84       179.59 o                         
  -2  -3  14         10.44         19.33        75.91 o                         
  -1  -3  14        183.60        192.74        44.17 o                         
   0  -3  14        760.45        740.00        63.24 o                         
   1  -3  14        260.10        259.34        55.67 o                         
   2  -3  14          2.92        -10.38        56.87 o                         
   3  -3  14       9424.15       9548.48       233.48 o                         
   4  -3  14          4.09         38.58        67.76 o                         
   5  -3  14      11402.70      11617.92       285.52 o                         
   6  -3  14        294.77        183.75        95.08 o                         
   7  -3  14       6610.10       6820.57       479.30 o                         
   8  -3  14         54.43        391.45       280.35 o                         
  -6  -2  14       1835.39       1594.48       238.82 o                         
  -5  -2  14        376.46        281.69       137.27 o                         
  -4  -2  14       8763.68       9229.73       341.03 o                         
  -3  -2  14       5978.14       5942.35       252.29 o                         
  -2  -2  14       2150.56       2070.43       136.37 o                         
  -1  -2  14         44.59         81.80        43.07 o                         
   0  -2  14       6846.19       6730.85       165.45 o                         
   1  -2  14        164.99        193.84        55.50 o                         
   2  -2  14       3438.48       3437.59       137.30 o                         
   3  -2  14       1206.25       1370.21        92.19 o                         
   4  -2  14      11696.54      11780.18       237.97 o                         
   5  -2  14        118.04         85.24        65.07 o                         
   6  -2  14         79.54        164.87        71.15 o                         
   7  -2  14         76.59         43.89        79.44 o                         
   8  -2  14       3294.40       3619.91       406.94 o                         
  -7  -1  14      11546.62      12113.28      1063.47 o                         
  -6  -1  14       1240.60       1215.59       151.79 o                         
  -5  -1  14        251.91         62.15        82.12 o                         
  -4  -1  14         29.70        -27.47        80.21 o                         
  -3  -1  14        367.60        413.06        90.91 o                         
  -2  -1  14       1099.87       1366.67       108.41 o                         
  -1  -1  14       2776.07       2916.46        98.34 o                         
   0  -1  14        412.55        483.90        54.60 o                         
   1  -1  14      21411.20      21076.30       302.78 o                         
   2  -1  14       1660.21       1620.14        86.14 o                         
   3  -1  14       8422.46       8236.11       200.20 o                         
   4  -1  14       1035.39        874.27        80.06 o                         
   5  -1  14       4661.63       4711.64       167.67 o                         
   6  -1  14        766.15        776.28       101.01 o                         
   7  -1  14        356.76        466.47       113.49 o                         
   8  -1  14       3936.93       4522.76       189.92 o                         
  -7   0  14        437.22        759.06       474.01 o                         
  -6   0  14       2127.27       2247.79       215.07 o                         
  -5   0  14       1486.26       1547.44       181.30 o                         
  -4   0  14       1326.83       1388.34       132.74 o                         
  -3   0  14       6002.86       6220.04       234.90 o                         
  -2   0  14       2031.89       2112.66       133.58 o                         
  -1   0  14        439.84        415.94        51.68 o                         
   0   0  14       8337.29       8441.97       166.60 o                         
   1   0  14        765.83        623.10        60.13 o                         
   2   0  14      17790.74      17431.49       267.62 o                         
   3   0  14       8081.50       8021.82       204.47 o                         
   4   0  14       1065.52       1116.53        89.37 o                         
   5   0  14       1539.80       1554.56       104.39 o                         
   6   0  14       1244.92       1310.03       103.06 o                         
   7   0  14        449.02        504.80        80.41 o                         
   8   0  14       6105.66       6543.56       216.28 o                         
   9   0  14        118.26         15.76       270.64 o                         
  -7   1  14        691.84        684.90       162.16 o                         
  -6   1  14        301.85        769.40       228.92 o                         
  -5   1  14       3849.35       3706.91       244.76 o                         
  -4   1  14          3.93        112.65        73.06 o                         
  -3   1  14      16140.43      16498.75       340.36 o                         
  -2   1  14         37.44         48.37        54.56 o                         
  -1   1  14       9325.86       9358.41       176.13 o                         
   0   1  14       2339.57       2381.90        98.23 o                         
   1   1  14         93.50         85.89        45.82 o                         
   2   1  14       3036.73       2943.39       109.49 o                         
   3   1  14        243.95        287.68        62.78 o                         
   4   1  14        298.66        342.51        78.53 o                         
   5   1  14      16609.46      16950.03       356.43 o                         
   6   1  14        100.06        225.87        82.65 o                         
   7   1  14       8092.47       8322.75       268.68 o                         
   8   1  14        933.09        954.73       132.56 o                         
   9   1  14       1296.38       1406.93       220.30 o                         
  -7   2  14        116.14        287.74       241.46 o                         
  -6   2  14       3641.77       2927.36       314.55 o                         
  -5   2  14       5270.58       5550.00       267.04 o                         
  -4   2  14        820.58        832.93        99.02 o                         
  -3   2  14         40.70         52.73        61.80 o                         
  -2   2  14       5826.04       5736.69       135.99 o                         
  -1   2  14       3499.61       3614.65       110.41 o                         
   0   2  14      17381.28      16966.34       259.29 o                         
   1   2  14      11324.79      11412.65       201.37 o                         
   2   2  14      15369.35      15557.94       229.26 o                         
   3   2  14       5063.79       4952.71       148.13 o                         
   4   2  14        217.36        224.90        71.67 o                         
   5   2  14       6386.63       6582.07       215.32 o                         
   6   2  14       1555.86       1809.26       133.15 o                         
   7   2  14        129.20        147.48        68.29 o                         
   8   2  14       3792.34       3807.04       188.47 o                         
   9   2  14       2563.96       2751.35       342.78 o                         
  -7   3  14        640.08        954.09       326.64 o                         
  -6   3  14       2005.26       2207.03       221.04 o                         
  -5   3  14       3990.95       3916.25       206.08 o                         
  -4   3  14        729.70        636.46        84.82 o                         
  -3   3  14       4498.00       4526.71       176.32 o                         
  -2   3  14       4671.37       4595.03       140.96 o                         
  -1   3  14      11363.02      11527.08       214.81 o                         
   0   3  14       2545.11       2525.51       121.36 o                         
   1   3  14        281.64        284.10        69.09 o                         
   2   3  14       2511.01       2598.92       108.51 o                         
   3   3  14      17483.18      17780.60       316.38 o                         
   4   3  14        567.45        514.69        78.04 o                         
   5   3  14       6866.73       6931.72       211.62 o                         
   6   3  14       3377.84       3681.44       150.52 o                         
   7   3  14       4141.22       4302.45       162.91 o                         
   8   3  14        492.45        565.40        83.75 o                         
   9   3  14        811.04       1192.23       364.82 o                         
  -7   4  14        378.89        553.92       148.65 o                         
  -6   4  14       3582.60       3641.03       310.62 o                         
  -5   4  14       3080.83       3030.80       180.08 o                         
  -4   4  14       5351.09       5349.16       251.69 o                         
  -3   4  14        396.16        582.70        90.00 o                         
  -2   4  14        991.43       1020.35        68.24 o                         
  -1   4  14       1311.97       1314.18        77.20 o                         
   0   4  14      10964.21      10924.18       206.00 o                         
   1   4  14        717.60        661.76        68.74 o                         
   2   4  14       3942.12       4082.32       138.52 o                         
   3   4  14          6.27         16.32        61.23 o                         
   4   4  14       5587.40       5599.10       227.73 o                         
   5   4  14       2946.24       3029.83       150.24 o                         
   6   4  14       4050.88       4136.23       174.05 o                         
   7   4  14          5.40         62.19        79.05 o                         
   8   4  14       6778.22       7010.57       228.31 o                         
   9   4  14        478.42        282.15       160.72 o                         
  -6   5  14        305.65        213.74       104.77 o                         
  -5   5  14       4631.05       4451.66       257.18 o                         
  -4   5  14       1606.39       1769.32       130.94 o                         
  -3   5  14      29479.04      29258.32       531.08 o                         
  -2   5  14       1326.32       1327.30        81.07 o                         
  -1   5  14       2242.26       2165.05        95.96 o                         
   0   5  14       4100.25       4034.32       126.58 o                         
   1   5  14       1216.68       1213.40        77.97 o                         
   2   5  14        125.39        221.31        52.56 o                         
   3   5  14        357.85        294.30        65.84 o                         
   4   5  14        264.84        129.87        64.05 o                         
   5   5  14       9924.33       9916.68       282.42 o                         
   6   5  14        147.45        233.63        67.40 o                         
   7   5  14       4481.48       4853.92       227.58 o                         
   8   5  14         11.19        103.88        88.18 o                         
  -6   6  14       7269.65       6348.71       490.77 o                         
  -5   6  14        207.89        208.42       107.74 o                         
  -4   6  14        277.53        485.28       113.98 o                         
  -3   6  14       3432.57       3450.57       198.53 o                         
  -2   6  14       2054.97       1990.06        91.32 o                         
  -1   6  14        643.33        551.85        66.41 o                         
   0   6  14       5801.19       5896.39       155.38 o                         
   1   6  14       2037.04       2102.35       105.02 o                         
   2   6  14       7904.07       7766.67       186.25 o                         
   3   6  14       2725.62       2800.75       130.95 o                         
   4   6  14       7730.69       7650.67       214.94 o                         
   5   6  14       1534.13       1558.76       109.05 o                         
   6   6  14       2150.45       2400.43       151.33 o                         
   7   6  14        172.90        275.45        78.11 o                         
   8   6  14         46.48         36.83       173.88 o                         
  -5   7  14       4492.25       5203.52       451.74 o                         
  -4   7  14        258.07        231.80       100.60 o                         
  -3   7  14        576.63        450.54       155.45 o                         
  -2   7  14       2073.14       2199.03       106.21 o                         
  -1   7  14        332.11        341.24        52.10 o                         
   0   7  14       2257.86       2062.76        96.89 o                         
   1   7  14       6857.14       6899.20       178.58 o                         
   2   7  14        125.52        176.14        62.61 o                         
   3   7  14      13271.43      13323.00       269.84 o                         
   4   7  14         14.42         60.25        68.24 o                         
   5   7  14        907.01        948.56        99.12 o                         
   6   7  14        187.18        166.10        74.40 o                         
   7   7  14       1114.95       1006.58       223.62 o                         
  -3   8  14        767.51        931.92       143.53 o                         
  -2   8  14       4243.69       4383.55       158.08 o                         
  -1   8  14         35.05         47.46        51.06 o                         
   0   8  14       1837.79       1896.61       120.37 o                         
   1   8  14        766.20        759.80        80.22 o                         
   2   8  14       4960.21       4827.18       154.76 o                         
   3   8  14        192.23        186.27        72.42 o                         
   4   8  14       1857.25       1829.74       119.02 o                         
   5   8  14       1826.82       1719.53       127.87 o                         
   6   8  14       3512.23       3301.92       282.91 o                         
   7   8  14         59.07         79.62       224.01 o                         
  -2   9  14       1119.44       1146.86       115.59 o                         
  -1   9  14      15617.91      15237.28       310.01 o                         
   0   9  14        746.51        583.34        75.63 o                         
   1   9  14       7241.57       6911.61       196.09 o                         
   2   9  14        158.10        112.54        67.54 o                         
   3   9  14         22.88         30.83        66.42 o                         
   4   9  14       2837.22       2836.58       308.93 o                         
   5   9  14          3.77         49.41       109.75 o                         
   0  10  14       1982.89       1805.08       277.97 o                         
   1  10  14          4.00        -81.60       140.82 o                         
   2  10  14        529.66        923.25       376.37 o                         
  -1  -6  15        469.51        299.13       443.99 o                         
   0  -6  15         63.25         71.06       199.78 o                         
   1  -6  15       3543.82       3419.41       169.40 o                         
   2  -6  15        135.18        100.07       107.71 o                         
   3  -6  15       3684.61       2688.69       488.35 o                         
  -3  -5  15        514.52       1033.67       225.51 o                         
  -2  -5  15       6462.42       6070.66       395.03 o                         
  -1  -5  15       2019.09       2082.82       186.01 o                         
   0  -5  15      13322.26      12829.36       426.86 o                         
   1  -5  15        618.48        502.73        66.28 o                         
   2  -5  15       9482.86       9790.40       235.58 o                         
   3  -5  15        771.14        780.24        89.79 o                         
   4  -5  15        440.43        340.26       139.87 o                         
   5  -5  15        286.29        -97.12       220.02 o                         
  -4  -4  15        271.74        405.52       272.15 o                         
  -3  -4  15       3937.25       4044.37       271.61 o                         
  -2  -4  15        680.21        451.80       128.73 o                         
  -1  -4  15       4625.34       4917.29       236.75 o                         
   0  -4  15        566.71        617.82        64.60 o                         
   1  -4  15       2558.57       2358.44       113.55 o                         
   2  -4  15         10.12        165.73        63.86 o                         
   3  -4  15       2357.81       2562.20       127.04 o                         
   4  -4  15       1876.34       1682.76       134.63 o                         
   5  -4  15       2786.25       3000.84       185.46 o                         
   6  -4  15        151.05        407.22       191.33 o                         
  -4  -3  15       6834.97       7015.84       357.54 o                         
  -3  -3  15        740.81        727.48       109.79 o                         
  -2  -3  15       8433.43       8271.30       298.54 o                         
  -1  -3  15         54.28        125.40        99.57 o                         
   0  -3  15       3108.91       3133.93       114.60 o                         
   1  -3  15        143.35         26.37        52.60 o                         
   2  -3  15        308.39        234.84        68.70 o                         
   3  -3  15       1075.72       1110.64        93.24 o                         
   4  -3  15       7882.32       7604.83       231.16 o                         
   5  -3  15        157.48        100.28        77.84 o                         
   6  -3  15       6363.13       6774.14       260.53 o                         
   7  -3  15          2.74        -84.39       234.84 o                         
  -6  -2  15         18.03        -20.15       253.26 o                         
  -5  -2  15       6798.22       6504.42       502.82 o                         
  -4  -2  15        656.88        651.77       167.08 o                         
  -3  -2  15       8816.30       8747.32       386.32 o                         
  -2  -2  15       1988.95       2007.67       150.52 o                         
  -1  -2  15       4191.54       4246.31       194.82 o                         
   0  -2  15          7.29         61.38        50.26 o                         
   1  -2  15        636.29        616.53        65.12 o                         
   2  -2  15        372.68        336.08        62.45 o                         
   3  -2  15       3401.51       3404.38       145.05 o                         
   4  -2  15       3770.47       3842.34       155.36 o                         
   5  -2  15       3369.82       3438.55       151.71 o                         
   6  -2  15       1739.54       1671.30       117.03 o                         
   7  -2  15       6172.50       6384.20       429.89 o                         
  -6  -1  15       2464.09       2193.87       325.10 o                         
  -5  -1  15        565.39        288.66       190.73 o                         
  -4  -1  15       3662.93       3496.40       230.09 o                         
  -3  -1  15        341.16        359.51        88.91 o                         
  -2  -1  15         34.30         84.69        67.74 o                         
  -1  -1  15         83.74         97.62        44.29 o                         
   0  -1  15       3264.64       2990.77       112.19 o                         
   1  -1  15       1654.73       1574.00        87.27 o                         
   2  -1  15      18685.77      18447.61       307.48 o                         
   3  -1  15       4731.84       4696.73       166.50 o                         
   4  -1  15      15614.27      15577.17       283.44 o                         
   5  -1  15        232.45        322.22        72.64 o                         
   6  -1  15         42.36         93.44        85.73 o                         
   7  -1  15       1019.26       1093.16       103.95 o                         
   8  -1  15         24.16         50.15       223.00 o                         
  -7   0  15       5296.40       5506.19       758.23 o                         
  -6   0  15       1708.10       1754.35       179.57 o                         
  -5   0  15       2777.29       2573.17       231.03 o                         
  -4   0  15        175.26        285.68       114.60 o                         
  -3   0  15       2180.13       2028.98       144.78 o                         
  -2   0  15       1529.52       1467.88       107.91 o                         
  -1   0  15       3049.05       2942.58       102.26 o                         
   0   0  15        673.53        683.00        60.97 o                         
   1   0  15      14178.61      13757.22       239.33 o                         
   2   0  15        232.42        189.06        53.28 o                         
   3   0  15        639.06        566.58        67.50 o                         
   4   0  15       1226.03       1291.75        98.61 o                         
   5   0  15       6410.26       6673.32       213.42 o                         
   6   0  15        551.67        602.96        87.37 o                         
   7   0  15       3993.78       4035.00       187.27 o
[truncated: 60,996 more chars]
