# Supplementary material for: Crystal structures of fourteen halochalcogenylphos­pho­nium tetra­halogenidoaurates(III)
Source: Acta Crystallogr E Crystallogr Commun. 2024 Apr 23;80(Pt 5):506–21. doi: 10.1107/S2056989024002780 (PMC11074578; doi:10.1107/S2056989024002780)
Supplement: Supplementary file 14 [file e-80-00506-22bsup14.hkl]

data_22b                                                                        
_shelx_title ' Marcel in P-1'                                                   
_shelx_refln_list_code          4                                               
_shelx_F_calc_maximum      388.15                                               
_exptl_crystal_F_000       772.00                                               
_reflns_d_resolution_high  0.6929                                               
                                                                                
loop_                                                                           
 _space_group_symop_operation_xyz                                               
 'x, y, z'                                                                      
 '-x, -y, -z'                                                                   
                                                                                
_cell_length_a     7.8155                                                       
_cell_length_b     9.1505                                                       
_cell_length_c    15.5221                                                       
_cell_angle_alpha  85.965                                                       
_cell_angle_beta   80.294                                                       
_cell_angle_gamma  66.049                                                       
                                                                                
_shelx_F_squared_multiplier     1.000                                           
                                                                                
loop_                                                                           
 _refln_index_h                                                                 
 _refln_index_k                                                                 
 _refln_index_l                                                                 
 _refln_F_squared_calc                                                          
 _refln_F_squared_meas                                                          
 _refln_F_squared_sigma                                                         
 _refln_observed_status                                                         
   1   0   0       1126.75       1156.95        14.62 o                         
   2   0   0        501.93        606.94        15.20 o                         
   3   0   0      11905.20      12600.51       134.11 o                         
   4   0   0        820.50        858.55        36.65 o                         
   5   0   0       7426.98       7395.48       116.59 o                         
   6   0   0      28003.39      27372.90       257.48 o                         
   7   0   0       3667.62       3687.03        96.50 o                         
   8   0   0       7396.27       7453.62       199.27 o                         
   9   0   0        631.73        619.79        56.56 o                         
  -9   1   0         88.20         78.79        32.37 o                         
  -8   1   0        218.52        282.15        40.66 o                         
  -7   1   0         55.59         54.96        25.76 o                         
  -6   1   0      18154.08      18107.14       218.50 o                         
  -5   1   0        104.36        145.37        20.76 o                         
  -4   1   0      25484.82      25359.49       218.12 o                         
  -3   1   0        299.30        324.34        21.20 o                         
  -2   1   0       1692.65       1898.41        40.08 o                         
  -1   1   0       8478.43       8978.85        48.24 o                         
   0   1   0      21554.13      22417.66        95.39 o                         
   1   1   0        954.22        979.54        17.16 o                         
   2   1   0      13939.06      14010.89        96.12 o                         
   3   1   0      10807.21      11280.33        96.12 o                         
   4   1   0      36296.51      36662.30       237.80 o                         
   5   1   0      15441.89      14972.76       159.52 o                         
   6   1   0       2593.21       2513.46        70.64 o                         
   7   1   0       5803.00       5665.15       170.91 o                         
   8   1   0         38.51         34.69        22.40 o                         
   9   1   0        691.06        642.08        50.47 o                         
  10   1   0       8224.58       8310.22       485.20 o                         
  -9   2   0        222.07        286.64        84.38 o                         
  -8   2   0       5691.88       5733.21       166.11 o                         
  -7   2   0       1075.05       1105.77        59.66 o                         
  -6   2   0        561.90        627.02        41.14 o                         
  -5   2   0       1453.29       1483.35        55.62 o                         
  -4   2   0       8156.88       8250.57       121.74 o                         
  -3   2   0       1516.78       1548.83        48.85 o                         
  -2   2   0      32658.50      32367.85       172.19 o                         
  -1   2   0      11228.46      12073.41        74.03 o                         
   0   2   0      35860.90      36437.45       200.80 o                         
   1   2   0       1136.61       1279.30        15.20 o                         
   2   2   0         97.34        118.45         7.33 o                         
   3   2   0       9731.96       9779.29       167.16 o                         
   4   2   0      21781.56      21332.80       469.40 o                         
   5   2   0      20381.82      19788.46       576.49 o                         
   6   2   0      14056.16      13568.40       329.29 o                         
   7   2   0       4975.16       4842.80       140.76 o                         
   8   2   0       1356.43       1257.23        60.23 o                         
   9   2   0        433.31        387.99        41.94 o                         
  10   2   0       6368.53       6657.93       202.16 o                         
  -8   3   0       2696.33       2708.91       115.01 o                         
  -7   3   0        372.54        345.33        43.42 o                         
  -6   3   0       9746.14      10045.34       156.12 o                         
  -5   3   0        654.52        694.06        35.31 o                         
  -4   3   0      10885.58      10912.10       128.78 o                         
  -3   3   0        224.95        262.89        18.13 o                         
  -2   3   0       7902.76       7826.29        78.90 o                         
  -1   3   0         43.33         55.69         6.39 o                         
   0   3   0       4189.64       4161.56        37.02 o                         
   1   3   0       2244.45       2220.69        24.16 o                         
   2   3   0      56230.49      55936.81       341.92 o                         
   3   3   0       4333.05       4365.89        60.35 o                         
   4   3   0      32928.41      32116.54       869.28 o                         
   5   3   0       1026.51       1097.19        42.28 o                         
   6   3   0        356.29        380.99        30.98 o                         
   7   3   0         56.27         55.10        21.53 o                         
   8   3   0       2239.75       2314.80        82.98 o                         
   9   3   0        996.04        999.27        62.54 o                         
  10   3   0      15273.87      15091.29       361.47 o                         
  -8   4   0       2286.14       2350.34       131.51 o                         
  -7   4   0         52.33         53.11        30.74 o                         
  -6   4   0        217.74        260.90        34.96 o                         
  -5   4   0        533.75        552.80        43.72 o                         
  -4   4   0       4124.74       4192.74        84.72 o                         
  -3   4   0       2041.51       2067.11        49.70 o                         
  -2   4   0      48674.75      47856.30       237.42 o                         
  -1   4   0       9056.18       9362.94        76.42 o                         
   0   4   0        376.00        413.86        14.56 o                         
   1   4   0       1608.04       1696.26        27.34 o                         
   2   4   0       1529.90       1555.46        27.51 o                         
   3   4   0      12559.68      12051.14       258.79 o                         
   4   4   0      21546.73      21512.75       528.59 o                         
   5   4   0       2690.51       2401.20       130.89 o                         
   6   4   0      18363.56      18352.18       708.75 o                         
   7   4   0       2130.51       2260.69        86.52 o                         
   8   4   0        487.44        506.26        45.27 o                         
   9   4   0       1477.37       1477.43        80.77 o                         
  10   4   0       1675.64       1720.40       104.42 o                         
  -7   5   0        100.12        138.90        50.77 o                         
  -6   5   0      17571.96      17679.92       272.85 o                         
  -5   5   0        650.80        710.74        52.49 o                         
  -4   5   0         43.58         32.78        23.52 o                         
  -3   5   0          6.22         15.21        12.33 o                         
  -2   5   0       7745.70       7766.50        93.07 o                         
  -1   5   0        108.33         97.56        11.92 o                         
   0   5   0      37995.79      37477.98       188.82 o                         
   1   5   0       3602.69       3551.78        51.97 o                         
   2   5   0      27906.70      28002.78       164.21 o                         
   3   5   0          0.63         17.34        11.43 o                         
   4   5   0         24.22         26.40        12.53 o                         
   5   5   0        332.35        344.10        34.20 o                         
   6   5   0      14881.84      13676.26       592.16 o                         
   7   5   0        159.48         98.14        45.30 o                         
   8   5   0      13387.73      13084.02       538.15 o                         
   9   5   0        577.14        562.97        54.33 o                         
  10   5   0       2071.80       1929.36       109.21 o                         
  -6   6   0       6696.87       6895.70       195.09 o                         
  -5   6   0         85.94        103.45        32.70 o                         
  -4   6   0       4844.69       4839.66       141.90 o                         
  -3   6   0       1186.73       1151.77        56.81 o                         
  -2   6   0       4264.80       4274.90        73.85 o                         
  -1   6   0       2506.65       2477.84        48.51 o                         
   0   6   0       2587.41       2661.20        59.17 o                         
   1   6   0        454.01        468.24        21.43 o                         
   2   6   0      11414.57      11147.49       142.05 o                         
   3   6   0       5003.54       5118.86        78.09 o                         
   4   6   0      10802.45      10890.80       322.84 o                         
   5   6   0        602.76        535.11        40.62 o                         
   6   6   0       2739.74       2862.42       114.44 o                         
   7   6   0         49.48        102.82        29.53 o                         
   8   6   0       4525.89       4618.22       181.36 o                         
   9   6   0         75.18         48.11        51.35 o                         
  10   6   0       1624.03       1426.58       138.61 o                         
  11   6   0        389.24         71.56        52.87 o                         
  -6   7   0       4797.89       4574.60       423.89 o                         
  -5   7   0        590.53        634.38        63.73 o                         
  -4   7   0         27.94         33.06        29.92 o                         
  -3   7   0        682.23        672.46        44.74 o                         
  -2   7   0      13086.67      12991.34       159.74 o                         
  -1   7   0      10382.81      10349.45       128.35 o                         
   0   7   0      14096.92      14143.08       154.06 o                         
   1   7   0      13644.27      13521.24       141.35 o                         
   2   7   0       2114.00       2159.11        53.79 o                         
   3   7   0        640.78        647.93        37.19 o                         
   4   7   0      15341.36      15479.84       179.88 o                         
   5   7   0       8195.00       7802.09       321.81 o                         
   6   7   0       1593.05       1601.17        85.75 o                         
   7   7   0        158.18        217.13        33.15 o                         
   8   7   0       7868.08       8443.95       179.27 o                         
   9   7   0       2583.71       2880.00       120.22 o                         
  10   7   0       2856.88       3144.19       131.46 o                         
  -5   8   0         50.42        135.16       105.28 o                         
  -4   8   0       2236.63       2133.34       115.83 o                         
  -3   8   0       4761.85       4720.98       151.77 o                         
  -2   8   0       9412.71       9445.16       167.96 o                         
  -1   8   0       3311.27       3419.58        86.80 o                         
   0   8   0       2061.96       2177.34        65.83 o                         
   1   8   0        184.60        206.22        22.53 o                         
   2   8   0       4080.21       3951.47        94.72 o                         
   3   8   0          0.55         14.92        14.89 o                         
   4   8   0      36520.65      37068.18       335.14 o                         
   5   8   0       4540.94       4229.03       126.17 o                         
   6   8   0        153.65         98.02        22.76 o                         
   7   8   0         15.38         28.77        26.90 o                         
   8   8   0       4627.04       4809.69       145.59 o                         
   9   8   0       1908.10       2116.41       102.11 o                         
  10   8   0       4863.55       5422.50       257.04 o                         
  -4   9   0        294.07        334.35       130.05 o                         
  -3   9   0        878.13        950.06        87.98 o                         
  -2   9   0      11519.81      11439.01       218.33 o                         
  -1   9   0        311.62        306.66        34.21 o                         
   0   9   0       2520.45       2648.75        90.42 o                         
   1   9   0       2212.58       2243.46        77.68 o                         
   2   9   0         50.64         45.66        18.92 o                         
   3   9   0      10734.90      10822.02       159.90 o                         
   4   9   0      18118.67      18105.15       287.49 o                         
   5   9   0          5.46        -11.42        30.97 o                         
   6   9   0        275.97        207.21        31.04 o                         
   7   9   0       3256.55       3035.64       137.19 o                         
   8   9   0       4228.91       4330.28       151.89 o                         
   9   9   0       2506.34       2850.00       200.33 o                         
  10   9   0       1512.10       2015.57       238.91 o                         
  -3  10   0        154.62         78.77        83.39 o                         
  -2  10   0       2120.54       2122.25       127.02 o                         
  -1  10   0         70.37         46.14        27.95 o                         
   0  10   0       3861.84       3978.25       118.78 o                         
   1  10   0        710.79        710.76        51.67 o                         
   2  10   0       8304.62       8340.65       171.76 o                         
   3  10   0          1.10          9.64        20.34 o                         
   4  10   0       6323.17       6514.41       164.14 o                         
   5  10   0       1089.25        993.52        62.31 o                         
   6  10   0       1083.73        825.76        59.61 o                         
   7  10   0          8.55        -40.42        40.42 o                         
   8  10   0       9605.90       8556.94       514.91 o                         
   9  10   0        802.30        894.24       305.34 o                         
  -1  11   0       1655.94       1629.10       119.31 o                         
   0  11   0       1456.77       1521.81        79.21 o                         
   1  11   0        166.94        191.31        32.12 o                         
   2  11   0       6700.62       6893.76       159.19 o                         
   3  11   0       2017.03       2012.59        91.58 o                         
   4  11   0        737.61        746.88        60.90 o                         
   5  11   0        420.02        389.90        47.40 o                         
   6  11   0       1921.00       1650.14       204.51 o                         
   7  11   0        916.25        456.89        87.27 o                         
   0  12   0       1250.71       1400.95       268.44 o                         
   1  12   0         64.89         70.80        36.57 o                         
   2  12   0       6497.12       6661.14       176.24 o                         
   3  12   0       1067.79       1116.38        85.67 o                         
   4  12   0       1235.07       1366.34       117.90 o                         
   5  12   0        457.60        443.11        83.56 o                         
   6  12   0       2068.49       2278.71       364.62 o                         
  -4 -13   1        625.40        505.98       180.46 o                         
  -6 -12   1        938.19       1071.66       258.22 o                         
  -5 -12   1       5790.12       5934.14       313.53 o                         
  -4 -12   1         83.20        128.57        59.43 o                         
  -3 -12   1        306.93        250.52        45.67 o                         
  -2 -12   1        722.68        854.35        83.13 o                         
  -1 -12   1       5221.99       5204.76       172.78 o                         
   0 -12   1          0.32         23.87        52.62 o                         
  -7 -11   1       2317.35       1578.09       171.37 o                         
  -6 -11   1        202.22         78.46       119.40 o                         
  -5 -11   1       2869.34       2868.57       178.03 o                         
  -4 -11   1       1067.20       1098.15        72.40 o                         
  -3 -11   1        935.63        939.11        62.34 o                         
  -2 -11   1        585.18        644.91        49.46 o                         
  -1 -11   1       9297.39       9461.47       189.71 o                         
   0 -11   1        514.68        520.58        48.44 o                         
   1 -11   1        123.26         97.00        35.66 o                         
  -9 -10   1       2868.00       2643.67       708.96 o                         
  -8 -10   1       1079.89        875.65       124.79 o                         
  -7 -10   1       7102.22       5510.50       319.94 o                         
  -6 -10   1        162.08          3.38        36.80 o                         
  -5 -10   1       7050.89       7098.67       175.92 o                         
  -4 -10   1         69.58         79.79        27.41 o                         
  -3 -10   1         45.73         55.35        22.58 o                         
  -2 -10   1        203.60        238.63        35.91 o                         
  -1 -10   1      13716.07      13728.26       214.72 o                         
   0 -10   1        119.76        129.68        30.71 o                         
   1 -10   1       6009.74       5960.05       161.34 o                         
   2 -10   1        663.47        560.93        63.09 o                         
   3 -10   1        747.59        816.72       188.40 o                         
 -10  -9   1        915.52       1111.85       248.74 o                         
  -9  -9   1       2763.21       3115.13       180.42 o                         
  -8  -9   1         55.28         37.28        59.74 o                         
  -7  -9   1         15.92         -7.62        27.45 o                         
  -6  -9   1       2301.32       2074.62        85.53 o                         
  -5  -9   1      20300.97      20200.54       287.40 o                         
  -4  -9   1        128.21        127.28        26.18 o                         
  -3  -9   1       8114.71       8169.06       136.43 o                         
  -2  -9   1        712.65        709.38        47.16 o                         
  -1  -9   1        567.61        560.54        41.30 o                         
   0  -9   1        601.28        611.84        45.43 o                         
   1  -9   1       2287.97       2440.56        85.02 o                         
   2  -9   1       2890.94       2889.88       109.36 o                         
   3  -9   1       9580.88       9341.28       244.74 o                         
   4  -9   1        102.48        190.42       107.12 o                         
 -10  -8   1        400.21        537.94        91.64 o                         
  -9  -8   1       7263.95       7880.00       279.15 o                         
  -8  -8   1         78.59        133.84        35.33 o                         
  -7  -8   1        332.26        282.56        47.79 o                         
  -6  -8   1       1621.16       1482.44        69.34 o                         
  -5  -8   1       3791.42       3617.03        96.30 o                         
  -4  -8   1        315.88        336.92        29.52 o                         
  -3  -8   1       5983.02       6113.89       110.43 o                         
  -2  -8   1       4833.25       4839.18       101.24 o                         
  -1  -8   1       8534.45       8710.83       135.28 o                         
   0  -8   1       5870.89       5962.44       108.52 o                         
   1  -8   1       4028.59       4255.54       103.77 o                         
   2  -8   1         28.29         31.28        23.95 o                         
   3  -8   1        223.91        253.93        38.35 o                         
   4  -8   1         11.66         23.21        30.30 o                         
   5  -8   1       3556.38       3584.61       381.18 o                         
 -10  -7   1         32.65         88.87        46.25 o                         
  -9  -7   1        943.29       1083.42        74.74 o                         
  -8  -7   1       6248.77       6667.22       159.89 o                         
  -7  -7   1       8187.68       8273.35       258.08 o                         
  -6  -7   1         23.47         36.55        23.39 o                         
  -5  -7   1      22102.91      20876.21       847.37 o                         
  -4  -7   1       1174.63       1294.19        48.98 o                         
  -3  -7   1       5046.07       4771.70       139.34 o                         
  -2  -7   1       6139.22       6154.22        93.48 o                         
  -1  -7   1       3956.75       3935.08        73.93 o                         
   0  -7   1        405.42        412.03        22.48 o                         
   1  -7   1      17263.42      17447.48       150.02 o                         
   2  -7   1        103.90        101.48        18.57 o                         
   3  -7   1       5887.21       5790.72       147.14 o                         
   4  -7   1        981.11        917.66        65.31 o                         
   5  -7   1       5469.43       5644.20       166.03 o                         
   6  -7   1         30.47         99.36        92.65 o                         
 -10  -6   1        144.57         13.77        69.78 o                         
  -9  -6   1       1501.53       1499.36        92.28 o                         
  -8  -6   1         23.68         31.16        33.75 o                         
  -7  -6   1       8164.53       8156.64       279.21 o                         
  -6  -6   1        915.63        986.33        70.10 o                         
  -5  -6   1        558.61        544.49        38.56 o                         
  -4  -6   1         76.62         58.59         9.65 o                         
  -3  -6   1      10175.72      10102.30       114.33 o                         
  -2  -6   1        391.10        416.25        20.20 o                         
  -1  -6   1      33622.07      33559.98       214.30 o                         
   0  -6   1        377.72        410.99        21.18 o                         
   1  -6   1       1391.57       1385.10        37.88 o                         
   2  -6   1         93.65         74.39        14.39 o                         
   3  -6   1         38.43         41.21        21.66 o                         
   4  -6   1        461.53        471.31        42.45 o                         
   5  -6   1      15516.39      15410.25       260.54 o                         
   6  -6   1        344.22        372.23        49.63 o                         
 -11  -5   1       2268.88       1834.08       225.45 o                         
 -10  -5   1       1304.93       1196.24        88.47 o                         
  -9  -5   1        777.15        832.15        60.30 o                         
  -8  -5   1         23.86         38.61        33.04 o                         
  -7  -5   1      46285.67      36950.09       780.65 o                         
  -6  -5   1        687.39        572.54        40.30 o                         
  -5  -5   1       5083.31       5412.70       191.17 o                         
  -4  -5   1       5181.13       4954.38        83.61 o                         
  -3  -5   1        169.59        201.31        15.55 o                         
  -2  -5   1      10388.21       9947.76       110.75 o                         
  -1  -5   1      26517.16      26397.95       163.94 o                         
   0  -5   1       1579.94       1623.66        36.74 o                         
   1  -5   1      30295.58      30086.82       172.67 o                         
   2  -5   1       3265.63       3198.43        56.09 o                         
   3  -5   1       2961.54       3025.11        68.01 o                         
   4  -5   1       1698.34       1675.95        73.62 o                         
   5  -5   1       1408.89       1417.88        69.99 o                         
   6  -5   1         59.80        114.90        33.40 o                         
   7  -5   1       2351.22       2354.74       148.91 o                         
 -10  -4   1       1198.20       1134.19        85.80 o                         
  -9  -4   1        190.12        165.45        33.96 o                         
  -8  -4   1       1842.59       1839.81        78.68 o                         
  -7  -4   1       7182.86       7317.06       255.71 o                         
  -6  -4   1        107.77        130.21        31.25 o                         
  -5  -4   1       4649.50       4170.49       142.02 o                         
  -4  -4   1      20874.05      20868.13       368.52 o                         
  -3  -4   1      50137.65      45944.66       874.41 o                         
  -2  -4   1      29334.55      29931.16       178.97 o                         
  -1  -4   1       8112.81       8058.50        63.20 o                         
   0  -4   1       5263.19       5164.92        59.88 o                         
   1  -4   1        196.66        233.24        13.04 o                         
   2  -4   1        936.74        963.50        30.15 o                         
   3  -4   1      49250.21      48213.90       461.32 o                         
   4  -4   1        945.27       1000.39        40.39 o                         
   5  -4   1       5192.86       5264.89       105.55 o                         
   6  -4   1        903.30       1014.39        66.88 o                         
   7  -4   1        348.77        353.84        43.81 o                         
   8  -4   1        220.91        228.93        51.63 o                         
 -10  -3   1       1453.63       1356.83        91.77 o                         
  -9  -3   1       5476.32       5303.92       169.68 o                         
  -8  -3   1        152.47        151.37        29.59 o                         
  -7  -3   1      18933.42      18418.00       545.92 o                         
  -6  -3   1       2323.51       2174.63        81.74 o                         
  -5  -3   1       1340.09       1308.48        45.50 o                         
  -4  -3   1      10520.89      10301.06       163.34 o                         
  -3  -3   1      16883.24      15821.06       222.72 o                         
  -2  -3   1      29190.75      29453.04       134.03 o                         
  -1  -3   1      49583.37      50892.34       244.62 o                         
   0  -3   1       4449.39       4680.60        41.82 o                         
   1  -3   1         47.28         74.92         6.49 o                         
   2  -3   1         25.23         32.71         8.18 o                         
   3  -3   1      24490.69      24655.57       186.85 o                         
   4  -3   1       1474.86       1499.79        46.71 o                         
   5  -3   1        504.87        533.32        31.24 o                         
   6  -3   1          2.38         37.34        20.72 o                         
   7  -3   1       3838.55       3830.17       129.10 o                         
   8  -3   1        125.05        103.10        39.91 o                         
 -10  -2   1        163.66         98.78        44.03 o                         
  -9  -2   1       2009.23       2042.99        93.89 o                         
  -8  -2   1       1239.43       1212.39        60.50 o                         
  -7  -2   1       7265.33       7265.32       173.86 o                         
  -6  -2   1        241.87        223.38        25.86 o                         
  -5  -2   1      17120.88      16565.47       440.78 o                         
  -4  -2   1       2071.09       2064.13        47.38 o                         
  -3  -2   1      43697.50      43710.03       468.41 o                         
  -2  -2   1       1831.92       1914.02        27.56 o                         
  -1  -2   1      21993.11      22733.46       122.90 o                         
   0  -2   1       4355.95       4571.43        30.58 o                         
   1  -2   1        186.77        205.27         7.61 o                         
   2  -2   1      12995.06      13313.99       102.40 o                         
   3  -2   1      91322.35      92019.62       704.73 o                         
   4  -2   1       6121.49       6214.75        99.35 o                         
   5  -2   1       1924.89       1973.27        62.41 o                         
   6  -2   1       9709.03       9861.36       155.04 o                         
   7  -2   1       3303.60       3379.51       110.40 o                         
   8  -2   1       6680.06       6754.07       278.80 o                         
   9  -2   1       3874.29       3951.00       272.20 o                         
 -10  -1   1        359.34        564.52       111.21 o                         
  -9  -1   1       6737.02       6667.89       155.99 o                         
  -8  -1   1       1196.43       1109.27        59.72 o                         
  -7  -1   1       4298.31       4196.80       114.15 o                         
  -6  -1   1         36.86         51.31        13.81 o                         
  -5  -1   1        599.99        613.06        29.83 o                         
  -4  -1   1       6330.52       6452.38        86.31 o                         
  -3  -1   1       9731.83      10012.68       136.40 o                         
  -2  -1   1        184.16        203.03         9.71 o                         
  -1  -1   1      50154.70      50223.11       179.81 o                         
   0  -1   1       6683.03       7130.65        47.09 o                         
   1  -1   1       3218.44       3341.12        29.34 o                         
   2  -1   1       5329.06       5577.56        61.82 o                         
   3  -1   1       5876.98       5991.76        84.28 o                         
   4  -1   1       7133.46       7368.38       107.22 o                         
   5  -1   1       6376.12       6273.36       110.79 o                         
   6  -1   1       4862.14       4686.58       106.46 o                         
   7  -1   1      13580.97      13627.13       198.61 o                         
   8  -1   1        234.79        230.79        39.07 o                         
   9  -1   1        721.76        652.58        61.02 o                         
  -9   0   1        119.27        108.47        31.66 o                         
  -8   0   1        221.16        166.50        41.31 o                         
  -7   0   1      11968.42      11900.32       272.05 o                         
  -6   0   1       1308.85       1345.57        54.76 o                         
  -5   0   1      41628.28      40875.88       572.79 o                         
  -4   0   1       1707.24       1696.68        50.70 o                         
  -3   0   1       1956.57       2310.00        43.15 o                         
  -2   0   1       3563.33       3861.76        41.88 o                         
  -1   0   1      20307.02      21104.75       115.99 o                         
   1   0   1      61293.61      62372.13       376.68 o                         
   2   0   1       3096.33       3324.21        36.68 o                         
   3   0   1      14892.39      15242.54       136.48 o                         
   4   0   1          1.09         11.21        11.36 o                         
   5   0   1         40.07         58.37        15.01 o                         
   6   0   1          4.13         26.99        19.91 o                         
   7   0   1      13840.49      13885.95       201.47 o                         
   8   0   1       1671.16       1817.89        70.34 o                         
   9   0   1       4673.30       4814.40       154.59 o                         
  10   0   1       1324.62       1108.99       235.61 o                         
  -9   1   1       3467.81       3439.58       143.07 o                         
  -8   1   1        428.54        432.94        43.14 o                         
  -7   1   1        696.24        746.11        43.41 o                         
  -6   1   1        178.31        231.72        24.26 o                         
  -5   1   1      11714.89      11896.27       162.06 o                         
  -4   1   1          0.60         19.94        14.03 o                         
  -3   1   1      40003.76      41095.37       293.69 o                         
  -2   1   1       8292.46       9075.62        72.20 o                         
  -1   1   1      23237.26      24330.81       111.64 o                         
   0   1   1        371.09        434.07         8.68 o                         
   1   1   1      21039.13      19619.16       143.65 o                         
   2   1   1       1823.64       1967.62        26.82 o                         
   3   1   1      26900.81      27457.21       155.05 o                         
   4   1   1       6415.00       6453.86        91.99 o                         
   5   1   1      15374.32      15018.67       188.26 o                         
   6   1   1       3770.04       3771.49        86.33 o                         
   7   1   1       4326.62       4346.20       117.72 o                         
   8   1   1       1243.41       1167.02        81.39 o                         
   9   1   1       6935.20       6906.72       209.20 o                         
  10   1   1          1.52         -1.44        94.42 o                         
  -9   2   1       4870.36       4615.60       338.46 o                         
  -8   2   1       2189.01       2118.05       104.52 o                         
  -7   2   1       7505.10       7482.56       157.23 o                         
  -6   2   1        777.31        795.37        44.31 o                         
  -5   2   1         44.30         60.34        17.21 o                         
  -4   2   1        851.31        848.38        40.19 o                         
  -3   2   1      18188.12      18419.65       166.71 o                         
  -2   2   1       9636.45      10042.98        89.47 o                         
  -1   2   1      11752.23      11943.71        63.53 o                         
   0   2   1       4554.12       4858.37        31.24 o                         
   1   2   1      11778.80      11849.06        51.84 o                         
   2   2   1      21679.68      20917.04       196.85 o                         
   3   2   1      17656.94      17609.75       213.89 o                         
   4   2   1        172.28        164.91        14.11 o                         
   5   2   1      10473.10      10014.90       212.92 o                         
   6   2   1       7622.12       7264.68       182.86 o                         
   7   2   1        461.27        406.77        36.90 o                         
   8   2   1         48.30         31.85        30.52 o                         
   9   2   1       6262.13       6223.86       154.30 o                         
  10   2   1       2119.98       2156.98       106.06 o                         
  -8   3   1        510.14        623.46        64.34 o                         
  -7   3   1       3002.96       3067.76       110.74 o                         
  -6   3   1        413.03        472.92        41.02 o                         
  -5   3   1       1231.93       1267.47        55.00 o                         
  -4   3   1        227.44        269.89        27.41 o                         
  -3   3   1      61078.88      60286.26       411.88 o                         
  -2   3   1       7741.06       7787.75        77.64 o                         
  -1   3   1       2018.05       1999.51        29.77 o                         
   0   3   1       2000.26       2021.56        25.99 o                         
   1   3   1      10507.84      10617.59        86.04 o                         
   2   3   1      34139.12      34389.02       348.07 o                         
   3   3   1      32441.20      30470.96       674.88 o                         
   4   3   1      10327.58       9793.41       414.26 o                         
   5   3   1      20121.20      20550.84       436.59 o                         
   6   3   1       8472.74       8673.52       254.77 o                         
   7   3   1       2887.67       2924.45       118.06 o                         
   8   3   1       2712.04       2667.03        86.05 o                         
   9   3   1       4828.92       4871.52       135.45 o                         
  10   3   1        132.94         91.11        41.57 o                         
  -8   4   1          0.52          8.48        46.29 o                         
  -7   4   1       5587.83       5533.75       166.18 o                         
  -6   4   1       6450.18       6435.65       154.27 o                         
  -5   4   1        317.27        330.78        34.98 o                         
  -4   4   1      13165.99      13259.76       152.37 o                         
  -3   4   1      20028.48      19892.65       153.31 o                         
  -2   4   1       3786.66       3805.66        57.74 o                         
  -1   4   1       6539.89       6702.53        65.53 o                         
   0   4   1      37164.25      37897.45       184.40 o                         
   1   4   1      23958.00      24140.10       163.72 o                         
   2   4   1       9051.05       9028.89        75.18 o                         
   3   4   1       7194.86       7099.03       167.37 o                         
   4   4   1       1066.30       1062.25        47.38 o                         
   5   4   1       4050.14       3484.88       193.30 o                         
   6   4   1        284.51        287.95        26.01 o                         
   7   4   1      14044.44      14298.59       222.68 o                         
   8   4   1       1289.25       1186.94        66.45 o                         
   9   4   1       1108.80       1029.11        61.71 o                         
  10   4   1         30.37         43.81        37.35 o                         
  -7   5   1       3395.24       3305.54       178.19 o                         
  -6   5   1       1760.42       1742.92        91.00 o                         
  -5   5   1       7522.88       7403.00       161.75 o                         
  -4   5   1         41.81         29.18        23.25 o                         
  -3   5   1      11522.04      11272.09       117.70 o                         
  -2   5   1         13.72         27.87         9.87 o                         
  -1   5   1        643.21        645.45        22.97 o                         
   0   5   1         44.30         40.50         8.39 o                         
   1   5   1      61545.23      61275.36       437.86 o                         
   2   5   1       9987.73       9926.20       102.72 o                         
   3   5   1       8369.24       8212.34       153.48 o                         
   4   5   1      24336.30      22431.95       494.18 o                         
   5   5   1        172.08        199.80        30.98 o                         
   6   5   1       1111.20       1161.11        71.52 o                         
   7   5   1      33038.16      30991.79      1527.14 o                         
   8   5   1       1953.94       1794.58       119.83 o                         
   9   5   1        109.80        136.33        34.74 o                         
  10   5   1        653.94        551.46        51.85 o                         
  -6   6   1         22.46         97.70        37.39 o                         
  -5   6   1       7499.69       7471.84       187.60 o                         
  -4   6   1        607.29        664.11        56.18 o                         
  -3   6   1      10918.37      10796.25       154.72 o                         
  -2   6   1        663.29        702.01        36.52 o                         
  -1   6   1        827.13        852.06        34.10 o                         
   0   6   1       6367.64       6332.17        76.45 o                         
   1   6   1      32607.71      32006.58       207.74 o                         
   2   6   1       6014.53       6039.22        95.38 o                         
   3   6   1      11830.39      12046.00       135.87 o                         
   4   6   1       2435.98       2419.81        78.74 o                         
   5   6   1        683.25        680.92        45.40 o                         
   6   6   1       1357.10       1493.16        75.29 o                         
   7   6   1      24061.84      25003.83       332.65 o                         
   8   6   1       5568.33       5787.92       186.74 o                         
   9   6   1       2025.61       2054.82       105.98 o                         
  10   6   1        359.69        291.27        46.76 o                         
  11   6   1       4085.24       3129.80       248.99 o                         
  -6   7   1          0.97        -10.16        78.68 o                         
  -5   7   1       3380.74       3396.88       136.16 o                         
  -4   7   1        945.53        911.07        73.14 o                         
  -3   7   1       3545.38       3573.50       104.05 o                         
  -2   7   1        512.25        530.02        34.18 o                         
  -1   7   1       2482.44       2543.56        62.07 o                         
   0   7   1       9761.89       9755.55       130.63 o                         
   1   7   1       4780.01       4802.23        90.57 o                         
   2   7   1       1521.29       1465.62        46.59 o                         
   3   7   1       8473.37       8672.85       146.08 o                         
   4   7   1       7412.03       7402.60       137.47 o                         
   5   7   1       3987.92       3796.27       157.34 o                         
   6   7   1      18663.58      18574.93       742.91 o                         
   7   7   1       6781.42       7284.73       156.80 o                         
   8   7   1        177.43        165.80        41.00 o                         
   9   7   1        125.74        205.14        46.63 o                         
  10   7   1       4114.20       4462.40       156.71 o                         
  11   7   1       6532.22       7099.79       254.10 o                         
  -4   8   1          2.77          2.03        40.96 o                         
  -3   8   1       3898.43       3831.00       136.48 o                         
  -2   8   1       5848.95       5923.56       129.69 o                         
  -1   8   1      13451.57      13565.45       167.01 o                         
   0   8   1          7.11         23.69        15.64 o                         
   1   8   1       5031.99       4967.77        99.86 o                         
   2   8   1       2561.75       2527.40        71.46 o                         
   3   8   1       3815.88       3899.45        91.56 o                         
   4   8   1        691.93        715.76        43.61 o                         
   5   8   1      11525.18      10674.72       335.13 o                         
   6   8   1       2709.61       2380.97        95.13 o                         
   7   8   1       8446.57       8802.42       191.35 o                         
   8   8   1          4.35         43.34        27.15 o                         
   9   8   1       1389.96       1605.89        92.61 o                         
  10   8   1        132.76        183.17        37.61 o                         
  -3   9   1        989.01        974.71        75.31 o                         
  -2   9   1        749.14        734.56        64.62 o                         
  -1   9   1       8324.94       8517.40       168.30 o                         
   0   9   1        902.90        966.73        51.63 o                         
   1   9   1       2134.51       2299.07        83.76 o                         
   2   9   1       1881.32       1951.32        68.03 o                         
   3   9   1       5805.68       5700.59       117.64 o                         
   4   9   1       3812.66       3892.63       114.79 o                         
   5   9   1       9696.73       9502.82       204.39 o                         
   6   9   1         15.30        -43.04        43.04 o                         
   7   9   1       1177.50       1168.38        83.43 o                         
   8   9   1        483.91        627.14        63.12 o                         
   9   9   1       1656.68       1850.21       103.22 o                         
  10   9   1         40.40         13.71        93.84 o                         
  -2  10   1        436.70        369.16        56.96 o                         
  -1  10   1       3257.35       3452.55       123.68 o                         
   0  10   1        851.40        865.19        56.87 o                         
   1  10   1       5456.52       5491.47       143.98 o                         
   2  10   1         18.46         43.83        21.92 o                         
   3  10   1       1289.11       1331.67        62.02 o                         
   4  10   1          1.09         20.89        25.34 o                         
   5  10   1       3988.41       3724.03       132.80 o                         
   6  10   1        628.50        366.61        46.71 o                         
   7  10   1       5404.80       4790.87       216.83 o                         
   8  10   1        319.83        469.23        63.86 o                         
   9  10   1       2281.18       2620.40       287.71 o                         
  -1  11   1        319.89        284.98        63.57 o                         
   0  11   1        132.75        149.00        31.84 o                         
   1  11   1      10560.93      10693.31       203.16 o                         
   2  11   1       1050.53       1125.94        66.63 o                         
   3  11   1       5659.24       5949.07       165.16 o                         
   4  11   1        776.89        808.94        64.32 o                         
   5  11   1       1352.43       1302.14        88.86 o                         
   6  11   1          2.33        -50.03        50.03 o                         
   7  11   1       1397.72        760.17       129.67 o                         
   8  11   1       1189.88       1535.93       328.29 o                         
   1  12   1       2189.95       2344.14       110.45 o                         
   2  12   1         50.44         40.69        39.00 o                         
   3  12   1        359.45        408.24        55.53 o                         
   4  12   1       1972.87       2119.50       116.40 o                         
   5  12   1       8301.65       8049.42       231.96 o                         
   6  12   1       2249.09       2294.91       364.26 o                         
   3  13   1        199.37        154.89       178.22 o                         
   5  13   1       4195.80       3742.23       465.34 o                         
  -5 -12   2         48.26       -159.99       159.99 o                         
  -4 -12   2       2079.79       2249.80       145.88 o                         
  -3 -12   2         32.86         -8.51        49.73 o                         
  -2 -12   2       4270.18       4405.03       182.67 o                         
  -1 -12   2         11.88        127.73        83.04 o                         
  -7 -11   2        733.70        461.43       119.65 o                         
  -6 -11   2       3956.77       3876.33       257.24 o                         
  -5 -11   2        712.77        765.09       110.16 o                         
  -4 -11   2         36.08        100.15        42.20 o                         
  -3 -11   2          0.43         64.42        41.23 o                         
  -2 -11   2      11820.20      11907.28       207.35 o                         
  -1 -11   2        158.54        160.86        30.31 o                         
   0 -11   2       5505.08       5543.31       149.22 o                         
   1 -11   2       1337.16       1336.83       106.94 o                         
  -8 -10   2       2016.41        909.48       142.65 o                         
  -7 -10   2        324.13        -10.51       178.06 o                         
  -6 -10   2      10609.39      10544.28       411.76 o                         
  -5 -10   2       1208.49       1185.20        95.93 o                         
  -4 -10   2       1596.05       1593.87        78.63 o                         
  -3 -10   2        676.18        691.78        51.08 o                         
  -2 -10   2       1215.88       1241.16        67.60 o                         
  -1 -10   2       1651.91       1676.38        75.64 o                         
   0 -10   2       1121.53       1154.21        65.09 o                         
   1 -10   2       1329.05       1342.95        74.05 o                         
   2 -10   2       7239.24       7444.23       223.42 o                         
 -10  -9   2       8581.23       8920.01       469.25 o                         
  -9  -9   2        362.15        465.15        85.39 o                         
  -8  -9   2       5872.72       5546.57       416.42 o                         
  -7  -9   2         37.63        -61.61        61.61 o                         
  -6  -9   2        457.56        359.29        33.99 o                         
  -5  -9   2       1300.27       1256.16        66.08 o                         
  -4  -9   2      18609.58      18252.28       234.92 o                         
  -3  -9   2          7.57          7.55        17.28 o                         
  -2  -9   2      22881.39      23406.02       381.19 o                         
  -1  -9   2        324.87        311.20        32.66 o                         
   0  -9   2         44.69         16.97        20.74 o                         
   1  -9   2        671.56        684.68        47.59 o                         
   2  -9   2       4041.09       4175.19       125.33 o                         
   3  -9   2        203.40        212.67        42.19 o                         
   4  -9   2       6763.80       6829.22       378.09 o                         
 -10  -8   2       1083.05       1227.22       192.39 o                         
  -9  -8   2        721.23        696.20       119.18 o                         
  -8  -8   2      13918.09      14578.27       664.87 o                         
  -7  -8   2        831.57        830.66        54.59 o                         
  -6  -8   2        562.39        483.80        38.51 o                         
  -5  -8   2        257.20        238.88        23.57 o                         
  -4  -8   2       7101.61       7069.08       149.14 o                         
  -3  -8   2        495.92        528.37        32.85 o                         
  -2  -8   2       1921.05       1957.77        63.54 o                         
  -1  -8   2        176.11        180.26        21.54 o                         
   0  -8   2       5720.29       5874.84       101.54 o                         
   1  -8   2        412.25        446.12        35.95 o                         
   2  -8   2       9402.58       9433.28       175.28 o                         
   3  -8   2         26.64         63.77        29.67 o                         
   4  -8   2       1248.83       1255.36        80.22 o                         
   5  -8   2        532.45        653.10       128.86 o                         
 -10  -7   2       3085.25       3298.50       237.05 o                         
  -9  -7   2        537.35        547.79        92.92 o                         
  -8  -7   2       2759.47       2896.40       113.12 o                         
  -7  -7   2       3496.66       3476.28       150.15 o                         
  -6  -7   2         82.88         98.91        26.27 o                         
  -5  -7   2       2263.78       2017.37        83.15 o                         
  -4  -7   2      42962.78      44199.23       458.87 o                         
  -3  -7   2       1048.07       1055.57        43.25 o                         
  -2  -7   2       2022.23       2116.93        54.78 o                         
  -1  -7   2      13861.23      13982.64       158.71 o                         
   0  -7   2       2470.65       2501.23        52.88 o                         
   1  -7   2       8938.63       8942.73       105.61 o                         
   2  -7   2       5806.17       5758.14       122.02 o                         
   3  -7   2        200.72        168.49        30.17 o                         
   4  -7   2       4636.88       4713.32       141.55 o                         
   5  -7   2       2052.25       2109.64       102.28 o                         
 -10  -6   2       1866.85       1789.83       194.12 o                         
  -9  -6   2        430.12        340.66        50.70 o                         
  -8  -6   2      17058.02      16230.71       702.19 o                         
  -7  -6   2       4138.82       4097.98       171.77 o                         
  -6  -6   2       4088.60       4240.48       156.64 o                         
  -5  -6   2         85.90         80.30        28.28 o                         
  -4  -6   2       4832.39       4633.18        81.14 o                         
  -3  -6   2       4743.53       4526.92       114.76 o                         
  -2  -6   2       3842.15       3816.77        60.50 o                         
  -1  -6   2       5455.65       5303.91        73.66 o                         
   0  -6   2      46050.17      46241.45       256.31 o                         
   1  -6   2          2.94         14.14        10.76 o                         
   2  -6   2       6683.37       6574.57       100.44 o                         
   3  -6   2       1256.90       1318.91        54.07 o                         
   4  -6   2        197.06        158.90        28.13 o                         
   5  -6   2       1171.61       1230.13        76.34 o                         
   6  -6   2      12403.68      12528.56       251.80 o                         
 -10  -5   2         25.92         61.83        38.08 o                         
  -9  -5   2        149.10         90.26        30.60 o                         
  -8  -5   2        852.43        782.78       109.72 o                         
  -7  -5   2       2089.44       1734.69       170.13 o                         
  -6  -5   2      14675.62      12860.85       438.69 o                         
  -5  -5   2       2331.12       2434.42       121.83 o                         
  -4  -5   2      31546.13      30428.99       716.73 o                         
  -3  -5   2          5.65         36.05         9.04 o                         
  -2  -5   2       1183.48       1195.44        33.14 o                         
  -1  -5   2        155.38        178.24        12.88 o                         
   0  -5   2       8339.69       8261.60        82.79 o                         
   1  -5   2       9221.56       9243.45        94.28 o                         
   2  -5   2      24594.09      24247.04       185.86 o                         
   3  -5   2       4529.39       4422.33        91.63 o                         
   4  -5   2        553.53        548.49        34.39 o                         
   5  -5   2         12.35         -3.50        26.16 o                         
   6  -5   2       4751.24       4893.06       149.49 o                         
   7  -5   2        551.17        605.27        75.89 o                         
 -10  -4   2       8689.47       8640.19       235.64 o                         
  -9  -4   2        403.73        391.05        66.16 o                         
  -8  -4   2       7643.08       7484.83       170.57 o                         
  -7  -4   2        234.67        231.28        38.24 o                         
  -6  -4   2         35.48        104.73        31.34 o                         
  -5  -4   2       2099.75       1787.73        79.94 o                         
  -4  -4   2      22196.73      21042.75       398.84 o                         
  -3  -4   2        868.38        786.43        29.18 o                         
  -2  -4   2      54511.80      54458.37       234.39 o                         
  -1  -4   2       4246.61       4298.23        48.12 o                         
   0  -4   2       4833.09       4776.96        53.40 o                         
   1  -4   2        113.35        105.20         9.34 o                         
   2  -4   2      13914.65      13707.81       125.99 o                         
   3  -4   2        973.79        983.71        36.27 o                         
   4  -4   2       5598.48       5706.50       102.13 o                         
   5  -4   2       1493.59       1521.62        57.52 o                         
   6  -4   2       9989.48      10167.49       205.38 o                         
   7  -4   2        412.84        396.87        46.48 o                         
   8  -4   2       1110.86        831.97       146.83 o                         
 -10  -3   2        836.34        872.83        85.73 o                         
  -9  -3   2         75.48         83.91        33.66 o                         
  -8  -3   2       9861.52       9302.71       243.10 o                         
  -7  -3   2       1657.79       1509.52        72.35 o                         
  -6  -3   2       4805.52       4827.06       156.85 o                         
  -5  -3   2       2712.92       2810.02        60.78 o                         
  -4  -3   2       4865.20       4827.13        90.55 o                         
  -3  -3   2        676.60        761.44        29.15 o                         
  -2  -3   2      18783.38      18636.06       142.32 o                         
  -1  -3   2       1116.30       1167.95        20.61 o                         
   0  -3   2       2221.71       2307.75        29.87 o                         
   1  -3   2       3612.08       3733.44        43.07 o                         
   2  -3   2      34349.35      33887.03       298.26 o                         
   3  -3   2       4093.76       4212.07        65.68 o                         
   4  -3   2       3607.14       3681.68        68.76 o                         
   5  -3   2        658.85        696.71        37.95 o                         
   6  -3   2       4421.06       4508.12       103.06 o                         
   7  -3   2       4960.83       4942.02       145.97 o                         
   8  -3   2        804.11        830.55        67.29 o                         
 -10  -2   2       8625.79       8732.75       260.40 o                         
  -9  -2   2        247.86        192.06        45.82 o                         
  -8  -2   2       2156.45       2128.10        86.99 o                         
  -7  -2   2       4617.33       4498.01       114.11 o                         
  -6  -2   2       1636.31       1526.55        54.77 o                         
  -5  -2   2      10617.70      10345.78       333.19 o                         
  -4  -2   2      19573.95      19709.91       286.24 o                         
  -3  -2   2       1789.72       1836.83        36.57 o                         
  -2  -2   2      41828.00      41670.05       196.84 o                         
  -1  -2   2      47638.38      49544.32       227.80 o                         
   0  -2   2       2539.39       2570.08        24.69 o                         
   1  -2   2       5299.69       5478.70        45.72 o                         
   2  -2   2      18047.04      18360.35       111.06 o                         
   3  -2   2      19796.89      20047.09       157.94 o                         
   4  -2   2       4765.76       4663.16        84.29 o                         
   5  -2   2      11558.52      11526.67       150.40 o                         
   6  -2   2      14204.07      13972.30       250.85 o                         
   7  -2   2         64.01         78.73        25.23 o                         
   8  -2   2       1356.18       1375.21        79.08 o                         
   9  -2   2        250.84        374.91        95.84 o                         
 -10  -1   2       4180.75       4841.12       514.92 o                         
  -9  -1   2       1670.45       1713.18        87.32 o                         
  -8  -1   2       5373.30       5305.65       137.47 o                         
  -7  -1   2      12008.78      11750.48       323.67 o                         
  -6  -1   2      16669.25      16868.68       402.40 o                         
  -5  -1   2         50.17         60.52        12.87 o                         
  -4  -1   2       8503.01       8494.99       118.89 o                         
  -3  -1   2       2904.17       2887.75        42.12 o                         
  -2  -1   2       6796.50       6927.61        65.19 o                         
  -1  -1   2         11.38         30.22         3.48 o                         
   0  -1   2      78885.30      79700.66       438.22 o                         
   1  -1   2      14130.05      14846.46        62.85 o                         
   2  -1   2      33800.34      34595.16       180.20 o                         
   3  -1   2        155.10        162.88        14.16 o                         
   4  -1   2       2151.03       2237.87        58.94 o                         
   5  -1   2         22.18         28.34        15.81 o                         
   6  -1   2      12488.38      12043.12       201.49 o                         
   7  -1   2        365.65        343.05        34.21 o                         
   8  -1   2       7160.31       7364.54       224.90 o                         
   9  -1   2       3320.67       3445.95       135.23 o                         
  -9   0   2         78.28         77.64        51.94 o                         
  -8   0   2       2210.21       2234.52        87.29 o                         
  -7   0   2          4.91          5.19        20.48 o                         
  -6   0   2      18663.24      18697.44       325.88 o                         
  -5   0   2       8314.93       8279.14       130.09 o                         
  -4   0   2      29642.48      29628.08       228.98 o                         
  -3   0   2      14904.08      15010.78       113.96 o                         
  -2   0   2       7594.69       8475.83        67.33 o                         
  -1   0   2       6499.39       6756.04        42.36 o                         
   0   0   2      32733.25      33404.01       167.23 o                         
   1   0   2      18662.01      19220.92       133.58 o                         
   2   0   2      26335.87      27324.06       161.10 o                         
   3   0   2       3082.25       3254.57        61.32 o                         
   4   0   2       2075.12       2077.95        56.86 o                         
   5   0   2         58.84         66.59        14.72 o                         
   6   0   2       8341.40       8320.61       140.84 o                         
   7   0   2        354.09        426.81        33.62 o                         
   8   0   2       4969.35       5165.65       137.11 o                         
   9   0   2         40.48        110.79        48.88 o                         
  10   0   2        347.52        423.39       163.79 o                         
  -9   1   2        106.38         98.56        43.19 o                         
  -8   1   2        971.70       1047.15        66.18 o                         
  -7   1   2       4388.32       4547.54       103.23 o                         
  -6   1   2       9574.44       9704.82       157.72 o                         
  -5   1   2       3436.69       3635.97        80.67 o                         
  -4   1   2      19177.78      19436.84       195.03 o                         
  -3   1   2       7297.55       7569.27        87.99 o                         
  -2   1   2       3345.73       3418.93        40.71 o                         
  -1   1   2      17172.48      18369.50        87.23 o                         
   0   1   2      78274.08      78965.97       375.30 o                         
   1   1   2       9722.09       9935.73        67.49 o                         
   2   1   2        996.54       1005.18        21.60 o                         
   3   1   2       8711.44       8593.99        98.22 o                         
   4   1   2      32866.13      32492.50       229.42 o                         
   5   1   2      17361.61      16811.31       315.65 o                         
   6   1   2       5393.65       5294.74       103.16 o                         
   7   1   2       2573.94       2611.03        85.43 o                         
   8   1   2       2334.95       2424.51        88.21 o                         
   9   1   2       3269.15       3242.21       120.33 o                         
  10   1   2       8034.79       7511.90       434.05 o                         
  -9   2   2        125.19        203.10       115.98 o                         
  -8   2   2       2082.59       2140.23        96.58 o                         
  -7   2   2       1527.27       1552.57        72.29 o                         
  -6   2   2       5855.42       5990.54       125.18 o                         
  -5   2   2        602.11        551.00        37.03 o                         
  -4   2   2       8726.84       9176.46       128.33 o                         
  -3   2   2      33012.80      33725.86       228.47 o                         
  -2   2   2      13406.36      13677.89       103.58 o                         
  -1   2   2      18949.69      19498.85        93.69 o                         
   0   2   2      58259.40      59135.33       265.68 o                         
   1   2   2      19146.19      19702.90        84.95 o                         
   2   2   2       6657.48       7994.27        80.55 o                         
   3   2   2      35115.75      32245.89       647.92 o                         
   4   2   2      56838.92      54531.75      1011.35 o                         
   5   2   2       2899.08       2830.18        76.25 o                         
   6   2   2      13806.93      13290.72       195.56 o                         
   7   2   2          1.10        -14.85        19.72 o                         
   8   2   2         34.44        -20.29        29.10 o                         
   9   2   2        238.21        192.01        39.53 o                         
  10   2   2       5577.77       5300.06       184.42 o                         
  -8   3   2       3731.92       3803.25       174.25 o                         
  -7   3   2       1022.53       1054.72        63.75 o                         
  -6   3   2       3008.39       3090.71       108.00 o                         
  -5   3   2       6839.45       6969.79       134.65 o                         
  -4   3   2       2910.52       2811.81        73.99 o                         
  -3   3   2         13.03         41.80        12.80 o                         
  -2   3   2      13652.59      13683.89        97.95 o                         
  -1   3   2       7485.96       7644.50        72.78 o                         
   0   3   2      62879.14      63244.07       291.97 o                         
   1   3   2         30.55         53.96         5.38 o                         
   2   3   2       1175.99       1233.00        29.38 o                         
   3   3   2       4702.37       4972.70        74.86 o                         
   4   3   2      27286.37      25035.84      1141.32 o                         
   5   3   2       3392.99       3274.67        81.68 o                         
   6   3   2       7551.96       7389.22       246.29 o                         
   7   3   2      16522.33      15997.95       563.53 o                         
   8   3   2       1084.51       1069.16        56.14 o                         
   9   3   2       3563.88       3841.10       115.68 o                         
  10   3   2       9265.10       9197.49       227.96 o                         
  -8   4   2       2976.74       3018.24       338.85 o                         
  -7   4   2        683.01        613.32        58.16 o                         
  -6   4   2       7342.67       7354.49       173.95 o                         
  -5   4   2       5485.72       5400.43       136.66 o                         
  -4   4   2       5856.91       5823.91       117.09 o                         
  -3   4   2       3590.37       3524.75        58.75 o                         
  -2   4   2       8582.12       8391.33        82.82 o                         
  -1   4   2        664.62        658.63        18.70 o                         
   0   4   2      21886.82      21571.73       113.52 o                         
   1   4   2       4005.92       4028.78        49.85 o                         
   2   4   2      12011.28      12152.19        97.68 o                         
   3   4   2       4169.97       3461.65        89.84 o                         
   4   4   2      23363.27      24478.46       549.26 o                         
   5   4   2       6260.82       5956.38       324.09 o                         
   6   4   2      12532.65      12456.57       462.80 o                         
   7   4   2       4281.85       4339.78       113.96 o                         
   8   4   2       1114.40       1198.76        64.31 o                         
   9   4   2        105.17        118.42        31.25 o                         
  10   4   2       7067.03       7186.08       211.49 o                         
  -7   5   2        385.38        445.80        77.75 o                         
  -6   5   2       3183.98       3261.65       128.75 o                         
  -5   5   2        561.03        519.50        46.84 o                         
  -4   5   2       5668.64       5497.26       120.52 o                         
  -3   5   2          5.77         13.58        15.70 o                         
  -2   5   2       1312.06       1289.54        31.65 o                         
  -1   5   2        957.82       1028.03        34.56 o                         
   0   5   2      14720.60      14754.80       100.80 o                         
   1   5   2       2690.48       2617.26        44.47 o                         
   2   5   2      22296.75      22744.43       135.48 o                         
   3   5   2       1740.22       1846.40        43.78 o                         
   4   5   2        187.14        186.85        13.67 o                         
   5   5   2         94.93        101.74        19.48 o                         
   6   5   2       6945.99       7022.55       207.94 o                         
   7   5   2        765.23        660.14        68.18 o                         
   8   5   2      10717.83      10339.74       521.53 o                         
   9   5   2        876.16        941.77        63.07 o                         
  10   5   2       2099.29       1915.62       131.98 o                         
  -6   6   2       4934.44       5015.63       200.35 o                         
  -5   6   2       1268.11       1315.55        82.58 o                         
  -4   6   2       9154.43       9028.15       192.91 o                         
  -3   6   2        430.35        383.12        28.65 o                         
  -2   6   2       5002.53       4836.92        90.28 o                         
  -1   6   2         95.95        124.98        14.87 o                         
   0   6   2       1912.14       1809.18        36.15 o                         
   1   6   2       1577.84       1569.89        47.64 o                         
   2   6   2      40889.41      40886.67       270.67 o                         
   3   6   2       4277.19       4429.72        72.98 o                         
   4   6   2      16200.38      15111.65       491.22 o                         
   5   6   2       1023.88       1071.24        51.86 o                         
   6   6   2       1823.83       2027.55        72.15 o                         
   7   6   2        143.49        196.10        28.62 o                         
   8   6   2       2410.56       2396.42        94.97 o                         
   9   6   2       1560.47       1437.68        85.02 o                         
  10   6   2      10257.63      10314.13       481.18 o                         
  11   6   2         90.32        146.73       111.54 o                         
  -5   7   2        104.82        100.47        33.34 o                         
  -4   7   2        730.60        725.33        66.59 o                         
  -3   7   2       7482.00       7181.99       142.69 o                         
  -2   7   2      19095.23      19192.25       200.63 o                         
  -1   7   2       1862.14       1854.84        56.13 o                         
   0   7   2       4280.26       4225.77        83.45 o                         
   1   7   2       4734.51       4617.93        87.96 o                         
   2   7   2        735.19        728.90        37.21 o                         
   3   7   2       2072.74       2094.62        64.08 o                         
   4   7   2      11722.19      11555.78       165.70 o                         
   5   7   2       2962.67       2795.80       143.78 o                         
   6   7   2      21330.20      22441.06       599.38 o                         
   7   7   2       2034.27       2345.74        98.56 o                         
   8   7   2       1024.15       1211.84        74.75 o                         
   9   7   2         98.80        133.67        35.00 o                         
  10   7   2       1369.65       1506.12        93.75 o                         
  11   7   2        212.39        331.56        91.53 o                         
  -4   8   2         36.04          8.89        39.30 o                         
  -3   8   2         19.74         -4.27        24.34 o                         
  -2   8   2       6042.44       5991.47       122.60 o                         
  -1   8   2        171.07        140.96        19.67 o                         
   0   8   2       8577.52       8614.12       141.20 o                         
   1   8   2       3230.69       3167.21        81.11 o                         
   2   8   2       2938.02       3010.47        75.83 o                         
   3   8   2       6432.79       6377.37       124.68 o                         
   4   8   2       7853.42       8357.42       146.14 o                         
   5   8   2         35.63         10.85        25.76 o                         
   6   8   2        795.02        696.39        64.96 o                         
   7   8   2        672.36        795.99        60.81 o                         
   8   8   2       4118.44       4451.23       139.11 o                         
   9   8   2        260.08        287.15        40.88 o                         
  10   8   2       4591.90       5105.28       186.85 o                         
  -3   9   2         74.11         14.86        39.91 o                         
  -2   9   2      11971.34      12176.25       240.49 o                         
  -1   9   2       2311.64       2439.32        83.85 o                         
   0   9   2       4075.68       4169.85       105.80 o                         
   1   9   2       7075.00       7067.12       140.32 o                         
   2   9   2        240.61        235.61        27.51 o                         
   3   9   2       1266.83       1288.10        56.55 o                         
   4   9   2      23476.19      24248.29       378.83 o                         
   5   9   2         74.16        -13.37        34.03 o                         
   6   9   2       5843.07       4964.83       173.63 o                         
   7   9   2       2107.82       2149.70       118.08 o                         
   8   9   2       2450.99       2804.95       134.09 o                         
   9   9   2        262.56        319.88        53.63 o                         
  10   9   2       1122.28       1098.36       110.75 o                         
  -2  10   2       2863.00       2872.54       157.00 o                         
  -1  10   2        376.25        402.00        48.62 o                         
   0  10   2       4668.51       4871.71       132.01 o                         
   1  10   2       2473.37       2546.31        98.27 o                         
   2  10   2       3941.60       4051.70       106.42 o                         
   3  10   2       4108.87       4170.35       114.49 o                         
   4  10   2       3067.00       2926.69       107.75 o                         
   5  10   2         63.12         14.37        41.16 o                         
   6  10   2        164.43        -28.89        41.57 o                         
   7  10   2        989.59        995.81        85.56 o                         
   8  10   2      17628.37      19739.21       369.93 o                         
   9  10   2        717.43        809.57        80.81 o                         
   0  11   2          6.75         -8.50        31.88 o                         
   1  11   2       1022.49       1015.39        65.26 o                         
   2  11   2       9335.66       9483.27       197.95 o                         
   3  11   2         29.62         23.59        28.84 o                         
   4  11   2      14686.76      15045.02       275.43 o                         
   5  11   2        305.39        197.14        40.22 o                         
   6  11   2        297.73         99.37        38.16 o                         
   7  11   2         15.74        -42.53        42.53 o                         
   8  11   2       4248.43       4689.90       215.79 o                         
   1  12   2        471.69        454.27        60.76 o                         
   2  12   2        897.28        909.94        72.49 o                         
   3  12   2         17.64         64.32        35.61 o                         
   4  12   2       2354.33       2475.15       126.03 o                         
   5  12   2        655.64        512.30        62.79 o                         
   6  12   2       2918.29       2263.81       128.69 o                         
   7  12   2        218.61       -164.79       164.79 o                         
   3  13   2          4.38        -18.18       101.74 o                         
   4  13   2       1093.57       1134.83       117.83 o                         
  -4 -12   3        761.79        714.14       137.93 o                         
  -3 -12   3       2869.22       2915.45       150.04 o                         
  -2 -12   3        901.77        988.88       116.45 o                         
  -1 -12   3       1666.43       1765.72       284.99 o                         
  -7 -11   3       8964.58       7989.47       398.51 o                         
  -6 -11   3         14.96        -42.21        58.44 o                         
  -5 -11   3       6738.84       7170.23       280.64 o                         
  -4 -11   3       1230.69       1249.72       101.39 o                         
  -3 -11   3          5.49         41.19        38.95 o                         
  -2 -11   3        542.86        569.72        61.78 o                         
  -1 -11   3       6929.03       7088.29       205.81 o                         
   0 -11   3          1.31          5.12        35.40 o                         
   1 -11   3       7171.88       6912.60       293.56 o                         
  -8 -10   3          3.22        -95.09        95.09 o                         
  -7 -10   3        658.52        462.37        69.29 o                         
  -6 -10   3       2225.50       2308.53       163.07 o                         
  -5 -10   3      11673.33      12287.31       348.18 o                         
  -4 -10   3       2611.23       2707.52       140.34 o                         
  -3 -10   3       2596.39       2725.98       127.81 o                         
  -2 -10   3          5.45         20.85        21.13 o                         
  -1 -10   3       2483.39       2474.36        90.57 o                         
   0 -10   3       1083.70       1095.74        63.66 o                         
   1 -10   3       1031.65       1067.45        70.92 o                         
   2 -10   3         23.34         59.56        37.28 o                         
  -9  -9   3       8341.72       8609.55       396.52 o                         
  -8  -9   3        665.76        448.88       129.20 o                         
  -7  -9   3       2038.72       1637.59       149.86 o                         
  -6  -9   3        136.89        159.44        42.23 o                         
  -5  -9   3       1104.22       1129.46        80.05 o                         
  -4  -9   3         10.17         28.89        19.28 o                         
  -3  -9   3       4179.92       4327.63       104.55 o                         
  -2  -9   3        494.67        484.77        42.62 o                         
  -1  -9   3      16079.71      16295.39       206.44 o                         
   0  -9   3          2.95          9.44        20.28 o                         
   1  -9   3        112.78        106.18        24.04 o                         
   2  -9   3       1510.12       1472.54        80.76 o                         
   3  -9   3       3132.64       3098.74       114.42 o                         
   4  -9   3       1511.66       1615.61       284.48 o                         
 -10  -8   3          9.30         96.82       311.30 o                         
  -9  -8   3       3949.86       4220.35       234.72 o                         
  -8  -8   3        432.14        438.89        66.38 o                         
  -7  -8   3       2792.69       2459.83       213.17 o                         
  -6  -8   3        350.37        225.49        26.82 o                         
  -5  -8   3      14107.21      14135.56       253.61 o                         
  -4  -8   3       1170.02       1141.71        50.89 o                         
  -3  -8   3       4495.53       4478.07        91.34 o                         
  -2  -8   3       3018.88       3025.20        73.14 o                         
  -1  -8   3      10602.92      10863.60       144.40 o                         
   0  -8   3       2232.64       2237.27        61.71 o                         
   1  -8   3       3474.31       3583.07        92.16 o                         
   2  -8   3        150.75        151.41        27.64 o                         
   3  -8   3       5535.47       5413.44       149.69 o                         
   4  -8   3        983.11       1007.51        72.70 o                         
 -10  -7   3       1091.27       1438.50       267.49 o                         
  -9  -7   3       5548.33       6176.29       241.13 o                         
  -8  -7   3       4267.05       4276.11       305.30 o                         
  -7  -7   3        154.43        183.51        34.21 o                         
  -6  -7   3         10.57         34.48        23.09 o                         
  -5  -7   3      11067.92      10499.97       296.42 o                         
  -4  -7   3      16114.37      16421.51       163.15 o                         
  -3  -7   3        859.75        850.96        30.95 o                         
  -2  -7   3       4224.80       4317.42        74.35 o                         
  -1  -7   3      15131.87      15453.69       146.91 o                         
   0  -7   3        509.18        549.50        26.86 o                         
   1  -7   3       4721.22       4890.97        84.00 o                         
   2  -7   3        245.98        205.07        24.02 o                         
   3  -7   3        734.89        731.84        57.11 o                         
   4  -7   3       3699.35       3651.24       125.29 o                         
   5  -7   3       4318.97       4563.92       150.24 o                         
 -10  -6   3        399.84        374.17       110.39 o                         
  -9  -6   3        509.13        436.49        79.49 o                         
  -8  -6   3          1.42        -10.87        28.53 o                         
  -7  -6   3      10323.39      10408.09       247.85 o                         
  -6  -6   3       2599.29       2680.37       139.84 o                         
  -5  -6   3      28992.15      28113.46       750.44 o                         
  -4  -6   3        842.42        908.34        30.26 o                         
  -3  -6   3         28.28         48.71        11.20 o                         
  -2  -6   3         84.85        115.05        13.87 o                         
  -1  -6   3       9622.70       9640.22       107.79 o                         
   0  -6   3       7587.50       7634.54        84.51 o                         
   1  -6   3      30224.90      30177.44       190.81 o                         
   2  -6   3      14638.28      14502.68       170.54 o                         
   3  -6   3        820.54        802.27        42.87 o                         
   4  -6   3         19.86          7.51        25.23 o                         
   5  -6   3       6309.60       6488.93       169.45 o                         
   6  -6   3        670.83        787.85        67.08 o                         
 -10  -5   3       2249.15       2287.97       175.34 o                         
  -9  -5   3        170.35        114.82        32.63 o                         
  -8  -5   3        267.20        248.05        42.99 o                         
  -7  -5   3       2037.34       1855.02       133.60 o                         
  -6  -5   3       8518.97       7523.52       312.49 o                         
  -5  -5   3      21451.88      22402.53       811.42 o                         
  -4  -5   3        608.21        571.24        25.25 o                         
  -3  -5   3       3978.93       3911.70        65.87 o                         
  -2  -5   3       8003.69       7961.98        80.15 o                         
  -1  -5   3       7695.14       7806.93        80.30 o                         
   0  -5   3       7190.09       7296.58        76.63 o                         
   1  -5   3      17350.91      17444.93       120.87 o                         
   2  -5   3         81.19        117.19        18.61 o                         
   3  -5   3       1619.03       1577.70        53.51 o                         
   4  -5   3         73.92         72.41        18.57 o                         
   5  -5   3       7880.74       8021.93       177.65 o                         
   6  -5   3        172.08        221.07        33.87 o                         
   7  -5   3        939.89        979.02        79.78 o                         
 -10  -4   3        465.42        445.65        83.43 o                         
  -9  -4   3       1936.53       2001.73       106.55 o                         
  -8  -4   3          6.39         20.76        42.87 o                         
  -7  -4   3      16404.68      17164.09       414.51 o                         
  -6  -4   3        103.13        118.97        32.44 o                         
  -5  -4   3        630.96        585.78        36.18 o                         
  -4  -4   3       4263.66       4062.99        99.76 o                         
  -3  -4   3      21684.82      20898.74       282.53 o                         
  -2  -4   3      11499.17      11408.49        85.82 o                         
  -1  -4   3      19618.63      19975.60       124.25 o                         
   0  -4   3        792.38        844.44        23.54 o                         
   1  -4   3       1474.53       1466.72        29.78 o                         
   2  -4   3      11694.34      11605.66       133.82 o                         
   3  -4   3      12388.31      12264.26       147.85 o                         
   4  -4   3        759.30        760.11        39.12 o                         
   5  -4   3      14978.43      15284.16       187.17 o                         
   6  -4   3       2243.73       2243.48        96.97 o                         
   7  -4   3        167.92        179.63        38.84 o                         
   8  -4   3        744.83        617.63       126.12 o                         
 -10  -3   3       4023.81       3991.84       177.25 o                         
  -9  -3   3       1172.30       1030.42        92.12 o                         
  -8  -3   3        623.19        553.03        44.62 o                         
  -7  -3   3      22538.40      21491.12       662.46 o                         
  -6  -3   3       4262.87       4300.07        98.87 o                         
  -5  -3   3         33.17         54.94        16.06 o                         
  -4  -3   3      20034.94      19552.89       297.08 o                         
  -3  -3   3      41298.96      38725.86       541.07 o                         
  -2  -3   3       1092.36       1191.44        24.30 o                         
  -1  -3   3      51015.27      52030.68       259.62 o                         
   0  -3   3        323.90        337.24        13.49 o                         
   1  -3   3        641.27        699.72        18.80 o                         
   2  -3   3       3801.77       3761.72        68.81 o                         
   3  -3   3      14192.21      14236.76       159.98 o                         
   4  -3   3       3540.20       3521.58        64.86 o                         
   5  -3   3      16115.17      16166.25       183.27 o                         
   6  -3   3       3589.41       3589.64        99.10 o                         
   7  -3   3       3717.70       3640.97       125.16 o                         
   8  -3   3        400.21        393.72        52.43 o                         
 -10  -2   3        181.40        126.50        42.05 o                         
  -9  -2   3        734.19        698.52        79.50 o                         
  -8  -2   3        985.25        994.72        63.19 o                         
  -7  -2   3      18192.61      17548.07       515.21 o                         
  -6  -2   3        466.75        456.79        32.54 o                         
  -5  -2   3        409.89        423.13        25.54 o                         
  -4  -2   3       6385.21       6412.64       113.28 o                         
  -3  -2   3      15729.33      15629.10       136.10 o                         
  -2  -2   3      35099.86      36249.75       204.67 o                         
  -1  -2   3      22563.60      22940.83       135.54 o                         
   0  -2   3     103169.68     104877.60       666.20 o                         
   1  -2   3       3379.23       3446.86        38.33 o                         
   2  -2   3      10897.25      11093.10        89.71 o                         
   3  -2   3      25023.06      25176.27       156.40 o                         
   4  -2   3      19381.29      19592.19       156.50 o                         
   5  -2   3        317.40        312.43        25.53 o                         
   6  -2   3       4717.04       4578.50       111.67 o                         
   7  -2   3       2081.07       2022.79        77.79 o                         
   8  -2   3         19.66          9.28        28.26 o                         
   9  -2   3       4585.46       4674.98       259.90 o                         
 -10  -1   3         17.56        333.80       188.36 o                         
  -9  -1   3       1376.79       1357.68        84.25 o                         
  -8  -1   3       1746.24       1725.83        77.25 o                         
  -7  -1   3      11317.11      11522.60       193.82 o                         
  -6  -1   3       2429.60       2428.66        64.63 o                         
  -5  -1   3       7745.28       7552.66       110.48 o                         
  -4  -1   3      16351.73      16488.76       240.06 o                         
  -3  -1   3      22263.48      22167.68       125.82 o                         
  -2  -1   3      30590.03      31067.44       237.90 o                         
  -1  -1   3      35004.34      35394.69       182.75 o                         
   0  -1   3       7934.78       8339.25        53.48 o                         
   1  -1   3       3643.70       3638.45        35.03 o                         
   2  -1   3         16.56         38.71         6.24 o                         
   3  -1   3      44510.44      44637.96       276.15 o                         
   4  -1   3       1687.41       1660.64        49.37 o                         
   5  -1   3       1336.40       1292.44        48.88 o                         
   6  -1   3        371.43        348.35        30.56 o                         
   7  -1   3      14914.58      14416.55       236.27 o                         
   8  -1   3        926.71        974.79        63.14 o                         
   9  -1   3       1600.41       1671.11        88.51 o                         
  -9   0   3        955.45       1024.69        66.43 o                         
  -8   0   3        913.61        920.31        54.56 o                         
  -7   0   3       3892.38       3758.25       114.20 o                         
  -6   0   3       4381.65       4438.52       113.56 o                         
  -5   0   3      16144.56      16202.42       241.46 o                         
  -4   0   3        374.14        383.73        22.86 o                         
  -3   0   3       7691.01       7917.57        69.58 o                         
  -2   0   3        835.01       1002.89        17.00 o                         
  -1   0   3      13731.89      14105.87        67.57 o                         
   0   0   3       2919.70       3053.48        18.93 o                         
   1   0   3      35210.34      35835.34       168.95 o                         
   2   0   3       1177.05       1182.99        27.25 o                         
   3   0   3      54157.62      54823.12       311.18 o                         
   4   0   3       1308.27       1351.93        44.33 o                         
   5   0   3       3254.89       3090.52        92.29 o                         
   6   0   3       3703.41       3542.18        84.73 o                         
   7   0   3      15098.62      14902.18       263.49 o                         
   8   0   3        343.83        404.48        39.28 o                         
   9   0   3      10072.26      10377.74       219.40 o                         
  10   0   3        946.28        965.49       225.18 o                         
  -9   1   3       2242.96       2265.81       142.97 o                         
  -8   1   3          6.39         -4.36        30.39 o                         
  -7   1   3       1348.63       1393.19        57.74 o                         
  -6   1   3          4.56         14.23        16.41 o                         
  -5   1   3       9571.56       9303.31       129.20 o                         
  -4   1   3       4433.23       4434.16        80.25 o                         
  -3   1   3      15234.96      15635.07       168.03 o                         
  -2   1   3      12254.81      13207.20        94.96 o                         
  -1   1   3      14146.90      14412.98        81.39 o                         
   0   1   3       4391.04       4640.68        28.43 o                         
   1   1   3         87.62         95.70         6.37 o                         
   2   1   3      11569.13      11823.64        97.03 o                         
   3   1   3      58269.50      56668.46       286.10 o                         
   4   1   3        327.77        357.39        24.03 o                         
   5   1   3      10225.13       9954.85       217.01 o                         
   6   1   3       2077.19       1935.94        62.87 o                         
   7   1   3        510.60        549.30        38.89 o                         
   8   1   3       2185.92       2344.83        92.65 o                         
   9   1   3       1529.31       1526.80        80.05 o                         
  10   1   3       3417.73       3426.70       192.17 o                         
  -9   2   3       4189.02       4216.25       414.22 o                         
  -8   2   3        256.01        278.61        42.23 o                         
  -7   2   3       9874.15      10102.63       168.70 o                         
  -6   2   3       3374.56       3467.04        96.48 o                         
  -5   2   3       1451.26       1530.58        61.22 o                         
  -4   2   3        950.85        972.88        34.91 o                         
  -3   2   3       3387.40       3368.25        52.47 o                         
  -2   2   3      17355.90      18126.32       127.79 o                         
  -1   2   3      98680.45      98362.78       431.13 o                         
   0   2   3      11053.79      11667.40        66.23 o                         
   1   2   3       4350.92       4469.35        41.27 o                         
   2   2   3       1222.40       1130.03        40.46 o                         
   3   2   3       4960.01       4652.68       119.93 o                         
   4   2   3        842.76        840.35        39.69 o                         
   5   2   3      22395.20      21558.47       289.26 o                         
   6   2   3       8610.86       8577.13       132.29 o                         
   7   2   3      15572.34      16168.68       319.81 o                         
   8   2   3       2096.37       2050.26        84.39 o                         
   9   2   3       3085.13       3010.27       110.65 o                         
  10   2   3        387.95        337.70        54.43 o                         
  -8   3   3          1.60         88.23        60.46 o                         
  -7   3   3       5675.04       5867.42       142.88 o                         
  -6   3   3       3590.69       3606.84       106.04 o                         
  -5   3   3       3770.33       3860.31       100.06 o                         
  -4   3   3       5354.80       5270.31       105.70 o                         
  -3   3   3       6490.01       6543.18        87.75 o                         
  -2   3   3       4421.56       4337.61        48.29 o                         
  -1   3   3       8382.49       8602.80        76.57 o                         
   0   3   3       9442.53       9787.38        70.88 o                         
   1   3   3       6870.57       6783.54        69.98 o                         
   2   3   3         13.02         47.31        12.46 o                         
   3   3   3      25299.49      30463.82       296.29 o                         
   4   3   3      19524.55      16900.92       405.99 o                         
   5   3   3       8003.56       7072.66       178.39 o                         
   6   3   3       3986.55       3900.40       195.56 o                         
   7   3   3        364.73        282.63        51.21 o                         
   8   3   3        139.03         83.67        35.39 o                         
   9   3   3       6228.33       6115.96       191.32 o                         
  10   3   3         67.41         60.06        32.48 o                         
  -7   4   3       3145.62       3134.76       124.40 o                         
  -6   4   3       4621.86       4521.97       135.76 o                         
  -5   4   3        985.17        993.31        54.46 o                         
  -4   4   3        552.13        563.87        36.35 o                         
  -3   4   3      25962.04      24857.21       209.12 o                         
  -2   4   3        819.25        841.14        32.15 o                         
  -1   4   3      12556.41      12552.63       112.12 o                         
   0   4   3        706.40        720.50        22.27 o                         
   1   4   3      15132.08      15449.89       113.32 o                         
   2   4   3        597.03        613.88        21.80 o                         
   3   4   3       6175.36       5677.67       158.73 o                         
   4   4   3        347.53        407.77        21.89 o                         
   5   4   3      17129.67      17096.73       765.33 o                         
   6   4   3       2118.06       2009.49        89.72 o                         
   7   4   3      13589.52      13601.19       306.45 o                         
   8   4   3          0.60        -24.66        24.66 o                         
   9   4   3       3732.24       3720.71       110.25 o                         
  10   4   3         28.19         81.64        37.13 o                         
  -7   5   3       2180.08       2411.86       281.85 o                         
  -6   5   3       1463.29       1454.74        87.52 o                         
  -5   5   3       4876.22       4806.23       135.01 o                         
  -4   5   3       1840.02       1831.44        67.50 o                         
  -3   5   3      13675.94      13349.43       149.24 o                         
  -2   5   3        192.36        175.19        17.41 o                         
  -1   5   3       2975.22       2959.93        56.00 o                         
   0   5   3       6634.03       6339.19       111.53 o                         
   1   5   3      59593.74      58970.70       302.53 o                         
   2   5   3       4248.51       4199.43        70.82 o                         
   3   5   3      31323.20      28632.19       562.47 o                         
   4   5   3        614.18        615.86        26.21 o                         
   5   5   3       2158.46       2592.97        64.18 o                         
   6   5   3        288.16        341.95        30.45 o                         
   7   5   3       7925.80       7894.32       345.86 o                         
   8   5   3         99.35         36.02        26.45 o                         
   9   5   3      18956.19      18574.29       869.55 o                         
  10   5   3        648.30        509.55        63.41 o                         
  -6   6   3        774.61        712.33       131.90 o                         
  -5   6   3       1266.79       1213.62        78.78 o                         
  -4   6   3        327.37        346.44        38.17 o                         
  -3   6   3      33478.57      32670.88       294.60 o                         
  -2   6   3        108.53        140.79        17.42 o                         
  -1   6   3        547.68        576.04        26.71 o                         
   0   6   3        300.04        289.81        15.83 o                         
   1   6   3       4150.73       4050.27        60.96 o                         
   2   6   3       6954.75       7105.67        87.37 o                         
   3   6   3      14680.58      14690.54       155.15 o                         
   4   6   3      10487.03       8997.34       352.37 o                         
   5   6   3       8813.30       9472.07       210.69 o                         
   6   6   3       4586.93       5121.46       113.17 o                         
   7   6   3       4914.82       5353.88       122.28 o                         
   8   6   3        558.78        602.14        48.50 o                         
   9   6   3         41.76         24.31        27.88 o                         
  10   6   3        633.28        520.67        72.43 o                         
  11   6   3       4766.90       5251.52       290.29 o                         
  -5   7   3        449.85        396.02        53.96 o                         
  -4   7   3        424.20        427.16        45.15 o                         
  -3   7   3       4634.05       4624.40       115.75 o                         
  -2   7   3       5079.29       5088.29       102.36 o                         
  -1   7   3       9885.14       9978.40       131.39 o                         
   0   7   3        715.83        747.72        37.02 o                         
   1   7   3      33719.35      33000.61       255.10 o                         
   2   7   3       7195.73       7108.15       115.57 o                         
   3   7   3        324.36        292.65        25.96 o                         
   4   7   3      16533.71      15292.20       330.38 o                         
   5   7   3       5111.03       4695.32       189.05 o                         
   6   7   3       1869.33       2100.14        80.27 o                         
   7   7   3      27016.25      29309.38       344.06 o                         
   8   7   3         14.57         92.15        43.98 o                         
   9   7   3        401.05        454.07        48.84 o                         
  10   7   3       1942.64       2159.07       109.12 o                         
  -4   8   3        374.01        348.21        51.22 o                         
  -3   8   3       2580.08       2546.86        92.08 o                         
  -2   8   3        103.37         86.37        23.68 o                         
  -1   8   3        515.11        517.21        33.23 o                         
   0   8   3        109.20         91.28        19.82 o                         
   1   8   3       7707.57       7722.98       128.89 o                         
   2   8   3       2110.87       2047.28        63.68 o                         
   3   8   3       6714.09       6775.38       132.22 o                         
   4   8   3       2024.71       1987.08        82.18 o                         
   5   8   3       5989.18       5504.79       211.97 o                         
   6   8   3       1335.34       1334.08        70.81 o                         
   7   8   3       6510.89       7040.79       168.83 o                         
   8   8   3        118.85        187.77        41.29 o                         
   9   8   3        263.85        250.74        43.40 o                         
  10   8   3         74.77         71.72        46.67 o                         
  -3   9   3       1142.76       1126.25        92.34 o                         
  -2   9   3        208.86        228.69        34.65 o                         
  -1   9   3      11624.40      11618.57       202.82 o                         
   0   9   3        293.15        322.88        33.06 o                         
   1   9   3       6632.73       6615.85       128.28 o                         
   2   9   3        315.98        284.97        26.96 o                         
   3   9   3        133.60        140.15        23.92 o                         
   4   9   3        644.16        663.54        49.87 o                         
   5   9   3       5857.86       5343.48       171.67 o                         
   6   9   3        374.05        273.67        44.25 o                         
   7   9   3      17188.15      18682.95       344.87 o                         
   8   9   3       3102.03       3610.11       150.94 o                         
   9   9   3         81.76        146.19        39.95 o                         
  10   9   3         10.09         27.55        55.34 o                         
  -2  10   3         75.26         46.89        78.90 o                         
  -1  10   3        406.79        426.84        54.86 o                         
   0  10   3         93.85         97.97        26.26 o                         
   1  10   3       6657.59       6659.87       147.29 o                         
   2  10   3        647.93        669.05        45.24 o                         
   3  10   3      14658.65      15042.07       222.50 o                         
   4  10   3         47.30         51.69        31.07 o                         
   5  10   3        228.92        137.01        53.84 o                         
   6  10   3        141.57         50.50        38.80 o                         
   7  10   3       2106.17       2110.79       123.52 o                         
   8  10   3         10.62        118.69        51.67 o                         
   9  10   3       5521.16       6139.33       204.70 o                         
  10  10   3        362.85        415.71        76.88 o                         
   0  11   3        237.33        185.09        39.18 o                         
   1  11   3         58.98         64.32        26.90 o                         
   2  11   3        237.23        218.49        30.69 o                         
   3  11   3       4399.83       4425.55       146.67 o                         
   4  11   3         68.68         45.35        35.53 o                         
   5  11   3       6501.29       5840.36       183.27 o                         
   6  11   3        229.14         40.88        44.28 o                         
   7  11   3       1046.92        869.19        79.06 o                         
   8  11   3         44.18        133.08        79.23 o                         
   9  11   3       1245.83       1375.86       131.70 o                         
   1  12   3       6138.16       6419.79       557.66 o                         
   2  12   3         44.84         45.14        50.55 o                         
   3  12   3       1989.39       2060.31       107.14 o                         
   4  12   3        524.49        428.24        54.57 o                         
   5  12   3       1858.57       1556.92       106.40 o                         
   6  12   3         23.03        -60.98        60.98 o                         
   7  12   3       3915.80       3492.03       218.42 o                         
   4  13   3          5.24         34.37        80.18 o                         
   5  13   3       4635.55       4250.92       236.39 o                         
  -4 -12   4        572.52        460.85       132.81 o                         
  -3 -12   4       2073.70       2075.43       254.26 o                         
  -2 -12   4       2815.50       3118.28       294.70 o                         
  -7 -11   4       3232.13       2906.13       300.15 o                         
  -6 -11   4       8739.78       8741.43       386.77 o                         
  -5 -11   4       2598.62       2750.60       178.19 o                         
  -4 -11   4       1467.58       1603.46       134.96 o                         
  -3 -11   4        355.46        369.44        52.62 o                         
  -2 -11   4       2607.25       2669.43       136.86 o                         
  -1 -11   4       2091.29       2199.41       117.51 o                         
   0 -11   4        864.94        993.74       100.63 o                         
   1 -11   4          8.60         83.40        68.51 o                         
  -8 -10   4       2907.36       2865.22       367.17 o                         
  -7 -10   4       1084.50        742.78       110.78 o                         
  -6 -10   4       4652.64       4403.19       225.54 o                         
  -5 -10   4        223.60        216.57        54.58 o                         
  -4 -10   4       1679.59       1691.66       111.84 o                         
  -3 -10   4        169.37        151.78        47.86 o                         
  -2 -10   4      15053.47      15244.96       325.05 o                         
  -1 -10   4        100.14         99.28        34.43 o                         
   0 -10   4       1282.61       1300.62        68.73 o                         
   1 -10   4       1299.76       1343.34        89.65 o                         
   2 -10   4       3975.87       3993.46       180.51 o                         
  -9  -9   4        413.24        279.60        65.95 o                         
  -8  -9   4       7949.22       6674.82       303.05 o                         
  -7  -9   4        991.06        791.69        74.16 o                         
  -6  -9   4       2733.22       2875.96       139.43 o                         
  -5  -9   4       3894.28       4015.20       174.21 o                         
  -4  -9   4         80.69         76.27        32.31 o                         
  -3  -9   4        667.28        654.79        42.11 o                         
  -2  -9   4      17536.39      17864.89       219.30 o                         
  -1  -9   4       4891.49       5151.67       120.96 o                         
   0  -9   4         29.63         10.33        19.59 o                         
   1  -9   4       1421.36       1519.98        72.71 o                         
   2  -9   4       2766.66       2740.04       108.78 o                         
   3  -9   4        103.38        115.67        28.96 o                         
   4  -9   4       4948.35       4910.92       482.29 o                         
  -9  -8   4        457.02        356.73       103.32 o                         
  -8  -8   4       7700.80       7496.29       411.04 o                         
  -7  -8   4          4.78        -47.23        47.23 o                         
  -6  -8   4       2121.14       2131.92       116.43 o                         
  -5  -8   4        446.14        450.32        49.48 o                         
  -4  -8   4       4112.77       4088.60        99.90 o                         
  -3  -8   4        183.63        170.25        22.24 o                         
  -2  -8   4      18570.01      19211.69       318.78 o                         
  -1  -8   4       3593.49       3681.91        77.02 o                         
   0  -8   4       3616.97       3708.10        80.75 o                         
   1  -8   4         24.97         60.69        17.59 o                         
   2  -8   4       2812.25       2859.39       111.85 o                         
   3  -8   4       4463.96       4424.26       138.04 o                         
   4  -8   4       2964.73       3211.72       126.24 o                         
  -9  -7   4       3943.13       4328.64       275.94 o                         
  -8  -7   4       4963.95       5138.96       199.00 o                         
  -7  -7   4       8874.05       8342.38       402.15 o                         
  -6  -7   4       2947.90       2635.20        90.20 o                         
  -5  -7   4        548.78        559.16        34.36 o                         
  -4  -7   4      12186.02      12222.31       141.21 o                         
  -3  -7   4      12801.10      12928.94       140.80 o                         
  -2  -7   4       3876.34       3959.81        70.93 o                         
  -1  -7   4       1409.08       1431.84        39.67 o                         
   0  -7   4       4047.68       4147.13        78.76 o                         
   1  -7   4       5052.06       5038.14        98.48 o                         
   2  -7   4      15335.85      15008.45       198.97 o                         
   3  -7   4       1870.67       1803.05        83.29 o                         
   4  -7   4       2248.48       2318.32       100.80 o                         
   5  -7   4         42.89         46.97        29.39 o                         
 -10  -6   4       2873.80       3157.78       429.56 o                         
  -9  -6   4       1898.11       1779.90       154.00 o                         
  -8  -6   4       2227.24       2547.11       138.05 o                         
  -7  -6   4         58.48         64.71        29.80 o                         
  -6  -6   4       1282.14       1355.12        82.34 o                         
  -5  -6   4          5.75         -2.79        16.10 o                         
  -4  -6   4      30388.28      31420.89       439.22 o                         
  -3  -6   4       1936.65       1966.32        46.96 o                         
  -2  -6   4        241.80        285.76        18.25 o                         
  -1  -6   4        109.15        117.85        11.98 o                         
   0  -6   4      11315.89      11277.66       110.13 o                         
   1  -6   4       4754.88       4631.81        74.45 o                         
   2  -6   4       8829.50       8788.91       141.67 o                         
   3  -6   4       1053.30       1058.77        50.21 o                         
   4  -6   4        831.41        821.00        58.67 o                         
   5  -6   4        426.94        413.79        47.03 o                         
   6  -6   4       3330.98       3368.60       132.07 o                         
 -10  -5   4       4190.22       4340.64       279.61 o                         
  -9  -5   4        570.25        364.08        70.90 o                         
  -8  -5   4       4735.31       4579.45       280.07 o                         
  -7  -5   4       3025.17       2863.26       184.59 o                         
  -6  -5   4       3348.10       2949.32       119.75 o                         
  -5  -5   4       1893.19       1929.82        86.01 o                         
  -4  -5   4      36824.74      34774.15       748.01 o                         
  -3  -5   4        237.09        261.40        15.60 o                         
  -2  -5   4         65.08         69.66         7.36 o                         
  -1  -5   4       7606.03       7641.60        81.89 o                         
   0  -5   4      19155.87      19046.11       148.53 o                         
   1  -5   4       1039.62       1048.01        29.53 o                         
   2  -5   4      27337.77      27091.93       240.41 o                         
   3  -5   4       1787.92       1780.75        61.44 o                         
   4  -5   4       2153.79       2182.95        72.33 o                         
   5  -5   4        138.31        159.58        27.79 o                         
   6  -5   4       1744.37       1743.67        90.49 o                         
   7  -5   4         46.63         88.41        37.77 o                         
 -10  -4   4       1486.34       1560.91       171.60 o                         
  -9  -4   4        852.61        795.23        76.50 o                         
  -8  -4   4       8556.99       9023.36       222.79 o                         
  -7  -4   4       1023.63       1109.22        70.72 o                         
  -6  -4   4        154.18        169.81        23.82 o                         
  -5  -4   4        699.56        639.76        36.98 o                         
  -4  -4   4      16888.49      16534.01       228.41 o                         
  -3  -4   4         25.58         39.76        10.14 o                         
  -2  -4   4      15334.94      15306.78       110.71 o                         
  -1  -4   4        347.67        387.18        15.40 o                         
   0  -4   4       5371.29       5407.33        70.57 o                         
   1  -4   4      14789.70      14787.90       133.97 o                         
   2  -4   4        439.37        486.32        28.34 o                         
   3  -4   4       8744.70       8805.51       122.92 o                         
   4  -4   4      11860.08      12033.81       155.83 o                         
   5  -4   4        225.95        225.68        28.44 o                         
   6  -4   4      10882.62      10883.97       181.31 o                         
   7  -4   4       1315.33       1262.70        79.93 o                         
   8  -4   4        301.69        359.34       111.35 o                         
 -10  -3   4        533.24        307.97       105.79 o                         
  -9  -3   4       2208.15       2138.03       117.15 o                         
  -8  -3   4      20054.33      19041.70       687.20 o                         
  -7  -3   4        129.62        100.95        26.68 o                         
  -6  -3   4       5822.90       6022.71       120.55 o                         
  -5  -3   4        533.45        545.97        44.88 o                         
  -4  -3   4       2218.60       2216.55        52.50 o                         
  -3  -3   4        989.07        938.07        28.04 o                         
  -2  -3   4      23133.26      23636.28       158.21 o                         
  -1  -3   4      19738.93      19789.13        93.92 o                         
   0  -3   4      38627.05      38603.82       200.34 o                         
   1  -3   4       4120.82       4226.27        66.90 o                         
   2  -3   4      13261.29      13363.23       115.73 o                         
   3  -3   4          3.93         23.28        11.85 o                         
   4  -3   4        273.06        281.62        23.33 o                         
   5  -3   4        338.76        312.81        27.05 o                         
   6  -3   4      16455.86      16108.96       214.15 o                         
   7  -3   4        537.38        472.60        40.78 o                         
   8  -3   4       2429.98       2318.36       114.34 o                         
 -10  -2   4        800.44        762.76        85.19 o                         
  -9  -2   4       3412.43       3125.56       131.82 o                         
  -8  -2   4       4730.42       4799.72       137.77 o                         
  -7  -2   4       2422.28       2523.13        92.35 o                         
  -6  -2   4       4838.33       4794.08       101.47 o                         
  -5  -2   4      14351.03      13943.83       396.63 o                         
  -4  -2   4      31340.12      30911.83       530.64 o                         
  -3  -2   4      29129.33      28980.60       274.92 o                         
  -2  -2   4       9674.50       9566.00        73.34 o                         
  -1  -2   4       2851.76       2819.74        38.81 o                         
   0  -2   4       1374.71       1485.77        21.08 o                         
   1  -2   4       3495.70       3728.06        40.88 o                         
   2  -2   4      46565.39      48221.25       255.91 o                         
   3  -2   4        325.10        337.36        18.81 o                         
   4  -2   4       6752.59       6745.17        82.80 o                         
   5  -2   4         30.47         35.84        12.93 o                         
   6  -2   4       9849.91       9622.81       182.89 o                         
   7  -2   4        249.45        234.14        28.93 o                         
   8  -2   4        574.96        532.58        47.97 o                         
   9  -2   4        716.04        900.01       161.07 o                         
  -9  -1   4        210.93        174.08        31.28 o                         
  -8  -1   4       2417.54       2520.21       102.67 o                         
  -7  -1   4       1041.24       1088.24        63.55 o                         
  -6  -1   4       2042.61       2105.06        62.69 o                         
  -5  -1   4        515.39        516.79        28.17 o                         
  -4  -1   4       8140.87       7926.59        91.26 o                         
  -3  -1   4       1368.86       1440.94        31.11 o                         
  -2  -1   4      20713.71      21064.82       153.68 o                         
  -1  -1   4       3345.11       3442.07        39.03 o                         
   0  -1   4      13821.73      13975.21        97.48 o                         
   1  -1   4       7129.96       7601.82        61.60 o                         
   2  -1   4      24735.99      24678.18       212.80 o                         
   3  -1   4         95.55         84.96         9.62 o                         
   4  -1   4       2495.48       2494.91        59.89 o                         
   5  -1   4         12.34         26.07        15.37 o                         
   6  -1   4      17440.04      16710.83       348.09 o                         
   7  -1   4        878.88        898.43        58.28 o                         
   8  -1   4       6246.43       6145.19       161.42 o                         
   9  -1   4       1151.00       1256.44        81.40 o                         
  -9   0   4         78.16        120.96        40.56 o                         
  -8   0   4        219.33        230.17        36.09 o                         
  -7   0   4       3883.03       3976.12       108.65 o                         
  -6   0   4      10902.98      11097.08       172.79 o                         
  -5   0   4       1262.70       1295.74        47.86 o                         
  -4   0   4      46415.07      46933.81       366.16 o                         
  -3   0   4        987.81       1035.89        24.08 o                         
  -2   0   4        671.51        640.93        16.03 o                         
  -1   0   4       1387.42       1454.65        19.65 o                         
   0   0   4       1200.66       1171.48        13.27 o                         
   1   0   4       1789.18       1932.44        21.19 o                         
   2   0   4     150660.09     144637.53       804.25 o                         
   3   0   4       2199.78       2215.17        42.61 o                         
   4   0   4       4458.54       4353.18        72.34 o                         
   5   0   4       3771.96       3680.68        74.74 o                         
   6   0   4       1843.59       1832.77        58.47 o                         
   7   0   4       4424.48       4345.72       108.16 o                         
   8   0   4       5414.97       5501.05       142.66 o                         
   9   0   4       3091.89       3233.49       136.23 o                         
  -9   1   4         22.12         86.46        56.93 o                         
  -8   1   4        339.86        348.35        49.37 o                         
  -7   1   4          6.13         45.85        27.75 o                         
  -6   1   4        618.05        624.31        37.51 o                         
  -5   1   4       6086.90       6148.64       104.03 o                         
  -4   1   4      14517.14      15446.41       164.45 o                         
  -3   1   4      13234.54      13078.50       179.70 o                         
  -2   1   4      25314.80      26420.39       300.78 o                         
  -1   1   4        306.36        325.35         9.68 o                         
   0   1   4      23432.50      23963.08        92.43 o                         
   1   1   4      16230.43      16903.51        74.19 o                         
   2   1   4        899.22       1018.12        28.08 o                         
   3   1   4       2016.87       2017.73        49.71 o                         
   4   1   4      18301.95      17982.36       181.71 o                         
   5   1   4        624.49        563.67        32.51 o                         
   6   1   4      29357.72      29070.50       313.67 o                         
   7   1   4       2857.76       2987.92        92.37 o                         
   8   1   4         43.89         78.97        36.55 o                         
   9   1   4       1367.61       1463.18        85.84 o                         
  10   1   4        387.11        252.50        69.74 o                         
  -8   2   4       2909.82       2995.81       131.22 o                         
  -7   2   4       3361.28       3573.40       124.19 o                         
  -6   2   4      23117.49      23447.49       282.53 o                         
  -5   2   4      10515.56      10921.42       155.13 o                         
  -4   2   4         35.23         50.88        14.64 o                         
  -3   2   4       5927.51       5942.82        61.23 o                         
  -2   2   4        822.94        808.06        22.43 o                         
  -1   2   4         97.26        130.70         7.04 o                         
   0   2   4     137493.69     136077.48       605.36 o                         
   1   2   4         34.44         88.93         7.91 o                         
   2   2   4       6707.02       6449.43        78.15 o                         
   3   2   4       1479.59       1443.53        50.02 o                         
   4   2   4       3151.19       3049.40        89.84 o                         
   5   2   4        201.14        191.70        19.84 o                         
   6   2   4      11526.18      11673.88       154.54 o                         
   7   2   4         15.26         26.45        24.01 o                         
   8   2   4       6361.68       6664.09       159.91 o                         
   9   2   4        211.23        127.67        54.48 o                         
  10   2   4       2985.80       2683.41       135.95 o                         
  -8   3   4        130.34        316.36       168.73 o                         
  -7   3   4       1227.61       1356.00        93.80 o                         
  -6   3   4       8335.06       8688.71       157.53 o                         
  -5   3   4        165.62        188.79        26.40 o                         
  -4   3   4      11725.34      11998.01       177.14 o                         
  -3   3   4        999.68       1056.38        25.25 o                         
  -2   3   4       4323.08       4173.62        61.26 o                         
  -1   3   4       5652.82       5694.93        55.61 o                         
   0   3   4      28526.31      28525.04       134.83 o                         
   1   3   4       4945.83       4978.36        62.80 o                         
   2   3   4         31.05         56.28        12.36 o                         
   3   3   4         20.41         23.23        13.92 o                         
   4   3   4      54037.48      43611.83       394.15 o                         
   5   3   4       5530.65       4851.53       242.73 o                         
   6   3   4      12267.86      11920.01       534.73 o                         
   7   3   4      11750.77      11401.15       505.85 o                         
   8   3   4         55.93          6.54        28.46 o                         
   9   3   4        881.86        766.81        69.93 o                         
  10   3   4       4105.14       4015.67       142.10 o                         
  -7   4   4         40.47         13.86        42.10 o                         
  -6   4   4       4209.71       4250.21       131.31 o                         
  -5   4   4         23.36         12.12        21.03 o                         
  -4   4   4       1006.13       1004.23        47.49 o                         
  -3   4   4        334.07        342.11        23.59 o                         
  -2   4   4       2926.10       2945.22        59.30 o                         
  -1   4   4      11760.87      12166.14       106.99 o                         
   0   4   4      55004.77      54943.54       252.36 o                         
   1   4   4       5988.62       6246.95        78.28 o                         
   2   4   4        245.17        262.35        22.17 o                         
   3   4   4        551.41        427.20        35.41 o                         
   4   4   4       9189.07      11100.09       139.99 o                         
   5   4   4      21214.83      21263.66       470.28 o                         
   6   4   4       4416.76       4131.02       186.34 o                         
   7   4   4       4285.89       3810.31       112.59 o                         
   8   4   4       7492.51       7212.81       162.77 o                         
   9   4   4          1.95        -25.21        27.82 o                         
  10   4   4       3948.44       3861.07       149.43 o                         
  -6   5   4       3999.87       3957.26       156.49 o                         
  -5   5   4        434.81        368.91        46.83 o                         
  -4   5   4      26345.14      25530.93       285.10 o                         
  -3   5   4       1920.78       1871.93        60.89 o                         
  -2   5   4       1522.24       1526.51        46.92 o                         
  -1   5   4         73.13         71.57        11.44 o                         
   0   5   4       3097.05       3214.87        65.45 o                         
   1   5   4       1383.58       1419.64        31.55 o                         
   2   5   4      28324.01      28313.94       200.61 o                         
   3   5   4      10674.84       9483.75       258.79 o                         
   4   5   4      53417.76      54231.47       968.17 o                         
   5   5   4        174.86        246.68        20.10 o                         
   6   5   4         81.59        130.40        21.89 o                         
   7   5   4       2113.25       2104.28       112.91 o                         
   8   5   4       2975.40       2961.11       164.64 o                         
   9   5   4       1293.72       1174.52       105.70 o                         
  10   5   4      17394.59      16726.39       884.80 o                         
  11   5   4       1082.79       1282.91       251.46 o                         
  -6   6   4         29.58         54.53        87.02 o                         
  -5   6   4        990.02        964.96        84.45 o                         
  -4   6   4       2610.71       2588.93        97.89 o                         
  -3   6   4         29.53         25.02        19.07 o                         
  -2   6   4      16830.55      16891.36       176.87 o                         
  -1   6   4        745.66        807.94        32.01 o                         
   0   6   4       6826.05       6769.57       101.06 o                         
   1   6   4       2318.64       2346.51        45.06 o                         
   2   6   4         58.66         63.45        10.64 o                         
   3   6   4          8.47         18.54        15.81 o                         
   4   6   4      10516.37       8922.40       277.51 o                         
   5   6   4       1673.58       1757.49        47.75 o                         
   6   6   4      17975.00      20454.23       201.52 o                         
   7   6   4       1550.83       1767.72        78.54 o                         
   8   6   4        493.70        557.42        47.48 o                         
   9   6   4        152.69        163.54        38.58 o                         
  10   6   4       3609.96       3688.88       143.37 o                         
  11   6   4          5.76         41.26        55.21 o                         
  -5   7   4        130.96        124.33        47.13 o                         
  -4   7   4       1289.09       1296.16        75.72 o                         
  -3   7   4         64.09         86.81        23.27 o                         
  -2   7   4        585.59        613.04        41.16 o                         
  -1   7   4        793.07        823.76        38.39 o                         
   0   7   4      20145.94      19998.10       193.39 o                         
   1   7   4       3821.15       3745.35        81.48 o                         
   2   7   4      10768.88      10711.43       177.49 o                         
   3   7   4       1440.46       1364.84        47.97 o                         
   4   7   4        743.06        612.05        36.21 o                         
   5   7   4        493.84        394.25        29.54 o                         
   6   7   4       9560.42      10472.84       172.38 o                         
   7   7   4       1111.26       1330.68        68.05 o                         
   8   7   4       2569.66       2928.27       112.26 o                         
   9   7   4        257.04        318.46        44.71 o                         
  10   7   4       4447.28       4786.75       160.74 o                         
  -4   8   4       1865.33       1785.65       129.07 o                         
  -3   8   4         29.19         71.09        27.47 o                         
  -2   8   4       7368.11       7310.79       149.73 o                         
  -1   8   4        671.68        742.12        40.14 o                         
   0   8   4       6870.15       6954.58       120.55 o                         
   1   8   4        246.35        196.02        24.58 o                         
   2   8   4       3105.63       3174.24        83.96 o                         
   3   8   4        674.30        729.26        48.30 o                         
   4   8   4       6369.76       6146.24       143.43 o                         
   5   8   4        224.98        100.75        29.32 o                         
   6   8   4      16786.20      17475.96       269.30 o                         
   7   8   4       4082.24       4616.79       149.69 o                         
   8   8   4        857.95        987.76        72.66 o                         
   9   8   4          0.38         26.17        33.88 o                         
  10   8   4       2775.22       3052.65       137.00 o                         
  -3   9   4         53.71         30.22        55.90 o                         
  -2   9   4       1912.15       1909.55        92.37 o                         
  -1   9   4       6063.50       6100.73       146.94 o                         
   0   9   4       7510.02       7446.67       131.78 o                         
   1   9   4       4308.26       4149.11        94.21 o                         
   2   9   4       5832.17       6003.80       118.25 o                         
   3   9   4        608.64        573.29        44.10 o                         
   4   9   4       1362.22       1279.13        69.14 o                         
   5   9   4       5092.84       4042.23       154.24 o                         
   6   9   4       2479.38       2343.76       111.38 o                         
   7   9   4        231.26        445.75        62.91 o                         
   8   9   4       4612.21       5090.03       179.56 o                         
   9   9   4       1325.62       1573.66       104.29 o                         
  10   9   4       2609.24       2760.12       180.77 o                         
  -2  10   4       6396.12       6235.68       373.74 o                         
  -1  10   4        659.19        566.54        62.41 o                         
   0  10   4        118.66         89.76        31.92 o                         
   1  10   4        392.77        395.96        36.40 o                         
   2  10   4       5406.44       5328.30       124.87 o                         
   3  10   4        369.77        338.67        37.57 o                         
   4  10   4      19554.95      19531.03       308.88 o                         
   5  10   4       1810.22       1277.28        87.12 o                         
   6  10   4        238.93        128.99        36.01 o                         
   7  10   4        385.86        441.27        63.19 o                         
   8  10   4       2969.08       3425.47       155.10 o                         
   9  10   4        649.97        748.54        86.82 o                         
   0  11   4        789.25        853.52        83.21 o                         
   1  11   4       2133.16       2129.79       104.92 o                         
   2  11   4        419.02        417.40        46.84 o                         
   3  11   4       2637.24       2592.15       105.51 o                         
   4  11   4      10278.83      10361.34       234.34 o                         
   5  11   4          9.16        -22.96        54.42 o                         
   6  11   4        114.91        -31.43        44.53 o                         
   7  11   4         66.45         37.96        43.20 o                         
   8  11   4       4044.37       4623.03       217.59 o                         
   9  11   4         68.75         90.01        61.15 o                         
   2  12   4       2722.19       2850.83       159.60 o                         
   3  12   4        417.15        383.29        59.07 o                         
   4  12   4       4969.64       4778.64       180.27 o                         
   5  12   4       3046.01       2469.99       134.34 o                         
   6  12   4        581.80        326.42        47.67 o                         
   7  12   4        183.41        169.48        58.34 o                         
   8  12   4       4734.95       5192.41       263.49 o                         
  -4 -12   5        256.03        267.87        79.52 o                         
  -3 -12   5       3600.86       3467.32       477.20 o                         
  -2 -12   5          2.41         44.08        89.73 o                         
  -6 -11   5       2783.44       2722.82       214.41 o                         
  -5 -11   5       3350.21       3454.29       199.21 o                         
  -4 -11   5          9.27         94.51        54.68 o                         
  -3 -11   5       1733.48       1795.19       104.25 o                         
  -2 -11   5       2282.16       2342.06       129.34 o                         
  -1 -11   5       1386.52       1488.22        97.33 o                         
   0 -11   5       1780.21       1798.73       139.93 o                         
  -8 -10   5       1986.46       1730.19       226.50 o                         
  -7 -10   5       3365.44       3022.82       198.53 o                         
  -6 -10   5         23.04        -45.12        56.65 o                         
  -5 -10   5       6496.60       6281.37       254.63 o                         
  -4 -10   5          0.26         23.15        45.45 o                         
  -3 -10   5       3507.14       3498.45       134.02 o                         
  -2 -10   5          4.92         17.52        29.02 o                         
  -1 -10   5       1820.87       1878.14       103.16 o                         
   0 -10   5          0.12         25.92        34.31 o                         
   1 -10   5       4215.20       4201.85       176.60 o                         
   2 -10   5        415.51        443.79       140.14 o                         
  -9  -9   5       2744.17       2524.71       250.13 o                         
  -8  -9   5          0.06        -87.75        87.75 o                         
  -7  -9   5       5397.37       5068.86       263.01 o                         
  -6  -9   5       1498.19       1505.81       105.83 o                         
  -5  -9   5        896.36        875.41        84.27 o                         
  -4  -9   5       4247.90       4317.38       164.17 o                         
  -3  -9   5       5402.39       5781.91       157.84 o                         
  -2  -9   5         83.59        111.40        30.54 o                         
  -1  -9   5      17263.75      17629.51       225.02 o                         
   0  -9   5        738.25        748.48        43.56 o                         
   1  -9   5        585.87        597.86        54.74 o                         
   2  -9   5          2.93        -25.77        25.77 o                         
   3  -9   5        687.34        722.55        57.42 o                         
   4  -9   5        713.87        644.59       182.94 o                         
  -9  -8   5       1328.33       1338.27       138.35 o                         
  -8  -8   5       3164.63       2981.26       224.00 o                         
  -7  -8   5       7744.50       7196.79       329.43 o                         
  -6  -8   5        212.24        221.75        40.96 o                         
  -5  -8   5       6355.00       6451.59       178.34 o                         
  -4  -8   5       2128.00       2224.94       101.62 o                         
  -3  -8   5         99.01         86.95        17.80 o                         
  -2  -8   5        518.42        567.97        37.49 o                         
  -1  -8   5      10090.25      10249.50       130.42 o                         
   0  -8   5       2841.14       2825.74        71.21 o                         
   1  -8   5       5612.69       5821.71       122.03 o                         
   2  -8   5        177.43        150.37        33.08 o                         
   3  -8   5       3519.41       3447.31       122.78 o                         
   4  -8   5       1466.77       1474.80        87.80 o                         
 -10  -7   5       1778.24       1756.76       294.09 o                         
  -9  -7   5       3609.98       3635.43       295.51 o                         
  -8  -7   5         12.77         21.15        53.87 o                         
  -7  -7   5        237.27        195.39        42.95 o                         
  -6  -7   5       3459.95       3494.11       155.64 o                         
  -5  -7   5      19014.46      18788.15       608.66 o                         
  -4  -7   5       1266.88       1298.89        46.64 o                         
  -3  -7   5      11288.01      11402.07       162.16 o                         
  -2  -7   5       1420.84       1477.65        48.61 o                         
  -1  -7   5       7051.96       7135.73       100.52 o                         
   0  -7   5         23.17         27.16        13.78 o                         
   1  -7   5       1584.89       1590.56        59.61 o                         
   2  -7   5       2742.45       2738.69        85.97 o                         
   3  -7   5       8903.89       8698.21       183.14 o                         
   4  -7   5        220.43        186.42        33.53 o                         
   5  -7   5       5928.79       6013.46       173.84 o                         
 -10  -6   5         22.13         78.64        80.55 o                         
  -9  -6   5       3609.30       3465.42       240.49 o                         
  -8  -6   5        767.52        856.48        80.24 o                         
  -7  -6   5        685.93        617.64        63.24 o                         
  -6  -6   5       4932.91       5275.91       233.52 o                         
  -5  -6   5      16661.37      14705.43       465.05 o                         
  -4  -6   5          0.01         16.79        10.24 o                         
  -3  -6   5         30.05         49.30        10.42 o                         
  -2  -6   5       3681.16       3710.49        69.91 o                         
  -1  -6   5      13849.38      13829.36       130.18 o                         
   0  -6   5       4519.58       4680.92        80.59 o                         
   1  -6   5      12409.47      12582.98       166.19 o                         
   2  -6   5        368.24        367.26        30.08 o                         
   3  -6   5       2034.76       2013.26        70.60 o                         
   4  -6   5        373.39        344.83        33.73 o                         
   5  -6   5        677.36        655.85        56.26 o                         
   6  -6   5          6.48        -14.16        35.06 o                         
 -10  -5   5        277.96        203.50        91.84 o                         
  -9  -5   5       1951.05       1786.61       136.08 o                         
  -8  -5   5       3023.98       3527.59       178.08 o                         
  -7  -5   5         46.78         35.83        39.37 o                         
  -6  -5   5         70.05         30.68        23.25 o                         
  -5  -5   5      40792.23      43368.64      1364.51 o                         
  -4  -5   5         95.41         87.72        14.42 o                         
  -3  -5   5       7423.27       7477.55        75.05 o                         
  -2  -5   5       5871.55       5938.47        57.82 o                         
  -1  -5   5       3958.59       4023.72        63.95 o                         
   0  -5   5      10140.93      10150.92       110.22 o                         
   1  -5   5       6477.55       6213.08        86.92 o                         
   2  -5   5       6508.02       6409.33       109.67 o                         
   3  -5   5      14376.35      14386.90       178.49 o                         
   4  -5   5          0.38          0.62        18.76 o                         
   5  -5   5      10916.32      11083.35       180.53 o                         
   6  -5   5         14.03         14.87        33.06 o                         
   7  -5   5         49.39         74.99        40.32 o                         
 -10  -4   5        766.23        637.95       187.92 o                         
  -9  -4   5       5195.98       5036.30       321.03 o                         
  -8  -4   5        644.16        697.10        71.89 o                         
  -7  -4   5       9353.56       9926.07       229.79 o                         
  -6  -4   5       4642.14       4490.22       162.85 o                         
  -5  -4   5       1155.26       1098.77        43.90 o                         
  -4  -4   5        506.72        544.24        36.12 o                         
  -3  -4   5       1325.27       1251.05        28.29 o                         
  -2  -4   5      11748.68      11489.47       124.99 o                         
  -1  -4   5      93398.11      94496.58       537.25 o                         
   0  -4   5      10478.55      10527.73       109.01 o                         
   1  -4   5       4505.53       4522.46        73.00 o                         
   2  -4   5       2663.37       2707.58        58.48 o                         
   3  -4   5       2098.96       2172.36        65.23 o                         
   4  -4   5        372.76        390.55        29.31 o                         
   5  -4   5      33062.18      33368.53       307.95 o                         
   6  -4   5        446.58        450.94        40.30 o                         
   7  -4   5       2417.34       2330.42       107.26 o                         
 -10  -3   5         45.02       -226.41       226.41 o                         
  -9  -3   5        395.88        334.18        47.68 o                         
  -8  -3   5        424.58        340.07        41.63 o                         
  -7  -3   5      21952.46      21473.97       410.57 o                         
  -6  -3   5        173.29        168.03        24.37 o                         
  -5  -3   5       9579.14       9404.24       254.15 o                         
  -4  -3   5       1175.81       1179.27        46.18 o                         
  -3  -3   5        284.27        275.98        16.55 o                         
  -2  -3   5        395.82        327.83         9.14 o                         
  -1  -3   5      11634.32      11336.76        74.33 o                         
   0  -3   5        554.67        624.46        17.61 o                         
   1  -3   5      25379.32      25186.85       232.26 o                         
   2  -3   5       2020.55       2050.76        44.28 o                         
   3  -3   5       2320.92       2336.83        55.58 o                         
   4  -3   5       4518.27       4554.20        91.39 o                         
   5  -3   5       7743.63       7732.24       137.98 o                         
   6  -3   5         11.24         35.60        21.16 o                         
   7  -3   5         33.32         68.98        26.19 o                         
   8  -3   5         61.23          6.89        39.86 o                         
  -9  -2   5       2426.44       2431.32       115.21 o                         
  -8  -2   5       1233.32       1300.79        73.23 o                         
  -7  -2   5       7430.26       7340.27       166.38 o                         
  -6  -2   5       2087.76       2021.84        82.78 o                         
  -5  -2   5       2323.08       2356.38       101.99 o                         
  -4  -2   5       7719.88       7894.59       121.56 o                         
  -3  -2   5      39378.72      39428.28       358.17 o                         
  -2  -2   5      15171.34      15189.67        86.32 o                         
  -1  -2   5      30788.19      31063.41       136.79 o                         
   0  -2   5       6424.17       6614.95        46.74 o                         
   1  -2   5       4612.60       4932.13        61.65 o                         
   2  -2   5       6397.75       6542.07        77.84 o                         
   3  -2   5      14292.79      14205.33       128.35 o                         
   4  -2   5       3450.74       3072.15        93.60 o                         
   5  -2   5      24268.62      24014.37       221.75 o                         
   6  -2   5       1173.80       1148.96        54.64 o                         
   7  -2   5       1810.06       1711.82        74.13 o                         
   8  -2   5       2697.22       2750.46       100.28 o                         
   9  -2   5       3409.94       3695.15       300.63 o                         
  -9  -1   5        462.74        448.18        47.96 o                         
  -8  -1   5       1291.15       1279.36        84.76 o                         
  -7  -1   5      18332.58      18846.14       282.91 o                         
  -6  -1   5         54.72         42.77        25.24 o                         
  -5  -1   5       1367.35       1407.37        43.83 o                         
  -4  -1   5       3054.33       3019.51        55.40 o                         
  -3  -1   5      10436.03      10074.63       119.61 o                         
  -2  -1   5      15236.34      15135.82        82.08 o                         
  -1  -1   5       3095.00       3018.08        24.09 o                         
   0  -1   5       2726.02       2884.55        24.99 o                         
   1  -1   5      28159.09      28542.30       184.43 o                         
   2  -1   5         40.78         75.20         8.96 o                         
   3  -1   5      31026.19      30623.71       209.78 o                         
   4  -1   5        130.20        139.58        14.06 o                         
   5  -1   5        306.30        267.85        24.82 o                         
   6  -1   5        281.62        260.87        29.28 o                         
   7  -1   5       4569.38       4530.22       121.69 o                         
   8  -1   5          7.36         25.50        35.95 o                         
   9  -1   5      10006.13      10317.25       205.96 o                         
  -9   0   5       1568.41       1552.20        95.63 o                         
  -8   0   5        160.72        201.77        33.78 o                         
  -7   0   5        625.61        711.08        54.94 o                         
  -6   0   5        765.29        846.85        50.20 o                         
  -5   0   5       4605.11       4621.94        86.11 o                         
  -4   0   5       2007.03       1993.27        42.83 o                         
  -3   0   5      79932.36      78519.12       956.66 o                         
  -2   0   5        236.18        259.14         9.68 o                         
  -1   0   5        220.64        231.86         9.28 o                         
   0   0   5       4026.41       4227.83        29.41 o                         
   1   0   5        386.19        501.93        19.19 o                         
   2   0   5      23276.01      23570.31       139.13 o                         
   3   0   5      76779.87      74322.45       367.29 o                         
   4   0   5       5513.19       5425.42        79.50 o                         
   5   0   5       4955.54       4916.80        87.29 o                         
   6   0   5       1953.24       1901.88        59.77 o                         
   7   0   5       1149.79       1225.44        59.31 o                         
   8   0   5       2338.72       2555.18       104.84 o                         
   9   0   5       3459.72       3533.03       143.14 o                         
  -9   1   5       5059.30       5300.41       359.56 o                         
  -8   1   5        875.93        850.74        63.27 o                         
  -7   1   5      12233.88      12495.14       244.74 o                         
  -6   1   5        592.69        568.25        35.55 o                         
  -5   1   5         93.36         91.02        18.43 o                         
  -4   1   5        207.05        246.36        22.20 o                         
  -3   1   5       8465.63       8578.93       100.42 o                         
  -2   1   5        805.87        786.00        21.61 o                         
  -1   1   5      72122.62      72864.74       404.18 o                         
   0   1   5      12212.91      12383.68        66.41 o                         
   1   1   5       3655.95       3599.35        34.48 o                         
   2   1   5       6408.06       6360.20        76.00 o                         
   3   1   5      14903.98      15272.85       281.77 o                         
   4   1   5        302.67        280.20        23.60 o                         
   5   1   5       3912.84       3833.46        83.48 o                         
   6   1   5        833.99        832.92        43.40 o                         
   7   1   5      22628.73      23379.85       309.44 o                         
   8   1   5        543.15        608.84        49.18 o                         
   9   1   5       1203.01       1208.12        79.92 o                         
  10   1   5       1782.44       1654.90       204.20 o                         
  -8   2   5        153.87        174.86        48.70 o                         
  -7   2   5       7776.98       7959.93       195.47 o                         
  -6   2   5        419.80        411.45        36.21 o                         
  -5   2   5      15217.67      15365.22       188.11 o                         
  -4   2   5        556.65        542.90        31.93 o                         
  -3   2   5        235.14        251.24        17.32 o                         
  -2   2   5        921.43        947.56        24.73 o                         
  -1   2   5      14682.01      14455.00       109.86 o                         
   0   2   5          2.01         28.75         7.65 o                         
   1   2   5       8151.84       8231.02        62.51 o                         
   2   2   5       4006.82       3972.94        58.14 o                         
   3   2   5      26339.16      24944.24       514.16 o                         
   4   2   5         97.31        105.22        19.53 o                         
   5   2   5        666.01        688.88        40.90 o                         
   6   2   5       2136.17       2137.72        65.12 o                         
   7   2   5       9517.47       9977.12       195.62 o                         
   8   2   5       4775.13       5015.98       156.90 o                         
   9   2   5       1756.38       1670.22        92.37 o                         
  10   2   5        221.73         91.62        38.58 o                         
  -8   3   5          6.33        -60.97        67.45 o                         
  -7   3   5       4704.35       4867.50       196.70 o                         
  -6   3   5        227.89        251.24        33.38 o                         
  -5   3   5       2639.80       2822.29        82.66 o                         
  -4   3   5       1351.11       1382.08        52.56 o                         
  -3   3   5       6946.60       6744.79        79.58 o                         
  -2   3   5       3550.60       3428.51        58.35 o                         
  -1   3   5      59627.22      60341.33       248.06 o                         
   0   3   5       9757.28       9981.04        66.69 o                         
   1   3   5       5614.52       5885.30        62.92 o                         
   2   3   5      13591.66      13986.96       161.18 o                         
   3   3   5      17646.38      16692.26       899.36 o                         
   4   3   5      23831.32      22168.73       808.05 o                         
   5   3   5       8482.58       6808.44       156.16 o                         
   6   3   5       5185.94       4903.36       160.62 o                         
   7   3   5      14658.78      14451.86       544.63 o                         
   8   3   5       2242.91       2034.26       111.15 o                         
   9   3   5       4920.97       4397.47       179.56 o                         
  10   3   5         95.99         21.95        62.04 o                         
  11   3   5        721.05        324.12       147.90 o                         
  -7   4   5       4436.11       4489.05       220.21 o                         
  -6   4   5         29.87         38.77        31.81 o                         
  -5   4   5       5241.00       5170.79       121.55 o                         
  -4   4   5       4177.83       4224.02        97.15 o                         
  -3   4   5       1534.37       1587.55        52.63 o                         
  -2   4   5       8868.45       8902.99        98.17 o                         
  -1   4   5       5540.27       5633.53        64.76 o                         
   0   4   5       4670.31       4887.85        71.65 o                         
   1   4   5      10543.37      10504.64        94.19 o                         
   2   4   5      10733.88      10492.87       213.33 o                         
   3   4   5      32604.66      26842.16       284.61 o                         
   4   4   5        511.41        604.02        34.70 o                         
   5   4   5        992.94       1046.90        44.35 o                         
   6   4   5        632.27        473.27        40.39 o                         
   7   4   5       1358.30       1173.34        59.26 o                         
   8   4   5       2372.67       2177.23        91.70 o                         
   9   4   5      10323.03       9360.45       209.96 o                         
  10   4   5       2544.18       2390.11       125.80 o                         
  11   4   5        387.47        482.05       174.24 o                         
  -7   5   5         83.32       -129.75       130.54 o                         
  -6   5   5          0.27         19.30        42.53 o                         
  -5   5   5       1194.12       1096.85        77.34 o                         
  -4   5   5        296.41        299.51        29.74 o                         
  -3   5   5      30471.40      29555.03       279.39 o                         
  -2   5   5       2730.04       2749.53        60.99 o                         
  -1   5   5       4338.80       4420.19        69.71 o                         
   0   5   5          9.77         11.90        10.97 o                         
   1   5   5        489.43        479.27        22.07 o                         
   2   5   5       5302.67       5230.74        95.75 o                         
   3   5   5      39907.55      35984.70       510.17 o                         
   4   5   5        294.77        323.87        25.83 o                         
   5   5   5       9853.89      11063.48       131.74 o                         
   6   5   5       8698.13       9460.69       160.47 o                         
   7   5   5        449.53        507.68        38.82 o                         
   8   5   5       2598.22       2546.52       123.36 o                         
   9   5   5       7798.97       7150.61       364.44 o                         
  10   5   5         45.38         15.67        58.60 o                         
  11   5   5        760.07        875.32       147.29 o                         
  -6   6   5       2610.49       2489.25       216.09 o                         
  -5   6   5        117.44        141.72        39.98 o                         
  -4   6   5       1478.35       1448.43        82.06 o                         
  -3   6   5      12308.38      12188.37       170.53 o                         
  -2   6   5          2.09        -16.55        16.61 o                         
  -1   6   5       4582.08       4790.28        87.35 o                         
   0   6   5       2923.91       3039.62        68.88 o                         
   1   6   5      19708.19      19297.09       139.04 o                         
   2   6   5         43.54         13.25        16.75 o                         
   3   6   5       8781.58       8157.12       232.06 o                         
   4   6   5        763.73        694.35        32.35 o                         
   5   6   5       7686.29       8515.51       116.49 o                         
   6   6   5          4.71         64.57        18.84 o                         
   7   6   5       7903.65       8612.77       170.30 o                         
   8   6   5        447.69        492.32        47.00 o                         
   9   6   5       4916.96       5248.36       162.52 o                         
  10   6   5       3192.80       3217.66       134.26 o                         
  11   6   5       1345.56       1462.15       258.80 o                         
  -5   7   5       3295.12       3267.65       202.48 o                         
  -4   7   5       1841.84       1813.40        90.47 o                         
  -3   7   5       5116.85       5155.19       135.05 o                         
  -2   7   5       1703.65       1713.55        64.53 o                         
  -1   7   5         33.78         46.17        14.82 o                         
   0   7   5         89.03         89.93        17.79 o                         
   1   7   5      18882.07      18866.88       185.39 o                         
   2   7   5      19498.18      18864.36       316.59 o                         
   3   7   5       1271.38       1151.30        66.51 o                         
   4   7   5       5982.90       4954.27       122.36 o                         
   5   7   5       3095.38       3137.46        93.16 o                         
   6   7   5        699.91        920.95        52.11 o                         
   7   7   5      14655.08      16061.94       229.31 o                         
   8   7   5       2560.88       2899.43       110.82 o                         
   9   7   5        454.11        577.41        61.62 o                         
  10   7   5        273.92        371.96        57.13 o                         
  -4   8   5       1066.96       1103.98        91.21 o                         
  -3   8   5       4979.27       5077.45       142.44 o                         
  -2   8   5         28.14         43.94        25.83 o                         
  -1   8   5       1413.57       1424.19        61.92 o                         
   0   8   5       4297.69       4357.91        96.53 o                         
   1   8   5      24850.12      24492.01       226.52 o                         
   2   8   5        140.20        155.82        27.69 o                         
   3   8   5       1518.79       1531.80        70.32 o                         
   4   8   5          0.90        -29.50        29.50 o                         
   5   8   5       1871.71       1553.79        85.83 o                         
   6   8   5       2490.06       2690.67       118.27 o                         
   7   8   5      15964.53      17535.76       273.60 o                         
   8   8   5       6095.00       6796.51       185.28 o                         
   9   8   5       1489.50       1740.54       100.01 o                         
  10   8   5        201.17        240.53        44.53 o                         
  -3   9   5       3115.12       3052.48       195.55 o                         
  -2   9   5         67.43         63.30        29.38 o                         
  -1   9   5        153.10        123.55        35.04 o                         
   0   9   5       3482.74       3593.99        94.12 o                         
   1   9   5       9712.51       9639.20       153.77 o                         
   2   9   5        161.49        161.70        25.77 o                         
   3   9   5       3679.88       3691.23       114.86 o                         
   4   9   5       6938.67       6503.01       197.03 o                         
   5   9   5       2882.70       2318.84       102.16 o                         
   6   9   5       9260.11       9294.22       246.09 o                         
   7   9   5       6931.00       7566.77       202.32 o                         
   8   9   5         47.35        117.70        56.33 o                         
   9   9   5        111.78        184.15        44.59 o                         
  10   9   5        835.86        904.05       107.06 o                         
  -2  10   5        258.79        172.62        92.92 o                         
  -1  10   5       2742.73       2918.18       117.63 o                         
   0  10   5        377.45        349.71        43.73 o                         
   1  10   5       2442.50       2498.94       104.93 o                         
   2  10   5       1236.73       1220.83        67.51 o                         
   3  10   5       4590.75       4512.65       134.58 o                         
   4  10   5         45.19         78.64        42.45 o                         
   5  10   5       3577.87       2823.34       135.11 o                         
   6  10   5         57.39         14.66        39.57 o                         
   7  10   5       2807.41       3126.21       138.45 o                         
   8  10   5        692.53        894.16        82.20 o                         
   9  10   5       1492.96       1868.75       133.90 o                         
   0  11   5         34.49         30.04        71.26 o                         
   1  11   5       1130.39       1187.98       104.93 o                         
   2  11   5        159.29        125.69        34.87 o                         
   3  11   5       5701.46       5780.43       160.33 o                         
   4  11   5        647.25        553.63       100.61 o                         
   5  11   5       6130.79       4974.24       185.50 o                         
   6  11   5        367.46        152.76        47.16 o                         
   7  11   5       2868.79       3171.87       159.31 o                         
   8  11   5         10.01        154.28        68.04 o                         
   9  11   5        225.47        218.23        59.99 o                         
   2  12   5       1906.98       1835.44       336.94 o                         
   3  12   5        706.28        719.41        76.96 o                         
   4  12   5         84.68          3.41        69.19 o                         
   5  12   5        894.46        652.32        70.18 o                         
   6  12   5       1370.98        915.98        82.92 o                         
   7  12   5       5350.38       5798.34       254.94 o                         
   8  12   5        876.10       1312.34       268.10 o                         
  -4 -12   6       5354.32       5646.54       574.78 o                         
  -3 -12   6         47.63         27.36       127.26 o                         
  -2 -12   6       2797.90       2828.32       352.62 o                         
  -6 -11   6       4897.47       5108.86       358.10 o                         
  -5 -11   6         85.10        154.26        60.61 o                         
  -4 -11   6       2329.00       2413.69       147.23 o                         
  -3 -11   6         92.81        129.19        44.59 o                         
  -2 -11   6       1267.27       1307.90        99.63 o                         
  -1 -11   6        375.47        399.74        56.32 o                         
   0 -11   6       4260.17       4448.99       312.46 o                         
  -8 -10   6        874.23        631.92       204.52 o                         
  -7 -10   6       1212.47       1076.25       123.22 o                         
  -6 -10   6       1457.25       1334.55       128.31 o                         
  -5 -10   6        187.29        214.86        55.10 o                         
  -4 -10   6       3602.58       3739.57       197.42 o                         
  -3 -10   6          4.51         32.94        30.58 o                         
  -2 -10   6       8120.54       8369.45       210.50 o                         
  -1 -10   6        135.01        176.08        41.34 o                         
   0 -10   6         29.70         33.11        37.78 o                         
   1 -10   6        325.30        309.97        56.18 o                         
   2 -10   6       1230.45       1320.85       231.36 o                         
  -9  -9   6       2642.09       2610.61       274.71 o                         
  -8  -9   6      13124.81      12028.88       762.00 o                         
  -7  -9   6       1546.35       1457.12       110.22 o                         
  -6  -9   6       6755.75       6800.73       314.10 o                         
  -5  -9   6       1405.19       1421.41       107.87 o                         
  -4  -9   6       1065.44       1153.90       105.17 o                         
  -3  -9   6         60.96         43.53        26.24 o                         
  -2  -9   6      19965.57      20694.76       456.56 o                         
  -1  -9   6        174.77        198.14        31.59 o                         
   0  -9   6       8940.69       9234.12       182.78 o                         
   1  -9   6       1196.97       1227.98        82.30 o                         
   2  -9   6       1413.97       1400.51        75.77 o                         
   3  -9   6        432.87        444.30        56.05 o                         
   4  -9   6       1112.42       1092.46       126.46 o                         
  -9  -8   6         87.59         54.43       100.29 o                         
  -8  -8   6       1595.58       1373.43       157.40 o                         
  -7  -8   6        312.18        260.70        66.04 o                         
  -6  -8   6      10879.45      10917.19       321.48 o                         
  -5  -8   6       4598.92       4622.47       209.06 o                         
  -4  -8   6       2187.88       2246.06       123.68 o                         
  -3  -8   6       3996.98       4100.20       125.85 o                         
  -2  -8   6       8467.22       8583.40       160.82 o                         
  -1  -8   6        293.68        290.15        24.85 o                         
   0  -8   6        105.94        100.91        20.79 o                         
   1  -8   6       2729.23       2685.87        89.21 o                         
   2  -8   6      13590.95      13438.55       229.84 o                         
   3  -8   6       1866.62       1980.50        94.56 o                         
   4  -8   6       3133.79       3183.65       126.83 o                         
  -9  -7   6        145.29         25.78        59.50 o                         
  -8  -7   6       7706.52       7812.82       334.40 o                         
  -7  -7   6        446.68        306.39        56.55 o                         
  -6  -7   6        193.23        195.64        37.59 o                         
  -5  -7   6       3732.81       3728.38       142.84 o                         
  -4  -7   6       2916.33       3003.20        93.47 o                         
  -3  -7   6       1509.76       1507.99        49.75 o                         
  -2  -7   6      32235.61      32690.85       234.95 o                         
  -1  -7   6        397.53        395.12        25.50 o                         
   0  -7   6        579.07        546.86        32.85 o                         
   1  -7   6       6799.51       6816.09       132.56 o                         
   2  -7   6       5179.96       5247.54       114.97 o                         
   3  -7   6       3962.24       4056.15       107.33 o                         
   4  -7   6       3392.72       3358.93       122.67 o                         
   5  -7   6        398.79        361.75        48.24 o                         
  -9  -6   6          5.94          4.12        54.25 o                         
  -8  -6   6       3847.37       4098.76       224.18 o                         
  -7  -6   6        174.13        202.92        46.84 o                         
  -6  -6   6       7999.55       7865.11       234.12 o                         
  -5  -6   6        241.85        248.98        39.86 o                         
  -4  -6   6      14485.92      14548.23       139.54 o                         
  -3  -6   6         33.95         43.36        10.46 o                         
  -2  -6   6       2080.54       2184.29        48.63 o                         
  -1  -6   6         40.76         63.77        13.17 o                         
   0  -6   6       1423.12       1458.45        49.25 o                         
   1  -6   6         29.82         16.48        16.92 o                         
   2  -6   6      29962.63      29606.14       267.89 o                         
   3  -6   6        106.99        126.43        22.57 o                         
   4  -6   6       4246.00       4325.45       111.99 o                         
   5  -6   6       3045.06       3161.23       121.07 o                         
   6  -6   6          6.68         49.57        34.18 o                         
  -9  -5   6        147.18        196.58        59.69 o                         
  -8  -5   6       1058.15       1101.52       109.22 o                         
  -7  -5   6        946.58        980.74        82.89 o                         
  -6  -5   6        306.12        219.77        25.95 o                         
  -5  -5   6       6271.24       6483.78       177.53 o                         
  -4  -5   6      26716.64      26374.19       218.00 o                         
  -3  -5   6        676.89        611.59        20.65 o                         
  -2  -5   6      15011.08      14905.10       156.48 o                         
  -1  -5   6       2140.15       2208.82        37.74 o                         
   0  -5   6        355.73        431.57        28.02 o                         
   1  -5   6       4592.84       4436.87        58.66 o                         
   2  -5   6       1759.92       1836.96        60.24 o                         
   3  -5   6       2139.32       2104.41        69.58 o                         
   4  -5   6       9275.65       9282.97       156.72 o                         
   5  -5   6       1818.82       1836.96        75.89 o                         
   6  -5   6       2851.07       2836.43       117.17 o                         
   7  -5   6        163.14        144.60        55.71 o                         
 -10  -4   6        663.97        339.55       133.48 o                         
  -9  -4   6          4.46         12.47        55.38 o                         
  -8  -4   6      15983.03      16268.86       408.16 o                         
  -7  -4   6       4304.93       4457.68       144.40 o                         
  -6  -4   6      11100.24      10701.22       340.94 o                         
  -5  -4   6        274.27        224.15        20.80 o                         
  -4  -4   6       2865.29       2705.03       100.60 o                         
  -3  -4   6          1.80         22.88         7.48 o                         
  -2  -4   6       2635.11       2593.16        48.70 o                         
  -1  -4   6       2184.79       2239.43        34.33 o                         
   0  -4   6      75469.44      75727.44       587.96 o                         
   1  -4   6          5.93          3.01         6.59 o                         
   2  -4   6       6447.96       6395.32        90.83 o                         
   3  -4   6       2323.66       2379.09        70.01 o                         
   4  -4   6        325.32        350.26        30.33 o                         
   5  -4   6         10.01         49.95        22.58 o                         
   6  -4   6      10480.51      10420.03       182.34 o                         
   7  -4   6        157.30        171.41        36.83 o                         
  -9  -3   6        535.56        586.35        91.84 o                         
  -8  -3   6        767.91        654.91        55.58 o                         
  -7  -3   6        173.08        137.60        26.86 o                         
  -6  -3   6       6001.22       6157.35       173.06 o                         
  -5  -3   6        299.72        290.55        23.65 o                         
  -4  -3   6      31064.51      30168.49       333.74 o                         
  -2  -3   6         41.17         48.09         8.50 o                         
  -1  -3   6       1787.66       1743.21        33.54 o                         
   0  -3   6      17165.59      17739.35       155.88 o                         
   1  -3   6       6847.86       6909.79       109.12 o                         
   2  -3   6       8495.04       8754.34        93.78 o                         
   3  -3   6         24.04         42.74        11.78 o                         
   4  -3   6       6551.20       6541.48       119.48 o                         
   5  -3   6        101.41        106.83        23.71 o                         
   6  -3   6       6246.48       6220.09       135.32 o                         
   7  -3   6        552.25        503.71        47.62 o                         
   8  -3   6       1356.38       1381.79        85.58 o                         
  -9  -2   6        531.15        533.72        58.06 o                         
  -8  -2   6      11196.47      11318.23       234.13 o                         
  -7  -2   6         15.35         44.45        25.92 o                         
  -6  -2   6         41.53         48.18        20.14 o                         
  -5  -2   6       5727.58       5804.16       126.90 o                         
  -4  -2   6      10880.27      10832.43       165.73 o                         
  -3  -2   6      13214.71      13455.05       111.33 o                         
  -2  -2   6      16533.22      15715.10       186.21 o                         
  -1  -2   6        269.96        294.19        13.07 o                         
   0  -2   6      17912.43      17729.54       173.70 o                         
   1  -2   6       1946.33       1861.68        33.94 o                         
   2  -2   6       9698.44       9487.04        92.28 o                         
   3  -2   6       1667.92       1774.66        54.81 o                         
   4  -2   6       1329.22       1351.70        52.06 o                         
   5  -2   6      13606.45      13142.80       176.75 o                         
   6  -2   6       7772.59       7635.06       148.12 o                         
   7  -2   6        771.01        791.60        48.79 o                         
   8  -2   6       2946.42       2988.85       106.68 o                         
   9  -2   6       1608.27       1722.44       380.01 o                         
  -9  -1   6        118.45        122.98        38.37 o                         
  -8  -1   6       4997.01       5144.17       147.12 o                         
  -7  -1   6        702.11        669.21        57.89 o                         
  -6  -1   6       2701.58       2837.46       112.72 o                         
  -5  -1   6       4548.72       4549.06        78.80 o                         
  -4  -1   6      37266.77      36421.10       282.11 o                         
  -3  -1   6        149.41        164.82        10.01 o                         
  -2  -1   6       4529.37       4408.67        45.06 o                         
  -1  -1   6        475.71        463.69        10.65 o                         
   0  -1   6       1782.90       1845.70        21.82 o                         
   1  -1   6      10515.34      10594.59        70.47 o                         
   2  -1   6      78712.97      78391.34       302.94 o                         
   3  -1   6      12459.62      12317.99       117.93 o                         
   4  -1   6       7171.77       6977.56        97.78 o                         
   5  -1   6       2286.60       2220.13        57.30 o                         
   6  -1   6       4643.25       4712.59       105.07 o                         
   7  -1   6       2725.00       2737.99        87.21 o                         
   8  -1   6       1380.85       1411.65        73.03 o                         
   9  -1   6        160.14        247.78        54.37 o                         
  -9   0   6        164.31        203.32        57.30 o                         
  -8   0   6       5812.13       5915.35       161.31 o                         
  -7   0   6       1054.89        998.09        67.80 o                         
  -6   0   6       1668.82       1638.31        85.74 o                         
  -5   0   6       2199.49       2239.68        65.40 o                         
  -4   0   6      17925.20      18131.09       162.99 o                         
  -3   0   6      11553.85      11317.78       139.84 o                         
  -2   0   6      37059.49      37790.15       279.22 o                         
  -1   0   6      36927.68      37992.89       183.59 o                         
   0   0   6        203.08        253.72         9.30 o                         
   1   0   6       8393.39       8440.18        64.13 o                         
   2   0   6      15971.73      15677.28       183.77 o                         
   3   0   6       6049.93       5751.71        86.70 o                         
   4   0   6       5447.61       5479.95        98.26 o                         
   5   0   6       1183.22       1201.98        41.71 o                         
   6   0   6      14237.49      14069.17       190.26 o                         
   7   0   6          0.49          0.75        24.95 o                         
   8   0   6        523.47        596.94        60.92 o                         
   9   0   6        215.71        288.72        50.61 o                         
  10   0   6       1707.90       1262.83       166.02 o                         
  -8   1   6       5432.03       5494.13       172.36 o                         
  -7   1   6       2483.22       2592.35       109.75 o                         
  -6   1   6      10357.82      10510.47       181.34 o                         
  -5   1   6        398.23        416.19        30.39 o                         
  -4   1   6       4867.65       4843.34        89.50 o                         
  -3   1   6        536.64        576.88        25.35 o                         
  -2   1   6       7237.17       7353.52        78.15 o                         
  -1   1   6       2977.87       2919.20        29.77 o                         
   0   1   6      35116.16      35557.58       151.39 o                         
   1   1   6       5418.18       5577.89        51.45 o                         
   2   1   6      43543.99      43515.99       501.21 o                         
   3   1   6       6520.87       6327.32       150.21 o                         
   4   1   6        524.78        580.16        36.61 o                         
   5   1   6       2993.07       2959.33        69.34 o                         
   6   1   6      33506.15      33523.83       278.78 o                         
   7   1   6       6355.34       6694.13       150.15 o                         
   8   1   6       2176.38       2287.27       100.70 o                         
   9   1   6       2377.85       2469.01       113.60 o                         
  10   1   6       1062.93       1181.80       221.60 o                         
  -8   2   6        124.63        101.96        44.43 o                         
  -7   2   6        376.17        380.36        43.81 o                         
  -6   2   6      10141.49      10409.99       208.20 o                         
  -5   2   6       5821.66       5849.26       115.24 o                         
  -4   2   6      10597.52      10770.58       183.16 o                         
  -3   2   6        876.50        947.33        34.41 o                         
  -2   2   6        450.17        447.47        17.67 o                         
  -1   2   6       4119.15       4073.77        43.19 o                         
   0   2   6      21483.33      21161.96       109.01 o                         
   1   2   6       8199.31       8352.21        64.74 o                         
   2   2   6      19992.55      18877.15       292.02 o                         
   3   2   6       3487.21       3608.29        70.89 o                         
   4   2   6         67.04         94.80        16.24 o                         
   5   2   6       2523.33       2528.11        77.69 o                         
   6   2   6      22874.53      23331.37       243.53 o                         
   7   2   6          9.04         -8.50        22.30 o                         
   8   2   6       3303.88       3375.85       131.10 o                         
   9   2   6        200.42        129.04        34.74 o                         
  10   2   6        478.92        337.52        51.75 o                         
  -8   3   6        480.67        439.69       150.76 o                         
  -7   3   6       1067.93       1106.30        95.63 o                         
  -6   3   6       9453.25       9608.86       205.79 o                         
  -5   3   6        238.08        242.61        27.62 o                         
  -4   3   6       4457.46       4394.11        89.94 o                         
  -3   3   6        164.70        142.57        17.20 o                         
  -2   3   6       1704.56       1720.97        33.00 o                         
  -1   3   6      18053.15      18005.88       129.24 o                         
   0   3   6      31089.23      31218.69       129.75 o                         
   1   3   6      10577.85      10807.04        85.50 o                         
   2   3   6      11397.56      11489.20       209.96 o                         
   3   3   6       6775.03       6363.31       245.59 o                         
   4   3   6       4400.70       4114.42       109.99 o                         
   5   3   6      16939.40      15670.31       702.93 o                         
   6   3   6       9264.44       8775.51       344.24 o                         
   7   3   6        478.02        416.48        56.66 o                         
   8   3   6       2763.36       2622.38       149.22 o                         
   9   3   6       9036.51       8624.34       392.92 o                         
  10   3   6       2853.47       2586.57       122.45 o                         
  -7   4   6       1046.78        961.60       165.05 o                         
  -6   4   6       6160.39       6092.44       211.14 o                         
  -5   4   6        340.23        324.37        34.27 o                         
  -4   4   6       9715.96       9595.63       150.06 o                         
  -3   4   6      25494.57      25168.31       330.98 o                         
  -2   4   6       6758.73       6837.59        98.81 o                         
  -1   4   6       5928.68       5977.15        70.75 o                         
   0   4   6      25190.12      25274.29       146.30 o                         
   1   4   6       1994.62       2039.34        36.39 o                         
   2   4   6       2311.07       2359.26        59.74 o                         
   3   4   6       7648.73       6906.59       224.87 o                         
   4   4   6      35112.30      35499.46      1172.82 o                         
   5   4   6        388.71        416.47        34.62 o                         
   6   4   6       6294.26       5853.29       271.39 o                         
   7   4   6         34.79        -30.47        30.47 o                         
   8   4   6       3913.66       3351.06       111.30 o                         
   9   4   6          1.11        -38.30        38.30 o                         
  10   4   6       5159.98       4551.00       178.13 o                         
  11   4   6        159.72         -7.69        85.66 o                         
  -6   5   6        573.76        563.23        72.39 o                         
  -5   5   6       3933.32       3796.01       159.03 o                         
  -4   5   6       1411.21       1331.37        67.82 o                         
  -3   5   6        197.58        189.10        23.15 o                         
  -2   5   6      11273.88      11378.74       136.98 o                         
  -1   5   6          6.46         10.96        10.09 o                         
   0   5   6       8441.74       8426.96       106.72 o                         
   1   5   6       1546.91       1638.69        50.18 o                         
   2   5   6         29.87         53.44        11.35 o                         
   3   5   6       3684.94       3892.66       124.64 o                         
   4   5   6      34297.99      33057.02      1337.14 o                         
   5   5   6       4868.24       5285.84        92.50 o                         
   6   5   6        477.63        599.21        35.23 o                         
   7   5   6       3544.29       3561.13       118.96 o                         
   8   5   6        528.32        498.76        42.97 o                         
   9   5   6        729.94        542.51        62.01 o                         
  10   5   6       8462.27       8151.54       432.61 o                         
  11   5   6         14.99       -113.45       117.37 o                         
  -6   6   6       2585.04       2506.00       338.68 o                         
  -5   6   6        148.95         52.49        40.75 o                         
  -4   6   6       3870.55       3787.72       132.73 o                         
  -3   6   6       1126.32       1101.89        57.48 o                         
  -2   6   6       4991.84       4985.96       104.91 o                         
  -1   6   6        988.10       1057.55        42.44 o                         
   0   6   6      19573.81      19317.52       194.26 o                         
   1   6   6         82.57         93.37        12.85 o                         
   2   6   6        128.40        103.70        14.56 o                         
   3   6   6       2116.97       1960.45        80.94 o                         
   4   6   6      25068.37      20180.42       845.38 o                         
   5   6   6          8.90         36.64        18.76 o                         
   6   6   6       8383.50       9313.29       154.89 o                         
   7   6   6        559.40        702.38        53.14 o                         
   8   6   6       1869.77       2187.39        93.41 o                         
   9   6   6       2239.41       2448.24       105.61 o                         
  10   6   6       2859.66       2950.92       130.34 o                         
  -5   7   6        757.55        723.89        97.75 o                         
  -4   7   6       3042.75       2999.66       121.90 o                         
  -3   7   6        557.19        586.13        50.61 o                         
  -2   7   6        245.99        261.46        30.30 o                         
  -1   7   6       4284.76       4350.93       104.63 o                         
   0   7   6      19245.33      19171.23       200.67 o                         
   1   7   6          1.98          6.40        16.55 o                         
   2   7   6       8154.35       8093.62       142.47 o                         
   3   7   6       2542.65       2356.65       102.54 o                         
   4   7   6       1400.84       1093.13        60.59 o                         
   5   7   6        773.34        799.11        54.53 o                         
   6   7   6       4572.40       5081.03       132.06 o                         
   7   7   6       8355.52       9079.90       179.98 o                         
   8   7   6       9485.01      10398.74       210.87 o                         
   9   7   6       1771.25       2021.73       110.61 o                         
  10   7   6       3496.10       3951.94       158.62 o                         
  -4   8   6       4317.09       4460.44       206.46 o                         
  -3   8   6         74.52        114.00        31.02 o                         
  -2   8   6        316.96        284.16        37.53 o                         
  -1   8   6       2697.41       2724.54        93.08 o                         
   0   8   6       5170.78       5177.94       105.68 o                         
   1   8   6         61.30         50.42        17.61 o                         
   2   8   6       7089.50       6952.69       149.29 o                         
   3   8   6       7380.92       7529.52       170.13 o                         
   4   8   6       6642.68       5879.63       162.72 o                         
   5   8   6       7193.23       6479.58       300.35 o                         
   6   8   6       5086.19       5701.25       169.31 o                         
   7   8   6          6.54        116.03        31.61 o                         
   8   8   6        414.64        555.89        55.85 o                         
   9   8   6        455.44        533.13        60.33 o                         
  10   8   6       4849.11       5501.69       195.30 o                         
  -3   9   6       3973.55       3895.56       224.69 o                         
  -2   9   6       4225.32       4270.48       140.07 o                         
  -1   9   6         48.93         58.80        27.24 o                         
   0   9   6       6368.73       6405.15       162.18 o                         
   1   9   6       2825.54       2737.03        92.58 o                         
   2   9   6       2648.89       2613.58        92.04 o                         
   3   9   6       2822.62       2767.67       102.04 o                         
   4   9   6       3735.77       3242.87       131.30 o                         
   5   9   6          3.78        -40.80        40.80 o                         
   6   9   6      11366.40      12201.10       350.41 o                         
   7   9   6        135.71        235.19        46.03 o                         
   8   9   6       2357.46       2753.33       134.41 o                         
   9   9   6         49.52         72.99        37.82 o                         
  -2  10   6       2684.68       2757.36       319.08 o                         
  -1  10   6        274.53        265.97        44.42 o                         
   0  10   6       1436.59       1453.02        87.14 o                         
   1  10   6        178.19        174.10        42.49 o                         
   2  10   6       1543.48       1490.96        76.72 o                         
   3  10   6         42.81         26.71        30.07 o                         
   4  10   6       8071.26       7595.91       195.47 o                         
   5  10   6       1467.59       1156.06        79.70 o                         
   6  10   6       1166.46       1151.17        78.69 o                         
   7  10   6          5.03         98.70        40.99 o                         
   8  10   6         15.23         39.87        41.92 o                         
   9  10   6         16.47         60.13        43.48 o                         
   0  11   6       2765.93       2717.18       327.13 o                         
   1  11   6        186.69        275.18        53.50 o                         
   2  11   6        154.49        159.48        54.56 o                         
   3  11   6        222.71        142.64        37.48 o                         
   4  11   6       6979.73       6522.84       226.20 o                         
   5  11   6        434.62        207.04        37.37 o                         
   6  11   6       7203.47       6994.17       231.26 o                         
   7  11   6        531.59        741.84        77.52 o                         
   8  11   6       1285.48       1589.58       131.49 o                         
   2  12   6       4990.04       4257.20       521.49 o                         
   3  12   6       3420.83       3653.79       205.74 o                         
   4  12   6       1452.81       1215.29       106.83 o                         
   5  12   6         92.10        -56.91        56.91 o                         
   6  12   6         78.37        -13.69        43.55 o                         
   7  12   6        636.59        703.19        97.24 o                         
  -4 -12   7       1272.07       1160.97       281.28 o                         
  -7 -11   7        438.36        354.65       151.80 o                         
  -5 -11   7      11172.61      11682.75       428.99 o                         
  -4 -11   7        765.67        914.84        95.28 o                         
  -3 -11   7       4452.84       4345.53       181.43 o                         
  -2 -11   7       2850.16       2930.24       147.77 o                         
  -1 -11   7         15.86         28.90        53.20 o                         
   0 -11   7        533.87        669.05       141.25 o                         
  -8 -10   7        440.41        271.34       228.72 o                         
  -7 -10   7        848.66        791.92       104.29 o                         
  -6 -10   7         19.91        -50.36        70.05 o                         
  -5 -10   7        698.41        862.11       102.82 o                         
  -4 -10   7       1504.13       1439.54       109.43 o                         
  -3 -10   7       5867.45       5888.87       199.31 o                         
  -2 -10   7       2163.26       2202.96       110.60 o                         
  -1 -10   7       4589.74       4569.31       161.92 o                         
   0 -10   7         27.18         62.35        36.64 o                         
   1 -10   7       3398.56       3281.61       159.45 o                         
  -8  -9   7         19.17         56.13        73.21 o                         
  -7  -9   7      10498.88      10248.02       451.97 o                         
  -6  -9   7         25.46         29.78        43.64 o                         
  -5  -9   7       6450.36       6522.68       254.54 o                         
  -4  -9   7         50.31         80.99        63.71 o                         
  -3  -9   7         17.93         50.34        26.00 o                         
  -2  -9   7         41.79         32.21        27.57 o                         
  -1  -9   7       3591.31       3701.11       116.94 o                         
   0  -9   7        350.50        393.62        45.17 o                         
   1  -9   7      11684.37      11447.05       279.06 o                         
   2  -9   7        164.70        133.60        37.85 o                         
   3  -9   7        197.82        117.01        76.96 o                         
  -9  -8   7        654.98        784.71       204.15 o                         
  -8  -8   7         12.67        -19.86        56.46 o                         
  -7  -8   7       1889.46       1599.44       153.53 o                         
  -6  -8   7         30.76         63.40        37.15 o                         
  -5  -8   7       5763.25       5700.81       207.83 o                         
  -4  -8   7        777.48        788.14        76.06 o                         
  -3  -8   7      11408.91      11823.64       201.99 o                         
  -2  -8   7          2.17         24.14        21.55 o                         
  -1  -8   7       4263.66       4339.76       111.67 o                         
   0  -8   7        212.15        234.41        30.47 o                         
   1  -8   7       3017.20       3034.07        89.86 o                         
   2  -8   7         18.26         45.20        23.15 o                         
   3  -8   7       3089.96       3132.32       118.25 o                         
   4  -8   7         15.73         -9.01        34.89 o                         
  -9  -7   7       3630.42       3852.87       320.72 o                         
  -8  -7   7         74.45         59.39        56.96 o                         
  -7  -7   7       5052.91       4629.21       234.88 o                         
  -6  -7   7          3.48         -9.78        41.67 o                         
  -5  -7   7       1553.94       1552.71        96.24 o                         
  -4  -7   7       1447.72       1369.52        75.72 o                         
  -3  -7   7       2641.56       2628.57        86.10 o                         
  -2  -7   7       7276.44       7240.57       134.21 o                         
  -1  -7   7       7138.56       7107.39       117.74 o                         
   0  -7   7         81.85         81.54        17.84 o                         
   1  -7   7       4791.21       4822.48       106.79 o                         
   2  -7   7       1182.47       1166.90        56.18 o                         
   3  -7   7       3298.10       3307.65        98.50 o                         
   4  -7   7        215.61        233.30        36.20 o                         
   5  -7   7        737.81        766.34        80.09 o                         
  -9  -6   7       2708.72       2785.95       222.15 o                         
  -8  -6   7       1628.15       1626.73       133.09 o                         
  -7  -6   7        289.64        310.40        77.12 o                         
  -6  -6   7       2188.12       2057.80       111.35 o                         
  -5  -6   7      18368.20      17927.18       309.77 o                         
  -4  -6   7        932.73        847.60        56.43 o                         
  -3  -6   7      12863.84      13190.73       211.05 o                         
  -2  -6   7       6033.59       5991.59        80.77 o                         
  -1  -6   7       6781.59       6750.18       111.40 o                         
   0  -6   7        763.58        747.39        37.25 o                         
   1  -6   7       2046.07       2051.57        65.97 o                         
   2  -6   7        998.56        994.70        49.03 o                         
   3  -6   7      15281.74      15334.02       203.66 o                         
   4  -6   7       2828.75       2902.08        94.28 o                         
   5  -6   7       4120.85       4111.83       139.16 o                         
   6  -6   7        690.23        636.84        83.61 o                         
  -9  -5   7       8047.25       8332.23       404.44 o                         
  -8  -5   7       6252.34       6393.99       319.41 o                         
  -7  -5   7       1060.10       1083.92        88.85 o                         
  -6  -5   7        155.73        136.61        35.83 o                         
  -5  -5   7       4200.16       4038.42       141.51 o                         
  -4  -5   7       6441.10       6426.06        82.12 o                         
  -3  -5   7       2050.53       2069.60        70.40 o                         
  -2  -5   7        733.39        729.16        22.18 o                         
  -1  -5   7      25459.38      26010.29       145.21 o                         
   0  -5   7        664.61        681.76        32.40 o                         
   1  -5   7       2906.30       2957.78        60.06 o                         
   2  -5   7          1.13        -10.44        15.93 o                         
   3  -5   7       3310.77       3328.20        89.30 o                         
   4  -5   7       1529.72       1548.74        65.73 o                         
   5  -5   7       4835.39       4902.05       124.21 o                         
   6  -5   7        253.75        261.56        41.46 o                         
   7  -5   7       2177.61       1679.63       319.21 o                         
  -9  -4   7         40.86         66.94        99.73 o                         
  -8  -4   7        513.23        543.14        86.07 o                         
  -7  -4   7       4976.50       5176.28       265.69 o                         
  -6  -4   7        493.78        430.51        33.96 o                         
  -5  -4   7      35918.61      32343.33       850.87 o                         
  -4  -4   7        793.31        882.68        40.38 o                         
  -3  -4   7       3260.57       2971.47        60.78 o                         
  -2  -4   7       1486.84       1538.38        33.24 o                         
  -1  -4   7      17520.78      16335.29       239.55 o                         
   0  -4   7      17656.49      17971.60       163.28 o                         
   1  -4   7      17044.17      17202.99       154.86 o                         
   2  -4   7       4100.38       4071.43        71.48 o                         
   3  -4   7        724.15        731.17        40.23 o                         
   4  -4   7         11.57         13.80        18.48 o                         
   5  -4   7       7149.31       7213.12       144.28 o                         
   6  -4   7          3.16        -15.58        25.00 o                         
   7  -4   7       2274.45       2207.91       105.98 o                         
  -9  -3   7       1404.37       1447.41       141.76 o                         
  -8  -3   7       2805.61       2777.16       172.40 o                         
  -7  -3   7       2644.51       2565.26       103.05 o                         
  -6  -3   7        603.80        588.11        37.53 o                         
  -5  -3   7      24134.67      23632.07       294.59 o                         
  -4  -3   7         50.17         70.55        13.18 o                         
  -3  -3   7        689.75        621.64        19.30 o                         
  -2  -3   7       3375.96       3258.35        55.29 o                         
  -1  -3   7      38328.41      38346.89       266.79 o                         
   0  -3   7         15.49         41.32         7.19 o                         
   1  -3   7      16865.72      17173.21       158.78 o                         
   2  -3   7       6565.92       6583.50        81.57 o                         
   3  -3   7       2982.43       2943.49        58.04 o                         
   4  -3   7       8541.33       8421.36       139.10 o                         
   5  -3   7      13318.78      13185.57       188.12 o                         
   6  -3   7       2446.67       2437.00        86.20 o                         
   7  -3   7       1537.12       1511.11        69.82 o                         
   8  -3   7       2714.22       2769.92       119.31 o                         
  -9  -2   7        776.12        773.18       129.48 o                         
  -8  -2   7       2059.72       2161.91       103.40 o                         
  -7  -2   7       6468.95       6542.23       154.10 o                         
  -6  -2   7         65.79         50.46        27.20 o                         
  -5  -2   7       7090.09       7064.96       172.17 o                         
  -4  -2   7       7470.80       7521.69       115.99 o                         
  -3  -2   7       1996.24       2012.78        37.14 o                         
  -2  -2   7       6467.74       5963.04        54.02 o                         
  -1  -2   7      17104.31      17066.00       116.70 o                         
   0  -2   7      30009.47      29353.58       390.89 o                         
   1  -2   7       2862.24       2779.98        41.20 o                         
   2  -2   7      42100.25      42047.50       257.27 o                         
   3  -2   7       7846.52       7930.20       119.63 o                         
   4  -2   7       3878.38       3747.38        88.81 o                         
   5  -2   7      18673.11      18229.52       214.21 o                         
   6  -2   7       3117.11       3030.64        88.17 o                         
   7  -2   7        388.15        388.30        36.67 o                         
   8  -2   7        604.51        637.80        51.46 o                         
   9  -2   7       4176.55       4133.26       340.67 o                         
  -9  -1   7       1816.48       1911.44       200.22 o                         
  -8  -1   7          2.73         41.09        43.64 o                         
  -7  -1   7       4920.89       5062.54       156.22 o                         
  -6  -1   7       5324.01       5204.14       138.57 o                         
  -5  -1   7       1622.89       1613.77        76.25 o                         
  -4  -1   7       4293.07       4129.41        77.45 o                         
  -3  -1   7      31215.72      30523.96       237.40 o                         
  -2  -1   7       6748.64       6752.99        58.54 o                         
  -1  -1   7      23988.68      24055.26       116.77 o                         
   0  -1   7       2043.24       2125.35        26.63 o                         
   1  -1   7       2158.24       2152.15        36.09 o                         
   2  -1   7       1210.23       1205.32        32.67 o                         
   3  -1   7       9277.52       9043.62       102.91 o                         
   4  -1   7          0.22          9.51        11.16 o                         
   5  -1   7      23672.24      23078.47       229.97 o                         
   6  -1   7       4492.77       4335.43       102.01 o                         
   7  -1   7         40.91         17.46        23.61 o                         
   8  -1   7         54.27         53.99        37.23 o                         
   9  -1   7       9099.37       9530.66       308.58 o                         
  -9   0   7       3165.66       3148.15       198.92 o                         
  -8   0   7        182.21        233.71        44.35 o                         
  -7   0   7       9201.57       9316.87       260.84 o                         
  -6   0   7       2939.69       2987.80       105.25 o                         
  -5   0   7         39.34         33.15        18.97 o                         
  -4   0   7       4093.39       4092.61        76.76 o                         
  -3   0   7      18674.56      18738.80       147.27 o                         
  -2   0   7       6474.29       6561.86        63.65 o                         
  -1   0   7      16269.38      16521.11        87.86 o                         
   0   0   7      19988.63      20572.58        99.16 o                         
   1   0   7       5451.11       5555.37        52.71 o                         
   2   0   7        155.54        144.99        11.28 o                         
   3   0   7      21448.30      20918.23       205.66 o                         
   4   0   7       3830.33       3766.46        77.65 o                         
   5   0   7      10653.82      10806.15       245.21 o                         
   6   0   7         45.08         30.56        20.19 o                         
   7   0   7        127.81        143.85        32.04 o                         
   8   0   7        449.93        471.63        52.44 o                         
   9   0   7       5154.25       5200.16       158.08 o                         
  -8   1   7        215.36        228.11        41.34 o                         
  -7   1   7       9361.49       9506.95       216.14 o                         
  -6   1   7          9.54         29.05        22.92 o                         
  -5   1   7       1763.01       1707.65        66.19 o                         
  -4   1   7       1176.03       1201.60        45.29 o                         
  -3   1   7      10666.88      10618.22       110.34 o                         
  -2   1   7        449.37        442.50        20.68 o                         
  -1   1   7      11867.45      11707.31        89.36 o                         
   0   1   7        536.21        538.96        15.08 o                         
   1   1   7      17551.89      18288.04       112.39 o                         
   2   1   7       8791.57       8747.26       153.83 o                         
   3   1   7       4097.87       3802.48        80.25 o                         
   4   1   7       2948.34       3011.27        66.70 o                         
   5   1   7       5234.12       5258.13        95.04 o                         
   6   1   7       1248.27       1285.61        59.86 o                         
   7   1   7      15382.79      16101.57       391.55 o                         
   8   1   7       1813.68       2009.56        92.31 o                         
   9   1   7        939.58       1029.87        76.78 o                         
  10   1   7        162.06        -58.36       120.54 o                         
  -8   2   7       1036.13        948.88       102.85 o                         
  -7   2   7       5704.08       5600.75       189.02 o                         
  -6   2   7        288.35        324.32        40.97 o                         
  -5   2   7       9536.23       9663.97       154.69 o                         
  -4   2   7        258.64        254.31        24.05 o                         
  -3   2   7       6619.36       6573.93        91.34 o                         
  -2   2   7       2005.33       1959.13        38.31 o                         
  -1   2   7       4124.52       4114.26        44.07 o                         
   0   2   7      28470.16      28679.61       168.32 o                         
   1   2   7      45433.30      44115.17       285.21 o                         
   2   2   7       3073.64       3133.36        54.18 o                         
   3   2   7      33279.71      36133.78       961.00 o                         
   4   2   7        761.34        714.77        35.24 o                         
   5   2   7        493.71        512.71        41.68 o                         
   6   2   7        955.74        934.11        58.21 o                         
   7   2   7      15968.94      16865.49       361.19 o                         
   8   2   7       1085.32       1110.28        74.08 o                         
   9   2   7       8410.59       8757.06       217.76 o                         
  10   2   7        176.75         43.20       118.12 o                         
  -7   3   7       1652.35       1614.81       114.49 o                         
  -6   3   7        506.11        477.77        56.40 o                         
  -5   3   7       3773.32       3869.92       110.02 o                         
  -4   3   7      10800.03      10765.83       188.19 o                         
  -3   3   7       8388.62       8242.11       109.70 o                         
  -2   3   7      12450.57      12173.63       114.36 o                         
  -1   3   7       5496.44       5349.32        59.35 o                         
   0   3   7       7500.63       7735.94        76.62 o                         
   1   3   7         61.41         75.88         9.41 o                         
   2   3   7       3130.61       3162.09        55.74 o                         
   3   3   7      31868.71      30549.49       565.99 o                         
   4   3   7       1968.40       2110.26        98.28 o                         
   5   3   7       4594.48       4461.48       193.99 o                         
   6   3   7       6509.10       6078.22       251.86 o                         
   7   3   7       4040.27       3906.80       134.65 o                         
   8   3   7        955.19        856.53        76.69 o                         
   9   3   7        479.98        301.28        51.91 o                         
  10   3   7       1806.84       1484.87        92.86 o                         
  -7   4   7       4777.47       4824.65       371.11 o                         
  -6   4   7       2626.10       2740.11       140.69 o                         
  -5   4   7       1455.56       1469.42        78.53 o                         
  -4   4   7       2065.21       2065.99        70.67 o                         
  -3   4   7       5224.00       5162.53        94.73 o                         
  -2   4   7       1080.97       1135.36        39.43 o                         
  -1   4   7      30483.76      30287.62       167.09 o                         
   0   4   7         85.97         76.44         6.71 o                         
   1   4   7       1134.75       1162.52        32.01 o                         
   2   4   7       1729.29       1717.65        49.80 o                         
   3   4   7      26088.50      22662.54       599.85 o                         
   4   4   7         15.62         35.43        23.61 o                         
   5   4   7       1366.03       1447.99        83.14 o                         
   6   4   7       4930.27       4631.86       239.07 o                         
   7   4   7      11381.54       9042.49       195.83 o                         
   8   4   7       1277.43       1019.61        67.59 o                         
   9   4   7       6409.15       5490.46       202.85 o                         
  10   4   7        395.95        178.09        40.64 o                         
  -6   5   7        680.56        570.44        81.58 o                         
  -5   5   7        718.39        704.07        63.94 o                         
  -4   5   7         39.72         44.39        22.45 o                         
  -3   5   7       9658.92       9728.83       143.45 o                         
  -2   5   7       3161.50       3210.44        70.87 o                         
  -1   5   7      17135.80      17251.23       142.39 o                         
   0   5   7       3191.64       3311.96        55.73 o                         
   1   5   7        753.59        704.37        23.17 o                         
   2   5   7        867.63        881.43        30.64 o                         
   3   5   7      33576.40      33548.86       858.88 o                         
   4   5   7       5400.60       5247.90       258.77 o                         
   5   5   7      16515.02      18054.34       240.50 o                         
   6   5   7       5189.75       5542.71       123.56 o                         
   7   5   7        270.02        269.73        33.69 o                         
   8   5   7       1391.10       1332.36        74.44 o                         
   9   5   7       3472.06       3224.96       160.91 o                         
  10   5   7        747.02        503.81        77.35 o                         
  11   5   7       4178.27       4473.96       469.88 o                         
  -5   6   7         93.73         16.75        36.83 o                         
  -4   6   7          0.55        -25.40        25.40 o                         
  -3   6   7       2793.82       2727.36        87.18 o                         
  -2   6   7        175.40        170.70        23.36 o                         
  -1   6   7      20000.59      20389.77       182.32 o                         
   0   6   7        974.47       1035.10        36.76 o                         
   1   6   7       1867.05       1817.93        54.95 o                         
   2   6   7       2272.21       2146.42        61.72 o                         
   3   6   7       3123.69       3222.64        96.74 o                         
   4   6   7       2703.66       2221.91       180.84 o                         
   5   6   7       2396.18       2793.83        81.70 o                         
   6   6   7       6421.71       7128.91       137.58 o                         
   7   6   7      13681.97      15223.61       259.63 o                         
   8   6   7       3166.99       3500.63       126.03 o                         
   9   6   7       3538.73       3900.56       133.65 o                         
  10   6   7          2.15         13.10        37.26 o                         
  -5   7   7       6221.14       5643.62       450.78 o                         
  -4   7   7        892.88        868.55        75.71 o                         
  -3   7   7       4136.90       4157.46       118.73 o                         
  -2   7   7        390.72        435.15        41.56 o                         
  -1   7   7         83.44         73.20        25.63 o                         
   0   7   7       3814.63       3703.00        87.67 o                         
   1   7   7      24052.69      23274.99       431.66 o                         
   2   7   7        219.92        231.32        26.61 o                         
   3   7   7      24988.27      23779.15       621.32 o                         
   4   7   7       1665.48       1277.51       111.93 o                         
   5   7   7        154.60        179.19        39.93 o                         
   6   7   7       1485.67       1586.28        75.68 o                         
   7   7   7       4292.27       4666.70       131.23 o                         
   8   7   7         48.54        114.15        33.44 o                         
   9   7   7      13619.88      15430.16       298.67 o                         
  10   7   7        678.72        866.25        79.04 o                         
  -4   8   7         17.88         29.43        43.75 o                         
  -3   8   7       8716.09       8636.83       208.68 o                         
  -2   8   7          6.29         43.24        26.42 o                         
  -1   8   7        315.70        369.00        40.41 o                         
   0   8   7       1310.16       1389.09        69.70 o                         
   1   8   7       4293.50       4033.75       111.69 o                         
   2   8   7        227.53        174.55        32.40 o                         
   3   8   7       3245.55       3153.41       142.88 o                         
   4   8   7       1615.36       1379.53        71.21 o                         
   5   8   7       5120.08       4801.35       261.96 o                         
   6   8   7       1983.26       2284.71       110.04 o                         
   7   8   7       5830.30       6713.15       169.74 o                         
   8   8   7        352.38        486.02        61.05 o                         
   9   8   7        778.65        888.09        80.28 o                         
  10   8   7        904.37       1163.11       131.73 o                         
  -3   9   7       2720.46       2686.30       311.51 o                         
  -2   9   7       2159.10       2248.00       104.20 o                         
  -1   9   7        649.59        733.72        56.56 o                         
   0   9   7         91.91        141.93        32.11 o                         
   1   9   7      18331.77      17737.67       242.45 o                         
   2   9   7       1077.56        857.53        55.09 o                         
   3   9   7       2725.65       2767.15       163.59 o                         
   4   9   7       5889.03       5237.75       155.58 o                         
   5   9   7       1517.77       1264.38       106.31 o                         
   6   9   7       1576.16       1733.88       101.32 o                         
   7   9   7       6522.65       7312.55       201.31 o                         
   8   9   7         34.50         70.41        33.86 o                         
   9   9   7       3240.42       3626.78       158.02 o                         
  -2  10   7        103.45         93.85       104.57 o                         
  -1  10   7       1308.76       1384.94       136.39 o                         
   0  10   7          2.21         27.28        33.79 o                         
   1  10   7       1263.20       1150.08        93.80 o                         
   2  10   7        945.31        824.94        73.87 o                         
   3  10   7       2479.87       2507.00       110.74 o                         
   4  10   7       1981.67       1702.56        95.54 o                         
   5  10   7      14333.03      12231.83       298.95 o                         
   6  10   7        346.56        411.38        51.72 o                         
   7  10   7       2373.51       2756.06       131.20 o                         
   8  10   7        222.56        364.09        55.34 o                         
   9  10   7        102.88         94.51        46.16 o                         
   0  11   7        193.70         99.01        56.55 o                         
   1  11   7       5099.17       5094.28       208.40 o                         
   2  11   7        441.21        441.34        62.23 o                         
   3  11   7         64.16         26.36        35.25 o                         
   4  11   7        107.99        102.60        53.91 o                         
   5  11   7       1452.69       1249.54       100.12 o                         
   6  11   7        492.80        529.86        75.93 o                         
   7  11   7       8667.80      10093.26       262.30 o                         
   8  11   7        441.55        621.11        85.78 o                         
   2  12   7         11.76         66.79        95.66 o                         
   3  12   7       7166.44       7586.15       555.12 o                         
   4  12   7         47.12         39.17        64.88 o                         
   5  12   7        961.53        726.87        80.40 o                         
   6  12   7          2.65        -63.20        63.20 o                         
   7  12   7       2000.93       2592.57       358.08 o                         
  -5 -11   8       1620.10       1726.86       203.54 o                         
  -4 -11   8       5250.85       5219.06       522.08 o                         
  -3 -11   8        414.93        446.13       121.60 o                         
  -2 -11   8       2483.69       2406.78       254.24 o                         
  -1 -11   8        636.54        555.74       114.27 o                         
   0 -11   8       1206.56       1382.44       262.88 o                         
  -7 -10   8       1283.05       1388.63       138.77 o                         
  -6 -10   8       3753.61       3699.08       214.80 o                         
  -5 -10   8         94.23         17.36        60.27 o                         
  -4 -10   8       1010.09       1054.80        97.48 o                         
  -3 -10   8        590.75        617.19        68.86 o                         
  -2 -10   8       2566.12       2656.52       123.41 o                         
  -1 -10   8         74.42         84.69        28.47 o                         
   0 -10   8       9487.97       9621.30       267.43 o                         
   1 -10   8        804.78        850.32       145.54 o                         
  -8  -9   8        574.26        383.99       122.52 o                         
  -7  -9   8       3053.90       3111.20       232.25 o                         
  -6  -9   8       9218.54       9243.40       294.33 o                         
  -5  -9   8        373.00        375.79        65.14 o                         
  -4  -9   8       1929.11       1807.25       115.51 o                         
  -3  -9   8        620.49        597.63        57.46 o                         
  -2  -9   8       1346.80       1431.80        84.93 o                         
  -1  -9   8        282.34        343.54        39.63 o                         
   0  -9   8       3659.04       3813.26       129.94 o                         
   1  -9   8       1192.20       1201.63        76.40 o                         
   2  -9   8       2001.32       1877.84       121.24 o                         
   3  -9   8        110.89          4.77       116.28 o                         
  -8  -8   8       5293.14       5365.17       325.62 o                         
  -7  -8   8        175.66        118.80        48.41 o                         
  -6  -8   8       3008.69       3035.27       148.97 o                         
  -5  -8   8       2344.57       2395.76       138.49 o                         
  -4  -8   8       2212.14       2254.86       129.55 o                         
  -3  -8   8       1895.49       1836.87        91.31 o                         
  -2  -8   8      14253.82      14680.99       219.92 o                         
  -1  -8   8         37.06         33.52        19.92 o                         
   0  -8   8       1756.71       1821.87        80.31 o                         
   1  -8   8       4063.52       4129.54       125.32 o                         
   2  -8   8       6128.33       5990.29       155.76 o                         
   3  -8   8        323.04        371.50        53.68 o                         
   4  -8   8       2650.62       2772.14       299.11 o                         
  -9  -7   8          1.04        -18.26        82.69 o                         
  -8  -7   8       5860.83       5811.13       315.27 o                         
  -7  -7   8       6800.44       6263.13       235.35 o                         
  -6  -7   8       3226.95       3199.43       165.04 o                         
  -5  -7   8      11576.41      11660.63       262.68 o                         
  -4  -7   8       1783.77       1768.61        94.35 o                         
  -3  -7   8          8.36          1.21        22.64 o                         
  -2  -7   8      18238.64      18477.30       223.24 o                         
  -1  -7   8       4623.67       4763.85       113.85 o                         
   0  -7   8        120.76        101.33        26.20 o                         
   1  -7   8         39.68         55.85        19.10 o                         
   2  -7   8       8306.74       8286.72       151.13 o                         
   3  -7   8        408.80        447.01        38.25 o                         
   4  -7   8       5336.84       5467.14       160.70 o                         
   5  -7   8        465.79        582.86        80.20 o                         
  -9  -6   8       1446.55       1614.86       213.63 o                         
  -8  -6   8       5633.58       5767.84       253.89 o                         
  -7  -6   8         85.84         78.10        70.27 o                         
  -6  -6   8        568.08        492.12        58.80 o                         
  -5  -6   8        615.26        653.54        59.91 o                         
  -4  -6   8       2132.89       2066.63        95.70 o                         
  -3  -6   8       2236.75       2314.04        68.88 o                         
  -2  -6   8      31999.34      32609.22       291.65 o                         
  -1  -6   8       8269.21       8350.34       112.16 o                         
   0  -6   8        237.62        208.85        22.63 o                         
   1  -6   8         30.10         47.03        19.62 o                         
   2  -6   8       9469.84       9434.99       152.80 o                         
   3  -6   8      14048.23      14074.85       199.29 o                         
   4  -6   8       2455.64       2564.93        90.80 o                         
   5  -6   8       4473.46       4503.23       147.71 o                         
   6  -6   8        816.63        873.96       122.53 o                         
  -9  -5   8       1122.37       1123.04       190.68 o                         
  -8  -5   8       8060.33       8322.22       302.68 o                         
  -7  -5   8       3375.13       3467.83       207.25 o                         
  -6  -5   8       4163.38       3995.77       142.23 o                         
  -5  -5   8       3756.74       3787.31       138.06 o                         
  -4  -5   8       4955.91       4752.56       128.54 o                         
  -3  -5   8       4705.67       4734.62        99.17 o                         
  -2  -5   8      23282.83      23353.44       171.02 o                         
  -1  -5   8        330.29        326.73        19.48 o                         
   0  -5   8       2578.05       2527.72        64.41 o                         
   1  -5   8       5846.64       5756.31        88.70 o                         
   2  -5   8      16273.36      16198.06       192.28 o                         
   3  -5   8        893.32        898.70        48.37 o                         
   4  -5   8       5922.83       6196.07       133.59 o                         
   5  -5   8       2318.33       2402.07        89.16 o                         
   6  -5   8       2159.97       2187.94        91.00 o                         
   7  -5   8        534.73        538.99       195.18 o                         
  -9  -4   8          0.98        -77.68        94.90 o                         
  -8  -4   8        837.76        835.49       103.22 o                         
  -7  -4   8        331.14        279.68        55.25 o                         
  -6  -4   8       6618.61       6418.24       267.23 o                         
  -5  -4   8       2166.24       2150.70        92.83 o                         
  -4  -4   8       5245.55       5113.89       156.16 o                         
  -3  -4   8        965.57        932.77        41.10 o                         
  -2  -4   8       1590.04       1565.62        38.68 o                         
  -1  -4   8         80.98         87.15        12.45 o                         
   0  -4   8      11524.58      11577.43        89.49 o                         
   1  -4   8       1022.99       1009.12        33.24 o                         
   2  -4   8      11362.83      11446.30       152.21 o                         
   3  -4   8       4328.50       4336.02        99.63 o                         
   4  -4   8         87.92        105.51        22.32 o                         
   5  -4   8       3639.65       3614.19       104.41 o                         
   6  -4   8       2909.37       2831.34        97.84 o                         
   7  -4   8        382.41        421.12        44.64 o                         
  -8  -3   8       1200.96       1240.16       124.02 o                         
  -7  -3   8       3740.55       3580.26       310.38 o                         
  -6  -3   8       8056.87       7892.32       210.29 o                         
  -5  -3   8        108.65        120.05        18.78 o                         
  -4  -3   8      20875.16      20802.01       189.33 o                         
  -3  -3   8       1672.47       1414.02        50.95 o                         
  -2  -3   8        185.52        194.31        15.21 o                         
  -1  -3   8        531.18        531.07        22.96 o                         
   0  -3   8      14009.25      14432.85       238.35 o                         
   1  -3   8       5072.27       5204.69        68.65 o                         
   2  -3   8      20860.70      20287.49       214.67 o                         
   3  -3   8        352.43        305.21        28.13 o                         
   4  -3   8       6582.00       6585.59       125.71 o                         
   5  -3   8       1735.91       1737.55        69.89 o                         
   6  -3   8        460.21        451.02        37.11 o                         
   7  -3   8         20.08         34.04        24.94 o                         
   8  -3   8       5157.25       5132.02       176.82 o                         
  -8  -2   8       4797.93       4629.55       233.43 o                         
  -7  -2   8       2312.76       2464.91       105.51 o                         
  -6  -2   8       1052.90        971.97        63.46 o                         
  -5  -2   8        160.46        181.81        28.50 o                         
  -4  -2   8      11566.34      11530.41       150.46 o                         
  -3  -2   8      15356.20      15049.63       169.85 o                         
  -2  -2   8      16659.06      16081.99       144.43 o                         
  -1  -2   8       7242.17       7231.51        84.56 o                         
   0  -2   8      14818.73      15280.46       143.11 o                         
   1  -2   8       5565.51       5593.02        62.92 o                         
   2  -2   8        864.44        828.26        22.33 o                         
   3  -2   8       9748.37       9737.68       130.20 o                         
   4  -2   8      16011.87      15940.61       181.14 o                         
   5  -2   8         59.66         63.17        19.17 o                         
   6  -2   8       8825.70       8535.72       151.31 o                         
   7  -2   8        652.74        688.87        50.36 o                         
   8  -2   8       1395.91       1448.38        76.32 o                         
   9  -2   8         97.05         42.14        74.36 o                         
  -8  -1   8       9099.86       8629.09       317.59 o                         
  -7  -1   8        949.77        921.41        70.19 o                         
  -6  -1   8        450.92        494.41        45.19 o                         
  -5  -1   8       3089.78       2932.81        94.63 o                         
  -4  -1   8      10709.17      10667.32       132.67 o                         
  -3  -1   8       2230.21       2108.53        37.50 o                         
  -2  -1   8       3994.86       4054.24        48.13 o                         
  -1  -1   8      10965.45      11250.30       111.94 o                         
   0  -1   8      17264.37      17213.70        89.13 o                         
   1  -1   8       2883.78       2906.70        45.85 o                         
   2  -1   8       8255.83       8037.17        92.28 o                         
   3  -1   8        438.82        417.68        22.02 o                         
   4  -1   8       8110.55       7931.11       115.08 o                         
   5  -1   8          9.64         37.53        17.86 o                         
   6  -1   8       2643.70       2642.81        81.84 o                         
   7  -1   8        227.21        222.20        30.96 o                         
   8  -1   8       2463.02       2682.75       108.89 o                         
   9  -1   8         92.62         43.72        76.78 o                         
  -8   0   8       6721.10       6574.73       204.98 o                         
  -7   0   8       1445.68       1381.92        88.10 o                         
  -6   0   8        349.04        386.31        39.96 o                         
  -5   0   8       6101.31       6202.56       140.01 o                         
  -4   0   8      19198.13      19093.90       225.79 o                         
  -3   0   8       6085.57       6060.34        84.93 o                         
  -2   0   8      22055.16      22250.87       130.21 o                         
  -1   0   8       4793.67       4659.18        48.04 o                         
   0   0   8       6096.37       6076.54        51.61 o                         
   1   0   8       1403.62       1558.02        33.42 o                         
   2   0   8       8362.25       8364.04        99.49 o                         
   3   0   8       1502.89       1536.65        48.17 o                         
   4   0   8      15078.28      14597.70       272.75 o                         
   5   0   8         76.14         69.70        19.44 o                         
   6   0   8      19033.82      19054.48       231.55 o                         
   7   0   8        428.79        422.81        40.23 o                         
   8   0   8        312.28        289.99        43.33 o                         
   9   0   8          0.41         64.25        63.23 o                         
  -8   1   8       4179.97       4028.90       168.60 o                         
  -7   1   8        121.67        113.90        36.13 o                         
  -6   1   8       1226.63       1300.95        74.44 o                         
  -5   1   8        413.81        406.30        36.33 o                         
  -4   1   8       6944.57       6940.31       117.52 o                         
  -3   1   8       7830.49       7709.06        92.34 o                         
  -2   1   8        371.35        385.02        20.95 o                         
  -1   1   8      18515.47      18057.70       163.98 o                         
   0   1   8      23245.89      23244.38       133.48 o                         
   1   1   8       6724.09       6876.20        72.34 o                         
   2   1   8      39360.95      38945.63       240.14 o                         
   3   1   8       2436.92       2294.57        52.26 o                         
   4   1   8       9575.97       8946.83       175.64 o                         
   5   1   8         12.33         22.88        27.18 o                         
   6   1   8      13887.55      14375.54       203.07 o                         
   7   1   8         13.09         61.13        32.08 o                         
   8   1   8       9379.74       9817.52       208.18 o                         
   9   1   8        152.09        206.16        56.32 o                         
  -8   2   8        176.70        124.72        99.18 o                         
  -7   2   8       1887.57       1904.65       110.11 o                         
  -6   2   8       3415.24       3661.96       139.33 o                         
  -5   2   8       1591.11       1588.09        71.00 o                         
  -4   2   8      37549.36      37446.27       367.79 o                         
  -3   2   8       3715.34       3766.20        70.76 o                         
  -2   2   8         92.22         95.07        11.82 o                         
  -1   2   8       1827.39       1847.29        35.61 o                         
   0   2   8        602.43        635.46        25.39 o                         
   1   2   8        648.57        607.50        19.04 o                         
   2   2   8      80204.30      76992.58       639.66 o                         
   3   2   8       5233.62       5397.22       180.83 o                         
   4   2   8       1610.13       1602.57        74.56 o                         
   5   2   8         82.03         56.51        17.73 o                         
   6   2   8       8593.87       8604.19       244.00 o                         
   7   2   8       1731.93       1816.77        81.96 o                         
   8   2   8        930.38        960.17        68.22 o                         
   9   2   8       2769.85       2740.71       124.70 o                         
  10   2   8       5252.89       5548.66       381.20 o                         
  -7   3   8        776.76        712.25        84.82 o                         
  -6   3   8        746.96        824.16        71.85 o                         
  -5   3   8        269.83        220.88        40.98 o                         
  -4   3   8       6155.82       6091.45       132.00 o                         
  -3   3   8       5814.07       5795.95        94.13 o                         
  -2   3   8      15817.54      15834.47       138.90 o                         
  -1   3   8        199.82        221.32        12.49 o                         
   0   3   8      13518.76      13497.62       109.71 o                         
   1   3   8      13297.74      12861.93       115.16 o                         
   2   3   8       8001.23       8016.91        78.56 o                         
   3   3   8       9615.77       9344.67       214.18 o                         
   4   3   8       1410.32       1545.85        92.67 o                         
   5   3   8        398.34        377.11        29.27 o                         
   6   3   8      33400.36      31672.41      1370.60 o                         
   7   3   8       4270.70       4058.59       195.89 o                         
   8   3   8       1607.66       1421.76        88.74 o                         
   9   3   8       5831.64       4794.26       207.23 o                         
  10   3   8       1191.36        865.90        94.35 o                         
  -7   4   8        469.65        615.01       240.27 o                         
  -6   4   8       6815.16       6905.82       225.67 o                         
  -5   4   8       3674.02       3652.17       123.68 o                         
  -4   4   8       1441.60       1434.16        64.25 o                         
  -3   4   8        553.33        497.07        32.82 o                         
  -2   4   8       1099.97       1070.23        38.57 o                         
  -1   4   8        213.83        208.83        14.05 o                         
   0   4   8       9803.44       9792.66        93.68 o                         
   1   4   8       2317.00       2110.70        42.84 o                         
   2   4   8      15309.03      15202.77       232.77 o                         
   3   4   8       1056.31        976.73        51.30 o                         
   4   4   8       2910.98       2818.27       159.44 o                         
   5   4   8        131.24        114.27        35.94 o                         
   6   4   8       6120.16       5936.35       250.64 o                         
   7   4   8       3201.02       2515.53       104.48 o                         
   8   4   8         96.46        -39.05        39.05 o                         
   9   4   8        564.70        255.72        55.26 o                         
  10   4   8       5482.70       4492.86       182.04 o                         
  -6   5   8       2854.37       2583.28       338.14 o                         
  -5   5   8          1.43          9.92        31.02 o                         
  -4   5   8       1692.17       1697.46        75.17 o                         
  -3   5   8       1315.06       1361.90        59.09 o                         
  -2   5   8      17527.96      17612.87       183.57 o                         
  -1   5   8        707.76        748.50        30.86 o                         
   0   5   8      17363.22      16990.93       155.81 o                         
   1   5   8       2050.16       1993.01        39.56 o                         
   2   5   8       1145.41       1259.64        36.70 o                         
   3   5   8        819.84        831.39        41.61 o                         
   4   5   8      26082.62      24651.08       833.03 o                         
   5   5   8        228.41        221.90        32.49 o                         
   6   5   8      26084.26      28199.51       505.90 o                         
   7   5   8       2195.48       2281.80        89.75 o                         
   8   5   8        101.20         62.41        31.04 o                         
   9   5   8         42.69         19.15        41.00 o                         
  10   5   8       1253.24       1091.04        82.25 o                         
  -5   6   8        133.07        116.95        54.07 o                         
  -4   6   8        164.64        132.90        29.07 o                         
  -3   6   8         40.74         53.71        22.62 o                         
  -2   6   8        424.11        459.27        38.46 o                         
  -1   6   8        795.22        823.41        49.32 o                         
   0   6   8      26197.84      25990.74       259.05 o                         
   1   6   8       2021.14       2038.32        64.14 o                         
   2   6   8       3633.55       3745.33        83.71 o                         
   3   6   8        636.78        715.47        56.12 o                         
   4   6   8       1852.88       1495.98       116.68 o                         
   5   6   8       3043.60       3195.38       102.43 o                         
   6   6   8       1906.05       2221.74        87.92 o                         
   7   6   8       1136.26       1202.08        75.76 o                         
   8   6   8      11260.20      12205.15       259.37 o                         
   9   6   8          0.56         30.81        45.83 o                         
  10   6   8       2012.55       2316.75       130.09 o                         
  -4   7   8      11410.24      11468.42       261.67 o                         
  -3   7   8        562.92        588.61        51.97 o                         
  -2   7   8       1445.83       1465.17        70.08 o                         
  -1   7   8       1508.46       1507.55        71.21 o                         
   0   7   8        946.30        944.16        47.74 o                         
   1   7   8        575.17        588.99        39.52 o                         
   2   7   8       8502.81       8760.69       166.17 o                         
   3   7   8         15.38         49.53        30.90 o                         
   4   7   8      24146.79      22267.36       815.69 o                         
   5   7   8        327.24        266.45        41.14 o                         
   6   7   8         48.91        103.02        32.11 o                         
   7   7   8       1629.10       1782.25        90.39 o                         
   8   7   8       3100.65       3389.36       117.54 o                         
   9   7   8        818.35       1037.08        75.23 o                         
  10   7   8       5569.82       6593.53       208.40 o                         
  -4   8   8       2247.68       2339.77       473.09 o                         
  -3   8   8        511.60        497.16        54.93 o                         
  -2   8   8       2756.76       2802.86       101.35 o                         
  -1   8   8         14.57         18.92        25.08 o                         
   0   8   8      10204.12      10374.67       189.70 o                         
   1   8   8        203.50        221.84        30.00 o                         
   2   8   8       1450.49       1496.48        73.04 o                         
   3   8   8       1379.60       1304.12        71.10 o                         
   4   8   8       5465.13       4812.71       176.59 o                         
   5   8   8       1357.36       1181.79       121.26 o                         
   6   8   8       4270.35       4712.34       158.34 o                         
   7   8   8         83.15         90.65        31.48 o                         
   8   8   8       5721.83       6357.66       170.96 o                         
   9   8   8        224.49        269.92        52.00 o                         
  -3   9   8        466.29        352.25       132.06 o                         
  -2   9   8        306.90        318.90        63.45 o                         
  -1   9   8          5.15         23.21        29.92 o                         
   0   9   8       3985.14       3970.09       132.88 o                         
   1   9   8       4008.78       4123.28       135.70 o                         
   2   9   8       2230.52       2126.96        91.10 o                         
   3   9   8       1038.57       1155.48        82.43 o                         
   4   9   8       6592.00       6278.59       181.72 o                         
   5   9   8          7.00        -45.96        46.73 o                         
   6   9   8       1446.62       1526.63        96.29 o                         
   7   9   8        266.49        397.09        55.64 o                         
   8   9   8        294.66        358.53        49.49 o                         
   9   9   8       1557.69       1753.74       111.75 o                         
  -1  10   8        673.18        698.46       118.88 o                         
   0  10   8       8807.41       8859.75       199.70 o                         
   1  10   8         60.79         32.64        39.14 o                         
   2  10   8         28.91        -25.03        32.23 o                         
   3  10   8         30.15         12.34        48.62 o                         
   4  10   8       4933.51       4552.45       199.90 o                         
   5  10   8        874.31        718.59        69.82 o                         
   6  10   8      15014.08      16246.50       555.37 o                         
   7  10   8       3969.79       4775.09       172.15 o                         
   8  10   8        234.53        355.55        52.69 o                         
   9  10   8         24.92         44.47        99.66 o                         
   0  11   8       4920.36       4835.40       304.27 o                         
   1  11   8        308.12        421.72        94.32 o                         
   2  11   8       2311.30       2299.79       133.96 o                         
   3  11   8        446.60        384.57        46.07 o                         
   4  11   8       1118.63       1090.69        96.40 o                         
   5  11   8       1728.88       1454.75       114.35 o                         
   6  11   8       2725.26       2810.93       156.76 o                         
   7  11   8         25.01        143.25        45.00 o                         
   8  11   8       1016.07       1404.77       322.01 o                         
   2  12   8       1658.69       1503.89       193.02 o                         
   3  12   8        310.41        255.83       109.62 o                         
   4  12   8       5298.36       5192.67       295.87 o                         
   5  12   8        183.03        -99.76       150.92 o                         
   6  12   8        702.74        440.67       159.14 o                         
  -4 -11   9       5576.80       5544.67       365.02 o                         
  -3 -11   9       2361.43       2476.26       255.86 o                         
  -2 -11   9        916.55       1174.21       226.54 o                         
  -1 -11   9        783.65        680.81       186.63 o                         
  -7 -10   9        546.72        597.68       199.10 o                         
  -6 -10   9       2057.79       1963.29       179.73 o                         
  -5 -10   9       8128.40       8376.83       350.92 o                         
  -4 -10   9        241.05        202.98        50.24 o                         
  -3 -10   9       2223.63       2226.84       127.95 o                         
  -2 -10   9        523.19        577.41        69.17 o                         
  -1 -10   9       1038.48       1043.26        75.28 o                         
   0 -10   9        756.62        738.11        64.20 o                         
   1 -10   9       6049.06       5961.88       363.84 o                         
  -7  -9   9       1159.37       1051.84       121.34 o                         
  -6  -9   9        153.91        162.51        56.34 o                         
  -5  -9   9       6784.10       6423.18       315.60 o                         
  -4  -9   9       2025.29       2041.83       124.99 o                         
  -3  -9   9       1198.27       1271.70        91.38 o                         
  -2  -9   9       4878.57       4909.20       138.00 o                         
  -1  -9   9       1412.86       1542.48        80.04 o                         
   0  -9   9        251.05        296.09        45.48 o                         
   1  -9   9      14552.97      14472.08       264.46 o                         
   2  -9   9         86.03         32.34        46.99 o                         
   3  -9   9         15.09       -115.22       116.64 o                         
  -8  -8   9         41.59         41.89        67.71 o                         
  -7  -8   9       1353.92       1308.64       106.39 o                         
  -6  -8   9        842.79        950.98        96.01 o                         
  -5  -8   9       5732.69       5705.60       216.31 o                         
  -4  -8   9         12.87         23.22        33.09 o                         
  -3  -8   9       5975.35       5965.13       165.96 o                         
  -2  -8   9        697.82        795.99        54.36 o                         
  -1  -8   9        198.18        181.88        31.61 o                         
   0  -8   9       1072.03       1057.04        67.25 o                         
   1  -8   9       5187.84       5297.98       152.62 o                         
   2  -8   9       1249.82       1319.21        76.35 o                         
   3  -8   9       1888.56       1837.64       115.16 o                         
   4  -8   9        206.88        110.86        89.91 o                         
  -8  -7   9        125.61        109.43        71.14 o                         
  -7  -7   9       5400.71       5245.04       312.92 o                         
  -6  -7   9       1107.27       1047.26        85.67 o                         
  -5  -7   9        536.17        484.48        63.11 o                         
  -4  -7   9       2733.95       2677.70       118.24 o                         
  -3  -7   9      12403.94      12508.37       185.69 o                         
  -2  -7   9       2699.98       2668.99        86.59 o                         
  -1  -7   9      12531.03      12710.14       191.53 o                         
   0  -7   9        905.41        914.56        56.59 o                         
   1  -7   9       3844.81       3849.92       118.24 o                         
   2  -7   9         76.03        146.70        31.17 o                         
   3  -7   9       1084.35       1146.99        62.38 o                         
   4  -7   9       2046.29       2171.86       103.34 o                         
   5  -7   9       6222.39       6142.54       248.58 o                         
  -9  -6   9       1295.95       1466.49       305.58 o                         
  -8  -6   9       1396.39       1495.02       135.36 o                         
  -7  -6   9       4974.40       4886.64       292.73 o                         
  -6  -6   9        376.53        426.67        55.89 o                         
  -5  -6   9       2282.32       2305.50       114.88 o                         
  -4  -6   9       4158.71       4217.98       143.86 o                         
  -3  -6   9       4078.09       3997.94        98.46 o                         
  -2  -6   9       1585.60       1587.24        62.89 o                         
  -1  -6   9       1348.75       1351.77        60.15 o                         
   0  -6   9       4078.01       3964.74       111.70 o                         
   1  -6   9       6549.64       6768.70       146.77 o                         
   2  -6   9       1172.30       1222.77        57.16 o                         
   3  -6   9       4824.32       4945.43       120.18 o                         
   4  -6   9        267.78        273.35        35.30 o                         
   5  -6   9       1724.33       1786.45        82.85 o                         
   6  -6   9         23.22        135.73        65.39 o                         
  -9  -5   9       2761.11       3006.43       433.63 o                         
  -8  -5   9         18.21         18.50        50.73 o                         
  -7  -5   9       2527.33       2534.76       208.03 o                         
  -6  -5   9        451.51        398.01        43.57 o                         
  -5  -5   9       4482.78       4376.94       151.17 o                         
  -4  -5   9       1230.97       1152.25        65.71 o                         
  -3  -5   9      10407.55      10606.05       145.72 o                         
  -2  -5   9        506.05        486.58        25.49 o                         
  -1  -5   9      15130.44      14741.78       184.07 o                         
   0  -5   9        153.59        175.24        18.39 o                         
   1  -5   9       1631.78       1669.41        58.63 o                         
   2  -5   9        319.41        326.82        30.54 o                         
   3  -5   9       2384.81       2392.16        80.42 o                         
   4  -5   9        275.28        296.75        33.86 o                         
   5  -5   9       6926.18       7091.49       155.94 o                         
   6  -5   9         32.04         65.20        29.84 o                         
  -8  -4   9       3461.55       3365.20       195.79 o                         
  -7  -4   9       2839.37       2795.71       167.90 o                         
  -6  -4   9       1139.87       1212.54       107.32 o                         
  -5  -4   9      24523.30      23558.84       572.32 o                         
  -4  -4   9        163.29        133.92        26.17 o                         
  -3  -4   9         62.17         61.80        17.14 o                         
  -2  -4   9       1400.73       1367.14        46.94 o                         
  -1  -4   9       7704.54       7589.49       103.70 o                         
   0  -4   9        390.65        386.62        15.97 o                         
   1  -4   9      33384.52      33286.16       374.73 o                         
   2  -4   9          3.75         33.67        18.34 o                         
   3  -4   9       6190.32       6322.64       124.32 o                         
   4  -4   9         10.29         16.35        21.46 o                         
   5  -4   9         23.24         44.34        24.34 o                         
   6  -4   9          0.74         21.90        37.01 o                         
   7  -4   9       6343.96       6163.23       155.38 o                         
  -8  -3   9        251.02        212.68        85.57 o                         
  -7  -3   9        418.52        479.65        88.94 o                         
  -6  -3   9        897.34        937.21        92.05 o                         
  -5  -3   9      26184.94      25847.88       633.22 o                         
  -4  -3   9       1593.97       1549.34        48.18 o                         
  -3  -3   9       3665.46       3747.10        76.14 o                         
  -2  -3   9         41.78         37.84        12.05 o                         
  -1  -3   9       6597.03       6502.59        84.81 o                         
   0  -3   9      12688.31      12502.72       167.07 o                         
   1  -3   9        311.62        294.61        18.89 o                         
   2  -3   9       7305.72       7196.62        72.91 o                         
   3  -3   9      14043.63      13981.63       168.39 o                         
   4  -3   9        273.82        288.09        28.40 o                         
   5  -3   9       8834.44       8707.11       151.26 o                         
   6  -3   9        755.10        727.05        48.90 o                         
   7  -3   9        127.98        120.76        29.26 o                         
   8  -3   9          2.09        -27.61        63.32 o                         
  -8  -2   9       2349.10       2294.59       158.76 o                         
  -7  -2   9       7183.76       7481.49       281.36 o                         
  -6  -2   9       7155.72       7001.59       210.20 o                         
  -5  -2   9       4576.04       4411.27       141.70 o                         
  -4  -2   9       2406.97       2364.90        66.07 o                         
  -3  -2   9         27.44         26.91         6.85 o                         
  -2  -2   9      10007.06       9691.58        95.44 o                         
  -1  -2   9      66980.88      65967.50       356.90 o                         
   0  -2   9      12820.23      12471.28        84.45 o                         
   1  -2   9       8556.62       8652.99        90.37 o                         
   2  -2   9       5105.71       5013.39        68.16 o                         
   3  -2   9        184.81        176.35        19.14 o                         
   4  -2   9         70.95         43.33        17.95 o                         
   5  -2   9      15712.06      15569.61       201.90 o                         
   6  -2   9        194.60        166.72        27.05 o                         
   7  -2   9       3392.72       3383.70       110.16 o                         
   8  -2   9         58.43         22.28        34.26 o                         
   9  -2   9       4071.32       4253.57       268.04 o                         
  -8  -1   9       1147.48        991.56       120.83 o                         
  -7  -1   9       3604.84       3588.26       268.60 o                         
  -6  -1   9        303.53        271.36        39.32 o                         
  -5  -1   9      12322.03      12138.69       196.11 o                         
  -4  -1   9        509.51        465.27        29.91 o                         
  -3  -1   9        255.23        247.89        14.13 o                         
  -2  -1   9         52.80         63.55         7.27 o                         
  -1  -1   9      18975.26      18983.47       111.86 o                         
   0  -1   9       2519.48       2546.77        34.14 o                         
   1  -1   9        968.43       1131.34        34.42 o                         
   2  -1   9       4167.33       4088.52        63.39 o                         
   3  -1   9      12970.26      12828.02       173.93 o                         
   4  -1   9       7489.48       7126.51       118.50 o                         
   5  -1   9      18987.12      18682.48       331.94 o                         
   6  -1   9       1824.80       1761.65        69.02 o                         
   7  -1   9       1460.63       1512.76        72.63 o                         
   8  -1   9         50.15         58.84        29.88 o                         
   9  -1   9       4197.09       3890.96       306.18 o                         
  -8   0   9        295.17        313.06        78.40 o                         
  -7   0   9       7232.87       7298.76       201.75 o                         
  -6   0   9       1068.02       1060.80        72.49 o                         
  -5   0   9         94.97        105.79        21.75 o                         
  -4   0   9        262.66        256.30        27.21 o                         
  -3   0   9       8228.21       7797.69       142.04 o                         
  -2   0   9       1081.02       1134.66        29.35 o                         
  -1   0   9      51587.88      50967.58       232.73 o                         
   0   0   9        251.25        283.40        13.56 o                         
   1   0   9       2032.09       2120.71        42.55 o                         
   2   0   9       6392.59       6652.15       118.78 o                         
   3   0   9        408.44        381.52        27.10 o                         
   4   0   9      11385.81      11184.13       153.55 o                         
   5   0   9      31855.10      31216.85       336.74 o                         
   6   0   9       3995.78       4008.65       107.29 o                         
   7   0   9       1855.29       1945.27        87.60 o                         
   8   0   9        495.56        504.07        49.55 o                         
   9   0   9       3828.70       4057.33       146.18 o                         
  -8   1   9         91.42        115.55        71.85 o                         
  -7   1   9       7591.69       7608.45       211.91 o                         
  -6   1   9       1071.44       1112.66        76.81 o                         
  -5   1   9      12483.26      12509.14       240.46 o                         
  -4   1   9        178.94        208.73        25.30 o                         
  -3   1   9       2557.18       2491.98        59.64 o                         
  -2   1   9       1814.19       1786.07        38.87 o                         
  -1   1   9        444.25        421.38        15.63 o                         
   0   1   9        265.18        261.60        13.00 o                         
   1   1   9      41711.53      42239.73       220.60 o                         
   2   1   9       2359.23       2242.96        51.28 o                         
   3   1   9      22459.21      22490.14       444.72 o                         
   4   1   9       1038.25        887.11        35.15 o                         
   5   1   9        799.88        888.85        43.94 o                         
   6   1   9        258.69        247.54        31.08 o                         
   7   1   9        948.95        946.93        67.04 o                         
   8   1   9        344.79        368.85        52.78 o                         
   9   1   9      18043.05      18322.05       447.34 o                         
  -7   2   9         18.37         57.32        36.94 o                         
  -6   2   9         51.09         49.75        32.79 o                         
  -5   2   9       1472.99       1455.60        75.77 o                         
  -4   2   9        252.30        295.28        32.02 o                         
  -3   2   9      34827.75      34590.68       246.88 o                         
  -2   2   9       1082.40       1046.11        30.16 o                         
  -1   2   9        228.06        213.42        12.22 o                         
   0   2   9         15.34         27.64        10.05 o                         
   1   2   9        620.89        611.48        20.27 o                         
   2   2   9       2150.04       2133.62        51.32 o                         
   3   2   9      15163.44      15436.01       360.22 o                         
   4   2   9        295.37        265.35        29.55 o                         
   5   2   9       9890.84       9523.43       544.67 o                         
   6   2   9         50.80         31.76        27.19 o                         
   7   2   9        469.67        426.46        41.07 o                         
   8   2   9          9.45         21.06        41.50 o                         
   9   2   9       2982.19       2920.27       131.03 o                         
  10   2   9        430.86        238.70       249.22 o                         
  -7   3   9       7889.14       8074.51       291.90 o                         
  -6   3   9        334.14        335.38        50.59 o                         
  -5   3   9        908.47        990.70        72.42 o                         
  -4   3   9        797.25        843.99        48.85 o                         
  -3   3   9       4553.92       4480.95       101.09 o                         
  -2   3   9        740.38        729.83        30.22 o                         
  -1   3   9      18135.69      17842.03       138.75 o                         
   0   3   9          2.18         10.08         9.47 o                         
   1   3   9      21174.10      21025.12       156.42 o                         
   2   3   9        554.59        570.90        20.41 o                         
   3   3   9       7596.77       7495.06       197.16 o                         
   4   3   9       9938.48      10610.72       365.51 o                         
   5   3   9       3753.12       4075.22       110.87 o                         
   6   3   9       1818.61       1721.30       142.91 o                         
   7   3   9      11537.07      10768.93       504.63 o                         
   8   3   9         25.94        -37.90        37.90 o                         
   9   3   9       4131.47       3748.92       170.86 o                         
  10   3   9       1563.78       1492.26       437.23 o                         
  -6   4   9        936.87       1025.58        91.42 o                         
  -5   4   9       2497.02       2724.06       133.55 o                         
  -4   4   9         86.47         94.46        22.63 o                         
  -3   4   9       8294.88       8211.04       137.40 o                         
  -2   4   9        141.08        135.36        18.24 o                         
  -1   4   9       5072.00       5088.89        82.63 o                         
   0   4   9        140.35        145.25        12.33 o                         
   1   4   9       1035.21        952.09        37.76 o                         
   2   4   9       7448.32       7409.58        77.53 o                         
   3   4   9      17276.36      15944.23       391.02 o                         
   4   4   9        898.12        847.02        51.30 o                         
   5   4   9       9189.36       9088.28       468.15 o                         
   6   4   9       1442.10       1427.84       104.33 o                         
   7   4   9       3343.51       3038.33       117.01 o                         
   8   4   9       1228.62       1006.42        73.47 o                         
   9   4   9        570.00        252.52        42.75 o                         
  10   4   9         52.30        -65.91        65.91 o                         
  -5   5   9         46.22         37.28        39.25 o                         
  -4   5   9        237.71        226.58        32.12 o                         
  -3   5   9        646.16        642.28        45.19 o                         
  -2   5   9       7169.93       7224.31       127.00 o                         
  -1   5   9      31673.84      31979.12       273.64 o                         
   0   5   9       8326.05       8245.28       114.29 o                         
   1   5   9       3886.02       3735.21       109.68 o                         
   2   5   9        290.59        286.22        21.12 o                         
   3   5   9       2314.62       2317.43        78.73 o                         
   4   5   9       6184.45       5206.88       132.78 o                         
   5   5   9       2901.29       2962.58       190.72 o                         
   6   5   9         15.96         94.49        28.16 o                         
   7   5   9      15727.94      16486.83       321.13 o                         
   8   5   9        724.09        720.27        55.17 o                         
   9   5   9        873.60        778.94        67.59 o                         
  10   5   9         27.93        -24.42        44.30 o                         
  -5   6   9       5419.36       5507.54       777.48 o                         
  -4   6   9       2139.87       2054.71        93.84 o                         
  -3   6   9       1278.58       1363.79        72.59 o                         
  -2   6   9       3166.86       3223.28        97.29 o                         
  -1   6   9       2999.94       3037.23        94.19 o                         
   0   6   9         94.38         56.47        19.10 o                         
   1   6   9       4265.87       4206.29        97.92 o                         
   2   6   9        994.86        957.55        48.20 o                         
   3   6   9      37463.83      38548.52       363.30 o                         
   4   6   9        258.08        149.95        40.02 o                         
   5   6   9         15.98         13.45        24.97 o                         
   6   6   9       2226.70       2333.55        92.91 o                         
   7   6   9       4541.53       4868.46       149.13 o                         
   8   6   9       2030.14       2361.85       109.96 o                         
   9   6   9       7331.55       8423.04       232.00 o                         
  10   6   9        459.01        663.61       103.66 o                         
  -4   7   9         23.49         34.84        46.55 o                         
  -3   7   9      11969.77      11977.52       225.03 o                         
  -2   7   9       1072.66       1125.05        66.77 o                         
  -1   7   9       2713.20       2830.20        97.53 o                         
   0   7   9       1178.43       1180.96        66.46 o                         
   1   7   9        440.01        546.11        44.01 o                         
   2   7   9        442.54        505.12        43.95 o                         
   3   7   9      21620.48      22348.01       499.26 o                         
   4   7   9       4951.83       4726.71       228.23 o                         
   5   7   9        993.30        895.31        97.71 o                         
   6   7   9       2705.40       3096.92       117.85 o                         
   7   7   9       2304.38       2632.88       110.38 o                         
   8   7   9        672.24        840.57        65.71 o                         
   9   7   9       5359.47       5965.10       175.31 o                         
  10   7   9        100.71        188.04       154.72 o                         
  -3   8   9       3835.91       3968.74       222.49 o                         
  -2   8   9          7.86         24.79        32.90 o                         
  -1   8   9       3009.46       3087.10       108.37 o                         
   0   8   9         83.50         81.93        25.81 o                         
   1   8   9       4673.24       4747.24       148.69 o                         
   2   8   9        126.59        160.15        34.02 o                         
   3   8   9      15002.42      14682.26       293.86 o                         
   4   8   9       1869.81       1652.09       118.56 o                         
   5   8   9       1629.20       1511.97       133.98 o                         
   6   8   9        143.74        179.04        46.94 o                         
   7   8   9       3774.55       4331.39       141.44 o                         
   8   8   9       4108.47       4618.75       148.44 o                         
   9   8   9       6121.80       6906.19       218.26 o                         
  -2   9   9       1510.61       1553.26       142.41 o                         
  -1   9   9       1421.18       1507.93        81.48 o                         
   0   9   9        134.33        131.42        35.58 o                         
   1   9   9       1817.03       1681.55        89.38 o                         
   2   9   9       7138.64       7247.57       172.05 o                         
   3   9   9       2728.92       2807.78       129.51 o                         
   4   9   9        214.99         99.06        52.49 o                         
   5   9   9       3744.00       3415.08       249.37 o                         
   6   9   9       2644.86       2833.27       122.82 o                         
   7   9   9       4983.14       5735.04       181.56 o                         
   8   9   9       1752.94       1850.62       106.34 o                         
   9   9   9       1199.40       1303.81       117.32 o                         
  -1  10   9       2348.22       2171.24       283.16 o                         
   0  10   9        163.16        146.55        32.28 o                         
   1  10   9       9258.62       9286.85       207.20 o                         
   2  10   9        205.70        113.15        40.89 o                         
   3  10   9         27.26          4.17        68.55 o                         
   4  10   9        429.93        407.15        73.86 o                         
   5  10   9       2216.21       1742.57       122.06 o                         
   6  10   9       1180.18       1299.91        87.59 o                         
   7  10   9       6664.26       7750.26       208.02 o                         
   8  10   9        485.14        632.38        69.83 o                         
   9  10   9        557.49        923.38       223.90 o                         
   1  11   9       6948.18       7147.37       377.32 o                         
   2  11   9          5.82         60.06        64.25 o                         
   3  11   9       1575.90       1483.78       119.02 o                         
   4  11   9       1511.50       1302.15       118.53 o                         
   5  11   9       3334.23       2857.46       153.18 o                         
   6  11   9        294.58        207.10        48.77 o                         
   7  11   9       3928.81       4663.25       181.93 o                         
   8  11   9         96.38        139.87        79.45 o                         
   3  12   9       2208.26       2412.23       337.19 o                         
   4  12   9        139.59        -89.14       137.07 o                         
   5  12   9       1054.50        575.70       119.10 o                         
  -3 -11  10        193.97        143.67       110.12 o                         
  -2 -11  10       1559.31       1506.29       247.17 o                         
  -5 -10  10         81.22        238.56        89.94 o                         
  -4 -10  10       1819.43       1913.48       150.69 o                         
  -3 -10  10        490.29        494.21        64.71 o                         
  -2 -10  10       2128.41       2224.29       144.37 o                         
  -1 -10  10        138.22         89.78        37.09 o                         
   0 -10  10       4147.94       4189.23       177.80 o                         
  -7  -9  10        813.09        722.68       111.62 o                         
  -6  -9  10       7967.54       7935.88       322.89 o                         
  -5  -9  10        171.13        103.70        55.25 o                         
  -4  -9  10       6950.66       6930.95       296.41 o                         
  -3  -9  10        269.14        233.14        46.58 o                         
  -2  -9  10         25.83        -12.06        27.96 o                         
  -1  -9  10         19.69          2.21        30.55 o                         
   0  -9  10       6761.34       6818.75       181.06 o                         
   1  -9  10        549.14        551.84        57.59 o                         
   2  -9  10       5393.11       5754.10       480.86 o                         
   3  -9  10        232.74        336.36       176.25 o                         
  -7  -8  10       2836.12       2745.77       213.78 o                         
  -6  -8  10        312.21        284.25        57.56 o                         
  -5  -8  10        412.45        401.34        63.62 o                         
  -4  -8  10       3091.19       3179.97       170.76 o                         
  -3  -8  10        725.36        752.55        63.72 o                         
  -2  -8  10       9115.59       9319.84       198.52 o                         
  -1  -8  10       1200.45       1253.07        70.09 o                         
   0  -8  10       2032.39       2004.28        94.09 o                         
   1  -8  10        471.16        408.41        47.64 o                         
   2  -8  10         47.94         24.26        30.77 o                         
   3  -8  10        406.80        478.29        63.91 o                         
   4  -8  10       6560.26       6751.55       453.81 o                         
  -8  -7  10      10006.09      11448.52       592.72 o                         
  -7  -7  10        690.03        506.00       124.79 o                         
  -6  -7  10       6101.67       6030.03       249.73 o                         
  -5  -7  10         20.19         -3.91        43.00 o                         
  -4  -7  10         54.71         90.80        31.65 o                         
  -3  -7  10          0.35         13.40        23.32 o                         
  -2  -7  10       9693.74       9712.58       168.58 o                         
  -1  -7  10        278.10        252.86        34.47 o                         
   0  -7  10       8329.75       8347.27       182.44 o                         
   1  -7  10          0.18          0.14        25.30 o                         
   2  -7  10       3010.44       3017.35       112.32 o                         
   3  -7  10         15.34         59.76        27.16 o                         
   4  -7  10       1612.77       1659.33        92.92 o                         
  -8  -6  10       3828.08       4169.78       358.09 o                         
  -7  -6  10        103.55         43.93        58.23 o                         
  -6  -6  10       2775.57       2754.36       124.40 o                         
  -5  -6  10       6446.57       6413.71       193.97 o                         
  -4  -6  10       5912.83       5887.49       171.36 o                         
  -3  -6  10       3597.93       3690.33        97.41 o                         
  -2  -6  10      19179.96      19582.02       233.21 o                         
  -1  -6  10        295.34        300.89        39.80 o                         
   0  -6  10          6.11          2.17        24.24 o                         
   1  -6  10       1802.72       1795.09        80.42 o                         
   2  -6  10       7815.04       7758.10       171.23 o                         
   3  -6  10        995.31        971.53        55.77 o                         
   4  -6  10       8371.77       8513.51       171.01 o                         
   5  -6  10        673.69        730.64        56.26 o                         
   6  -6  10       1706.06       1798.13       143.99 o                         
  -8  -5  10       8413.07       8602.47       390.76 o                         
  -7  -5  10        812.98        779.00        98.77 o                         
  -6  -5  10       1371.11       1284.84       111.44 o                         
  -5  -5  10       2739.17       2561.04       109.02 o                         
  -4  -5  10         62.79         11.15        27.30 o                         
  -3  -5  10       8806.93       8749.02       135.63 o                         
  -2  -5  10      16302.89      16028.98       184.15 o                         
  -1  -5  10        331.11        343.27        33.26 o                         
   0  -5  10       2407.56       2352.25        73.82 o                         
   1  -5  10       1644.93       1695.19        56.58 o                         
   2  -5  10       9490.31       9345.73       152.59 o                         
   3  -5  10       4817.83       4929.45       117.21 o                         
   4  -5  10         49.64         71.26        23.93 o                         
   5  -5  10        150.47        150.98        29.63 o                         
   6  -5  10       2674.63       2620.48        97.86 o                         
  -8  -4  10        493.33        541.45        98.30 o                         
  -7  -4  10         78.85        100.89        55.77 o                         
  -6  -4  10       9310.56       8967.63       314.80 o                         
  -5  -4  10       2739.44       2569.61       104.67 o                         
  -4  -4  10      20645.13      20531.37       291.08 o                         
  -3  -4  10        621.82        629.56        35.70 o                         
  -2  -4  10       3706.34       3814.43        91.53 o                         
  -1  -4  10        118.68        111.72        14.39 o                         
   0  -4  10        588.81        510.59        23.80 o                         
   1  -4  10        105.88        114.16        15.52 o                         
   2  -4  10      50416.07      50029.59       390.29 o                         
   3  -4  10        176.01        166.00        22.32 o                         
   4  -4  10       3895.72       3895.58       100.06 o                         
   5  -4  10       4647.59       4612.01       116.95 o                         
   6  -4  10         41.35         61.61        23.13 o                         
   7  -4  10       1196.79       1218.62        94.56 o                         
  -8  -3  10       2015.15       2152.64       160.21 o                         
  -7  -3  10        233.12        244.87        55.07 o                         
  -6  -3  10         38.76         12.03        49.33 o                         
  -5  -3  10        181.79        236.43        52.79 o                         
  -4  -3  10       7402.51       7317.51       157.84 o                         
  -3  -3  10        375.16        370.23        29.32 o                         
  -2  -3  10      31887.99      31847.96       246.91 o                         
  -1  -3  10        102.35        127.24        14.65 o                         
   0  -3  10         65.30         74.42         8.97 o                         
   1  -3  10         93.18         79.90        13.47 o                         
   2  -3  10       6636.79       6827.71        77.69 o                         
   3  -3  10       2880.75       2922.56        78.90 o                         
   4  -3  10       4271.83       4297.21       101.99 o                         
   5  -3  10       2574.48       2643.78        85.96 o                         
   6  -3  10       4595.73       4385.21       116.50 o                         
   7  -3  10        993.64        995.71        64.94 o                         
   8  -3  10       3025.21       3022.21       215.47 o                         
  -8  -2  10       4761.23       4855.03       249.00 o                         
  -7  -2  10        224.93        266.45        68.41 o                         
  -6  -2  10      10794.94      10647.63       264.83 o                         
  -5  -2  10        986.88        881.13        66.44 o                         
  -4  -2  10       1279.24       1283.70        52.83 o                         
  -3  -2  10       1797.36       1801.82        46.70 o                         
  -2  -2  10       2670.62       2636.91        61.59 o                         
  -1  -2  10        492.81        524.40        25.80 o                         
   0  -2  10      23096.87      22667.47       153.43 o                         
   1  -2  10        159.64        151.54        14.71 o                         
   2  -2  10       9470.31       9495.44        97.88 o                         
   3  -2  10        160.19        138.64        22.20 o                         
   4  -2  10       3718.71       3656.95        90.75 o                         
   5  -2  10       1971.49       1988.57        72.32 o                         
   6  -2  10       1499.36       1390.73        65.08 o                         
   7  -2  10       3740.84       3827.03       119.37 o                         
   8  -2  10       5564.29       5811.18       166.78 o                         
  -8  -1  10       2008.26       2275.81       230.83 o                         
  -7  -1  10        448.44        469.05        83.02 o                         
  -6  -1  10       2516.14       2439.09       141.12 o                         
  -5  -1  10        216.78        181.90        28.87 o                         
  -4  -1  10       7391.23       7423.20       131.88 o                         
  -3  -1  10         35.65         32.97         9.69 o                         
  -2  -1  10      17921.43      17594.39       109.27 o                         
  -1  -1  10       1402.04       1320.85        32.39 o                         
   0  -1  10       9183.27       9202.40        69.81 o                         
   1  -1  10        231.95        243.85        15.50 o                         
   2  -1  10       1074.70       1086.44        34.41 o                         
   3  -1  10       4463.71       4337.34        88.76 o                         
   4  -1  10      17981.31      17498.29       262.19 o                         
   5  -1  10       1133.12       1171.60        54.47 o                         
   6  -1  10       7202.58       7077.44       152.71 o                         
   7  -1  10       2463.33       2477.08       101.53 o                         
   8  -1  10       2757.14       2843.91       116.60 o                         
   9  -1  10        329.02        115.65        69.31 o                         
  -7   0  10        170.10        123.10        56.72 o                         
  -6   0  10       2431.60       2278.74       104.64 o                         
  -5   0  10        846.02        851.81        59.93 o                         
  -4   0  10        667.81        676.29        42.10 o                         
  -3   0  10       4375.53       4307.55        81.84 o                         
  -2   0  10       1883.16       1866.87        42.00 o                         
  -1   0  10       2860.82       2813.73        50.01 o                         
   0   0  10      33455.80      34083.55       170.86 o                         
   1   0  10       5591.90       5612.05        72.23 o                         
   2   0  10       2477.70       2494.42        56.61 o                         
   3   0  10         79.52         86.47        22.94 o                         
   4   0  10       1023.14        938.27        43.05 o                         
   5   0  10       7422.32       7142.85       179.95 o                         
   6   0  10       3388.80       3529.82       103.20 o                         
   7   0  10         16.91          4.21        32.41 o                         
   8   0  10       5187.77       5411.17       160.50 o                         
   9   0  10        386.28        429.43        57.84 o                         
  -7   1  10          1.25         13.59        42.05 o                         
  -6   1  10       1898.86       1890.15        98.79 o                         
  -5   1  10       1663.30       1664.35        80.85 o                         
  -4   1  10      35036.68      34441.30       372.95 o                         
  -3   1  10        134.88        135.65        18.12 o                         
  -2   1  10       1174.70       1028.52        30.74 o                         
  -1   1  10        867.72        845.13        21.18 o                         
   0   1  10       1473.33       1475.21        30.76 o                         
   1   1  10       2694.43       2701.89        49.35 o                         
   2   1  10      39904.97      37916.33       565.69 o                         
   3   1  10       3685.06       3750.39       135.66 o                         
   4   1  10      16755.64      15486.02       356.55 o                         
   5   1  10       1121.91       1036.08        55.90 o                         
   6   1  10        874.68        845.90        55.53 o                         
   7   1  10         19.88          9.01        44.90 o                         
   8   1  10       4952.36       5130.65       175.91 o                         
   9   1  10        251.38        253.92        87.30 o                         
  -7   2  10        561.40        607.20        72.03 o                         
  -6   2  10        943.74        936.62        73.84 o                         
  -5   2  10         57.57         64.84        27.27 o                         
  -4   2  10      15475.98      15083.37       229.05 o                         
  -3   2  10       3990.33       3938.59        87.25 o                         
  -2   2  10       7540.42       7446.46        98.48 o                         
  -1   2  10       6042.21       6185.04        68.94 o                         
   0   2  10       2777.62       2840.80        57.13 o                         
   1   2  10       2977.49       2949.39        44.89 o                         
   2   2  10      13372.22      13312.63       134.21 o                         
   3   2  10        485.97        540.11        41.18 o                         
   4   2  10       2909.11       2985.96        95.40 o                         
   5   2  10       1462.49       1313.06        59.08 o                         
   6   2  10       9686.00       9403.76       503.37 o                         
   7   2  10          3.83        -16.40        33.56 o                         
   8   2  10       2067.92       2067.02       106.63 o                         
   9   2  10       1465.70       1402.31        95.36 o                         
  10   2  10       2103.42       2900.80       390.70 o                         
  -7   3  10        105.04         75.38        54.20 o                         
  -6   3  10       2234.41       2184.31       114.59 o                         
  -5   3  10        197.14        188.14        36.13 o                         
  -4   3  10       7881.64       7788.74       145.94 o                         
  -3   3  10         58.57         53.19        15.93 o                         
  -2   3  10        877.74        849.98        38.39 o                         
  -1   3  10       3847.82       3774.17        60.16 o                         
   0   3  10       8005.73       8187.25       102.59 o                         
   1   3  10      29315.09      29010.01       214.00 o                         
   2   3  10      18834.70      18686.63       173.49 o                         
   3   3  10       7167.73       6998.15       150.74 o                         
   4   3  10         36.00         62.46        21.79 o                         
   5   3  10       2666.62       2663.79       100.20 o                         
   6   3  10      18420.93      18368.04       613.34 o                         
   7   3  10       7488.99       7109.94       320.13 o                         
   8   3  10        341.95        157.14        52.85 o                         
   9   3  10          4.66        -49.53        49.53 o                         
  10   3  10       1591.08       1536.87       451.68 o                         
  -6   4  10       1280.65       1227.38       112.28 o                         
  -5   4  10       1892.62       1903.27       103.79 o                         
  -4   4  10       6471.35       6466.43       133.35 o                         
  -3   4  10        312.94        321.30        29.99 o                         
  -2   4  10       5306.06       5334.84       105.32 o                         
  -1   4  10      15799.56      16081.42       180.39 o                         
   0   4  10      13559.48      13521.50       129.55 o                         
   1   4  10       3022.09       2984.58        64.61 o                         
   2   4  10      10404.02      10004.93       111.56 o                         
   3   4  10       1031.42        985.88        35.16 o                         
   4   4  10        196.35        171.70        24.80 o                         
   5   4  10        965.98        861.13        89.48 o                         
   6   4  10      32282.65      33209.04      1053.02 o                         
   7   4  10        639.76        621.81        53.25 o                         
   8   4  10        721.99        578.54        55.54 o                         
   9   4  10       1177.57        931.74        71.33 o                         
  10   4  10       1900.36       1697.21       227.44 o                         
  -5   5  10       1143.56       1071.60        89.86 o                         
  -4   5  10        917.70        922.72        63.41 o                         
  -3   5  10        602.45        629.06        49.14 o                         
  -2   5  10        380.95        414.39        38.98 o                         
  -1   5  10       4359.12       4536.97       110.43 o                         
   0   5  10      14746.90      14680.88       172.85 o                         
   1   5  10        434.79        476.32        26.70 o                         
   2   5  10       7810.11       7945.08       103.57 o                         
   3   5  10       4515.16       4452.86       132.39 o                         
   4   5  10         31.75        -27.64        27.64 o                         
   5   5  10       8067.77       7322.29       454.40 o                         
   6   5  10      15758.13      16513.40       466.84 o                         
   7   5  10       1355.44       1528.23        80.33 o                         
   8   5  10        730.33        754.21        74.46 o                         
   9   5  10       4215.43       4364.47       172.87 o                         
  10   5  10       1499.04       1603.68       150.48 o                         
  -4   6  10       4483.35       4444.47       139.07 o                         
  -3   6  10       2625.11       2596.15       100.64 o                         
  -2   6  10       4154.71       4190.98       122.43 o                         
  -1   6  10        133.86        122.73        23.97 o                         
   0   6  10       4773.44       4832.27       126.36 o                         
   1   6  10          8.06          7.67        18.35 o                         
   2   6  10      10728.26      10415.07       201.31 o                         
   3   6  10          2.26         34.68        35.89 o                         
   4   6  10       5449.58       5025.04       178.86 o                         
   5   6  10        229.48        180.12        41.24 o                         
   6   6  10       5397.66       6067.58       152.67 o                         
   7   6  10        135.83        166.60        49.03 o                         
   8   6  10       3170.89       3450.57       134.90 o                         
   9   6  10        320.43        459.40        90.26 o                         
  10   6  10       4645.18       6102.53       403.53 o                         
  -4   7  10       1495.52       1383.75       330.08 o                         
  -3   7  10         35.22         35.11        29.16 o                         
  -2   7  10       5048.03       5154.44       142.87 o                         
  -1   7  10       1729.44       1891.49        86.56 o                         
   0   7  10       1789.78       1786.53        89.87 o                         
   1   7  10       2423.58       2453.65        88.25 o                         
   2   7  10       2485.62       2599.24        95.68 o                         
   3   7  10         22.00         66.60        23.28 o                         
   4   7  10      15948.05      15165.18       567.15 o                         
   5   7  10       2926.55       2675.30       142.95 o                         
   6   7  10        605.37        749.87        60.72 o                         
   7   7  10         27.21         68.37        32.97 o                         
   8   7  10        752.05        817.04        67.61 o                         
   9   7  10        993.12       1210.01        88.41 o                         
  10   7  10       5180.41       5166.96       500.31 o                         
  -3   8  10       1795.57       1964.83       197.08 o                         
  -2   8  10       3654.55       3780.62       135.50 o                         
  -1   8  10        201.71        235.73        39.23 o                         
   0   8  10       3728.58       3718.84       118.89 o                         
   1   8  10       2361.18       2401.09       108.45 o                         
   2   8  10        363.83        394.42        40.23 o                         
   3   8  10          0.09         77.35        44.53 o                         
   4   8  10       9443.79       8466.96       217.63 o                         
   5   8  10       2974.91       2802.74       206.93 o                         
   6   8  10       3560.76       3886.04       147.27 o                         
   7   8  10        665.66        849.04        68.33 o                         
   8   8  10       1930.59       2171.54       104.62 o                         
   9   8  10       1907.51       2163.93       127.10 o                         
  -2   9  10       1011.65       1228.70       226.94 o                         
  -1   9  10       2147.29       2171.25       106.56 o                         
   0   9  10       9487.30       9644.11       214.99 o                         
   1   9  10        344.05        305.11        41.75 o                         
   2   9  10       2799.99       2947.09       130.15 o                         
   3   9  10       1020.87       1127.94       105.35 o                         
   4   9  10       4310.99       3955.50       164.29 o                         
   5   9  10         30.23        -15.95        68.44 o                         
   6   9  10       3053.44       3355.47       134.89 o                         
   7   9  10       3040.35       3463.91       144.48 o                         
   8   9  10       5022.08       5896.39       186.33 o                         
   9   9  10         94.07         67.40       100.13 o                         
  -1  10  10       1867.35       1946.81       277.02 o                         
   0  10  10       4473.75       4703.94       256.08 o                         
   1  10  10         12.82         35.49        34.87 o                         
   2  10  10        765.91        755.95        76.39 o                         
   3  10  10       1115.10       1093.46        97.94 o                         
   4  10  10       1790.52       1725.68       110.05 o                         
   5  10  10       1937.88       1529.24       170.35 o                         
   6  10  10       4377.22       4486.06       176.36 o                         
   7  10  10         12.51        127.32        47.12 o                         
   8  10  10       1014.09       1403.82       188.44 o                         
   9  10  10         46.97        133.89       125.79 o                         
   1  11  10        167.80         45.93        76.14 o                         
   2  11  10       1619.88        986.67       675.04 o                         
   3  11  10        198.96        250.95        97.73 o                         
   4  11  10       1623.56       1488.92       102.46 o                         
   5  11  10        720.06        325.01        53.56 o                         
   6  11  10       2303.35       2349.84       180.90 o                         
   7  11  10       1190.93       1701.47       316.76 o                         
   8  11  10       2973.97       3697.66       449.96 o                         
   5  12  10       1786.00       1893.82       385.72 o                         
  -3 -10  11        388.86        481.79       215.42 o                         
  -2 -10  11         74.33        108.70        71.21 o                         
  -1 -10  11       1417.78       1363.36       118.53 o                         
   0 -10  11          9.67         77.15        37.85 o                         
  -6  -9  11         90.89        179.55        57.17 o                         
  -5  -9  11      13439.86      13310.13       389.93 o                         
  -4  -9  11        210.82        202.05        64.04 o                         
  -3  -9  11       5464.10       5627.82       225.78 o                         
  -2  -9  11       1527.51       1530.24        88.42 o                         
  -1  -9  11         67.53         53.61        34.19 o                         
   0  -9  11       1169.65       1186.36        80.16 o                         
   1  -9  11       3667.95       3598.67       164.25 o                         
  -7  -8  11       1126.43        887.43       322.62 o                         
  -6  -8  11         36.60         60.02        42.05 o                         
  -5  -8  11       1887.70       1814.34       129.40 o                         
  -4  -8  11        745.93        828.67        92.31 o                         
  -3  -8  11       2565.67       2589.45       131.53 o                         
  -2  -8  11       4076.87       4016.90       133.24 o                         
  -1  -8  11      10166.94      10290.13       205.77 o                         
   0  -8  11        792.01        842.83        66.44 o                         
   1  -8  11       6326.91       6099.39       171.70 o                         
   2  -8  11        226.99        167.46        41.14 o                         
   3  -8  11         33.54         30.46        39.70 o                         
  -8  -7  11         16.89        270.96       226.10 o                         
  -7  -7  11       3890.83       3773.26       245.92 o                         
  -6  -7  11         96.35         60.99        45.96 o                         
  -5  -7  11       6304.75       6255.39       224.07 o                         
  -4  -7  11        811.07        757.76        77.30 o                         
  -3  -7  11        427.59        410.07        42.13 o                         
  -2  -7  11       1714.04       1634.64        77.04 o                         
  -1  -7  11        748.55        689.48        54.84 o                         
   0  -7  11       3428.15       3437.28       120.95 o                         
   1  -7  11       9475.77       9443.30       204.50 o                         
   2  -7  11         29.62         49.94        28.58 o                         
   3  -7  11        236.03        203.34        36.84 o                         
   4  -7  11        417.94        563.99        65.99 o                         
  -8  -6  11          1.29        -10.34       140.70 o                         
  -7  -6  11       1740.53       1743.24       145.12 o                         
  -6  -6  11       1708.91       1668.07       161.86 o                         
  -5  -6  11       1231.91       1282.19        89.41 o                         
  -4  -6  11        548.73        579.50        55.60 o                         
  -3  -6  11      14502.78      14624.76       236.93 o                         
  -2  -6  11         68.92         65.59        24.98 o                         
  -1  -6  11       6985.67       7026.68       143.48 o                         
   0  -6  11       1977.35       1956.43        83.11 o                         
   1  -6  11       5905.15       5865.66       149.27 o                         
   2  -6  11          1.09          8.56        24.88 o                         
   3  -6  11        369.12        352.31        43.46 o                         
   4  -6  11        175.59        163.68        37.38 o                         
   5  -6  11       7634.05       7764.78       223.02 o                         
  -7  -5  11       6681.37       6517.84       299.95 o                         
  -6  -5  11       1400.91       1456.40       122.88 o                         
  -5  -5  11       4431.00       4441.35       145.69 o                         
  -4  -5  11        384.57        340.78        40.56 o                         
  -3  -5  11       2120.85       2112.75        85.98 o                         
  -2  -5  11       2969.94       3000.18        81.12 o                         
  -1  -5  11        934.46        933.51        47.81 o                         
   0  -5  11          5.26         -5.29        18.55 o                         
   1  -5  11      20987.38      20772.39       298.87 o                         
   2  -5  11        603.76        622.32        50.03 o                         
   3  -5  11       2489.61       2562.79        81.96 o                         
   4  -5  11        388.37        350.75        34.00 o                         
   5  -5  11        909.48        955.97        57.82 o                         
   6  -5  11       1824.63       1753.32       101.56 o                         
  -7  -4  11         80.99        128.96        61.56 o                         
  -6  -4  11        422.11        544.63        79.04 o                         
  -5  -4  11       6582.75       6245.58       305.41 o                         
  -4  -4  11        240.86        210.87        35.51 o                         
  -3  -4  11      23130.62      23197.64       247.63 o                         
  -2  -4  11       1144.34       1177.68        50.15 o                         
  -1  -4  11         28.25         18.39        12.47 o                         
   0  -4  11        172.07        145.76        19.20 o                         
   1  -4  11       2665.22       2727.46        72.26 o                         
   2  -4  11       4794.36       4976.90       103.74 o                         
   3  -4  11      12021.63      11938.27       171.55 o                         
   4  -4  11       1184.00       1170.24        57.84 o                         
   5  -4  11       2204.82       2252.95        84.27 o                         
   6  -4  11          3.13        -11.61        24.88 o                         
   7  -4  11       1568.64       1569.97       114.97 o                         
  -7  -3  11       3744.69       3929.67       196.87 o                         
  -6  -3  11         10.20         17.04        42.30 o                         
  -5  -3  11       2428.44       2328.69       121.27 o                         
  -4  -3  11          3.93         27.28        21.11 o                         
  -3  -3  11       4521.75       4542.05       106.66 o                         
  -2  -3  11          0.59         10.84        13.42 o                         
  -1  -3  11      14741.79      14633.31       142.06 o                         
   0  -3  11          0.72         16.87        13.78 o                         
   1  -3  11      10082.93       9987.68       103.24 o                         
   2  -3  11        436.96        471.77        27.70 o                         
   3  -3  11       3584.92       3752.25        93.18 o                         
   4  -3  11       1097.08       1075.52        53.44 o                         
   5  -3  11       5646.68       5566.19       127.09 o                         
   6  -3  11       1034.46       1048.58        59.12 o                         
   7  -3  11       4045.88       4094.42       128.97 o                         
   8  -3  11        330.84        308.05        97.95 o                         
  -7  -2  11       1998.18       1991.64       139.89 o                         
  -6  -2  11       5385.61       5319.24       210.97 o                         
  -5  -2  11      16687.00      15155.55       362.54 o                         
  -4  -2  11        555.52        530.20        58.05 o                         
  -3  -2  11         86.50        121.80        18.97 o                         
  -2  -2  11       3621.22       3697.19        87.27 o                         
  -1  -2  11      13136.82      13052.76       132.61 o                         
   0  -2  11       6346.09       6243.54        58.17 o                         
   1  -2  11       2971.95       3054.61        58.80 o                         
   2  -2  11       2611.00       2560.29        53.91 o                         
   3  -2  11       3327.75       3377.19        77.80 o                         
   4  -2  11       1602.75       1520.95        61.92 o                         
   5  -2  11       5726.83       5607.61       123.78 o                         
   6  -2  11         41.50         20.29        22.36 o                         
   7  -2  11       2957.52       2900.03       107.03 o                         
   8  -2  11        626.58        660.27        80.67 o                         
  -7  -1  11       4128.42       3964.18       197.76 o                         
  -6  -1  11         15.31         18.01        41.68 o                         
  -5  -1  11       8162.65       7813.41       236.50 o                         
  -4  -1  11        265.90        238.69        27.55 o                         
  -3  -1  11         14.22         33.40        13.11 o                         
  -2  -1  11          5.21          7.84        10.65 o                         
  -1  -1  11      45578.20      45263.67       260.72 o                         
   0  -1  11       1126.26       1130.56        27.41 o                         
   1  -1  11       7613.96       7683.68        91.39 o                         
   2  -1  11       9552.22       9682.62       227.36 o                         
   3  -1  11       1945.30       1903.41        62.15 o                         
   4  -1  11      11970.16      11281.31       196.18 o                         
   5  -1  11      10141.87       9897.41       181.44 o                         
   6  -1  11        810.01        826.01        51.78 o                         
   7  -1  11       4470.74       4450.67       138.28 o                         
   8  -1  11       2890.05       3049.53       122.85 o                         
  -7   0  11       4387.68       4339.91       208.84 o                         
  -6   0  11        357.23        309.16        56.49 o                         
  -5   0  11      12521.13      12320.98       226.58 o                         
  -4   0  11       9741.69       9501.67       168.45 o                         
  -3   0  11        337.96        328.72        23.56 o                         
  -2   0  11       3606.38       3600.06        69.03 o                         
  -1   0  11      18254.49      18044.05       137.36 o                         
   0   0  11      14389.81      14706.71       116.22 o                         
   1   0  11       4278.93       4333.15        65.58 o                         
   2   0  11      20228.91      19730.65       278.23 o                         
   3   0  11       6764.99       6592.52       142.52 o                         
   4   0  11       2743.44       2580.65        80.26 o                         
   5   0  11      10302.43      10055.37       164.54 o                         
   6   0  11          7.95         27.12        36.20 o                         
   7   0  11        441.38        385.28        44.34 o                         
   8   0  11          1.70          8.82        46.00 o                         
   9   0  11       4369.50       4180.81       340.15 o                         
  -7   1  11        135.79        128.74        61.26 o                         
  -6   1  11       1344.02       1286.48        83.90 o                         
  -5   1  11       3595.16       3537.17       118.15 o                         
  -4   1  11         51.54         80.59        28.31 o                         
  -3   1  11       9489.24       9213.37       128.70 o                         
  -2   1  11       1398.75       1371.85        46.72 o                         
  -1   1  11      10118.39       9641.65       152.07 o                         
   0   1  11        668.29        648.59        24.35 o                         
   1   1  11        287.20        313.02        19.92 o                         
   2   1  11        178.42        151.26        19.32 o                         
   3   1  11      12738.91      12955.39       349.09 o                         
   4   1  11       8845.96       8666.32       188.88 o                         
   5   1  11       7802.58       7339.86       319.93 o                         
   6   1  11       3143.68       3088.24       123.54 o                         
   7   1  11        189.64        181.95        35.27 o                         
   8   1  11          3.25         33.05        34.63 o                         
   9   1  11      10761.45      10798.01       249.05 o                         
  -7   2  11       3265.41       3177.31       282.70 o                         
  -6   2  11       1009.42        938.16        71.95 o                         
  -5   2  11       1433.18       1381.08        77.50 o                         
  -4   2  11        298.24        300.51        35.07 o                         
  -3   2  11      10302.94      10150.91       143.69 o                         
  -2   2  11        426.19        423.75        32.73 o                         
  -1   2  11      11758.04      11930.67       136.19 o                         
   0   2  11        222.57        237.83        18.03 o                         
   1   2  11       3372.17       3422.23        58.08 o                         
   2   2  11       9435.43       9429.88       115.15 o                         
   3   2  11      20150.48      19141.81       388.96 o                         
   4   2  11        222.87        234.28        30.39 o                         
   5   2  11      17276.96      17163.44       375.21 o                         
   6   2  11          6.67        -18.59        29.13 o                         
   7   2  11         95.33         -5.38        38.81 o                         
   8   2  11         13.74        -27.73        67.08 o                         
   9   2  11       8509.37       7681.54       346.69 o                         
  -6   3  11        503.26        583.59        73.36 o                         
  -5   3  11       1048.69        997.88        70.21 o                         
  -4   3  11       1136.01       1207.85        61.45 o                         
  -3   3  11       4505.41       4505.58       100.97 o                         
  -2   3  11       3613.38       3699.23        97.52 o                         
  -1   3  11       5188.78       5343.76        83.72 o                         
   0   3  11        218.07        238.96        20.39 o                         
   1   3  11       8188.62       8244.22       119.26 o                         
   2   3  11      10763.07      10547.96       138.24 o                         
   3   3  11        524.23        536.01        28.11 o                         
   4   3  11        137.48        148.72        23.92 o                         
   5   3  11       9667.01      10098.33       278.61 o                         
   6   3  11       4207.16       4568.45       126.22 o                         
   7   3  11       3937.56       3920.87       183.76 o                         
   8   3  11       2095.65       1739.08       120.01 o                         
   9   3  11       2934.26       2344.03       118.58 o                         
  10   3  11        940.77       1002.34       227.72 o                         
  -6   4  11       1184.16       1197.93       126.49 o                         
  -5   4  11       2980.72       3083.33       145.15 o                         
  -4   4  11        796.39        792.72        56.05 o                         
  -3   4  11       2086.92       2009.52        71.02 o                         
  -2   4  11       1610.97       1607.28        64.19 o                         
  -1   4  11       5189.80       5274.26       104.20 o                         
   0   4  11       6757.74       6741.86        95.10 o                         
   1   4  11      18190.32      18494.86       179.63 o                         
   2   4  11         42.61         61.70        18.61 o                         
   3   4  11       3993.26       3978.63        78.34 o                         
   4   4  11       1534.38       1446.47        59.75 o                         
   5   4  11       5073.18       4990.09       243.74 o                         
   6   4  11        180.04        247.53        53.11 o                         
   7   4  11       3387.16       3506.67       135.45 o                         
   8   4  11       2459.34       2207.79       158.40 o                         
   9   4  11       4849.96       4500.79       168.87 o                         
  10   4  11        277.49         86.43        84.09 o                         
  -5   5  11       2591.74       2654.30       209.09 o                         
  -4   5  11       4268.62       4246.86       142.22 o                         
  -3   5  11       2873.83       2924.47       103.94 o                         
  -2   5  11       1136.88       1184.14        63.95 o                         
  -1   5  11       4026.39       4158.12       127.55 o                         
   0   5  11       2837.74       2967.80        96.04 o                         
   1   5  11       5823.02       5603.08        92.47 o                         
   2   5  11        703.08        660.39        33.12 o                         
   3   5  11       4651.72       4503.39        96.64 o                         
   4   5  11       1338.36       1111.06        50.46 o                         
   5   5  11       5270.08       4877.18       336.93 o                         
   6   5  11       1446.05       1526.33        77.81 o                         
   7   5  11       8316.31       8688.56       302.28 o                         
   8   5  11         36.42         24.05        52.94 o                         
   9   5  11        717.50        707.43        80.43 o                         
  10   5  11          4.31        118.33        91.74 o                         
  -4   6  11        359.52        400.02        52.54 o                         
  -3   6  11       3397.95       3333.01       116.91 o                         
  -2   6  11        644.92        686.17        52.91 o                         
  -1   6  11       3044.90       3110.00       108.60 o                         
   0   6  11        561.97        569.41        47.32 o                         
   1   6  11       3091.75       3029.52        94.64 o                         
   2   6  11        193.49        136.64        34.26 o                         
   3   6  11      12243.46      12698.48       185.22 o                         
   4   6  11        702.24        503.83        53.56 o                         
   5   6  11        515.61        363.53        65.51 o                         
   6   6  11         47.37         37.31        30.84 o                         
   7   6  11       2104.71       2234.93       105.28 o                         
   8   6  11        233.20        333.47        48.36 o                         
   9   6  11       6227.17       7273.43       220.69 o                         
  10   6  11          5.24        292.71       164.80 o                         
  -3   7  11       7873.38       7850.32       195.55 o                         
  -2   7  11        955.15        990.42        68.74 o                         
  -1   7  11       8714.66       8744.71       205.85 o                         
   0   7  11        185.97        194.11        35.97 o                         
   1   7  11        513.95        463.81        47.22 o                         
   2   7  11        176.65        172.63        26.68 o                         
   3   7  11      21544.66      21983.49       305.12 o                         
   4   7  11        215.26        205.68        36.59 o                         
   5   7  11       7995.91       7559.54       322.86 o                         
   6   7  11        249.26        235.29        41.69 o                         
   7   7  11       1665.91       1955.56       100.45 o                         
   8   7  11        561.55        642.02        60.25 o                         
   9   7  11       1540.53       1734.84       105.38 o                         
  -3   8  11       1158.76       1037.60       203.40 o                         
  -2   8  11          3.38         22.20        34.48 o                         
  -1   8  11       6477.90       6685.03       178.96 o                         
   0   8  11       1459.64       1534.70        80.14 o                         
   1   8  11        876.44        857.46        68.00 o                         
   2   8  11       5661.37       5976.80       154.98 o                         
   3   8  11       3797.14       3936.14       133.93 o                         
   4   8  11        675.07        543.54        59.61 o                         
   5   8  11         70.62        -22.06        50.57 o                         
   6   8  11       3813.06       4002.35       145.69 o                         
   7   8  11       7913.56       8989.70       211.10 o                         
   8   8  11       3799.74       4255.74       146.91 o                         
   9   8  11       2053.67       2508.03       196.14 o                         
  -1   9  11        877.68        850.17        99.16 o                         
   0   9  11       2120.72       2258.71       117.99 o                         
   1   9  11       2857.83       3024.29       125.10 o                         
   2   9  11          3.46         -6.99        40.96 o                         
   3   9  11      12948.48      13095.06       286.25 o                         
   4   9  11        931.26        868.44        79.94 o                         
   5   9  11        213.66         68.63        66.61 o                         
   6   9  11       1653.49       1730.50       126.64 o                         
   7   9  11       3067.80       3505.68       151.69 o                         
   8   9  11       1081.95       1275.73        92.83 o                         
   9   9  11       3029.20       3936.05       426.46 o                         
   0  10  11          9.80         80.00        70.55 o                         
   1  10  11       4284.92       4270.88       191.57 o                         
   2  10  11          3.30        -24.21        48.03 o                         
   3  10  11       1868.01       1809.59       176.88 o                         
   4  10  11         68.79         79.86        50.27 o                         
   5  10  11        810.58        562.10       108.87 o                         
   6  10  11          8.39          3.16        40.34 o                         
   7  10  11       8755.66      10200.73       264.64 o                         
   8  10  11        212.04        733.93       237.68 o                         
   2  11  11          1.41        344.97       161.66 o                         
   3  11  11       3936.11       3990.23       308.57 o                         
   4  11  11         28.00       -126.67       126.67 o                         
   5  11  11        187.47        -52.40       104.13 o                         
   6  11  11        472.27        616.83       142.49 o                         
   7  11  11        966.10       1387.18       295.23 o                         
  -1 -10  12       1059.12        984.72       102.63 o                         
  -6  -9  12        211.91        270.27        90.79 o                         
  -5  -9  12       2663.21       2849.38       185.88 o                         
  -4  -9  12       4339.07       4328.19       241.70 o                         
  -3  -9  12        385.10        406.30        71.91 o                         
  -2  -9  12       2873.67       2891.11       148.04 o                         
  -1  -9  12         48.34         26.44        41.77 o                         
   0  -9  12       1216.83       1184.81        80.37 o                         
   1  -9  12         77.61         92.01        40.38 o                         
   2  -9  12        348.64        360.22        93.59 o                         
  -7  -8  12        654.98        248.54       116.38 o                         
  -6  -8  12       7757.97       7851.50       253.66 o                         
  -5  -8  12          3.00         78.61        70.45 o                         
  -4  -8  12        729.91        756.28        92.80 o                         
  -3  -8  12        836.10        846.41        68.89 o                         
  -2  -8  12       1724.04       1755.96       110.34 o                         
  -1  -8  12       1112.52       1119.11        78.89 o                         
   0  -8  12      11127.38      11072.52       231.84 o                         
   1  -8  12        454.54        485.57        53.49 o                         
   2  -8  12        961.49        938.97        73.56 o                         
   3  -8  12        965.55       1074.07       128.80 o                         
  -7  -7  12        198.89        -79.39       128.16 o                         
  -6  -7  12       4687.96       4432.53       248.14 o                         
  -5  -7  12        715.25        700.35        82.62 o                         
  -4  -7  12       3041.37       2939.66       206.79 o                         
  -3  -7  12       1558.39       1525.06        82.06 o                         
  -2  -7  12       2547.91       2469.34       104.75 o                         
  -1  -7  12        104.51         69.43        27.24 o                         
   0  -7  12       7358.88       7230.07       179.27 o                         
   1  -7  12        453.40        450.29        50.17 o                         
   2  -7  12        194.73        159.51        37.21 o                         
   3  -7  12        246.59        200.28        36.72 o                         
   4  -7  12       4544.77       4608.29       236.10 o                         
  -7  -6  12          6.60        118.76        65.61 o                         
  -6  -6  12       2382.76       2199.58       172.18 o                         
  -5  -6  12       2134.89       2245.69       120.41 o                         
  -4  -6  12        440.50        484.11        48.95 o                         
  -3  -6  12       3600.31       3614.92       117.04 o                         
  -2  -6  12       5748.71       5861.14       159.01 o                         
  -1  -6  12       1260.58       1293.40        63.90 o                         
   0  -6  12       5898.74       5804.11       153.44 o                         
   1  -6  12       4362.03       4485.34       134.99 o                         
   2  -6  12       1102.38       1101.99        70.08 o                         
   3  -6  12         22.46        -20.87        27.96 o                         
   4  -6  12       3376.91       3402.77       131.88 o                         
   5  -6  12       3642.45       3616.27       202.91 o                         
  -7  -5  12       4324.00       4180.91       245.11 o                         
  -6  -5  12       3425.63       3075.01       179.03 o                         
  -5  -5  12       7969.06       7369.75       287.41 o                         
  -4  -5  12       6726.34       6769.51       186.32 o                         
  -3  -5  12        373.42        341.78        34.10 o                         
  -2  -5  12       9799.48       9817.85       168.54 o                         
  -1  -5  12        745.46        679.31        46.43 o                         
   0  -5  12        845.63        864.97        48.09 o                         
   1  -5  12         68.42         39.08        24.89 o                         
   2  -5  12       9150.32       9230.79       192.65 o                         
   3  -5  12        819.13        786.13        58.92 o                         
   4  -5  12       6251.58       6055.19       167.29 o                         
   5  -5  12        522.81        509.12        58.39 o                         
   6  -5  12       1090.57        998.27       118.63 o                         
  -7  -4  12          1.01         68.88        57.11 o                         
  -6  -4  12         11.96        108.66        49.87 o                         
  -5  -4  12          5.17         10.56        33.12 o                         
  -4  -4  12       4223.88       4233.58       131.76 o                         
  -3  -4  12       6153.80       6094.62       130.51 o                         
  -2  -4  12      17724.56      17742.38       223.36 o                         
  -1  -4  12       5246.62       5201.41       100.10 o                         
   0  -4  12        447.10        440.95        30.09 o                         
   1  -4  12         55.91         45.60        19.70 o                         
   2  -4  12      12404.83      12368.50       214.64 o                         
   3  -4  12       4676.76       4790.17       112.03 o                         
   4  -4  12       2462.94       2508.36        85.86 o                         
   5  -4  12         50.37         40.65        24.84 o                         
   6  -4  12        573.29        541.42        46.46 o                         
   7  -4  12         94.23         56.15        46.03 o                         
  -7  -3  12         46.62         52.83        44.29 o                         
  -6  -3  12       1815.82       1801.47       129.05 o                         
  -5  -3  12       3182.60       3114.67       144.61 o                         
  -4  -3  12       3202.03       3222.92       120.30 o                         
  -3  -3  12        501.23        480.91        37.10 o                         
  -2  -3  12      18776.35      18638.67       230.37 o                         
  -1  -3  12         56.22         68.60        13.78 o                         
   0  -3  12        834.58        863.48        36.92 o                         
   1  -3  12         26.30         14.55        15.76 o                         
   2  -3  12      13152.08      13475.63       162.21 o                         
   3  -3  12         33.38         53.78        23.59 o                         
   4  -3  12       3111.90       3193.54        93.67 o                         
   5  -3  12       3972.33       3937.55       110.28 o                         
   6  -3  12       4864.25       4664.97       126.72 o                         
   7  -3  12       2793.04       2759.65       109.76 o                         
  -7  -2  12         44.11          7.23        49.60 o                         
  -6  -2  12       5577.25       5487.16       220.21 o                         
  -5  -2  12       2109.78       2142.15       127.85 o                         
  -4  -2  12       1519.21       1526.57        85.12 o                         
  -3  -2  12        433.97        419.35        32.07 o                         
  -2  -2  12       6189.36       6184.73       117.91 o                         
  -1  -2  12       9530.29       9321.06       115.26 o                         
   0  -2  12       5841.87       5863.10        68.84 o                         
   1  -2  12       1412.22       1474.75        40.70 o                         
   2  -2  12      17588.55      18492.04       403.55 o                         
   3  -2  12       7513.50       7431.59       126.01 o                         
   4  -2  12         25.79         82.14        24.41 o                         
   5  -2  12       6757.55       6623.41       142.32 o                         
   6  -2  12       5574.61       5431.32       143.90 o                         
   7  -2  12        145.10        116.39        39.38 o                         
   8  -2  12       5793.08       5964.84       223.85 o                         
  -7  -1  12        646.15        768.82        97.05 o                         
  -6  -1  12       6748.75       6585.05       240.15 o                         
  -5  -1  12       1915.47       1875.77       120.15 o                         
  -4  -1  12       3182.66       3163.77       115.33 o                         
  -3  -1  12       2337.74       2267.97        78.84 o                         
  -2  -1  12       3763.81       3701.12        65.87 o                         
  -1  -1  12       6467.41       6479.80        93.38 o                         
   0  -1  12       2505.14       2612.16        49.07 o                         
   1  -1  12       8011.30       8113.95        95.24 o                         
   2  -1  12      13089.18      13269.07       141.46 o                         
   3  -1  12        307.18        284.26        23.90 o                         
   4  -1  12       3095.03       2881.39        88.04 o                         
   5  -1  12        509.24        511.29        42.31 o                         
   6  -1  12       1503.58       1505.99        72.30 o                         
   7  -1  12       1504.83       1578.77        86.16 o                         
   8  -1  12       3323.14       3410.09       132.96 o                         
  -7   0  12       1693.54       1615.95       162.43 o                         
  -6   0  12       3783.19       3768.79       182.50 o                         
  -5   0  12        651.40        598.89        68.69 o                         
  -4   0  12       5242.91       5224.37       149.64 o                         
  -3   0  12       7293.93       7200.33       129.37 o                         
  -2   0  12      10594.23      10626.19       123.35 o                         
  -1   0  12       1674.14       1745.31        46.93 o                         
   0   0  12      11580.39      11738.66       117.59 o                         
   1   0  12          5.25          1.75        11.52 o                         
   2   0  12       8840.21       8576.79       121.21 o                         
   3   0  12        140.89        141.77        21.54 o                         
   4   0  12       6335.55       5910.29       123.82 o                         
   5   0  12       2649.56       2429.24        88.82 o                         
   6   0  12       4212.66       4275.96       130.10 o                         
   7   0  12        173.92        194.60        44.84 o                         
   8   0  12       9710.22      10018.28       228.07 o                         
  -7   1  12        360.04        309.71       109.69 o                         
  -6   1  12        460.66        466.77        73.52 o                         
  -5   1  12        366.38        382.76        54.71 o                         
  -4   1  12       5704.73       5732.71       143.59 o                         
  -3   1  12       1396.32       1339.84        55.27 o                         
  -2   1  12       5411.82       5527.96        96.68 o                         
  -1   1  12        123.94        131.85        17.87 o                         
   0   1  12        543.57        554.38        29.90 o                         
   1   1  12       1183.60       1190.72        38.56 o                         
   2   1  12       6314.10       6300.31        97.98 o                         
   3   1  12       2580.81       2481.09        65.01 o                         
   4   1  12      19880.86      20637.24       559.99 o                         
   5   1  12        150.22        216.81        30.82 o                         
   6   1  12        247.53        156.14        48.27 o                         
   7   1  12          5.39        -30.54        32.02 o                         
   8   1  12       2859.40       2752.96       119.76 o                         
   9   1  12          1.50         51.32        58.34 o                         
  -6   2  12         13.74         23.53        40.89 o                         
  -5   2  12        542.54        475.13        44.11 o                         
  -4   2  12       5782.91       5716.87       136.79 o                         
  -3   2  12        185.28        159.30        23.51 o                         
  -2   2  12      19046.70      18755.48       216.64 o                         
  -1   2  12        146.41        142.82        18.88 o                         
   0   2  12       3890.71       3915.89        78.69 o                         
   1   2  12       2506.88       2577.92        56.99 o                         
   2   2  12        336.24        385.51        25.65 o                         
   3   2  12        140.71         96.02        18.79 o                         
   4   2  12      14807.88      15409.14       663.48 o                         
   5   2  12       1325.49       1288.48        70.97 o                         
   6   2  12       7504.02       7320.29       267.13 o                         
   7   2  12        151.31        100.99        37.44 o                         
   8   2  12       2218.22       1858.72       133.51 o                         
   9   2  12        448.65        147.85        77.26 o                         
  -6   3  12       1865.91       1716.23       128.72 o                         
  -5   3  12       1531.90       1442.19        85.07 o                         
  -4   3  12       4995.57       5014.28       133.30 o                         
  -3   3  12       2257.89       2272.92        73.91 o                         
  -2   3  12         28.56         22.79        18.70 o                         
  -1   3  12      12515.63      12867.78       150.97 o                         
   0   3  12      21430.81      21651.04       186.25 o                         
   1   3  12        464.73        512.71        32.32 o                         
   2   3  12      18614.83      17955.27       211.54 o                         
   3   3  12       2166.53       2068.80        65.60 o                         
   4   3  12         28.96          6.01        24.66 o                         
   5   3  12        215.86        255.20        38.43 o                         
   6   3  12       5029.50       5318.37       127.55 o                         
   7   3  12        642.93        663.37        72.36 o                         
   8   3  12       8089.62       6978.27       333.19 o                         
   9   3  12         63.72        -44.72        44.72 o                         
  10   3  12       1588.57       1754.08       299.42 o                         
  -5   4  12       1005.65       1085.53       114.35 o                         
  -4   4  12      11463.32      11360.18       238.11 o                         
  -3   4  12       3553.48       3373.50       107.36 o                         
  -2   4  12         59.06         64.76        19.79 o                         
  -1   4  12        207.61        219.81        28.57 o                         
   0   4  12       3310.26       3345.36        73.90 o                         
   1   4  12       1629.28       1596.51        53.82 o                         
   2   4  12      11536.29      11750.05       150.10 o                         
   3   4  12       3110.88       3184.81        77.06 o                         
   4   4  12       1556.15       1524.66        60.77 o                         
   5   4  12       2138.38       2065.56        98.14 o                         
   6   4  12       9949.33      10420.77       285.91 o                         
   7   4  12        290.54        287.51        78.80 o                         
   8   4  12        419.99        448.59        76.68 o                         
   9   4  12        344.98        193.93        53.93 o                         
  -5   5  12        122.41        203.03       195.95 o                         
  -4   5  12       4375.64       4482.66       149.72 o                         
  -3   5  12       1644.01       1629.25        80.61 o                         
  -2   5  12        941.79        945.07        58.94 o                         
  -1   5  12        724.35        826.51        61.80 o                         
   0   5  12      14508.53      14422.51       218.00 o                         
   1   5  12       5601.14       5504.45       112.80 o                         
   2   5  12      14372.21      14344.50       177.83 o                         
   3   5  12       7384.27       7243.04       127.91 o                         
   4   5  12        808.21        658.12        38.74 o                         
   5   5  12        353.10        232.70        49.29 o                         
   6   5  12      19752.99      21439.59       374.11 o                         
   7   5  12        421.65        382.50        56.38 o                         
   8   5  12       3412.83       3863.51       144.13 o                         
   9   5  12       2941.36       2930.12       154.36 o                         
  10   5  12       2179.28       2446.44       375.73 o                         
  -4   6  12       5298.06       5313.48       216.12 o                         
  -3   6  12         15.42          4.51        27.70 o                         
  -2   6  12        558.21        554.23        49.29 o                         
  -1   6  12        155.27        167.08        30.27 o                         
   0   6  12        336.21        365.99        45.86 o                         
   1   6  12       2008.25       1929.53        91.12 o                         
   2   6  12       9115.26       8524.67       170.59 o                         
   3   6  12       2213.54       2143.40        83.69 o                         
   4   6  12       5806.39       5399.55       193.61 o                         
   5   6  12        761.67        542.92        66.20 o                         
   6   6  12       3751.13       3834.36       143.73 o                         
   7   6  12       1996.85       2203.53       107.12 o                         
   8   6  12        524.98        561.57        54.97 o                         
   9   6  12        799.27        929.62        85.49 o                         
  10   6  12       6238.06       7578.58       458.08 o                         
  -3   7  12        411.91        373.63        89.82 o                         
  -2   7  12      10756.80      10556.92       224.78 o                         
  -1   7  12        110.53        120.25        37.77 o                         
   0   7  12       5248.35       5272.19       160.40 o                         
   1   7  12        811.49        816.92        62.88 o                         
   2   7  12         15.23         -2.24        29.36 o                         
   3   7  12         63.96         77.35        52.55 o                         
   4   7  12       4191.80       3961.10       123.81 o                         
   5   7  12        161.89         11.43        45.11 o                         
   6   7  12      19688.30      21295.81       315.30 o                         
   7   7  12          8.20         69.86        32.07 o                         
   8   7  12         66.48         91.22        39.04 o                         
   9   7  12        358.64        383.25        53.86 o                         
  10   7  12       1183.14       1379.50       258.29 o                         
  -2   8  12        914.38        812.51       133.24 o                         
  -1   8  12        280.72        249.08        40.65 o                         
   0   8  12       5965.57       5899.13       169.32 o                         
   1   8  12        622.48        647.11        59.95 o                         
   2   8  12       6767.52       7193.58       198.76 o                         
   3   8  12       1159.22       1335.24        81.28 o                         
   4   8  12       1514.29       1378.28        84.53 o                         
   5   8  12         52.16        -32.30        44.53 o                         
   6   8  12       2444.84       2597.12       129.12 o                         
   7   8  12        323.21        358.01        48.72 o                         
   8   8  12       4100.70       4728.12       159.09 o                         
   9   8  12          3.50         58.15       133.82 o                         
  -1   9  12        329.95        792.93       217.76 o                         
   0   9  12        762.59        824.31        76.33 o                         
   1   9  12        287.35        293.23        46.39 o                         
   2   9  12       1397.99       1532.72       109.17 o                         
   3   9  12       1245.98       1423.82       120.56 o                         
   4   9  12       3442.43       3275.10       143.40 o                         
   5   9  12         99.07        -55.90        68.51 o                         
   6   9  12       2294.40       2419.02       156.06 o                         
   7   9  12         35.88        108.00        64.38 o                         
   8   9  12       1119.90       1220.63       150.16 o                         
   9   9  12         72.22        165.32       134.98 o                         
   1  10  12         51.92         52.35       134.53 o                         
   2  10  12       4168.39       4344.34       174.71 o                         
   3  10  12        720.67        756.75       103.68 o                         
   4  10  12       1462.01       1276.11       101.52 o                         
   5  10  12        273.68         86.24        56.33 o                         
   6  10  12        756.44        689.64        75.83 o                         
   7  10  12        106.14        169.90        72.59 o                         
   3  11  12        370.73        374.47       171.70 o                         
   4  11  12       5246.68       4364.28       496.27 o                         
   5  11  12         32.47         -9.36        99.25 o                         
   6  11  12        769.46        996.84       225.56 o                         
  -5  -9  13       1795.48       2014.88       205.22 o                         
  -4  -9  13       1688.87       1700.66       155.02 o                         
  -3  -9  13       3393.85       3433.68       228.75 o                         
  -2  -9  13          1.04         30.45        42.09 o                         
  -1  -9  13       1766.22       1773.77       139.49 o                         
   0  -9  13        847.55        901.98        99.59 o                         
   1  -9  13       1513.68       1563.68       125.30 o                         
  -6  -8  13         32.07         94.03       122.88 o                         
  -5  -8  13       4287.56       4301.73       182.63 o                         
  -4  -8  13         12.17         18.68        61.81 o                         
  -3  -8  13       1225.23       1178.66       100.07 o                         
  -2  -8  13        965.64        837.99        97.41 o                         
  -1  -8  13       1958.06       1990.59       120.02 o                         
   0  -8  13       1801.77       1771.42        98.30 o                         
   1  -8  13       2851.24       2699.55       121.91 o                         
   2  -8  13        146.60        132.40        47.76 o                         
   3  -8  13        561.81        493.05       106.32 o                         
  -6  -7  13        161.07         85.25        57.80 o                         
  -5  -7  13       9010.44       8897.82       249.86 o                         
  -4  -7  13       2722.67       2749.55       135.20 o                         
  -3  -7  13        251.67        188.63        33.17 o                         
  -2  -7  13       2500.68       2489.06       126.35 o                         
  -1  -7  13       5283.68       5182.63       168.81 o                         
   0  -7  13        349.77        339.00        44.95 o                         
   1  -7  13      11976.47      11974.43       244.15 o                         
   2  -7  13        146.68        135.44        35.58 o                         
   3  -7  13        513.37        457.95        52.92 o                         
   4  -7  13        146.54        118.96        92.83 o                         
  -6  -6  13        921.55        848.58       121.77 o                         
  -5  -6  13       4948.80       4828.78       243.95 o                         
  -4  -6  13        447.82        413.70        43.37 o                         
  -3  -6  13       2238.26       2189.55        88.19 o                         
  -2  -6  13        477.98        489.24        45.70 o                         
  -1  -6  13       1575.76       1597.08        91.68 o                         
   0  -6  13       5190.21       5142.72       148.84 o                         
   1  -6  13       3752.76       3655.18       129.92 o                         
   2  -6  13       3600.06       3611.98       129.51 o                         
   3  -6  13        912.78        819.99        64.56 o                         
   4  -6  13          0.45        -29.43        32.67 o                         
   5  -6  13       5197.33       5014.87       273.46 o                         
  -6  -5  13        502.31        415.53        76.21 o                         
  -5  -5  13       2732.83       2594.99       150.91 o                         
  -4  -5  13         23.33          3.59        29.04 o                         
  -3  -5  13       6258.05       6247.66       142.34 o                         
  -2  -5  13       4517.35       4440.01       117.08 o                         
  -1  -5  13       3596.14       3671.39       107.39 o                         
   0  -5  13       1270.77       1290.34        69.18 o                         
   1  -5  13       9127.32       9124.16       190.44 o                         
   2  -5  13         56.62         50.43        26.69 o                         
   3  -5  13        377.66        335.30        45.14 o                         
   4  -5  13        258.86        259.32        44.59 o                         
   5  -5  13       4267.35       4142.97       148.69 o                         
   6  -5  13         57.51         54.33        49.28 o                         
  -6  -4  13       2620.73       2492.58       154.32 o                         
  -5  -4  13       1983.95       1852.19       117.27 o                         
  -4  -4  13       1493.31       1556.40        92.00 o                         
  -3  -4  13      14133.79      14449.82       209.36 o                         
  -2  -4  13        131.12         97.29        25.65 o                         
  -1  -4  13        158.71        151.60        25.57 o                         
   0  -4  13        246.30        232.15        26.85 o                         
   1  -4  13       6109.17       6150.01       148.86 o                         
   2  -4  13         16.24         72.98        32.41 o                         
   3  -4  13       5721.39       5794.93       156.64 o                         
   4  -4  13        264.93        240.52        40.29 o                         
   5  -4  13       6566.33       6417.45       177.33 o                         
   6  -4  13        489.75        456.07        43.31 o                         
   7  -4  13         43.31         -8.96        89.09 o                         
  -6  -3  13         41.28        120.53        58.73 o                         
  -5  -3  13        717.75        804.17        74.60 o                         
  -4  -3  13        388.10        325.20        49.53 o                         
  -3  -3  13       7257.38       7338.35       145.78 o                         
  -2  -3  13       1628.08       1712.15        65.28 o                         
  -1  -3  13       5532.83       5517.91       101.36 o                         
   0  -3  13          7.31         32.34        18.12 o                         
   1  -3  13       7513.79       7363.75       131.72 o                         
   2  -3  13       6974.37       7032.89       162.95 o                         
   3  -3  13        101.17        125.83        26.53 o                         
   4  -3  13       2295.91       2369.49        84.51 o                         
   5  -3  13       5136.16       5209.15       130.34 o                         
   6  -3  13        258.01        209.69        31.42 o                         
   7  -3  13       6116.92       6076.41       221.33 o                         
  -7  -2  13       3237.86       3450.26       478.45 o                         
  -6  -2  13        632.82        657.38        81.73 o                         
  -5  -2  13      12648.03      12650.03       291.49 o                         
  -4  -2  13       2489.02       2472.49       127.89 o                         
  -3  -2  13       1224.35       1285.12        62.29 o                         
  -2  -2  13        426.80        402.72        33.12 o                         
  -1  -2  13       1769.60       1777.89        63.26 o                         
   0  -2  13       4635.24       4498.21        85.97 o                         
   1  -2  13      33429.30      33996.50       209.53 o                         
   2  -2  13        298.42        310.06        24.78 o                         
   3  -2  13       4892.18       4770.45       113.97 o                         
   4  -2  13        112.25         93.98        23.46 o                         
   5  -2  13        528.14        455.89        39.87 o                         
   6  -2  13         41.72         19.03        34.06 o                         
   7  -2  13       5296.79       5278.70       165.81 o                         
  -6  -1  13        473.02        425.21        68.62 o                         
  -5  -1  13       5816.30       5959.05       192.73 o                         
  -4  -1  13       2510.27       2665.89       108.28 o                         
  -3  -1  13       3381.19       3274.41       102.16 o                         
  -2  -1  13       1628.09       1596.47        64.24 o                         
  -1  -1  13       4438.91       4552.66        98.92 o                         
   0  -1  13       3630.51       3679.48        62.42 o                         
   1  -1  13       2037.29       2135.58        49.63 o                         
   2  -1  13        590.58        494.47        28.93 o                         
   3  -1  13       3356.00       3595.57       132.12 o                         
   4  -1  13        381.14        317.28        28.93 o                         
   5  -1  13       6694.79       6165.45       154.68 o                         
   6  -1  13       3025.57       2855.96       110.88 o                         
   7  -1  13       2688.17       2733.64       115.18 o                         
   8  -1  13        398.36        289.87        78.92 o                         
  -6   0  13       3444.96       3385.60       192.52 o                         
  -5   0  13       7206.66       7157.97       214.48 o                         
  -4   0  13       1955.43       1924.88        94.87 o                         
  -3   0  13         71.28         43.88        25.40 o                         
  -2   0  13        562.47        549.58        31.16 o                         
  -1   0  13      17851.20      18249.94       172.24 o                         
   0   0  13       3395.14       3474.69        65.83 o                         
   1   0  13       8351.08       8444.50        99.69 o                         
   2   0  13       2529.87       2516.37        61.60 o                         
   3   0  13       4769.39       4900.39       172.52 o                         
   4   0  13        143.63        156.17        25.40 o                         
   5   0  13       1570.52       1338.15        64.32 o                         
   6   0  13        371.66        275.26        54.88 o                         
   7   0  13       3419.62       3422.19       160.61 o                         
   8   0  13        228.05        163.83        39.15 o                         
  -6   1  13        181.66        165.57        46.80 o                         
  -5   1  13       4509.02       4386.98       153.37 o                         
  -4   1  13       1329.56       1270.20        79.03 o                         
  -3   1  13       5416.51       5338.49       117.03 o                         
  -2   1  13         60.45         78.69        17.34 o                         
  -1   1  13      17236.23      17233.53       174.38 o                         
   0   1  13        643.61        659.32        34.23 o                         
   1   1  13       1051.75       1106.85        38.82 o                         
   2   1  13       3281.89       3288.71        72.55 o                         
   3   1  13      20577.74      19953.78       422.00 o                         
   4   1  13       1352.88       1512.50        69.21 o                         
   5   1  13      20376.80      20169.63       390.30 o                         
   6   1  13       1547.56       1393.37        93.03 o                         
   7   1  13        142.36         40.90        41.60 o                         
   8   1  13         19.52        -51.14        51.14 o                         
  -6   2  13        438.99        337.95        94.53 o                         
  -5   2  13         60.71         52.86        33.95 o                         
  -4   2  13         54.07         56.08        26.21 o                         
  -3   2  13        111.56        114.91        24.74 o                         
  -2   2  13         25.86         21.28        16.16 o                         
  -1   2  13      33958.42      34588.40       261.24 o                         
   0   2  13        757.35        765.37        37.40 o                         
   1   2  13        226.21        250.17        23.53 o                         
   2   2  13        540.64        567.45        30.70 o                         
   3   2  13        159.18        128.32        20.93 o                         
   4   2  13       6516.22       6748.95       296.49 o                         
   5   2  13      11075.25      11348.69       351.13 o                         
   6   2  13       2404.43       2382.67        92.30 o                         
   7   2  13       2475.78       2473.40       115.70 o                         
   8   2  13        302.61        146.57        54.98 o                         
   9   2  13       2487.11       2232.20       221.19 o                         
  -5   3  13       9989.74      10361.99       265.39 o                         
  -4   3  13         11.09         48.12        24.12 o                         
  -3   3  13       1326.37       1297.96        66.63 o                         
  -2   3  13        188.20        164.78        25.96 o                         
  -1   3  13       1730.58       1798.59        68.78 o                         
   0   3  13        562.10        589.25        33.77 o                         
   1   3  13      11597.16      11684.81       171.63 o                         
   2   3  13        943.52        907.09        42.14 o                         
   3   3  13      14940.37      14601.39       277.65 o                         
   4   3  13       3300.74       3282.78        88.61 o                         
   5   3  13       2891.72       3002.03       137.22 o                         
   6   3  13       4108.52       4295.39       123.07 o                         
   7   3  13        267.54        271.46        41.30 o                         
   8   3  13         68.84         69.26        38.29 o                         
   9   3  13      11772.37      10585.29       458.83 o                         
  -5   4  13       1765.68       1912.39       175.13 o                         
  -4   4  13         29.43         61.22        30.85 o                         
  -3   4  13       4611.23       4758.71       140.49 o                         
  -2   4  13         53.72         39.59        21.65 o                         
  -1   4  13       4373.51       4348.17       121.85 o                         
   0   4  13        283.02        302.79        33.65 o                         
   1   4  13       3200.96       3219.82        78.90 o                         
   2   4  13        719.41        738.48        40.34 o                         
   3   4  13       1679.80       1709.73        65.25 o                         
   4   4  13       3160.32       2755.19        88.06 o                         
   5   4  13       6710.39       6797.93       229.57 o                         
   6   4  13          1.90         24.50        26.40 o                         
   7   4  13       2113.30       2041.03       117.95 o                         
   8   4  13        266.24        147.37        63.26 o                         
   9   4  13       3535.30       3319.11       187.21 o                         
  -4   5  13        282.81        315.15        61.12 o                         
  -3   5  13       1496.84       1594.23        87.05 o                         
  -2   5  13        254.47        238.31        33.19 o                         
  -1   5  13       1022.71        987.66        67.96 o                         
   0   5  13       2169.75       2175.83        87.19 o                         
   1   5  13      15850.95      15656.71       251.41 o                         
   2   5  13        655.04        667.38        43.22 o                         
   3   5  13       5271.37       5273.88       111.76 o                         
   4   5  13       1268.89       1131.49        58.23 o                         
   5   5  13       1897.73       1656.91       109.50 o                         
   6   5  13       1290.94       1095.75        63.69 o                         
   7   5  13        895.81        966.35        92.40 o                         
   8   5  13        118.29        143.20        65.02 o                         
   9   5  13       8705.83       9555.02       330.35 o                         
  -4   6  13         99.11        265.91       190.56 o                         
  -3   6  13       8109.06       8049.13       213.17 o                         
  -2   6  13        513.18        508.55        51.62 o                         
  -1   6  13       3992.46       4055.14       152.16 o                         
   0   6  13          9.06         17.13        27.20 o                         
   1   6  13        157.39        133.44        31.14 o                         
   2   6  13        814.91        796.32        54.88 o                         
   3   6  13       5903.31       6048.57       126.74 o                         
   4   6  13        422.91        268.52        49.70 o                         
   5   6  13      17204.38      15939.98       489.61 o                         
   6   6  13        181.18         98.54        57.92 o                         
   7   6  13        464.81        398.52        54.41 o                         
   8   6  13        119.20        121.12        56.89 o                         
   9   6  13       1069.63       1273.14       155.01 o                         
  -2   7  13       1296.90       1370.14        84.28 o                         
  -1   7  13       9968.21      10193.22       233.70 o                         
   0   7  13        224.48        224.24        42.33 o                         
   1   7  13       2149.88       2180.60       103.91 o                         
   2   7  13          3.73         37.26        43.19 o                         
   3   7  13        170.22        165.17        41.37 o                         
   4   7  13        731.95        597.65        60.43 o                         
   5   7  13       3316.62       2775.18       108.77 o                         
   6   7  13        715.22        706.10        75.67 o                         
   7   7  13       3066.05       3400.58       136.77 o                         
   8   7  13          4.72          5.78        36.32 o                         
   9   7  13        959.60       1217.88       183.32 o                         
  -2   8  13        498.97        383.28       139.50 o                         
  -1   8  13       1505.99       1627.39        99.40 o                         
   0   8  13       1202.56       1200.24        87.32 o                         
   1   8  13       2127.03       2158.53       111.52 o                         
   2   8  13        182.91        128.45        51.00 o                         
   3   8  13      12340.15      12579.21       248.44 o                         
   4   8  13         71.40        121.13        50.42 o                         
   5   8  13       1318.76       1003.43       113.90 o                         
   6   8  13       2448.63       2320.70       123.74 o                         
   7   8  13       3290.02       3670.34       145.62 o                         
   8   8  13         77.18        137.18        41.37 o                         
   9   8  13       2529.16       3104.01       651.29 o                         
   0   9  13       1355.15       1318.71       161.22 o                         
   1   9  13        737.20        808.45        72.36 o                         
   2   9  13          0.38        -10.53        41.60 o                         
   3   9  13       4601.49       4685.54       181.28 o                         
   4   9  13       2093.17       1957.14       113.85 o                         
   5   9  13        327.19        187.54        92.26 o                         
   6   9  13        103.57        102.45        53.44 o                         
   7   9  13       4684.20       5548.00       197.15 o                         
   2  10  13        203.83        654.43       211.64 o                         
   3  10  13       9875.29      10221.67       426.45 o                         
   4  10  13       1168.81        885.41       135.94 o                         
   5  10  13         53.06         78.09        78.40 o                         
   6  10  13         29.73        252.86       102.91 o                         
  -1  -9  14        121.47        155.58       113.21 o                         
  -5  -8  14       1911.98       2036.81       147.03 o                         
  -4  -8  14        222.56        106.41        48.98 o                         
  -3  -8  14       1277.12       1232.43       115.17 o                         
  -2  -8  14       1444.12       1423.21       108.17 o                         
  -1  -8  14         50.78         56.35        49.91 o                         
   0  -8  14       6603.33       6585.98       232.96 o                         
   1  -8  14         17.14         54.56        38.17 o                         
   2  -8  14        474.61        456.12        93.19 o                         
  -6  -7  14       8093.86       6245.37       625.08 o                         
  -5  -7  14         30.49          6.00        42.18 o                         
  -4  -7  14       3979.77       3928.03       162.55 o                         
  -3  -7  14         21.24         12.44        32.41 o                         
  -2  -7  14        135.52        113.06        51.24 o                         
  -1  -7  14       1176.85       1048.92        91.07 o                         
   0  -7  14       4330.82       4148.40       158.77 o                         
   1  -7  14       1610.92       1729.75        97.45 o                         
   2  -7  14       2534.77       2513.74       119.83 o                         
   3  -7  14          0.01        -39.97        39.97 o                         
  -6  -6  14       1924.81       1970.30       201.05 o                         
  -5  -6  14         27.31         63.22        46.02 o                         
  -4  -6  14       1318.12       1300.66        82.55 o                         
  -3  -6  14       4555.17       4516.32       128.93 o                         
  -2  -6  14       6786.82       7010.56       169.59 o                         
  -1  -6  14       2576.18       2613.48       145.03 o                         
   0  -6  14       9383.06       9279.68       206.58 o                         
   1  -6  14         54.07         55.39        29.05 o                         
   2  -6  14         11.68         -7.14        29.50 o                         
   3  -6  14        702.50        658.29        61.90 o                         
   4  -6  14       5642.49       5427.04       195.16 o                         
  -6  -5  14       4203.94       4113.10       226.61 o                         
  -5  -5  14        283.87        310.00        70.03 o                         
  -4  -5  14       1078.63       1017.52        89.72 o                         
  -3  -5  14         37.97         89.77        26.88 o                         
  -2  -5  14       1566.27       1530.97        74.95 o                         
  -1  -5  14        457.82        529.08        49.83 o                         
   0  -5  14       4098.83       4040.59       148.42 o                         
   1  -5  14         75.77         77.71        28.42 o                         
   2  -5  14       2302.06       2399.93       105.54 o                         
   3  -5  14          9.87         -0.55        27.33 o                         
   4  -5  14       5681.59       5507.54       169.67 o                         
   5  -5  14        434.84        361.96        61.00 o                         
  -6  -4  14         15.71        -53.21        53.21 o                         
  -5  -4  14       2482.75       2499.45       163.80 o                         
  -4  -4  14       5928.49       5955.67       213.91 o                         
  -3  -4  14        349.51        366.39        41.70 o                         
  -2  -4  14      20536.10      20637.42       284.05 o                         
  -1  -4  14        173.71        173.10        30.26 o                         
   0  -4  14        786.20        725.59        50.25 o                         
   1  -4  14        253.39        274.94        42.05 o                         
   2  -4  14        419.17        412.94        44.56 o                         
   3  -4  14         99.18         93.71        30.20 o                         
   4  -4  14      14316.17      13856.74       259.15 o                         
   5  -4  14        256.88        222.60        48.04 o                         
   6  -4  14       2409.90       2244.26       211.97 o                         
  -6  -3  14       2698.29       2752.63       144.70 o                         
  -5  -3  14        276.52        350.03        60.49 o                         
  -4  -3  14         31.43         43.89        32.44 o                         
  -3  -3  14       4967.15       4987.32       136.37 o                         
  -2  -3  14       3540.04       3545.28       107.01 o                         
  -1  -3  14       1835.00       1868.98        71.65 o                         
   0  -3  14       6834.35       6876.06       140.14 o                         
   1  -3  14          7.17         -7.20        23.72 o                         
   2  -3  14       8279.36       8529.74       207.76 o                         
   3  -3  14       1142.97       1237.20        79.32 o                         
   4  -3  14         25.58         63.07        33.74 o                         
   5  -3  14         38.63        113.13        38.22 o                         
   6  -3  14       1422.85       1393.19        82.32 o                         
   7  -3  14        184.53        211.70        90.80 o                         
  -6  -2  14       2521.74       2601.79       140.24 o                         
  -5  -2  14       2307.47       2354.68       125.25 o                         
  -4  -2  14      14502.44      14711.00       318.25 o                         
  -3  -2  14       3232.31       3296.32       106.11 o                         
  -2  -2  14       3363.52       3348.32        94.37 o                         
  -1  -2  14        782.58        789.13        43.90 o                         
   0  -2  14        551.48        562.14        35.74 o                         
   1  -2  14         26.96         31.71        18.13 o                         
   2  -2  14      24522.61      24979.58       403.74 o                         
   3  -2  14        992.38       1092.94        60.33 o                         
   4  -2  14       2133.88       2036.94        77.72 o                         
   5  -2  14       1067.46       1040.08        62.35 o                         
   6  -2  14       1860.77       1791.15        92.11 o                         
   7  -2  14         54.78         78.56        48.29 o                         
  -6  -1  14        881.40        830.97        83.22 o                         
  -5  -1  14        707.58        743.20        75.99 o                         
  -4  -1  14       2118.15       2195.87       110.60 o                         
  -3  -1  14         67.67         80.12        25.36 o                         
  -2  -1  14      13858.35      13689.24       206.14 o                         
  -1  -1  14        218.77        226.67        27.52 o                         
   0  -1  14       5273.50       5394.06       110.37 o                         
   1  -1  14          6.82         18.85        13.02 o                         
   2  -1  14       9784.83       9646.73       134.67 o                         
   3  -1  14         87.02         92.11        20.86 o                         
   4  -1  14        346.10        325.51        33.80 o                         
   5  -1  14        296.24        212.49        35.05 o                         
   6  -1  14       7203.53       6906.21       288.12 o                         
   7  -1  14        679.34        652.88        56.33 o                         
   8  -1  14       4536.02       4554.80       271.39 o                         
  -6   0  14       4456.51       4259.47       199.77 o                         
  -5   0  14        160.91        138.58        40.97 o                         
  -4   0  14       2332.63       2440.93       117.69 o                         
  -3   0  14        239.83        244.35        37.95 o                         
  -2   0  14       2259.12       2249.19        83.68 o                         
  -1   0  14        924.26       1018.65        55.90 o                         
   0   0  14         67.89         74.38        14.41 o                         
   1   0  14       1296.28       1276.54        41.76 o                         
   2   0  14      18260.52      18570.31       176.89 o                         
   3   0  14          0.19         -3.43        18.91 o                         
   4   0  14       2397.80       2606.46       104.39 o                         
   5   0  14       1464.33       1404.72        70.11 o                         
   6   0  14        365.28        265.46        34.22 o                         
   7   0  14       5421.68       5128.67       214.02 o                         
   8   0  14       1798.51       1854.36       107.66 o                         
  -6   1  14        522.19        548.83       122.35 o                         
  -5   1  14          2.65        -21.24        30.40 o                         
  -4   1  14       1091.65       1085.27        82.30 o                         
  -3   1  14         18.23         32.46        26.41 o                         
  -2   1  14      26039.41      26543.89       233.69 o                         
  -1   1  14        413.98        450.93        33.57 o                         
   0   1  14       3401.31       3437.89        77.62 o                         
   1   1  14       1072.27       1018.38        42.24 o                         
   2   1  14        402.00        457.27        29.95 o                         
   3   1  14       3807.67       3510.21       106.95 o                         
   4   1  14       9598.60      10262.12       311.37 o                         
   5   1  14       1960.62       2040.84        90.25 o                         
   6   1  14       8922.19       8846.14       248.29 o                         
   7   1  14         57.80         -2.73        37.36 o                         
   8   1  14       2134.31       1805.05       119.70 o                         
  -6   2  14       4615.36       4918.18       487.30 o                         
  -5   2  14        114.91        100.82        38.87 o                         
  -4   2  14         16.60          3.01        32.27 o                         
  -3   2  14        710.09        723.04        48.85 o                         
  -2   2  14       2707.97       2643.66        85.24 o                         
  -1   2  14        611.90        624.94        36.96 o                         
   0   2  14      11254.52      11538.26       147.34 o                         
   1   2  14       2865.86       2903.31        78.15 o                         
   2   2  14       6618.31       6722.79       117.45 o                         
   3   2  14       2058.35       1911.55        62.31 o                         
   4   2  14       1997.01       2001.67        81.86 o                         
   5   2  14        312.03        234.64        50.54 o                         
   6   2  14        937.36       1016.00        60.44 o                         
   7   2  14        683.80        695.77        58.80 o                         
   8   2  14       7433.37       7035.62       188.13 o                         
   9   2  14         26.30         84.78       106.54 o                         
  -5   3  14        231.03        112.96       170.94 o                         
  -4   3  14      11156.45      11163.72       300.57 o                         
  -3   3  14        729.02        714.97        54.85 o                         
  -2   3  14       2072.24       2170.22        81.69 o                         
  -1   3  14        257.66        241.89        29.72 o                         
   0   3  14        303.11        339.08        28.40 o                         
   1   3  14        113.75        103.14        19.16 o                         
   2   3  14       9887.12       9981.01       142.79 o                         
   3   3  14       2645.87       2623.77        81.13 o                         
   4   3  14       9705.65       9500.14       291.91 o                         
   5   3  14        894.00        793.83        76.39 o                         
   6   3  14        251.24        354.31        40.21 o                         
   7   3  14        317.18        427.89        44.93 o                         
   8   3  14       6238.58       5922.26       265.68 o                         
   9   3  14        745.93        660.62       117.44 o                         
  -4   4  14       4539.20       4631.04       162.22 o                         
  -3   4  14        240.94        262.06        38.22 o                         
  -2   4  14       2014.26       1926.50        80.72 o                         
  -1   4  14         31.60         38.87        26.68 o                         
   0   4  14       5168.69       5273.95       131.59 o                         
   1   4  14        206.05        189.68        23.17 o                         
   2   4  14       9867.78       9788.21       159.10 o                         
   3   4  14        768.23        743.41        44.08 o                         
   4   4  14       2303.43       2040.17        97.31 o                         
   5   4  14        678.34        561.19        61.00 o                         
   6   4  14       2380.57       2370.86        87.81 o                         
   7   4  14         77.55         91.09        49.38 o                         
   8   4  14       7218.25       6812.99       474.05 o                         
   9   4  14       1074.79        868.99       238.64 o                         
  -4   5  14       7799.13       7550.46       332.12 o                         
  -3   5  14        476.34        423.03        48.88 o                         
  -2   5  14        126.72         83.70        25.12 o                         
  -1   5  14        502.40        516.01        52.63 o                         
   0   5  14       1244.73       1244.30        75.14 o                         
   1   5  14      12749.90      12634.99       230.92 o                         
   2   5  14       6116.52       6256.04       128.81 o                         
   3   5  14       1369.69       1436.21        62.17 o                         
   4   5  14       2421.40       2252.68        95.43 o                         
   5   5  14        691.45        502.90        80.56 o                         
   6   5  14       2276.98       2066.77       103.95 o                         
   7   5  14       2788.30       2783.32       178.80 o                         
   8   5  14       1055.49        946.13       114.83 o
[truncated: 76,062 more chars]
