# Supplementary material for: Crystal structures of fourteen halochalcogenylphos­pho­nium tetra­halogenidoaurates(III)
Source: Acta Crystallogr E Crystallogr Commun. 2024 Apr 23;80(Pt 5):506–21. doi: 10.1107/S2056989024002780 (PMC11074578; doi:10.1107/S2056989024002780)
Supplement: Supplementary file 15 [file e-80-00506-23bsup15.hkl]

data_23b                                                                        
_shelx_title ' Sven_5 in P2(1)/n'                                               
_shelx_refln_list_code          4                                               
_shelx_F_calc_maximum      608.97                                               
_exptl_crystal_F_000      1576.00                                               
_reflns_d_resolution_high  0.7501                                               
                                                                                
loop_                                                                           
 _space_group_symop_operation_xyz                                               
 'x, y, z'                                                                      
 '-x+1/2, y+1/2, -z+1/2'                                                        
 '-x, -y, -z'                                                                   
 'x-1/2, -y-1/2, z-1/2'                                                         
                                                                                
_cell_length_a    12.3529                                                       
_cell_length_b    10.4233                                                       
_cell_length_c    16.4635                                                       
_cell_angle_alpha  90.000                                                       
_cell_angle_beta   93.453                                                       
_cell_angle_gamma  90.000                                                       
                                                                                
_shelx_F_squared_multiplier     1.000                                           
                                                                                
loop_                                                                           
 _refln_index_h                                                                 
 _refln_index_k                                                                 
 _refln_index_l                                                                 
 _refln_F_squared_calc                                                          
 _refln_F_squared_meas                                                          
 _refln_F_squared_sigma                                                         
 _refln_observed_status                                                         
   0   0  -2     123337.23     130014.65       464.68 o                         
   0   0  -4     361225.56     366172.59       750.25 o                         
   0   0  -6     148371.84     146655.56       599.27 o                         
   0   0   8     144579.45     134797.84       830.91 o                         
   0   0 -10     151492.48     143313.72      1056.06 o                         
   0   0 -12     139040.98     131776.00      1133.70 o                         
   0   0  14      22436.35      24958.90       898.82 o                         
   0   0 -16      33350.92      34866.03      1058.06 o                         
   0   0 -18       8734.62       9454.07      1388.31 o                         
   0   0 -18      11207.44      11997.65      1540.55 o                         
   0   0  20       7460.84       6314.58      1569.10 o                         
   0   1   1         38.29         57.42        90.41 o                         
   0  -1   1         41.64         22.75       662.04 o                         
   0  -1   2       8264.34       9082.33       115.49 o                         
   0   1  -2       8989.25       9868.96       828.99 o                         
   0   1  -3       2627.90       2925.53       110.67 o                         
   0  -1   3       2858.40       2246.16       802.61 o                         
   0   1   4        327.76        525.69       111.53 o                         
   0  -1  -5      10122.37      10516.13       150.89 o                         
   0   1   6         22.21         50.13       125.85 o                         
   0   1  -7      14349.21      14911.88       243.62 o                         
   0   1  -8          3.28         27.29       223.58 o                         
   0  -1   8      11902.66       6906.49       863.54 o                         
   0  -1   9       3744.96       3638.51       499.79 o                         
   0  -1   9       3746.71       3583.24       398.81 o                         
   0  -1  10      32599.38      31877.73       518.18 o                         
   0  -1  11        699.81        847.05       339.52 o                         
   0   1 -12      17183.87      15769.27       502.36 o                         
   0   1 -13       5867.13       5899.64       433.11 o                         
   0  -1  14       5005.76       4672.30       510.60 o                         
   0   1 -15        280.33        264.61       842.79 o                         
   0   1 -15       1044.97       1123.97       623.84 o                         
   0   1  16       1583.89       1453.00       534.91 o                         
   0  -1 -16       2971.43       2496.28      1335.64 o                         
   0  -1  17         49.25         99.23       577.30 o                         
   0   1 -17        215.27        762.44      2255.72 o                         
   0   1  18       1558.24       1536.67       779.11 o                         
   0  -1  18       1895.37       3399.16      1459.37 o                         
   0   1  19         74.84         81.58      1197.07 o                         
   0   1 -19        155.86        216.82      1042.29 o                         
   0  -1 -20        736.05       1272.21       972.87 o                         
   0  -1 -21         71.62        433.36      1128.77 o                         
   0  -2   0      36014.43      39493.30       311.15 o                         
   0  -2   1        464.98        501.38       115.58 o                         
   0  -2  -1        505.76        610.74       187.23 o                         
   0  -2   2       7287.25       7752.62       156.03 o                         
   0  -2   2       7926.46       8273.85       572.38 o                         
   0   2  -3      29117.17      32333.67       227.99 o                         
   0  -2   3      31671.19      36022.66      1441.58 o                         
   0   2  -4      23119.62      23633.98       240.74 o                         
   0   2  -5       6249.28       6856.23       143.71 o                         
   0   2  -6        698.55        797.60       137.39 o                         
   0  -2   7        442.11        452.74       150.66 o                         
   0  -2   8      59877.30      59705.51       422.29 o                         
   0  -2  -8      61085.75      57450.96      1373.31 o                         
   0   2  -9        203.03        148.96       248.61 o                         
   0  -2   9        440.71        478.57       341.58 o                         
   0  -2  10       7467.58       7550.07       293.83 o                         
   0   2 -11        423.82        611.41       236.46 o                         
   0  -2  12      14774.12      14905.62       476.50 o                         
   0   2 -13       6398.44       6358.97       680.26 o                         
   0  -2  13       6433.78       5912.57       480.45 o                         
   0  -2  14      26624.72      26734.07       616.49 o                         
   0  -2  15       1612.69       1316.82       696.84 o                         
   0   2 -15       1614.12       1612.78       731.36 o                         
   0   2  16       6409.05       5886.25       702.46 o                         
   0  -2 -16       6412.69       7348.10      1145.22 o                         
   0  -2  17       2107.70       2016.66       647.25 o                         
   0   2 -17       2233.24       1771.61      2205.40 o                         
   0  -2  18      21956.89      21559.14      1152.29 o                         
   0   2 -18      23210.56      23979.17      1400.51 o                         
   0  -2 -19       3109.42       3148.22      1795.65 o                         
   0  -2  19       3235.25       3761.33      1108.39 o                         
   0  -2  20      12403.43      13713.65      2989.90 o                         
   0   2 -20      12696.72      12796.96      1251.98 o                         
   0   2 -21        146.52        613.78      1181.90 o                         
   0  -3   1       5081.26       5655.86       335.46 o                         
   0   3   1       5526.97       6410.14       185.80 o                         
   0   3   2       3617.52       4132.18       147.54 o                         
   0   3  -2       3934.83       4599.84       329.60 o                         
   0  -3   3       1914.44       2066.52       117.17 o                         
   0  -3   3       2082.36       2576.59       707.90 o                         
   0   3  -4      49201.20      52086.49       375.66 o                         
   0   3  -5      24665.30      24864.16       323.38 o                         
   0   3  -6      26619.04      27201.61       331.26 o                         
   0   3  -7      10619.75      10635.79       235.84 o                         
   0  -3   8         89.32        127.92       175.04 o                         
   0  -3   8        205.76        585.11       496.14 o                         
   0   3   9        394.39        444.95       316.64 o                         
   0   3  -9       2771.26       2599.19       338.21 o                         
   0   3 -10       3324.72       3208.15       269.63 o                         
   0  -3 -11       2492.32       2772.56       294.45 o                         
   0  -3  12         56.93        277.13       312.99 o                         
   0  -3 -13       4301.76       4707.01       486.61 o                         
   0   3  14        752.83        556.04       534.25 o                         
   0  -3  15       1310.78       1264.00       847.86 o                         
   0   3  15       1334.16       1755.37       670.42 o                         
   0   3 -16       4310.15       4206.86       650.50 o                         
   0   3 -16       4670.09       4440.11      1184.81 o                         
   0  -3 -17        779.48        662.40       647.42 o                         
   0  -3  17        879.65       1116.27      1833.72 o                         
   0   3  18       5129.21       5349.60       909.00 o                         
   0   3 -18       5652.70       4668.65      1543.82 o                         
   0  -3 -19       2566.27       2221.58      1765.38 o                         
   0   3 -19       2580.33       3946.74      1223.86 o                         
   0   3  20        791.16        950.84      1183.79 o                         
   0   3  21       1309.13       2882.31      3601.35 o                         
   0   3 -21       1325.61       1589.16      1208.13 o                         
   0   4   0       2902.67       3177.90       267.21 o                         
   0  -4   1       2189.02       1575.33       813.40 o                         
   0   4   1       2381.03       2582.29       205.77 o                         
   0   4   2       1253.86       1216.80       171.11 o                         
   0  -4   2       1363.83       1483.47       265.84 o                         
   0  -4  -3        409.86        405.80       138.01 o                         
   0   4  -3        445.81        782.21       470.44 o                         
   0  -4   4       1459.63       1352.74       126.38 o                         
   0   4  -5       7201.90       7287.60       243.96 o                         
   0   4   6      74966.98      74306.77       501.80 o                         
   0  -4   7       6732.29       6769.71       280.04 o                         
   0  -4  -8       4199.97       4280.63       308.93 o                         
   0   4  -8       6160.61       5727.88       568.47 o                         
   0  -4  -9       3829.53       3400.55       477.26 o                         
   0  -4  -9       3837.43       3689.09       394.70 o                         
   0  -4 -10      15715.76      11514.50       666.74 o                         
   0  -4  10      15764.00      15455.26       464.19 o                         
   0  -4  11        229.43        437.49       325.98 o                         
   0  -4  12       4795.55       4256.10       455.32 o                         
   0  -4  13        368.68        736.91       504.83 o                         
   0   4 -14       3773.64       4109.85       602.24 o                         
   0   4 -15       2143.49       2031.95      1107.80 o                         
   0   4 -15       2297.33       2080.39       744.37 o                         
   0  -4  16      29237.69      27918.58       962.86 o                         
   0   4 -16      29460.08      28900.78      1801.10 o                         
   0  -4  17       2563.36       2912.83       873.47 o                         
   0  -4 -17       2564.67       2249.18      1481.48 o                         
   0   4 -18      23132.37      21734.98      1691.07 o                         
   0  -4  18      23465.48      23180.26      1625.56 o                         
   0   4  19        288.81        179.02      1799.96 o                         
   0   4  19        425.12       1097.25      1273.01 o                         
   0   4  20       7911.05       7439.68      1263.97 o                         
   0   5  -1      12717.71      12989.84       310.30 o                         
   0  -5   2        757.60        763.77       325.80 o                         
   0   5   2        824.03        869.35       257.94 o                         
   0  -5   3         33.99        104.28       171.77 o                         
   0  -5   3         36.97        225.14       480.02 o                         
   0  -5  -4       4211.77       4212.29       171.66 o                         
   0   5  -5       2562.81       2162.99       142.60 o                         
   0  -5  -6        594.07        639.70       175.05 o                         
   0   5  -7       2347.67       2291.08       231.68 o                         
   0  -5  -8      15350.47      14925.18       397.00 o                         
   0   5  -8      19100.21      17938.67       689.86 o                         
   0  -5  -9        762.27        523.34       577.32 o                         
   0  -5   9       1116.39       1091.38       385.90 o                         
   0  -5  10       5022.54       4709.65       467.52 o                         
   0  -5 -11       2414.93       2735.21       483.56 o                         
   0  -5 -12      12021.95      12346.81       609.67 o                         
   0   5  13       1417.97       1399.44       516.07 o                         
   0  -5 -14       8372.56       8066.97       721.52 o                         
   0  -5  15        158.47       -152.97      1232.58 o                         
   0  -5  15        174.25        124.51       784.41 o                         
   0   5 -16        164.99        368.29       904.03 o                         
   0   5 -16       4435.72       4508.80      1163.74 o                         
   0   5  17         34.53        653.13       911.38 o                         
   0  -5  17         69.26         49.63      1675.82 o                         
   0   5 -18         13.77       -216.89      1152.50 o                         
   0  -5  18        297.62       1262.50      1517.51 o                         
   0   5  19       1164.28       1066.10      1879.58 o                         
   0  -5  19       1183.69       2456.63      1561.82 o                         
   0   5  20        155.04       1259.41      1411.25 o                         
   0  -6   0     117528.87     124982.76      1035.54 o                         
   0  -6   1      27927.84      29670.06       462.99 o                         
   0  -6  -2     370849.72     370702.41      1076.39 o                         
   0  -6   3       1129.59       1113.73       210.63 o                         
   0   6   3       1228.68       1313.04       480.91 o                         
   0  -6   4      94157.05      94951.49       484.04 o                         
   0  -6  -4     102415.95      98531.68      3994.65 o                         
   0  -6   5       2452.62       2415.52       205.84 o                         
   0   6  -6     131478.72     129123.49       687.14 o                         
   0  -6   7        342.08        266.17       230.60 o                         
   0  -6  -8     105537.34     100464.26       903.17 o                         
   0  -6   8     106449.09     103870.49      1093.90 o                         
   0   6   9       2470.62       1325.56       428.18 o                         
   0  -6   9       4329.54       4656.44       541.75 o                         
   0  -6  10      85522.06      84153.95       953.67 o                         
   0   6 -11        319.11        445.39       512.30 o                         
   0   6 -12      37458.28      38858.23       928.51 o                         
   0   6  13       9092.75       9546.15       703.90 o                         
   0   6  14      42190.08      43849.92      1034.93 o                         
   0  -6  15        295.41       -605.07      1488.13 o                         
   0  -6  15        296.75        590.22       903.75 o                         
   0  -6 -16      10912.87      10219.87      1402.64 o                         
   0   6  16      10979.01      11375.07      1389.89 o                         
   0  -6 -17       1382.16       1263.47      1154.03 o                         
   0   6 -17       1623.77       1176.87      1897.92 o                         
   0   6  18      11919.41      11473.86      1639.74 o                         
   0   6 -18      14851.55      14684.28      1944.09 o                         
   0  -6 -19          3.48        399.56      2309.31 o                         
   0   6  19         96.93        518.48      1577.99 o                         
   0  -7   1       2451.71       2118.11       366.21 o                         
   0  -7   2       3900.60       3662.15       379.53 o                         
   0   7  -3       7926.03       8154.73       356.15 o                         
   0  -7  -3       8621.27       7866.07       555.16 o                         
   0   7  -4        748.28        929.28       255.69 o                         
   0  -7  -4        813.91       1309.55       847.72 o                         
   0   7   5       4029.94       3970.82       237.00 o                         
   0  -7   6        104.48         89.10       198.18 o                         
   0  -7   7        474.67        452.63       290.01 o                         
   0  -7   7        670.74        389.26      1757.60 o                         
   0   7   8        879.77        777.67       694.93 o                         
   0   7  -8       8536.59       7744.56       819.65 o                         
   0  -7  -9       3878.86       3358.60       659.93 o                         
   0   7 -10       9742.28       9529.71       689.17 o                         
   0   7 -11      16811.61      16568.67       779.31 o                         
   0  -7 -12       5113.84       4136.10       759.20 o                         
   0  -7  13       1091.75       1080.15       788.75 o                         
   0  -7  14       3481.51       3660.05       912.24 o                         
   0  -7  15       1411.30        892.92      1636.58 o                         
   0  -7  15       1534.46       2122.54      1061.53 o                         
   0   7 -16        424.99        648.43      1507.53 o                         
   0  -7 -16       1361.87       2345.89      1589.48 o                         
   0  -7  17          8.65       -452.67      1089.85 o                         
   0   7  17         58.35        827.44      2250.06 o                         
   0  -7 -18        128.59       1208.70      1670.32 o                         
   0   7 -18        165.14        -30.31      1766.50 o                         
   0  -8   0      17949.11      19413.92       815.26 o                         
   0   8   1       2622.86       2407.12       495.19 o                         
   0   8  -2      39986.23      39601.12       725.14 o                         
   0   8  -3        248.42        167.89       748.88 o                         
   0   8   3        270.20        247.36       623.30 o                         
   0  -8   4        257.81        184.57       357.86 o                         
   0  -8  -4        280.42        812.36      1157.02 o                         
   0   8  -5        716.08        742.63       396.50 o                         
   0  -8   6      15692.75      15874.22       566.15 o                         
   0   8  -7       5442.15       5388.39       526.80 o                         
   0  -8   7       5640.69       4768.60      1426.28 o                         
   0  -8  -8       1374.30        546.94      1886.89 o                         
   0   8  -8       1679.39       1764.42       681.26 o                         
   0  -8  -9        718.27       1020.21       708.41 o                         
   0  -8 -10      25791.55      26908.50       990.13 o                         
   0   8 -11       2745.42       3391.10       793.69 o                         
   0  -8  12      20627.22      22353.91      1033.83 o                         
   0  -8 -13       1570.56       2083.71       853.29 o                         
   0  -8 -14       7781.38       8475.74       982.02 o                         
   0   8 -15        566.93        979.72      1018.53 o                         
   0  -8  16      10828.72      10100.58      2024.97 o                         
   0   8 -16      10892.76       9250.60      1484.60 o                         
   0   8 -17        169.08       -298.15      1399.27 o                         
   0   8  17        399.26       -257.67      2326.64 o                         
   0   9   1       2374.79       2371.76       567.30 o                         
   0  -9  -2       5572.66       5858.54       602.02 o                         
   0   9  -3      13793.85      13018.88       883.58 o                         
   0  -9  -3      15003.82      14711.77       736.71 o                         
   0   9   4        761.83        748.74       546.68 o                         
   0  -9  -4        828.65       1468.30      1012.63 o                         
   0  -9  -5       2576.07       2572.15       562.32 o                         
   0  -9  -5       2802.03       2403.56      1628.76 o                         
   0  -9   6        256.35        181.85       506.78 o                         
   0  -9   7       2731.38       2946.23       720.32 o                         
   0   9  -7       3913.57       4310.01      1262.37 o                         
   0   9   8      11100.89       9696.79      2419.98 o                         
   0   9  -8      11415.56      11212.80       915.31 o                         
   0  -9  -9        221.80        855.81       888.31 o                         
   0  -9 -10       2228.80       2599.14       901.18 o                         
   0   9 -11         26.92        699.80       903.05 o                         
   0  -9  12       1684.57       1495.76       812.64 o                         
   0   9  13        339.63        886.96      1053.33 o                         
   0  -9  14       1058.28       1529.17      1162.01 o                         
   0   9 -15        127.47       1056.43      1297.47 o                         
   0  -9  16        952.87        147.31      2533.49 o                         
   0   9  16       1331.66       3182.44      1592.97 o                         
   0  10   0        460.01        282.71      1102.38 o                         
   0  10  -1         25.70        342.09       832.24 o                         
   0 -10   2       2685.43       1833.00       852.62 o                         
   0  10  -3        338.83        376.45       884.29 o                         
   0  10  -4       4354.66       5025.31      1231.07 o                         
   0  10   4       4736.62       3758.07      1253.54 o                         
   0 -10  -5       7082.14       6375.52       945.86 o                         
   0  10   5       7703.35       7931.01      1616.06 o                         
   0  10  -6       4060.71       4318.43       763.16 o                         
   0  10  -6       4540.14       2995.16      3146.10 o                         
   0 -10   7       6551.32       6838.52      1301.30 o                         
   0 -10  -7       6578.94       5720.40      1310.11 o                         
   0 -10  -8      10118.51       8862.13      1113.59 o                         
   0  10   9         61.96        259.95      1086.63 o                         
   0 -10 -10       3445.08       3427.24      1167.97 o                         
   0  10  11         33.70        -75.99      1086.53 o                         
   0 -10  12       5519.36       5152.84      1093.07 o                         
   0  10  13        521.48        197.25      1282.10 o                         
   0 -10 -14       6495.34       5806.43      1371.66 o                         
   0  10  15       7470.02       7308.03      1548.35 o                         
   0  11   1       1136.75        977.42      1028.31 o                         
   0 -11  -2        591.74        170.39      1085.84 o                         
   0  11   3       4828.79       4130.05      1159.45 o                         
   0  11   4         11.38        638.31      1460.03 o                         
   0 -11  -4         12.38        305.17      1455.74 o                         
   0 -11   5       2736.02       1553.54      1478.99 o                         
   0 -11  -5       2976.00       4548.79      1510.01 o                         
   0 -11  -6       2974.15       3074.92       972.15 o                         
   0 -11  -6       5614.53       3513.22      2577.14 o                         
   0  11  -7         12.02       -702.96      1409.20 o                         
   0  11  -7         34.60        359.51      1620.83 o                         
   0  11  -8       2884.55       2530.90      1262.23 o                         
   0 -11   9       1125.34        866.90      1162.86 o                         
   0  11 -10       2741.19       3969.71      1274.50 o                         
   0 -11 -11        139.16        689.23      1133.33 o                         
   0  11  12       1506.89       1475.60      1157.57 o                         
   0 -11 -13       3555.64       3236.60      1502.87 o                         
   0 -12   0      60988.76      58115.39      3532.42 o                         
   0 -12   1       4232.59       3339.28      1561.84 o                         
   0 -12   2      28841.99      27656.56      1685.34 o                         
   0 -12  -3       8965.68       9180.92      1445.35 o                         
   0 -12   4      69882.61      69152.01      2897.92 o                         
   0 -12  -4      76012.48      75635.62      2555.03 o                         
   0 -12   5         18.79        -45.91      1630.11 o                         
   0 -12  -5         20.44        772.98      1897.04 o                         
   0 -12  -6      34316.78      31602.14      1482.68 o                         
   0 -12   6      34319.28      34828.28      2841.77 o                         
   0  12   7         18.01       -224.63      1578.94 o                         
   0 -12   7        214.06        464.52      1682.11 o                         
   0  12   8      43884.21      44914.52      9700.30 o                         
   0  12  -8      43888.04      42339.49      1819.26 o                         
   0 -12  -9        752.18        629.38      1461.67 o                         
   0  12 -10      15691.35      16075.77      1597.69 o                         
   0  12  11       1299.60       1810.43      1435.10 o                         
   0 -13  -1        990.73       1707.66      1757.30 o                         
   0  13   2        682.48        853.39      1762.41 o                         
   0 -13   3         33.92        442.36      1707.89 o                         
   0  13   4         41.84        526.56      2480.42 o                         
   0 -13  -4         45.50        153.27      2140.37 o                         
   0 -13   5        473.20        394.60      1843.50 o                         
   0  13  -5        514.71        666.44      1905.49 o                         
   0 -13  -6        357.05        -44.04      1417.55 o                         
   0 -13   6       2544.53        869.90      2524.49 o                         
   0 -13  -7        364.75       1104.48      1887.32 o                         
   0  13  -7        501.61      -1059.63      2104.79 o                         
  -1   0  21        342.16       1167.99      2398.41 o                         
   1   0 -21        372.18        378.55      1599.02 o                         
   1   0 -19        131.41        614.13      1463.36 o                         
   1   0 -19        142.94        297.20      2002.90 o                         
   1   0 -17       3655.71       3849.56       971.16 o                         
  -1   0  15      25836.11      26589.98       984.70 o                         
  -1   0  13       4824.82       5421.03       704.85 o                         
   1   0 -11      18715.44      17378.22       408.16 o                         
  -1   0   9       1557.43       1440.56       329.40 o                         
   1   0  -7      32405.84      33169.32       378.99 o                         
   1   0  -5      83829.95      86799.05       375.82 o                         
   1   0  -3      13849.24      14468.35       185.14 o                         
  -1   0   3      14279.34      14054.08       509.17 o                         
  -1   0  -3       4903.33       5002.07       179.81 o                         
   1   0   3       6118.12       6030.78      1096.26 o                         
   1   0   5        330.69        345.03       160.61 o                         
   1   0   7      17219.65      16507.80       346.06 o                         
  -1   0  -9      29364.44      28627.90       550.46 o                         
  -1   0 -11       1915.66       1883.13       426.71 o                         
   1   0  13      48496.00      52833.07       914.57 o                         
   1   0  15       3667.64       4126.75       788.64 o                         
   1   0  17       1572.62       1807.21       711.49 o                         
   1   0  19        611.77        947.50      1268.69 o                         
  -1   0 -21       1405.42       1968.81      1641.50 o                         
  -1  -1  21          8.68        411.52      1082.55 o                         
   1   1 -20      11448.03      11904.93      1091.34 o                         
  -1   1  19         77.18       1004.38      1202.19 o                         
  -1   1  19         83.95        339.72      1225.57 o                         
  -1  -1  18      22750.98      22955.91      1182.02 o                         
   1   1 -18      24746.59      26370.89      1566.63 o                         
  -1   1  17       1892.75       1843.40       701.89 o                         
   1  -1 -17       1897.07       3005.12      2047.13 o                         
   1   1 -16      15818.51      15878.07       805.78 o                         
   1   1 -16      15957.45      16676.19      1549.34 o                         
  -1   1  15       8717.28       7711.35       957.10 o                         
  -1  -1  15       8741.86       8465.41       726.59 o                         
  -1  -1  14      56485.30      57473.42       840.87 o                         
   1   1 -13        744.78        992.91       442.97 o                         
  -1   1  12      76053.47      71565.45       889.06 o                         
  -1   1  11        164.79        241.40       209.30 o                         
   1   1 -10     116495.52     109591.48      1244.56 o                         
   1   1 -10     118458.68     114924.13       663.00 o                         
   1   1  -9         19.90        102.31       308.47 o                         
  -1   1   9        348.40        579.69       374.30 o                         
  -1   1   8     135658.91     133296.80       617.37 o                         
   1  -1  -8     135659.19     128384.80      1980.50 o                         
   1  -1  -7      11363.36      10810.89       202.50 o                         
   1   1  -6      83289.52      85512.39       353.50 o                         
  -1   1   5       8555.77       8374.19       146.67 o                         
   1  -1  -4     203079.69     210018.98       392.24 o                         
  -1   1   3      15476.05      16789.34       136.39 o                         
  -1  -1   3      19995.94      17962.26      1014.48 o                         
  -1  -1   2     134604.94     139868.97       315.98 o                         
   1   1  -2     150441.25     147999.45      1524.65 o                         
   1   1  -1      32383.01      34332.61       226.08 o                         
   1   1  -1      33499.91      33939.09       252.12 o                         
   1   1   0     183892.78     203951.34       618.04 o                         
  -1   1  -1      12733.17      13405.62       142.66 o                         
  -1   1  -1      15573.67      16053.64       233.76 o                         
   1  -1   2     180541.67     188005.20       410.27 o                         
  -1   1  -2     192348.61     201442.67      1068.48 o                         
  -1   1  -3      51529.04      54166.60       249.89 o                         
   1  -1   3      52886.53      54314.64       998.75 o                         
  -1  -1  -4     195225.38     202070.08       450.96 o                         
  -1   1  -5      31036.19      32547.08       238.69 o                         
   1   1   6      41219.64      41029.39       275.26 o                         
  -1  -1  -7        268.48        251.89       159.41 o                         
   1   1   8      26826.52      26523.86       365.41 o                         
   1  -1   8      28137.44      24980.86       727.24 o                         
  -1  -1  -9         31.92        132.85       442.38 o                         
  -1   1  -9        197.31        601.83       335.38 o                         
  -1   1 -10      37722.27      37736.14       488.30 o                         
   1  -1  11        950.48        974.77       357.75 o                         
   1   1  12      28801.44      27119.20       598.27 o                         
   1  -1  13       3399.29       3749.61       430.02 o                         
  -1   1 -14      37638.10      36646.62      1704.81 o                         
   1   1  14      38853.39      41251.44       661.82 o                         
   1   1  15       6890.65       6704.55      2408.96 o                         
   1  -1  15       7923.81       7957.23       616.57 o                         
  -1  -1 -16       6078.05       6034.06       618.87 o                         
   1   1  16       6199.63       5718.35      1181.19 o                         
  -1  -1 -17         33.24        172.84       582.16 o                         
  -1   1 -17        102.15        331.44      1332.86 o                         
   1   1  18       8815.27       9099.06       852.24 o                         
  -1   1 -18      11248.60      12272.33      1276.32 o                         
  -1  -1 -19       1499.45        741.55      1746.86 o                         
   1   1  19       1571.52       1785.49      1041.85 o                         
   1  -1  20       2793.48       2536.99      1051.48 o                         
   1  -1  21         71.40        630.50      1155.98 o                         
  -1  -2  21       1535.92       1154.31      1343.49 o                         
  -1  -2  20       1851.76       1498.75      3162.21 o                         
   1  -2 -20       2014.20       3110.40      1117.93 o                         
  -1  -2  19       2005.96       2700.92      1260.51 o                         
  -1  -2  19       2181.91       2096.20      1124.59 o                         
   1  -2 -18       3334.10       3316.46       775.88 o                         
  -1   2  18       3626.56       2468.16      1518.69 o                         
  -1  -2  17       1431.12       1449.95       669.37 o                         
   1  -2 -17       1616.01       1053.84      2054.71 o                         
  -1   2  16         41.52        -95.66       664.20 o                         
   1  -2 -16        603.70        231.73      1446.88 o                         
  -1  -2  15         16.25        109.51       872.64 o                         
  -1  -2  15        157.71        636.13       679.63 o                         
  -1   2  14       3742.81       3370.50       581.88 o                         
   1   2 -13        964.17        976.96       532.96 o                         
   1   2 -12       2835.39       2535.24       504.52 o                         
  -1  -2  11       2919.03       3041.20       341.80 o                         
   1  -2 -10      19140.79      18719.72       385.04 o                         
  -1   2   9       2709.77       2856.50       393.26 o                         
   1   2  -9       2727.57       2966.12       341.32 o                         
   1   2  -8      13776.13      13490.96       279.02 o                         
  -1  -2   8      19028.29      16780.65       917.34 o                         
   1   2  -7       4517.98       4638.08       200.20 o                         
  -1  -2   6      23508.21      23202.17       233.35 o                         
  -1  -2   5      60091.85      61743.19       325.61 o                         
  -1  -2   4       3068.84       2901.80       157.93 o                         
  -1  -2   3       2724.51       2974.43       157.56 o                         
  -1  -2   3       3740.28       3552.67       960.37 o                         
   1   2  -2       4775.46       5359.05       142.55 o                         
  -1  -2   2       6688.34       6964.32       410.07 o                         
   1  -2  -1       3128.09       3213.68       250.91 o                         
  -1  -2   1       3674.79       3981.33       189.61 o                         
  -1   2   0          1.08        157.43       124.16 o                         
  -1   2  -1       6232.56       6767.88       304.55 o                         
   1  -2   1       6506.94       7101.65       191.23 o                         
  -1   2  -2      21807.77      23413.71       204.47 o                         
   1  -2   2      22226.65      23399.27       525.98 o                         
   1  -2   3      11580.30      12154.30       192.35 o                         
  -1   2  -3      11819.28      11965.87       804.94 o                         
   1  -2   4      17409.21      17915.26       203.67 o                         
  -1   2  -5      12623.98      13185.82       223.70 o                         
   1  -2   6       9820.34      10469.92       219.76 o                         
  -1  -2  -7       2461.64       2387.43       179.38 o                         
  -1   2  -8       7042.29       7139.47       224.24 o                         
   1  -2   8      13738.50      13856.55      1053.25 o                         
   1  -2   9       2064.06       1895.61       338.94 o                         
  -1  -2  -9       2149.19       2290.85       278.73 o                         
  -1  -2 -10       6459.19       6532.76       314.20 o                         
  -1  -2 -11        143.37        532.95       277.11 o                         
   1  -2  12       9830.67       9200.04       464.25 o                         
  -1  -2 -13       1319.76       1645.26       417.47 o                         
  -1   2 -14       3970.40       4038.12       483.46 o                         
  -1  -2 -15       6417.81       6511.86       861.84 o                         
   1  -2  15       6417.92       7034.89       740.41 o                         
   1  -2  16      10684.99      10098.90       714.62 o                         
  -1   2 -16      11019.83      11616.34      1194.44 o                         
   1   2  17        433.05        591.07       622.61 o                         
   1  -2  17        452.85       1073.54      1567.88 o                         
  -1   2 -18       5799.56       5726.32       911.95 o                         
   1  -2  18       6270.31       7200.93      1301.12 o                         
   1   2  19       4301.40       5047.22      1273.72 o                         
   1  -2  19       4342.07       5181.07      1142.38 o                         
   1   2  20        560.67        632.35      1173.23 o                         
   1   2  21        363.05        853.84      1222.67 o                         
  -1  -3  21        406.99        786.68      1277.78 o                         
   1  -3 -20       5241.08       5092.44      1169.35 o                         
  -1  -3  19        212.10        644.54      1257.29 o                         
   1   3 -19        230.70        992.88      1304.09 o                         
  -1  -3  18       6598.90       6786.12       986.13 o                         
   1   3 -18       7177.73       6838.32      1276.20 o                         
  -1  -3  17       1142.17       1136.36       650.01 o                         
  -1  -3  17       1210.54       2357.54      2073.80 o                         
  -1  -3  16       4103.45       3568.69       706.17 o                         
   1   3 -16       4481.52       4119.74      1265.47 o                         
  -1  -3  15        266.61        414.42      1132.37 o                         
  -1   3  15        381.58        551.04       712.35 o                         
   1  -3 -14       5843.80       6198.00       635.00 o                         
  -1  -3  13       2533.74       2508.60       572.93 o                         
  -1   3  12        160.58        507.21       436.13 o                         
  -1  -3  11       6799.65       6688.32       393.34 o                         
   1  -3 -10       7069.75       7469.56       343.58 o                         
  -1  -3   9      27097.46      26106.40       494.73 o                         
   1  -3  -9      27132.03      27713.06       553.75 o                         
   1   3  -8       1327.57       1194.63       139.51 o                         
  -1  -3   8       1335.40       1494.91       678.93 o                         
  -1   3   7       6310.11       6174.89       228.32 o                         
  -1  -3   6        867.03       1013.30       164.77 o                         
   1   3  -5      19261.09      19404.05       230.89 o                         
   1  -3  -4      20367.15      20448.03       260.77 o                         
   1   3  -3      13004.35      13436.86       175.60 o                         
  -1  -3   3      18734.25      17935.78       731.28 o                         
  -1   3   2        873.10        752.70       168.11 o                         
  -1   3   2        950.97        911.03       329.90 o                         
   1   3  -1        303.85        564.07       177.43 o                         
  -1   3   0       2894.83       3447.32       155.06 o                         
   1  -3   1       1755.07       1872.40       359.80 o                         
  -1   3  -1       1768.21       2033.04       164.39 o                         
   1  -3   2        887.73       1031.44       151.18 o                         
  -1   3  -2        964.32       1116.27       320.23 o                         
  -1  -3  -3      65323.85      68067.41       353.93 o                         
   1  -3   3      66464.46      66732.65      1766.15 o                         
  -1  -3  -4      39839.74      41564.04       356.26 o                         
  -1  -3  -5      13061.23      13915.89       239.52 o                         
  -1   3  -6      34592.38      35096.96       369.58 o                         
   1  -3   7      32068.30      31743.51       336.52 o                         
   1   3   8      70614.37      72693.21       530.58 o                         
  -1   3  -8      71151.09      75155.25      1033.77 o                         
  -1  -3  -9       6598.94       6198.82       456.94 o                         
  -1   3  -9       6759.49       6160.77       372.37 o                         
  -1  -3 -10      38522.60      39083.99       463.37 o                         
   1  -3  11        444.72        460.95       293.62 o                         
  -1   3 -12      20914.44      21118.15       486.69 o                         
  -1  -3 -13       2242.25       2465.88       420.08 o                         
  -1  -3 -14      37427.73      38160.01       709.38 o                         
   1  -3  15         48.66       -183.89      1055.72 o                         
   1  -3  15       1202.83       1796.26       711.84 o                         
   1  -3  16      30652.96      29504.76      1018.27 o                         
  -1   3 -16      30685.58      29691.53      1286.00 o                         
  -1   3 -17       1618.34       1959.67       679.34 o                         
  -1   3 -17       2352.61       2393.41      1579.29 o                         
  -1   3 -18      29687.63      28283.23      1536.89 o                         
   1  -3  18      30328.59      30913.04      1537.45 o                         
   1   3  19        213.17        125.79      1589.92 o                         
  -1   3 -19        358.23        678.11      1181.83 o                         
   1   3  20      27423.39      27344.21      1440.79 o                         
   1  -3  21        846.79       1704.69      1267.50 o                         
  -1   4  21       2400.97       3193.94      1438.19 o                         
  -1   4  20        983.10       1308.24      1171.88 o                         
   1  -4 -19       1564.61       1042.54      1835.87 o                         
   1   4 -19       1701.84       2468.70      1189.01 o                         
  -1  -4  18          2.49        665.63      1078.70 o                         
  -1  -4  18          2.71        466.99      1201.57 o                         
  -1  -4  17         14.99        -20.52       698.09 o                         
  -1  -4  17        239.84        155.97      2009.42 o                         
  -1  -4  16       2535.30       2911.91       763.24 o                         
  -1  -4  16       5099.90       4864.47      1107.01 o                         
   1   4 -15       1753.95       1015.12       981.71 o                         
   1   4 -15       1941.97       2033.14       739.97 o                         
  -1  -4  14        505.60        614.21       576.19 o                         
  -1  -4  13       1882.85       2126.50       485.33 o                         
   1  -4 -12       1972.98       2226.45       477.46 o                         
  -1  -4  11       1891.53       2043.05       447.13 o                         
  -1  -4  10       1927.34       1853.52       286.48 o                         
   1  -4  -9         89.99         76.78       279.98 o                         
   1   4  -9        425.90        260.30       372.67 o                         
   1  -4  -8      22352.12      22402.37       468.55 o                         
  -1  -4   8      22720.58      22048.00       700.45 o                         
   1   4  -7      12868.11      13031.54       284.73 o                         
  -1  -4   6         45.10         64.47       212.05 o                         
   1  -4  -5       2297.53       2189.23       193.22 o                         
   1  -4  -4      13662.27      13524.17       184.36 o                         
   1   4  -3      44827.14      48004.72       387.65 o                         
  -1  -4   3      45085.02      47536.93       862.40 o                         
   1  -4  -2       2585.37       3140.53       207.43 o                         
   1   4  -2       6127.06       6144.66       341.62 o                         
   1  -4  -1       2212.65       2452.65       222.53 o                         
  -1  -4   0         12.00        125.74       138.50 o                         
   1  -4   1      24998.39      27079.23       287.31 o                         
   1  -4   2      40377.10      42247.95       337.55 o                         
   1   4   2      40603.84      41696.78       469.10 o                         
  -1   4  -3       2939.88       3354.88       180.23 o                         
   1  -4   3       6871.92       7410.89       745.99 o                         
  -1   4  -4        103.87        182.56       169.69 o                         
  -1   4  -5       2624.65       2812.48       226.62 o                         
  -1   4  -6      17690.07      16952.30       294.30 o                         
   1  -4   7       2331.68       2217.43       177.02 o                         
   1  -4   8          8.45        214.35       166.56 o                         
  -1  -4  -8         22.84         54.52       607.88 o                         
   1  -4   9       1400.48       1102.15       310.50 o                         
  -1   4  -9       1403.63       1237.11       321.05 o                         
  -1   4 -10      10595.64       9767.06       355.61 o                         
  -1   4 -11      15056.79      14047.10       430.23 o                         
   1   4  12       1499.27       1295.04       402.33 o                         
  -1  -4 -13       7351.17       8048.12       625.67 o                         
  -1   4 -14       9261.89       8721.75       654.73 o                         
   1  -4  15       1197.35       1784.39      1062.69 o                         
   1   4  15       1262.57       1037.35       713.59 o                         
   1   4  16        569.28       1148.40       726.15 o                         
   1  -4  16       2876.81       2778.68      1473.20 o                         
  -1   4 -17       5931.83       5349.23       924.76 o                         
  -1   4 -17       6094.39       5598.96      1659.98 o                         
  -1   4 -18       4771.01       5093.33      1225.55 o                         
  -1   4 -18       4878.06       5034.39      1387.42 o                         
  -1  -4 -19        814.58        619.29      1889.54 o                         
  -1   4 -19        853.95        761.41      1311.17 o                         
   1   4  20        580.80        986.45      1190.17 o                         
  -1   5  20      19786.92      19114.08      1628.60 o                         
   1  -5 -19        379.36       -118.53      2193.96 o                         
  -1  -5  19        412.64         64.36      1542.39 o                         
   1   5 -18      10231.93       9247.56      1286.37 o                         
   1   5 -18      11129.43      11177.62      1839.67 o                         
   1  -5 -17        396.00        120.89       828.57 o                         
  -1  -5  17        399.03       1426.33      1478.22 o                         
   1   5 -16      48688.43      49074.50      1291.17 o                         
   1  -5 -16      48702.82      50184.26      1715.81 o                         
  -1  -5  15        179.86       -185.38      1089.35 o                         
  -1  -5  15        193.76       1004.65       805.50 o                         
  -1   5  14      26611.50      26038.31       766.89 o                         
  -1  -5  13       3668.67       3845.88       526.11 o                         
  -1   5  12      43514.31      42931.12       828.94 o                         
   1  -5 -11        927.91       1199.45       397.15 o                         
   1  -5 -10      50170.52      49562.52       745.42 o                         
  -1   5   9       4037.07       2624.80       504.75 o                         
  -1  -5   9       4103.95       4042.42       431.72 o                         
  -1  -5   8      42749.45      43497.60       821.88 o                         
   1  -5  -8      44095.84      41214.18       801.57 o                         
  -1  -5   7       5959.15       5299.84       251.03 o                         
  -1  -5   6     131562.61     131026.70       675.11 o                         
   1  -5  -5         95.28        100.95       172.77 o                         
   1  -5  -4     121099.10     122439.79       537.83 o                         
   1  -5  -4     126248.23     127586.16      4309.47 o                         
   1   5  -3      14348.71      14673.13       260.65 o                         
  -1  -5   3      14525.92      14973.22       720.11 o                         
  -1  -5   2      84998.42      80582.89       743.21 o                         
   1  -5  -2      89762.55      92307.86       573.61 o                         
   1  -5  -1      21225.73      21342.62       347.27 o                         
   1  -5   0      75183.11      78275.05       519.08 o                         
   1  -5   1      43569.78      46211.05       432.41 o                         
   1   5   2      54313.40      56122.12       675.90 o                         
   1  -5   2      61769.02      63797.40       467.20 o                         
   1   5   3       2020.25       2034.45       184.57 o                         
  -1   5  -3       3278.85       2871.87       343.97 o                         
   1  -5   4      58702.66      58098.86       397.85 o                         
   1  -5   5      30605.00      31035.91       381.46 o                         
   1  -5   6      97686.05      93140.31       597.44 o                         
   1  -5   7       8420.99       6753.06       203.61 o                         
  -1   5  -8      31017.63      30046.56       652.78 o                         
  -1   5  -8      31914.59      30146.97       816.17 o                         
  -1  -5  -9        155.32       -124.36      1324.84 o                         
  -1   5  -9        740.34        862.99       495.15 o                         
   1   5  10      25586.71      25080.04       608.16 o                         
   1  -5  11       1253.48       1242.40       456.11 o                         
   1  -5  12      32748.12      33679.05       776.19 o                         
   1   5  13       2720.94       2916.63       626.46 o                         
  -1   5 -14       1592.15       1118.05       682.71 o                         
   1  -5  15         57.93       -177.60      1631.60 o                         
  -1   5 -15         70.96        703.79       763.90 o                         
  -1  -5 -16      23614.67      24166.01      1148.43 o                         
   1  -5  16      24876.93      26860.14      1542.54 o                         
  -1  -5 -17        304.55        234.76       967.40 o                         
   1   5  17        346.58        917.35      1681.86 o                         
   1  -5  18       4503.95       4765.81      1132.58 o                         
   1   5  18       5001.33       4577.21      1731.64 o                         
  -1  -5 -19          2.36        157.34      2306.25 o                         
  -1   5 -19         34.49        824.45      1290.94 o                         
  -1   5 -20      10511.72      12154.00      1500.17 o                         
   1  -6 -19        258.27       -681.45      2220.74 o                         
   1  -6 -19        280.92        679.19      1643.15 o                         
   1  -6 -18       3255.71       4252.28      1461.25 o                         
  -1   6  18       3541.29       3815.43      1918.72 o                         
  -1  -6  17       2754.51       3177.85       868.53 o                         
   1   6 -17       2875.75       3207.71      2860.50 o                         
   1  -6 -16        754.01       1061.34       959.37 o                         
   1  -6 -16       1711.24       2050.94      1357.38 o                         
  -1  -6  15         15.33       -718.73      2532.11 o                         
  -1  -6  15         41.24        609.77       899.29 o                         
   1  -6 -14       7264.70       7111.00       855.56 o                         
   1  -6 -13      16874.23      16737.08       705.79 o                         
   1  -6 -12       6320.05       5917.88       589.59 o                         
   1  -6 -11       2708.95       2683.32       516.02 o                         
   1   6 -10       7824.04       7784.72       556.94 o                         
   1  -6  -9      21409.30      21062.25       574.45 o                         
   1   6  -8      10392.48       9180.92       378.72 o                         
   1   6  -8      19649.76      19354.26       652.59 o                         
   1  -6  -7       3906.28       4047.77       296.03 o                         
   1  -6  -6       3083.20       3116.99       274.98 o                         
  -1   6   5      12045.89      11376.85       209.16 o                         
  -1  -6   4       3905.13       3756.99       214.10 o                         
   1  -6  -4       4457.81       4546.32      2688.16 o                         
   1   6  -3       5834.27       5037.10       254.00 o                         
   1  -6  -3       5860.21       5795.45       539.15 o                         
  -1  -6   2       2599.52       2598.16       420.73 o                         
  -1   6   2       2778.85       2695.46       329.23 o                         
  -1   6   1       5680.67       5834.93       306.70 o                         
  -1   6   0       6139.28       6290.38       272.61 o                         
  -1   6  -1        509.05        415.64       268.52 o                         
   1  -6   2       2044.23       2422.58       401.83 o                         
   1   6   2       2272.26       2158.36       361.56 o                         
   1  -6   3        296.02        296.14       191.16 o                         
   1  -6   3        807.78       1171.17       479.03 o                         
  -1  -6  -4       6301.02       6536.26       244.26 o                         
   1  -6   4       6643.58       6769.71      1010.72 o                         
   1  -6   5        843.70        965.88       228.36 o                         
   1   6   6        102.32         53.82       232.54 o                         
   1   6   7       5580.53       4603.91       192.90 o                         
   1  -6   8      11754.59      12273.29       511.21 o                         
  -1   6  -8      16558.11      17079.78       850.81 o                         
   1  -6   9       2812.09       2910.21       568.65 o                         
  -1  -6 -10       6697.76       6238.07       613.95 o                         
  -1   6 -11      18481.25      19456.80       774.19 o                         
   1  -6  12      11880.76      12638.96       743.45 o                         
   1  -6  13        546.36       1461.38       633.21 o                         
  -1  -6 -14       4820.26       5355.52       747.28 o                         
  -1  -6 -15       5433.74       6329.21       903.89 o                         
  -1  -6 -16        896.08       1107.17      1461.95 o                         
  -1  -6 -16       2963.65       3135.86      1119.77 o                         
  -1   6 -17       1251.15       1509.01      1144.78 o                         
   1   6  17       1254.03       1577.22      2242.44 o                         
  -1   6 -18         97.06        218.51      1391.03 o                         
   1   6  18        113.30        804.99      1864.67 o                         
  -1  -6 -19        693.03       -223.94      2467.30 o                         
  -1  -6 -19        774.53       1836.66      1689.68 o                         
   1   7 -18       9680.50       8497.43      1913.79 o                         
   1  -7 -18      10529.61      10233.34      2143.50 o                         
   1   7 -17        566.62        644.51      1179.17 o                         
   1  -7 -17        567.37        399.47      2067.58 o                         
  -1  -7  16      10680.82      10134.75      1572.86 o                         
   1   7 -16      10718.10       9835.97      1377.91 o                         
  -1  -7  15       1404.02       1617.46      1482.87 o                         
  -1  -7  15       1527.82       1844.98      1077.97 o                         
   1  -7 -14      29463.12      30053.71      1061.11 o                         
   1  -7 -13        154.87        134.48       689.42 o                         
  -1   7  12      58254.33      59973.45      1258.38 o                         
  -1  -7  11       1714.92       2013.36       665.56 o                         
  -1  -7  10      61269.89      59900.18      1236.96 o                         
  -1  -7   9        122.18          0.61       885.99 o                         
   1   7  -9        461.48        845.64       568.64 o                         
  -1  -7   8      87291.33      82666.95      1196.42 o                         
   1   7  -8      87368.50      83479.66      1079.37 o                         
  -1   7   7       2235.31       2289.92       321.70 o                         
  -1  -7   7       2276.93       2871.45      1717.47 o                         
   1  -7  -6      57798.72      52674.43       450.58 o                         
  -1   7   5        117.68        139.98       268.64 o                         
   1  -7  -4      25781.52      26071.62       477.86 o                         
  -1   7   4      30263.78      29971.55      1446.93 o                         
  -1  -7   3       8422.95       7057.51       381.58 o                         
   1   7  -3       8427.95       8595.33       594.13 o                         
  -1  -7   2     159979.30     161101.39      2059.99 o                         
  -1  -7   2     172095.64     169498.58       901.25 o                         
   1  -7  -1       3065.27       3166.78       309.11 o                         
  -1   7   0      46577.68      48350.13       572.43 o                         
  -1  -7  -1      10190.21      10397.88       460.61 o                         
   1   7   2     152164.91     153122.89       875.03 o                         
   1   7   3         56.99        109.68       216.96 o                         
   1   7   3        795.80        823.35       500.24 o                         
  -1   7  -4      51099.97      44723.80       376.16 o                         
   1  -7   4      53361.41      50232.62      1666.93 o                         
  -1   7  -5       2306.11       2431.83       261.14 o                         
  -1   7  -6      17271.92      17128.66       358.48 o                         
   1   7   7       1677.22       1374.33       262.60 o                         
   1  -7   7       1733.30       1232.64      1355.41 o                         
   1  -7   8      22665.92      22978.24      1178.34 o                         
  -1   7  -8      22910.38      22419.09       872.59 o                         
   1   7   9        404.14        852.51       628.14 o                         
  -1  -7 -10      14566.58      14893.55       772.45 o                         
   1   7  11         92.01        406.10       632.25 o                         
  -1  -7 -12      22728.70      24376.02       901.98 o                         
  -1   7 -13       3388.69       3437.41       851.89 o                         
  -1  -7 -14      19303.32      20950.01      1028.44 o                         
  -1   7 -15       3519.59       4103.80      1141.99 o                         
  -1  -7 -16       8533.31       8186.46      2292.70 o                         
  -1  -7 -16       8640.23       9227.28      1251.90 o                         
  -1   7 -17         37.26        372.80      1179.40 o                         
   1  -7  17        343.94       -835.33      2334.58 o                         
   1  -7  18        826.09       1230.01      1273.55 o                         
  -1   7 -18       2480.08       1114.99      2203.23 o                         
   1   8 -17       2624.09       2856.25      1476.13 o                         
   1  -8 -17       2638.92       2664.33      2482.79 o                         
   1  -8 -16        730.14       -130.44      2497.00 o                         
  -1   8  16       1679.98       1484.17      1395.72 o                         
  -1  -8  15        141.88        462.30      2198.10 o                         
  -1  -8  15        190.52        421.90      1039.79 o                         
   1   8 -14        686.64       1345.42       866.24 o                         
  -1  -8  13        386.02        537.08       735.83 o                         
  -1  -8  12       7531.34       7795.68       849.02 o                         
  -1  -8  11       5784.82       5320.64       782.78 o                         
   1   8 -10       2346.34       2341.38       780.60 o                         
   1  -8  -9        540.41        967.02       722.01 o                         
   1  -8  -8       3478.28       3101.40      1001.89 o                         
  -1   8   8       3598.83       3858.34       808.55 o                         
  -1  -8   7       2263.48       2194.93       584.52 o                         
   1   8  -7       2740.84       3961.20      1250.99 o                         
  -1  -8   6      10205.88      10308.86       596.87 o                         
  -1  -8   6      11582.38      11978.60      1644.37 o                         
  -1  -8   5       5972.31       5775.84       433.85 o                         
  -1   8   5       6347.75       3774.28      4261.90 o                         
  -1  -8   4        164.04        195.56       446.55 o                         
   1  -8  -4        680.38        869.08      1232.54 o                         
  -1  -8   3       2441.70       1956.17       579.79 o                         
  -1   8   2       1541.95       1585.75       517.57 o                         
   1   8  -1        867.26        982.08       407.13 o                         
   1  -8   0       1049.43        924.70       347.22 o                         
   1  -8   1       1527.81       1910.31       466.98 o                         
   1  -8   2        155.96         87.83       454.86 o                         
   1  -8   3      12419.37      11969.92       548.12 o                         
  -1  -8  -3      12537.99      11212.58       746.45 o                         
   1  -8   4       5886.52       5380.94       281.89 o                         
   1   8   4       5900.93       5422.43      1343.16 o                         
   1  -8   5       4280.16       4344.73       345.51 o                         
  -1  -8  -6       2852.47       2757.07       371.03 o                         
   1  -8   7         67.68        200.64       531.22 o                         
   1  -8   7        117.24        138.97       968.80 o                         
  -1  -8  -8       1047.45       1046.06      2440.80 o                         
   1  -8   8       1979.53       2089.03       645.89 o                         
   1  -8   9       3895.79       4621.15       677.88 o                         
  -1   8 -10      11057.56      11102.67       795.42 o                         
  -1  -8 -11        995.13        982.99       729.84 o                         
   1   8  12        759.52        630.83       742.68 o                         
  -1   8 -13         30.61        385.85       861.47 o                         
  -1  -8 -14       4330.49       3928.43      1062.47 o                         
  -1   8 -15       1958.61       1968.69      1142.27 o                         
  -1   8 -16       5328.13       5501.83      1582.77 o                         
   1  -8  16       5884.40       6141.70      1683.82 o                         
  -1   8 -17       4470.72       4174.93      1375.25 o                         
   1   8  17       4492.97       3919.85      2624.46 o                         
  -1  -9  16       4318.55       3061.60      3151.28 o                         
  -1   9  16       4402.12       5031.45      1463.22 o                         
  -1  -9  15       1323.66       1459.25      2274.13 o                         
   1  -9 -15       1324.66       1811.54      1283.01 o                         
   1  -9 -14        537.64         64.85      1007.37 o                         
   1  -9 -13       3364.27       3454.45      1069.26 o                         
   1  -9 -12       1602.10       1378.12       822.09 o                         
  -1   9  11         29.12        668.87       865.20 o                         
   1  -9 -10       7917.75       7658.94      1056.62 o                         
  -1  -9   9        157.29        855.47       896.83 o                         
  -1  -9   8       3587.52       3436.44      2180.22 o                         
   1   9  -8       4561.24       4728.80       925.71 o                         
  -1  -9   7      13477.49      13694.14       880.24 o                         
  -1   9   7      13717.05      12216.42      1430.54 o                         
  -1  -9   6       5372.67       5773.64       588.33 o                         
  -1   9   5        422.85        373.44       555.37 o                         
  -1   9   5       2253.57       1839.57      3593.14 o                         
  -1  -9   4        439.43        306.55       804.13 o                         
  -1   9   4        643.59        899.15       971.63 o                         
  -1   9   3       2012.25       2125.43       636.31 o                         
   1  -9  -2       2051.27       1728.42       608.86 o                         
   1  -9  -1       5471.64       5057.90       722.94 o                         
   1   9   0       5902.24       6575.19       723.67 o                         
  -1   9  -1      15282.59      14140.06       840.29 o                         
  -1  -9  -2      11709.31      11613.97       671.53 o                         
   1  -9   3       1764.62       1871.93      1428.34 o                         
   1  -9   3       1927.55       1752.11       725.66 o                         
  -1   9  -4       2327.45       1899.63       508.20 o                         
  -1  -9  -4       2365.98       1855.99      1041.24 o                         
  -1  -9  -5      20871.10      21445.43       847.50 o                         
   1   9   5      20908.19      19014.21      1785.61 o                         
   1  -9   6      33978.02      32653.42       870.23 o                         
  -1   9  -6      34106.70      35704.39      3648.40 o                         
  -1  -9  -7          6.18        188.92       771.12 o                         
   1   9   7       1608.92        504.96      1213.07 o                         
   1  -9   8       2092.61       2008.20      1567.57 o                         
   1   9   8       2387.95       2925.63       880.38 o                         
  -1  -9  -9       2782.04       2127.78       808.97 o                         
  -1  -9 -10      23522.64      25001.83      1103.70 o                         
  -1  -9 -11        412.54        557.66       863.13 o                         
  -1   9 -12      26273.74      25930.00      1211.62 o                         
   1   9  13       1038.19       1507.50      1152.03 o                         
  -1  -9 -14      15051.50      13733.29      1526.48 o                         
  -1   9 -15       2029.20       2229.30      1355.97 o                         
  -1  -9 -16      22052.37      20719.70      2267.34 o                         
  -1   9 -16      22136.08      21965.37      2010.92 o                         
  -1 -10  15        340.34       1020.56      3225.57 o                         
  -1 -10  15        992.96       1681.46      1513.70 o                         
  -1  10  14       1742.85       2948.90      1262.78 o                         
  -1 -10  13         88.40       -131.68      1333.42 o                         
   1 -10 -12       2808.30       2671.46      1081.57 o                         
  -1 -10  11        215.45        571.08      1174.52 o                         
   1  10 -10        958.89       1185.77      1106.90 o                         
   1 -10  -9        189.67         48.52      1091.02 o                         
  -1 -10   8       1787.59       2769.78      3160.76 o                         
  -1 -10   8       2661.39       2528.56      1021.98 o                         
  -1  10   7        314.74        500.51       978.85 o                         
  -1 -10   7        889.38       1237.48      1223.15 o                         
   1 -10  -6       5465.67       5413.03       715.47 o                         
   1  10  -6       5821.88       6524.07      3164.75 o                         
  -1 -10   5       4744.52       5222.19       910.34 o                         
   1 -10  -5       4750.48       4058.50      1427.49 o                         
  -1 -10   4        211.77        114.97      1253.76 o                         
   1 -10  -4        781.62        946.31      1002.70 o                         
   1 -10  -3       1178.98       1907.32       824.53 o                         
  -1 -10   2      15125.59      14426.26       937.53 o                         
   1  10  -1        180.67        249.82       763.13 o                         
  -1 -10   0      10029.88      10634.24       867.37 o                         
   1  10   1         21.94         90.42       883.37 o                         
  -1  10  -2       2275.72       1811.66       874.77 o                         
  -1 -10  -3       1034.22        829.89      1785.85 o                         
  -1  10  -3       1129.66       1260.10       971.95 o                         
  -1  10  -4       6496.64       5691.61      1121.54 o                         
  -1  10  -4       6515.22       5555.17      1153.69 o                         
  -1  10  -5         67.76        361.98       792.72 o                         
  -1  10  -5        483.93        738.60      1545.43 o                         
  -1  10  -6        262.27        121.21       707.08 o                         
  -1  10  -6       1295.13        719.74      3185.87 o                         
  -1  10  -7         56.42        210.25       937.36 o                         
  -1 -10  -7        769.26       1020.42      1565.55 o                         
   1  10   8       3943.53        923.59      6868.50 o                         
  -1 -10  -8       4846.92       4644.57      1027.22 o                         
  -1  10  -9       2963.62       2968.83       997.99 o                         
   1  10  10       7057.75       7357.48      1169.19 o                         
  -1  10 -11        734.76        765.50       955.55 o                         
   1 -10  12       3808.46       3837.15      1111.15 o                         
  -1  10 -13       3916.23       4909.52      1280.19 o                         
  -1 -10 -14        646.87       1016.67      1415.07 o                         
   1 -10  15        965.58       1448.61      1651.25 o                         
  -1  11  13        485.02        925.68      1360.05 o                         
   1 -11 -12      10158.17      10170.48      1345.30 o                         
   1 -11 -11        346.01        821.87      1177.36 o                         
   1  11 -10       9282.02       8374.39      1343.06 o                         
   1 -11  -9        242.60       1170.92      1210.32 o                         
   1 -11  -8      25399.10      24241.63      1347.53 o                         
  -1 -11   7        257.42       -325.52      1123.26 o                         
  -1 -11   7        258.47       1425.39      1539.56 o                         
   1  11  -6      30101.74      29776.40      1027.79 o                         
  -1  11   6      30362.49      28449.28      4172.00 o                         
  -1  11   5       2470.74       3809.39      1152.14 o                         
   1 -11  -5       2484.53       2491.28      1466.55 o                         
  -1  11   4      28929.91      27666.68      2050.71 o                         
  -1 -11   4      30957.45      29668.33      1562.76 o                         
   1 -11  -3        558.31        334.27      1171.33 o                         
   1 -11  -2      52326.27      52758.56      1669.88 o                         
  -1 -11   1      12311.89      12413.92      1415.26 o                         
   1 -11   0       4937.97       5153.11       994.18 o                         
  -1 -11  -1       1104.28        834.57      1022.49 o                         
  -1 -11  -2      24501.25      23400.13      1396.90 o                         
  -1  11  -3       6351.25       6845.72      1209.34 o                         
   1  11   4      23115.04      21968.55      2038.69 o                         
  -1 -11  -4      25652.65      25511.80      1679.95 o                         
  -1  11  -5        157.26        428.09       947.84 o                         
  -1  11  -5        373.98       1170.44      2439.64 o                         
  -1 -11  -6      18495.50      18496.14      1123.95 o                         
  -1  11  -6      18613.27      21176.80      4006.64 o                         
   1 -11   7       3222.72       3610.90      1380.10 o                         
  -1 -11  -7       3463.11       3586.99      1744.39 o                         
  -1 -11  -8      31226.20      30573.06      1555.77 o                         
  -1 -11  -9        386.33       1252.75      1274.94 o                         
   1  11  10      13084.49      11365.60      1415.40 o                         
  -1 -11 -11       1697.44       1735.84      1192.69 o                         
  -1 -11 -12       1644.20       2132.72      1208.10 o                         
   1  11  13        223.13        619.94      1578.37 o                         
   1 -12 -11       5553.90       5221.90      1477.64 o                         
   1 -12 -10       6800.60       6407.69      1550.67 o                         
  -1 -12   9       1556.10       1239.22      1405.90 o                         
  -1  12   8       3892.49       3587.29      1336.19 o                         
   1 -12  -7       2235.09       2845.67      1939.65 o                         
   1 -12  -7       2236.67       1725.41      1521.08 o                         
  -1 -12   6         28.24         73.63      1520.83 o                         
  -1 -12   6       3038.36       3188.56      2180.98 o                         
  -1  12   5         54.10       -545.33      1617.69 o                         
   1 -12  -5        179.35       1231.84      1945.17 o                         
  -1  12   4        227.84        724.38      2183.55 o                         
   1 -12  -4        293.28        895.67      1623.16 o                         
   1  12  -3        801.51       1110.41      1534.72 o                         
   1  12  -2       2148.13       1841.08      1552.06 o                         
  -1 -12   1       1743.88       3170.70      1494.43 o                         
   1 -12   0       2215.46       2395.86      1502.42 o                         
  -1  12  -1       2185.43       2072.21      1569.79 o                         
   1  12   2        193.33        339.76      1362.12 o                         
   1 -12   3       2244.00       2165.86      1377.16 o                         
   1  12   4        746.09         20.59      2257.99 o                         
  -1 -12  -4        766.08        341.69      1625.49 o                         
  -1  12  -5       1427.94       1856.06      1257.16 o                         
  -1 -12  -5       1432.67        497.23      2110.28 o                         
   1  12   6       1643.35       1401.09      1325.10 o                         
  -1 -12  -6       2839.37       2240.59      2259.15 o                         
   1  12   7        132.39        145.12      1715.03 o                         
  -1 -12  -7        368.55        436.75      1817.64 o                         
   1  12   8          0.10      -2404.73      6990.53 o                         
  -1  12  -8       1991.89       2252.44      1449.97 o                         
   1 -12   9       2123.22       2554.46      1389.18 o                         
   1 -12  10      10404.76      10294.06      1584.10 o                         
   1  13  -7       1560.32        415.09      2102.30 o                         
  -1 -13   7       1592.31       2531.34      1981.06 o                         
  -1  13   6      24938.35      23081.47      1612.56 o                         
  -1 -13   6      24969.64      23324.96      3451.79 o                         
  -1  13   5         78.13       -423.98      1821.43 o                         
   1 -13  -5        240.13       1866.54      2607.78 o                         
  -1 -13   4      38035.84      36298.99      3265.05 o                         
  -1 -13   4      39304.84      40384.46      2530.78 o                         
   1  13  -3        276.57       1496.81      1760.49 o                         
   1  13  -2      10031.05       8997.36      1891.70 o                         
  -1 -13   1         50.79       1666.63      1784.82 o                         
  -1 -13   0      48152.39      46409.91      2513.70 o                         
   1 -13   1        125.96        164.17      1724.69 o                         
  -1 -13  -2       9405.72      10310.89      1904.34 o                         
   1  13   3       1198.44       1777.42      1769.31 o                         
  -1  13  -4      14467.28      15142.27      2272.53 o                         
  -1 -13  -4      17803.63      16979.61      2751.27 o                         
   1  13   5       1846.88       1915.71      1838.37 o                         
  -1 -13  -5       1853.73       2571.19      2169.35 o                         
  -1 -13  -6      19463.99      19723.83      1889.23 o                         
   1 -13   6      19493.50      18226.50      2769.36 o                         
   1  13   7         59.50        691.24      1809.63 o                         
  -1 -13  -7        102.98       1403.96      2298.65 o                         
   2   0 -20      35199.95      34630.90      1852.13 o                         
  -2   0  18      28191.29      28509.48      1918.21 o                         
  -2   0  18      28957.46      30210.13      2337.81 o                         
  -2   0  16      51769.71      51378.89      1267.52 o                         
   2   0 -14      29061.02      30179.05       940.29 o                         
   2   0 -10     172516.27     157763.98       941.15 o                         
  -2   0   8     160743.53     161198.09       844.33 o                         
  -2   0   6      37282.41      36657.97       345.79 o                         
   2   0  -4     169067.47     176454.41       536.51 o                         
  -2   0   2       4269.48       4196.67       183.33 o                         
   2   0  -2       5829.34       5477.62       325.21 o                         
  -2   0   0     285625.53     277959.59      1165.93 o                         
   2   0   2      17783.21      17518.97       416.06 o                         
   2   0   2      18157.71      17981.40       517.37 o                         
  -2   0  -4      26013.28      26284.29       349.21 o                         
  -2   0  -6       9764.73      10442.66       328.14 o                         
   2   0   8        536.44        748.87       259.36 o                         
   2   0  10       3292.82       2216.39       215.94 o                         
  -2   0 -12      16345.58      16188.99       613.95 o                         
  -2   0 -14        588.64        857.31       784.88 o                         
   2   0  16       7624.91       7732.57       768.56 o                         
  -2   0 -18       3898.60       4437.30      1502.63 o                         
  -2   0 -18       4737.16       4456.66      1555.80 o                         
   2   0  20       1772.49       1139.66      1596.25 o                         
  -2  -1  21        472.10        559.62      1043.55 o                         
   2  -1 -20       5278.62       5935.37      1116.40 o                         
  -2   1  19        923.70        942.77      1386.31 o                         
  -2   1  19        930.26       1065.23      1127.63 o                         
  -2   1  18       3843.34       3853.45       871.38 o                         
   2  -1 -18       3980.02       3289.74      1489.98 o                         
  -2   1  17        785.54        934.29       639.02 o                         
  -2  -1  16       1386.11       1490.34       656.77 o                         
  -2   1  16       1919.24       2267.64      1084.28 o                         
  -2   1  15      11778.38      11862.23      1286.24 o                         
  -2  -1  15      12382.82      13546.15       722.34 o                         
   2   1 -14      17157.94      17295.20       619.85 o                         
   2  -1 -13       1890.07       1791.02       508.39 o                         
   2  -1 -12       6894.74       6275.80       442.87 o                         
   2  -1 -11       6930.51       6603.29       333.89 o                         
  -2   1  10      16555.38      15986.24       380.49 o                         
   2  -1  -9       1885.56       1741.39       365.68 o                         
   2   1  -9       1888.37       1877.98       305.97 o                         
   2   1  -8      14945.41      15049.63       262.51 o                         
  -2  -1   8      17298.51      14336.75       714.16 o                         
   2   1  -7       2362.57       2546.81       150.28 o                         
  -2  -1   6       9889.83      10035.10       175.02 o                         
  -2  -1   5       1733.00       1770.22       144.04 o                         
   2  -1  -4      46135.41      47269.24       230.36 o                         
   2  -1  -3      32388.66      34584.52       195.89 o                         
  -2  -1   3      32627.56      34325.46      1020.01 o                         
  -2  -1   2        992.35       1187.22       131.03 o                         
  -2   1   2       3011.55       2829.36       274.58 o                         
   2   1  -1       2326.82       2666.38       152.15 o                         
  -2   1   0       2761.74       2853.09       173.38 o                         
   2  -1   1      17574.58      18070.94       944.45 o                         
   2   1   1      17643.46      18583.55       224.55 o                         
   2   1   2      23019.90      24055.40       249.57 o                         
  -2  -1  -2      23106.95      24060.46       406.10 o                         
  -2  -1  -3       2723.81       2971.79       155.91 o                         
   2  -1   3       5564.80       6011.75       620.63 o                         
   2  -1   4      27231.50      27521.85       220.17 o                         
  -2  -1  -5      26120.05      26263.57       235.07 o                         
   2  -1   6      13838.54      13168.47       194.54 o                         
   2  -1   7       7088.31       7228.22       212.15 o                         
  -2  -1  -8      43028.82      41863.56       387.04 o                         
  -2   1  -8      48299.95      44247.39       877.09 o                         
   2   1   9       4891.74       4300.42       367.96 o                         
   2  -1   9       5030.88       5431.29       298.48 o                         
  -2   1 -10       4748.34       4450.08       290.98 o                         
  -2   1 -11        401.48        585.98       241.06 o                         
  -2  -1 -12      11143.80      11069.16       428.18 o                         
   2  -1  13      12858.02      13309.52       582.08 o                         
   2  -1  14       6108.92       6098.92       545.00 o                         
   2   1  15        837.18       1346.29       936.03 o                         
  -2   1 -15        838.39        853.58       654.70 o                         
  -2   1 -16       2716.35       3133.05       665.66 o                         
  -2   1 -16       4316.86       4521.40       924.31 o                         
   2   1  17        488.21        507.57       624.27 o                         
  -2  -1 -17        810.40       1332.40      1367.95 o                         
   2   1  18       8133.09       8328.18      1052.68 o                         
   2   1  18       8239.61       8273.46      1244.11 o                         
  -2  -1 -19          5.80        -53.86      1912.55 o                         
  -2   1 -19          7.41        330.54      1087.44 o                         
  -2   1 -20       1251.68       1334.46      1060.75 o                         
  -2  -1 -21        185.77        368.12      1328.16 o                         
  -2  -2  21       1630.26       1127.00      2636.10 o                         
   2  -2 -21       1630.56       1946.09      1133.61 o                         
  -2   2  20       4431.67       4161.68      1006.72 o                         
   2  -2 -19       1434.40       1622.35      1257.72 o                         
   2   2 -19       1707.15       1741.87      1107.46 o                         
  -2   2  18      14292.38      15490.03       924.60 o                         
   2  -2 -18      16218.34      15806.60      2213.59 o                         
   2   2 -17        225.78        294.79       616.55 o                         
  -2  -2  16       3817.37       3893.30       654.24 o                         
  -2  -2  16       4754.61       4466.56      1364.35 o                         
   2  -2 -15        564.21        683.23       634.74 o                         
  -2  -2  14      14337.22      14902.48       656.06 o                         
   2   2 -13       3471.69       3122.93       561.86 o                         
   2   2 -11        103.07         99.43       392.45 o                         
   2   2 -10       1907.96       1837.47       329.07 o                         
  -2   2   9        970.61        776.17       416.65 o                         
   2   2  -9       1151.65       1183.29       340.92 o                         
   2  -2  -8      76340.03      75646.48       480.59 o                         
   2   2  -8      76957.78      71775.65      1345.68 o                         
  -2   2   7      20011.73      20159.74       250.74 o                         
   2   2  -6      14145.05      13971.08       207.32 o                         
   2   2  -5      49362.18      49751.51       276.11 o                         
  -2  -2   4      65551.50      64736.18       315.92 o                         
  -2   2   3        535.93        626.06       138.07 o                         
   2   2  -3       2434.92       1367.16       496.64 o                         
  -2  -2   2      83101.15      86947.83       387.43 o                         
  -2  -2   2      88486.17      89940.56       502.60 o                         
  -2   2   1      18125.54      19478.49       252.01 o                         
  -2  -2   0     100344.00     104935.10       416.40 o                         
   2  -2   1       5862.74       6625.38      1132.87 o                         
   2   2   1       7407.50       8132.28       211.06 o                         
  -2   2  -2      61391.95      66754.61       395.95 o                         
  -2   2  -2      68681.21      71356.48       475.24 o                         
  -2  -2  -3      21649.40      21875.99       246.14 o                         
   2  -2   3      21696.43      21283.16       780.76 o                         
  -2   2  -4     182596.45     188015.08       609.15 o                         
  -2   2  -5      24299.03      24480.14       264.42 o                         
  -2   2  -6      24294.91      25063.02       277.44 o                         
   2  -2   7       7238.01       7204.48       230.58 o                         
  -2   2  -8     146668.42     148141.08       755.70 o                         
   2   2   8     146774.12     143798.27      1148.92 o                         
   2  -2   9        177.25        -57.05       530.93 o                         
  -2   2  -9        924.59       1410.20       307.68 o                         
  -2  -2 -10      62696.39      63070.06       588.14 o                         
  -2   2 -11       5965.41       5848.60       395.69 o                         
  -2   2 -12      35967.05      34339.77       569.28 o                         
  -2   2 -13        335.77        593.13       437.96 o                         
  -2  -2 -14      56763.09      57999.18       785.95 o                         
  -2  -2 -15       1052.43        449.13       999.02 o                         
   2  -2  15       1194.13       1541.63       624.69 o                         
   2   2  16      22292.67      22215.03       874.28 o                         
  -2  -2 -16      22569.73      21713.64      1279.92 o                         
   2   2  17       2676.20       3170.97       689.07 o                         
  -2   2 -17       2723.85       2861.95      1606.28 o                         
   2   2  18      21580.21      21695.01       985.10 o                         
  -2   2 -18      23734.90      25534.01      1681.66 o                         
  -2  -2 -19       1022.06        795.22      2101.05 o                         
  -2  -2 -19       1023.30       1799.16      1144.35 o                         
   2  -2  20      22281.49      22703.66      1408.05 o                         
   2  -2  21        183.94        388.76      1266.29 o                         
   2  -3 -21        302.73        842.65      1201.81 o                         
   2  -3 -20       1396.10       1145.67      1121.87 o                         
  -2   3  19        160.38        270.99      1156.51 o                         
   2  -3 -19        385.48       1069.12      1254.85 o                         
  -2   3  18       5968.04       6030.95       993.60 o                         
  -2  -3  18       6417.95       6322.25      1242.92 o                         
   2  -3 -17       8371.02       9081.20       733.98 o                         
   2   3 -17       8512.95      11803.16      3163.74 o                         
  -2  -3  16        371.93        483.14       628.62 o                         
   2  -3 -16       3060.67       2779.00      1376.06 o                         
  -2  -3  15      13158.06      13263.36      1279.01 o                         
   2  -3 -15      13162.31      13430.34       808.48 o                         
   2  -3 -14       3308.25       3062.12       621.54 o                         
   2   3 -13       7382.81       7812.53       532.38 o                         
  -2   3  12       6428.44       5533.14       556.06 o                         
  -2  -3  11       4927.29       5040.98       418.41 o                         
   2   3 -10       4622.73       4289.17       322.18 o                         
   2  -3  -9       1830.04       1948.93       483.11 o                         
  -2   3   9       2408.87       2112.73       316.83 o                         
   2  -3  -8       6117.78       5831.10       209.57 o                         
  -2  -3   8      12311.76      10598.42       549.98 o                         
   2  -3  -7       1905.89       1857.13       145.53 o                         
  -2   3   6      27486.56      26738.75       247.82 o                         
   2  -3  -5      22866.67      22844.86       271.20 o                         
   2  -3  -4      15049.26      15238.40       224.73 o                         
   2  -3  -3       6045.77       5930.02       231.58 o                         
  -2  -3   3       9637.31       8569.15       605.05 o                         
   2   3  -2        425.04        405.34       239.93 o                         
  -2   3   2       2758.97       2944.28       312.57 o                         
   2   3  -1        655.75        771.15       207.49 o                         
  -2  -3   0         19.25        265.82       157.33 o                         
  -2  -3  -1       1381.21       1383.69       178.76 o                         
   2   3   2      26607.98      28641.97       433.53 o                         
   2   3   2      26645.26      28498.13       374.15 o                         
   2   3   3      40945.33      41244.78       399.92 o                         
  -2  -3  -3      41475.64      42220.56       749.90 o                         
   2  -3   4      20588.62      21003.92       289.43 o                         
   2   3   5       4079.67       4209.40       188.27 o                         
   2  -3   6        530.19        629.47       190.57 o                         
   2   3   7       2002.62       2025.66       210.83 o                         
  -2  -3  -8        199.96        264.26       275.43 o                         
  -2   3  -8       6079.83       5490.36       542.81 o                         
   2  -3   9       5256.28       5819.73       576.81 o                         
  -2   3  -9       7184.96       7191.04       409.73 o                         
   2  -3  10       2506.73       2678.32       375.63 o                         
  -2   3 -11       6647.45       6513.17       411.94 o                         
  -2   3 -12       4263.48       4000.50       414.26 o                         
   2  -3  13       8698.12       9523.33       502.90 o                         
   2  -3  14       6365.94       6381.59       549.69 o                         
   2   3  15      15474.20      15375.23      1396.85 o                         
   2   3  15      15664.17      16887.71       797.58 o                         
   2  -3  16      11317.94      11702.13      1058.08 o                         
  -2  -3 -16      12136.93      13176.39      1117.22 o                         
  -2  -3 -17        762.80       1026.44       696.91 o                         
   2  -3  17        767.44       1532.27      2489.45 o                         
   2  -3  18       1205.00       1492.52       998.79 o                         
   2   3  18       1268.22       2340.55      1494.09 o                         
  -2  -3 -19       1284.32        621.93      2181.32 o                         
  -2   3 -19       1356.04       1782.67      1189.85 o                         
  -2  -3 -20       1933.62       2221.34      1180.81 o                         
  -2  -3 -21        167.36        584.43      1281.43 o                         
   2  -4 -20       2670.26       2844.26      1294.97 o                         
  -2   4  19       1554.08       1283.57      1387.29 o                         
   2  -4 -19       1579.42       1654.00      1311.95 o                         
   2   4 -18       3797.64       4437.64       921.45 o                         
  -2   4  18       5826.71       5670.78      1611.35 o                         
  -2  -4  17       1853.24       2662.53       740.08 o                         
   2  -4 -17       2373.56       2616.02      1763.47 o                         
   2  -4 -16      26306.78      25812.80       972.76 o                         
   2  -4 -16      26356.71      26865.07      1306.37 o                         
  -2  -4  15        743.49        632.60       878.99 o                         
   2   4 -15        848.52       1436.40       771.37 o                         
  -2   4  14      13122.61      12925.03       657.40 o                         
  -2  -4  13        742.44        482.63       484.12 o                         
   2   4 -12       6431.17       6427.97       549.88 o                         
  -2   4  11       1631.79       1883.59       498.31 o                         
  -2  -4  10      21961.78      21562.47       480.94 o                         
  -2  -4   9         35.90         41.48       397.32 o                         
   2  -4  -9        158.74        553.63       369.42 o                         
   2  -4  -8        164.07        336.85       262.09 o                         
   2   4  -8        164.81        461.57       446.65 o                         
   2  -4  -7       8833.34       8543.94       296.34 o                         
   2  -4  -6      58097.85      57921.96       505.61 o                         
   2   4  -5        103.27        110.60       139.27 o                         
   2  -4  -4      88232.23      90881.32       478.93 o                         
   2  -4  -3       3411.68       3573.84       211.87 o                         
   2   4  -3       3413.01       3643.81       715.95 o                         
  -2   4   2      82720.56      85276.04       872.06 o                         
  -2   4   2      87904.81      89176.22       554.28 o                         
   2  -4  -1       1692.45       2066.23       264.08 o                         
   2  -4   0      84568.66      88341.06       490.20 o                         
   2  -4   1       8552.94       8966.33       268.17 o                         
  -2   4  -2      59102.93      60868.81       807.40 o                         
   2   4   2      66358.83      68437.26       457.60 o                         
   2   4   3         15.06        104.29       229.18 o                         
  -2   4  -3        314.32        385.78       424.63 o                         
  -2   4  -4      18908.99      19564.03       320.94 o                         
  -2   4  -4      26648.33      25139.01      1889.72 o                         
  -2   4  -5       7917.84       7372.35       283.11 o                         
  -2   4  -6     160556.94     157775.33       711.74 o                         
  -2   4  -7        858.34        798.96       187.39 o                         
  -2  -4  -8      91300.66      83666.67       701.22 o                         
  -2   4  -8      92519.70      90124.38       825.39 o                         
   2  -4   9        246.69        223.29       350.82 o                         
   2  -4   9        861.23        926.89       366.09 o                         
  -2   4 -10      80709.45      78998.94       674.56 o                         
   2   4  11        620.78        592.40       381.20 o                         
  -2   4 -12      60264.70      62889.95       758.07 o                         
  -2  -4 -13       8483.53       8979.40       553.62 o                         
   2  -4  14      15434.03      15957.05       717.12 o                         
   2  -4  15       3189.14       3616.48       796.19 o                         
   2  -4  16      21295.36      22190.16      1184.71 o                         
   2   4  16      21536.75      22877.85      1474.06 o                         
   2  -4  17       2411.53       2265.40       845.44 o                         
   2   4  17       2424.28       2471.71      1479.34 o                         
  -2   4 -18      29816.86      30056.43      1490.36 o                         
   2  -4  18      30102.99      30448.71      1629.47 o                         
  -2  -4 -19        109.84       -184.26      1888.69 o                         
   2   4  19        228.56       1963.78      1187.49 o                         
  -2  -4 -20      13095.51      14371.00      1336.14 o                         
  -2   5  20       1762.74       2713.43      1819.89 o                         
   2  -5 -19        221.25        475.60      1616.13 o                         
   2   5 -19        323.38       1332.76      1646.62 o                         
   2  -5 -18       3236.02       4265.46      1131.82 o                         
  -2  -5  18       3237.21       5032.12      1907.73 o                         
   2   5 -17        479.21        366.24       986.75 o                         
   2  -5 -17        505.92       1547.35      1850.24 o                         
   2  -5 -16      14389.73      15209.87       929.61 o                         
   2  -5 -16      16461.10      17842.77      1343.40 o                         
  -2  -5  15        148.49       -116.40      1440.58 o                         
  -2   5  15        153.57        603.89       695.43 o                         
   2  -5 -14       1432.63       1581.90       604.92 o                         
   2  -5 -13        249.23        401.13       503.85 o                         
  -2  -5  12      13050.33      13223.56       617.90 o                         
  -2  -5  11       6700.46       7100.59       526.23 o                         
   2   5 -10       2656.58       2820.82       461.27 o                         
  -2  -5   9       6683.14       6423.58       441.34 o                         
  -2   5   8      10225.83       8681.53       295.03 o                         
   2   5  -8      12946.58      12553.39       614.89 o                         
  -2  -5   7        509.58        430.27       234.00 o                         
  -2   5   6      29811.97      29093.22       393.30 o                         
   2   5  -5       2121.07       1858.57       206.22 o                         
   2   5  -4       2846.87       2955.73       220.51 o                         
   2  -5  -4       4185.12       3742.13      2401.85 o                         
   2  -5  -3       1109.09       1317.03       286.05 o                         
   2  -5  -3       1364.06       1220.84       450.70 o                         
   2   5  -2        109.92         70.45       433.99 o                         
   2  -5  -2        116.86        356.98       259.69 o                         
  -2   5   1       1618.12       1725.90       335.78 o                         
   2   5   0       3084.02       3495.19       268.40 o                         
   2  -5   1       5357.13       5769.82       271.72 o                         
  -2  -5  -2         79.16         84.66       256.58 o                         
   2  -5   2         88.81        194.89       271.11 o                         
   2  -5   3       2906.88       2758.45       297.06 o                         
   2   5   3       3004.17       3339.51       482.06 o                         
  -2   5  -4      15256.58      15121.89       311.30 o                         
  -2   5  -5       1329.94       1242.89       217.71 o                         
   2  -5   6      34969.11      35059.21       453.28 o                         
   2   5   7       3773.92       3511.00       306.53 o                         
  -2  -5  -8         15.53         15.89       337.37 o                         
   2  -5   8       1205.79       1236.40       798.92 o                         
  -2  -5  -9       2531.58       2511.78       579.28 o                         
   2   5   9       2535.17       3006.83       370.55 o                         
  -2  -5 -10      16498.22      16834.96       468.12 o                         
  -2  -5 -11       3309.47       3386.80       490.72 o                         
  -2  -5 -12       2891.98       2863.26       568.23 o                         
   2  -5  13        209.78        451.28       610.44 o                         
   2  -5  14       9871.53      10242.00       773.33 o                         
  -2  -5 -15        852.55       1891.62       860.36 o                         
   2  -5  16       5703.73       6567.40      1479.65 o                         
  -2  -5 -16       8539.59       9557.69      1220.35 o                         
  -2  -5 -17        301.17        147.79      1230.82 o                         
   2  -5  17        317.73        958.81      1367.89 o                         
  -2  -5 -18       3524.79       4302.41      1415.73 o                         
  -2  -5 -18       3570.15       4779.82      1410.70 o                         
  -2  -5 -19        912.19       1660.49      2483.33 o                         
  -2   5 -19        939.93       1503.23      1197.38 o                         
   2   5  20        694.44        994.08      1372.05 o                         
   2   6 -19       1065.69       1717.59      1635.74 o                         
   2   6 -18      33427.71      32389.18      1550.69 o                         
   2  -6 -18      34473.18      34724.41      2516.79 o                         
   2   6 -17         32.92       -529.77       998.11 o                         
  -2   6  17        142.66       1808.07      2116.38 o                         
  -2  -6  16      23571.41      22910.86      1228.88 o                         
   2  -6 -16      23649.93      22307.72      1495.71 o                         
  -2  -6  15       1271.97        868.86      1420.27 o                         
  -2   6  15       1738.81       2301.84       983.47 o                         
   2   6 -14      49147.53      48141.65      1169.93 o                         
  -2  -6  13       1118.31       1731.48       658.31 o                         
   2   6 -12      48749.40      45722.29       875.61 o                         
   2  -6 -11       3065.23       3159.60       518.09 o                         
  -2  -6  10      73801.83      71382.62       946.11 o                         
  -2  -6   9       6180.65       5864.95       523.69 o                         
  -2  -6   8      54762.41      56539.33      1087.87 o                         
  -2  -6   8      55793.46      56087.58       871.99 o                         
   2  -6  -7      10430.86       9284.62       295.29 o                         
   2  -6  -6      98137.24      96998.54       731.63 o                         
  -2   6   5       2882.35       2786.23       242.25 o                         
   2   6  -4       9100.27       9506.05       325.88 o                         
  -2   6   4       9402.25      11640.96      1728.22 o                         
   2   6  -3      23363.45      23546.37       412.11 o                         
  -2  -6   3      23724.21      22801.07       599.81 o                         
   2  -6  -2     112947.64     114943.38       729.88 o                         
  -2   6   1      17188.89      13492.79       533.19 o                         
  -2   6   1      17725.26      18522.49       539.12 o                         
  -2   6   0       1851.75       2128.05       284.47 o                         
   2  -6   1       7622.48       7653.76       327.63 o                         
   2  -6   2      62696.58      60960.09       976.87 o                         
   2   6   2      72121.51      71469.23       683.65 o                         
   2   6   3       4112.91       4081.15       386.55 o                         
  -2  -6  -3       6162.24       6436.73       473.04 o                         
  -2   6  -4       3442.94       3486.41       318.42 o                         
  -2   6  -4       4241.18       4070.67       654.56 o                         
  -2   6  -5       4578.28       4666.43       269.07 o                         
   2  -6   6       5680.99       5347.78       326.17 o                         
  -2   6  -7       8688.42       8479.99       330.14 o                         
  -2   6  -7       8702.54       7988.42      2989.73 o                         
   2  -6   8        485.30        467.41       343.79 o                         
   2  -6   8        675.75        818.79       745.00 o                         
   2  -6   9        177.96        175.68       283.83 o                         
  -2  -6  -9        464.01        526.76       638.26 o                         
  -2  -6 -10       7636.20       7028.05       681.54 o                         
   2  -6  11       4657.51       4439.00       640.36 o                         
   2   6  12        277.87        476.94       607.51 o                         
   2   6  13       2106.03       2370.21       685.35 o                         
  -2  -6 -14       9552.93      10767.22       904.62 o                         
   2   6  15        308.85       1104.81       893.79 o                         
  -2  -6 -16        801.28        870.10      1260.23 o                         
  -2  -6 -16        972.29       1653.44      1150.05 o                         
  -2  -6 -17        242.27        163.21      1036.69 o                         
   2  -6  17        926.17        922.42      1828.80 o                         
  -2   6 -18        829.18       1070.33      1590.28 o                         
   2   6  18       1881.14       1123.59      1623.54 o                         
  -2  -6 -19        676.34       1269.22      2629.74 o                         
  -2  -6 -19        712.04       2410.22      1519.13 o                         
   2   7 -18        416.69        757.32      2103.47 o                         
  -2   7  18        427.97       1683.14      2001.96 o                         
   2   7 -17       3496.28       2983.66      1276.38 o                         
  -2   7  17       3499.56       2920.08      2102.39 o                         
   2   7 -16       1218.95       1381.15       969.23 o                         
  -2   7  16       1967.44       2314.36      1483.91 o                         
  -2  -7  15       1094.92       1081.76      1556.41 o                         
   2  -7 -15       1395.22       1507.34       965.44 o                         
  -2   7  14       2143.69       2743.67       793.71 o                         
   2  -7 -13      17646.05      18572.72       839.81 o                         
   2  -7 -12      14696.46      13969.97       786.41 o                         
   2   7 -11        892.77       1063.26       667.73 o                         
   2   7 -10       2822.60       2971.55       600.44 o                         
   2   7  -9        786.41       1318.81       613.81 o                         
   2  -7  -8       2786.97       2703.26       756.38 o                         
  -2   7   8       4775.12       4532.46       763.93 o                         
   2  -7  -7        639.20        692.01       488.04 o                         
  -2  -7   7        786.33       1186.51      1394.46 o                         
   2   7  -6       3535.46       3122.71       243.19 o                         
   2   7  -5       2182.50       2412.39       257.18 o                         
  -2   7   4       1551.17       1378.54       301.77 o                         
   2  -7  -4       2563.77       2606.42      1465.56 o                         
   2   7  -3      10362.88       9496.23       509.30 o                         
  -2  -7   3      10801.87      10555.46       520.33 o                         
  -2   7   2      10903.76       9438.60       532.42 o                         
   2  -7  -2      11057.35      11089.59       480.76 o                         
  -2   7   1        568.58        398.88       345.45 o                         
  -2   7   1       1164.92        755.81       415.45 o                         
  -2  -7   0      22319.57      23389.55       417.15 o                         
   2  -7   1       6848.38       6960.38       405.05 o                         
   2  -7   2       1751.07       1313.43       456.57 o                         
  -2   7  -2       2707.50       2665.76       430.17 o                         
   2  -7   3       5004.70       3888.76       319.13 o                         
  -2   7  -3       5913.69       5809.17       566.10 o                         
  -2   7  -4      11544.08      11840.34       386.12 o                         
  -2  -7  -4      11680.13      12248.37      1009.08 o                         
   2   7   5        525.95        607.76       276.77 o                         
   2  -7   6       2571.28       2937.89       330.74 o                         
  -2  -7  -7       7245.82       7095.63       397.01 o                         
  -2   7  -7       7255.73       6429.58      1401.99 o                         
  -2  -7  -8        744.67        693.37       699.12 o                         
  -2   7  -8       3705.71       4035.68       765.19 o                         
  -2  -7  -9      11055.88      10271.95       730.63 o                         
  -2   7 -10      13994.05      13457.06       806.12 o                         
  -2   7 -11      14740.18      14835.92       811.97 o                         
  -2  -7 -12       6230.71       6160.63       777.89 o                         
  -2  -7 -13        268.08         30.40       890.85 o                         
  -2  -7 -14       2785.76       2608.99      1039.61 o                         
  -2  -7 -15       2388.65       3190.56      1074.66 o                         
  -2  -7 -16       2568.30       2536.82      2403.04 o                         
  -2  -7 -16       3397.43       4039.58      1228.29 o                         
   2  -7  17        835.07       1666.56      1550.99 o                         
  -2  -7 -17       1080.00       2733.01      1799.96 o                         
  -2   7 -18         43.61        188.08      1648.21 o                         
   2   7  18         43.68       1319.04      1764.29 o                         
  -2  -8  17        253.89       -253.85      1203.46 o                         
   2  -8 -17        646.05       2223.44      3351.40 o                         
  -2  -8  16       6341.76       6830.70      1220.75 o                         
  -2   8  16       6809.11       7151.39      1799.26 o                         
  -2  -8  15         19.92        295.43      3292.46 o                         
   2   8 -15        191.56        509.54      1039.71 o                         
   2   8 -14       3489.82       3291.64       944.70 o                         
   2  -8 -13        116.59        397.42       718.85 o                         
   2   8 -12       6369.48       6015.18       837.84 o                         
   2  -8 -11        871.26        870.97       719.49 o                         
   2   8 -10      39444.74      39452.59      1143.99 o                         
   2   8  -9       6182.32       6609.61       852.86 o                         
   2  -8  -8      10626.22      10528.74      1364.95 o                         
   2  -8  -8      10718.09      10320.83       927.66 o                         
   2  -8  -7        565.04        802.36       661.32 o                         
   2   8  -7        570.98       1136.29      1082.64 o                         
   2  -8  -6      35357.26      34626.46       716.27 o                         
   2  -8  -5       7231.53       7156.22       402.04 o                         
  -2   8   5       7309.43       7849.32      2318.02 o                         
   2  -8  -4       4519.47       4512.20       567.11 o                         
  -2   8   4       6585.47       6551.88      1023.97 o                         
   2  -8  -3      12151.09      11834.84       946.33 o                         
  -2   8   3      12965.58      12562.74       664.04 o                         
  -2   8   2      18934.67      16904.04       853.13 o                         
   2  -8  -2      26993.29      28097.70       750.34 o                         
  -2   8   1         31.24         24.23       346.43 o                         
  -2   8   1        393.34        622.75       529.52 o                         
  -2   8   0      25329.67      26699.77       550.76 o                         
   2  -8   1       4130.84       4266.84       479.30 o                         
  -2   8  -2      93533.16      93364.83       934.50 o                         
   2  -8   3       9285.53       7430.28       588.40 o                         
   2   8   3      10351.39      10651.04       651.12 o                         
   2   8   4      23553.45      23592.75       674.93 o                         
  -2   8  -4      23949.94      22007.24      1360.18 o                         
   2   8   5        888.04        917.02       348.36 o                         
  -2  -8  -5       1522.35        786.73      3121.73 o                         
   2   8   6      52675.18      54066.93       623.18 o                         
  -2   8  -7       8514.25       9786.28       722.43 o                         
  -2   8  -7       9271.38      10008.11       938.97 o                         
  -2  -8  -8      10650.56      10520.35      1872.32 o                         
  -2  -8  -8      10707.35      10934.28       702.37 o                         
  -2  -8  -9        813.40       1127.37       698.62 o                         
   2  -8  10      20761.96      21024.38       943.04 o                         
  -2  -8 -11        151.67        199.18       712.81 o                         
   2   8  12      37202.18      40157.48      1247.76 o                         
  -2   8 -13        246.77        335.49      1031.36 o                         
  -2  -8 -14      20566.22      20730.60      1345.56 o                         
  -2  -8 -15         27.05        641.95      1330.45 o                         
  -2   8 -16      25108.55      24386.85      2193.13 o                         
   2   8  16      25348.40      26454.78      1917.60 o                         
  -2  -8 -17       1022.58       1280.72      1626.43 o                         
  -2  -8 -17       1030.99       1416.39      2019.24 o                         
   2   9 -16        953.63        949.47      1343.52 o                         
  -2   9  16       2887.95       3352.41      1837.90 o                         
  -2  -9  15       1085.01       1110.76      2351.49 o                         
   2  -9 -15       1254.64       1672.02      1250.45 o                         
  -2  -9  14       2996.81       3393.51      1064.37 o                         
   2  -9 -13       2884.73       3239.58      1015.28 o                         
   2   9 -12       2570.00       2125.29       876.74 o                         
   2  -9 -11       4192.23       3493.14       989.95 o                         
   2  -9 -10       6525.67       7037.57      1037.43 o                         
   2  -9  -9        755.05       1251.26       928.87 o                         
  -2  -9   8       3550.54       3368.64       902.84 o                         
  -2  -9   7      18271.99      18433.62      1111.01 o                         
   2  -9  -7      18272.53      19182.74      1411.40 o                         
   2  -9  -6       1467.01       1482.01       593.42 o                         
  -2   9   5       3259.90       2979.42       602.19 o                         
  -2   9   5       3917.78       4029.79      2163.02 o                         
   2   9  -4        152.13        205.24       635.87 o                         
   2  -9  -4        191.21        528.48       874.32 o                         
  -2   9   3       1982.97       2416.44       607.45 o                         
  -2   9   2       4770.59       4369.57       653.54 o                         
  -2   9   1        509.93        643.58       668.98 o                         
   2  -9   0      10239.21      10722.25       819.08 o                         
   2  -9   1       5039.70       4603.44       725.50 o                         
  -2   9  -2        467.65        469.20       644.12 o                         
   2   9   3       4807.47       4790.21       703.71 o                         
   2   9   4        445.52        444.08       661.11 o                         
  -2  -9  -4        458.86       1827.61      1134.86 o                         
   2   9   5       7500.14       8220.90       755.22 o                         
   2   9   5       7786.09       7657.09      2204.01 o                         
   2   9   6       3698.99       3496.64       711.18 o                         
  -2   9  -6       9470.14      10797.47      3223.65 o                         
  -2  -9  -7       3518.90       3496.89       867.41 o                         
   2   9   7       4678.36       6019.03      1167.21 o                         
  -2  -9  -8        284.70       1450.34      2344.79 o                         
  -2   9  -8       2071.14       2514.84       838.38 o                         
  -2  -9  -9       2528.53       2744.07       833.83 o                         
  -2   9 -10       4511.22       4707.70       920.57 o                         
  -2   9 -11       5136.90       4114.56      1030.46 o                         
  -2   9 -12       1406.76       1664.23       926.03 o                         
  -2  -9 -13       3125.16       3764.19      1313.68 o                         
  -2   9 -14       2449.31       2072.79      1505.33 o                         
   2   9  15         94.16       -202.08      1454.31 o                         
  -2  -9 -16        164.44        138.02      2366.42 o                         
   2  -9  16        917.85        498.26      1621.04 o                         
  -2 -10  15       1215.54       1294.89      2372.74 o                         
   2 -10 -15       1290.89       2550.98      1616.10 o                         
   2 -10 -14       6935.36       7067.26      1332.00 o                         
   2 -10 -13        410.68        688.02      1162.81 o                         
   2 -10 -12       7373.37       7742.21      1128.67 o                         
   2 -10 -11        148.37        583.90      1065.05 o                         
   2 -10 -10       3980.81       3837.93      1041.51 o                         
  -2  10   9       3185.58       4307.89      1007.81 o                         
  -2  10   8      10645.01       9747.08      1013.40 o                         
   2 -10  -7       8126.77       7490.73       935.43 o                         
  -2 -10   7       8131.67       7134.04      1341.36 o                         
   2 -10  -6      11775.10      12411.40       754.98 o                         
   2 -10  -6      11798.11       9968.24      3546.09 o                         
   2  10  -5          7.96        299.99       771.89 o                         
   2 -10  -5       1294.51       2673.53      1680.39 o                         
  -2  10   4      23126.73      22741.59      1125.43 o                         
  -2  10   4      26318.81      26621.07      1508.93 o                         
   2 -10  -3        220.87       -173.09       884.78 o                         
  -2 -10   2      30868.95      32162.94      1049.99 o                         
  -2  10   1       1561.05       1338.19       826.84 o                         
   2  10   0      26207.34      27527.52      1144.27 o                         
  -2  10  -1        453.03        590.88       816.72 o                         
   2 -10   2      25151.28      25121.49      1105.90 o                         
   2  10   3       2481.46       2660.82       916.48 o                         
  -2 -10  -4      36391.37      35786.30      1229.93 o                         
  -2 -10  -4      38419.95      35391.55      2612.37 o                         
  -2  10  -5      14667.33      13174.05      1045.26 o                         
  -2 -10  -5      14668.01      13162.85      1949.69 o                         
   2  10   6      30654.01      30540.00      1079.58 o                         
  -2  10  -6      31134.01      33754.79      3846.03 o                         
  -2 -10  -7        369.19        954.24      1199.84 o                         
  -2 -10  -7        446.32        591.54      1361.47 o                         
   2  10   8      42774.64      42212.92      7482.27 o                         
   2  10   8      42775.94      43952.06      1316.70 o                         
  -2  10  -9         33.96        564.90       964.56 o                         
   2  10  10      29030.24      30799.80      1260.03 o                         
  -2  10 -11        317.61        490.64       961.73 o                         
  -2  10 -12      22292.87      24747.95      1403.18 o                         
  -2 -10 -13       3309.10       4078.46      1405.45 o                         
  -2  10 -14      13040.98      13178.98      1742.58 o                         
   2 -11 -13       1158.07       1489.68      1437.13 o                         
  -2 -11  12        226.24        686.09      1123.26 o                         
   2 -11 -11        163.01        415.61      1147.96 o                         
   2 -11 -10       5639.66       6042.92      1259.81 o                         
   2 -11  -9       1414.72       1248.65      1141.09 o                         
   2 -11  -8       2761.36       3265.37      1114.77 o                         
  -2  11   7       2740.20       3057.26      1322.89 o                         
   2 -11  -7       3022.89       3515.54      1262.32 o                         
   2 -11  -6       1343.08       1350.88       890.08 o                         
  -2 -11   6       2965.40       3998.01      2078.38 o                         
   2  11  -5       3575.40       3392.13       977.09 o                         
   2 -11  -5       3590.11       3660.91      1598.58 o                         
  -2  11   4        169.97       -354.85      1912.71 o                         
   2 -11  -4        352.27       1260.76      1527.67 o                         
  -2 -11   3        681.97        726.98      1222.51 o                         
  -2  11   2        861.99       1146.53      1274.32 o                         
  -2  11   1        161.42        267.37      1196.38 o                         
  -2  11   0       2078.14       2192.59       954.73 o                         
   2 -11   1        489.33        274.95      1057.67 o                         
   2  11   2        661.22        798.72      1184.29 o                         
  -2 -11  -3       5932.92       5699.70      1186.47 o                         
   2  11   4       2078.29       1823.63      1656.74 o                         
   2 -11   4       2093.20       2387.92      1416.10 o                         
  -2 -11  -5        167.83        223.38      1047.56 o                         
  -2 -11  -5        481.44       1905.93      2118.30 o                         
   2  11   6        412.79        235.37       870.47 o                         
  -2  11  -7       1622.37       1084.12      1543.59 o                         
  -2  11  -7       1623.43       1427.86      1512.50 o                         
   2 -11   8       7053.79       7209.86      1237.81 o                         
   2  11   9        323.83        995.70      1217.57 o                         
  -2 -11 -10        459.80       1154.52      1330.90 o                         
  -2 -11 -11       1083.13       1696.66      1407.52 o                         
  -2 -11 -12       5832.57       4857.37      1412.09 o                         
   2 -12 -10      10592.13       9217.96      1579.89 o                         
   2 -12  -9        937.92       1603.74      1539.48 o                         
   2 -12  -8      22707.50      22700.75      1630.50 o                         
   2  12  -7       2692.33       2456.81      1931.91 o                         
   2 -12  -7       2703.93       3321.05      2101.31 o                         
  -2  12   6      13635.22      13189.22      1864.06 o                         
   2 -12  -6      13779.37      12681.25      2484.22 o                         
   2 -12  -5      13017.33      14300.78      1429.12 o                         
   2 -12  -5      13354.76      14669.43      3003.08 o                         
  -2  12   4      37032.29      33915.65      2707.92 o                         
   2 -12  -4      37687.59      36068.55      2093.49 o                         
  -2 -12   3       1488.40       2485.23      1423.63 o                         
  -2  12   2       9931.59       9256.47      1512.73 o                         
   2 -12  -1      15282.31      15459.26      1610.01 o                         
   2 -12   0      20095.72      19186.94      1906.67 o                         
  -2 -12  -1       1468.16       1570.26      1425.64 o                         
  -2  12  -2       1777.93       1536.58      1416.23 o                         
   2  12   3       5794.98       6847.08      1477.55 o                         
   2  12   4       7470.75       6989.54      2326.13 o                         
   2 -12   4      10719.08      11364.91      1670.86 o                         
  -2  12  -5       3846.82       4747.75      1283.21 o                         
  -2 -12  -5       4988.64       4995.36      1984.35 o                         
   2 -12   6       1456.19        995.25      1081.58 o                         
  -2  12  -6       1558.43       1296.66      2869.23 o                         
   2 -12   7        502.81        595.60      1955.93 o                         
  -2 -12  -7        670.73        416.70      1561.56 o                         
   2  12   8       6562.87       5996.53      6405.52 o                         
   2  12   8       6628.81       6676.20      1409.08 o                         
  -2 -12  -9         79.23        123.60      1464.27 o                         
   2  12  10       4110.43       3529.80      1492.67 o                         
   2  13  -7        495.67        659.09      2093.33 o                         
   2 -13  -7        500.90       1075.55      2054.02 o                         
   2 -13  -6        336.25        446.85      1255.96 o                         
  -2  13   5       1228.51       1842.07      1616.25 o                         
  -2 -13   5       1270.45        593.19      3276.40 o                         
  -2  13   4        687.10       1260.32      2389.88 o                         
   2 -13  -4        766.31         75.82      2180.97 o                         
   2  13  -3        204.81        351.32      1754.91 o                         
  -2 -13   2       5476.26       5054.74      1784.64 o                         
  -2 -13   1         28.92         33.48      1767.75 o                         
   2  13   0       6880.24       7897.65      1869.39 o                         
   2  13   1        173.88        365.41      1791.44 o                         
  -2 -13  -2       2594.06       1877.57      1832.79 o                         
   2  13   3        685.29        892.42      1800.86 o                         
   2  13   4        903.03       -274.19      2392.49 o                         
   2 -13   4        963.31        314.37      2271.84 o                         
   2  13   5        478.42        374.29      1787.64 o                         
  -2  13  -5        586.18       1957.21      2217.26 o                         
   2 -13   6        699.81        459.23      1617.22 o                         
  -2 -13  -6        729.30       1334.31      4666.40 o                         
   2 -13   6        808.10       -275.88      3086.74 o                         
   2  13   7        405.83        233.02      2087.79 o                         
  -2 -13  -7        405.83        -48.81      1870.52 o                         
  -3   0  21        784.12       1754.95      1505.34 o                         
   3   0 -19       1472.30       1318.18      1850.75 o                         
  -3   0  19       1514.63       1384.58      1586.82 o                         
   3   0 -17        452.27        883.27       751.04 o                         
   3   0 -15      45145.89      47516.95      1241.12 o                         
   3   0 -13        338.52        398.45       609.12 o                         
  -3   0  11      28189.71      27324.72       484.36 o                         
  -3   0   9       8192.27       8019.16       344.64 o                         
   3   0  -7       4595.69       4815.97       250.57 o                         
   3   0  -5       2083.15       1873.85       204.32 o                         
   3   0  -3        800.75        929.26       195.42 o                         
   3   0  -3       7122.07       5504.42       488.04 o                         
  -3   0   1       3187.61       3607.55       419.61 o                         
   3   0   1       1170.27       1779.86       486.07 o                         
   3   0   3      72066.20      70978.49       848.09 o                         
  -3   0  -3      72136.43      73176.05       954.82 o                         
  -3   0  -5      46764.61      46423.72       550.60 o                         
  -3   0  -7       2862.49       2825.14       357.32 o                         
  -3   0  -9      24946.46      26424.18       653.18 o                         
  -3   0 -11      10341.24      10698.14       567.39 o                         
   3   0  13       2044.36       1935.67       745.24 o                         
  -3   0 -15       3845.97       3809.54       880.16 o                         
  -3   0 -17         79.46         80.58       901.85 o                         
   3   0  19       1015.88       1000.88      3973.16 o                         
  -3   0 -19       1023.64       2106.34      1537.84 o                         
   3   0  21        396.72       1892.57      1765.94 o                         
   3  -1 -21        613.92        809.70      1090.46 o                         
   3  -1 -20      16440.40      15988.09      1146.03 o                         
  -3   1  19        821.63        325.67      1167.94 o                         
  -3  -1  19        953.15        849.91      1175.55 o                         
  -3   1  18      27741.03      26664.24      1083.75 o                         
   3  -1 -18      28514.27      28570.42      1817.95 o                         
  -3  -1  17       3673.05       3374.79       625.45 o                         
   3  -1 -17       3715.87       4862.52      1914.07 o                         
   3  -1 -16      18246.56      17298.94       763.88 o                         
   3   1 -16      18484.80      18980.58      1310.64 o                         
  -3  -1  15         87.18        374.49       582.86 o                         
   3   1 -14      16061.92      16246.33       659.73 o                         
   3   1 -13       1368.62       1327.24       523.39 o                         
  -3  -1  12      19605.47      19124.24       514.60 o                         
  -3  -1  11        167.71        177.55       346.57 o                         
   3   1 -10      34401.73      33291.69       449.80 o                         
   3  -1  -9       1586.20       1984.11       804.12 o                         
   3   1  -9       2015.27       1803.15       283.77 o                         
   3  -1  -8      60093.18      60944.06       512.96 o                         
  -3  -1   8      63867.49      60864.37      1005.46 o                         
  -3  -1   7       3119.69       3046.30       202.14 o                         
  -3  -1   6      34717.70      36116.91       287.94 o                         
   3  -1  -5      50834.95      52577.22       305.99 o                         
   3  -1  -4      17219.38      17330.11       194.43 o                         
   3  -1  -3       4084.43       4048.83       153.36 o                         
  -3  -1   3       4293.97       4633.66       390.02 o                         
  -3  -1   2       3078.63       3640.11       504.27 o                         
  -3   1   2       3801.92       4029.88       201.68 o                         
   3   1  -1       9232.04      10006.06       250.51 o                         
   3  -1   0      45243.48      49747.81       425.02 o                         
   3  -1   1      10856.84      11218.06       298.47 o                         
   3  -1   2       8245.68       7837.32       534.83 o                         
  -3   1  -2       8515.73       7952.84       286.99 o                         
   3  -1   3       2388.83       2540.50       213.61 o                         
  -3   1  -3       2747.10       2878.56       549.04 o                         
  -3   1  -4      39376.73      38918.68       312.68 o                         
   3  -1   5       6448.95       5727.06       219.63 o                         
  -3   1  -6       6855.69       6375.35       196.25 o                         
  -3   1  -7         43.73        102.64       199.91 o                         
   3  -1   8       4402.29       4392.57       306.64 o                         
  -3  -1  -8       4529.79       4711.85       689.92 o                         
   3   1   9       1876.94       1868.89       645.22 o                         
  -3  -1  -9       2067.08       1949.26       376.56 o                         
   3   1  10       6224.27       3661.60       470.42 o                         
  -3  -1 -10       6463.04       7215.96       408.53 o                         
   3  -1  11        295.21        446.08       292.83 o                         
  -3   1 -12       4428.46       4240.51       525.89 o                         
  -3   1 -13      14953.62      15215.80       627.11 o                         
  -3  -1 -14      23822.75      24817.78       656.16 o                         
   3   1  15          6.28         90.68       869.19 o                         
  -3   1 -15        223.36        852.60       635.83 o                         
   3  -1  16       6077.68       5525.71       773.45 o                         
   3   1  16       6150.46       6279.45       975.44 o                         
   3   1  17        527.89        761.23       687.35 o                         
  -3  -1 -17        639.18       1361.04      1225.81 o                         
  -3  -1 -18      21526.88      22491.71      1393.59 o                         
   3   1  18      22769.71      23243.76      1332.22 o                         
  -3   1 -19        500.13       -176.69      1829.10 o                         
  -3  -1 -19        763.76       1161.93      1036.05 o                         
  -3  -1 -20       2570.88       2965.25      1237.69 o                         
  -3  -1 -21       1437.44       2878.41      1371.05 o                         
   3  -2 -21       2943.29       3086.17      1083.62 o                         
   3  -2 -20        611.98       1094.42      1050.39 o                         
   3  -2 -19        463.89         22.18      1275.86 o                         
   3   2 -19        841.18        883.99      1161.04 o                         
  -3  -2  18       5366.74       5221.63       926.41 o                         
   3  -2 -18       5875.45       4863.39      1526.66 o                         
  -3   2  17        543.17        523.88       621.35 o                         
   3  -2 -17        777.92       1362.45      1869.86 o                         
  -3  -2  16       3158.58       3462.30       765.16 o                         
   3  -2 -16       5113.99       5133.77      1085.44 o                         
   3   2 -15       1707.76       2225.97       667.61 o                         
   3   2 -14       9178.68       9000.47       634.48 o                         
   3  -2 -13        506.55        617.15       520.39 o                         
  -3   2  12       5241.38       5023.76       519.54 o                         
  -3  -2  11        956.95        933.69       347.08 o                         
  -3  -2  10       6092.48       5922.34       337.22 o                         
  -3   2   9       8519.96       8483.34       554.25 o                         
   3   2  -9       8535.53       8294.08       357.32 o                         
   3  -2  -8       1206.74       1279.12       236.50 o                         
  -3  -2   8      14071.84      10980.12       553.85 o                         
   3  -2  -7      15164.96      14889.80       246.95 o                         
  -3   2   6       9977.64      10163.22       212.35 o                         
   3   2  -5       3912.51       3760.81       176.67 o                         
   3  -2  -4      17343.34      17918.66       217.68 o                         
   3   2  -3        133.92        174.15       184.51 o                         
   3   2  -3       2599.67       2282.41       486.47 o                         
   3  -2  -2       2914.26       3074.01       411.21 o                         
   3   2  -2       2997.05       3257.45       237.27 o                         
   3  -2  -1      15554.65      16527.71       292.73 o                         
   3  -2   0       1487.49       1478.18       178.10 o                         
   3  -2   1      10163.29      11037.29       253.06 o                         
   3  -2   2        943.85       1145.31       273.06 o                         
  -3   2  -2       1199.48       1475.97       275.37 o                         
  -3   2  -3      28110.74      28893.62       323.60 o                         
  -3  -2  -3      28122.42      28071.79       654.16 o                         
  -3   2  -4      15794.10      15281.40       245.64 o                         
   3  -2   5       1160.51       1237.77       194.94 o                         
   3  -2   6       4992.03       4688.46       215.98 o                         
  -3   2  -7        616.23        707.99       194.08 o                         
  -3   2  -8      49130.21      49049.59       502.60 o                         
   3  -2   8      60156.99      56905.22       879.27 o                         
   3  -2   9       1382.29       1107.44       301.78 o                         
  -3   2  -9       1808.73       1850.92       346.41 o                         
   3  -2  10       1154.50        723.49       401.68 o                         
   3   2  10       3843.00       3533.11       323.70 o                         
   3   2  11        775.19        946.15       226.11 o                         
   3   2  12      10939.45      10183.33       479.33 o                         
   3   2  13         30.55        288.38       505.89 o                         
  -3   2 -14       2871.80       3141.36       520.94 o                         
   3   2  15       5266.84       4778.81      2102.69 o                         
  -3   2 -15       5569.20       5910.97       667.69 o                         
  -3  -2 -16       1702.55       1895.34       841.00 o                         
  -3  -2 -16       3317.82       3801.37      1042.20 o                         
  -3  -2 -17       2729.50       3169.86       744.16 o                         
  -3  -2 -17       2785.77       3111.93      1523.57 o                         
  -3  -2 -18       1795.48       2023.13      1116.02 o                         
   3  -2  18       1958.52       1755.94      1366.20 o                         
  -3   2 -19        794.07        569.54      1902.73 o                         
  -3  -2 -19        941.25        447.10      1224.70 o                         
  -3  -2 -20        538.81       1771.57      1251.69 o                         
  -3  -2 -21         82.07        213.40      1324.33 o                         
  -3  -3  21        359.62        189.17      1089.01 o                         
  -3  -3  20       1734.38       1920.10      2813.00 o                         
  -3  -3  20       4126.49       3715.56      1100.48 o                         
  -3  -3  19       1653.76       1773.19      1173.05 o                         
   3   3 -19       1672.46       2416.90      1237.14 o                         
  -3  -3  18       7307.20       8723.60       921.29 o                         
   3  -3 -18       9911.26      12055.36      1709.46 o                         
   3  -3 -17         52.71        328.24       647.24 o                         
  -3   3  17        119.62        789.63      1921.50 o                         
  -3   3  16       9336.63       9809.89       743.91 o                         
  -3   3  16      10329.39      11157.00      1454.80 o                         
   3   3 -15       2165.78       3316.17      1934.52 o                         
   3   3 -15       3523.11       3415.18       736.32 o                         
   3  -3 -14      34134.54      35395.00       864.44 o                         
   3  -3 -13       1359.33       1646.96       532.03 o                         
  -3   3  12      48039.52      47438.00       852.35 o                         
  -3  -3  11      15736.27      15439.52       466.96 o                         
   3   3 -10      28445.02      28836.63       482.38 o                         
   3  -3  -9      21987.88      22547.41       618.00 o                         
  -3  -3   9      22448.91      22511.59       481.60 o                         
   3  -3  -8      67033.39      66846.64       575.01 o                         
  -3  -3   8      67050.94      65106.75       828.65 o                         
   3   3  -7       7311.33       7457.82       209.47 o                         
   3  -3  -6      97629.84      97912.65       488.57 o                         
   3  -3  -5      21020.51      21571.97       246.26 o                         
   3   3  -4     195248.47     195771.02       619.04 o                         
  -3   3   3          9.88        127.46       213.15 o                         
  -3   3   3       1438.65       1526.19       510.64 o                         
  -3  -3   2     309800.56     318720.53      1389.12 o                         
  -3   3   2     327057.00     333472.06       822.67 o                         
   3  -3  -1       5887.97       6486.05       251.18 o                         
  -3  -3   0     340811.41     362627.19       970.27 o                         
  -3   3  -1      22615.35      24934.23       319.19 o                         
   3  -3   2     196732.19     213833.06      1512.44 o                         
  -3   3  -2     223906.50     228539.17       729.37 o                         
  -3   3  -3      16288.68      16966.04       328.77 o                         
   3  -3   3      16289.54      16345.29       515.02 o                         
  -3  -3  -4     219963.23     221657.09       764.97 o                         
   3   3   5      20553.54      21359.69       327.80 o                         
  -3   3  -6     151663.75     150059.34       675.30 o                         
   3   3   7      20634.49      21455.30       331.93 o                         
  -3   3  -8     197032.28     201730.11      1042.25 o                         
  -3   3  -8     199997.84     198654.72      1349.10 o                         
  -3  -3  -9         65.72        304.41       804.05 o                         
   3  -3   9        358.75        714.33       360.27 o                         
   3   3  10     165096.86     168067.34       962.38 o                         
  -3   3 -11       3769.86       3989.05       430.64 o                         
  -3  -3 -12      72183.41      74739.03       840.30 o                         
   3  -3  13         49.89        290.23       504.04 o                         
  -3   3 -14      49292.00      51321.90       878.61 o                         
  -3  -3 -15        979.51       1771.32       716.08 o                         
   3  -3  16      24184.98      24237.73      1455.88 o                         
  -3  -3 -16      24192.64      24421.42      1257.67 o                         
   3  -3  17         76.16       -242.18       813.48 o                         
  -3  -3 -17         86.20        770.02      1734.23 o                         
  -3   3 -18      17427.08      18061.19      1459.64 o                         
   3   3  18      19683.63      21798.79      1487.45 o                         
   3  -3  19       1031.48       -225.94      2300.07 o                         
  -3  -3 -19       1057.78       1678.57      1239.61 o                         
  -3  -3 -20      20577.93      21299.40      1401.39 o                         
   3  -4 -20       2825.61       3954.83      1488.87 o                         
   3  -4 -19        448.72       1173.25      1506.27 o                         
  -3   4  19        520.17       1053.63      1382.22 o                         
  -3  -4  18       1220.46       1581.93       827.58 o                         
   3  -4 -18       1638.94       1761.87      1708.33 o                         
  -3  -4  17        145.77        540.85       675.58 o                         
  -3   4  17        357.29        899.62      1869.50 o                         
  -3   4  16       2751.63       2819.59       784.52 o                         
   3   4 -16       4619.55       5047.86      1192.54 o                         
  -3  -4  15       2790.02       1706.56      3651.49 o                         
  -3  -4  15       3048.29       2888.30       723.76 o                         
   3   4 -14       3153.57       2676.37       641.03 o                         
   3   4 -13      11054.43      11567.05       649.75 o                         
  -3  -4  12       7504.97       7346.05       594.58 o                         
  -3   4  11       1272.04       1533.64       488.55 o                         
  -3  -4  10        194.39        605.16       227.35 o                         
   3   4 -10       7272.36       7140.56       442.66 o                         
   3   4  -9       7005.99       5547.60       271.53 o                         
   3   4  -9       7027.63       6932.47       340.86 o                         
   3  -4  -8      13898.03      12261.40       304.45 o                         
   3   4  -8      21906.53      21158.10       702.50 o                         
   3   4  -7        131.44        289.52       174.67 o                         
   3  -4  -6        450.96        376.19       205.41 o                         
  -3  -4   5       8543.93       8076.30       205.41 o                         
   3  -4  -4      11910.36      11740.34       269.98 o                         
  -3   4   4      11953.29      12828.22      1897.90 o                         
   3  -4  -3       9227.14      10039.64       392.36 o                         
  -3   4   3       9669.54      10305.38       558.06 o                         
  -3   4   2       6278.79       5858.22       265.18 o                         
  -3   4   2       7719.21       8295.83       305.09 o                         
   3  -4  -1       9108.79       9808.09       340.58 o                         
  -3   4   0        268.39        429.90       236.30 o                         
  -3   4  -1      19165.28      20898.62       342.72 o                         
  -3   4  -2      16421.51      16607.11       364.46 o                         
  -3   4  -2      16972.26      17306.22       343.23 o                         
   3   4   3       5043.60       5074.65       308.49 o                         
  -3   4  -3       5852.94       5652.30       502.98 o                         
  -3   4  -4        489.50        525.43       260.10 o                         
   3   4   5      11899.15      11764.65       340.06 o                         
   3   4   6      14734.87      14770.51       365.88 o                         
   3  -4   7       6161.26       5907.44       249.38 o                         
   3   4   8        316.52        342.15       378.99 o                         
   3  -4   8       2934.77       2789.24       516.98 o                         
  -3  -4  -9       8365.25       8465.21       928.94 o                         
  -3   4  -9       8558.30       8828.46       428.99 o                         
   3   4  10      14797.75      13705.86       513.57 o                         
  -3   4 -11        214.67        356.81       410.59 o                         
  -3  -4 -12       5203.56       5661.80       503.92 o                         
  -3  -4 -13       2763.06       2734.91       545.82 o                         
   3   4  14       7515.96       8319.39       867.88 o                         
   3  -4  15        249.32        532.02       829.28 o                         
   3  -4  16        421.14        513.71      1138.74 o                         
  -3  -4 -16       2479.83       3333.66      1174.74 o                         
   3  -4  17       2788.90       2645.55       977.52 o                         
  -3  -4 -17       2864.97       2658.43      1500.48 o                         
   3  -4  18        468.63       1145.96      1170.48 o                         
  -3  -4 -18        495.20       1066.53      1393.12 o                         
  -3  -4 -19        519.16        186.56      2378.15 o                         
  -3  -4 -19        593.46       1492.71      1247.39 o                         
  -3  -4 -20         38.20        733.90      1240.22 o                         
  -3  -5  20      16025.09      18718.09      1788.49 o                         
  -3  -5  19        366.28        567.71      2276.98 o                         
  -3   5  19        366.47        852.75      1962.03 o                         
  -3  -5  18       5670.49       5471.70      1636.93 o                         
  -3   5  18       6065.53       4028.26      2112.27 o                         
   3   5 -17        188.89        253.96       925.55 o                         
  -3  -5  17        215.31        572.10      1657.16 o                         
  -3  -5  16      32329.83      30867.40      1188.69 o                         
   3   5 -16      32830.13      31271.53      1789.98 o                         
  -3  -5  15       2265.50       1836.09      2987.63 o                         
   3  -5 -15       2322.86       1986.36       722.64 o                         
   3   5 -14      25395.14      25919.88       794.19 o                         
   3   5 -13        376.98        667.85       541.06 o                         
  -3  -5  12      21792.34      21048.21       711.40 o                         
   3  -5 -11        999.26       1235.29       457.62 o                         
   3  -5 -10      28469.17      29097.91       678.80 o                         
  -3   5   9         40.87        136.46       722.33 o                         
   3   5  -9        262.93        553.95       391.15 o                         
  -3  -5   8      13569.59      14220.72       528.73 o                         
   3  -5  -8      13570.93      13009.02       564.06 o                         
   3   5  -7      19908.90      19037.89       399.76 o                         
  -3  -5   6      18987.23      18019.30       267.74 o                         
  -3   5   5        268.50        238.44       257.65 o                         
  -3   5   4      31533.01      31995.42       384.71 o                         
   3   5  -4      31568.88      30536.55      1364.42 o                         
   3  -5  -3      53976.67      55740.93       547.73 o                         
  -3   5   3      54076.37      53142.46       644.71 o                         
   3   5  -2      24732.60      22643.17      2512.12 o                         
   3  -5  -2      26824.94      28348.62       454.90 o                         
   3   5  -1      19806.18      19896.09       369.05 o                         
  -3   5   0      28495.80      28720.92       440.94 o                         
   3   5   1       2563.76       2728.25       295.95 o                         
   3  -5   2      23854.09      22757.40       593.88 o                         
   3   5   2      26023.60      25444.20       357.35 o                         
   3   5   3       1136.56       1183.29       291.31 o                         
   3   5   3       5871.15       5586.21       445.82 o                         
  -3  -5  -4        409.06        578.86       270.50 o                         
  -3   5  -4       3175.00       2439.52      1001.66 o                         
  -3   5  -5        401.54        361.79       269.96 o                         
  -3  -5  -6      12646.16      12360.78       389.94 o                         
   3   5   7       1907.44       1967.60       304.69 o                         
  -3   5  -7       2034.60       3494.03      1608.39 o                         
  -3   5  -8      16695.52      15252.90       503.69 o                         
  -3  -5  -8      17142.88      17395.71       765.05 o                         
  -3   5  -9         75.55         77.24       258.92 o                         
   3  -5   9        113.60        660.88       484.74 o                         
   3  -5  10       8367.49       8713.36       570.65 o                         
  -3  -5 -11       9996.24       9977.64       582.70 o                         
   3   5  12      29732.50      30460.56       820.97 o                         
  -3  -5 -13        690.11       1419.56       729.67 o                         
  -3  -5 -14        507.00        817.35       865.49 o                         
  -3  -5 -15       1816.89       1708.06       873.74 o                         
   3  -5  16      12260.36      11840.02      1346.08 o                         
  -3  -5 -16      12856.79      14333.00      1380.69 o                         
   3  -5  17        299.64        302.19      1016.73 o                         
  -3  -5 -17        303.19        280.78      1623.01 o                         
  -3   5 -18       4514.43       5082.52      1350.32 o                         
  -3  -5 -18       4662.35       6127.17      1552.43 o                         
  -3  -5 -19       1310.45       2654.43      2747.50 o                         
  -3  -5 -19       1312.69       1132.20      1272.10 o                         
  -3  -6  19        929.13       2142.06      3112.82 o                         
   3   6 -19        989.92       2210.81      1754.19 o                         
   3   6 -18        185.14       -143.52      1306.70 o                         
  -3   6  18        193.65        931.74      2298.76 o                         
   3   6 -17       7796.76       8713.02      1386.41 o                         
   3  -6 -17       7817.99       8771.14      2057.86 o                         
  -3  -6  16       1949.62       1864.38      1265.37 o                         
   3  -6 -16       2019.91       2834.42      1603.91 o                         
  -3  -6  15         76.74        270.00      1375.66 o                         
   3  -6 -15        103.24        560.76      1105.85 o                         
  -3   6  14       4450.29       4522.44       811.77 o                         
   3   6 -13      22172.38      23118.01       802.41 o                         
   3   6 -12         77.30        592.01       566.24 o                         
   3   6 -11       1996.87       2296.78       506.68 o                         
   3   6 -10      11326.74      10883.70       554.84 o                         
  -3   6   9       3261.21       3194.01       677.94 o                         
   3  -6  -9       3276.82       3244.77       469.14 o                         
  -3   6   8       2171.12       1956.79       363.80 o                         
   3   6  -8       2213.70       2422.51       563.06 o                         
   3  -6  -7        160.98        196.31       376.35 o                         
   3  -6  -6       3469.96       3218.44       308.39 o                         
   3  -6  -5        556.78        565.57       250.66 o                         
   3  -6  -4         24.67        -77.83       265.58 o                         
  -3   6   4         72.47        624.11       768.94 o                         
   3  -6  -3        471.48        488.67       349.99 o                         
   3  -6  -3       1337.43       1490.48       369.24 o                         
  -3   6   2       2154.66       2521.94       388.63 o                         
  -3  -6   1       1290.87       1487.65       436.84 o                         
  -3   6   0       1730.50       1881.63       312.36 o                         
   3  -6   1       9169.73       9704.02       416.79 o                         
   3  -6   2      12665.73      10916.74       760.90 o                         
  -3   6  -2      12757.28      12782.23       387.56 o                         
   3  -6   3       9872.27      10380.34       636.19 o                         
   3   6   3       9913.62       9747.37       441.62 o                         
   3   6   4        544.86        541.68       235.43 o                         
  -3   6  -4        547.02        958.57       650.32 o                         
  -3   6  -5        414.24        530.47       242.67 o                         
   3   6   6      11150.20      10899.10       353.69 o                         
   3   6   7      21867.65      18485.50       393.08 o                         
  -3   6  -7      21974.91      22307.01      1773.34 o                         
   3  -6   8        652.78        982.60       563.91 o                         
   3   6   8        750.74       1331.39       727.08 o                         
  -3   6  -9       2481.32       2848.18       542.12 o                         
  -3  -6 -10       7301.29       6665.64       692.96 o                         
   3   6  11       6726.18       6700.45       684.82 o                         
   3   6  12       1990.24       1733.62       669.13 o                         
  -3  -6 -13        115.50         44.39       864.72 o                         
   3  -6  14        659.45       1077.16       949.50 o                         
   3  -6  15        679.18       1498.01       914.78 o                         
  -3  -6 -16       1212.35       1346.33      1498.22 o                         
  -3  -6 -16       1527.28       2674.89      1109.52 o                         
   3  -6  17         26.65        355.87      1197.06 o                         
   3  -6  17         67.88          2.41      1540.60 o                         
  -3  -6 -18        639.36       1041.51      1709.81 o                         
   3  -6  18        841.57        885.46      1502.79 o                         
  -3  -6 -19         94.03       -513.51      2790.85 o                         
  -3  -6 -19        306.69        857.09      1492.33 o                         
  -3  -7  18      18856.35      17195.57      1970.66 o                         
   3  -7 -18      18928.77      20374.95      2219.65 o                         
   3  -7 -17       2792.45       2591.54      1253.51 o                         
  -3  -7  17       2865.70       3619.09      2356.34 o                         
  -3  -7  16       9452.54       9320.57      1392.35 o                         
  -3   7  16       9677.80      10112.30      1492.43 o                         
  -3  -7  15          9.63          8.45      2006.16 o                         
   3  -7 -15        219.08       1469.61      1055.62 o                         
   3   7 -14       7722.74       8422.94       995.33 o                         
   3   7 -13         27.66        441.52       797.74 o                         
   3   7 -12      17531.99      16896.54       877.62 o                         
   3   7 -11       1314.70       1612.22       622.82 o                         
   3   7 -10      14453.26      15087.06       785.71 o                         
   3   7  -9       2019.72       1976.13       609.25 o                         
   3  -7  -8      33757.50      32487.13      1482.56 o                         
  -3  -7   8      33822.78      31548.35       930.04 o                         
  -3  -7   7        113.42        261.60       382.47 o                         
   3   7  -6      29609.42      28914.84       525.65 o                         
   3  -7  -5       6579.29       6394.67       338.26 o                         
   3  -7  -4       1248.37       1586.54       357.68 o                         
   3  -7  -4       2866.52       3227.25       775.86 o                         
  -3  -7   3       3024.51       2873.28       322.75 o                         
   3  -7  -3       3079.39       3532.39       564.43 o                         
   3  -7  -2      21068.12      21472.03       632.00 o                         
   3  -7  -1       1617.01       1830.48       544.87 o                         
  -3   7   0       1914.78       1734.41       360.65 o                         
   3  -7   1       3252.31       3053.88       409.17 o                         
   3   7   2      16642.90      16821.56       523.82 o                         
   3  -7   3        625.91       -393.37      1966.31 o                         
  -3   7  -3        891.21        816.63       431.68 o                         
   3   7   4      18447.64      19093.21       508.16 o                         
   3   7   4      18557.14      17752.29       764.53 o                         
   3   7   5       2521.85       2468.43       350.58 o                         
  -3   7  -6       2268.16       2397.14       384.16 o                         
   3  -7   7        785.18        680.26       396.53 o                         
   3   7   7        925.71        148.30      1760.38 o                         
   3  -7   8       2981.96       2884.70       577.20 o                         
   3   7   8       3005.18       2682.21       713.47 o                         
   3   7   9        187.34        176.31       644.81 o                         
   3   7  10       2064.22       2079.76       708.04 o                         
  -3  -7 -11       1888.53       1497.43       652.16 o                         
  -3  -7 -12       3195.27       3256.11       749.31 o                         
  -3  -7 -13       2604.23       3566.86       940.82 o                         
   3  -7  14       9995.74       9888.62      1097.42 o                         
   3  -7  15        248.83       -128.52      2163.32 o                         
  -3  -7 -15        333.95        828.88      1061.67 o                         
  -3  -7 -16      19136.20      16354.47      3132.83 o                         
  -3  -7 -16      19155.56      20014.29      1359.38 o                         
  -3  -7 -17          3.05       -171.36      1674.80 o                         
   3   7  17         73.38        112.24      1624.43 o                         
  -3   7 -18       1838.86       1785.17      1773.93 o                         
  -3  -7 -18       2665.88       3132.33      1688.02 o                         
   3  -8 -17         95.86        -93.83      1226.11 o                         
   3  -8 -17        185.56       -488.61      2641.38 o                         
  -3  -8  16       2735.24       2582.19      1716.61 o                         
   3   8 -16       4937.65       5710.01      1394.02 o                         
  -3  -8  15         42.93       -843.48      3780.52 o                         
   3  -8 -15         44.97        283.02      1047.46 o                         
  -3  -8  14       1999.60       1864.33       951.73 o                         
   3  -8 -13       2625.20       2821.59       805.37 o                         
   3   8 -12       3773.29       3237.76       808.77 o                         
   3  -8 -11        761.95        896.56       758.77 o                         
   3  -8 -10       1867.17       1995.56       794.89 o                         
   3  -8  -9        152.78        102.29       734.36 o                         
   3  -8  -8       1581.55       1680.50       708.12 o                         
   3  -8  -7       8631.55       7971.49       592.18 o                         
  -3  -8   7       9378.38       9826.05      1362.61 o                         
  -3   8   6       5456.41       5500.79       522.69 o                         
   3  -8  -5       3099.55       3007.34       493.15 o                         
  -3   8   5       3168.26       2754.82      1264.69 o                         
   3  -8  -4        230.47        268.53       618.64 o                         
  -3  -8   4        375.37        922.62       848.15 o                         
   3  -8  -3       3558.11       3693.23       643.72 o                         
  -3   8   2         17.91        382.84       617.20 o                         
  -3   8   1       1949.55       2122.48       591.68 o                         
   3   8   0       1293.39       1276.89       368.10 o                         
   3  -8   1       4559.20       4361.82       506.63 o                         
   3   8   2        126.88        170.39       480.43 o                         
   3  -8   3       4345.65       4149.87      1698.96 o                         
   3   8   3       4624.29       4952.30       641.43 o                         
  -3   8  -4       1652.08       1930.46       555.45 o                         
   3   8   4       1672.29       2162.43      1057.70 o                         
  -3   8  -5        783.29        774.55       398.83 o                         
  -3  -8  -5       1055.17         54.79      3060.51 o                         
  -3   8  -6      13711.53      14585.89       478.85 o                         
   3  -8   7        113.43        255.54       734.69 o                         
   3   8   7        118.03       1040.83      1046.67 o                         
   3   8   8         12.69       -266.54      2180.46 o                         
  -3  -8  -8       2804.16       3392.75       788.10 o                         
  -3   8  -9       5299.69       5649.15       852.23 o                         
  -3   8 -10      11484.64      11543.91       939.12 o                         
  -3  -8 -11       1104.71       1083.90       763.53 o                         
  -3   8 -12        876.33       1828.47       803.85 o                         
  -3  -8 -13       3365.73       2864.27      1061.10 o                         
   3   8  14       1721.09       2260.71      1207.55 o                         
  -3  -8 -15       1505.03       1815.72      1303.70 o                         
  -3  -8 -16       3988.37       3133.22      3013.59 o                         
   3   8  16       5563.60       5727.43      1388.55 o                         
  -3   8 -17        491.17        679.17      1802.88 o                         
  -3  -8 -17        492.47        713.00      1955.71 o                         
   3   9 -16       8589.30       8703.34      1896.15 o                         
   3  -9 -16       8603.70      10379.53      1676.45 o                         
  -3  -9  15       1061.56       2354.02      4215.17 o                         
   3   9 -15       1061.65        919.69      1275.83 o                         
   3  -9 -14       9695.66       9711.94      1196.53 o                         
  -3  -9  13        371.80        673.33      1062.68 o                         
   3   9 -12       5271.25       5481.18      1017.72 o                         
   3  -9 -11       1245.28       1603.53       884.58 o                         
   3  -9 -10      51392.61      52633.47      1513.59 o                         
   3  -9  -9        923.76       1015.23       867.17 o                         
   3  -9  -8      20366.27      18440.72      2736.64 o                         
  -3   9   8      20391.24      19829.79      1048.09 o                         
  -3   9   7      13218.41      12664.25       776.50 o                         
   3  -9  -7      13527.07      13253.05      1885.21 o                         
   3  -9  -6      65793.68      66150.38      1002.31 o                         
   3  -9  -5        802.39       1208.38       678.87 o                         
   3  -9  -5       1374.94       2103.22      1393.30 o                         
   3  -9  -4      55943.17      56752.00      1209.97 o                         
  -3   9   4      60005.74      59579.20      1265.23 o                         
   3  -9  -3       9683.19       9906.04       731.81 o                         
  -3   9   2      72286.90      72900.95      1271.37 o                         
   3  -9  -1       1427.17       1797.94       703.40 o                         
   3  -9   0      73992.30      76535.66      1325.19 o                         
   3  -9   1       1309.43       1711.59       796.10 o                         
   3  -9   2     136094.20     136894.25      1603.24 o                         
   3  -9   3       7089.39       6295.19      2543.29 o                         
   3  -9   3       7884.21       8096.95       705.59 o                         
   3   9   4      46315.30      46810.83      1090.72 o                         
  -3  -9  -4      51222.38      50944.66      1322.20 o                         
   3   9   5       6527.41       7722.72       601.38 o                         
   3   9   5       6597.79       6667.59      1649.26 o                         
   3  -9   6     131970.83     132226.02      1555.98 o                         
  -3   9  -6     132137.80     127947.12      3598.12 o                         
  -3  -9  -7         46.39        547.96       820.02 o                         
  -3   9  -7        113.45        693.34      1131.18 o                         
   3   9   8      44466.05      45245.62      1129.94 o                         
   3   9   9        920.22       1890.94       865.74 o                         
  -3   9 -10      43770.62      45600.16      1353.77 o                         
  -3  -9 -11       1440.06       1524.30       795.00 o                         
  -3   9 -12      41723.08      45846.89      1493.62 o                         
  -3  -9 -13       3463.57       3539.23      1235.48 o                         
  -3   9 -14      17955.24      20211.01      1526.96 o                         
  -3   9 -15        356.31       1323.76      1457.57 o                         
   3  10 -14       1944.33       2625.30      1283.69 o                         
   3 -10 -13       1212.26       1646.82      1182.68 o                         
   3 -10 -12       8468.78       7289.16      1147.48 o                         
   3  10 -11        543.53        843.10       988.03 o                         
  -3  10  10      10733.07      10380.71      1144.15 o                         
  -3  10   9        144.50         73.97       995.90 o                         
  -3  10   8         14.78       2060.97      8198.21 o                         
   3 -10  -8       3766.78       3969.44      1000.85 o                         
   3 -10  -7        879.33       1459.74       857.15 o                         
  -3  10   7        911.71       1284.35      1423.32 o                         
  -3  10   6       5471.55       5810.18       794.57 o                         
  -3 -10   6       8160.39       9375.83      2829.90 o                         
   3 -10  -5        179.45        270.48       672.46 o                         
  -3  10   5        397.14        733.45      2325.72 o                         
  -3  10   4       1092.22       1207.25      1215.47 o                         
   3 -10  -4       1754.98       1042.21      1133.57 o                         
   3 -10  -3        218.65        750.70       850.87 o                         
  -3  10   2        927.54        991.07       871.49 o                         
   3 -10  -1         84.98        204.35       872.10 o                         
   3 -10   0      20546.71      21309.78      1122.66 o                         
   3  10   1        732.20       1270.69       863.06 o                         
  -3 -10  -2        613.92        900.36       869.79 o                         
   3  10   3       2445.82       2318.28       957.25 o                         
  -3  10  -4       7555.76       6201.14      1141.11 o                         
  -3  10  -4       7651.57       7320.52      1827.97 o                         
   3  10   5       2481.84       2625.74       955.91 o                         
  -3 -10  -5       2497.58        866.19      2491.75 o                         
   3 -10   6        875.29       1009.17       888.03 o                         
  -3  10  -6       4274.71       5928.48      2825.36 o                         
   3  10   7        164.39         52.96      1075.15 o                         
  -3  10  -7        186.35        627.16      1823.57 o                         
   3  10   8        723.92       -933.78      5152.08 o                         
   3  10   8       3562.52       3417.20      1059.22 o                         
  -3 -10  -9       1072.00       1556.98       923.82 o                         
  -3 -10 -10       2120.21       2855.31       939.73 o                         
   3  10  11        150.67       1170.74      1005.12 o                         
  -3 -10 -12       6115.07       5786.89      1101.75 o                         
  -3 -10 -13        159.25        833.72      1307.14 o                         
  -3 -10 -14       3464.59       3422.73      1502.34 o                         
   3 -11 -13        928.97        429.81      1494.30 o                         
  -3  11  12      17993.12      20064.03      1533.03 o                         
   3 -11 -11        971.99       1527.41      1167.60 o                         
   3 -11 -10       5169.29       6035.17      1330.66 o                         
   3 -11  -9       2804.56       3275.31      1261.24 o                         
  -3  11   8       8487.68       9753.34      9234.51 o                         
   3 -11  -8       9041.11       8262.16      1272.29 o                         
  -3  11   7         12.13        166.00      1499.68 o                         
   3 -11  -7        154.43       -142.05      1315.10 o                         
   3 -11  -6      10892.55      10910.40      1059.29 o                         
  -3 -11   6      10928.84       9177.37      2321.04 o                         
  -3  11   5       4559.17       5446.37      1344.43 o                         
   3 -11  -5       4611.27       3045.61      2408.27 o                         
  -3  11   4       7528.28       6978.95      1691.07 o                         
  -3  11   4       8166.58       7639.33      1814.47 o                         
  -3  11   3        398.62       1081.75      1289.28 o                         
   3  11  -2      39218.27      41022.73      1660.15 o                         
   3 -11  -1       4986.83       5224.46      1239.20 o                         
  -3  11   0      10501.29      10021.06      1237.93 o                         
   3 -11   1        647.72        390.88       949.52 o                         
  -3  11  -2       8100.56       8541.22      1376.45 o                         
  -3  11  -3       2147.66       1802.99      1310.88 o                         
   3  11   4       7276.96       6972.27      2040.60 o                         
  -3  11  -4       7937.26       8394.52      1618.92 o                         
   3  11   5        594.03        601.75      1419.11 o                         
  -3  11  -5        993.92       1242.47      1818.92 o                         
   3  11   6       3034.08       2716.14      1007.65 o                         
  -3  11  -6       3035.05       3794.86      3407.36 o                         
   3  11   7         42.31        121.49      1754.53 o                         
  -3  11  -7        335.96        315.21      1456.67 o                         
   3  11   8      10313.61       9673.70      5642.31 o                         
  -3 -11  -8      10412.32      11815.82      1310.40 o                         
   3  11   9       1523.39       1091.13      1231.55 o                         
  -3 -11 -10      19148.35      20089.08      1628.36 o                         
  -3 -11 -11        644.64        718.68      1397.27 o                         
  -3  11 -12        991.80       1566.94      1301.72 o                         
   3 -12 -10        778.27       1360.17      1396.86 o                         
   3 -12  -9         98.78        187.25      1444.61 o                         
  -3  12   8        751.73      -1439.65      9632.55 o                         
   3  12  -8       1327.40       1206.88      1684.95 o                         
  -3  12   7       1914.25       1122.02      1888.12 o                         
   3 -12  -7       1958.35       1937.46      1882.46 o                         
  -3  12   6       1165.61       1629.47      1512.06 o                         
  -3 -12   6       1293.34       1372.70      2013.31 o                         
  -3 -12   5        481.70        642.24      1604.22 o                         
   3 -12  -5        526.51        498.26      2331.12 o                         
  -3  12   4         56.08       -217.44      2105.02 o                         
  -3 -12   4         75.81        529.67      1910.85 o                         
   3 -12  -3        480.48       1004.44      1486.84 o                         
   3 -12  -2        125.72        211.18      1446.65 o                         
  -3 -12   1       3884.41       3679.69      1438.77 o                         
  -3  12   0       4736.60       3939.31      1624.59 o                         
  -3 -12  -1       1621.50       1332.91      1603.96 o                         
   3  12   2         12.10        105.62      1354.38 o                         
  -3  12  -3         56.24        497.97      1358.82 o                         
   3  12   4        224.92        790.44      2138.84 o                         
  -3 -12  -4        229.84        303.71      1505.38 o                         
   3  12   5        510.83        732.14      1613.27 o                         
  -3 -12  -5        553.09        936.38      1622.47 o                         
   3 -12   6         80.47         56.98      1213.34 o                         
  -3  12  -6        192.17        969.68      2032.69 o                         
  -3 -12  -7        201.76        917.32      1664.18 o                         
  -3 -12  -7        257.79        -84.25      1617.36 o                         
   3  12   8       4729.05       4862.77      5879.41 o                         
  -3 -12  -8       4895.94       6052.86      1401.01 o                         
  -3 -12  -9       3487.82       3219.13      1435.48 o                         
  -3 -12 -10       1423.08       1322.38      1529.08 o                         
  -3  13   6       1270.27       1280.71      1292.79 o                         
  -3 -13   6       1296.05        209.42      3361.34 o                         
  -3  13   5       2869.88       3652.25      1813.36 o                         
   3 -13  -5       2947.54       4241.23      2299.94 o                         
  -3  13   4      13800.25      14896.49      2694.35 o                         
  -3 -13   4      13825.38      12826.17      2062.59 o                         
   3 -13  -3        108.57        761.84      1641.64 o                         
   3 -13  -2        155.82       1311.62      1803.09 o                         
  -3  13   1        134.78       1516.58      1768.73 o                         
  -3  13   0      10535.36       8187.40      1928.79 o                         
   3 -13   1       1224.97       1796.46      1827.05 o                         
  -3 -13  -2       1339.31       2133.42      1852.78 o                         
   3  13   3         11.56        -22.57      1868.88 o                         
   3  13   4        286.27       -606.87      1990.71 o                         
  -3  13  -4       1496.77        627.79      2136.35 o                         
   3  13   5        885.35        538.46      1803.84 o                         
  -3 -13  -5       1137.08        872.57      2260.85 o                         
  -3 -13  -6       4292.31       4065.93      1265.26 o                         
  -3  13  -6       4292.32       3313.85      3115.85 o                         
   4   0 -20      18237.63      17247.75      1663.27 o                         
  -4   0  18       9560.04       9007.26      1141.05 o                         
  -4   0  18       9902.01       8610.30      2623.08 o                         
  -4   0  16      12322.54      11693.52       905.80 o                         
   4   0 -14       1888.63       1869.48       815.36 o                         
   4   0 -12        738.17        756.45       590.12 o                         
   4   0 -10        481.75        613.27       524.02 o                         
   4   0  -8      11146.34      11147.03       399.52 o                         
  -4   0   6      17387.73      17489.04       391.94 o                         
   4   0  -4      73367.84      74334.66       467.19 o                         
  -4   0   2     126529.47     129519.73       944.14 o                         
  -4   0   0       2117.77       2679.53       659.88 o                         
  -4   0  -2      26091.81      28299.27       574.35 o                         
   4   0   4      14597.39      13635.59       430.98 o                         
   4   0   6      18857.37      19852.25       528.18 o                         
  -4   0  -8      14684.60      15574.60       649.05 o                         
  -4   0 -10       1557.76       1419.11       613.50 o                         
   4   0  12      22566.50      22366.47       824.79 o                         
  -4   0 -14      13499.87      14876.48       898.17 o                         
  -4   0 -16      21073.74      21469.86      1098.57 o                         
  -4   0 -18      30891.33      31062.81      1833.13 o                         
  -4   0 -18      31136.03      34338.04      1802.11 o                         
  -4   0 -20       6401.11       7176.97      1697.18 o                         
   4  -1 -21        447.21       1004.73      1134.96 o                         
   4  -1 -20        128.86        352.10      1070.10 o                         
  -4   1  19         18.29        -91.32      1209.87 o                         
   4   1 -19         18.80        655.41      1221.00 o                         
   4  -1 -18       1214.40        935.43       683.83 o                         
   4  -1 -18       1927.80       1784.05      1528.16 o                         
   4   1 -17       1268.79       1267.41       631.56 o                         
   4  -1 -17       1315.10       1930.11      1692.75 o                         
  -4  -1  16        829.84       1075.10       698.55 o                         
   4  -1 -16       1362.95       1634.95       911.44 o                         
   4  -1 -15       2474.75       1839.37      1395.20 o                         
   4   1 -15       2475.31       2763.73       641.91 o                         
   4  -1 -14      13964.84      13178.51       647.92 o                         
   4   1 -13       1576.72       1673.30       553.95 o                         
   4  -1 -12       8931.61       8361.34       535.33 o                         
   4   1 -11        453.49        728.03       355.68 o                         
   4   1 -10       3268.06       3321.32       365.76 o                         
  -4  -1   9       2167.70       2514.12       583.46 o                         
  -4  -1   9       2332.33       2640.05       322.50 o                         
   4  -1  -8       1453.75       1512.17       196.98 o                         
  -4  -1   8       1839.90       2311.81       626.14 o                         
  -4  -1   7       8081.60       7915.96       229.00 o                         
   4   1  -6        262.04        243.58       170.05 o                         
   4  -1  -5      11561.47      11920.97       208.35 o                         
  -4   1   4       2313.83       2382.06       169.42 o                         
  -4   1   3       1079.86        883.81       231.15 o                         
  -4  -1   3       1273.53       1370.40       280.42 o                         
  -4   1   2       6391.19       7055.93       265.64 o                         
   4  -1  -1       3576.35       3977.09       308.09 o                         
   4   1   0      18455.50      19285.13       462.38 o                         
  -4  -1  -1       7328.31       8160.51       399.60 o                         
  -4   1  -2        649.16        920.45       290.54 o                         
   4  -1   3       2207.90       2868.93       468.99 o                         
   4  -1   3       2302.62       2858.40       372.40 o                         
  -4   1  -4        834.31       1251.10       238.96 o                         
   4  -1   5      28274.58      27249.47       343.07 o                         
  -4   1  -6       4479.93       4197.83       250.21 o                         
   4  -1   7       1434.86       1357.79       352.87 o                         
  -4  -1  -8      17141.40      17008.58       639.78 o                         
  -4  -1  -8      20014.09      18500.36       625.82 o                         
   4   1   9        353.39        625.31       594.92 o                         
  -4  -1  -9        807.78        862.77       567.15 o                         
  -4  -1 -10       3249.04       3142.23       523.93 o                         
  -4  -1 -11      12537.05      12324.75       640.25 o                         
  -4  -1 -12       2092.66       1710.42       531.53 o                         
  -4   1 -13        118.83        513.11       554.41 o                         
  -4  -1 -14       1468.41       1551.41       609.91 o                         
  -4  -1 -15       1997.72       2199.37       671.34 o                         
   4  -1  16       6689.13       7334.97      1123.49 o                         
  -4  -1 -16       7666.28       7513.38       895.94 o                         
  -4  -1 -17         66.04        434.09       637.41 o                         
  -4  -1 -17        163.64        498.70      1510.74 o                         
  -4   1 -18         86.78        382.10      1098.57 o                         
  -4  -1 -18         98.31       1843.16      1158.16 o                         
  -4  -1 -19        615.25       -622.02      1578.66 o                         
  -4  -1 -19        678.30        623.01      1125.04 o                         
  -4  -1 -20        407.98        117.85      1317.63 o                         
   4   2 -21       2066.51       2196.09      1118.30 o                         
   4  -2 -20       8127.42       8434.96      1083.56 o                         
  -4   2  19         14.15       -441.18      1324.48 o                         
   4   2 -19        103.80        590.75      1122.03 o                         
   4   2 -18      24564.67      25708.44      1083.97 o                         
  -4   2  18      26457.57      27535.17      1473.63 o                         
   4   2 -17        641.51        632.92       675.60 o                         
   4  -2 -17        880.94       1134.97      1518.61 o                         
  -4  -2  16      18414.91      19265.37       872.10 o                         
   4  -2 -16      18564.21      19576.54      1359.60 o                         
  -4   2  15       3447.21       2954.32      1186.47 o                         
   4  -2 -15       3909.19       3760.56       780.55 o                         
   4  -2 -14      29006.62      29814.39       754.13 o                         
   4   2 -13        266.28        423.51       538.56 o                         
   4  -2 -12      87927.78      83574.15      1026.03 o                         
   4  -2 -11        906.12       1068.93       401.19 o                         
  -4  -2  10      30751.53      31134.11       532.76 o                         
   4  -2  -9       4861.65       4478.75      1788.16 o                         
  -4  -2   9       4982.91       5116.03       366.37 o                         
   4  -2  -8     125710.63     125792.49       802.31 o                         
  -4  -2   8     130020.23     124878.64      1297.52 o                         
   4   2  -7       1881.48       1626.42       178.27 o                         
   4   2  -6      86723.91      85970.56       471.17 o                         
   4   2  -5      10877.98      10992.48       212.31 o                         
   4  -2  -4     132677.91     131090.59       491.65 o                         
  -4   2   4     152590.48     147172.94      3047.31 o                         
   4  -2  -3        237.24        183.20       237.71 o                         
   4   2  -3       2506.72       2550.86       407.04 o                         
  -4  -2   2     176012.05     181761.91      1873.21 o                         
  -4  -2   2     179581.30     182364.14       740.22 o                         
  -4   2   1       3876.68       4450.08       311.34 o                         
  -4   2   0     203330.89     204157.09       887.98 o                         
   4  -2   1      38297.55      39606.79       423.97 o                         
   4  -2   2      40691.12      43646.86       762.92 o                         
  -4   2  -2      56130.11      57968.10       493.95 o                         
  -4  -2  -3      25873.16      25610.99       388.92 o                         
  -4   2  -3      25893.96      25402.75       529.74 o                         
  -4   2  -4     227013.47     225800.06       848.61 o                         
   4  -2   5       1699.10       1982.36       246.25 o                         
  -4   2  -6      46594.64      45888.34       507.48 o                         
  -4   2  -7       1662.08       1982.78       247.59 o                         
   4  -2   8      71071.01      62389.85       529.40 o                         
   4  -2   8      72203.12      68772.30       969.51 o                         
   4  -2   9        443.58        313.65       253.18 o                         
   4  -2   9        672.35       1021.44       387.19 o                         
  -4   2 -10      65271.71      62629.42       726.46 o                         
  -4   2 -11       4668.37       4696.21       496.98 o                         
  -4   2 -12      14544.31      13968.64       618.33 o                         
  -4  -2 -13       1419.44        879.65       581.97 o                         
  -4  -2 -14      35119.17      36395.95       840.66 o                         
  -4   2 -15       5402.56       7188.82      2262.92 o                         
  -4  -2 -15       5418.28       6014.71       706.85 o                         
   4  -2  16      15815.27      16235.55      1299.30 o                         
  -4  -2 -16      15873.73      16483.26      1087.96 o                         
   4  -2  17       1936.49       2068.17       721.83 o                         
  -4  -2 -17       2056.37       2410.22      2348.81 o                         
   4  -2  18       5429.84       5279.06      1254.82 o                         
  -4  -2 -18       7735.00       8429.19      1466.22 o                         
   4   2  19         93.32        826.97      2070.97 o                         
  -4  -2 -19        151.63       1239.12      1128.25 o                         
  -4  -2 -20      11298.00      12082.72      1245.68 o                         
   4  -3 -21        724.02       1820.17      1367.09 o                         
   4  -3 -20       4188.52       4294.72      1150.62 o                         
  -4  -3  19        817.70        812.45      1321.48 o                         
   4  -3 -19        930.36       1867.09      1213.36 o                         
  -4  -3  18        720.74        803.61       721.40 o                         
   4   3 -18        826.43       1211.71      1579.69 o                         
   4   3 -17        114.43        115.47       686.73 o                         
   4  -3 -17        121.11        242.91      1571.79 o                         
   4   3 -16         87.43        314.84       763.33 o                         
   4  -3 -16       2208.83       2674.64      1117.76 o                         
   4  -3 -15         40.08        506.26      1321.40 o                         
  -4  -3  15        125.70        567.70       752.71 o                         
   4  -3 -14       4519.53       4710.39       679.20 o                         
   4  -3 -13        433.67        736.88       481.81 o                         
  -4  -3  12      11175.90      10685.58       567.56 o                         
   4   3 -11        334.25        320.14       398.93 o                         
   4   3 -10      16702.92      15829.52       457.38 o                         
  -4  -3   9       3346.53       3295.81       336.06 o                         
   4  -3  -8      33808.81      29857.07       338.14 o                         
  -4  -3   8      51091.62      48480.64       670.36 o                         
   4  -3  -7      37738.00      37774.14       353.98 o                         
   4  -3  -6      12744.13      12459.49       249.57 o                         
   4   3  -5       7094.88       7305.17       212.76 o                         
   4   3  -4         37.50        138.52       210.53 o                         
  -4   3   4        120.49       1583.07      1850.12 o                         
   4  -3  -3       5439.27       5869.74       291.26 o                         
  -4   3   3       6308.71       6405.82       452.09 o                         
   4  -3  -2         75.74        -52.02       750.12 o                         
  -4   3   2       2190.00       2495.25       298.87 o                         
   4  -3  -1       2822.50       3142.55       297.71 o                         
   4   3   0      11357.63      11654.49       277.50 o                         
  -4   3  -1       1065.80       1424.13       243.25 o                         
   4  -3   2      24103.74      26184.86       861.32 o                         
   4  -3   2      24110.38      25233.50       399.04 o                         
   4  -3   3       9912.13      10480.01       443.73 o                         
   4   3   3      10389.25       9783.32       424.00 o                         
  -4   3  -4        946.22       1213.99       219.33 o                         
   4   3   5      10872.92      11149.84       306.52 o                         
   4  -3   6       2004.81       1771.35       238.28 o                         
  -4   3  -7         33.03         72.13       222.05 o                         
  -4   3  -8       2363.05       2179.93       313.60 o                         
  -4   3  -8      15441.98      13550.64       595.95 o                         
   4  -3   9          8.62        198.78       366.51 o                         
  -4   3  -9         85.37        299.99       453.57 o                         
  -4   3 -10       9332.58       9099.33       393.64 o                         
  -4   3 -11       3586.60       4177.47       449.44 o                         
  -4  -3 -12      14835.47      13998.59       610.03 o                         
  -4  -3 -13       9225.41       9894.10       680.80 o                         
  -4   3 -14      12686.01      12564.92       716.23 o                         
  -4  -3 -15        153.46         23.29      1841.21 o                         
   4   3  15        154.58        582.61       869.16 o                         
   4  -3  16       3267.84       2609.95      1708.11 o                         
  -4  -3 -16       6171.20       6516.52      1079.53 o                         
   4  -3  17        645.61        469.44       979.47 o                         
  -4  -3 -17        654.78        619.79      1534.66 o                         
   4   3  18         92.75        474.42      1129.70 o                         
  -4  -3 -18         94.28        372.08      1493.34 o                         
  -4  -3 -19        692.21       -733.91      2486.56 o                         
  -4  -3 -19        976.25       2153.78      1210.58 o                         
  -4  -3 -20        285.82        807.69      1245.87 o                         
   4  -4 -20      11785.35      13345.03      1562.91 o                         
  -4  -4  19       1353.53       2366.13      2201.48 o                         
   4  -4 -19       1363.17       2006.64      1356.28 o                         
  -4  -4  18       3262.10       3722.12      1136.10 o                         
   4  -4 -18       5877.50       6761.64      1458.63 o                         
   4   4 -17        867.33        812.45       729.19 o                         
   4  -4 -17       1111.96       1073.08      1483.53 o                         
  -4  -4  16      23470.03      24038.83      1089.60 o                         
   4   4 -16      23506.97      24674.43      1272.24 o                         
  -4  -4  15         23.54        718.97       708.22 o                         
  -4  -4  14      54497.56      56684.65      3434.30 o                         
   4   4 -14      54737.52      56348.12      1017.72 o                         
   4   4 -13        934.02       1440.37       560.91 o                         
   4   4 -12      52229.29      51483.75       915.85 o                         
   4   4 -11       2376.78       2323.01       392.12 o                         
   4   4 -10     116737.00     116708.93       827.96 o                         
   4   4  -9       2200.90       2166.58       470.45 o                         
   4   4  -9       2934.67       2971.10       387.66 o                         
   4  -4  -8      29849.46      30812.63       557.75 o                         
  -4   4   8      29877.22      29008.11       684.31 o                         
   4   4  -7        238.15        317.21       173.40 o                         
   4  -4  -6      66302.70      67397.32       438.85 o                         
   4  -4  -5        282.73        360.25       185.06 o                         
   4  -4  -4     148846.64     149844.94       731.06 o                         
  -4   4   4     151122.02     144627.27      2696.38 o                         
   4  -4  -3        101.27        137.23       158.62 o                         
  -4   4   3       2149.86       2247.45       480.05 o                         
   4  -4  -2     174475.50     170392.20      1300.58 o                         
  -4   4   2     189172.27     187149.31       780.20 o                         
   4  -4  -1       3027.44       3097.28       299.77 o                         
  -4   4   0     177770.89     183186.95       898.27 o                         
  -4  -4  -1        549.64        654.87       244.83 o                         
   4  -4   2     167550.36     184197.28      2489.01 o                         
  -4   4  -2     182854.55     184746.98       749.54 o                         
   4  -4   3      23355.09      24842.69       560.39 o                         
  -4  -4  -3      23363.89      23565.42       521.07 o                         
   4  -4   4      25940.31      25802.44       350.35 o                         
   4   4   5        587.74        587.13       244.01 o                         
   4   4   6      92393.56      91002.70       631.08 o                         
  -4   4  -7       1235.17       1057.44       258.70 o                         
  -4   4  -7       1249.56        634.27      1796.30 o                         
  -4   4  -8      43082.58      43842.52       656.22 o                         
   4   4   8      43128.64      41122.16       836.32 o                         
   4  -4   9       2824.30       2550.29       391.70 o                         
  -4   4 -10      40895.19      40990.90       673.32 o                         
  -4   4 -11        394.21        901.94       440.81 o                         
   4  -4  12      56122.92      60300.61      1013.89 o                         
  -4  -4 -13       4773.22       5421.82       706.40 o                         
  -4  -4 -14      16457.11      17243.38       880.56 o                         
   4   4  15       1815.76       2391.46       911.54 o                         
   4  -4  16       4391.08       4624.53      1082.24 o                         
  -4  -4 -16       4453.49       5751.68      1367.32 o                         
   4  -4  17        186.87       -121.97      1002.74 o                         
  -4   4 -17        564.87       1475.92      1611.81 o                         
  -4   4 -18      10433.84      10538.59      1621.97 o                         
   4  -4  18      11394.24      11494.83      1424.20 o                         
  -4  -4 -19       1138.92        742.07      2148.44 o                         
   4  -4  19       1153.09       1339.52      1279.53 o                         
   4   5 -20        227.20        191.58      1632.85 o                         
  -4  -5  19        316.16       3032.41      3155.65 o                         
   4   5 -19        396.18       1037.54      1561.17 o                         
   4   5 -18        517.10        660.07      1181.08 o                         
   4  -5 -18        826.28       1118.19      2317.31 o                         
   4   5 -17         40.53        264.15       924.55 o                         
   4  -5 -17         66.81       -409.90      1975.38 o                         
   4   5 -16       6799.36       6812.61      1060.54 o                         
   4  -5 -16       7874.78       7874.93      1350.17 o                         
   4   5 -15        507.01        542.27       863.33 o                         
   4   5 -14       2028.14       2365.96       705.52 o                         
   4   5 -13       1867.69       2371.55       573.77 o                         
   4   5 -12       2629.01       2486.14       545.15 o                         
   4   5 -11       2971.01       3322.95       516.37 o                         
   4   5 -10       8758.78       8979.23       536.68 o                         
   4   5  -9        433.83        155.48       211.83 o                         
   4   5  -9        440.46        711.54       446.83 o                         
  -4   5   8       5099.81       4922.72       341.39 o                         
   4   5  -8       6564.27       6505.59       555.64 o                         
   4  -5  -7       1449.50       1454.04       290.66 o                         
   4  -5  -6        254.29        239.64       186.28 o                         
  -4   5   5        831.28        623.66       218.48 o                         
   4  -5  -4       2547.30       2320.25       261.36 o                         
  -4   5   4       3060.51       3724.32      1055.07 o                         
  -4   5   3       1867.60       1806.55       235.75 o                         
   4  -5  -3       2525.66       2896.71       422.64 o                         
   4  -5  -2        426.99        694.99       289.06 o                         
   4   5  -1      18491.12      18006.27       412.17 o                         
   4  -5   0          0.04        219.54       258.12 o                         
  -4  -5  -1       1746.44       1876.26       304.64 o                         
  -4  -5  -2       3835.07       4132.35       272.42 o                         
  -4  -5  -3       7502.19       6710.22       295.96 o                         
   4   5   3       7666.01       7951.61       417.75 o                         
   4   5   4       5850.80       5964.58       330.73 o                         
  -4   5  -4       6074.26       6302.12      1174.86 o                         
   4  -5   5       2209.93       2135.62       339.70 o                         
   4   5   6      14058.16      13888.80       449.40 o                         
  -4   5  -7         89.79         41.17       380.75 o                         
  -4   5  -7        105.20       -628.76      2629.91 o                         
   4  -5   8       3296.70       3568.34       657.48 o                         
   4   5   8       4181.80       4357.09       625.06 o                         
  -4  -5  -9         24.28       -198.18       828.70 o                         
   4   5   9        849.55       1197.46       509.46 o                         
   4  -5  10       8466.37       8593.87       576.88 o                         
   4   5  11       1769.69       1718.46       575.96 o                         
  -4  -5 -12       5523.30       6287.27       730.62 o                         
  -4  -5 -13        692.95       1072.25       823.96 o                         
  -4  -5 -14       3382.43       3995.44       915.34 o                         
  -4  -5 -15        709.37       1075.85       935.32 o                         
   4  -5  16        652.20        748.78      1278.75 o                         
   4   5  16       1305.56       1808.74      1226.68 o                         
   4  -5  17       3168.21       3071.22       975.65 o                         
   4   5  17       3169.56       4298.98      1990.60 o                         
   4  -5  18        604.46        624.55      1344.97 o                         
  -4  -5 -18       1412.01       2176.21      1608.40 o                         
  -4  -5 -19        361.40       1212.58      3015.41 o                         
  -4  -5 -19        363.65       1118.65      1311.36 o                         
  -4  -6  19        406.95       -398.81      3492.55 o                         
   4  -6 -19        466.27        883.36      1638.82 o                         
   4   6 -18      11992.91      10268.82      1948.24 o                         
   4  -6 -18      12065.65      11308.29      1998.84 o                         
   4   6 -17        469.99        695.16      1133.96 o                         
   4  -6 -17        472.32       1808.68      1967.13 o                         
  -4  -6  16       3590.31       2373.46      1758.66 o                         
   4   6 -16       3696.65       2785.42      1281.95 o                         
  -4  -6  15       5031.51       5540.12      2310.60 o                         
  -4  -6  15       5052.37       4793.46      1021.79 o                         
   4  -6 -14       4147.06       4007.85       753.78 o                         
   4   6 -13       1228.51       1179.97       656.04 o                         
  -4  -6  12       2502.13       2229.36       603.79 o                         
   4   6 -11       1787.69       1177.36       546.26 o                         
   4   6 -10       2067.77       2029.10       547.61 o                         
   4   6  -9       1411.01       1822.33       484.72 o                         
   4  -6  -8       1116.70       1156.30       643.56 o                         
   4   6  -8       1173.96       1225.49       514.24 o                         
   4  -6  -7       1221.97       1196.67       330.27 o                         
   4   6  -7       3140.12       2932.44      1776.17 o                         
   4  -6  -6      12355.85      12476.83       431.40 o                         
   4  -6  -5        727.93        876.85       280.51 o                         
   4  -6  -4      18648.18      17618.82       361.10 o                         
   4   6  -4      18762.30      18489.23       929.03 o                         
   4  -6  -3      18010.29      19194.88       825.49 o                         
   4  -6  -3      18521.31      18582.52       539.21 o                         
   4  -6  -2       7824.28       7618.98       436.99 o                         
   4   6  -1       4825.35       4892.33       309.84 o                         
  -4  -6   0      13221.46      13864.92       467.16 o                         
  -4  -6  -1       3956.96       3903.59       391.61 o                         
   4  -6   2       1939.11       2034.96       375.43 o                         
   4  -6   3       5825.83       5864.61       443.42 o                         
   4   6   3       7405.60       7297.87       417.65 o                         
  -4  -6  -4       1301.22       1311.23       329.74 o                         
  -4   6  -4       2936.95       3129.92       690.42 o                         
   4   6   5       5305.16       5300.43       333.61 o                         
   4   6   6       9303.62       9874.31       397.69 o                         
  -4  -6  -7          4.52         -1.13       435.51 o                         
   4   6   7       1103.41       1449.00      1259.77 o                         
   4  -6   8        385.57        410.05       495.64 o                         
  -4  -6  -8       1023.63       1421.31       705.72 o                         
   4   6   9       2713.49       3063.03       576.17 o                         
   4   6  10      13706.83      13566.48       738.72 o                         
  -4   6 -11       6588.61       6449.69       766.19 o                         
  -4  -6 -12       4580.74       4067.49       779.82 o                         
  -4  -6 -13        669.84        695.22       874.07 o                         
  -4  -6 -14      16642.60      18161.26      1201.66 o                         
   4   6  15       3198.47       4054.63      1026.24 o                         
   4  -6  16      19303.98      18455.08      1959.77 o                         
  -4  -6 -16      19502.81      19691.85      1309.46 o                         
   4  -6  17       1138.81       1315.01      1287.26 o                         
  -4  -6 -17       1150.87        680.77      1610.56 o                         
   4  -6  18       5452.23       5390.85      1572.27 o                         
  -4  -6 -18       5863.88       6597.08      1613.58 o                         
  -4  -7  18          0.75       -194.03      1630.62 o                         
   4  -7 -18          4.57         58.96      1818.21 o                         
   4   7 -17        801.87        827.96      1183.59 o                         
  -4   7  17        802.13       2003.49      2123.72 o                         
   4   7 -16        220.78        107.35      1232.14 o                         
  -4   7  16       1899.32       2123.20      1566.99 o                         
  -4  -7  15        970.34       1998.03      5022.62 o                         
   4   7 -15        992.17       1332.43      1080.12 o                         
   4   7 -14       2303.41       2362.03       911.18 o                         
   4   7 -13       6967.09       7932.95       887.24 o                         
   4   7 -12       2069.63       1435.52       763.26 o                         
   4   7 -11        289.92        392.73       687.85 o                         
   4  -7 -10        680.36        790.55       597.04 o                         
   4   7  -9       1809.98       1913.67       573.66 o                         
   4  -7  -8        264.84        195.70      2062.63 o                         
   4  -7  -8        526.40        978.69       716.88 o                         
   4  -7  -7       1602.15       1494.18       491.82 o                         
  -4   7   7       1671.02       1792.20      1683.25 o                         
   4  -7  -6        881.63        751.68       430.69 o                         
  -4   7   5       9195.30       9063.83       470.35 o                         
   4  -7  -5       9209.58       8896.82      2410.64 o                         
   4  -7  -4       2612.77       2701.73       494.25 o                         
  -4   7   4       2659.87       2742.39       776.55 o                         
  -4  -7   3        797.38        796.63       605.55 o                         
   4  -7  -3       1240.90       1239.12       507.86 o                         
  -4  -7   2       3115.19       2948.43       432.93 o                         
  -4   7   1       3213.72       2885.69       560.03 o                         
   4   7   0       3132.65       3477.57       408.14 o                         
   4  -7   1        336.41        871.98       437.84 o                         
   4  -7   2       1803.90       1824.88       386.76 o                         
   4  -7   3       5056.30       5953.58      1597.66 o                         
  -4   7  -3       5126.25       5414.02       549.86 o                         
   4   7   4        537.00        379.87       476.77 o                         
  -4   7  -4        766.17        880.83       630.92 o                         
  -4   7  -5        162.79        385.95       403.40 o                         
   4   7   5        969.37        392.37      1745.35 o                         
  -4  -7  -6          2.14        123.16       395.38 o                         
   4  -7   7      11964.29      12157.68       576.37 o                         
  -4   7  -7      12037.46      10847.43      1062.73 o                         
   4  -7   8       6828.59       5915.16       774.73 o                         
   4  -7   8       7136.33       6833.02       712.17 o                         
  -4  -7  -9      19903.63      20239.23       852.22 o                         
   4   7  10        295.63        887.60       726.47 o                         
   4  -7  11        158.37        434.61       726.80 o                         
   4   7  12        483.34        471.77       772.05 o                         
  -4  -7 -13       2752.68       3377.70      1027.77 o                         
  -4  -7 -14       1647.22       2567.12      1074.83 o                         
  -4  -7 -15        512.60       1886.43      1170.94 o                         
  -4  -7 -16          6.24       1489.56      3125.23 o                         
   4   7  16        938.73       2169.02      1241.02 o                         
  -4  -7 -17        223.09        501.45      1609.01 o                         
  -4  -7 -17        232.54       -122.36      1715.42 o                         
   4   8 -17         14.95         56.13      1197.19 o                         
  -4   8  17         58.03       1122.98      2146.56 o                         
  -4  -8  16      17958.43      19150.40      1919.83 o                         
   4   8 -16      18308.27      20575.46      1637.04 o                         
  -4  -8  15        268.79       2132.86      5682.31 o                         
   4   8 -15        398.74        820.89      1152.35 o                         
   4   8 -14      13668.88      14899.99      1123.15 o                         
   4  -8 -13       2460.04       3168.06       979.80 o                         
   4  -8 -12       8429.62       8791.35      1030.14 o                         
   4  -8 -11       2874.35       2827.34       914.56 o                         
  -4   8  10      42506.67      42380.20      1326.48 o                         
   4  -8  -9        899.19       1144.86       730.11 o                         
  -4  -8   8      31824.07      30117.86      2128.50 o                         
   4  -8  -8      31825.14      31297.69       986.77 o                         
   4  -8  -7         52.44        477.14       630.56 o                         
  -4   8   7         62.39        425.69      1173.74 o                         
   4  -8  -6      84158.11      83873.66       993.19 o                         
   4  -8  -5        538.65        380.98       456.91 o                         
  -4   8   5       1442.33       1405.91      1281.64 o                         
   4  -8  -4      38122.57      37134.64       937.73 o                         
   4  -8  -4      40927.23      40408.39      1148.28 o                         
   4  -8  -3       2320.60       2692.23       611.27 o                         
   4  -8  -2      59182.57      60344.28      1009.33 o                         
  -4   8   1       8933.32       8366.20       717.43 o                         
   4   8   0      14895.60      14934.83       769.01 o                         
   4   8   1       6400.42       6922.85       550.55 o                         
   4   8   2      86367.58      89279.35      1116.61 o                         
   4  -8   3        257.15        -49.54      2402.24 o                         
  -4  -8  -3        458.73        705.95       591.24 o                         
   4  -8   4      31974.46      32937.64       883.36 o                         
   4   8   4      35318.38      36145.28      1210.92 o                         
  -4   8  -5      10302.35      10550.77       530.00 o                         
   4   8   5      10349.59       9510.50      1714.79 o                         
   4  -8   6      80066.73      79369.76       862.52 o                         
  -4  -8  -7        127.29       -106.83       623.27 o                         
  -4   8  -7        417.46        965.65      1020.35 o                         
  -4  -8  -8      30494.69      28866.98      3344.61 o                         
  -4   8  -8      31157.68      30335.22       933.73 o                         
  -4   8  -9       2347.41       2319.93       791.41 o                         
  -4   8 -10      10073.01       9989.24       914.56 o                         
  -4  -8 -11       2733.89       2148.09       803.98 o                         
  -4  -8 -12      21300.19      21100.66      1217.80 o                         
  -4  -8 -13       1126.73        855.04      1181.94 o                         
  -4  -8 -14      10481.97      10619.54      1360.02 o                         
  -4  -8 -15          6.21        175.21      1323.20 o                         
  -4  -8 -16      15406.30      15223.02      3744.21 o                         
  -4  -8 -16      15406.51      17829.94      1539.77 o                         
  -4  -9  16          9.20        846.78      1920.15 o                         
   4  -9 -16          7.64       3410.81      1774.33 o                         
  -4  -9  15        212.24       3447.00      6147.87 o                         
   4  -9 -15        241.86        336.63      1311.11 o                         
   4  -9 -14       3007.06       3105.15      1132.70 o                         
   4  -9 -13        869.68        793.83      1139.41 o                         
   4  -9 -12       3685.30       4184.26      1011.69 o                         
   4   9 -11        213.73       1137.64       932.71 o                         
   4  -9 -10      19106.29      19028.14      1197.76 o                         
   4  -9  -9       6938.81       7292.49       923.82 o                         
   4  -9  -8         38.77        753.51      2239.34 o                         
   4   9  -8       3938.84       3869.27       856.36 o                         
   4  -9  -7        764.41        947.44       700.56 o                         
  -4   9   7        768.48        499.03      1503.84 o                         
  -4  -9   6       1903.51       2096.92       565.04 o                         
   4  -9  -6      13479.40      20653.08      4369.94 o                         
   4  -9  -5       5064.77       5064.14       622.83 o                         
  -4   9   5       5073.07       4012.34      2262.29 o                         
  -4  -9   4       2046.63       1958.64       742.21 o                         
   4  -9  -4       2048.98       2791.07      1018.68 o                         
  -4  -9   3       4746.22       4552.91       680.74 o                         
  -4   9   2       2011.94       2191.27       720.59 o                         
   4  -9  -1       1847.64       2108.40       719.37 o                         
   4   9   0        854.41       1395.75       777.52 o                         
   4   9   1      18797.49      18328.86      1015.66 o                         
   4   9   2        320.75       1051.34       788.26 o                         
   4  -9   3        493.22       1036.83       760.05 o                         
  -4  -9  -4         26.84        278.92       601.25 o                         
   4   9   4        206.36        792.47      1151.13 o                         
   4  -9   5         94.62         -0.08       546.07 o                         
  -4   9  -5        538.88        152.14      1095.82 o                         
  -4   9  -6       5513.06       6032.63       674.04 o                         
   4   9   6      10767.44      11882.56      1753.28 o                         
   4   9   7        378.17        402.40       872.76 o                         
  -4   9  -7        509.18        437.35      1022.04 o                         
  -4  -9  -8       2252.58       4984.58      2987.80 o                         
  -4   9  -8       5857.34       6895.24       841.76 o                         
   4   9   9        998.70       1740.86       867.17 o                         
  -4   9 -10      10836.96      11851.69      1035.46 o                         
  -4  -9 -11         93.19        219.36       857.37 o                         
  -4   9 -12       1572.08       1859.62       992.19 o                         
  -4   9 -13       1012.97        474.37      1282.24 o                         
  -4   9 -14       3924.00       2849.00      1341.60 o                         
  -4   9 -15       5121.87       7614.07      1550.67 o                         
   4 -10 -14      16905.21      18451.01      1515.51 o                         
   4 -10 -13        168.71        596.65      1267.48 o                         
   4 -10 -12      33174.79      33169.07      1553.74 o                         
   4 -10 -11        665.70       1185.86      1091.78 o                         
  -4  10  10      23509.10      24650.94      1362.70 o                         
  -4  10   9       7050.78       6754.86      1101.27 o                         
   4 -10  -8      32424.87      32290.99      1195.50 o                         
   4 -10  -7        250.41        364.42      1029.07 o                         
   4 -10  -7        264.83       1501.91      1333.59 o                         
   4 -10  -6      38755.00      38506.91       979.62 o                         
   4  10  -6      38831.80      38941.63      3219.03 o                         
   4 -10  -5       1189.63       1102.53       775.81 o                         
  -4  10   5       1434.67       2442.29      1814.90 o                         
  -4 -10   4      44846.16      44975.21      1704.24 o                         
   4 -10  -4      48245.93      50026.11      1467.95 o                         
  -4  10   3       1812.27       2197.99      1012.08 o                         
  -4  10   2      69354.41      70972.82      1441.29 o                         
  -4  10   1        188.44        409.81       877.35 o                         
  -4  10   0      54924.99      56220.07      1519.34 o                         
   4  10   1        358.18       1049.67       917.68 o                         
   4 -10   2      43617.33      45286.09      1299.49 o                         
   4  10   3       8308.61       7932.61      1007.01 o                         
   4  10   4      38759.15      38307.30      1728.19 o                         
  -4  10  -4      42692.89      42166.29      1960.97 o                         
   4  10   5       2793.62       2938.14      1042.50 o                         
  -4  10  -5       2897.98       3016.28      1880.21 o                         
   4  10   6      21189.15      20724.71      1068.18 o                         
  -4  10  -6      21204.35      22141.46      3136.43 o                         
   4 -10   7        134.05        532.61      1154.10 o                         
   4 -10   7        441.49       1269.83      1517.64 o                         
  -4 -10  -8      27352.57      28219.58      1211.25 o                         
  -4 -10  -9        132.52        234.57      1026.07 o                         
  -4 -10 -10      16937.35      18641.46      1184.51 o                         
  -4 -10 -11       3152.41       3335.24      1150.40 o                         
   4  10  12      15681.95      16200.98      1320.11 o                         
  -4 -10 -13       4442.66       4803.51      1407.34 o                         
  -4  11  12       2463.26       2720.09      1402.95 o                         
  -4  11  11       1204.99       1654.19      1370.48 o                         
   4 -11 -10       2484.50       2520.76      1296.75 o                         
   4 -11  -9        422.14        737.15      1291.96 o                         
  -4  11   8       1125.38       1390.46      8904.84 o                         
   4 -11  -8       2030.05       2952.50      1187.36 o                         
  -4  11   7       3347.71       2445.10      1102.70 o                         
   4 -11  -7       3351.42       3361.81      1535.33 o                         
  -4 -11   6         11.19        234.39       864.24 o                         
  -4 -11   6        277.32        225.72      2595.57 o                         
  -4  11   5        191.69        139.22      1050.43 o                         
   4 -11  -5        193.03        286.35      1664.25 o                         
  -4 -11   4        869.19        692.01      1195.08 o                         
   4  11  -4       1052.73        941.14      1493.80 o                         
  -4  11   3       2747.93       3758.69      1147.00 o                         
   4  11  -2        267.04        837.58      1099.42 o                         
  -4  11   1        801.92       1424.71      1060.61 o                         
  -4 -11   0          5.47        684.92       941.43 o                         
  -4  11  -1       8926.99       9493.69      1155.30 o                         
   4  11   2        121.94        834.95      1144.77 o                         
   4  11   3       1611.06       1504.62      1190.72 o                         
   4  11   4       2092.38       1892.61      1299.67 o                         
  -4  11  -4       2168.62       2084.55      1777.92 o                         
   4  11   5         15.23       -310.38      1131.76 o                         
  -4  11  -5         32.05       1615.23      2087.79 o                         
   4  11   6       1856.89       2212.75       952.44 o                         
  -4  11  -6       2647.04       1496.07      3564.54 o                         
   4  11   7        389.94        607.88      1657.74 o                         
  -4 -11  -7        579.60       1716.55      1438.40 o                         
   4  11   8       1638.75       2211.09      5028.71 o                         
  -4 -11  -8       1979.18       2417.99      1328.90 o                         
  -4 -11  -9         73.73       1061.64      1265.38 o                         
  -4 -11 -10       3031.23       2670.17      1307.39 o                         
  -4  11 -11       1266.52       2210.52      1303.98 o                         
   4 -12 -10       1962.82       1268.12      1505.20 o                         
   4 -12  -9        498.13        446.21      1522.60 o                         
  -4  12   8       1902.62       2771.11      9677.70 o                         
  -4  12   8       2317.43       2194.85      1705.17 o                         
  -4  12   7        638.75        999.86      2110.14 o                         
   4 -12  -7        656.45       1113.96      1887.35 o                         
  -4  12   6       1273.53       1494.29      1310.65 o                         
   4 -12  -6       1280.58        777.98      2734.05 o                         
  -4  12   5       6132.07       6391.61      1260.85 o                         
   4 -12  -5       6182.11       2779.00      3268.08 o                         
  -4 -12   4       2428.63       2792.13      2100.89 o                         
  -4 -12   4       2604.17       1908.50      1513.50 o                         
  -4 -12   3       5055.90       5216.37      1437.06 o                         
  -4  12   2        130.27       1510.46      1472.26 o                         
  -4  12   1       1786.39       1951.62      1422.45 o                         
  -4  12   0       6235.01       4877.72      1687.05 o                         
   4 -12   1       3752.43       4070.20      1681.50 o                         
  -4  12  -2        100.27        974.19      1483.60 o                         
   4  12   3       3689.78       4211.45      1520.22 o                         
   4  12   4       2001.26       2392.19      2155.59 o                         
  -4 -12  -4       2214.29       1602.65      1774.64 o                         
   4  12   5        570.44        752.42      1592.69 o                         
  -4  12  -5       1108.31        742.50      1821.23 o                         
  -4 -12  -6         78.61         27.02      1236.74 o                         
  -4  12  -6         78.65        440.10      2082.35 o                         
   4  12   7        138.99        229.58      1942.23 o                         
  -4 -12  -7        139.65        -75.41      1563.50 o                         
  -4 -12  -8       4754.72       4371.57      3146.55 o                         
  -4 -12  -8       4755.44       5530.08      1404.00 o                         
  -4 -12  -9       3718.63       4962.81      1364.98 o                         
  -4  13   5        395.80       -811.52      1963.93 o                         
   4 -13  -5        164.71        530.49      2060.51 o                         
  -4 -13   4       1304.40       2241.91      2236.24 o                         
   4 -13  -4       1328.19       1385.80      1929.33 o                         
  -4 -13   3        245.38       1222.37      1617.58 o                         
  -4 -13   2        183.74        363.90      1702.93 o                         
  -4 -13   1       1265.31       1460.85      1708.63 o                         
  -4  13   0          3.97        283.17      1794.03 o                         
  -4  13  -1        112.27       -104.39      1711.00 o                         
  -4  13  -2        482.02       1012.48      1850.48 o                         
  -4  13  -3         25.51       1824.01      1745.34 o                         
   4  13   4        271.12       -233.79      2317.33 o                         
   4 -13   4        385.54        305.55      1763.27 o                         
   4  13   5       1657.75       2429.71      1758.27 o                         
   4 -13   5       1659.44       1171.05      1931.94 o                         
   5   0 -21        259.75        553.07      1631.07 o                         
  -5   0  19         88.52       -493.85      1524.44 o                         
   5   0 -19        177.63       2070.94      1901.60 o                         
   5   0 -17      25150.82      25869.30      1039.83 o                         
   5   0 -15         33.61        412.24       914.41 o                         
   5   0 -13      19085.47      21444.59       892.58 o                         
   5   0 -11       1260.03        690.67       540.64 o                         
  -5   0   9       4927.39       4886.48       481.91 o                         
   5   0  -7      38370.59      39228.81       565.51 o                         
   5   0  -5      41864.29      39682.54       451.15 o                         
  -5   0   3        712.45       1061.18       410.08 o                         
  -5   0   1      10050.12      10400.03       816.68 o                         
  -5   0  -1      20923.18      23524.16       901.36 o                         
   5   0   3        164.95        208.36       836.14 o                         
  -5   0  -3        226.18        432.58       487.95 o                         
   5   0   5      16100.25      15008.06       464.97 o                         
   5   0   7      29030.79      28042.93       640.44 o                         
  -5   0  -9       3709.55       3937.36       740.92 o                         
   5   0  11      25075.36      24380.86      1097.26 o                         
  -5   0 -13      14553.45      14233.00       956.84 o                         
  -5   0 -15       2882.90       3541.05      1032.47 o                         
  -5   0 -17       1380.00       1427.07       960.28 o                         
   5   0  19       1658.35       4047.99      4585.45 o                         
  -5   0 -19       1908.91       2950.52      1810.99 o                         
   5  -1 -21        141.23        812.23      1156.40 o                         
   5   1 -20       5349.13       6308.73      1140.51 o                         
  -5   1  19       3005.58       3569.70      1118.44 o                         
   5  -1 -19       3049.45       3419.64      1388.51 o                         
   5  -1 -18      14168.92      14483.97      1002.11 o                         
   5   1 -18      16057.12      16985.61      1306.55 o                         
   5  -1 -17       1112.64       1057.57       663.33 o                         
   5  -1 -17       1118.44       1298.56      1772.08 o                         
  -5   1  16      11140.24      11256.03       882.48 o                         
   5  -1 -16      11726.98      11850.41       996.87 o                         
   5  -1 -15       1058.98       1364.12      1355.25 o                         
   5  -1 -15       1226.06       1462.37       675.77 o                         
   5  -1 -14       8512.25       8821.94       640.52 o                         
   5  -1 -13         17.95        302.19       535.44 o                         
   5  -1 -12       2407.96       2494.29       540.72 o                         
   5  -1 -11       1101.62       1013.60       413.38 o                         
  -5  -1  10       2642.15       2720.63       422.43 o                         
  -5  -1   9       5180.35       5000.32       635.44 o                         
  -5  -1   9       5211.35       4996.42       379.17 o                         
   5  -1  -8      32750.07      31938.91       413.34 o                         
  -5  -1   8      34253.66      32859.68       792.61 o                         
   5  -1  -7      26742.89      25693.88       318.35 o                         
  -5  -1   6      16676.46      16250.08       246.64 o                         
   5  -1  -5       6629.92       6790.21       253.63 o                         
   5  -1  -4      51214.79      50480.82       395.05 o                         
   5  -1  -3      21990.83      21722.60      1119.47 o                         
  -5  -1   3      24551.41      24615.96       381.99 o                         
  -5   1   2       6033.06       5230.53       552.71 o                         
  -5  -1   2       8601.25       8482.28       400.47 o                         
   5  -1  -1       1823.26       2229.20       383.16 o                         
   5   1   0      45379.77      46681.80       696.93 o                         
   5   1   1       7754.58       7460.09       489.46 o                         
   5  -1   2      29807.72      29787.99       503.42 o                         
  -5   1  -3      29192.12      27583.04       654.60 o                         
  -5  -1  -3      31121.06      30945.37       567.30 o                         
   5  -1   4      46668.35      44999.64       526.01 o                         
   5   1   5       9970.47       9965.92       349.67 o                         
  -5   1  -6      69578.02      65302.16       512.75 o                         
   5   1   7        485.96        492.15       332.16 o                         
   5  -1   8      51666.61      49291.62      1498.08 o                         
  -5  -1  -8      51967.15      50727.05       849.31 o                         
   5  -1   9       3545.76       3034.63       569.31 o                         
  -5  -1 -10      57852.85      56981.70      1073.79 o                         
   5   1  11       6848.00       6328.13       742.07 o                         
  -5   1 -12      16825.52      16973.89       820.10 o                         
  -5  -1 -13       1687.89       2042.03       645.77 o                         
  -5  -1 -14      33684.51      34974.83       891.19 o                         
  -5  -1 -15        936.05       1030.25       720.50 o                         
   5  -1  16      14466.80      14223.13      1127.00 o                         
  -5  -1 -16      15406.68      14752.20      1045.39 o                         
   5  -1  17       2563.69       2584.14       808.37 o                         
  -5  -1 -17       2870.97       2377.83      1411.21 o                         
  -5   1 -18      35946.89      35323.45      1683.63 o                         
  -5  -1 -18      36723.23      37417.63      1631.37 o                         
  -5   1 -19         46.90       1052.59      2488.19 o                         
  -5  -1 -19        106.26       1417.80      1184.95 o                         
   5  -1  20       8522.88       9088.13      1395.34 o                         
   5  -2 -21        120.71        115.55      1256.84 o                         
   5  -2 -20       2228.15       3152.39      1220.57 o                         
   5  -2 -19       1677.91       1988.92      1412.32 o                         
   5  -2 -19       1747.56       1770.66      1081.55 o                         
  -5  -2  18       1858.71       2070.86       812.70 o                         
   5   2 -18       2016.20       2200.79      1345.70 o                         
  -5   2  17       1366.41       1476.75       685.00 o                         
   5  -2 -17       1536.27       2270.22      1772.94 o                         
   5  -2 -16        666.42        922.01       694.74 o                         
   5   2 -16       2053.66       2641.97      1324.66 o                         
  -5  -2  15        179.55        202.68      1916.63 o                         
   5  -2 -15        653.44       1341.26       734.64 o                         
   5  -2 -14       3926.27       4357.21       599.80 o                         
   5  -2 -13        887.81       1111.50       539.64 o                         
   5   2 -12       3263.98       3422.53       508.27 o                         
   5   2 -11      12787.59      12964.63       532.32 o                         
  -5   2  10      15489.58      15470.83       457.99 o                         
  -5  -2   9       2608.15       2141.64       666.60 o                         
   5   2  -9       2647.06       2494.11       434.07 o                         
   5  -2  -8      12906.58      12834.90       362.15 o                         
  -5  -2   8      19140.60      17686.22       689.48 o                         
   5  -2  -7      17212.01      16915.17       301.48 o                         
   5  -2  -6      11586.38      11773.43       247.14 o                         
   5  -2  -5        857.05        864.87       168.26 o                         
   5  -2  -4        108.56        181.06       256.30 o                         
   5  -2  -4        274.41        847.53      1087.57 o                         
   5  -2  -3        292.16        239.77       342.50 o                         
  -5   2   3        360.18        572.75       368.23 o                         
   5  -2  -2       3732.13       4184.26       364.09 o                         
  -5   2   1      10223.40       9905.00       337.41 o                         
   5   2   0        674.84        704.03       320.20 o                         
   5  -2   1       6768.68       6622.37       374.15 o                         
   5  -2   2      32372.78      32414.84       445.13 o                         
   5  -2   3        775.42        478.45       286.30 o                         
  -5   2  -3        801.04       1249.14       413.26 o                         
   5  -2   4       1890.76       1770.38       295.97 o                         
  -5   2  -4       1900.28       1404.03      1782.31 o                         
  -5   2  -5        231.54        363.17       276.89 o                         
   5  -2   6      33332.64      32961.83       448.71 o                         
  -5   2  -7       1216.50        989.49       296.86 o                         
  -5  -2  -8       2412.56       2323.27       361.32 o                         
  -5   2  -8       5714.35       5218.27       723.98 o                         
   5  -2   9       1170.40        604.53       322.32 o                         
  -5   2  -9       1490.68       1253.83       504.19 o                         
  -5  -2 -10       8380.89       8109.56       711.79 o                         
  -5   2 -11          4.85        252.88       630.26 o                         
  -5   2 -12       8266.63       7202.51       735.96 o                         
  -5  -2 -13       6688.71       7054.52       703.08 o                         
  -5   2 -14      12294.36      13141.48       760.92 o                         
  -5  -2 -15       1208.37       1374.07       712.83 o                         
  -5  -2 -16       6153.52       5713.98      1095.42 o                         
  -5  -2 -16       8569.02       9254.05      1083.00 o                         
   5  -2  17       1883.99       2167.13       870.50 o                         
  -5  -2 -17       2017.53       2486.61      1917.86 o                         
  -5   2 -18       4417.30       4245.82      1447.34 o                         
  -5  -2 -18       4614.80       5303.64      1360.45 o                         
   5   2  19        414.49       1151.42      3875.14 o                         
  -5  -2 -19        463.78        540.76      1160.45 o                         
  -5  -2 -20        507.47        889.93      1188.12 o                         
   5  -3 -20      17769.15      18853.24      1330.60 o                         
  -5  -3  19        299.84        669.18      2003.73 o                         
   5  -3 -19        390.32       1020.29      1177.86 o                         
  -5   3  18      25726.04      25964.79      1280.31 o                         
   5  -3 -18      27254.66      27572.67      1537.30 o                         
   5   3 -17        104.59         64.47       716.33 o                         
   5  -3 -17        161.22        428.02      1615.94 o                         
  -5  -3  16      33100.02      32638.13      1093.91 o                         
   5  -3 -16      33386.61      34094.53      1471.82 o                         
   5   3 -15         26.18        670.31       713.58 o                         
   5   3 -14      60097.30      61265.79       998.96 o                         
   5   3 -13       8095.24       8029.74       592.76 o                         
   5   3 -12     128272.45     122702.55      1195.22 o                         
   5   3 -11       9112.28       9831.68       517.90 o                         
  -5   3  10     103234.89      88147.15      1568.97 o                         
   5   3 -10     103259.25     102956.39       897.46 o                         
  -5  -3   9        874.99        643.01       384.44 o                         
   5   3  -9        875.75       1069.81       324.14 o                         
   5  -3  -8     149106.28     150393.89       931.14 o                         
   5   3  -8     149313.56     145867.28      1012.72 o                         
   5  -3  -7      13497.78      13965.83       301.69 o                         
   5   3  -7      13500.68      14329.45      2313.19 o                         
   5  -3  -6      86419.59      84751.51       513.59 o                         
   5  -3  -5          6.19        106.04       235.04 o                         
   5  -3  -4     101577.16     103999.04       679.67 o                         
  -5   3   4     106778.62     105619.01      1855.64 o                         
  -5  -3   3         61.86         -1.38       565.14 o                         
   5  -3  -3        562.95        955.69       342.10 o                         
   5  -3  -2     121536.03     123843.64       719.18 o                         
  -5   3   1      10814.48      11274.09       404.42 o                         
   5   3   0     190873.19     188055.28       983.11 o                         
   5  -3   1      34003.16      34276.61       516.38 o                         
   5  -3   2      84083.83      95561.38      1588.35 o                         
   5  -3   2      94097.48      95917.41       654.80 o                         
  -5   3  -3       5712.66       6689.97       444.19 o                         
  -5   3  -3       5718.09       5960.76       453.22 o                         
   5  -3   4      59299.23      58048.03       497.76 o                         
  -5   3  -4      68209.12      67138.51      2370.83 o                         
   5  -3   5      34341.53      32692.65       492.84 o                         
   5  -3   6       5707.75       5593.19       363.31 o                         
  -5   3  -7       2287.31       2133.06       381.64 o                         
  -5   3  -7       3082.00       2147.88      2402.98 o                         
  -5  -3  -8      10932.77      10717.29       728.23 o                         
   5   3   8      12434.75      11840.74       598.44 o                         
   5   3   9        793.51        808.55       426.84 o                         
  -5   3 -10      24012.46      23820.01       643.81 o                         
  -5   3 -11       2235.47       2357.17       616.43 o                         
  -5   3 -12       9576.68       9694.92       679.67 o                         
  -5   3 -13       1284.35       1376.92       630.67 o                         
  -5  -3 -14       5463.08       5640.98       782.54 o                         
   5   3  15       1555.87       2054.25       875.12 o                         
  -5  -3 -16       3198.71       2524.83      1537.83 o                         
  -5  -3 -16       3264.48       3602.78      1212.43 o                         
   5  -3  17        968.25       1224.48       989.52 o                         
  -5  -3 -17       1893.70       3712.21      1719.34 o                         
  -5   3 -18        561.52        454.78      1304.07 o                         
  -5  -3 -18       1945.53       3060.88      1458.25 o                         
  -5  -3 -19        733.06       1286.41      2351.31 o                         
  -5  -3 -19        733.10       1610.69      1245.53 o                         
   5   4 -20         33.80        147.32      1326.59 o                         
  -5  -4  19        847.03        680.05      3294.04 o                         
   5   4 -19        892.57       1869.57      1342.27 o                         
   5   4 -18        302.87        498.68       969.33 o                         
   5  -4 -18        343.97        409.38      1557.41 o                         
   5   4 -17       4309.46       4613.63       948.78 o                         
   5  -4 -17       4325.86       4426.24      1612.51 o                         
  -5  -4  16        711.69        669.18      1010.61 o                         
   5   4 -16       1096.85       1479.66      1131.70 o                         
   5  -4 -15       3394.37       1966.84      1161.39 o                         
  -5  -4  15       3527.53       3760.02       840.28 o                         
   5   4 -14       2945.27       3282.29       671.14 o                         
   5   4 -13        579.55        918.18       580.86 o                         
   5   4 -12       5083.02       5241.22       557.92 o                         
   5   4 -11        830.13        863.77       433.69 o                         
   5   4 -10      14528.59      14444.89       433.97 o                         
   5  -4  -9      11776.24      11986.20      1299.58 o                         
   5   4  -9      11933.37      11827.66       383.80 o                         
   5   4  -8        524.93        519.40       252.81 o                         
  -5  -4   8       4303.94       4119.05       563.17 o                         
   5  -4  -7        164.05        271.58       228.85 o                         
   5   4  -6       7662.61       6983.49       235.14 o                         
   5  -4  -5      23569.46      23248.92       388.16 o                         
   5  -4  -4       3669.55       3431.04       290.29 o                         
  -5   4   4       6085.28       5748.06       897.60 o                         
   5  -4  -3      10500.19      10165.20       833.03 o                         
   5  -4  -3      10586.90      10655.68       400.68 o                         
   5  -4  -2        189.53        560.81       337.63 o                         
  -5   4   1       8984.83       9400.06       395.56 o                         
  -5   4   0      31665.22      31238.22       437.60 o                         
  -5   4  -1       1279.30       1304.30       298.09 o                         
  -5   4  -2         23.04        301.29       322.69 o                         
   5  -4   3        988.52        956.77       576.95 o                         
  -5   4  -3       1909.55       2323.69       382.67 o                         
   5  -4   4      27540.53      28217.85       464.42 o                         
  -5   4  -4      27862.41      27691.10      1074.47 o                         
  -5   4  -5        692.81        691.06       267.60 o                         
   5  -4   6        259.27        479.90       265.88 o                         
   5  -4   7       7363.47       6420.62       332.76 o                         
  -5   4  -7       7407.38       7617.45      1102.62 o                         
   5  -4   8       9949.61       8987.72       346.25 o                         
   5  -4   8      13323.08      12427.12       771.92 o                         
   5  -4   9       3655.39       3136.80       375.72 o                         
  -5   4  -9       4024.24       4502.06       538.54 o                         
  -5   4 -10       8300.42       7561.71       592.98 o                         
   5   4  11      11032.28      11518.17       688.82 o                         
   5   4  12      16393.83      17042.43       867.09 o                         
   5   4  13        191.88        416.88       756.01 o                         
  -5  -4 -14       3463.85       3738.97       826.05 o                         
   5   4  15       5120.28       5186.47       981.49 o                         
   5  -4  16      10287.95      10708.11      2041.46 o                         
  -5  -4 -16      11125.45      12292.48      1281.52 o                         
   5  -4  17         30.62        -53.86       996.54 o                         
  -5  -4 -17         37.42       1010.91      1890.46 o                         
  -5  -4 -18        734.28         46.84      1434.01 o                         
  -5  -4 -18        779.62       2458.56      1433.49 o                         
  -5  -4 -19        197.82       -240.00      2364.63 o                         
  -5  -4 -19        205.69         43.21      1357.20 o                         
  -5  -5  19         25.52       1834.59      3597.73 o                         
   5   5 -19        140.47         43.67      1544.31 o                         
   5   5 -18       1686.27       1376.78      1261.13 o                         
   5  -5 -18       2082.25       2957.09      1731.66 o                         
   5   5 -17         15.55        100.00       876.75 o                         
   5  -5 -17        293.45       1562.47      1698.71 o                         
  -5  -5  16       7448.47       7323.33      1181.86 o                         
   5  -5 -16       7505.70       8778.67      1278.32 o                         
   5   5 -15       1169.40       1360.52       862.34 o                         
   5   5 -14       9469.48       9904.93       850.83 o                         
   5   5 -13       3108.04       2654.04       648.69 o                         
   5   5 -12       6531.81       7019.19       597.75 o                         
   5   5 -11       2311.98       2269.48       472.50 o                         
   5   5 -10      27384.42      28000.00       656.68 o                         
   5   5  -9       9408.47       9339.39       540.63 o                         
   5  -5  -9       9410.58       9632.55       581.30 o                         
   5   5  -8      10090.45      10645.66       429.15 o                         
   5  -5  -8      10379.64      10601.01       595.12 o                         
   5  -5  -7        175.71        188.10       240.59 o                         
   5   5  -7        183.59        388.45      1087.41 o                         
   5   5  -6       5790.92       5412.19       238.54 o                         
   5   5  -5      25046.65      24506.68       375.76 o                         
   5   5  -4      10160.49       9497.62       330.21 o                         
  -5   5   4      11352.34      10500.44       782.77 o                         
   5   5  -3       8144.12       7967.74       463.63 o                         
  -5   5   3       9212.83       8843.46       440.57 o                         
   5  -5  -2      24818.30      23232.81       593.63 o                         
   5  -5  -2      30896.49      30601.93       511.06 o                         
  -5   5   1      14543.19      14692.00       447.92 o                         
   5   5   0      24617.47      23936.14       550.59 o                         
  -5   5  -1      11312.49      12265.27       426.18 o                         
   5  -5   2      69294.38      77197.37      2027.87 o                         
  -5   5  -2      71471.32      71564.95       606.11 o                         
  -5   5  -3      12183.59      12512.26       595.31 o                         
   5  -5   3      12897.96      13051.35       482.09 o                         
   5   5   4      13587.29      13650.49       367.24 o                         
  -5   5  -4      14478.57      14529.09       999.97 o                         
  -5   5  -5      11198.30      10263.07       266.23 o                         
   5   5   6      16527.46      14250.00       272.48 o                         
  -5   5  -7       4028.44       3165.86       239.31 o                         
   5   5   7       4061.27       4375.89      1405.55 o                         
  -5   5  -8      41721.02      36488.47       734.63 o                         
  -5   5  -8      42440.45      43299.97       835.81 o                         
   5  -5   9       1955.43       1852.05       744.78 o                         
   5   5   9       1999.13       2226.01       572.75 o                         
   5   5  10      13548.33      13786.58       732.73 o                         
   5   5  11       1075.46        825.05       644.90 o                         
   5  -5  12      50773.46      51490.90      1381.13 o                         
  -5   5 -13        208.11        340.96       855.77 o                         
  -5  -5 -14      14764.64      14810.58      1124.72 o                         
   5   5  15        138.59        890.26       987.85 o                         
   5   5  16      19046.33      19485.12      1860.73 o                         
  -5  -5 -16      19099.40      20049.67      1489.32 o                         
   5   5  17        933.88       1230.03      1269.65 o                         
   5   5  17        994.79       2328.41      1686.90 o                         
   5  -5  18      11025.52      10314.54      1571.57 o                         
  -5  -5 -18      11664.93      12381.08      1682.38 o                         
  -5  -6  19       2424.53       4498.61      3943.95 o                         
   5   6 -19       2432.77       2777.01      1609.22 o                         
   5   6 -18       2305.24       1411.41      1476.54 o                         
   5  -6 -18       2361.33       2655.89      1806.54 o                         
  -5  -6  17        137.38       -101.35      1090.53 o                         
   5  -6 -17        237.27        -81.43      2380.41 o                         
   5   6 -16       2266.72       3225.32      1342.11 o                         
   5  -6 -16       3959.99       4209.92      1512.39 o                         
   5   6 -15      15242.36      15526.94      1020.12 o                         
   5   6 -14       1809.11       2285.92       844.29 o                         
  -5  -6  13         95.33       -322.88      1838.75 o                         
   5   6 -13        153.35        513.59       705.29 o                         
   5   6 -12       2752.03       2551.16       686.92 o                         
   5   6 -11       7347.48       7916.38       724.97 o                         
   5  -6 -10       2705.27       2944.43       647.34 o                         
   5  -6  -9       3291.73       3537.97       810.64 o                         
   5  -6  -9       3504.42       3566.66       647.99 o                         
  -5  -6   8       7274.19       7692.57       484.49 o                         
   5  -6  -8       7307.99       6839.36       797.04 o                         
  -5  -6   7      12527.93      12246.22       404.80 o                         
  -5   6   7      12528.35      10980.51      1707.64 o                         
  -5   6   6        611.88        511.88       219.91 o                         
   5  -6  -5       5548.61       5141.37       252.74 o                         
  -5   6   4       3223.98       3143.39       246.66 o                         
  -5   6   4       3677.48       4187.98       974.38 o                         
   5  -6  -3       7224.32       6562.56       492.20 o                         
   5  -6  -3       7280.65       7138.98       563.25 o                         
   5  -6  -2       1747.13       1681.61       363.82 o                         
  -5   6   1        250.99        400.67       346.83 o                         
   5   6   0       9158.86       9298.46       444.16 o                         
  -5   6  -1        612.67        837.72       385.99 o                         
  -5   6  -2       1356.87       1440.77       389.31 o                         
  -5   6  -3        642.16        622.21       297.12 o                         
  -5   6  -3       1275.85       1878.15       426.04 o                         
   5   6   4       5170.09       4967.35       418.42 o                         
  -5   6  -4       5452.90       5428.11       808.05 o                         
   5   6   5       5854.22       5892.37       406.39 o                         
  -5  -6  -5       6340.92       6144.12      2411.44 o                         
   5   6   6       4562.74       4845.67       449.32 o                         
  -5   6  -7       1604.18       1773.32       499.64 o                         
   5   6   7       1772.53       2452.40      1195.58 o                         
   5  -6   8        278.11        814.74      1743.21 o                         
   5  -6   8        725.77       1491.94       619.94 o                         
   5   6   9      14136.71      14419.89       703.31 o                         
   5   6  10       6034.78       6845.85       686.13 o                         
   5   6  11       1314.21       1755.23       804.81 o                         
   5   6  12        674.89        583.26       815.24 o                         
  -5  -6 -13       4186.68       4633.49       989.21 o                         
  -5  -6 -14       3192.97       4817.79      1091.57 o                         
   5   6  15       4388.68       4882.70      1110.88 o                         
   5  -6  16        426.60       -156.67      2511.68 o                         
  -5  -6 -16        763.38       1615.94      1245.14 o                         
  -5  -6 -17        800.44       1103.10      1624.10 o                         
  -5  -6 -17        853.45       1931.80      1693.28 o                         
   5  -6  18         24.55        454.28      1620.72 o                         
  -5  -6 -18         24.55        586.95      1703.73 o                         
  -5  -7  18       9428.66       8761.35      1544.83 o                         
   5  -7 -18       9589.95       9974.65      2173.45 o                         
  -5  -7  17        107.76        214.53      1220.42 o                         
   5  -7 -17        127.33       1438.37      2041.49 o                         
   5   7 -16      10630.78      10552.01      1768.88 o                         
   5  -7 -16      10631.34       9726.60      1500.95 o                         
   5  -7 -15        735.78       1453.38      1067.13 o                         
   5   7 -14       3067.63       3621.68      1027.53 o                         
   5  -7 -13        314.70        707.52       908.89 o                         
   5  -7 -12       2973.36       3316.66       832.02 o                         
   5  -7 -11        473.14        939.99       706.31 o                         
   5  -7 -10       1776.02       2011.48       693.46 o                         
   5  -7  -9       1875.62       2444.32       726.20 o                         
   5  -7  -8       3508.32       3450.11       955.98 o                         
   5  -7  -8       4107.29       4849.72       794.17 o                         
   5  -7  -7        834.19        574.63       521.12 o                         
  -5   7   7       1883.65       1626.22      1751.60 o                         
   5  -7  -6      53974.25      55690.36       719.85 o                         
  -5   7   5       5524.96       5423.08       448.63 o                         
  -5   7   4       2139.61       2414.25       588.92 o                         
   5  -7  -4       6384.69       6512.80       821.18 o                         
  -5  -7   3         87.06       -130.12      1623.67 o                         
   5  -7  -3        155.43        559.36       583.98 o                         
  -5  -7   2      37629.72      37117.12       788.85 o                         
  -5   7   1       3318.51       3023.63       346.15 o                         
   5   7   0       2810.09       3164.90       460.74 o                         
   5   7   1       2265.90       2174.32       471.35 o                         
   5   7   2      20330.14      20470.04       586.31 o                         
  -5   7  -3        779.46       1131.06      1069.06 o                         
  -5   7  -3        787.10       1018.31       533.10 o                         
   5  -7   4      48395.99      48370.61       910.07 o                         
  -5   7  -4      48583.67      48680.00      1108.70 o                         
  -5   7  -5        485.38        354.43       428.69 o                         
  -5   7  -5        970.01       1554.39      2128.48 o                         
   5   7   6      34775.77      36077.43       636.58 o                         
   5   7   7        197.86        351.32       520.05 o                         
   5   7   7        198.89       1269.07       973.16 o                         
   5   7   8      38999.07      40145.14      3532.12 o                         
   5   7   8      39291.70      40733.57       802.74 o                         
   5  -7   9        516.79       1448.92       728.22 o                         
  -5  -7 -10      33144.61      32636.64      1077.84 o                         
  -5   7 -11       2963.59       2593.67       877.07 o                         
   5  -7  12      15211.36      16875.67      1136.64 o                         
  -5  -7 -13       1052.33       1564.77      1041.47 o                         
  -5  -7 -14      12566.01      13085.47      1256.74 o                         
  -5  -7 -15       1369.78       1964.88      1204.10 o                         
  -5  -7 -16      30878.36      26422.21      4253.61 o                         
  -5  -7 -16      30882.96      32948.75      1595.54 o                         
  -5  -7 -17        169.62        860.59      1927.47 o                         
  -5  -7 -17        199.95       1318.21      1743.64 o                         
  -5  -8  17         17.82         75.26      1550.38 o                         
   5  -8 -17         17.82       1062.61      2475.24 o                         
  -5  -8  16          2.35        727.81      2300.45 o                         
   5  -8 -16       1353.72       1963.37      1458.78 o                         
   5  -8 -15         15.69        576.12      1218.99 o                         
   5  -8 -14       3019.91       3912.99      1209.21 o                         
   5  -8 -13       3983.83       4046.05      1080.07 o                         
   5  -8 -12       4042.10       4749.08      1037.66 o                         
   5  -8 -11       1278.87       1149.35       819.84 o                         
   5  -8 -10       1512.94       1556.30       794.70 o                         
   5  -8  -9       7732.18       7461.20       883.91 o                         
   5  -8  -8      10232.27      10591.09       871.80 o                         
  -5   8   7       3308.10       3548.26       795.72 o                         
   5  -8  -7       3319.27       2623.05      1146.02 o                         
  -5   8   6        150.48         86.49       489.23 o                         
  -5   8   6       7173.58       6689.50      2308.67 o                         
  -5  -8   5          2.88         62.16       470.84 o                         
  -5   8   5          3.61       1129.98      1517.79 o                         
   5  -8  -4        327.48        480.54       618.17 o                         
  -5   8   4       1249.43       2084.84       813.90 o                         
   5  -8  -3        700.69       1083.51       615.18 o                         
  -5   8   2       1301.24       1404.13       600.98 o                         
  -5  -8   1       1021.40       1025.17       597.94 o                         
   5   8   0        141.51        158.15       571.42 o                         
   5   8   1      10580.80      10658.32       750.92 o                         
  -5  -8  -2        796.58       1228.97       576.52 o                         
   5  -8   3        108.14        579.02       588.53 o                         
   5  -8   4      10510.64      10798.90       779.61 o                         
  -5   8  -4      10539.37      10090.44       813.33 o                         
  -5   8  -5          8.27         56.72       440.55 o                         
  -5   8  -5          8.52       1105.53      3705.69 o                         
  -5   8  -6       1844.13       1886.09       467.71 o                         
   5   8   6       5369.99       6705.41      2138.68 o                         
   5   8   7       2981.43       3033.94       763.48 o                         
  -5   8  -7       3015.61       2973.94       973.58 o                         
   5   8   8       6928.13       6370.96      1338.50 o                         
  -5   8  -8       7895.92       7532.82       841.43 o                         
   5   8   9        663.69       1147.53       806.48 o                         
   5   8  10       1996.37       2097.49       829.91 o                         
   5  -8  11       1282.67       1358.75       873.64 o                         
  -5  -8 -12       2880.64       2704.00       927.28 o                         
  -5  -8 -13       4404.55       4590.44      1305.71 o                         
  -5  -8 -14       7810.57       9145.08      1420.94 o                         
  -5  -8 -15       1010.63       1994.28      1415.01 o                         
  -5  -8 -16       2249.77       2847.10      1525.20 o                         
  -5  -9  15       1417.58       2801.68      1326.42 o                         
   5  -9 -14      38569.77      40552.23      1650.78 o                         
   5  -9 -13        198.69        761.13      1221.30 o                         
   5  -9 -12      16499.43      15649.63      1262.31 o                         
   5  -9 -11        345.99        629.73       973.26 o                         
   5  -9 -10      65363.41      67106.44      1612.70 o                         
   5  -9  -9       9606.56       9645.43       970.44 o                         
  -5   9   8      41293.62      42113.74      1104.37 o                         
   5  -9  -7       1493.61       1878.60       889.24 o                         
  -5   9   7       1526.79       1587.46      1167.28 o                         
   5  -9  -6      59902.68      60980.32      1105.36 o                         
  -5   9   6      60386.26      59175.80      2457.73 o                         
   5  -9  -5       5460.68       5491.39       625.38 o                         
  -5   9   5       5544.04       5261.40      3039.37 o                         
   5  -9  -4      68145.55      67465.66      1651.15 o                         
  -5   9   4      68666.07      66900.91      1302.01 o                         
  -5   9   3       3559.89       3983.65       723.49 o                         
  -5   9   2      53311.56      55396.76      1101.67 o                         
  -5   9   1       5940.72       6454.47       831.25 o                         
  -5  -9   0      24251.72      24248.24      1037.25 o                         
  -5  -9  -1        790.30        867.01       760.26 o                         
  -5  -9  -2      59161.35      59131.14      1274.13 o                         
  -5  -9  -3      26515.84      27097.24       927.48 o                         
  -5  -9  -4       5934.15       6261.86       718.56 o                         
  -5   9  -4      11911.56      11897.19      1345.02 o                         
  -5  -9  -5        950.35       1220.84       581.27 o                         
  -5   9  -5       1429.33       1591.14      2010.51 o                         
   5  -9   6      28633.16      29435.43       836.69 o                         
  -5   9  -6      28672.49      33010.92      5112.33 o                         
  -5   9  -7       1692.16       1831.83       879.33 o                         
  -5   9  -7       1693.11       2001.48      1038.37 o                         
  -5  -9  -8      14571.82      13137.06      3002.31 o                         
  -5   9  -8      14621.22      14969.05       913.94 o                         
  -5   9  -9       1225.91       1012.26       858.42 o                         
   5   9  10       3498.69       3961.96       912.53 o                         
  -5   9 -11         94.37        356.10       966.76 o                         
  -5   9 -12       8788.52       8579.86      1214.07 o                         
  -5   9 -13       1211.29       1926.45      1284.56 o                         
  -5   9 -14       1120.66       1377.97      1474.60 o                         
   5 -10 -14       1690.88       2691.66      1419.22 o                         
   5  10 -13        643.72        666.65      1234.95 o                         
   5 -10 -12       2512.04       3206.77      1205.49 o                         
  -5  10  11       1651.98       1604.33      1081.48 o                         
  -5  10  10       2124.59       2275.20      1087.22 o                         
  -5  10   9        273.32        701.86       958.47 o                         
  -5 -10   8       2553.10       3518.87      2425.97 o                         
   5 -10  -8       4932.70       5850.62      1082.78 o                         
   5 -10  -7       3505.05       3424.77      1093.07 o                         
  -5 -10   7       3516.80       3686.35      1332.36 o                         
  -5  10   6        173.53        268.57       698.53 o                         
  -5  10   6       2032.14       3141.93      2812.90 o                         
   5 -10  -5       1629.85       1608.39       857.45 o                         
  -5  10   5       1718.55       1448.69      1577.76 o                         
  -5  10   4       3465.12       3508.66      1058.39 o                         
  -5  10   4       3466.45       3875.19      1533.82 o                         
  -5  10   3        679.46       1381.60      1031.84 o                         
  -5  10   2      19742.20      20362.39      1051.28 o                         
  -5  10   1         38.62        352.84       816.81 o                         
  -5 -10   0         86.54        627.10       802.81 o                         
   5  10   1        269.36        651.75       836.13 o                         
  -5 -10  -2      10361.21       9657.96       974.07 o                         
  -5 -10  -3       1064.73       1148.69       927.42 o                         
   5  10   4         15.17        776.54      1137.42 o                         
  -5 -10  -4        319.11       1129.39      1439.29 o                         
  -5 -10  -5       1011.20        690.12       993.65 o                         
  -5  10  -5       1154.16       2495.15      1699.47 o                         
   5  10   6       2082.56       2192.46       851.44 o                         
  -5  10  -6       3137.56       3235.46      2913.99 o                         
   5  10   7       1819.25       1557.13      1232.15 o                         
  -5  10  -7       1896.48       2098.94      1448.19 o                         
  -5 -10  -8       5548.35       4851.47      2637.98 o                         
  -5  10  -8       6644.28       7733.65      1096.95 o                         
  -5  10  -9        528.02       1566.96      1073.04 o                         
  -5  10 -10      11149.20      13065.34      1302.14 o                         
  -5 -10 -11       3111.69       3974.30      1318.68 o                         
   5  10  12       1563.45       1823.05      1365.93 o                         
   5  10  13       1099.82       1964.12      1474.27 o                         
   5 -11 -12      13762.32      14423.08      1579.10 o                         
   5 -11 -11        301.78        938.02      1368.57 o                         
   5 -11 -10       7944.69       8751.16      1485.95 o                         
   5 -11  -9        120.71       -387.88      1354.19 o                         
   5 -11  -8       4024.77       4674.47      1208.04 o                         
  -5  11   7       2162.28       2938.14      1426.47 o                         
  -5  11   7       2196.48       3729.99      1564.32 o                         
  -5  11   6       9007.95       8743.68      1232.88 o                         
   5 -11  -6       9170.83       8900.57      1847.90 o                         
  -5  11   5        253.61        669.91      1078.19 o                         
  -5  11   5        454.71        318.37      1683.35 o                         
  -5  11   4        285.74        434.54      1123.64 o                         
  -5  11   4       1444.61       1661.48      1688.90 o                         
  -5  11   3       9161.09       9669.95      1184.44 o                         
  -5  11   2      17098.71      18426.59      1269.16 o                         
  -5  11   1       1154.30       1474.55      1074.42 o                         
  -5 -11   0      20709.46      21941.12      1204.66 o                         
  -5 -11  -1       8424.06       8929.00      1165.34 o                         
   5  11   2       9466.23      10335.07      1276.57 o                         
  -5 -11  -3        880.75       1281.70      1106.78 o                         
   5  11   4      13211.68      11869.70      1490.48 o                         
  -5 -11  -4      13236.74      12956.29      1577.00 o                         
  -5 -11  -5       2292.57       2610.84      1004.16 o                         
  -5  11  -5       2314.82       4076.47      2100.15 o                         
   5  11   6       5154.32       4822.53      1050.51 o                         
  -5  11  -6       5154.59       5036.71      2210.81 o                         
   5  11   7        282.56        290.03      1319.62 o                         
  -5  11  -7        299.87        677.77      1595.82 o                         
   5  11   8       2273.75       1232.91      4596.95 o                         
   5  11   8       2314.30       3818.49      1282.56 o                         
   5 -11   9       1820.45       2987.06      1289.47 o                         
  -5 -11 -10      27218.98      27655.08      1554.13 o                         
  -5 -11 -11        409.94        734.74      1369.29 o                         
  -5  12   9       5477.00       4509.36      1891.00 o                         
  -5  12   8        425.27       1137.72      1979.69 o                         
  -5  12   7          7.52         65.02      2096.35 o                         
  -5 -12   7         19.72       1062.11      2008.46 o                         
  -5  12   6          0.47       -216.60      1224.43 o                         
  -5 -12   6          7.36        683.24      2529.42 o                         
  -5  12   5        548.22        638.99      1252.72 o                         
  -5  12   5        578.40       1740.82      2307.94 o                         
  -5 -12   4        438.87         11.33      1980.27 o                         
  -5  12   4        567.74       1537.27      1613.26 o                         
  -5  12   3         45.58        626.01      1353.43 o                         
  -5  12   2       3894.47       4407.10      1459.38 o                         
  -5  12   1       1443.79       2059.33      1363.36 o                         
  -5 -12   0         23.14        538.17      1486.23 o                         
  -5 -12  -1       2562.71       3239.93      1564.88 o                         
  -5 -12  -2        445.38       1043.86      1357.03 o                         
  -5 -12  -3          8.38        935.95      1368.42 o                         
   5  12   4       1469.25       1219.58      2077.58 o                         
  -5 -12  -4       1507.74       1448.89      1583.04 o                         
   5  12   5        344.05       1160.09      1343.11 o                         
  -5  12  -5        392.15       1102.09      2143.38 o                         
  -5 -12  -6       1015.26        597.20      1367.21 o                         
  -5  12  -6       1282.31       2655.47      2164.52 o                         
   5  12   7       2392.80       2517.40      1909.86 o                         
   5 -12   7       3358.48       3494.37      1732.76 o                         
   5  12   8       4793.03       2016.82      4910.19 o                         
   5  12   8       6174.07       7313.51      1545.09 o                         
  -5 -13   4      13497.99      11450.13      2454.83 o                         
   5 -13  -4      13498.00      12721.73      2653.20 o                         
  -5  13   3        148.44          4.13      1639.57 o                         
  -5  13   2       2248.04       1519.51      1706.20 o                         
  -5  13   1        539.92       1549.20      1688.22 o                         
  -5  13   0      12742.89      12115.31      1842.71 o                         
  -5  13  -1        310.29        449.66      1689.31 o                         
  -5  13  -2      13409.69      11103.33      1785.82 o                         
   5 -13   3       1165.36       1099.11      1653.46 o                         
   6   0 -20       3756.38       1454.49      1593.01 o                         
  -6   0  18       2789.59       2634.50      1288.24 o                         
   6   0 -18       5499.24       6567.79      2169.74 o                         
   6   0 -16      13872.02      15120.98      1003.11 o                         
   6   0 -14      12228.17      14352.64       944.09 o                         
   6   0 -12       5782.64       5965.57       653.44 o                         
   6   0 -10        549.18        595.00       502.58 o                         
   6   0  -8      44438.80      44541.97       664.10 o                         
   6   0  -6      12709.63      12018.72       479.80 o                         
   6   0  -4     298832.62     291319.59      1570.76 o                         
  -6   0   2      57626.54      57088.29       897.99 o                         
  -6   0   0     129388.66     145081.48      1659.23 o                         
  -6   0  -2     103599.12     106326.38      1329.18 o                         
   6   0   4     125459.62     122745.97      1061.35 o                         
   6   0   6     145476.33     137541.16       999.55 o                         
  -6   0 -10      53536.19      54300.57      1456.89 o                         
  -6   0 -12      78800.20      82662.27      1658.77 o                         
  -6   0 -14      49362.40      51631.04      1524.56 o                         
  -6   0 -16      16144.37      17063.87      1372.44 o                         
  -6   0 -18      43914.08      48779.92      2365.68 o                         
  -6   0 -18      45333.67      46948.26      2557.89 o                         
   6  -1 -20       4568.75       5142.75      1261.26 o                         
  -6  -1  19        718.85        168.86      1259.88 o                         
   6  -1 -19        772.82       2196.26      1228.99 o                         
  -6  -1  18        131.47        188.95       839.43 o                         
   6  -1 -18        139.08       1253.57      1360.98 o                         
   6  -1 -17       3503.42       4030.38       735.49 o                         
  -6   1  17       3728.29       4594.29      1685.95 o                         
   6  -1 -16      10715.00      10631.06      1019.20 o                         
   6  -1 -16      11983.96      12548.38      1125.21 o                         
   6  -1 -15       1487.54       1738.79       655.49 o                         
   6   1 -14       4266.05       4562.58       603.24 o                         
   6   1 -13       3746.55       4153.20       588.83 o                         
   6   1 -12       2070.88       2467.27       516.45 o                         
   6   1 -11        631.28       1121.10       426.00 o                         
   6   1 -10      11841.42      11950.65       445.05 o                         
  -6  -1   9        398.67        494.80       549.57 o                         
  -6  -1   9        706.62        972.01       379.89 o                         
   6  -1  -8       3425.96       2936.21       288.06 o                         
  -6  -1   8       7957.93       7274.48       549.13 o                         
  -6  -1   7          5.90         50.23       255.72 o                         
  -6  -1   6      14643.51      14187.80       308.37 o                         
  -6  -1   5       3247.20       3258.83       269.33 o                         
  -6  -1   4      11907.97      11878.61       298.50 o                         
  -6   1   3       8304.30       7980.72       836.73 o                         
   6  -1  -3      11089.35      10573.20       400.20 o                         
   6   1  -2       3524.28       3324.90       396.45 o                         
  -6  -1   1       3022.15       2631.59       477.14 o                         
   6  -1   0       5884.48       5229.32       507.68 o                         
  -6  -1  -1        393.19        572.00       479.04 o                         
  -6  -1  -2      12590.14      12301.14       498.60 o                         
   6   1   3      31750.91      27710.84       939.14 o                         
  -6   1  -3      32479.37      32279.64       535.72 o                         
   6  -1   4       5952.19       5853.95       363.88 o                         
   6  -1   5       2815.60       2639.14       372.76 o                         
   6  -1   6      47566.10      47641.55       565.98 o                         
  -6   1  -7       4900.44       4578.94       364.40 o                         
   6  -1   8         63.50        112.18       421.88 o                         
   6   1   8       6155.28       5417.03       625.84 o                         
  -6  -1  -9       2442.26       2436.82       619.46 o                         
  -6  -1 -10       6041.74       5834.95       778.65 o                         
  -6  -1 -11       6780.76       6628.36       807.89 o                         
  -6  -1 -12       9438.78       9523.13       824.42 o                         
  -6   1 -13        867.94       1262.90       721.81 o                         
  -6   1 -14       4202.04       4033.98       751.49 o                         
  -6  -1 -15       2073.48       2236.43       788.67 o                         
  -6  -1 -16       6388.50       7580.07      1533.00 o                         
  -6  -1 -16       8076.78       9772.51       975.85 o                         
   6  -1  17         13.77        -28.30       880.99 o                         
  -6  -1 -17         62.33        675.37      1533.34 o                         
  -6   1 -18       2784.70       3668.44      1504.71 o                         
  -6  -1 -18       2881.81       3116.45      1402.86 o                         
   6   1  19         72.88       -203.75      4479.86 o                         
  -6  -1 -19        208.04       1652.67      1181.74 o                         
   6   2 -20       9651.01       9071.92      1336.70 o                         
  -6  -2  19        664.82        907.40      1749.97 o                         
   6  -2 -19        673.00       1699.59      1129.29 o                         
  -6  -2  18      26279.98      24904.13      1412.49 o                         
   6  -2 -18      26756.21      27316.82      1447.89 o                         
   6   2 -17       1522.55       1594.98       697.44 o                         
   6  -2 -17       1687.81       2711.87      2252.95 o                         
  -6   2  16      27537.94      27710.59      1035.48 o                         
   6  -2 -16      28077.70      27745.38      1546.90 o                         
   6   2 -15       1131.21       1100.64       726.71 o                         
   6   2 -14      13639.53      13886.09       683.20 o                         
   6   2 -13        939.12       1105.48       558.38 o                         
   6   2 -12      74142.62      72344.59       986.02 o                         
  -6  -2  11          4.05         46.07       415.40 o                         
   6   2 -10      26168.86      25585.82       480.16 o                         
   6  -2  -9       3651.37       3679.56       566.79 o                         
   6   2  -9       3754.04       3575.79       387.73 o                         
   6   2  -8      37642.06      36455.41       489.52 o                         
  -6  -2   8      37853.68      37039.40       658.06 o                         
   6  -2  -7      33402.93      32942.09       388.51 o                         
   6  -2  -6      49360.31      48355.80       459.59 o                         
  -6  -2   5        636.20        578.28       229.36 o                         
   6  -2  -4      34415.60      30666.82       385.53 o                         
   6  -2  -4      38530.73      44751.69      1740.19 o                         
   6  -2  -3       9538.12       9273.32       451.42 o                         
   6  -2  -2      24044.88      24977.41       474.67 o                         
   6   2  -1       4255.47       4418.50       436.96 o                         
   6   2   0      74189.31      71766.77       915.15 o                         
   6  -2   1       1887.18       2277.73       451.75 o                         
   6  -2   2       2675.37       3283.75       397.11 o                         
   6  -2   3       6672.53       6080.39      1049.69 o                         
  -6   2  -3       7457.84       7230.54       461.41 o                         
   6  -2   4      46914.50      46773.33       631.46 o                         
  -6   2  -4      49933.29      48538.38      2504.85 o                         
   6   2   5       2417.84       2109.88       354.78 o                         
   6  -2   6      10441.87       9876.85       395.25 o                         
  -6   2  -7       2406.77       2064.51       359.44 o                         
  -6  -2  -8       4614.53       3702.73       652.75 o                         
  -6  -2  -8       4690.41       3720.74       596.58 o                         
  -6   2  -9       5294.69       4755.54       467.58 o                         
  -6  -2 -10      16827.16      15923.02       858.53 o                         
   6   2  11       2963.73       2976.65       718.82 o                         
  -6   2 -12       3820.13       3873.81       716.33 o                         
  -6   2 -13       3850.09       4411.39       740.11 o                         
  -6  -2 -14       9088.22       9415.14       775.79 o                         
  -6  -2 -15        871.19       1610.11       748.40 o                         
  -6  -2 -16       9211.37       8921.54      1695.55 o                         
  -6  -2 -16       9455.86      11621.60      1128.16 o                         
   6  -2  17       1340.69       1479.41      1099.20 o                         
  -6  -2 -17       1388.69       1965.64      1593.26 o                         
  -6   2 -18       2676.14       2955.71      1515.42 o                         
  -6  -2 -18       3340.71       2989.26      1416.31 o                         
   6   2  19        393.81        264.20      4226.52 o                         
  -6  -2 -19        396.49       1534.47      1240.92 o                         
   6   3 -20       2502.95       4189.93      1227.09 o                         
  -6  -3  19       3238.21       3184.59      2036.12 o                         
   6   3 -19       3298.93       4361.97      1242.07 o                         
   6   3 -18         17.45        225.15      1140.18 o                         
   6  -3 -18         25.59        754.93      1274.96 o                         
   6   3 -17      10550.55      11595.49       946.42 o                         
   6  -3 -17      10635.48      11981.84      1855.74 o                         
   6   3 -16        749.83       1396.65       963.03 o                         
   6  -3 -16       1030.42       1632.46      1224.90 o                         
   6   3 -15      11701.95      13795.86       840.02 o                         
   6   3 -14       4300.24       4525.52       680.21 o                         
  -6  -3  13       7071.13       7819.91       641.08 o                         
   6   3 -12       1107.27       1218.15       496.29 o                         
   6   3 -11       2271.23       2768.37       476.45 o                         
   6   3 -10      13568.70      13208.64       441.71 o                         
  -6  -3   9          6.07         22.09       596.19 o                         
   6   3  -9         75.63        285.15       403.92 o                         
   6  -3  -8      17123.33      17192.34       451.35 o                         
  -6  -3   8      18082.30      17751.51       600.35 o                         
   6  -3  -7       9059.90       8873.98       274.06 o                         
  -6   3   7       9260.53       8994.90      2114.96 o                         
   6  -3  -6       1546.93       1344.96       261.51 o                         
   6   3  -5       7920.04       7671.77       308.67 o                         
   6   3  -4       1512.21       1229.68       301.19 o                         
   6  -3  -4       1687.85       2095.10      1030.94 o                         
  -6  -3   3        405.00        648.43       539.62 o                         
   6  -3  -3       1134.44       1455.45       430.04 o                         
  -6  -3   2        341.31        687.57       387.33 o                         
   6  -3  -1       1535.95       1760.56       278.12 o                         
   6   3   0      17936.31      17343.80       480.38 o                         
   6   3   1      16260.03      16995.72       480.15 o                         
   6  -3   2        756.77        634.99       366.17 o                         
   6   3   3       8316.06       8599.72       579.76 o                         
   6  -3   3       8351.58       8362.57       504.19 o                         
   6  -3   4       2002.40       1889.29       298.71 o                         
  -6   3  -4       2135.05       1808.53       878.76 o                         
   6   3   5       2729.90       2807.06       398.26 o                         
  -6  -3  -6         41.49        225.53       385.72 o                         
   6  -3   7       1276.79       1102.04       399.31 o                         
   6  -3   8         38.01        274.44       715.13 o                         
   6  -3   8       1220.65       1621.28       648.62 o                         
  -6   3  -9       3251.99       3384.90       569.23 o                         
   6  -3  10       2266.01       2259.63       724.43 o                         
  -6   3 -11       1108.10       1115.90       637.85 o                         
  -6   3 -12       9718.18       9054.38       731.15 o                         
  -6   3 -13      10613.73      10577.40       766.93 o                         
   6   3  14       5977.71       5920.81       828.70 o                         
  -6  -3 -15        754.28       2079.89       870.60 o                         
   6  -3  16         24.91       -105.79      1547.39 o                         
  -6  -3 -16        960.44       1436.95      1251.17 o                         
   6   3  17        203.78        194.40      1047.83 o                         
  -6  -3 -17        279.31       -515.84      2017.86 o                         
  -6  -3 -18          2.67        296.90      1387.54 o                         
  -6  -3 -18          4.09        582.36      1522.45 o                         
  -6  -3 -19          0.80       -315.63      3033.62 o                         
  -6  -3 -19         40.76        594.52      1277.00 o                         
   6  -4 -19        161.64        348.78      1711.48 o                         
   6   4 -19        261.54        830.84      1282.51 o                         
   6   4 -18      10949.11       9875.42      1301.48 o                         
   6  -4 -18      11864.32      10164.28      1446.04 o                         
   6   4 -17         77.61        128.52       887.08 o                         
   6  -4 -17         80.30        360.02      1772.05 o                         
   6   4 -16       9548.01       9607.09      1081.72 o                         
   6  -4 -16      10450.41      11283.98      1434.74 o                         
  -6  -4  15        693.97       1230.66       825.49 o                         
  -6  -4  14      31123.77      30745.03       957.68 o                         
  -6   4  13        404.14        398.48       654.46 o                         
   6   4 -12      25051.29      24264.45       836.96 o                         
   6   4 -11       2661.00       2745.20       452.77 o                         
   6   4 -10      74749.63      75577.15       778.92 o                         
  -6   4   9       4205.06       4033.07       436.51 o                         
   6  -4  -9       4525.70       4185.59       472.93 o                         
  -6   4   8      38459.22      37309.81       553.48 o                         
   6  -4  -8      39331.96      38981.84       740.61 o                         
   6  -4  -7        500.59        422.44       316.53 o                         
   6   4  -7       1146.48       1322.12      1618.35 o                         
   6  -4  -6      12865.41      12601.06       372.16 o                         
   6  -4  -5       2529.36       2456.09       295.51 o                         
   6  -4  -4      14945.59      15142.99       443.01 o                         
   6  -4  -4      15143.00      14628.77      1067.73 o                         
  -6  -4   3        831.50        595.35       898.61 o                         
   6   4  -3       1641.00       2005.71       420.69 o                         
   6   4  -2      14399.23      14623.88      1996.31 o                         
   6  -4  -2      20185.51      21373.88       529.67 o                         
  -6  -4   1       7797.59       8115.63       459.73 o                         
   6   4   0      11914.88      11623.60       428.38 o                         
  -6   4  -1       4349.29       4238.07       391.45 o                         
  -6   4  -2      67229.62      67559.66       717.76 o                         
   6  -4   3       9228.59      10683.41       729.69 o                         
  -6   4  -3       9301.53      10031.15       503.68 o                         
   6   4   4       2250.63       2442.99       329.47 o                         
  -6   4  -4       3561.60       2934.83       999.37 o                         
  -6   4  -5        272.69        406.89       276.07 o                         
  -6   4  -6       6375.85       5951.16       423.30 o                         
   6   4   7       1986.96       1806.60       483.08 o                         
  -6   4  -7       2787.39       1920.70      2175.99 o                         
   6   4   8       3471.23       4348.97      1141.14 o                         
   6  -4   8       3503.70       3153.95       709.31 o                         
  -6   4  -9       1325.63       1966.11       619.89 o                         
  -6   4 -10        625.82        994.52       622.69 o                         
   6   4  11       6134.92       5865.55       763.73 o                         
   6   4  12      15094.99      15686.76       928.48 o                         
   6   4  13        836.46       1647.22       833.30 o                         
   6   4  14      14199.28      14171.12      1030.69 o                         
  -6  -4 -15       1926.79       3076.03      1032.48 o                         
   6   4  16       2553.57       2199.68      1647.40 o                         
  -6  -4 -16       2684.46       2991.68      1287.91 o                         
  -6   4 -17         83.80        457.77      1183.85 o                         
  -6  -4 -17        144.45       1326.38      2058.24 o                         
   6  -4  18       8766.00       7061.26      1504.21 o                         
  -6  -4 -18       9766.87       9203.10      1650.58 o                         
   6   5 -19         25.62       -260.11      1919.96 o                         
   6  -5 -19         57.32        430.55      1633.61 o                         
   6   5 -18       9206.51       8893.44      1513.07 o                         
   6  -5 -18       9259.52       9647.18      1634.74 o                         
   6   5 -17        694.43        335.01       927.76 o                         
   6  -5 -17        776.36       2554.34      1929.83 o                         
  -6  -5  16        605.03        753.32      1204.60 o                         
   6  -5 -16       2275.68       3585.71      1198.56 o                         
  -6  -5  15        972.66        992.85       868.54 o                         
   6   5 -14       3304.06       3847.01       822.46 o                         
   6   5 -13        319.28       1018.18       711.02 o                         
   6   5 -12       4557.93       4355.34       718.79 o                         
   6  -5 -11       7282.70       7693.91       654.42 o                         
   6  -5 -10       1596.97       1879.26       559.96 o                         
   6  -5  -9        669.73        801.99       486.14 o                         
   6   5  -8       8201.88       8939.68       578.09 o                         
   6  -5  -8      11861.46      12281.58       752.14 o                         
   6  -5  -7        374.34        392.95       371.31 o                         
  -6   5   7        727.70       1365.14      1280.37 o                         
   6   5  -6       9152.39       8464.89       361.89 o                         
   6  -5  -5          6.45         76.57       297.46 o                         
   6  -5  -4          2.76        100.31       367.99 o                         
   6  -5  -4       2808.69       2827.26       686.99 o                         
  -6  -5   3       5751.75       6030.70       874.92 o                         
   6  -5  -3       5950.64       6091.44       475.74 o                         
  -6   5   2       1991.61       2125.43       401.71 o                         
   6  -5  -1       6486.26       6614.20       419.70 o                         
   6  -5   0        116.95        329.74       325.85 o                         
  -6   5  -1       4615.10       4349.59       379.46 o                         
  -6   5  -2       3487.77       3566.47       429.88 o                         
   6  -5   3       2267.69       1341.49      1359.11 o                         
  -6   5  -3       2772.21       2949.41       416.02 o                         
  -6   5  -4      31988.93      33229.52       578.11 o                         
   6   5   4      31989.16      32348.97       874.20 o                         
   6   5   5       2109.50       1988.74       296.43 o                         
  -6  -5  -6       1528.80       1544.02       435.93 o                         
   6   5   7        556.67        655.78       498.84 o                         
  -6   5  -7        758.75        799.49      2307.59 o                         
   6  -5   8      19103.06      17756.54      1966.14 o                         
   6  -5   8      23314.33      22459.51       799.63 o                         
   6   5   9       6447.74       6542.92       643.82 o                         
   6   5  10       3815.14       3696.29       730.42 o                         
   6   5  11        175.83        376.62       767.15 o                         
   6   5  12       4544.17       5831.70       954.23 o                         
   6   5  13       3670.24       4188.13       963.59 o                         
   6   5  14       7971.00       8710.28      1099.96 o                         
  -6  -5 -15       1171.20       2249.77      1063.53 o                         
   6  -5  16       4473.55       5233.52      2167.09 o                         
  -6  -5 -16       5172.15       5643.05      1355.01 o                         
   6   5  17       1278.97       1304.02      1192.08 o                         
  -6  -5 -17       1311.63       2837.99      2251.99 o                         
  -6  -5 -18       1849.18       2002.87      1810.13 o                         
  -6  -5 -18       1968.80       2964.76      1591.37 o                         
  -6  -6  18       4692.92       4438.28      1413.88 o                         
   6  -6 -18       5171.16       6090.98      2023.36 o                         
  -6  -6  17        604.25       1050.56      1156.51 o                         
   6  -6 -17        674.46       -255.18      2460.51 o                         
  -6  -6  16       3839.49       3856.49      1430.16 o                         
   6   6 -16       3876.90       5397.98      1574.61 o                         
   6   6 -15        386.65        774.55       918.28 o                         
  -6  -6  14       5034.78       4878.04       931.32 o                         
  -6  -6  13       1889.09       1614.76       822.69 o                         
   6  -6 -12       6835.02       7090.00       858.87 o                         
   6  -6 -11        140.85        335.41       709.12 o                         
   6  -6 -10      13574.63      14343.68       789.89 o                         
   6  -6  -9       5361.08       5981.04       704.94 o                         
   6  -6  -8       5103.59       6371.13       776.68 o                         
  -6  -6   8       5128.00       5315.43       768.97 o                         
   6  -6  -7       1919.21       1862.74       503.45 o                         
  -6   6   7       2059.92       2730.55      1364.36 o                         
   6  -6  -6      75375.45      77539.33       846.23 o                         
   6  -6  -5      20256.17      20366.51       477.00 o                         
  -6   6   4      15963.40      16549.48       854.48 o                         
   6  -6  -4      22785.20      20761.81       704.97 o                         
   6   6  -3       3687.31       2963.21       484.12 o                         
   6  -6  -3       3837.65       3785.61       597.94 o                         
   6  -6  -2     100599.45      85357.46      1057.53 o                         
  -6   6   2     107510.80     108704.52       944.84 o                         
   6  -6  -1         21.19        266.91       414.55 o                         
   6   6   0      52514.95      53182.92       788.28 o                         
  -6   6  -1         77.08        327.64       475.08 o                         
  -6   6  -2      87616.95      89578.88       867.68 o                         
  -6   6  -3       1713.99       1445.14       719.29 o                         
   6   6   3       2037.43       2340.34       483.23 o                         
  -6  -6  -4      77771.88      77969.86       905.99 o                         
   6   6   4      79172.11      76920.80      1185.42 o                         
   6   6   5       5498.24       5796.91       475.15 o                         
  -6  -6  -5       7275.02       7952.00      2528.24 o                         
   6   6   6     125565.95     126426.82      1051.19 o                         
   6   6   7       1256.14       1454.77       498.62 o                         
  -6   6  -7       1258.82       2372.59      1685.31 o                         
  -6  -6  -8      50280.94      50182.78      4137.09 o                         
   6   6   8      50287.02      50652.05       914.00 o                         
   6  -6   9       4283.46       4342.51       693.37 o                         
   6   6  10      81038.48      84565.23      1396.64 o                         
   6   6  11         24.94        566.13       915.64 o                         
   6   6  12      38929.67      39214.25      1423.95 o                         
   6   6  13        486.19        715.76      1038.55 o                         
  -6  -6 -14      27396.89      28200.34      1437.16 o                         
  -6  -6 -15       1205.48       2295.55      1206.09 o                         
  -6  -6 -16      37869.95      32704.25      4485.36 o                         
  -6  -6 -16      37951.85      38946.32      1576.78 o                         
  -6  -6 -17       1566.30       1633.49      1405.36 o                         
  -6  -6 -17       1638.31       2883.29      2118.71 o                         
  -6  -7  17        345.69         59.15      1749.73 o                         
   6  -7 -17        360.57       2166.63      1995.06 o                         
  -6  -7  16         52.44        661.39      2370.62 o                         
   6  -7 -16       2760.95       3546.80      1429.46 o                         
  -6  -7  15       8894.05       9787.98      1255.57 o                         
  -6  -7  14       7285.34       8652.77      1160.96 o                         
   6  -7 -13        256.63        612.00       919.57 o                         
   6  -7 -12       4120.08       4379.42       922.01 o                         
   6  -7 -11        288.89        769.04       799.65 o                         
   6  -7 -10       4948.35       4495.15       799.89 o                         
   6  -7  -9        315.12        740.51       740.69 o                         
   6  -7  -8       3336.09       3136.26      1018.40 o                         
  -6   7   8       6756.92       6731.17       854.80 o                         
   6  -7  -7         11.78         54.42       662.22 o                         
  -6   7   7         29.14        128.87      1056.13 o                         
  -6   7   6       1586.30       1780.82       430.62 o                         
   6  -7  -5       4244.03       4259.02       471.56 o                         
  -6   7   5       5829.84       4996.47      2510.20 o                         
   6  -7  -4        239.55        166.67       679.13 o                         
  -6   7   4        554.76        922.80       794.42 o                         
   6  -7  -3       3754.20       3553.04       595.03 o                         
  -6   7   2      22848.74      23188.60       749.82 o                         
   6  -7  -1       1996.65       1820.14       564.45 o                         
   6   7   0       1167.54       1286.56       447.06 o                         
   6   7   1       8183.39       8804.28       574.45 o                         
   6   7   2      10068.02      10363.86       587.43 o                         
   6  -7   3         93.15        -48.21      1635.47 o                         
  -6   7  -3        421.74        814.02       564.17 o                         
   6   7   4       3593.50       3159.15       780.06 o                         
  -6   7  -4       3614.52       4127.83       708.33 o                         
   6   7   5      18079.00      17689.95       568.46 o                         
  -6   7  -5      18451.30      16688.50      2571.26 o                         
   6   7   6        153.48        369.25       449.18 o                         
  -6   7  -6       8722.52       8228.26      3397.07 o                         
  -6   7  -7      12100.27      12295.64       688.76 o                         
   6   7   7      12195.45      12438.81      1066.66 o                         
  -6  -7  -8       3654.71       5130.04      2761.31 o                         
   6   7   8       4602.65       4772.30       679.77 o                         
   6   7   9       5663.99       6226.38       811.05 o                         
   6   7  10       7093.88       7620.41       928.10 o                         
   6  -7  11        245.51        844.16       931.19 o                         
   6   7  12       2836.75       2318.51       964.55 o                         
   6   7  13       1627.23       1746.83      1048.75 o                         
  -6  -7 -14       5670.29       5769.89      1235.98 o                         
  -6  -7 -15        614.95       1634.81      1256.39 o                         
  -6  -7 -16          9.55      -1366.78      3864.73 o                         
  -6  -7 -16       1765.95       2899.28      1427.24 o                         
  -6  -8  16      18324.75      18948.87      2896.91 o                         
   6  -8 -16      18356.58      18961.75      1641.11 o                         
  -6  -8  15        742.49       2281.17      1293.21 o                         
   6  -8 -14      30651.08      30677.92      1459.75 o                         
   6  -8 -13       1025.11       1096.56      1028.44 o                         
   6  -8 -12       9202.86       8747.85      1094.04 o                         
   6  -8 -11       3597.80       4350.85      1006.78 o                         
   6  -8 -10      22707.72      22663.32      1116.36 o                         
   6  -8  -9       3842.25       4012.66       885.13 o                         
   6  -8  -8      11033.03      12219.97      1643.59 o                         
   6  -8  -8      11640.73      11091.59      1007.85 o                         
  -6   8   7        389.42        326.66       717.13 o                         
  -6   8   7        650.94        817.43      1281.84 o                         
   6  -8  -6      40196.62      41475.46       799.34 o                         
   6   8  -6      40358.46      39841.42      3916.91 o                         
   6  -8  -5      13274.69      13659.67       582.78 o                         
   6  -8  -5      13547.25      12036.95      2463.71 o                         
  -6  -8   4      29481.41      28502.82      1183.36 o                         
   6  -8  -4      29816.56      29477.86       934.93 o                         
  -6   8   3        232.27        633.25       625.04 o                         
  -6   8   2      53951.93      54170.79       968.42 o                         
   6  -8  -1       1523.39       1299.18       617.64 o                         
   6  -8   0       3640.39       4098.82       638.31 o                         
   6   8   1       6008.45       5686.28       785.92 o                         
   6   8   2      24384.62      24605.22       883.05 o                         
   6   8   3         28.21        134.88       625.02 o                         
   6   8   4       3820.81       3927.12       881.25 o                         
  -6   8  -4       6406.75       6395.09       744.73 o                         
  -6   8  -5       3107.26       3079.31       539.01 o                         
   6   8   5       4271.64       4300.79      1301.12 o                         
   6   8   6      21613.01      21875.07       635.38 o                         
  -6   8  -6      21617.02      17911.65      3892.21 o                         
  -6   8  -7         34.07        168.00       606.56 o                         
   6   8   7         35.96        591.55      1107.89 o                         
   6   8   8      21604.91      21148.62      2463.17 o                         
   6   8   8      21739.90      22374.12       929.50 o                         
   6   8   9       1803.29       2151.13       821.50 o                         
   6   8  10       5116.17       5639.01       959.68 o                         
   6   8  11        720.11       1587.05       958.00 o                         
   6   8  12       6317.22       6447.69      1122.62 o                         
   6  -8  13         21.74        359.94      1406.69 o                         
  -6  -8 -14       2172.13       3025.75      1401.73 o                         
  -6  -8 -15       2093.05       1624.95      1467.41 o                         
   6  -9 -15       1591.64       2357.22      1461.48 o                         
   6  -9 -14        170.21       1206.17      1342.01 o                         
   6  -9 -13       4917.10       5383.06      1311.99 o                         
   6  -9 -12       8170.67       7282.13      1179.84 o                         
   6  -9 -11         41.98        755.05       990.28 o                         
   6  -9 -10       1103.99       1664.56       963.43 o                         
  -6   9   9      13800.92      15636.21      1112.43 o                         
  -6   9   8       1841.26       1830.21       873.37 o                         
  -6   9   7         10.76        434.43      1096.17 o                         
   6  -9  -7        159.18        722.93      1019.22 o                         
   6  -9  -6        448.31        500.81       651.53 o                         
   6  -9  -6       2959.88       5914.50      2662.95 o                         
   6  -9  -5        399.47        428.21       659.78 o                         
  -6   9   5        672.26       1819.08      2143.31 o                         
  -6   9   4       2318.25       2385.01       951.32 o                         
   6  -9  -4       2383.03       3102.43       950.69 o                         
  -6  -9   3        269.44       1338.22      2070.97 o                         
  -6   9   3        301.20        461.40       750.04 o                         
  -6   9   2       6587.49       7215.66       840.31 o                         
  -6   9   1       4802.38       5141.56       822.12 o                         
  -6   9   0       1418.41       1229.78       741.55 o                         
   6   9   1       1248.81       1218.11       795.07 o                         
   6   9   2       1348.35       1311.36       804.92 o                         
   6   9   3        385.67       1359.62       776.09 o                         
   6   9   4        738.55       1179.92       722.73 o                         
  -6   9  -4        941.90       1434.25      1201.91 o                         
  -6   9  -5       3109.92       3451.25       621.88 o                         
  -6   9  -5       3144.96       3656.37      1754.77 o                         
  -6   9  -6         71.53       -202.48       652.54 o                         
  -6   9  -6        109.53       1476.51      2823.39 o                         
   6   9   7       1329.18       1564.89       919.31 o                         
  -6   9  -7       1555.53       1789.26      1303.05 o                         
   6   9   8        124.61       -407.65      3827.40 o                         
  -6   9  -8        291.39        562.36       947.56 o                         
  -6   9  -9       2333.18       2931.65       891.84 o                         
  -6   9 -10       2532.38       3381.05       977.19 o                         
  -6   9 -11       4106.47       3635.92      1132.92 o                         
  -6   9 -12        724.57        878.94      1231.36 o                         
  -6   9 -13        451.97        376.50      1401.30 o                         
  -6  -9 -14       1628.21       2142.53      1467.43 o                         
   6 -10 -13        305.39       2090.48      1339.89 o                         
   6 -10 -12      17485.99      16869.75      1433.28 o                         
  -6  10  11       1899.75       2550.79      1042.63 o                         
  -6  10  10      18316.33      18472.08      1249.21 o                         
   6 -10  -9       3228.01       3525.24      1150.87 o                         
   6 -10  -8      12980.63      13608.45      1151.87 o                         
   6 -10  -7        880.47       1101.87      1109.24 o                         
   6 -10  -7       1040.04       1585.35      1383.50 o                         
   6 -10  -6      12027.36      12016.67      1038.70 o                         
  -6  10   6      12210.03      12049.46      1657.41 o                         
   6 -10  -5        284.60        170.47       843.46 o                         
  -6  10   5        291.08        501.03      1644.28 o                         
  -6  10   4       4700.36       4674.08      1183.21 o                         
  -6  10   4       5159.41       5144.53      1508.44 o                         
  -6  10   3        755.63       1422.72      1067.44 o                         
  -6  10   2       8218.54       8093.37       999.96 o                         
  -6 -10   1        588.57       1073.05       830.78 o                         
   6 -10   0      11539.46      11724.46       989.60 o                         
  -6 -10  -1       6019.86       5197.30       901.26 o                         
   6  10   2       4777.23       4876.63       898.47 o                         
   6  10   3       6865.95       8011.76       944.13 o                         
   6  10   4       5233.36       5699.50      1374.36 o                         
  -6  10  -4       5645.68       5274.67      1359.37 o                         
   6  10   5         73.87        760.82       941.96 o                         
  -6  10  -5         98.83        269.28      1966.10 o                         
   6  10   6       1088.49        901.61       910.67 o                         
  -6  10  -6       1090.25        581.15      2343.62 o                         
  -6  10  -7         47.12        362.31      1140.52 o                         
  -6 -10  -7         47.35       -242.07      1412.99 o                         
   6  10   8       2215.13       -539.72      3879.58 o                         
   6  10   8       2492.32       2884.53      1193.20 o                         
  -6  10  -9       2572.79       2175.74      1207.76 o                         
  -6  10 -10       3329.09       3738.43      1330.38 o                         
  -6  10 -11       5053.64       5839.79      1424.67 o                         
  -6 -10 -12       5483.17       7193.73      1603.84 o                         
   6 -11 -11        251.51        416.22      1317.57 o                         
   6 -11 -10       2387.89       3673.49      1374.89 o                         
   6 -11  -9       3147.68       4255.09      1319.96 o                         
  -6  11   8        661.75       1084.88      1455.82 o                         
  -6  11   7        197.34        475.76      1441.77 o                         
  -6  11   7        222.12        443.53      1810.18 o                         
  -6  11   6          2.67        265.30      1225.73 o                         
   6 -11  -6        454.78       1330.38      1850.08 o                         
  -6  11   5       1653.11       1881.29       937.29 o                         
  -6  11   5       1742.81       2333.54      2725.07 o                         
  -6  11   4        176.04        200.12      1431.42 o                         
  -6  11   4        182.99        559.83      1498.01 o                         
  -6  11   3        475.36       1274.24      1164.07 o                         
  -6  11   2       1844.03       2917.71      1159.93 o                         
  -6  11   1       2279.72       2624.33      1101.61 o                         
  -6  11   0        234.79        640.94      1006.41 o                         
  -6  11  -1       3797.93       4666.25      1024.88 o                         
   6  11   2       6184.63       5660.52      1103.54 o                         
   6  11   3        109.89       1089.52      1142.62 o                         
   6  11   4         79.17       -504.14      1522.50 o                         
  -6  11  -4         94.62       1327.87      1439.33 o                         
   6  11   5       1022.68       1262.26       983.14 o                         
  -6  11  -5       1167.67       3058.64      2637.80 o                         
   6  11   6       4865.98       6108.69      1059.78 o                         
  -6  11  -6       6901.07       7736.39      2588.51 o                         
   6  11   7        166.71         45.71      1450.87 o                         
  -6  11  -7        247.77       1129.65      1652.66 o                         
   6  11   8       1368.45       2527.15      1328.59 o                         
  -6 -11  -9       1101.80       1300.49      1397.98 o                         
   6  11  10       6394.81       7633.95      1678.04 o                         
  -6  12   8      16164.91      13935.95      2045.03 o                         
  -6  12   7      11009.12      12598.52      2380.59 o                         
  -6  12   7      11219.00      11579.38      2317.04 o                         
  -6  12   6       3044.49       4463.77      1950.28 o                         
  -6  12   6       3133.54       2998.56      2125.65 o                         
  -6  12   5        417.47        931.66      1264.56 o                         
  -6  12   5        540.87       1399.65      2790.48 o                         
  -6 -12   4      15067.29      16339.59      2256.70 o                         
  -6  12   4      18221.17      19747.37      1820.02 o                         
  -6  12   3       5315.45       6029.07      1470.32 o                         
  -6  12   2      11137.30      12577.62      1611.53 o                         
  -6  12   1         86.17       1578.80      1372.39 o                         
   6 -12   0      36623.43      38380.34      2056.82 o                         
  -6  12  -1        893.79        924.90      1436.33 o                         
  -6  12  -2      24177.39      25657.37      1697.72 o                         
   6  12   3       2465.16       3281.01      1364.81 o                         
   6  12   4      35955.70      35004.19      2855.39 o                         
  -6  12  -4      37277.32      36381.14      2044.81 o                         
   6  12   5       1406.78       2565.69      1581.87 o                         
  -6  12  -5       1443.40       2140.90      2038.89 o                         
   6  12   6      18335.84      17613.19      1438.93 o                         
  -6  12  -6      18389.44      18667.49      3100.01 o                         
   6  12   7        567.98        500.85      1769.20 o                         
  -6  12  -7        567.98       1593.67      1967.37 o                         
   7   0 -19       2856.41       2407.12      3753.75 o                         
   7   0 -19       3001.87       3064.26      1922.03 o                         
   7   0 -17      16996.49      19294.46      1199.87 o                         
   7   0 -15        177.96         56.32       914.33 o                         
   7   0 -13       8835.77       9763.31       824.56 o                         
   7   0 -11        514.23        430.14       524.44 o                         
   7   0  -9       9152.72       8840.84       485.63 o                         
   7   0  -7       3181.15       2884.90       430.66 o                         
   7   0  -5       1613.69       1689.97       464.16 o                         
  -7   0   3       7678.64       7832.61       978.80 o                         
  -7   0   3      12485.62      12332.50       621.18 o                         
  -7   0   1        810.71       1159.27       695.70 o                         
  -7   0  -1       6183.70       6531.67       897.10 o                         
   7   0   3      54801.92      48813.22      1636.98 o                         
  -7   0  -3      55475.45      56682.92      1054.13 o                         
  -7   0  -5       1505.83       1717.00       425.58 o                         
   7   0   7      14705.91      13007.46       585.85 o                         
  -7   0  -9       3128.27       2935.60      1197.11 o                         
  -7   0 -11        213.77        681.12       953.46 o                         
  -7   0 -13       1215.35       2269.36      1128.77 o                         
  -7   0 -15          3.08        180.56      1334.15 o                         
  -7   0 -17        117.40        143.22      1104.07 o                         
   7   0  19       1239.42       3114.13      2043.45 o                         
   7   1 -20       6262.22       5587.71      1296.97 o                         
   7  -1 -19        676.73        835.67      2860.84 o                         
   7   1 -19        680.84        672.28      1204.41 o                         
   7   1 -18       8851.15       9300.51      1189.12 o                         
   7  -1 -18      12004.25      12877.39      1426.75 o                         
   7   1 -17        553.61        539.56       802.76 o                         
   7  -1 -17        554.83         77.30      1938.88 o                         
  -7  -1  16      19247.26      20212.46      1017.59 o                         
   7  -1 -16      19807.62      20758.41      1324.74 o                         
   7   1 -15        300.32       1027.06       660.32 o                         
   7  -1 -14      36636.33      36651.31       804.98 o                         
   7  -1 -13        183.63        -83.90       564.54 o                         
   7  -1 -12      37021.77      36658.21       792.41 o                         
   7  -1 -11       2156.85       2469.86       446.52 o                         
   7  -1 -10      23418.49      23730.05       591.88 o                         
  -7   1   9       1580.78       1380.27       873.08 o                         
  -7  -1   9       1782.83       2361.81       450.33 o                         
  -7  -1   8      69449.46      70226.23      1384.23 o                         
  -7  -1   8      69455.03      68373.85       750.44 o                         
  -7  -1   7      17509.89      17060.54       404.27 o                         
   7  -1  -6      42354.48      39270.26       500.85 o                         
  -7  -1   5        720.63        650.05       289.52 o                         
   7  -1  -4     154120.23     149997.66       963.74 o                         
  -7   1   4     161973.98     165760.23      1699.36 o                         
  -7   1   3       1700.61       1540.32       421.57 o                         
  -7  -1   2     121500.09     113538.05       907.87 o                         
  -7  -1   1       5362.90       5375.09       528.01 o                         
  -7  -1   0     146629.55     149711.95      1306.65 o                         
   7   1   1      13067.53      12502.35       607.66 o                         
  -7  -1  -2      71751.80      67026.00       708.58 o                         
  -7   1  -3        188.78        279.35       465.69 o                         
   7  -1   4      89536.62      84235.61       682.20 o                         
  -7   1  -5         47.25         82.51       401.16 o                         
   7  -1   6      71427.19      69735.51       725.43 o                         
   7  -1   7       5695.07       5359.05       369.41 o                         
  -7   1  -7       6170.97       5245.39      3209.58 o                         
   7   1   8      67705.93      57443.32      1367.73 o                         
  -7   1  -8      67786.70      61267.51      1024.57 o                         
   7   1   9        693.88       1645.52       851.79 o                         
  -7  -1 -10      72650.75      68353.62      1292.42 o                         
   7  -1  11       7511.00       6963.76       827.95 o                         
  -7  -1 -12      19058.04      18873.89       973.65 o                         
  -7  -1 -13       3795.53       4141.35       839.21 o                         
  -7   1 -14      28064.09      30023.86      1026.56 o                         
  -7  -1 -15        868.83       1463.76       836.25 o                         
  -7  -1 -16       6223.75       6026.19      1674.14 o                         
  -7  -1 -16       6624.56       7044.71      1005.44 o                         
   7   1  17       1261.61       1731.07       940.75 o                         
  -7  -1 -17       1284.44       1368.55      2222.11 o                         
  -7  -1 -18      17930.30      17523.41      1585.58 o                         
  -7  -1 -18      18982.52      22057.62      1621.35 o                         
   7   1  19        752.91       1611.51      3398.82 o                         
  -7  -1 -19        774.35       2107.02      1456.74 o                         
   7   2 -20        746.47       1072.55      1306.42 o                         
   7   2 -19        561.99        393.31      2916.63 o                         
   7   2 -19        598.35       1745.42      1100.83 o                         
   7   2 -18       2251.66       2269.89      1015.86 o                         
   7  -2 -18       2639.13       2559.00      1478.22 o                         
   7   2 -17        547.15        559.67       831.44 o                         
   7  -2 -17        664.74       1912.63      1712.97 o                         
   7   2 -16       2787.39       2404.05      1014.57 o                         
   7  -2 -16       3595.37       3952.09      1138.34 o                         
   7   2 -15       1479.49       1844.88       791.82 o                         
   7   2 -14        934.21       1353.98       662.53 o                         
   7   2 -13       1191.73       1334.21       573.51 o                         
   7  -2 -12       1557.19       1708.15       523.48 o                         
   7  -2 -11       7404.89       7340.55       543.55 o                         
   7  -2 -10       2022.33       1809.18       446.57 o                         
   7  -2  -9       7127.48       6735.44       457.78 o                         
  -7   2   8        865.14        850.90       820.68 o                         
  -7  -2   8       1269.91       1227.31       449.27 o                         
  -7  -2   7        734.28        709.54       312.82 o                         
  -7   2   7        945.39       1405.85      1465.60 o                         
  -7  -2   6       9376.63       8981.15       353.38 o                         
  -7  -2   5         20.66         30.38       268.69 o                         
  -7  -2   4       2755.59       2340.11       267.93 o                         
   7  -2  -4       2756.82       2407.77      1230.98 o                         
  -7  -2   3       7979.67       6972.32       381.10 o                         
  -7   2   2        828.51        921.84       420.38 o                         
   7   2  -1       3057.48       3072.38       487.13 o                         
   7  -2   0       4301.67       4034.89       524.93 o                         
   7   2   1       7155.16       7142.38       540.19 o                         
   7  -2   2       4424.89       3837.86       434.75 o                         
  -7   2  -3       4059.99       4362.05       462.89 o                         
  -7   2  -4         14.22        296.84       437.01 o                         
  -7   2  -4        255.93       1520.79      1752.13 o                         
  -7   2  -5          2.85         59.90       457.29 o                         
   7  -2   6      34901.95      32759.51       666.07 o                         
   7  -2   7       1325.60       1074.65       374.54 o                         
   7  -2   8         11.90        293.58       703.38 o                         
  -7   2  -8        505.85        639.93       749.83 o                         
  -7   2  -9       1737.80       1787.13       779.99 o                         
  -7  -2 -10       3386.95       3624.64       776.76 o                         
  -7  -2 -11       2457.92       2664.60       754.31 o                         
  -7  -2 -12       2752.47       2523.05       759.46 o                         
  -7   2 -13       4810.83       5141.34       814.51 o                         
  -7   2 -14        328.14        938.78       811.44 o                         
  -7  -2 -15       1112.33       1788.16       870.00 o                         
  -7  -2 -16          1.63       -286.83      2025.46 o                         
  -7  -2 -16       1293.91       1567.31      1063.74 o                         
   7   2  17        423.00        650.77       977.21 o                         
  -7  -2 -17        521.51        872.73      2339.88 o                         
  -7   2 -18        636.79       1578.89      1610.45 o                         
  -7  -2 -18        713.36       1719.17      1566.23 o                         
   7  -2  19         81.32       -308.84      2223.42 o                         
  -7  -2 -19         81.32        635.14      1667.82 o                         
   7   3 -19          0.44       1621.97      2876.31 o                         
   7   3 -19         64.74        482.62      1177.43 o                         
   7   3 -18      15778.45      15318.63      1252.48 o                         
   7   3 -18      15827.70      17637.77      1732.82 o                         
   7   3 -17        861.06        993.74       784.02 o                         
   7  -3 -17        878.93       1295.62      2300.70 o                         
   7   3 -16      10665.56       9575.70      1085.06 o                         
   7   3 -16      10667.75      11203.11      1212.23 o                         
   7   3 -15       3830.91       4093.00       821.96 o                         
   7   3 -14       4888.63       4406.80       783.93 o                         
  -7  -3  13       7409.04       7202.21       700.62 o                         
  -7  -3  12      12709.50      11943.25       675.16 o                         
  -7  -3  11       2331.69       2200.26       497.78 o                         
   7  -3 -10      10463.28      10245.68       515.17 o                         
   7  -3  -9        702.58        369.38       323.91 o                         
  -7  -3   9        982.42       1376.16       482.83 o                         
   7  -3  -8      13482.66      13809.04      1213.31 o                         
  -7  -3   8      13486.00      12691.48       538.78 o                         
   7  -3  -7       3611.07       3640.78       398.81 o                         
   7   3  -7       3723.05       3534.84      1646.06 o                         
   7  -3  -6       2183.44       2311.07       372.96 o                         
   7  -3  -5        748.85        641.64       376.21 o                         
   7  -3  -4       3505.32       3122.14       428.00 o                         
   7  -3  -4       3724.14       3877.24      1442.83 o                         
  -7  -3   3       4975.84       4031.69      2379.75 o                         
   7  -3  -3       6269.78       6629.79       464.50 o                         
   7  -3  -2       4518.54       4677.33       458.83 o                         
   7  -3  -1      21356.03      21364.43       484.60 o                         
   7  -3   0        234.13        302.74       368.40 o                         
   7   3   1      11737.34      12242.35       581.79 o                         
   7  -3   2        980.22       1457.82       452.36 o                         
   7  -3   3      14751.54      14121.85       632.33 o                         
   7  -3   3      15187.99      15678.38       573.01 o                         
  -7   3  -4       2494.56       2715.74       459.41 o                         
  -7   3  -4       2802.03       3017.61       994.00 o                         
  -7   3  -5       3013.85       2949.04       476.55 o                         
  -7   3  -6        121.06        231.81       448.84 o                         
   7   3   7       1132.97       1151.77       440.37 o                         
   7  -3   8       2134.80       2539.98       671.34 o                         
  -7  -3  -9       3300.29       3561.43      1260.69 o                         
   7  -3   9       4559.50       4613.97       714.99 o                         
   7  -3  10       3675.90       3725.65       792.78 o                         
  -7  -3 -11         87.01        391.34       733.27 o                         
  -7   3 -12       2108.36       1900.83       731.73 o                         
  -7  -3 -13       1060.81        942.38       804.82 o                         
   7   3  14       6722.82       6595.79       892.40 o                         
   7   3  15        984.55       1274.70       970.18 o                         
  -7  -3 -16      11001.40      10068.78      2030.92 o                         
  -7  -3 -16      11118.79      11927.73      1282.48 o                         
   7   3  17        726.27        188.76      1307.34 o                         
  -7  -3 -17        744.52        807.58      1748.12 o                         
  -7   3 -18       4228.90       3576.06      1490.66 o                         
  -7  -3 -18       4694.92       6095.32      1759.01 o                         
   7   4 -19         89.75        121.21      1964.80 o                         
   7  -4 -19        107.10       1469.13      1317.38 o                         
   7   4 -18        516.86        210.32      1153.26 o                         
   7  -4 -18        581.27       1811.54      1554.03 o                         
   7   4 -17        691.44        827.84       945.48 o                         
   7  -4 -17        698.79       2399.82      1933.91 o                         
   7   4 -16       1492.24       1807.97      1176.38 o                         
   7  -4 -16       1716.23       1721.04      1150.47 o                         
  -7  -4  15       3732.37       4190.28       890.55 o                         
  -7  -4  14       1727.88       2438.68       845.61 o                         
  -7  -4  13       4947.42       5218.89       727.05 o                         
  -7  -4  12       1672.13       1890.06       686.30 o                         
  -7  -4  11       2519.53       2545.06       580.98 o                         
  -7  -4  10       5001.09       4413.36       561.71 o                         
   7  -4  -9        124.86        335.03       501.58 o                         
  -7   4   8        369.97        291.87       514.00 o                         
   7  -4  -8        674.45       1008.63       543.08 o                         
   7  -4  -7       9125.24       8437.58       399.04 o                         
   7  -4  -7       9299.53      10228.60      1382.54 o                         
   7  -4  -6        479.36        514.18       319.34 o                         
   7  -4  -5         16.05        139.11       326.08 o                         
   7  -4  -4       8183.51       8221.96       515.01 o                         
  -7   4   4       8959.61       9021.05      1019.62 o                         
  -7  -4   3       6142.54       5778.63       968.55 o                         
  -7   4   3       6402.87       6083.99       525.58 o                         
   7   4  -2       2370.27       2370.78       480.21 o                         
   7  -4  -1       1431.67       1624.68       492.01 o                         
   7   4   0      13868.04      13503.42       502.28 o                         
   7   4   1       3974.21       4773.97       461.18 o                         
  -7   4  -2        703.59        871.93       459.55 o                         
   7  -4   3       2967.57       2744.36       647.70 o                         
  -7   4  -3       3506.37       3160.49       552.05 o                         
   7  -4   4       8847.88       8067.91       465.37 o                         
  -7   4  -4       9565.71       9921.39       988.58 o                         
  -7  -4  -5       9663.79       7845.44       354.47 o                         
  -7   4  -6         15.78        -32.52       461.38 o                         
  -7  -4  -7       1657.81       1744.84       537.09 o                         
  -7   4  -7       1774.30       1540.98      2407.87 o                         
   7   4   8       6981.16       8057.03      2357.22 o                         
   7  -4   8       9111.79       9914.85       757.10 o                         
   7  -4   9       2922.31       2759.93       702.58 o                         
   7  -4  10       2496.66       2913.47       776.40 o                         
  -7   4 -11        525.43        997.50       771.61 o                         
   7   4  12       4258.27       4961.29       858.34 o                         
   7   4  13       1237.31       2893.26       887.14 o                         
   7   4  14       1608.32       1953.54       972.76 o                         
   7   4  15        398.00       1081.71      1104.75 o                         
  -7  -4 -16        690.76         22.18      2275.49 o                         
  -7  -4 -16       1015.26       1680.56      1291.02 o                         
   7  -4  17          5.32       -170.86      1333.39 o                         
  -7  -4 -17         13.99       -653.47      1810.61 o                         
  -7   4 -18         65.06        619.83      1713.43 o                         
  -7  -4 -18         65.06         85.88      1680.71 o                         
   7   5 -18       7289.75       6993.19      1310.03 o                         
  -7   5  18       8256.85      10025.92      1829.61 o                         
   7   5 -17        372.43        373.06       992.38 o                         
   7  -5 -17        484.62       1985.73      1896.33 o                         
  -7  -5  16       7964.77       7442.74      1251.91 o                         
   7  -5 -16       8357.17       7716.90      1292.70 o                         
  -7  -5  15       1019.59       1231.58       991.06 o                         
  -7  -5  14      16125.27      16526.11      1052.20 o                         
  -7  -5  13       1334.53       1803.53       819.22 o                         
  -7  -5  12      14734.80      14536.08       912.68 o                         
  -7  -5  11       1626.53       1819.82       680.47 o                         
   7  -5 -10      42368.90      42244.25      1011.37 o                         
   7  -5  -9       5809.93       5669.72       619.61 o                         
  -7   5   8      48010.50      50294.05       972.24 o                         
   7  -5  -8      49686.13      48692.09       861.45 o                         
   7  -5  -7       2303.75       2480.08       435.90 o                         
  -7   5   7       2352.57       2177.01      1481.94 o                         
   7  -5  -6      45643.42      46246.58       619.64 o                         
   7  -5  -5      22301.67      22249.13       524.55 o                         
  -7  -5   4      43484.38      44723.56       804.78 o                         
   7  -5  -4      49721.93      48813.72      1113.06 o                         
  -7  -5   3       4281.58       5366.87      1381.13 o                         
   7  -5  -3       4488.31       5161.90       535.35 o                         
  -7   5   2      69497.38      69193.46       834.00 o                         
   7  -5  -1       2151.66       2328.48       499.64 o                         
   7   5   0      43709.84      45053.92       694.60 o                         
   7   5   1       4862.12       4484.84       455.48 o                         
   7   5   2      98894.73     104121.66       903.98 o                         
   7  -5   3       2356.75       2235.43      1900.52 o                         
  -7  -5  -3       2732.32       2740.79       513.25 o                         
  -7  -5  -4      71112.07      71198.08       972.76 o                         
  -7   5  -4      74926.45      73293.98      1154.30 o                         
  -7   5  -5        627.63        504.49       441.40 o                         
  -7  -5  -5       2583.83       1507.45      2306.44 o                         
   7  -5   6      43130.04      42191.20       778.76 o                         
  -7  -5  -7        506.60        534.27       589.94 o                         
  -7   5  -7        531.23       1251.99      1380.77 o                         
  -7  -5  -8      58312.06      56609.15      2762.74 o                         
   7   5   8      58422.73      59525.41      1043.42 o                         
   7   5   9       9297.30       9500.45       778.53 o                         
   7   5  10      13301.48      13054.12       915.45 o                         
   7   5  11       3117.93       2755.49       836.26 o                         
   7   5  12      38500.05      39209.57      1385.49 o                         
   7   5  13       1448.69       1583.43       996.01 o                         
   7   5  14      17966.56      19550.88      1249.71 o                         
  -7  -5 -15       1953.20       2282.05      1098.25 o                         
  -7  -5 -16      18089.27      15194.33      2571.76 o                         
  -7  -5 -16      18123.67      19140.13      1493.15 o                         
   7   5  17        920.98       2001.45      1270.42 o                         
  -7  -5 -17        933.87       1928.52      2128.75 o                         
  -7  -6  17        823.15        611.08      1421.59 o                         
   7  -6 -17        958.39       2063.32      2186.08 o                         
  -7  -6  16        933.71       1344.60      1633.20 o                         
   7  -6 -16       4255.49       5520.26      1573.03 o                         
  -7  -6  15       9360.42      10253.30      1112.42 o                         
  -7  -6  14       2689.95       3496.57       962.54 o                         
  -7  -6  13        366.33         87.73       830.33 o                         
   7  -6 -12       8085.41       8706.43       919.24 o                         
  -7   6  11        144.83       1222.13       802.25 o                         
   7  -6 -10      13260.00      13153.59       869.02 o                         
   7  -6  -9       1312.58       1557.91       706.96 o                         
   7  -6  -8         69.24        141.64      1114.73 o                         
  -7  -6   8       4479.66       4442.85       646.70 o                         
   7  -6  -7         30.61        108.89       459.99 o                         
  -7   6   7        140.79        815.53      1498.72 o                         
   7  -6  -6       1058.56        931.08       407.10 o                         
  -7   6   5       4538.44       4327.46       444.82 o                         
  -7   6   5       5724.24       5633.16      2282.50 o                         
  -7   6   4        553.39        894.60       571.04 o                         
   7  -6  -4       1368.30       1810.76       913.20 o                         
  -7  -6   3        225.99        438.48      1388.66 o                         
  -7   6   3        231.05        665.44       644.03 o                         
   7  -6  -2        356.68        692.86       603.05 o                         
   7  -6  -1       7496.68       7489.67       635.73 o                         
   7   6   0       7116.16       7042.51       632.81 o                         
  -7   6  -1       8684.33       8288.53       593.91 o                         
  -7   6  -2       1561.71       1628.57       450.42 o                         
   7   6   3         77.51        313.88       496.10 o                         
   7   6   4       9290.36       9080.93       584.33 o                         
  -7   6  -4       9338.85       9434.92       770.80 o                         
  -7   6  -5      13518.67      14052.70       535.53 o                         
  -7  -6  -5      13916.74      13864.82      2783.72 o                         
   7   6   6         25.87        259.76       459.89 o                         
  -7  -6  -7        575.77        748.17       590.88 o                         
   7   6   7        823.57       1372.77      1089.55 o                         
   7   6   8       9625.09      10014.55       746.34 o                         
   7   6   9       1294.45       1343.75       751.59 o                         
   7   6  10       7072.93       6653.33       868.46 o                         
   7  -6  11        596.73        645.49       950.05 o                         
   7   6  12       3936.27       3379.20      1010.00 o                         
   7   6  13         86.34        825.07      1063.35 o                         
   7   6  14       3774.98       3818.74      1218.92 o                         
  -7  -6 -15        176.77        636.11      1259.63 o                         
  -7  -6 -16        512.64        586.65      4009.65 o                         
  -7  -6 -16       2862.32       4326.03      1317.41 o                         
  -7  -7  17        381.97       -170.62      1340.90 o                         
   7  -7 -17        281.45       -351.02      3206.72 o                         
  -7  -7  16      20023.89      20056.53      2948.28 o                         
   7  -7 -16      20024.71      22872.59      1773.12 o                         
  -7  -7  15         56.53       1023.02      1260.33 o                         
  -7  -7  14      20062.77      21661.44      1333.78 o                         
   7  -7 -13        144.31        256.86       962.08 o                         
   7  -7 -12      26428.96      27023.72      1215.17 o                         
   7  -7 -11        468.93        643.25       807.93 o                         
  -7   7  10      26928.21      27473.24      1106.70 o                         
   7  -7  -9        747.04       1134.29       833.79 o                         
   7  -7  -8      10806.91      11029.17      1138.45 o                         
  -7  -7   8      11127.52      10620.94       943.58 o                         
   7  -7  -7       1085.46       1316.63       642.00 o                         
   7  -7  -7       2146.84       2405.08      1158.87 o                         
   7  -7  -6      97691.28     100384.07      1004.77 o                         
   7  -7  -5        214.52        267.25       440.06 o                         
  -7  -7   4      43740.93      43502.29      1212.18 o                         
   7  -7  -4      47886.37      48065.16      1043.01 o                         
  -7   7   3       1897.63       1785.85       646.11 o                         
   7  -7  -2     112186.10     113109.00      1220.29 o                         
   7  -7  -1        145.86        492.08       632.18 o                         
   7   7   0      75702.50      77968.38      1081.23 o                         
   7   7   1       1003.65        830.61       516.99 o                         
  -7   7  -2      48466.80      48442.16       845.71 o                         
  -7   7  -3        462.70        893.92       556.18 o                         
  -7  -7  -4      47260.29      47387.42      1169.33 o                         
  -7   7  -4      51097.04      50387.81       973.94 o                         
   7   7   5       1807.30       1572.84       464.50 o                         
  -7   7  -5       1826.12       2179.42      2201.90 o                         
   7  -7   6      52652.53      52570.07       776.65 o                         
   7  -7   7         29.88        173.36       551.88 o                         
   7   7   7        606.63       1577.24      1271.11 o                         
   7   7   8      40033.80      38444.73      4160.38 o                         
   7   7   8      40035.20      42821.58       950.15 o                         
   7   7   9       4388.28       4855.71       874.85 o                         
   7   7  10      38219.96      41680.00      1371.90 o                         
   7   7  11        964.38       1520.15       976.71 o                         
   7   7  12      23694.01      24926.33      1393.08 o                         
   7  -7  13         12.79        483.63      1128.05 o                         
   7  -7  14       3032.97       3213.28      1413.71 o                         
  -7  -7 -15        280.09       1785.12      1415.14 o                         
  -7  -8  15       1391.79       2315.61      1380.76 o                         
   7  -8 -14        244.81        934.15      1234.00 o                         
   7  -8 -13        177.79        732.59      1101.00 o                         
   7  -8 -12        637.65        803.04       951.36 o                         
   7  -8 -11        505.68        534.29       828.07 o                         
   7  -8 -10       2362.39       3060.59       986.91 o                         
   7  -8  -9       5764.07       5783.46       947.46 o                         
   7  -8  -8       1539.01       1921.32      1850.25 o                         
  -7   8   8       3434.10       3661.95       918.15 o                         
  -7   8   7         21.54        433.37      1004.36 o                         
   7  -8  -7         24.53       1023.74      1043.71 o                         
   7  -8  -6         45.82        102.48       574.80 o                         
  -7   8   6       1941.61       2739.28      1906.22 o                         
   7  -8  -5       1372.04       1575.57       561.23 o                         
   7  -8  -5       1375.22        711.43      2411.27 o                         
  -7   8   4        314.16        468.22       896.27 o                         
   7  -8  -4       1453.71       1352.66       777.91 o                         
  -7   8   3        549.08        686.27       656.81 o                         
   7  -8  -2         39.59        328.62       649.07 o                         
   7  -8  -1       7928.00       7761.38       719.67 o                         
  -7   8   0        173.65        267.48       672.07 o                         
   7   8   1       1783.87       1803.60       727.90 o                         
   7   8   2        256.32        700.24       742.72 o                         
   7   8   3        129.11        112.98       747.30 o                         
   7   8   4      12991.48      11854.55      1086.32 o                         
  -7   8  -4      13018.96      13025.05       789.06 o                         
  -7   8  -5         36.25        -57.64       551.19 o                         
   7   8   5        156.60        911.64      1255.62 o                         
  -7   8  -6        604.49        803.10       523.73 o                         
   7   8   6       1119.82        707.85      2328.32 o                         
   7   8   7       2962.71       3094.71       734.04 o                         
  -7   8  -7       3282.85       4228.18      1003.56 o                         
  -7  -8  -8       4048.40       4041.09      3048.42 o                         
   7   8   8       4154.65       4828.84       805.47 o                         
   7   8   9        151.20       1011.38       935.08 o                         
   7   8  10        933.59       1856.32      1043.30 o                         
   7   8  11       5163.84       4548.91      1102.86 o                         
   7   8  12        754.76        774.18      1008.42 o                         
   7   8  13       1000.94        927.17      1397.44 o                         
  -7  -8 -14       1926.10       1593.03      1491.22 o                         
   7  -9 -14      18728.47      18024.90      1432.88 o                         
   7  -9 -13       1105.66       1743.85      1263.44 o                         
   7  -9 -12       2441.91       2498.36      1153.03 o                         
   7  -9 -11        924.93       1323.51      1046.44 o                         
  -7   9  10       7196.65       7710.78      1087.12 o                         
  -7   9   9       1887.69       2566.58       987.54 o                         
   7  -9  -8       1912.30       2099.24       946.62 o                         
  -7   9   7       2580.60       2447.24      1197.53 o                         
   7  -9  -7       2697.19       3662.52      1199.24 o                         
   7  -9  -6        433.20        370.32       738.30 o                         
   7   9  -6        439.47        -55.19      2053.44 o                         
  -7   9   5       6246.72       5928.48       752.46 o                         
   7  -9  -5       6248.84       6639.61      1770.99 o                         
  -7   9   4       1481.62       1672.88      1364.20 o                         
   7  -9  -4       1781.76       1875.91       934.18 o                         
  -7   9   3       1695.47       2161.02       826.27 o                         
  -7   9   2       5102.10       5284.56       831.51 o                         
  -7   9   1       1886.90       1934.17       803.13 o                         
  -7   9   0       3767.99       4302.27       876.73 o                         
   7   9   1       7476.80       7728.84       911.82 o                         
   7   9   2       6697.12       6909.87       896.03 o                         
   7   9   3        588.69       1092.40       813.31 o                         
   7   9   4       3421.73       2699.88       982.72 o                         
  -7  -9  -4       3551.70       3290.31      1031.31 o                         
   7   9   5         24.18         64.24       654.58 o                         
  -7   9  -5        572.11       1061.31      1861.38 o                         
   7   9   6        452.40        930.00       738.33 o                         
  -7   9  -6        499.43         88.16      2836.32 o                         
  -7   9  -7         25.77        141.58       838.61 o                         
  -7   9  -7        164.98       -227.20      1623.43 o                         
  -7   9  -8       2995.51       2799.06      1127.50 o                         
  -7   9  -9        509.02        105.95      1132.79 o                         
  -7   9 -10        261.54         24.40      1258.97 o                         
  -7   9 -11       2519.38       3010.23      1203.14 o                         
  -7   9 -12       6165.90       5701.03      1445.89 o                         
   7   9  13       1274.88       1065.75      1539.46 o                         
  -7  10  12       7262.10       8055.85      1275.14 o                         
  -7  10  11        689.46        841.48      1026.06 o                         
  -7  10  10        346.55        442.14      1071.98 o                         
   7 -10  -9       1010.20       1142.39      1173.99 o                         
   7 -10  -8       3354.49       3375.31      1137.14 o                         
   7 -10  -7          2.59        172.06      1250.96 o                         
  -7  10   7          6.72       1051.61      1474.45 o                         
  -7  10   6         20.09        532.42      1043.47 o                         
  -7  10   6        115.56        461.93      1779.32 o                         
  -7  10   5        133.79        423.48       933.89 o                         
  -7  10   5        161.04       2465.65      2314.33 o                         
  -7  10   4       1186.97       1042.03      1144.50 o                         
   7  10  -4       1190.63       1580.79      1320.32 o                         
  -7  10   3        484.24       1516.00      1011.31 o                         
  -7  10   2      10635.26      10042.85      1061.49 o                         
  -7  10   1        955.27       1413.46       856.35 o                         
  -7  10   0         93.40        730.13       845.32 o                         
  -7  10  -1        240.90        707.49       854.36 o                         
   7  10   2       4963.19       4681.35       920.33 o                         
   7  10   3       3809.79       4175.99       937.07 o                         
   7  10   4         41.87        261.47      1405.92 o                         
  -7  10  -4        145.98        549.53      1224.67 o                         
   7  10   5        310.66        677.21       905.13 o                         
  -7  10  -5        322.40        -15.14      1961.25 o                         
   7  10   6          5.25        180.44       871.55 o                         
  -7  10  -6        519.70       -643.65      3132.56 o                         
   7  10   7         16.31        426.28      1212.66 o                         
  -7  10  -7         20.88       -233.73      1644.46 o                         
  -7  10  -8        831.51       1081.04      3021.61 o                         
   7  10   8       1127.53       2112.75      1350.77 o                         
  -7  10  -9        518.21       1932.45      3446.26 o                         
  -7  10  -9        520.86        513.54      1516.54 o                         
  -7  10 -10       4677.19       5054.20      1661.65 o                         
  -7  10 -11        156.02       -327.33      1586.01 o                         
   7 -11 -10      14509.85      15265.14      1531.37 o                         
  -7  11   9        106.48       1414.72      1538.32 o                         
  -7  11   8      13627.87      13761.02      1627.36 o                         
  -7  11   7        924.21        817.33      1703.42 o                         
  -7  11   7        938.83       1331.21      1749.53 o                         
  -7  11   6      23201.55      22515.37      1577.24 o                         
  -7  11   6      23628.38      22531.06      2169.88 o                         
  -7  11   5       1983.93       2015.88      1103.76 o                         
  -7  11   5       2033.80       2485.13      2268.71 o                         
  -7 -11   4       7316.13       6978.12      1824.03 o                         
  -7  11   4       9799.30       9786.16      1512.59 o                         
  -7 -11   3       1180.09       1499.72      1691.24 o                         
  -7  11   3       1246.40       1594.38      1298.61 o                         
   7  11  -2       9996.80       9162.52      3447.82 o                         
  -7  11   2      11710.72      12266.13      1341.15 o                         
  -7  11   1       1225.34       1502.43      1184.91 o                         
   7  11   0      28662.13      27995.56      1385.21 o                         
  -7  11  -1        211.15        734.97      1059.32 o                         
  -7  11  -2      20415.45      21420.04      1355.26 o                         
   7  11   3        859.47       1467.59      1170.40 o                         
   7  11   4      28309.32      29508.70      2075.86 o                         
  -7  11  -4      28951.19      29057.20      1663.53 o                         
   7  11   5        568.47        876.31      1424.95 o                         
  -7  11  -5        742.49       1169.46      1671.76 o                         
   7  11   6      24527.92      24233.14      1344.92 o                         
  -7  11  -6      24550.46      23704.98      3013.19 o                         
   7  11   7       1774.30       1595.08      1645.90 o                         
  -7  11  -7       1832.04       2629.64      1643.60 o                         
   7  11   8       4112.44       5335.51      1402.39 o                         
   7  11   9       1307.50        768.99      2016.73 o                         
   7 -12  -6        660.78       1135.66      1779.25 o                         
  -7  12   6       2219.29       3118.99      2094.81 o                         
  -7 -12   5         30.72       -207.77      1313.71 o                         
  -7  12   5         30.85        892.42      2394.78 o                         
  -7 -12   4        177.51        144.85      2639.19 o                         
  -7  12   4        208.99        679.78      1587.61 o                         
   7 -12  -3       2711.30       3456.48      1427.58 o                         
  -7 -12   2       2959.59       2651.74      2950.87 o                         
  -7  12   2       3008.92       3600.14      1505.32 o                         
   7 -12  -1       2264.44       2987.68      1427.63 o                         
  -7  12   0         10.09        664.95      1379.77 o                         
  -7  12  -1        408.07        646.95      1542.80 o                         
  -7  12  -2        821.99       1323.76      1369.78 o                         
  -7  12  -3        612.21       1469.17      1302.39 o                         
   7  12   4        358.92       1431.49      2582.91 o                         
  -7  12  -4        374.49        823.78      1484.31 o                         
   7  12   5          1.46        836.03      1655.30 o                         
  -7  12  -5          4.16         52.12      1769.19 o                         
  -8   0  18      16184.05      16056.90      2029.57 o                         
   8   0 -18      20036.00      19866.88      2626.48 o                         
   8   0 -16      29731.15      30857.53      1182.51 o                         
   8   0 -14      78284.02      86443.04      1408.81 o                         
   8   0 -12      87552.73      89439.23      1262.61 o                         
   8   0 -10      58971.42      56087.58      1149.08 o                         
   8   0  -8     148227.38     150040.34      1646.68 o                         
   8   0  -6      42293.87      41664.95       854.85 o                         
   8   0  -4     252801.28     233086.27      1686.63 o                         
  -8   0   2     152636.36     159456.73      1729.12 o                         
  -8   0   0     194207.41     220123.97      2562.48 o                         
  -8   0  -2     124512.85     122969.74      1368.25 o                         
  -8   0  -4      57790.08      58344.10       935.14 o                         
   8   0   4      79964.67      76981.98      5075.39 o                         
   8   0   6      24792.00      23694.79       562.20 o                         
  -8   0  -8      76186.57      68662.76      1377.50 o                         
  -8   0 -10      27575.57      25858.70      1411.97 o                         
  -8   0 -12      16772.63      17113.71      1285.01 o                         
  -8   0 -14      17522.31      17589.71      1637.24 o                         
  -8   0 -16        108.42         50.17      1353.87 o                         
  -8   0 -18       7095.09       7302.36      1945.90 o                         
   8   0  18       8445.73       9804.02      2834.32 o                         
   8  -1 -19       1540.89       1864.38      3080.99 o                         
   8  -1 -19       1547.28       1864.07      1361.70 o                         
   8   1 -18       1107.02       1000.39      1021.50 o                         
   8  -1 -18       1351.28       1958.16      1886.39 o                         
   8   1 -17        260.34        -79.91       706.86 o                         
   8   1 -17        371.00       1712.88      2669.93 o                         
   8   1 -16       4569.42       4072.17      1003.92 o                         
   8  -1 -16       5115.34       6045.68      1080.12 o                         
   8   1 -15        273.07        561.07       713.21 o                         
   8  -1 -14        212.45        201.38      1273.72 o                         
   8   1 -14       2672.48       3798.98       690.87 o                         
   8  -1 -13        732.59        827.39       584.54 o                         
   8  -1 -12       4413.92       4623.82       622.90 o                         
  -8   1  11       1084.41       1193.03       580.56 o                         
   8  -1 -10       7835.93       7498.90       605.55 o                         
   8  -1  -9       5621.95       5351.38       584.28 o                         
   8  -1  -8        922.48       1755.30      1518.13 o                         
  -8  -1   8       6861.33       6697.79       611.10 o                         
  -8  -1   7       5425.53       5766.81       434.47 o                         
   8  -1  -7       5925.08       9360.88      2135.76 o                         
  -8  -1   6        427.51        472.50       353.12 o                         
  -8  -1   5       7938.68       7672.46       413.09 o                         
  -8  -1   4      11095.98      10509.94       446.15 o                         
  -8   1   4      12241.83      13510.67      1344.75 o                         
  -8   1   3       2513.34       2509.29       510.35 o                         
  -8  -1   2       5713.67       5396.31       448.62 o                         
  -8  -1   1       2965.28       3368.89       548.04 o                         
  -8  -1   0       1929.37       1884.57       527.69 o                         
  -8  -1  -1       2596.05       2566.90       541.56 o                         
  -8  -1  -2        501.27        557.90       565.42 o                         
  -8   1  -3      11686.79      10588.42       548.84 o                         
  -8  -1  -4      13063.13      11947.69       447.64 o                         
   8   1   4      14036.42      15460.84      3685.04 o                         
  -8  -1  -5       1232.21       1491.68       437.64 o                         
  -8   1  -6       3279.31       2804.81       458.41 o                         
  -8   1  -7       3831.96       3818.59       576.47 o                         
   8   1   8        213.31        568.97       858.27 o                         
  -8   1  -8       4998.35       3862.24       780.61 o                         
   8  -1   9      10235.33      10094.34       912.96 o                         
  -8  -1 -10       7940.60       6862.87       904.06 o                         
  -8  -1 -11         97.84        470.88       821.10 o                         
  -8  -1 -12       5756.64       5651.49       913.31 o                         
  -8  -1 -13       2502.50       2825.86       910.53 o                         
  -8  -1 -14      10537.07      11444.43       993.06 o                         
  -8   1 -15        363.39        692.91       946.16 o                         
  -8  -1 -16       2577.68       2817.54      1487.64 o                         
  -8  -1 -16       4195.69       4729.10      1220.15 o                         
   8   1  17        807.15        812.84       970.77 o                         
  -8  -1 -17        889.30       -102.21      2759.59 o                         
  -8  -1 -18        101.66        607.01      1275.28 o                         
  -8  -1 -18        460.53        982.32      1889.65 o                         
   8  -2 -19         30.49        847.98      3049.58 o                         
   8   2 -19         65.03        641.30      1113.10 o                         
   8   2 -18       7576.32       7202.04      1338.33 o                         
   8  -2 -18       7811.05       8298.45      1378.76 o                         
   8   2 -17       1123.10       1325.90       789.20 o                         
   8  -2 -17       1160.20       1710.17      2069.39 o                         
   8   2 -16      14732.60      13858.16      1177.16 o                         
   8  -2 -16      14732.76      15710.33      1324.89 o                         
   8   2 -15        997.74       1239.84       780.71 o                         
   8   2 -14       1460.17       1354.81       735.22 o                         
   8  -2 -13        817.02       1315.32       694.59 o                         
   8  -2 -12      16879.06      16422.07       774.03 o                         
  -8  -2  11       1430.13       1770.53       562.80 o                         
  -8  -2  10       7446.91       7277.51       598.74 o                         
  -8  -2   9      12738.87      12980.37       604.74 o                         
  -8   2   8       5631.26       5980.27      2329.12 o                         
  -8  -2   8       5632.31       5641.20       574.31 o                         
  -8  -2   7       1770.82       1417.47       431.62 o                         
   8   2  -7       1887.10       1158.16      1739.76 o                         
  -8  -2   6      12299.08      12203.34       415.36 o                         
  -8  -2   5       3009.24       2624.28       330.08 o                         
  -8  -2   4      17527.79      16510.96       433.20 o                         
  -8   2   4      19616.26      17599.11      1015.19 o                         
  -8   2   3       1802.55       1585.25       441.84 o                         
  -8  -2   2        464.58        669.58       430.60 o                         
   8   2  -1      12162.51      10977.50       610.91 o                         
  -8  -2   0      51084.55      48805.09       955.98 o                         
   8   2   1      25555.57      23932.17       725.76 o                         
   8   2   2       2413.55       2334.85       588.96 o                         
   8  -2   3      10606.23       9265.45      2289.74 o                         
  -8   2  -3      10682.73      10390.33       541.99 o                         
   8  -2   4      23809.19      21370.47       560.73 o                         
  -8   2  -4      25346.65      24449.52      2216.88 o                         
  -8   2  -5       2403.12       2351.31       421.43 o                         
   8  -2   6      22699.07      22083.38       697.79 o                         
   8  -2   7        359.41        472.14       509.55 o                         
   8   2   8       5249.72       5063.23      2675.53 o                         
  -8   2  -8       6111.89       5578.76       730.02 o                         
   8  -2   9        997.72       1209.70       832.09 o                         
   8  -2  10      27959.22      25895.71      1078.09 o                         
  -8  -2 -11        625.67        956.80       814.93 o                         
  -8  -2 -12      15941.96      16353.11      1011.20 o                         
  -8  -2 -13       5511.74       5421.89       910.94 o                         
  -8  -2 -14      10917.25      10389.94       961.88 o                         
  -8  -2 -15        940.92       1461.34       971.77 o                         
  -8  -2 -16      15953.67      13435.77      1963.40 o                         
  -8  -2 -16      15964.50      15377.42      1233.57 o                         
   8   2  17        357.28        619.99      1018.33 o                         
  -8  -2 -17        395.72       1479.61      2985.51 o                         
  -8   2 -18       9136.67       7861.31      1648.74 o                         
  -8  -2 -18       9136.67      10079.61      2459.12 o                         
   8  -3 -19        455.50       1894.87      3137.66 o                         
   8   3 -19        455.57       1125.40      1206.22 o                         
   8   3 -18         16.16        667.34      1125.98 o                         
   8  -3 -18         16.40        317.04      1705.17 o                         
   8   3 -17        208.02        392.66       863.27 o                         
   8  -3 -17        271.72       2383.65      2357.26 o                         
   8   3 -16       1338.30       1211.89       959.62 o                         
   8  -3 -16       2303.29       2449.50      1295.08 o                         
   8  -3 -15         87.03        523.67       924.72 o                         
   8  -3 -14       3909.67       3769.32       860.71 o                         
  -8  -3  13        192.50        769.76       724.97 o                         
  -8  -3  12       2563.78       2595.34       635.56 o                         
  -8  -3  11        479.29        550.67       570.64 o                         
  -8  -3  10      13968.60      13256.55       663.06 o                         
  -8  -3   9      14645.10      14661.31       624.97 o                         
  -8   3   8       1568.57       1745.50      1596.69 o                         
  -8  -3   8       1743.76       1582.51       584.26 o                         
  -8  -3   7      13283.99      12739.89       562.60 o                         
   8   3  -7      13383.37      12163.20      1409.42 o                         
  -8  -3   6         15.14         96.37       442.84 o                         
  -8  -3   5       6565.02       5957.23       468.58 o                         
   8  -3  -4         73.15        311.13       484.49 o                         
   8  -3  -4         75.50        916.10      1448.09 o                         
  -8   3   3       3330.56       3716.77       490.45 o                         
   8  -3  -2       4401.01       4119.40       519.43 o                         
   8  -3  -1        366.15        513.38       433.79 o                         
  -8   3   0       2757.65       2308.82       507.87 o                         
   8   3   1       1803.94       1844.79       553.41 o                         
   8  -3   2        908.71        897.09       530.51 o                         
   8  -3   3       6198.77       5848.18       503.46 o                         
  -8   3  -4         26.76        189.68       363.12 o                         
   8   3   4         33.17        764.67       983.54 o                         
  -8   3  -5        498.10        633.29       505.65 o                         
  -8   3  -6       1117.02       1222.04       530.43 o                         
  -8   3  -7        127.25        213.14       510.30 o                         
   8   3   8          7.75        956.63      1840.68 o                         
  -8   3  -8        679.71       1157.40       845.41 o                         
   8   3   9       1224.73       1466.29       837.13 o                         
   8  -3  10       4214.82       4158.77       859.15 o                         
   8  -3  11       6945.89       7033.26       931.25 o                         
  -8  -3 -12       4446.12       4303.35       864.91 o                         
  -8  -3 -13        954.67       1389.59       910.86 o                         
   8   3  14        236.65        353.28       928.37 o                         
   8   3  15       1815.69       2645.06      1056.61 o                         
  -8  -3 -16          3.45        273.37      2062.60 o                         
  -8  -3 -16        338.71       1390.84      1301.69 o                         
   8  -3  17       1278.03       1176.67      1314.52 o                         
  -8  -3 -17       1282.96       1939.81      2046.11 o                         
   8   4 -18      11410.29      10525.46      1354.23 o                         
   8  -4 -18      12179.19      11594.83      1723.19 o                         
   8   4 -17         98.82       -261.87       999.14 o                         
   8  -4 -17         99.29       -485.31      1783.38 o                         
  -8   4  16       3699.40       3934.06      1647.94 o                         
   8  -4 -16       3759.99       4223.71      1266.29 o                         
  -8  -4  15       1316.98       2406.28      1013.07 o                         
  -8  -4  14       5449.07       5967.89       985.15 o                         
  -8  -4  13        218.70        351.10       787.75 o                         
  -8  -4  12        563.99        786.11       708.11 o                         
  -8  -4  11       2052.56       2747.20       681.51 o                         
  -8  -4  10       7799.81       8045.78       649.84 o                         
   8  -4  -9        322.09        946.75       580.23 o                         
   8  -4  -8      24289.91      24825.92      1634.69 o                         
  -8  -4   8      24902.29      25524.14       730.33 o                         
   8  -4  -7       1328.03       1318.81       468.67 o                         
   8  -4  -7       1473.45       2237.22      1324.95 o                         
   8  -4  -6       7566.04       7565.91       473.41 o                         
   8  -4  -5         20.83         75.98       429.82 o                         
  -8   4   4       5088.09       5381.50       574.45 o                         
  -8   4   4       6947.12       7671.75      1057.04 o                         
  -8   4   3       7125.68       6636.33       596.11 o                         
   8  -4  -2       8287.64       8847.21       574.31 o                         
   8  -4  -1       1017.16       1167.10       542.48 o                         
   8   4   0        289.33        453.61       442.24 o                         
   8   4   1      11461.78      12255.90       595.20 o                         
   8   4   2      41184.34      33818.94      1133.44 o                         
   8   4   2      41594.42      43538.80       803.61 o                         
   8   4   3        909.48       1134.33       707.10 o                         
  -8   4  -3       1527.52       1423.76       620.68 o                         
   8   4   4      21193.83      20781.72       756.27 o                         
  -8   4  -4      21640.16      20924.72      1055.48 o                         
  -8   4  -5       1054.31       1085.78       472.43 o                         
  -8  -4  -6      15153.68      15143.53       632.83 o                         
   8  -4   7       2873.58       3177.06       580.45 o                         
  -8   4  -7       3531.70       3111.91      1620.61 o                         
  -8   4  -8      29650.59      30912.80       905.35 o                         
   8   4   9        344.99       1061.72       843.24 o                         
   8   4  10       6272.71       5657.41       896.21 o                         
   8  -4  11       3782.10       3720.69       899.15 o                         
   8  -4  12      12446.36      12911.93      1104.22 o                         
   8   4  13        692.36       1192.84       946.51 o                         
   8   4  14      26973.53      26031.40      1259.74 o                         
   8   4  15        483.87        751.87      1090.43 o                         
   8  -4  16       8822.07       5685.78      2847.40 o                         
  -8  -4 -16       8911.43       9627.29      1401.63 o                         
   8  -4  17       1340.64       1461.06      1612.92 o                         
  -8  -4 -17       1608.59       1520.08      1777.99 o                         
  -8   5  18       1363.77       1734.06      1527.51 o                         
   8  -5 -18       1525.97       2385.75      1674.72 o                         
   8  -5 -17        146.92        286.13      1010.66 o                         
   8  -5 -17        227.70         58.00      2473.54 o                         
  -8  -5  16        392.18       1053.54      1639.99 o                         
   8  -5 -16       1978.89       2253.46      1323.33 o                         
  -8  -5  15       1230.17       1468.34      1069.66 o                         
  -8  -5  14       1739.76       2384.92       967.97 o                         
  -8  -5  13       2311.09       1938.05       834.03 o                         
  -8  -5  12       5553.67       6049.95       849.62 o                         
  -8  -5  11        280.32        508.01       721.57 o                         
  -8  -5  10       7232.22       7859.09       768.29 o                         
   8  -5  -9       2221.57       1992.24       652.55 o                         
   8  -5  -8       1261.70        940.95      1153.52 o                         
  -8  -5   8       6376.58       6530.64       678.35 o                         
   8  -5  -7        280.77        357.91       477.32 o                         
   8   5  -7        325.21        471.20      1367.46 o                         
   8  -5  -6       2710.20       2668.72       433.66 o                         
   8  -5  -5       1247.05       1029.65       396.83 o                         
  -8   5   4        188.93        676.96       602.00 o                         
   8  -5  -4        828.56       1196.15       827.76 o                         
  -8  -5   3      14880.71      14163.08      1608.42 o                         
  -8   5   3      14884.41      14919.83       671.79 o                         
   8  -5  -2       1695.40       2049.69       576.64 o                         
   8  -5  -1        555.26       1088.60       561.13 o                         
  -8   5   0        541.15        918.01       439.69 o                         
   8   5   1       6109.09       6141.33       529.43 o                         
   8   5   2      12725.73      13566.29       603.84 o                         
   8   5   3         42.03        -28.89      1268.91 o                         
   8   5   3       1347.30       1688.56       583.90 o                         
   8   5   4       7292.09       7290.02       770.22 o                         
  -8   5  -4       7308.68       7225.21       819.57 o                         
  -8   5  -5          1.21        129.38       458.12 o                         
  -8   5  -6       3130.23       3112.15       509.46 o                         
  -8  -5  -7        476.88        718.03       602.13 o                         
  -8   5  -7       2159.96       1491.83      1845.74 o                         
  -8   5  -8       5125.18       5831.50       813.99 o                         
  -8   5  -9       3969.21       3766.80       884.34 o                         
   8   5  10       3045.52       2772.61       916.55 o
[truncated: 174,718 more chars]
